# Supplementary material for: A modified shuffled frog leaping algorithm with inertia weight
Source: Sci Rep. 2024 Feb 20;14:4146. doi: 10.1038/s41598-024-51306-1 (PMC11224354; doi:10.1038/s41598-024-51306-1)
Supplement: Supplementary file 1 — Supplementary Information. [file 41598_2024_51306_MOESM1_ESM.zip › data/F2/MSFLA_Q_28.xls]

## Sheet: Sheet1
-0.548756	-0.283128	-0.00112225	-0.0250483	0.625188	-0.0450654	0.0815135	0.231294	0.0733376	-0.478042	-0.0156034	-1.02966	-0.121729	0.158895	-0.163363	-0.523386	0.182968	0.0085833	0.0235083	-0.180032	0.086047	-0.487841	-0.105128	0.260657	0.0358977	1.87406	0.0788334	-0.0473822	-0.0420165	-0.180273	7.99836
-0.0504692	0.0258216	-0.0165881	0.00937945	0.00434423	0.0120698	-0.00158991	0.00327497	-0.00484674	0.0142267	-0.00497125	-0.0366275	0.0209399	-0.000951918	-0.00610633	-0.0152338	0.010158	-0.0344715	-0.0591657	0.000467649	0.00493864	-0.00543928	-0.0079561	0.00946711	0.00245145	0.0123856	0.000325355	0.000925784	0.0288624	0.00335437	0.40781
-0.00142707	-0.000477081	-0.00062578	0.00110971	-0.000430799	-0.000676529	0.000702512	0.000918099	0.00123693	0.0228303	-0.0061739	9.929e-05	0.000453034	0.00276506	-0.000210189	0.000116492	0.00117815	0.00656807	-0.00237977	-0.000394738	0.010266	-0.000606044	0.00584628	1.17915e-05	-0.000165811	5.42523e-05	0.00120794	-0.000501959	-0.000375502	0.00215771	0.0719668
9.76351e-06	-0.000143936	8.19532e-05	1.64975e-05	8.53459e-05	5.02592e-06	0.000199679	-0.00142954	0.000106972	0.00020431	-0.00015354	0.000141743	-3.32158e-05	-7.57376e-05	0.00070598	-3.18211e-05	-0.000124804	-8.78786e-06	-3.12567e-05	0.000157214	-0.000124903	1.9827e-06	7.53874e-05	-0.000206224	-0.000475192	-0.000137059	-7.37586e-05	8.57639e-06	-8.80988e-05	-0.000584299	0.00552261
2.64965e-05	1.04462e-05	-3.0269e-06	3.80507e-06	-2.1402e-05	-9.93722e-06	9.33594e-06	-8.82586e-06	3.27081e-06	-1.94716e-06	5.11231e-06	1.57592e-05	-6.20429e-06	-5.27144e-06	-2.38715e-06	2.96436e-06	5.25469e-05	1.41607e-06	3.55682e-05	4.01253e-06	1.21244e-05	7.54607e-05	8.22193e-06	1.50782e-05	-8.87108e-08	-6.14626e-05	7.49784e-05	-2.00999e-05	-7.60889e-07	-6.56198e-07	0.000498668
4.39018e-07	-9.77593e-07	7.52104e-07	-2.86161e-07	-7.29839e-07	3.87865e-08	-6.7322e-06	-4.29454e-07	1.11358e-05	7.17818e-07	9.37435e-07	4.48306e-07	1.32808e-06	-3.61344e-07	-1.71231e-06	-7.87085e-08	-3.62489e-06	-3.08869e-06	-2.30248e-07	-6.04515e-06	6.79473e-07	-2.61516e-06	-2.02342e-07	-1.88453e-06	1.18475e-06	-3.71844e-08	-1.17254e-06	1.0387e-05	-2.9142e-07	-1.541e-06	6.00893e-05
4.05338e-08	-2.18918e-08	9.03491e-09	-6.46344e-09	-8.46749e-07	1.53834e-07	5.01886e-08	2.28312e-08	1.15265e-07	-1.39951e-07	4.69778e-08	-2.4606e-07	1.55233e-07	-1.24581e-07	-1.16873e-07	1.68308e-07	-5.69704e-08	-6.95417e-08	1.00534e-07	-3.34222e-08	2.31266e-08	9.2154e-07	-8.64185e-07	6.4358e-08	1.63483e-07	-6.04175e-08	7.99654e-08	-1.23069e-07	8.88856e-08	5.9484e-09	4.92022e-06
1.11589e-08	-9.50468e-10	1.28077e-08	1.10238e-08	-4.33507e-09	-2.11875e-08	1.52238e-08	5.3319e-10	4.00378e-10	4.11147e-09	1.81713e-08	7.11633e-10	-3.49277e-08	6.42344e-10	1.36889e-09	-3.58767e-08	5.25293e-09	1.62362e-09	2.78881e-09	6.02541e-09	-6.29369e-09	7.93317e-09	-1.49707e-08	-5.37894e-09	-1.03006e-09	-4.52017e-09	-1.31288e-08	-8.77614e-09	-2.86768e-09	-1.26901e-08	2.66711e-07
3.7423e-12	1.49313e-10	6.33371e-11	-8.87453e-10	2.53586e-10	4.58512e-11	1.6463e-10	1.13947e-10	4.07193e-10	9.76306e-11	9.16636e-11	-6.74832e-10	-4.12421e-10	-1.36206e-10	1.17875e-10	2.25796e-10	8.01316e-10	-6.43382e-10	-4.34445e-12	2.49427e-11	2.57533e-11	3.43634e-09	3.2141e-10	1.42305e-09	2.06261e-08	-1.26003e-10	1.27557e-09	-2.02259e-10	-4.38686e-10	-1.12046e-10	3.33066e-08
-5.3184e-11	-2.99486e-10	-9.65587e-12	4.49398e-11	6.1471e-10	2.38152e-10	4.07196e-10	1.73701e-10	-3.71129e-10	2.18815e-10	-8.03467e-12	5.36122e-11	-1.04844e-11	3.11118e-10	-6.25339e-11	1.9476e-10	-3.68879e-11	-3.18838e-10	7.02228e-12	-5.11879e-12	-5.8159e-11	-1.66221e-13	1.65833e-10	-2.63137e-11	-3.9147e-12	-1.97248e-12	-1.79058e-10	-5.83324e-11	-8.75199e-11	-4.8281e-10	4.50346e-09
1.73824e-11	-3.3574e-12	-1.15272e-12	6.97094e-12	1.90862e-12	-4.26623e-12	-4.54379e-13	-1.90524e-12	-8.30168e-12	-1.20959e-13	4.84887e-12	2.92354e-12	2.48344e-11	-2.55966e-12	-1.18819e-11	3.11266e-12	-1.07862e-12	1.61392e-11	-5.77148e-13	6.89573e-12	2.82445e-12	1.23409e-13	1.02427e-11	-3.19472e-11	-4.28262e-11	8.24075e-12	1.96034e-12	1.53753e-11	1.14591e-11	-5.40142e-12	2.51073e-10
1.89674e-13	-2.28681e-13	-9.04441e-14	1.4998e-13	-2.35129e-12	-1.56822e-13	-1.58521e-13	-4.46954e-13	9.05525e-13	5.22981e-14	1.06975e-12	3.55734e-12	-4.59233e-14	-6.67611e-16	-6.70712e-13	1.58374e-12	2.07927e-14	2.50972e-12	4.78741e-13	3.19617e-14	3.5463e-13	2.21836e-13	-1.49102e-12	-4.50297e-14	-2.34016e-12	-8.40518e-13	-5.86674e-13	4.86973e-14	1.91093e-13	8.52875e-14	2.09045e-11
6.47847e-15	4.45546e-14	1.09948e-14	1.2361e-14	4.1856e-15	5.58434e-14	3.01618e-14	2.05704e-13	3.37654e-13	-5.48604e-15	2.27846e-14	1.90584e-13	-3.74957e-14	-4.23627e-15	1.37457e-13	1.64936e-14	-8.52845e-14	2.60799e-14	4.2752e-15	-1.9542e-14	1.48033e-14	-1.10515e-13	2.5047e-14	3.97297e-14	-3.95606e-14	7.46606e-14	3.53386e-13	3.35077e-14	-1.25474e-13	-1.58247e-13	2.23259e-12
4.16131e-16	-2.22135e-15	-1.36454e-14	4.5113e-17	-1.65738e-17	-8.65882e-15	-3.6092e-15	-1.80554e-15	1.03477e-14	-2.99996e-15	1.74331e-14	2.44444e-15	1.96337e-15	1.05595e-15	-1.8731e-14	-9.85964e-17	-1.27303e-15	3.16483e-15	-1.99809e-15	3.18235e-15	2.00053e-15	3.86389e-15	8.78785e-15	-7.58434e-15	-2.58633e-15	-1.91125e-14	6.41527e-15	4.61708e-15	2.63912e-15	6.30438e-15	1.59022e-13
-7.42458e-16	-1.76783e-16	-7.10302e-16	5.7129e-16	-2.59551e-15	-2.13495e-15	-2.02215e-16	-5.38067e-16	9.81221e-18	1.84377e-17	1.17898e-15	-4.09698e-16	-2.2252e-16	-2.88848e-16	-1.68006e-16	1.01744e-16	2.31457e-16	-6.50708e-16	-3.85843e-17	-9.14495e-16	4.53222e-17	1.42903e-16	8.64948e-18	-6.65042e-16	1.06993e-17	-1.67315e-15	-2.91475e-17	3.44128e-17	-6.9591e-17	2.32725e-15	1.6911e-14
-5.96202e-18	-1.30937e-17	1.16817e-16	-1.87483e-17	-6.22513e-17	-1.14157e-17	-9.0235e-19	4.92594e-18	-1.16186e-18	4.84741e-17	-4.17441e-17	3.02587e-18	-3.20131e-18	1.85952e-17	-2.19393e-17	-1.3261e-16	-4.62373e-17	1.86246e-17	-1.11328e-16	2.42429e-17	-1.80262e-17	6.30453e-17	4.22494e-16	-1.59073e-16	7.6297e-17	-1.38714e-18	3.21557e-16	1.53013e-17	2.40599e-16	6.52832e-17	2.08836e-15
3.97844e-19	1.78546e-18	1.02453e-18	2.30016e-18	-5.13937e-18	1.26527e-18	-3.26614e-19	1.33721e-17	-1.05363e-17	-2.03769e-19	-7.5963e-18	5.92107e-18	-5.97021e-19	3.19535e-18	5.97439e-19	-3.78383e-17	-3.06649e-18	4.71307e-18	-1.34678e-17	2.34287e-18	1.0866e-18	-3.7847e-18	-8.00811e-18	-1.25937e-18	2.04792e-18	5.0869e-18	-4.47182e-18	-1.63933e-17	-7.04866e-19	1.70394e-18	1.60235e-16
-2.32709e-19	-8.40505e-20	5.43539e-20	1.93364e-19	-1.73519e-19	-1.36903e-19	1.89821e-18	-3.03262e-18	8.82686e-20	-2.96223e-18	-9.36659e-20	-8.5952e-19	-1.07339e-19	-1.53503e-19	3.47782e-19	-1.20251e-20	2.26505e-19	-2.55008e-20	-5.60326e-19	2.06456e-19	-2.30962e-19	-3.91657e-19	-7.88088e-19	9.48468e-20	6.44337e-19	-9.43296e-20	1.40453e-18	-4.02939e-19	9.46624e-19	8.51164e-20	1.65323e-17
-4.6881e-20	-1.03816e-20	-2.91773e-20	-1.69123e-20	-1.53032e-19	2.45661e-22	-1.0414e-19	2.07687e-19	-2.97877e-19	2.43695e-20	-8.16886e-20	-2.7363e-20	1.41617e-19	-2.47402e-21	-8.9691e-20	-2.44903e-21	2.32882e-21	-9.78207e-20	-2.71792e-20	2.46482e-20	-3.04491e-21	6.09223e-20	-2.29254e-20	6.59195e-22	-3.89429e-21	6.33319e-21	-1.27579e-19	-4.11811e-21	-1.61604e-19	-3.05795e-19	2.08484e-18
-1.62035e-21	3.18053e-21	5.46966e-21	-5.62877e-21	5.59416e-22	3.53087e-22	4.80577e-22	6.87521e-21	-8.78736e-21	-2.87492e-21	2.34321e-23	6.96684e-22	3.24031e-22	3.54367e-20	-1.66423e-21	1.06385e-20	-1.34016e-21	-1.02888e-20	3.63626e-22	2.4396e-21	-1.11864e-21	2.59521e-21	2.87569e-22	-5.52428e-21	6.47529e-22	9.05223e-21	7.32402e-21	8.42476e-21	-2.98639e-21	4.40633e-21	1.41413e-19
-1.03275e-25	3.96085e-23	-6.391e-23	-1.33021e-22	1.56281e-21	4.88476e-21	7.63885e-23	5.65902e-23	1.85146e-22	2.93094e-21	9.74353e-23	1.33244e-22	2.36908e-21	-1.60019e-22	8.74631e-23	-2.08793e-22	-6.93784e-23	-6.73986e-22	-1.91328e-22	-3.91117e-22	-9.75222e-22	6.50237e-22	-5.67541e-23	2.13125e-22	-4.32566e-23	-1.49075e-22	-1.53317e-22	1.50901e-22	-1.0465e-23	3.09431e-21	1.98118e-20
-9.85041e-24	3.63032e-24	-3.70732e-24	1.33122e-23	1.58522e-22	4.69263e-23	-1.56057e-22	-8.2011e-23	1.36123e-23	2.15464e-24	-6.42902e-23	7.34535e-23	-2.71264e-23	-9.48895e-24	-3.60021e-23	4.8249e-24	4.63266e-23	-6.79077e-23	-7.44104e-24	2.62437e-24	1.69463e-22	-2.73015e-23	1.2813e-23	1.1464e-23	-2.42025e-26	-1.64136e-22	-6.60723e-23	9.10775e-24	6.45246e-23	3.05621e-24	1.35723e-21
-4.1336e-24	-2.22427e-24	4.78298e-24	-6.70029e-25	-8.65428e-25	-1.01928e-23	1.23538e-24	-1.73438e-24	-7.62296e-25	-1.00466e-24	9.96836e-25	9.14611e-25	4.06018e-23	-5.82124e-24	-5.22373e-24	2.65205e-24	1.24018e-24	-6.90915e-24	4.3351e-25	1.03834e-23	1.34007e-26	2.4414e-24	-1.88653e-23	1.715e-23	1.85239e-24	-9.19704e-25	-6.22246e-24	-5.67864e-24	9.84647e-24	6.37471e-25	1.6641e-22
3.68626e-25	-1.50123e-25	-1.37128e-25	3.72009e-25	2.666e-26	2.99637e-26	9.41547e-27	-3.09304e-25	3.96981e-26	4.58072e-25	2.25553e-25	-9.90216e-26	-2.86731e-25	-4.1022e-25	-9.86391e-25	-1.10344e-25	1.15863e-24	8.86709e-25	3.14249e-26	1.10767e-25	1.58128e-25	-3.66507e-26	6.28934e-27	2.05951e-24	-2.48651e-26	1.76425e-24	2.80774e-25	-4.27922e-26	-1.22815e-25	-6.93915e-25	1.13968e-23
8.39103e-26	9.26465e-28	-4.82497e-27	9.50412e-26	3.17794e-26	-7.42728e-26	-2.58158e-26	1.62741e-26	4.34745e-27	6.48289e-26	8.25663e-27	-3.74041e-26	4.33809e-26	-1.23043e-26	-6.38065e-26	-4.67168e-26	-8.76735e-27	-2.41772e-26	8.77661e-27	-1.97483e-27	2.16866e-27	1.79311e-26	-2.00087e-26	-2.73306e-26	3.12826e-26	3.28871e-26	2.65214e-27	-9.31853e-28	6.28221e-27	-7.19114e-26	8.70973e-25
2.21252e-27	4.83139e-28	-6.24257e-28	-3.22639e-28	1.64501e-27	-2.04505e-27	3.41467e-27	1.38761e-27	-1.47457e-28	-5.78895e-29	-4.9191e-27	2.45889e-27	-1.12477e-28	-3.30165e-26	-7.43532e-29	1.60202e-28	-5.81811e-29	-1.89776e-27	-3.09745e-27	-8.1398e-27	-4.93724e-28	1.7511e-27	1.76813e-28	2.3426e-27	-1.43691e-27	-2.3049e-28	-4.83607e-27	-2.47703e-28	-1.2643e-26	2.33375e-27	9.27671e-26
-3.22571e-28	-1.42204e-28	1.01747e-28	2.00989e-28	3.79766e-28	-2.10585e-28	-5.00237e-30	6.83874e-29	-8.15759e-29	1.09342e-27	5.93761e-29	-3.56781e-28	-4.13122e-28	1.59336e-28	-4.51981e-29	1.40238e-28	-7.54102e-28	8.86234e-30	-2.3136e-29	-2.53732e-29	-1.62195e-27	5.6798e-29	-1.23498e-27	4.11276e-28	-3.49174e-28	-6.89e-28	-2.01115e-28	1.2057e-28	3.60389e-29	2.09594e-29	9.33363e-27
3.34947e-29	2.01935e-29	-1.03566e-31	8.07128e-30	-4.4659e-29	1.92557e-28	-3.22745e-29	-8.93107e-30	-4.84581e-29	-3.22257e-29	2.53949e-29	5.85955e-30	2.1458e-29	2.20116e-29	1.1386e-29	-1.6778e-30	-1.70037e-28	1.47261e-29	2.26547e-29	-4.07305e-29	2.01421e-28	1.63227e-30	6.74581e-29	-4.40124e-30	3.19545e-30	-3.94661e-31	5.40772e-30	1.97735e-28	2.32823e-29	-2.91406e-29	1.29097e-27
-1.45159e-30	1.68417e-30	-1.18378e-30	-2.90135e-30	-2.12121e-30	-2.89375e-30	1.12633e-30	-1.93254e-30	-1.83363e-30	-2.34634e-29	7.23389e-30	5.15325e-31	2.52408e-30	8.04021e-32	2.88047e-30	7.80384e-30	-1.52586e-29	-3.3321e-30	4.67149e-31	-5.34406e-30	2.57767e-30	1.57535e-31	1.09399e-31	3.93856e-31	-5.70221e-30	2.04353e-30	7.99255e-31	9.01584e-31	4.64681e-31	8.44061e-30	1.07622e-28
4.5717e-31	9.2492e-32	-1.98774e-32	-1.10443e-32	-1.30146e-31	7.8025e-31	-3.21863e-31	-1.34305e-31	-8.2901e-33	-5.37227e-31	8.31532e-32	4.80998e-31	-2.45451e-31	7.1412e-31	-7.00858e-31	-1.35119e-32	-1.91679e-31	-1.81957e-31	1.31416e-31	-4.8356e-32	-6.64504e-31	2.16148e-31	-8.45756e-32	1.21906e-32	5.14337e-32	3.34997e-32	3.16304e-31	5.59941e-33	5.41348e-32	6.66232e-33	6.72922e-30
5.89082e-34	9.28513e-32	1.41134e-33	-4.94347e-33	3.55291e-32	-4.60374e-33	2.99558e-33	7.24138e-33	-3.72514e-33	-5.13806e-32	6.74812e-33	3.66397e-33	2.93063e-33	4.9244e-33	6.44387e-32	-1.08773e-34	-4.18578e-32	-7.98828e-33	3.51718e-32	-9.97307e-33	5.5163e-32	1.64916e-32	-2.02935e-33	-1.90087e-32	1.8342e-33	1.58828e-32	-9.38392e-33	-3.31765e-32	-4.76361e-33	6.16173e-32	6.02427e-31
2.75164e-33	-1.15786e-34	1.05745e-33	8.47483e-34	1.85252e-33	-1.83812e-33	-2.89313e-33	1.09498e-33	2.5821e-34	-8.50592e-33	-2.57921e-33	2.31461e-33	-8.21124e-36	2.7719e-33	1.39264e-34	2.85126e-33	7.28494e-33	1.37357e-33	-4.63781e-34	2.87537e-34	-5.43434e-34	-9.16845e-37	2.06672e-33	-1.40401e-32	-2.48585e-34	-7.9308e-35	7.05655e-33	-6.56131e-35	-1.8149e-34	9.21009e-33	7.47823e-32
-5.19115e-34	2.48365e-35	-4.57591e-35	-2.07936e-35	-9.56613e-36	-1.21943e-33	2.5339e-34	-1.42326e-35	-3.16671e-34	-8.12305e-35	-1.38939e-36	2.49334e-34	-2.76268e-34	-4.36039e-35	-3.10058e-34	-4.83497e-34	7.46744e-34	9.8787e-36	5.08302e-35	3.73024e-34	-1.03335e-35	-3.42513e-34	-1.0094e-35	3.57349e-34	-4.93411e-35	-1.72618e-35	1.93993e-34	-4.76448e-35	4.71739e-35	1.41851e-34	6.2672e-33
1.38534e-36	1.824e-36	7.82883e-35	-4.46689e-37	2.6439e-35	6.11506e-36	-2.99385e-36	3.27556e-34	-7.33755e-35	-3.12478e-35	2.71405e-36	1.21692e-36	3.68534e-36	5.10294e-35	-1.86209e-35	1.19232e-35	-1.05906e-35	-3.39259e-36	-1.90725e-36	1.16996e-35	1.2227e-36	6.41223e-35	-3.32128e-35	5.15348e-36	3.14715e-37	4.3639e-36	1.29228e-35	-1.12705e-36	6.5571e-36	7.5021e-36	8.02951e-34
-4.61026e-37	5.62103e-37	1.97581e-36	-1.50672e-37	-6.81655e-38	-9.70524e-36	-8.76154e-37	-2.48972e-36	-7.38265e-38	-1.82423e-37	5.33006e-36	1.92531e-36	-4.89176e-38	-4.40306e-37	-4.63496e-36	7.91874e-36	2.27989e-36	2.51303e-37	1.09367e-36	-7.37031e-37	-8.86226e-37	-3.78482e-37	1.12204e-36	-1.05064e-37	3.743e-36	-1.20357e-36	-1.77174e-36	1.36531e-36	4.49303e-36	1.09917e-36	5.7373e-35
6.64456e-37	-1.32229e-37	9.63391e-38	2.77375e-37	7.3344e-38	5.51318e-40	2.56144e-37	2.83222e-37	8.8801e-38	6.35212e-38	2.20519e-37	1.92125e-38	4.56217e-38	1.28185e-37	-8.3812e-38	-5.49834e-38	8.28261e-39	-7.32808e-39	-5.93173e-38	6.29731e-38	1.09494e-37	2.72782e-37	9.37535e-38	1.21531e-37	-3.10247e-38	2.2514e-37	-6.934e-38	4.64584e-37	-2.29761e-37	-7.99541e-38	4.32358e-36
5.06016e-38	6.66636e-38	-4.60327e-38	3.44546e-38	-3.45382e-38	-1.929e-39	-3.84804e-38	3.0972e-39	-1.50782e-38	2.18575e-40	2.8503e-39	1.27571e-39	8.14701e-39	6.27931e-39	-4.14117e-38	1.17765e-38	3.63258e-39	-7.2566e-40	1.97979e-39	-5.13644e-40	4.94976e-39	-1.80508e-38	5.74514e-40	8.47444e-39	1.72578e-39	4.95848e-39	-2.45846e-38	1.52095e-39	6.83637e-39	5.36915e-39	4.46731e-37
-1.36027e-39	-8.91302e-40	2.437e-39	-5.32888e-40	5.98351e-40	7.03506e-40	1.09364e-39	-4.16976e-40	-2.99274e-39	-9.68582e-40	8.47927e-40	7.61727e-39	-7.2271e-41	1.29814e-39	6.81581e-39	1.10595e-40	-1.0051e-39	-2.24168e-40	1.8624e-39	-5.90072e-40	3.75319e-40	8.54482e-40	-1.30897e-39	6.42413e-39	-5.50787e-39	1.1665e-39	-6.08718e-41	-9.24368e-40	-1.19649e-39	-5.07448e-40	5.07655e-38
-3.11719e-40	-7.85471e-41	1.91281e-41	4.6514e-41	1.18478e-40	-5.1125e-42	-1.1202e-41	4.21569e-41	2.30762e-40	2.70335e-40	1.08191e-40	-7.17126e-41	-2.85636e-40	7.25464e-42	2.45927e-41	1.11697e-40	-8.87079e-42	-1.08296e-40	-7.3092e-40	1.77644e-40	-3.48818e-41	6.4906e-42	-6.40819e-41	7.11513e-42	1.86725e-40	-6.8173e-41	-8.33995e-41	7.16883e-42	-2.91404e-42	2.19812e-41	3.2517e-39
-9.27924e-43	5.49822e-42	-2.68811e-41	8.93404e-42	1.09995e-41	3.87144e-42	2.90685e-41	-3.03181e-42	-1.49099e-41	4.2335e-41	-2.91436e-42	1.51232e-41	9.12826e-42	-6.91025e-42	1.67388e-42	-1.54774e-41	1.04643e-42	1.61631e-41	1.41642e-41	-3.53546e-41	4.75049e-42	3.49616e-42	-1.80359e-41	6.96486e-41	1.3476e-42	-3.40509e-41	8.11161e-42	-4.9397e-43	-7.08149e-42	8.35584e-42	4.19786e-40
-9.1886e-43	-1.15211e-42	1.75627e-41	1.98367e-44	2.30686e-43	-1.26349e-42	2.75787e-43	2.77298e-43	-3.43661e-42	7.60784e-44	-1.17116e-43	4.95731e-43	-4.62368e-43	-4.47097e-43	-4.06505e-43	9.21581e-43	1.77637e-43	4.76338e-43	7.94105e-43	-8.79002e-44	-2.33799e-43	4.25302e-43	-6.61326e-43	-2.83673e-42	-2.94722e-43	9.29264e-44	7.09104e-43	8.81651e-43	-4.77616e-44	2.57676e-42	3.836e-41
1.89166e-43	6.12646e-45	-5.33871e-44	-2.72901e-44	-5.04416e-44	-5.32069e-44	-3.53399e-43	-5.97461e-44	9.10545e-45	-4.21948e-45	-4.85957e-44	1.63611e-44	9.67423e-45	6.15978e-44	-1.28605e-44	3.4665e-44	-9.45952e-44	-1.48523e-43	-2.09972e-43	2.33392e-45	-1.91915e-43	2.98228e-44	-6.34255e-44	-8.0318e-44	-2.87694e-44	1.18213e-44	5.5937e-45	-1.00658e-43	-8.52029e-45	1.39646e-43	2.10576e-42
-9.59649e-44	7.39743e-45	-1.71038e-44	1.35909e-44	4.48773e-46	-2.42825e-45	-9.43799e-45	-1.19037e-44	-5.21364e-45	7.73943e-45	-1.58771e-45	-3.08782e-45	-1.58476e-45	3.77791e-45	-1.66125e-44	-6.9938e-46	1.7785e-44	6.26422e-45	7.20555e-46	-2.43071e-45	-5.58765e-45	4.13967e-45	-4.47974e-45	7.42994e-45	-4.45519e-45	-4.21501e-44	-1.27863e-44	5.22781e-45	-3.12608e-45	1.81966e-44	3.33358e-43
2.3312e-45	-1.69312e-45	2.05517e-45	3.16097e-46	-2.88429e-46	-2.47751e-46	1.91396e-46	-7.51855e-46	3.7765e-46	-7.62984e-46	3.03775e-45	-3.18807e-45	-1.90623e-45	-6.42756e-47	-3.38012e-46	-1.21195e-46	2.72714e-46	-1.23762e-45	-3.92209e-46	4.36706e-46	-7.43887e-46	-4.32327e-45	1.35578e-46	5.37577e-46	1.29791e-45	-3.4099e-48	-6.0679e-46	2.10975e-46	-1.57443e-45	-4.96928e-45	3.44135e-44
-2.50904e-46	2.43811e-47	4.42674e-48	-1.70073e-48	-1.3745e-46	-6.04851e-47	4.98931e-48	1.14364e-47	-2.13352e-47	-5.56842e-47	-1.41608e-48	2.23155e-47	-1.95826e-48	-1.14599e-47	1.16826e-46	-2.46069e-47	4.66846e-48	-9.06256e-47	2.46264e-46	9.82554e-48	1.64025e-47	5.46756e-46	-1.08586e-46	-7.24361e-48	3.77333e-46	-1.23053e-46	-1.45876e-47	6.69105e-48	1.25521e-46	6.41209e-47	2.49305e-45
1.00704e-47	9.50189e-48	-6.55038e-50	-1.59793e-48	-3.48316e-48	-1.18788e-48	1.48854e-49	-4.45853e-48	-1.54451e-47	-1.08079e-47	2.19169e-48	-8.89607e-48	1.93414e-48	-4.84723e-48	1.48725e-47	2.3976e-48	8.76275e-48	1.94201e-48	5.07837e-48	8.36571e-49	-6.57877e-49	7.66058e-48	9.02967e-48	2.57733e-48	-1.99912e-48	-2.16343e-48	4.50343e-48	-4.09717e-48	2.86619e-48	-1.08257e-48	1.45164e-46
-5.99378e-50	2.42822e-48	-3.4276e-51	-5.3126e-49	-1.03226e-48	8.49454e-50	7.57123e-49	4.42452e-49	-5.82428e-49	5.45069e-49	-7.06414e-49	-3.41913e-49	2.1698e-49	-1.42905e-49	1.64972e-48	5.07524e-50	1.89768e-49	3.1423e-49	-9.35532e-49	3.60225e-48	-2.252e-50	-3.02796e-49	3.72308e-49	6.18187e-49	1.85703e-49	5.16728e-50	-4.55279e-49	1.01978e-48	1.26563e-50	4.7742e-49	1.81359e-47
2.80255e-49	2.75973e-50	5.81235e-50	-4.21813e-50	-2.87799e-51	-8.78704e-50	-8.79067e-51	1.25529e-49	9.22418e-51	3.27241e-50	-5.70037e-51	-6.98718e-51	-2.87298e-51	-1.17039e-50	-4.6336e-50	1.02776e-50	-5.77731e-50	-1.61025e-50	1.54351e-50	1.08907e-50	-5.70761e-51	-1.05454e-50	2.10198e-51	9.63613e-50	-1.01339e-50	2.8869e-49	2.61572e-50	-9.03525e-50	4.58796e-51	9.72674e-51	1.40362e-48
3.37632e-51	6.15889e-52	-1.44646e-51	-9.24845e-51	-1.48439e-51	-1.29216e-51	2.78124e-51	-4.19051e-52	-1.59487e-50	-4.26965e-51	1.73567e-51	-6.1384e-51	-6.57651e-51	2.36987e-51	-8.82758e-51	6.51501e-51	5.44482e-51	-2.45979e-50	1.07431e-52	-4.37231e-51	1.79433e-51	1.80742e-50	-7.84476e-51	4.62394e-51	-1.69872e-51	1.21978e-51	-4.53778e-52	1.88194e-50	1.77286e-50	9.26891e-52	1.80752e-49
9.95138e-52	-2.10423e-52	1.84215e-51	-4.00532e-53	-2.13276e-51	2.01984e-52	-1.0605e-52	1.15381e-51	-1.19426e-51	9.89207e-53	-1.40575e-52	-1.42944e-52	-4.42882e-52	-1.29009e-52	2.88411e-52	3.68344e-52	1.19155e-51	3.60979e-52	-3.73741e-52	4.56243e-52	1.12888e-52	-1.70788e-51	1.32457e-51	-2.42636e-51	-4.04287e-53	3.24238e-53	-3.49944e-52	2.2561e-52	-7.39314e-53	1.45576e-52	1.83099e-50
1.50151e-53	-5.22061e-53	-2.50057e-52	-2.02353e-53	2.07033e-53	-6.98501e-53	-1.35783e-55	-2.77599e-54	2.05717e-53	2.03721e-54	-1.83703e-52	7.66534e-54	2.08667e-54	3.96678e-54	-2.69788e-53	-2.48828e-53	3.79443e-53	1.70305e-53	-3.30327e-53	-2.99957e-53	-1.81605e-53	-7.49075e-54	2.82502e-54	9.21038e-53	4.00517e-53	-9.51137e-53	-5.73645e-55	1.34371e-53	6.60224e-53	1.36469e-52	1.29312e-51
1.70447e-54	6.38355e-54	-8.05211e-56	3.97935e-55	1.0096e-54	-8.80584e-55	-7.59956e-55	-3.72189e-54	-3.93949e-54	1.08291e-54	-2.58557e-54	5.99526e-54	-3.57965e-54	-5.61565e-55	7.59415e-54	1.50779e-54	4.61231e-54	-8.11134e-55	1.04595e-53	1.12998e-55	5.40784e-54	-6.63637e-55	3.905e-54	-5.58116e-55	-1.75642e-53	2.20202e-54	-1.87562e-53	1.45387e-54	4.33605e-54	-2.47026e-53	1.3733e-52
-9.29777e-55	-1.42382e-54	2.78851e-55	1.10907e-54	-1.56214e-54	-3.65063e-55	-1.27292e-55	1.15032e-55	6.58401e-56	-3.03587e-55	2.14234e-55	-4.98757e-56	1.48218e-55	-4.56918e-56	-3.41226e-55	-1.61204e-54	4.11868e-56	7.51234e-55	-1.63986e-55	1.59272e-55	6.73794e-55	-3.63495e-56	-2.5529e-55	-6.14268e-55	-5.91755e-55	-3.93818e-55	-7.37012e-56	7.13601e-55	1.25862e-55	-1.32631e-54	1.46122e-53
-6.14174e-56	1.33475e-56	-9.88209e-57	-3.17015e-57	7.47779e-59	-5.49174e-57	-1.03047e-57	5.90135e-56	1.07788e-55	-1.67034e-56	-3.35877e-56	4.04599e-56	-8.14704e-56	2.86949e-56	4.20121e-56	-7.57366e-57	-4.90623e-57	7.38239e-56	-4.16242e-56	5.61585e-56	-6.61514e-56	-1.40269e-58	-9.50526e-56	2.34587e-57	4.28198e-56	-3.02959e-57	4.39456e-56	-1.75743e-56	-1.7111e-56	1.41092e-55	1.11749e-54
-1.66507e-57	3.46828e-58	6.07193e-57	8.52552e-58	-4.95386e-57	5.34579e-57	7.12271e-57	-1.52617e-57	1.32221e-57	-3.00698e-57	4.57671e-58	-2.18682e-56	3.21254e-58	1.61517e-57	-9.89356e-59	3.09045e-57	5.88765e-58	2.32118e-58	-1.74791e-58	4.57734e-57	-3.82642e-57	9.8559e-58	-3.73695e-57	-2.69529e-58	4.83892e-57	3.52182e-58	1.7362e-58	-5.48418e-56	-1.79439e-59	5.46219e-58	1.34828e-55
9.29621e-58	1.64012e-58	-1.52935e-58	7.95623e-59	1.03103e-58	8.80236e-58	-8.60443e-59	-2.64498e-59	2.37807e-59	-6.53643e-59	-1.21458e-57	9.30623e-58	-1.02581e-60	2.14659e-58	-2.70734e-59	-7.58266e-58	2.64302e-59	-3.77022e-58	-6.76666e-58	2.5338e-58	5.17035e-59	6.88011e-58	5.12997e-58	-1.1968e-58	-1.11902e-57	-8.83435e-58	2.47705e-58	1.12084e-59	-9.30665e-59	-1.78449e-58	1.08961e-56
-5.80959e-60	7.70381e-61	1.76636e-59	2.69267e-59	-5.60866e-59	-3.98703e-59	4.08492e-59	-8.42827e-60	-2.00273e-59	4.02178e-59	6.66678e-59	-5.4644e-59	7.57702e-60	4.96917e-59	-1.96797e-59	2.24819e-60	-5.08658e-60	7.56447e-59	1.0166e-60	-9.51199e-60	-5.01234e-60	-2.27329e-59	2.27476e-59	4.39583e-61	7.59782e-59	6.36771e-60	6.62273e-60	6.17732e-60	-5.1116e-59	9.53808e-59	8.40993e-58
2.96775e-60	8.32279e-62	5.69217e-61	4.27123e-60	4.73316e-60	7.7177e-60	5.62367e-60	2.38062e-60	-8.83883e-61	9.03287e-61	3.78684e-61	-1.57553e-60	-6.31968e-60	-2.94262e-60	3.43652e-60	2.22412e-61	-4.11307e-60	8.94601e-61	1.86235e-60	-4.60382e-61	8.17282e-61	3.61524e-60	3.81252e-60	-6.12522e-60	6.01292e-60	-5.5639e-60	2.89143e-61	-3.07209e-61	-8.19887e-61	-6.06856e-60	8.57715e-59
-9.58725e-61	-1.94293e-62	2.1816e-62	3.02308e-61	2.79155e-61	1.0572e-60	7.83113e-61	-1.45339e-62	4.05769e-61	1.95507e-61	-1.2001e-61	-1.42368e-60	2.88259e-62	1.86674e-62	7.54211e-63	1.34468e-61	-5.40066e-61	-5.31265e-62	-5.27473e-62	1.44441e-61	1.65275e-62	-1.66691e-61	-4.1362e-62	5.97266e-62	2.1328e-62	3.67273e-62	7.592e-62	1.15347e-61	-2.29713e-62	-1.7716e-61	7.29489e-60
1.34551e-62	6.39653e-63	-4.37234e-63	4.48769e-63	1.34146e-63	-2.40216e-61	4.33969e-62	1.13734e-63	-1.25912e-62	1.34142e-63	-1.11279e-62	5.96018e-64	-7.7738e-63	-1.43905e-62	-4.52089e-62	-5.73716e-63	9.49833e-63	4.87347e-64	-2.70877e-63	-2.8446e-63	1.66858e-62	7.1745e-63	6.68824e-62	-1.70821e-62	-1.0801e-62	-1.48848e-62	6.66121e-62	-4.95736e-62	1.72632e-61	3.21006e-62	8.83538e-61
6.83154e-64	-1.38066e-63	-1.91688e-63	-7.56076e-63	-2.554e-63	-6.18039e-63	-8.66067e-64	-6.12644e-63	-5.76961e-64	4.60707e-63	-2.09981e-63	-2.29975e-63	1.47062e-62	-3.19108e-63	1.74001e-63	-1.3097e-64	7.0755e-64	5.00247e-64	-1.52732e-64	7.67018e-65	4.1629e-64	-1.51665e-64	-4.61003e-63	-1.37702e-66	3.26111e-64	6.49383e-63	-1.79908e-63	-1.25955e-62	-1.31992e-63	-6.62174e-65	8.58375e-62
-9.15081e-64	3.58473e-64	6.84766e-65	4.62892e-64	9.06584e-65	-3.34316e-64	3.34297e-65	1.78804e-64	-6.37452e-64	6.61828e-65	4.74109e-65	3.53328e-64	-8.29663e-64	-2.02708e-64	1.18163e-66	6.76924e-65	8.08099e-65	3.7862e-65	1.97924e-65	4.97623e-65	-2.40045e-64	-3.54005e-65	-5.02058e-64	3.80013e-65	-1.25619e-66	4.81067e-65	-8.68127e-64	-2.20975e-64	-3.60687e-64	-4.21736e-66	7.15485e-63
6.05961e-65	-2.61338e-65	-1.02285e-65	1.28361e-64	-1.25737e-65	4.75264e-66	-2.76721e-65	6.57989e-66	1.25559e-66	-8.92295e-66	-3.67058e-65	1.9615e-65	1.89983e-66	9.37964e-66	-2.60085e-65	-4.11427e-65	-1.08974e-65	-1.70128e-65	-7.33856e-66	-8.6417e-66	4.80027e-66	-5.96992e-66	-2.72505e-66	3.05784e-65	2.33931e-65	1.55303e-66	3.96383e-66	2.26764e-65	2.28427e-65	2.84658e-65	6.12687e-64
9.70544e-68	3.40819e-66	7.64395e-66	-5.90551e-67	4.04604e-67	3.18619e-66	-1.46878e-66	-7.27785e-67	-1.96253e-66	-2.53451e-66	1.17549e-66	1.9379e-66	-7.20593e-68	3.84855e-66	-7.75303e-66	3.65385e-66	2.6497e-68	1.55882e-66	-3.61453e-67	-2.88784e-66	9.38821e-67	7.97123e-67	2.1435e-67	3.68479e-66	-3.33791e-68	-1.09012e-66	2.53714e-66	1.19621e-66	3.89156e-67	-1.88456e-66	5.80653e-65
-4.76082e-67	7.65236e-68	1.53487e-67	4.72203e-68	4.20929e-68	-3.0839e-68	-1.27431e-67	-6.0634e-68	4.79717e-68	5.4124e-68	-6.25008e-68	-1.36741e-67	2.95859e-67	1.13709e-68	9.2065e-68	3.4567e-67	-2.01871e-67	-3.2409e-68	1.84942e-68	-7.75471e-67	-2.45714e-67	-3.5626e-67	-1.93448e-67	-4.688e-67	-1.71143e-68	4.45521e-67	1.28847e-67	2.51295e-67	1.3385e-67	1.03897e-68	5.3401e-66
-1.97081e-69	-4.38339e-70	-5.67594e-68	6.0505e-70	-8.78731e-69	1.0598e-68	1.39784e-69	-1.38597e-68	-5.10676e-68	1.6464e-68	1.27176e-68	-2.66895e-68	-6.60129e-68	2.93014e-68	4.08263e-69	-3.49348e-69	-1.00089e-68	-3.19151e-68	-2.02175e-68	-1.03068e-68	-1.19898e-69	5.53219e-69	-3.08488e-68	3.1301e-70	-4.57091e-69	-1.67002e-68	-4.15875e-68	1.04838e-68	-3.13082e-68	-5.74003e-71	5.19295e-67
2.91338e-69	6.74243e-70	8.97201e-70	-1.64874e-69	1.73574e-70	9.83843e-70	-2.32267e-70	1.16053e-69	-1.18605e-68	-6.61387e-70	-1.99165e-69	1.82446e-70	-2.34194e-69	4.46132e-70	-2.80215e-69	-6.3784e-70	7.36983e-70	-2.49785e-69	2.72509e-69	-4.57087e-69	-7.33363e-70	1.35479e-70	-6.25699e-69	7.61817e-71	2.64321e-70	1.04333e-70	-4.31725e-69	1.97312e-70	1.43928e-69	6.09036e-71	5.3724e-68
1.94216e-70	-1.4358e-70	7.81258e-71	-1.10411e-71	3.21357e-71	-4.13472e-71	-3.67409e-70	4.723e-70	-4.21972e-70	1.65035e-71	2.50456e-71	-2.2977e-70	8.08605e-71	-3.38137e-72	3.86108e-71	2.117e-72	-8.52947e-71	2.29018e-71	-6.23073e-70	-1.7424e-71	9.39409e-73	5.35206e-70	1.86498e-70	-8.2727e-71	-4.60611e-70	-1.88615e-70	-2.76105e-71	-6.23609e-70	6.44351e-71	1.47938e-71	5.09215e-69
3.23261e-71	-2.78962e-71	-1.15322e-71	-5.6066e-71	-9.17855e-72	-8.61231e-73	1.01237e-71	1.0047e-71	1.02419e-71	-1.90477e-71	-5.25619e-72	1.72881e-72	1.71603e-72	2.1595e-71	-2.5885e-72	-4.8824e-72	5.25111e-72	-1.23398e-71	1.81998e-72	5.32729e-72	-3.06668e-72	6.55987e-73	-1.65694e-71	-7.11852e-71	-3.4789e-71	4.91104e-72	-1.4205e-72	-1.43377e-71	-8.16099e-73	-2.28815e-72	3.99865e-70
1.33713e-71	-1.23164e-72	3.14532e-72	1.39428e-72	2.52725e-72	7.97531e-74	-3.61506e-73	1.47616e-72	2.80538e-74	-9.21375e-73	7.81611e-74	5.03494e-73	1.30522e-72	2.45489e-72	1.35525e-72	6.37418e-72	3.10253e-72	-7.66716e-74	1.81562e-72	1.78564e-73	-2.54645e-72	-1.79195e-72	2.49163e-72	-4.59266e-72	-8.17134e-74	-2.76747e-73	-1.13695e-73	2.52802e-73	-3.78959e-72	-7.24607e-73	5.8443e-71
7.79903e-74	4.12025e-73	5.31153e-75	2.36349e-73	-1.67977e-73	-3.58398e-73	2.02385e-73	1.80654e-74	-2.89753e-75	7.05174e-74	-1.52378e-73	-5.28159e-73	2.9366e-73	2.10894e-74	-4.32731e-73	6.12096e-75	-8.15825e-74	4.2721e-74	1.26386e-73	-3.49505e-74	3.22544e-73	2.75707e-73	1.30928e-75	-1.51529e-73	2.32801e-73	-4.19514e-73	2.00603e-74	-2.05873e-73	-1.42877e-73	-5.2465e-74	5.09637e-72
-1.8738e-75	6.89969e-75	3.98265e-76	-4.33504e-76	3.11705e-75	1.90736e-75	5.62164e-75	-4.04537e-74	2.84797e-74	1.44236e-74	5.13908e-75	9.29977e-76	1.42908e-75	5.63648e-75	-3.64787e-74	-5.83426e-75	5.86503e-75	8.4636e-75	-2.05895e-75	-2.16566e-74	-3.3693e-75	-1.04888e-75	9.24929e-75	1.5192e-75	1.89406e-75	7.01203e-75	3.62811e-76	4.03269e-75	2.92268e-74	-8.68591e-76	2.55684e-73
-3.24479e-77	5.32439e-76	5.0631e-76	3.26906e-77	-3.69661e-76	-4.74626e-75	9.61135e-76	5.94683e-76	1.61629e-76	-9.18218e-77	-1.05714e-76	5.5713e-76	-3.26167e-75	2.59489e-76	-9.33515e-76	3.09714e-77	4.52408e-77	-9.98164e-76	4.48281e-76	-2.38192e-76	-1.09635e-76	3.53743e-76	1.34493e-75	-1.03415e-76	-6.33927e-75	1.03613e-76	1.12884e-76	-2.20081e-75	-1.20812e-75	2.1267e-75	2.89106e-74
-2.35932e-76	1.35114e-77	1.58365e-78	-4.56795e-78	-2.46534e-76	8.73525e-78	-3.55518e-77	-1.61567e-77	9.81652e-77	-2.94187e-77	2.19594e-76	-3.81188e-77	-1.96579e-76	-7.72586e-77	5.93177e-77	2.74155e-77	1.15448e-76	-1.27145e-75	4.83556e-78	-2.608e-76	-3.08405e-77	1.93791e-76	-8.82449e-77	3.25171e-77	2.40246e-76	-8.99774e-77	-1.55195e-77	2.48831e-77	-1.54941e-77	-1.4852e-76	3.84101e-75
-5.72613e-78	1.08216e-77	1.2619e-76	2.4809e-78	-1.40316e-78	2.43738e-77	3.54215e-78	-2.04523e-78	-1.58601e-78	-1.51269e-78	-5.68849e-78	2.57623e-78	-3.13257e-79	4.27594e-78	3.88516e-78	-1.63563e-77	-3.54606e-77	-3.54411e-78	4.2364e-78	-5.84516e-77	3.52023e-78	-1.06085e-76	-5.94113e-79	6.27571e-79	1.86458e-78	4.5655e-77	-3.92209e-78	-1.29596e-77	-1.12803e-77	-2.86257e-78	5.03841e-76
-8.0128e-80	-1.13733e-79	-6.38208e-78	5.06045e-80	4.22804e-79	-7.10578e-79	3.22732e-78	-1.63514e-79	1.21649e-79	1.82813e-79	1.56147e-79	2.38242e-78	4.07916e-78	3.38229e-79	1.70452e-79	-2.76537e-80	8.26618e-81	4.48971e-79	-1.45772e-79	-9.73853e-80	-7.34021e-80	-1.3981e-78	1.24587e-79	5.82953e-79	-1.3388e-80	-6.50634e-79	4.93247e-79	1.20817e-78	-3.92437e-78	-2.58568e-78	3.03642e-77
-1.28676e-79	1.54188e-80	-1.83369e-80	8.11647e-81	-2.18066e-80	4.95054e-80	-1.0169e-79	-3.08716e-79	1.2853e-80	-1.88099e-80	9.25099e-80	1.31363e-80	-2.18146e-79	1.65998e-80	7.17361e-80	-9.54284e-80	1.5242e-80	1.57516e-80	-1.92432e-79	-3.98333e-80	-5.86324e-80	6.33703e-79	4.0454e-79	6.94733e-80	3.58492e-81	3.10666e-80	2.2939e-80	-1.05171e-79	1.39818e-79	-1.25203e-79	3.04887e-78
-8.70035e-82	6.98672e-81	-8.13694e-81	1.07178e-80	-4.2041e-80	-2.11252e-80	-1.65792e-81	-1.3816e-81	-6.33089e-82	5.17105e-83	7.98328e-82	-7.18445e-82	1.36874e-81	5.41819e-80	-3.50106e-82	2.15154e-81	-8.05513e-81	5.12688e-80	3.44209e-81	-1.45516e-80	2.05384e-81	-3.3709e-82	-9.33408e-82	2.92149e-82	1.26805e-80	-4.30945e-82	2.46559e-80	-8.02737e-81	-2.0746e-81	9.51582e-81	2.9149e-79
-4.94625e-82	3.10804e-83	4.19013e-82	-3.00064e-83	1.25521e-81	-1.31575e-81	-1.85304e-82	-1.43272e-82	5.79162e-84	2.13615e-81	-9.03837e-82	-2.21608e-82	-6.24741e-83	4.14171e-83	2.01661e-82	-1.34693e-81	3.67303e-83	5.88587e-82	-1.21884e-81	6.64381e-82	2.81931e-82	-2.47562e-81	7.35364e-83	-3.91531e-83	3.50523e-82	1.95452e-81	-3.69295e-83	-4.02593e-82	-7.48935e-82	-1.86325e-81	1.95297e-80
-2.53171e-82	-8.03199e-83	-6.37406e-83	-3.11396e-84	2.23147e-83	-4.40612e-83	5.78214e-83	1.90824e-83	-2.72884e-85	2.89357e-83	-1.56282e-83	-2.37943e-84	-4.38545e-83	9.54288e-84	-1.47469e-82	-8.08934e-85	4.72781e-83	2.40016e-83	-8.76398e-84	-1.42061e-82	-7.05431e-83	-7.76622e-82	7.87414e-83	-2.01587e-83	-1.25943e-83	1.91574e-82	2.61395e-83	1.40004e-83	-4.07738e-83	-1.06869e-82	2.35264e-81
9.44057e-85	-8.3234e-84	3.29236e-83	1.70325e-83	3.08873e-85	1.62174e-83	-8.62007e-84	7.63764e-84	-1.48493e-83	1.24928e-83	8.06657e-85	-2.49754e-83	-1.71409e-83	-2.75473e-85	3.44456e-84	-1.42656e-84	7.09678e-84	1.17697e-83	1.22912e-83	7.32898e-85	-3.93893e-84	2.04679e-84	1.09262e-84	-1.81454e-84	4.31658e-86	-8.44305e-85	9.72344e-84	6.00107e-84	-1.54296e-83	4.0089e-83	2.80333e-82
-6.55074e-85	-3.63844e-85	1.25024e-84	6.19711e-85	-5.77815e-86	3.40229e-85	1.69418e-87	-1.93933e-85	-4.79841e-85	-4.00555e-84	1.92916e-85	8.99723e-85	-5.41027e-86	5.47173e-86	8.45052e-85	-2.14966e-86	-1.10361e-85	-1.56408e-86	2.17841e-85	-2.69946e-85	1.607e-84	-1.9303e-87	-2.08824e-84	-5.4632e-85	-1.79235e-85	-1.4291e-84	4.77467e-85	-9.6227e-85	6.8562e-85	1.11481e-84	1.97417e-83
-2.88172e-87	-2.53603e-87	-1.25904e-86	-4.27e-85	-1.49093e-85	1.48164e-86	-2.2242e-86	8.47912e-86	-4.45863e-86	1.19641e-86	-3.05218e-86	9.28908e-86	-2.10359e-86	-6.29269e-87	-8.63709e-86	-2.74773e-85	3.84689e-86	6.15767e-86	1.90949e-86	5.28153e-87	4.52734e-86	2.50606e-86	2.06332e-85	5.07193e-87	4.55245e-87	6.04659e-86	-2.39609e-86	1.26042e-85	-5.5375e-86	-4.1559e-86	2.0025e-84
1.44156e-87	3.5368e-87	2.01274e-88	-1.90826e-86	1.27683e-86	6.74785e-87	-3.2534e-87	2.22753e-87	2.71069e-86	1.92486e-86	-1.25727e-86	5.90954e-88	-1.09765e-86	1.66726e-86	2.36964e-87	-2.86745e-88	3.6069e-87	-9.82911e-88	1.07612e-86	-2.5662e-88	-3.20991e-87	1.9521e-88	-2.28819e-87	-3.96564e-87	-5.38554e-88	1.14727e-87	-3.28291e-87	-5.48938e-87	2.28655e-86	8.37754e-87	2.06052e-85
-9.14297e-89	-8.0133e-89	2.54283e-89	1.54429e-88	4.45799e-88	1.07866e-87	4.74461e-88	5.11219e-88	2.96733e-90	-4.89234e-89	-8.89259e-88	-5.38671e-88	3.07975e-88	8.42285e-89	-8.87109e-89	-7.26678e-89	5.18431e-89	2.58452e-88	4.10642e-88	7.07654e-89	5.32845e-88	1.37079e-88	-7.38878e-89	1.49493e-89	-8.33708e-88	1.36665e-88	-1.98711e-88	-1.24634e-88	1.48866e-88	1.35336e-88	8.02334e-87
-9.15209e-89	2.83654e-89	-8.20816e-91	-7.25796e-89	-2.33663e-88	-6.16132e-91	-8.30839e-89	-1.70241e-88	2.47643e-89	-1.97923e-89	2.17031e-90	1.42489e-88	3.19865e-89	4.73006e-90	3.29013e-90	-4.18573e-89	-5.40861e-90	-6.57332e-89	-4.15051e-89	-5.63365e-90	2.92081e-88	-1.22996e-88	3.64658e-89	-5.90406e-90	3.81147e-89	3.88085e-90	2.03999e-89	5.49994e-90	8.32165e-90	-1.31045e-89	1.61702e-87
7.48133e-91	-2.4053e-89	1.79958e-89	4.95845e-90	2.42894e-89	-7.74308e-90	-8.67991e-90	-1.5273e-90	1.92173e-90	-2.04969e-89	-1.85126e-90	7.9211e-93	-1.09489e-89	-1.29367e-90	4.19564e-90	2.33871e-90	-2.85314e-91	-3.09305e-90	1.51296e-90	-4.04004e-91	-1.22545e-90	-6.95389e-92	-6.4455e-90	-9.95562e-91	4.5024e-90	1.09215e-91	-7.20073e-93	4.02588e-90	1.367e-90	-5.28571e-91	1.57621e-88
1.08671e-91	-7.1526e-91	1.38238e-90	-3.98773e-91	1.60044e-91	-4.9059e-91	-1.86838e-92	1.26011e-92	5.66427e-91	-3.06143e-92	-2.15257e-91	6.46205e-92	-3.32942e-91	1.8282e-91	-1.14162e-90	-7.97372e-91	1.85457e-91	-1.27788e-91	3.10029e-91	-5.08694e-91	-5.14719e-91	-1.54346e-91	3.6085e-91	6.54259e-91	-5.12561e-92	-1.49309e-91	8.57927e-92	1.47806e-92	1.40451e-90	-7.06882e-91	1.18473e-89
-8.10327e-94	-3.79617e-92	-3.35366e-92	-5.56077e-94	3.01273e-92	7.72564e-93	8.72539e-94	3.63181e-92	3.22121e-92	-1.30036e-93	-5.93211e-92	1.25112e-92	4.52199e-93	6.13499e-92	-1.22648e-92	1.01999e-92	-9.44085e-93	3.18144e-93	1.73996e-92	2.01714e-91	-2.34104e-94	-3.66701e-92	2.46271e-92	2.45466e-93	4.00868e-93	-1.07065e-91	-2.31729e-92	2.01701e-92	2.7206e-93	-2.35414e-93	7.96803e-91
-1.20349e-93	-4.55801e-93	7.00058e-95	1.86116e-92	-2.82343e-93	9.341e-94	3.50342e-94	5.35833e-93	1.55845e-94	1.30005e-95	1.04265e-93	-1.16881e-92	-1.26512e-94	-2.077e-94	3.66172e-93	-2.22552e-92	-3.79751e-94	3.01395e-93	8.30914e-93	-1.98867e-93	-8.70886e-96	-1.05427e-93	1.14999e-93	-3.19539e-93	3.28262e-94	2.59569e-93	-1.1661e-93	5.99164e-93	1.04162e-95	1.48859e-93	1.03741e-91
-7.49815e-94	7.39885e-94	2.29691e-96	4.10543e-95	-1.62088e-94	-1.04242e-94	-1.04586e-94	-1.70177e-94	-1.07522e-94	8.14253e-95	2.12953e-94	5.60007e-94	2.76081e-94	4.44272e-95	-8.50132e-94	3.2371e-94	1.67181e-94	2.80475e-94	4.06141e-95	1.01209e-94	-2.31671e-94	8.99148e-94	-8.93745e-95	-2.59103e-95	-1.02317e-94	4.07202e-94	-6.637e-95	-9.67589e-95	-2.10359e-94	-1.95159e-94	7.44415e-93
3.65816e-95	-1.18657e-94	2.35801e-95	1.07106e-95	3.10472e-95	1.75225e-95	-6.05537e-96	-4.00799e-96	1.81374e-95	-9.33834e-97	-1.97325e-95	-5.78262e-95	1.72305e-95	2.11107e-95	5.89462e-96	-5.46454e-95	3.84293e-95	-2.61787e-95	2.2583e-95	-3.77855e-95	2.02743e-94	-3.58278e-95	-6.22544e-96	-1.33462e-94	9.04039e-99	-2.82677e-95	1.54924e-96	-5.19884e-97	-2.41687e-97	5.52463e-96	9.83021e-94
3.3606e-96	2.27426e-97	2.13653e-97	2.15647e-96	-2.38196e-96	-3.25313e-96	2.85271e-97	1.90729e-96	2.6148e-96	3.04286e-97	-7.40472e-96	1.12153e-96	4.49423e-97	-1.13176e-96	-2.05895e-96	-1.84648e-96	3.66937e-96	2.12848e-97	-8.27845e-97	5.97041e-96	1.09675e-95	-4.72956e-96	2.34287e-96	-1.10284e-96	-2.39057e-97	-8.08998e-97	9.3324e-97	2.19325e-96	6.0738e-96	-3.38049e-96	7.41698e-95
-3.05772e-96	-8.38612e-97	-4.70954e-99	7.26765e-99	-2.41711e-97	-5.47029e-97	3.13135e-97	2.4711e-97	1.96929e-97	-2.71406e-97	-5.60229e-97	-1.35335e-97	-1.62191e-98	3.45426e-97	4.48618e-98	-9.79266e-98	-5.39462e-97	-5.55031e-98	1.09902e-97	-4.86901e-97	9.1555e-98	2.01071e-97	-3.71878e-98	2.43841e-97	-4.90289e-97	1.57706e-97	-9.48912e-98	-4.28189e-100	-2.81154e-97	-1.79637e-97	9.89515e-96
-1.18718e-98	4.19008e-98	-2.24614e-98	5.72989e-99	-1.25107e-98	1.81921e-99	-6.79388e-100	1.89117e-98	-1.2414e-99	3.42086e-100	-4.36691e-98	-6.76249e-100	4.46417e-98	-1.26069e-100	2.30542e-98	1.21029e-99	4.98218e-98	2.53072e-100	-1.09418e-97	3.76969e-100	8.77698e-99	2.44168e-98	1.82242e-98	8.04908e-99	1.05994e-98	1.32754e-99	-2.41638e-98	-1.66469e-98	-3.42137e-98	-5.23747e-99	5.42371e-97
1.22314e-98	-8.8201e-101	8.94993e-99	2.4625e-100	-1.25486e-99	2.24013e-99	1.3815e-101	1.31924e-100	-6.89409e-100	3.89482e-99	-3.37816e-100	4.85634e-100	-5.76042e-100	-1.3424e-99	-5.42221e-99	-7.69418e-99	-7.36964e-100	1.3278e-100	1.25297e-99	-2.46948e-99	-7.51227e-99	3.10023e-99	3.97333e-99	-3.75418e-100	-1.38353e-99	-1.02122e-99	4.59543e-100	2.62718e-100	-4.13491e-99	6.45168e-100	7.30596e-98
8.83335e-102	7.15534e-101	3.23242e-100	1.27019e-100	9.05419e-101	-3.46317e-100	-8.40074e-101	6.17251e-100	1.92033e-100	-6.35766e-101	3.1361e-100	-2.55348e-100	2.5749e-100	-9.41005e-101	4.45606e-100	2.06742e-100	6.85681e-101	1.12507e-100	-2.10595e-100	5.75152e-101	5.17218e-100	2.87495e-100	-1.67126e-100	-2.47557e-100	3.82303e-100	5.85758e-100	-9.19871e-101	-2.70018e-101	-9.31311e-101	-7.83002e-100	7.12903e-99
1.6585e-101	-2.21953e-102	7.34977e-103	2.19442e-102	-3.45311e-102	-2.3989e-102	-4.51001e-101	-3.44837e-101	1.98565e-102	-1.28225e-101	-3.23722e-101	-1.98647e-102	2.34525e-101	1.58469e-101	-2.5035e-101	1.11223e-102	4.43619e-101	3.11811e-102	-4.60791e-101	8.0537e-102	1.25515e-100	1.04261e-103	-4.24e-101	7.05592e-103	4.40501e-102	4.1507e-101	-5.09888e-103	-1.99061e-102	-4.79803e-101	4.96086e-102	5.93475e-100
1.0436e-102	3.16973e-102	-8.96047e-103	7.50906e-103	3.56259e-103	-4.85718e-103	3.36802e-102	4.978e-102	-7.15056e-104	6.85928e-104	3.49773e-103	7.33739e-103	2.65757e-103	-4.59849e-103	-1.04404e-103	2.39735e-102	-1.19594e-103	-2.84113e-102	1.61889e-102	-5.05032e-103	2.94198e-102	-5.22967e-105	-2.51451e-103	-2.72165e-102	-5.30218e-102	-6.96779e-103	-2.20979e-103	1.90959e-101	9.90513e-103	8.15562e-103	5.76261e-101
-2.17355e-105	-4.66744e-104	-9.56181e-104	-2.89375e-104	1.38563e-103	1.27727e-102	9.36544e-104	2.66858e-104	8.06202e-104	-3.04765e-103	1.26014e-103	-1.4968e-103	-2.24342e-103	-2.22619e-105	-5.90605e-104	-4.80488e-104	-1.70915e-103	-1.6122e-103	1.15951e-103	-7.41568e-104	-5.66311e-104	-1.41076e-103	1.34216e-103	-7.35777e-104	-8.71656e-104	3.42155e-103	-3.37537e-104	-7.70656e-103	4.66648e-104	-3.37841e-104	4.94626e-102
8.40509e-106	-4.07589e-105	4.97666e-104	-4.66532e-106	-1.3693e-104	3.11268e-106	2.04185e-105	2.17497e-105	5.21242e-105	5.72829e-105	6.91684e-105	-1.16296e-104	-2.69477e-106	2.56914e-104	-3.37152e-104	1.46575e-104	5.26583e-105	-3.2243e-104	-5.34327e-107	-2.73591e-105	1.77005e-104	-2.02074e-104	-2.31853e-105	2.00673e-105	-1.13523e-104	8.5868e-104	7.74215e-105	3.69108e-105	3.43358e-105	6.63782e-106	3.72474e-103
3.58489e-106	-1.4685e-105	1.72902e-105	-5.5465e-106	-5.00589e-105	-2.71029e-105	-1.48461e-106	-4.53076e-107	-2.62008e-105	6.60834e-106	3.73764e-105	-8.44422e-105	-4.4771e-106	-1.9512e-106	2.78067e-106	-1.46713e-106	6.41812e-106	3.9252e-106	-8.41521e-106	7.31697e-105	1.1862e-105	6.13885e-106	3.95259e-107	-1.20184e-105	-1.7592e-105	1.04259e-105	4.63493e-107	1.26774e-106	3.48714e-105	-2.49824e-105	4.97455e-104
4.46093e-106	-1.56878e-106	-3.60563e-107	2.44776e-107	1.57018e-106	1.57759e-106	3.85053e-107	-1.08084e-106	-6.71419e-106	4.01057e-106	-4.13514e-108	3.88335e-108	1.58401e-107	-2.21613e-106	-1.14218e-107	-2.9292e-107	-3.42155e-106	-1.56401e-106	1.15198e-107	-2.0235e-107	4.62977e-108	-8.35439e-107	-2.32867e-106	-1.09905e-106	7.26231e-107	-2.02982e-107	1.28011e-106	9.42578e-107	2.28057e-107	7.3863e-107	3.85665e-105
1.21513e-107	2.54301e-107	-2.5002e-107	1.24139e-107	-3.6947e-108	-1.15493e-107	3.58118e-108	1.38536e-109	-2.14442e-108	1.85465e-107	2.86332e-108	1.88987e-107	4.42306e-108	8.51241e-108	-2.15914e-107	2.46299e-107	9.58025e-108	-2.50844e-107	3.59751e-107	4.12805e-107	-8.31498e-108	-3.00861e-107	1.39835e-107	-5.49976e-109	-9.9045e-109	1.86478e-107	-7.23513e-109	-1.41347e-107	6.09079e-108	1.61424e-107	4.17155e-106
-4.56501e-109	4.52607e-110	-1.1743e-108	-2.92126e-110	-5.50109e-109	-9.15782e-109	-2.15753e-109	9.25809e-109	4.92317e-109	-7.47187e-109	-4.74127e-109	-1.31091e-109	-2.45116e-108	-1.56381e-109	1.19362e-108	1.33806e-108	-7.11226e-110	3.00389e-109	-9.66359e-109	8.72217e-110	-9.50534e-109	5.93915e-109	-1.39036e-108	-1.23074e-108	-1.29963e-108	-6.34762e-108	8.72897e-110	-6.50144e-109	-2.47564e-109	-2.12275e-109	2.57318e-107
3.98292e-110	-5.62308e-110	-3.091e-110	1.00866e-109	-3.48916e-109	2.97258e-109	-2.06309e-110	1.1167e-109	5.71748e-109	-4.17917e-110	1.89866e-109	-6.46332e-110	-4.6279e-109	3.32649e-109	4.2894e-110	-8.16813e-111	-3.67596e-111	-4.15239e-110	1.47685e-109	4.5075e-111	3.117e-110	-2.91333e-109	2.51814e-109	1.36366e-109	-1.43614e-109	2.94825e-110	-1.67978e-109	-3.20534e-110	1.65952e-109	-1.26391e-109	4.2944e-108
-1.35372e-111	-1.93581e-110	7.50889e-112	-5.79494e-111	-1.82085e-111	-9.24666e-111	-5.887e-113	4.04305e-110	2.2601e-110	-3.75349e-112	-1.54457e-111	3.9604e-111	9.2887e-111	-2.05302e-111	-2.24136e-110	-4.62299e-112	1.05381e-110	9.05697e-111	1.79882e-111	2.14526e-110	1.65451e-111	7.49882e-110	-1.82019e-110	2.97298e-112	-6.71153e-111	1.23104e-111	2.41812e-111	-8.51355e-111	-2.62283e-111	-2.21551e-111	3.03214e-109
-2.88219e-111	2.14269e-111	-3.13389e-112	3.08341e-112	1.69422e-112	-1.29617e-113	-1.07659e-112	-3.08671e-112	4.40495e-111	3.40948e-113	3.05063e-112	-1.32075e-112	-7.1463e-112	-6.62824e-112	3.75786e-113	1.4969e-112	-1.10208e-112	7.09912e-112	4.687e-113	1.78203e-111	8.1328e-112	1.99269e-112	-6.24942e-113	4.94081e-111	5.08707e-112	-3.59255e-111	5.88633e-112	6.77716e-112	-2.40234e-111	-1.23449e-111	3.03555e-110
1.76692e-113	7.31713e-113	6.03943e-113	-2.14279e-113	-2.02414e-113	4.89207e-113	1.00787e-112	4.86935e-113	-4.6612e-115	9.68549e-113	5.30733e-113	3.7414e-112	2.10093e-114	-2.27907e-113	-1.06784e-112	-2.20233e-113	5.01404e-112	-3.86495e-113	5.9126e-112	-1.02839e-112	-4.04712e-113	-2.13582e-112	-2.93868e-112	4.92364e-113	7.68971e-112	2.56772e-112	4.30026e-113	1.61622e-113	-7.99034e-114	1.07615e-114	3.99482e-111
1.38068e-113	1.98384e-113	-1.15563e-113	-1.63164e-114	-1.74754e-113	6.47048e-114	3.75671e-114	-5.05463e-114	1.33114e-113	2.79323e-113	-9.90574e-114	-3.96703e-114	2.78148e-113	3.93944e-114	-4.25799e-114	-8.2398e-114	-6.27339e-114	1.88014e-114	3.89135e-114	-6.44684e-114	-2.70788e-113	-7.90644e-113	-5.58942e-114	9.44099e-115	-3.47446e-114	7.63742e-114	3.8001e-113	2.18903e-114	-2.77085e-114	1.98177e-113	3.84018e-112
-1.66086e-115	-1.43096e-114	1.15623e-114	5.83009e-115	3.99758e-114	8.55156e-115	6.91976e-116	2.63412e-115	-1.56927e-114	-7.32455e-115	2.87765e-116	1.76973e-115	4.91122e-115	-1.85092e-114	-1.60468e-114	1.99805e-115	1.27948e-114	-6.41403e-116	-1.02344e-114	3.60037e-116	6.84434e-115	-1.30372e-115	4.79558e-115	2.38078e-115	-3.86152e-116	-3.28938e-114	8.41514e-115	-2.92295e-114	1.72163e-114	1.74527e-115	2.80998e-113
1.03357e-116	5.70706e-115	6.50341e-116	-2.72666e-118	-1.62505e-116	-3.4121e-116	2.60458e-115	-2.70696e-115	-1.31036e-115	3.33398e-116	-2.28305e-115	-1.05742e-116	-8.96747e-117	1.54023e-116	2.23386e-116	-8.08117e-116	-9.19566e-116	-1.46664e-116	-1.25228e-116	-1.03805e-116	-9.6477e-116	-2.33345e-116	6.48735e-117	-2.38977e-115	5.45911e-115	-1.02084e-115	-1.21643e-115	1.43278e-116	-3.63953e-116	2.41489e-115	3.3153e-114
-1.81765e-117	-2.50922e-117	-6.27929e-117	-7.20562e-117	9.90951e-118	-3.93804e-118	-6.64087e-118	5.13333e-117	-1.1104e-117	-1.95548e-116	2.58119e-117	1.50532e-117	-1.10269e-117	-1.96476e-116	-9.18193e-117	7.08079e-118	5.77933e-117	1.23209e-116	-1.64212e-118	-8.45963e-118	5.21121e-117	5.06917e-119	-2.1797e-117	3.97915e-116	-2.9727e-116	-1.99907e-117	3.04409e-118	3.24629e-117	5.88869e-117	-1.11063e-116	1.99001e-115
2.32697e-117	7.01388e-117	7.74504e-118	1.31211e-117	-1.91537e-119	3.54217e-118	-2.1842e-117	4.88177e-118	-6.2777e-118	6.90186e-118	3.77367e-119	-3.71919e-118	-3.64369e-118	-2.0696e-118	7.84953e-119	-6.21104e-119	-6.60802e-118	-3.45852e-118	-2.21541e-118	-1.96976e-117	6.41552e-119	6.14772e-119	1.99007e-119	2.52473e-118	-8.42643e-119	-9.42388e-118	-3.30061e-117	-8.09048e-118	-4.15384e-119	9.71657e-120	2.56963e-116
-6.38547e-119	3.52074e-120	2.29231e-119	-2.87659e-120	-1.41697e-119	-1.22944e-118	9.28629e-119	5.49764e-119	1.12914e-118	-7.52206e-119	-4.62285e-120	-3.51618e-119	1.02439e-118	-1.6403e-119	9.36196e-120	-2.43762e-119	2.85777e-119	-1.2798e-118	-6.45507e-121	2.47242e-118	2.62627e-119	-2.36841e-119	-3.80049e-118	3.39814e-119	-8.36713e-119	-5.37585e-120	-1.51414e-119	2.95217e-119	8.46644e-119	2.91981e-119	1.87462e-117
-2.27907e-119	3.55266e-121	5.2661e-120	1.02422e-119	-1.72687e-119	-1.02192e-120	-3.56492e-121	5.19651e-120	-6.2728e-120	-7.32103e-119	7.98426e-120	-5.01784e-120	9.05312e-120	-4.05272e-120	-5.76716e-120	2.93962e-121	-1.49593e-119	2.17313e-120	1.2681e-119	-5.91535e-120	1.39757e-119	-3.47121e-120	2.71015e-120	1.14204e-119	-2.71473e-120	9.67978e-122	-1.34503e-120	-5.41663e-120	-3.25364e-120	-3.72067e-120	2.58004e-118
-6.01254e-121	-4.55392e-120	3.78731e-122	6.63373e-121	3.14197e-121	1.14955e-120	2.07428e-121	4.32771e-121	-3.10498e-121	9.60101e-121	1.12869e-120	1.76685e-120	5.68159e-121	4.0967e-121	-8.48915e-122	8.10358e-121	4.66421e-121	8.2457e-121	5.28515e-121	3.16103e-121	-2.00844e-120	3.19187e-122	-3.07317e-121	-1.03547e-121	1.74531e-121	5.02342e-121	-2.94412e-121	1.16418e-123	8.80021e-121	5.30561e-121	2.09694e-119
9.29119e-122	-2.51167e-121	-3.05642e-122	-2.01196e-123	-2.27552e-123	3.23501e-123	1.28886e-121	-1.13151e-124	1.22426e-122	5.68638e-123	5.87239e-123	-2.29276e-122	7.13786e-122	4.25006e-121	9.87874e-122	2.19784e-122	1.0989e-123	-3.72274e-122	-2.0139e-122	-1.88036e-122	7.81864e-122	-1.91597e-121	-2.76482e-122	-6.33812e-122	-8.98875e-122	-2.91644e-122	-3.80964e-123	3.76163e-122	-4.26809e-122	1.88383e-121	2.00467e-120
1.77056e-124	-1.96263e-123	-7.92479e-123	6.82456e-123	-1.11123e-122	-4.69962e-123	2.69922e-123	1.78032e-124	1.58771e-123	-5.97038e-123	-1.49179e-124	2.95056e-125	1.49173e-123	-9.47343e-123	-1.84062e-124	-1.41839e-123	-1.48133e-123	1.39043e-122	5.6347e-124	-1.64834e-123	4.28129e-123	-1.38244e-123	-4.06686e-123	1.04737e-122	-6.58414e-123	8.05142e-124	3.1382e-123	-7.72375e-125	-3.51216e-124	-1.46718e-123	1.06108e-121
3.77816e-125	-1.00403e-123	1.19255e-123	2.15041e-124	-8.24283e-125	9.82722e-124	-2.78039e-124	-2.76088e-125	3.90104e-124	-2.96e-125	1.10227e-124	-3.43826e-124	-3.42906e-124	-1.56363e-123	-1.98838e-124	2.42083e-125	-3.84565e-125	7.18429e-124	-1.23339e-123	2.05925e-125	-3.39517e-124	-7.46327e-125	2.12522e-125	-1.45611e-123	-1.37379e-125	-3.73255e-124	-4.68551e-124	-1.23559e-123	4.53473e-124	-3.81993e-123	1.70905e-122
-4.74575e-125	-1.35012e-124	4.59012e-126	3.12254e-125	5.94156e-126	4.54508e-126	1.25813e-127	5.86699e-125	-3.74552e-125	1.55569e-124	-2.81336e-125	-1.27748e-124	-1.2164e-125	1.06065e-124	4.33082e-125	-8.34276e-126	-2.9475e-126	-5.68473e-126	3.32285e-126	-3.07071e-125	-1.64387e-125	3.10576e-126	-1.07833e-124	1.04366e-126	8.20335e-127	-2.43099e-125	-5.76126e-125	-8.57077e-125	2.20349e-125	2.41925e-127	1.16816e-123
-3.33435e-127	2.05098e-127	5.68887e-126	4.19537e-126	3.29275e-126	2.63582e-126	-1.50413e-126	1.73395e-126	-5.87992e-126	1.72869e-125	-4.39051e-126	-2.50501e-125	1.15062e-127	-1.08094e-126	-1.08123e-126	1.57439e-126	-5.91641e-126	4.00507e-126	-1.94368e-127	6.21395e-126	1.44625e-126	-3.78766e-126	8.36353e-126	2.37049e-126	3.04127e-126	1.15004e-126	1.06224e-126	-1.23378e-125	9.86156e-127	-3.17165e-126	1.30095e-124
-3.56168e-127	1.08406e-126	8.5017e-128	2.65388e-127	5.69277e-128	-3.91362e-126	1.10214e-127	-1.21842e-126	-9.22859e-128	1.4758e-127	-6.32322e-128	-3.49744e-127	2.32716e-127	-2.45417e-127	2.39543e-127	3.18759e-127	4.41825e-127	-8.22918e-128	-4.03544e-127	1.92641e-126	1.38802e-126	-9.77124e-127	-5.56786e-128	8.69512e-128	4.89458e-128	3.46002e-127	-2.17183e-128	6.00247e-128	6.74833e-128	-1.6258e-127	1.48477e-125
8.07465e-128	1.84211e-127	2.2454e-127	2.22253e-128	2.25637e-128	1.31751e-128	-1.94335e-128	1.47994e-128	-1.78547e-128	-9.90591e-130	-1.50546e-127	2.00625e-128	-6.62169e-128	-6.18828e-128	2.94501e-128	-2.86556e-128	1.85626e-128	4.53455e-128	-7.10252e-129	-4.43369e-129	3.10303e-128	-4.52422e-128	-2.91304e-128	-3.33071e-129	-1.20935e-129	7.62682e-129	1.38414e-128	9.92704e-129	1.16776e-128	-2.84123e-129	1.18865e-126
8.42988e-130	5.0285e-129	2.8771e-128	-3.13077e-130	-2.24198e-130	-1.7166e-128	-2.17395e-129	-6.23142e-130	1.13546e-130	-6.79112e-129	3.84838e-129	-1.90546e-129	-2.36052e-129	-6.42031e-130	-4.1786e-129	-1.39115e-129	1.06731e-129	-3.94888e-130	1.26771e-129	9.43616e-130	-2.78668e-131	5.06356e-129	-1.84363e-129	-1.67406e-130	-1.38014e-129	1.64218e-130	6.08345e-131	2.41915e-129	-1.48812e-129	-1.58288e-129	9.4245e-128
1.55243e-130	2.30218e-130	-1.05467e-129	4.79521e-131	-7.33724e-131	3.24448e-130	-5.54044e-131	-8.70386e-131	-4.75166e-131	-1.1005e-129	6.52825e-131	2.17176e-130	-1.49458e-130	4.84427e-130	3.14215e-130	-3.70334e-130	-7.60392e-130	2.85273e-130	-6.80171e-130	1.57058e-129	-1.7055e-130	2.01841e-130	-1.57083e-129	2.21339e-131	3.67081e-130	-2.87997e-130	2.47342e-131	7.93111e-131	2.65871e-131	4.73256e-131	1.08721e-128
-7.86863e-133	7.30228e-131	2.52546e-131	5.00578e-132	1.70982e-131	-2.63832e-132	-1.85446e-131	-4.52661e-131	-2.18781e-131	-6.21002e-132	6.2302e-132	-4.82722e-131	8.45891e-131	-1.10229e-130	-4.07897e-131	-5.86595e-131	2.92935e-132	5.14932e-131	-1.61544e-131	4.89645e-132	-6.13056e-131	-6.49296e-132	1.47041e-131	3.40726e-131	6.63978e-131	6.03072e-132	-9.19623e-131	-2.50473e-131	2.83683e-131	2.86897e-131	1.00302e-129
-3.10115e-132	-6.04884e-132	4.53994e-132	3.07203e-132	4.00389e-133	6.97916e-134	5.68075e-132	7.9813e-133	2.28953e-132	-1.56363e-132	1.06152e-132	5.39182e-132	8.74638e-134	2.631e-133	-2.07599e-132	-1.11234e-132	-1.60781e-132	2.78495e-133	6.31496e-132	2.78805e-133	1.11125e-131	-6.53962e-133	-9.48653e-133	7.80761e-132	-5.39633e-132	-3.95579e-132	2.85636e-132	-8.48979e-133	5.63267e-133	-4.15282e-132	8.43328e-131
5.78831e-134	1.98574e-133	-1.59319e-133	1.67089e-133	1.11932e-132	7.02458e-134	1.23863e-132	3.81262e-133	6.41486e-134	-1.80856e-133	1.7129e-134	4.82144e-135	-2.77529e-133	1.44727e-134	2.70673e-133	-1.86525e-133	1.94066e-133	6.08321e-134	2.18279e-133	1.28668e-133	-3.99542e-133	1.83945e-133	1.14771e-133	-1.78575e-133	3.89058e-132	-2.40533e-133	-1.10223e-134	1.34694e-133	-8.35677e-134	-5.6745e-134	1.03043e-131
5.95366e-135	-1.4315e-136	-7.74274e-134	1.4088e-135	-8.34276e-136	-1.67715e-134	-2.05691e-134	5.8232e-134	-5.34536e-134	-1.53312e-134	-3.8298e-135	-1.93826e-134	-1.54671e-134	-1.92046e-134	-1.0515e-135	-4.11279e-134	7.0645e-135	-9.16662e-135	4.33249e-135	3.24125e-134	-3.03613e-135	-1.49552e-133	2.3641e-134	-6.19782e-135	-5.13566e-134	-6.36905e-134	3.18623e-134	2.92344e-135	3.05827e-135	-4.53058e-135	7.43013e-133
-1.31315e-136	-9.37873e-136	-2.22459e-135	-7.0498e-136	4.43268e-135	-2.31454e-135	3.62314e-136	3.59051e-135	-6.2963e-137	2.23017e-135	4.2602e-137	-5.66167e-135	4.02377e-135	2.4959e-135	-7.43761e-135	-3.73028e-136	5.76073e-135	-1.10091e-135	-1.00796e-134	-1.65318e-134	-2.77063e-135	2.56075e-135	9.60074e-137	1.12641e-135	4.64749e-136	6.18519e-135	4.24611e-137	-1.56944e-136	-4.88243e-136	-2.29673e-135	8.66877e-134
-1.02783e-136	-4.412e-138	2.57433e-137	1.4423e-135	1.30495e-137	1.29465e-135	-2.60209e-137	2.16565e-137	1.38648e-137	-1.03698e-137	-3.48341e-136	-1.24375e-136	-3.31584e-136	-1.16295e-136	2.22548e-137	-4.83088e-136	-1.21822e-137	-1.71932e-137	9.40112e-137	-3.90427e-137	-1.24537e-136	-1.34354e-136	-5.73274e-136	-2.2646e-136	1.1834e-137	1.61504e-136	1.23665e-137	5.62236e-137	-1.35832e-136	2.55284e-137	6.00513e-135
-1.44972e-138	-2.43463e-139	-4.75781e-138	8.7577e-138	3.50597e-139	1.65923e-137	-2.33428e-137	-5.03513e-137	1.61564e-138	6.61402e-138	3.57045e-138	3.07522e-137	7.25649e-137	2.02325e-137	2.05066e-138	-2.73068e-136	-1.54519e-137	3.17525e-137	1.48974e-137	-1.01768e-138	3.69451e-138	3.54914e-137	1.36705e-137	-3.39996e-138	-4.33946e-138	-4.05455e-139	9.82484e-138	-3.91955e-137	1.36612e-137	-1.85e-137	7.21617e-136
-1.33059e-139	-1.35981e-137	-9.97277e-138	-5.84163e-141	-2.48131e-138	5.04653e-138	-4.62339e-139	4.37001e-139	3.20174e-139	-8.42642e-139	-5.9946e-139	2.84466e-139	5.72453e-139	1.78161e-138	1.08264e-137	-1.69887e-139	-1.94135e-139	5.25363e-138	6.17019e-139	-7.86063e-139	-8.16925e-139	-7.57095e-139	-2.86119e-139	-5.48543e-139	9.14288e-139	-3.30837e-138	2.01619e-139	3.30097e-138	5.2105e-138	-7.95465e-140	6.98088e-137
2.38603e-140	5.1715e-140	-3.24481e-139	-1.59333e-140	-3.77218e-140	-6.08553e-140	2.78386e-139	4.70689e-140	-1.65924e-139	-8.28629e-140	-1.44957e-139	4.53933e-139	-9.10121e-140	6.60973e-142	-1.18511e-139	2.25515e-139	-1.51821e-141	6.6844e-141	2.70216e-140	-2.41359e-141	7.40733e-139	-3.5423e-140	-1.38892e-140	-3.66947e-141	-1.4919e-139	1.65731e-140	6.71397e-140	2.07192e-140	-4.50567e-140	-1.37292e-140	3.26716e-138
8.0801e-140	-1.17565e-140	-9.34662e-141	2.11038e-140	1.17256e-140	1.1029e-140	-2.32794e-140	1.02717e-142	-2.98619e-140	6.81852e-142	3.18022e-140	2.80043e-141	-5.43592e-140	1.31898e-140	-7.35262e-141	-2.60912e-140	4.83682e-141	-8.47965e-140	-2.07773e-141	7.43558e-141	2.20291e-141	6.03026e-142	9.70829e-141	1.70708e-140	-9.16577e-141	-5.2775e-141	-2.13682e-140	6.28418e-142	-5.90375e-141	5.65444e-142	5.06925e-139
-1.30023e-141	-1.25276e-141	4.08836e-142	-3.94786e-142	-1.12112e-142	-1.86822e-143	-1.07902e-141	-3.91667e-141	9.13218e-142	-2.36942e-142	-3.57606e-142	-5.08208e-141	-4.09597e-141	3.45634e-142	1.55497e-141	-2.46539e-141	-8.94181e-142	-3.25974e-143	6.28423e-141	1.62916e-142	-6.94935e-142	-3.33531e-142	7.96653e-142	4.56562e-141	-4.07533e-142	-3.23863e-141	5.75424e-142	4.09466e-142	4.27084e-142	-1.47014e-141	4.38279e-140
6.37125e-143	-4.96464e-143	-3.48934e-142	-6.11877e-143	2.42893e-142	-2.45431e-142	5.05456e-143	1.83361e-144	-2.51161e-143	1.72645e-143	-1.30547e-142	-3.45086e-143	-6.33087e-142	4.13433e-143	-3.50298e-142	4.69973e-142	-9.65708e-142	3.36966e-143	-2.32208e-142	7.05942e-143	8.48478e-143	2.93593e-143	6.64475e-143	3.21489e-142	-4.21206e-144	2.43295e-142	-6.94983e-144	-6.43026e-143	1.04644e-143	9.45112e-143	4.9944e-141
-1.03805e-143	-1.84739e-142	-2.62278e-144	7.14867e-144	-7.21255e-146	-9.28756e-144	1.34914e-143	-3.61479e-144	3.96153e-144	3.69835e-144	5.4047e-144	-1.10691e-144	-5.43888e-146	-1.0306e-144	-1.18054e-143	-9.25772e-145	9.67269e-144	-5.22245e-145	6.32966e-144	2.55825e-145	9.64774e-144	9.92229e-144	5.79943e-144	-1.11848e-145	1.46117e-144	1.68021e-143	-2.45883e-143	3.87616e-144	6.15278e-144	-2.90272e-143	3.83514e-142
-1.35599e-144	2.26052e-145	-1.36091e-144	-1.87166e-147	1.96961e-144	-1.01367e-144	1.44379e-145	-2.35816e-145	6.16829e-144	-9.99968e-145	-6.96534e-145	-2.12457e-145	-1.63597e-144	-3.92582e-145	3.50336e-146	3.25149e-146	3.94035e-145	-3.94695e-146	2.02544e-145	-6.4156e-145	-1.04184e-145	1.24148e-144	-2.85365e-144	-5.92534e-145	-2.09469e-145	1.19375e-145	-1.16826e-145	-2.66705e-144	-1.08537e-144	-2.73127e-145	2.70223e-143
-7.9534e-146	3.51061e-145	-9.9576e-146	-4.13699e-146	-2.53391e-146	-1.87993e-145	7.54519e-147	-6.88143e-147	-2.01703e-147	-3.77674e-148	-2.68804e-145	-6.64636e-147	-1.13107e-146	-3.73198e-146	-1.70352e-146	-9.65581e-147	-1.8552e-146	1.49574e-145	-1.15918e-147	-9.44139e-147	-1.97057e-145	-1.04033e-145	-2.67478e-145	-4.77315e-145	1.17265e-145	-3.607e-146	3.54255e-146	1.07409e-145	-4.10623e-146	-1.95969e-146	2.73391e-144
-1.25092e-146	2.98273e-147	-3.87152e-146	-1.02892e-146	-2.02992e-147	-5.1894e-146	-4.25612e-148	7.16122e-146	1.15964e-146	6.27448e-147	-4.80436e-148	2.98717e-147	-3.59532e-147	-1.11228e-147	-1.56795e-147	-2.85457e-146	1.02822e-146	1.12171e-147	2.83301e-147	8.88929e-147	6.27356e-149	2.63747e-146	-5.95655e-148	1.9373e-146	-3.37275e-147	-3.07127e-147	2.92256e-147	6.62232e-149	1.86274e-147	-7.11181e-147	3.34557e-145
1.78404e-147	-1.02837e-148	-2.4039e-147	4.3776e-148	-2.2463e-148	-6.41136e-148	1.88866e-148	-6.1916e-148	3.94383e-148	-1.05575e-147	-3.64277e-148	-2.13491e-148	-1.25783e-148	1.84864e-147	-2.04433e-148	1.16095e-147	-6.90408e-149	-2.45771e-147	7.1219e-148	-6.18078e-150	2.11132e-148	-8.17625e-148	-6.69188e-148	5.2206e-149	1.03735e-148	2.52899e-147	1.07442e-147	2.40726e-148	-1.00361e-147	1.31641e-147	2.30332e-146
-4.99728e-149	-2.08365e-149	-9.78305e-149	-1.6728e-149	1.66151e-148	2.4678e-148	1.92407e-148	2.12052e-149	9.71564e-149	1.44215e-149	2.74899e-148	1.3409e-149	2.40105e-148	-4.20691e-148	-5.51749e-149	2.95877e-150	1.31853e-149	2.00647e-149	1.71358e-148	6.01384e-149	3.69739e-149	-1.36569e-148	-2.06604e-149	-2.78942e-149	-1.39366e-148	1.98757e-149	-1.60172e-149	1.85725e-148	-7.10025e-150	-5.95333e-149	2.84519e-147
5.68273e-150	3.99204e-151	-2.38146e-151	-2.62877e-150	-6.35501e-151	-1.62467e-150	-6.71358e-150	-9.55015e-151	-4.09836e-150	-3.47562e-149	-1.53435e-149	-1.5709e-149	1.26326e-150	4.09341e-151	-2.40233e-150	2.64998e-149	1.65329e-150	1.64989e-149	2.04195e-150	-7.01032e-150	-6.63091e-150	7.17114e-150	9.0809e-150	1.2308e-149	-1.73981e-150	2.57048e-150	-1.84745e-150	2.14631e-150	-7.22131e-151	-4.28574e-150	1.95067e-148
1.69668e-150	9.51636e-151	-5.18128e-151	2.36535e-151	5.21891e-152	1.5984e-151	-2.76979e-152	-2.07516e-150	-2.39704e-151	2.81321e-152	-2.28131e-151	5.56992e-152	-3.29576e-151	6.04421e-151	-1.78962e-151	-3.19509e-151	-7.47643e-152	2.41737e-151	1.74489e-150	-9.36137e-151	-1.50798e-150	-1.67373e-150	-1.6647e-151	3.90969e-151	-7.66042e-151	-7.47683e-152	-6.30961e-151	-2.79886e-151	-1.91708e-151	-2.9037e-150	1.92857e-149
-6.24465e-152	-4.24199e-152	-4.13e-152	-6.86284e-153	-3.56353e-152	-4.20745e-152	-4.06296e-151	-1.06593e-152	2.62511e-152	6.03546e-155	1.95804e-152	-4.06474e-152	-1.8439e-152	-1.53899e-152	-4.74078e-152	2.19904e-152	1.35975e-153	-2.59718e-152	2.21684e-151	-4.71502e-152	-1.02162e-151	-3.64526e-151	3.40037e-152	2.97229e-151	-2.53231e-152	7.11836e-153	6.65001e-152	-7.00221e-152	-3.58128e-152	5.73144e-152	2.19364e-150
-8.63661e-153	-4.01197e-153	-1.1488e-154	8.35062e-153	2.60024e-153	1.05745e-153	-3.23116e-153	-2.18431e-153	-2.43509e-153	-2.75929e-152	2.3809e-153	1.71923e-154	-6.12845e-154	-1.54598e-152	-1.22483e-152	5.74764e-153	5.21009e-154	-2.01547e-153	-2.7798e-153	1.1804e-152	-9.77265e-153	-7.23737e-153	1.34924e-152	-5.36412e-153	7.61211e-153	-1.7931e-152	9.02149e-154	3.76033e-153	-8.762e-153	-1.68414e-155	1.88808e-151
8.28831e-154	-2.56198e-154	1.82395e-154	-1.35307e-154	-4.39406e-154	6.12873e-155	3.5103e-155	-8.98943e-155	-1.36032e-153	1.34753e-154	-1.07835e-153	-2.15982e-155	6.76794e-154	-1.23461e-154	3.78859e-155	-2.25385e-153	-3.65412e-155	5.30531e-154	3.95281e-154	5.90101e-154	-9.1324e-154	8.61574e-154	-3.7723e-154	-2.34796e-153	-3.87214e-153	7.25427e-155	4.32101e-154	-8.11136e-154	1.89055e-154	-2.36961e-154	1.93818e-152
-8.94965e-156	-8.64342e-157	-1.13735e-154	1.97455e-156	1.87832e-156	8.78761e-156	3.37258e-155	3.69339e-155	1.3741e-154	-5.47036e-155	2.76191e-156	-3.29771e-154	1.63378e-156	-1.94992e-155	4.01929e-155	-8.13845e-155	-6.34558e-155	2.29405e-155	3.19409e-155	-7.95695e-156	-1.09059e-154	-7.63745e-155	2.03069e-154	-1.41894e-155	9.13183e-155	2.14245e-154	-9.1804e-155	6.34711e-155	-2.8321e-154	-1.27557e-154	2.2748e-153
-2.93615e-156	-2.12333e-157	6.45993e-156	-2.25952e-155	2.5267e-155	-1.50201e-155	-7.64917e-156	-2.31673e-156	-1.52613e-155	-1.36798e-155	3.051e-156	-9.11432e-158	1.70332e-156	1.62926e-156	1.10903e-155	-3.3213e-156	5.81356e-156	4.4597e-156	-1.38596e-155	-1.8373e-156	4.48671e-156	-1.68546e-157	-2.12383e-156	1.32605e-156	8.11257e-156	-1.16523e-155	1.06377e-155	8.27206e-156	9.45349e-157	-9.78427e-157	2.06958e-154
6.49928e-157	-1.52805e-158	1.54505e-156	-2.75682e-157	1.92477e-157	-8.10663e-158	-5.58513e-157	6.66154e-157	5.79412e-157	-2.91305e-157	3.72511e-157	-1.13696e-156	-2.0189e-157	-1.28475e-156	-2.88259e-157	-1.20092e-156	-1.60502e-156	-1.07851e-157	-1.68923e-157	-9.83311e-158	7.89281e-157	4.81028e-157	1.30662e-156	2.40937e-157	-1.71219e-156	2.28875e-157	2.46864e-157	-5.60225e-159	-8.15815e-158	-6.14023e-157	1.70273e-155
-7.43344e-159	1.38401e-157	-1.47298e-157	-3.42934e-157	5.68535e-158	-4.68419e-158	-2.85884e-158	-7.48615e-159	-2.49914e-157	-1.03023e-158	1.12828e-158	5.04894e-158	6.45424e-159	-8.43194e-158	-3.65573e-158	-3.34212e-159	-1.23347e-157	5.2386e-158	-7.63218e-159	8.46935e-159	-1.04149e-157	-2.03094e-158	1.42256e-158	-1.58192e-157	5.27414e-158	1.62268e-157	-1.26359e-158	1.22291e-158	1.13744e-158	-9.3767e-159	1.97783e-156
3.82864e-159	-2.12504e-159	2.66372e-160	-3.59625e-160	-3.91299e-159	-2.53038e-160	-1.67256e-158	-4.33019e-159	9.44535e-160	-2.36215e-159	4.84733e-159	1.60402e-159	-1.86775e-160	-4.66409e-159	1.40723e-158	-4.16982e-158	-8.94237e-162	-1.5135e-159	-1.86059e-159	-5.09879e-159	5.75097e-159	-1.56091e-159	-2.81403e-161	-1.25063e-158	1.35154e-158	1.05518e-158	7.7519e-160	-5.26247e-159	-8.17317e-159	3.30872e-159	1.72096e-157
8.09735e-161	4.82254e-160	-2.65833e-161	2.73026e-160	5.05305e-161	4.00404e-160	3.61125e-160	9.02592e-161	1.47505e-160	-4.33767e-160	-1.87706e-160	-5.5511e-160	-1.63274e-159	2.01588e-161	-1.02314e-160	5.61147e-160	3.84116e-160	2.24018e-160	5.4634e-160	-2.76902e-160	-3.91535e-161	6.42305e-160	3.95337e-161	-2.67911e-160	-6.28035e-160	4.19539e-160	-6.00919e-161	-8.12543e-161	-3.96919e-160	1.9353e-160	9.60525e-159
2.63505e-161	-7.20033e-162	-1.99649e-161	-3.23137e-161	-8.18764e-162	2.82826e-160	1.66003e-162	1.17855e-161	3.27905e-161	1.21882e-162	1.05778e-161	5.33437e-162	-4.51826e-161	3.03273e-162	-1.49653e-161	3.85178e-162	1.23465e-162	-1.18445e-161	-3.04157e-161	1.21868e-161	-6.97032e-161	-3.48827e-162	-1.07155e-161	-2.0093e-161	4.32139e-161	1.2695e-160	2.25712e-162	2.07059e-161	-5.21464e-162	-1.34047e-163	8.65399e-160
-4.09004e-163	-7.22318e-163	1.79411e-162	-2.43531e-164	5.3535e-162	-1.99157e-163	-1.59031e-162	-4.88593e-163	1.9799e-162	-3.92336e-162	4.64841e-163	-2.94747e-162	1.17584e-161	-1.86157e-162	1.42367e-162	-8.36978e-163	-2.95893e-163	-4.56902e-162	1.37376e-163	5.96183e-163	5.05781e-162	-5.59768e-162	1.21261e-162	4.09265e-163	4.89381e-163	4.43603e-163	-1.16309e-161	-2.15802e-162	1.14858e-161	1.0178e-161	9.0039e-161
-3.69096e-164	1.38356e-163	5.76488e-165	2.52088e-164	2.40554e-164	-3.34401e-164	1.43121e-163	9.5671e-163	-2.10187e-164	-7.1684e-164	1.11895e-163	1.11619e-162	-6.10256e-163	5.04717e-164	6.33352e-164	-5.53519e-163	3.21021e-163	9.16969e-164	-5.08205e-164	1.19678e-163	1.22231e-163	1.68e-162	3.88483e-163	-9.11618e-164	-1.01015e-164	7.05011e-164	1.06791e-162	-5.0997e-163	-1.89242e-162	1.45958e-164	1.03925e-161
-3.89639e-165	-1.87524e-163	-3.93368e-164	1.97459e-165	-1.58049e-164	4.37286e-165	2.02908e-165	-2.38299e-164	-1.72095e-164	-2.52548e-164	-3.48648e-165	4.08659e-165	-1.14644e-164	-2.39263e-164	-8.90483e-164	3.76952e-164	-2.50063e-165	3.0381e-164	1.1861e-164	-2.89184e-165	3.20775e-165	-7.01068e-165	-7.52232e-165	1.11948e-164	6.89996e-165	-1.53813e-165	4.01485e-165	-6.9556e-165	-1.20043e-163	-7.34123e-165	7.14302e-163
-1.67571e-165	6.5577e-166	-6.68539e-166	-1.46744e-165	-4.31667e-165	-1.34982e-165	-1.2354e-165	2.65699e-165	1.69693e-166	-4.91454e-166	-2.64498e-166	-9.61898e-165	-1.50176e-165	-6.67807e-165	-8.37993e-165	-1.8924e-164	3.26515e-165	1.76066e-167	-3.4257e-166	2.08337e-166	-4.09925e-166	-2.05017e-166	-2.39617e-165	-2.87975e-165	-1.03677e-165	-9.25813e-168	3.17177e-165	-5.13086e-167	1.09653e-165	-4.16051e-165	7.93054e-164
8.31298e-168	1.04109e-165	-1.4899e-167	-3.02998e-166	4.07288e-167	2.89756e-166	3.45709e-166	-2.2872e-166	1.5468e-166	-1.59547e-166	1.63536e-166	-1.6989e-165	2.90958e-166	-2.70021e-167	2.22393e-166	-1.35083e-168	5.33305e-166	-1.05445e-165	-8.23669e-167	-3.94978e-166	-5.08004e-166	4.61642e-166	-6.68657e-168	-7.61675e-169	-1.80739e-166	-3.745e-166	-1.89312e-166	-4.31185e-166	3.52346e-166	-6.06999e-166	1.01679e-164
-3.04484e-168	-6.89811e-167	1.42063e-167	-1.75721e-167	-7.26468e-168	-4.42805e-168	-6.95844e-168	3.41593e-168	7.5721e-167	-5.12457e-167	-3.29664e-167	4.00354e-167	-2.52189e-167	6.15819e-169	-3.6436e-167	-6.3493e-167	5.86968e-168	-1.16675e-167	6.92487e-167	1.85276e-167	1.83867e-167	1.76809e-167	-3.08218e-168	2.1409e-167	-1.23863e-166	-3.328e-167	4.07103e-168	6.44784e-167	8.60709e-167	1.62618e-167	9.45501e-166
-2.69428e-168	-1.07422e-168	-5.76577e-169	7.22626e-170	-3.53397e-168	1.17128e-167	-2.12223e-169	-6.84237e-168	-3.87416e-168	3.77922e-168	-1.08828e-168	-7.62508e-169	2.11527e-168	-8.00915e-169	5.39461e-169	-1.09676e-169	1.11224e-169	1.66658e-168	1.70592e-168	8.10823e-170	-4.15135e-168	7.68819e-169	4.59653e-170	-1.46543e-168	1.17552e-168	1.70804e-167	-5.61811e-168	1.45877e-168	-7.10789e-170	2.53068e-169	7.54415e-167
5.75926e-169	-3.88147e-170	4.0607e-170	5.11727e-169	1.2604e-169	-2.5408e-170	-1.68211e-169	-6.70685e-170	2.62888e-170	-1.25735e-169	1.40881e-170	-3.74391e-169	-3.72285e-169	-1.29101e-170	-1.59543e-169	4.88897e-170	9.06572e-170	-1.65131e-170	-2.43685e-170	-2.99052e-170	1.2272e-169	1.7322e-168	5.34634e-170	-9.73578e-170	-3.53245e-171	-2.17218e-170	-8.8125e-171	-2.94121e-170	1.64605e-170	-8.10996e-170	5.01615e-168
-1.19405e-171	-2.24657e-170	1.6968e-170	-1.02393e-172	-1.2305e-170	4.84331e-171	-8.85407e-170	-1.19913e-171	-2.31559e-171	-9.29945e-170	2.6651e-172	5.93289e-171	-1.40255e-169	-3.43499e-170	5.1494e-171	-5.68172e-171	-2.78121e-171	9.3704e-171	1.59292e-170	-4.69689e-171	1.55215e-173	-8.12468e-172	4.05114e-170	5.11291e-171	9.11901e-172	-8.19762e-171	-1.68037e-170	-4.06217e-171	-2.26519e-170	4.74415e-171	5.71166e-169
2.47873e-171	1.21046e-171	-5.099e-172	-3.62187e-172	3.27314e-173	1.94232e-171	-2.22471e-171	2.68545e-171	5.27787e-173	-1.17404e-171	-1.42886e-171	1.19144e-172	-4.8263e-172	2.05278e-171	-2.82759e-171	1.9948e-171	2.30007e-172	-1.48696e-171	1.25604e-172	9.13704e-171	-1.79867e-172	2.29769e-171	4.75276e-171	-3.09866e-171	-1.47398e-171	-3.91659e-171	7.13965e-173	-3.87128e-171	1.17143e-172	-2.71523e-172	5.26096e-170
-3.96291e-174	4.66666e-173	1.16082e-172	-8.89966e-173	1.01131e-172	-7.36889e-173	-2.59777e-173	4.89262e-172	1.65224e-172	1.27537e-173	2.30873e-173	-3.28341e-173	-4.82994e-173	-8.65504e-173	1.85035e-173	2.59581e-172	2.00541e-172	3.86015e-173	1.21974e-173	-2.37214e-173	-3.6486e-173	-1.40481e-171	-1.5824e-172	1.35469e-172	-5.34067e-173	7.40056e-173	-1.02584e-173	-9.57048e-173	-1.01985e-172	9.47883e-173	4.03281e-171
-5.45691e-174	-1.71929e-173	8.25799e-175	5.07096e-174	5.73017e-174	9.37659e-173	-1.80591e-173	-2.68688e-176	1.00627e-173	-9.34505e-175	2.52777e-174	4.52635e-174	-2.03742e-173	-9.23936e-174	3.79899e-173	-5.7155e-173	-1.67984e-174	4.66407e-175	-1.24966e-174	-1.94298e-174	3.54247e-174	-9.1227e-175	-1.4386e-174	-2.94877e-173	4.5569e-173	-1.02195e-173	-9.78588e-174	1.07259e-173	-3.28097e-173	1.56241e-173	4.54392e-172
4.28547e-175	-7.65434e-175	1.74634e-174	1.64078e-174	-1.08693e-174	-4.66999e-174	1.75534e-176	-3.23525e-175	-7.12204e-175	1.39361e-175	-3.30571e-175	-4.5978e-174	-3.71225e-176	-1.61884e-174	9.82367e-175	-7.63037e-175	5.89712e-176	5.97238e-175	-2.52306e-174	1.12871e-175	4.53734e-175	7.18946e-174	1.1079e-175	2.52134e-175	-7.70113e-175	-1.07208e-175	6.26495e-175	4.46143e-176	-2.10008e-175	-4.84033e-175	3.34011e-173
6.30702e-176	-5.58272e-177	1.49073e-176	2.17536e-176	6.81428e-177	3.37788e-177	3.00626e-176	4.17265e-176	-1.41535e-176	-2.1273e-176	-3.69806e-176	-3.97567e-176	-2.12743e-175	5.38261e-176	5.90742e-175	-3.52372e-176	-4.21187e-176	5.42939e-175	-4.56496e-176	-2.89783e-175	-4.37801e-175	-8.49021e-176	-1.50402e-177	6.39332e-176	1.60697e-175	-2.02195e-175	1.9045e-176	-1.15866e-175	7.78329e-176	-2.43189e-175	3.51946e-174
-1.69e-177	-1.54321e-177	-2.72949e-177	6.5725e-177	-1.50528e-177	7.60304e-178	1.8587e-176	-2.66417e-177	-4.78638e-179	-1.87946e-177	-1.32234e-177	-2.40494e-177	-3.41469e-176	3.39907e-176	-6.08745e-177	-4.48183e-178	2.96912e-177	-1.10669e-176	3.64615e-179	-8.96479e-176	-2.14703e-177	6.39728e-177	-9.59298e-178	-5.91088e-178	-5.3455e-178	4.10193e-177	-1.53534e-177	-1.63839e-176	5.94502e-177	1.25635e-177	2.59952e-175
2.08069e-177	1.79353e-177	-7.81952e-178	-1.04286e-178	2.26582e-178	2.57046e-177	1.69417e-178	-2.83364e-178	1.03849e-178	-3.76393e-177	1.52361e-178	4.39525e-178	-1.26378e-177	-1.57162e-177	3.13564e-178	2.17265e-177	-3.67228e-178	2.67037e-178	-8.81299e-178	-5.89097e-178	-1.38825e-179	6.4657e-177	2.90621e-177	-3.80915e-177	-2.94192e-178	-3.38618e-177	3.68998e-178	2.3299e-178	-1.7971e-178	-1.29046e-177	3.88437e-176
-6.04237e-179	-3.82403e-179	-2.85213e-179	-3.06673e-178	5.55896e-179	3.21979e-179	-1.76353e-178	-9.42541e-181	2.40854e-178	5.01653e-179	2.08914e-179	3.41846e-178	4.6142e-179	9.48307e-181	1.14915e-179	-1.79222e-178	-3.99832e-179	1.61432e-178	8.13316e-179	-5.66713e-180	-3.4213e-178	-4.87781e-179	3.80612e-180	-1.9877e-179	2.9546e-179	-5.26146e-179	-4.68335e-180	-5.53004e-178	-2.57577e-180	3.44463e-179	2.97038e-177
-1.64182e-179	5.40713e-180	-1.1286e-180	-2.56239e-180	4.31074e-179	1.92748e-179	2.61445e-179	-6.57898e-180	-2.53194e-179	8.08895e-181	4.5325e-180	1.11322e-179	3.2219e-179	-3.15592e-179	-4.33963e-180	3.75088e-180	9.79866e-181	-1.41409e-181	-3.60693e-180	-4.79596e-181	-3.01642e-180	9.62661e-180	3.51148e-180	3.72245e-180	-1.67386e-180	-1.03642e-179	2.18757e-180	-6.63226e-181	-2.6395e-179	-5.00094e-180	3.05653e-178
-2.94344e-181	-2.1667e-182	-5.89108e-181	-1.00139e-180	1.46306e-180	1.19584e-180	3.41914e-183	1.77506e-182	1.92728e-180	-4.74848e-181	7.54462e-181	-1.86829e-180	2.34966e-180	5.90598e-181	-8.28459e-181	-1.0004e-180	1.09952e-182	-5.8094e-180	3.18827e-181	-1.10995e-180	-1.33143e-180	7.10872e-182	4.98219e-181	-1.20209e-180	7.8598e-181	3.48654e-181	1.44356e-180	3.77958e-181	1.27644e-181	4.09899e-180	3.19154e-179
-8.88549e-182	-2.32278e-182	1.40188e-181	5.4231e-182	-7.62284e-182	-4.18498e-182	-1.03055e-181	-3.84887e-182	1.29672e-181	8.81497e-182	1.95877e-182	8.36129e-182	-1.64091e-183	1.05086e-181	-6.98883e-181	-8.43495e-183	-7.29174e-182	7.11176e-183	1.77805e-181	8.90559e-182	3.35264e-182	5.18957e-182	6.66568e-182	3.1247e-181	-3.50201e-182	-2.05392e-182	-4.32977e-182	-7.18159e-182	-1.12499e-181	2.63556e-181	3.05936e-180
2.05576e-183	-6.1528e-182	1.75494e-183	5.71613e-183	-3.3721e-183	-1.77451e-183	1.82644e-184	-1.07192e-182	-8.77663e-183	-4.78585e-183	-3.13733e-184	1.48532e-183	1.17119e-183	-9.76389e-183	6.02118e-184	1.20533e-182	-8.80591e-183	-1.20191e-183	-8.13706e-183	-2.48902e-182	1.75818e-183	1.76549e-182	-9.02733e-185	-5.17716e-185	1.06125e-183	1.44524e-184	1.0026e-182	-1.12969e-182	2.98145e-182	-5.4455e-184	2.41533e-181
-6.47653e-185	4.7402e-184	1.90447e-184	-1.46844e-184	1.03309e-184	1.20661e-184	-2.39219e-184	-1.38379e-183	-9.95659e-185	2.83789e-183	1.12888e-184	-1.63888e-183	6.71074e-185	2.01005e-184	1.08437e-184	-2.47225e-185	-1.05519e-183	1.48888e-183	2.34659e-184	1.82007e-183	-2.0359e-184	5.19497e-184	1.39308e-183	-1.58984e-183	4.04798e-183	-7.33513e-185	-1.1734e-183	-3.72919e-184	1.15994e-183	1.87139e-184	2.31331e-182
-6.71851e-185	-2.2639e-188	4.117e-186	-2.41833e-184	8.65475e-187	1.15381e-185	8.72805e-185	8.66607e-186	-1.40225e-185	4.39949e-186	1.17913e-185	3.50173e-185	-2.72497e-184	7.28815e-185	-1.03093e-186	2.08402e-185	-1.36354e-184	-2.87132e-187	-2.41503e-186	5.34757e-186	1.804e-184	7.67576e-186	6.03331e-185	-1.41919e-185	1.49759e-185	-3.84658e-186	1.83048e-184	-1.60072e-185	-1.24865e-185	-6.81019e-185	1.55946e-183
5.63802e-186	8.09848e-186	1.1349e-185	9.26685e-186	1.33761e-185	4.0159e-186	-3.72456e-186	-2.24706e-186	-2.74704e-186	-3.47058e-185	3.79888e-186	-4.40169e-186	1.0574e-185	-1.02299e-185	2.77484e-186	2.46461e-186	-5.17443e-187	-1.18565e-186	1.3733e-185	-4.22337e-185	1.38295e-185	2.82212e-186	6.86212e-187	7.73046e-186	-4.58126e-186	-9.12719e-186	1.19969e-185	9.02055e-187	3.46722e-187	-1.43207e-186	2.40537e-184
-3.43429e-187	7.6795e-187	9.52337e-188	9.50136e-187	3.74027e-187	-2.15561e-186	5.63974e-187	7.80177e-189	4.24959e-187	-5.74836e-188	8.2224e-189	-1.14245e-186	2.10178e-188	-4.14422e-187	-1.78258e-186	-1.62733e-187	-1.35265e-186	-1.0234e-186	5.32177e-187	7.71732e-188	3.98983e-187	-9.4914e-189	1.7498e-188	-2.44943e-188	4.28147e-188	2.56623e-187	1.11117e-187	8.64112e-188	-1.11185e-187	2.15405e-188	1.33376e-185
3.85891e-188	1.51289e-188	-1.77115e-189	1.83513e-187	3.44839e-188	-9.03821e-188	-1.78856e-188	5.0382e-188	-4.48106e-188	-1.80544e-187	1.25098e-187	1.993e-188	2.85041e-188	8.64755e-188	-1.66441e-187	2.69567e-189	3.27336e-188	-4.17884e-188	2.30413e-187	-8.47235e-189	-3.04631e-188	3.63455e-189	1.58535e-187	-1.20693e-188	-2.91962e-188	1.5829e-187	-2.89876e-188	1.97532e-188	8.25249e-189	2.19608e-188	1.87119e-186
-9.21791e-189	-3.39407e-190	1.27378e-188	3.41549e-189	-3.10408e-189	-1.26065e-188	-5.00274e-189	1.50261e-190	9.2415e-189	1.49359e-189	-2.07411e-189	-1.51913e-189	-1.95189e-189	1.27428e-189	-6.66183e-189	-6.69104e-189	-3.75872e-190	9.64747e-189	-1.70247e-189	3.12184e-190	2.8772e-188	3.4061e-188	6.20542e-189	4.82078e-190	3.93411e-189	7.55979e-190	-1.88433e-189	-2.65103e-189	1.03249e-189	-1.36223e-188	1.8292e-187
-1.0998e-190	-7.07158e-191	-5.16966e-190	-2.2436e-191	2.39814e-190	7.1554e-191	1.76283e-189	3.2995e-190	-5.96787e-192	3.12932e-191	1.00065e-192	-4.85578e-191	3.4782e-190	8.72928e-191	2.00666e-189	-8.8691e-190	3.22038e-190	1.90349e-190	9.12513e-190	5.73387e-190	2.61734e-191	-9.7076e-191	4.08137e-191	-6.94301e-191	4.23277e-190	3.97848e-189	-5.77165e-190	5.67766e-190	1.11679e-190	-1.27682e-190	1.45576e-188
5.51407e-192	-2.04257e-191	-1.86942e-190	-9.42795e-191	-3.98013e-191	-2.0359e-193	-1.17798e-191	-1.14762e-191	4.97468e-192	-1.05601e-190	-1.49799e-191	2.85159e-190	-9.29346e-192	-3.80839e-192	-4.86919e-191	-6.11554e-191	-2.36084e-191	-3.65969e-191	-2.85122e-191	4.12992e-191	1.75123e-191	-3.41224e-191	2.92873e-191	-3.13988e-191	3.79865e-191	4.94181e-192	-1.94543e-190	-2.47079e-190	1.18182e-190	-2.07609e-190	1.95676e-189
1.15993e-191	9.32763e-192	-2.47928e-192	2.41472e-191	-1.93887e-191	4.11169e-193	1.6033e-191	7.51225e-192	1.08948e-191	1.28762e-192	1.35303e-192	-1.61333e-191	2.73385e-193	2.12854e-193	8.29155e-192	3.42399e-192	6.34592e-192	6.01757e-193	-5.73747e-193	5.16457e-192	6.03521e-192	7.27065e-192	-3.89379e-192	7.00484e-192	6.99955e-192	5.08067e-192	-1.05195e-191	2.14903e-192	-3.35697e-192	1.81276e-192	1.99578e-190
-3.93844e-195	-1.64769e-192	-3.26278e-193	-9.03586e-195	-1.52817e-193	5.86121e-193	-7.59421e-195	-1.43452e-192	2.15265e-193	1.563e-194	4.30546e-194	-1.61124e-193	3.61067e-193	4.54988e-194	7.78645e-194	3.88305e-193	-2.49013e-192	1.75193e-192	3.62187e-193	2.53709e-193	1.42589e-192	1.29046e-193	2.35e-192	1.50022e-193	2.99455e-193	7.90077e-194	-5.74818e-195	-1.49111e-192	1.87991e-193	6.81609e-193	1.71336e-191
9.17138e-195	-2.27199e-194	3.16678e-194	-8.21112e-195	8.96727e-195	-1.80855e-194	-4.74338e-194	-9.73568e-194	-2.92086e-194	4.67966e-194	-4.48046e-195	-6.92e-194	1.93471e-194	2.25126e-195	1.4763e-193	4.75257e-195	1.83292e-195	-4.47202e-194	7.22391e-194	1.22418e-193	-2.81041e-194	-6.35041e-194	-2.25964e-193	1.70264e-194	4.42691e-194	6.35784e-194	1.75823e-194	-1.14008e-194	-7.63256e-195	5.98453e-194	1.3474e-192
1.44909e-195	-7.10986e-196	8.6001e-195	4.93535e-196	-1.2875e-194	9.15305e-197	-3.87441e-195	6.07142e-195	3.35351e-196	-2.2801e-196	5.39498e-197	-6.08424e-195	1.2439e-194	-9.42628e-196	-6.78991e-196	2.69564e-194	3.12643e-196	-3.13401e-195	2.35432e-196	2.14491e-195	-1.24199e-195	7.117e-195	-7.20572e-195	-1.22682e-195	-8.34562e-196	-2.61823e-195	8.06113e-195	2.3479e-196	2.58616e-195	9.71453e-196	1.19809e-193
4.33492e-197	2.25032e-196	-8.03656e-196	-3.74687e-197	9.20389e-196	3.12897e-196	2.00731e-195	-2.60395e-196	6.56727e-196	-4.38546e-196	1.13727e-195	9.18863e-197	-1.5905e-197	3.84358e-196	-4.79548e-198	5.4905e-196	-2.2427e-197	6.21482e-197	-7.22746e-197	5.37549e-196	-7.39817e-196	-3.96671e-197	-4.19463e-196	1.39002e-195	3.48322e-197	-1.09558e-196	-1.02453e-195	2.25292e-195	5.82534e-196	3.61394e-196	1.55382e-194
1.93958e-196	1.71148e-199	-1.26222e-197	-2.79053e-197	2.6209e-197	6.69457e-197	-6.84089e-199	-4.23035e-199	-2.66795e-198	-9.88643e-198	4.3588e-199	2.95959e-200	9.04114e-197	-5.4879e-198	-9.94784e-199	2.29426e-197	-1.81178e-197	-1.39456e-197	-8.47781e-198	-9.06708e-197	-4.66133e-197	-3.26044e-197	-3.5542e-197	6.80501e-198	2.38042e-197	2.6079e-197	-1.44623e-197	-1.13622e-197	-3.64737e-197	-2.42019e-197	8.50936e-196
-1.52154e-199	-9.96635e-198	3.44739e-198	4.2181e-198	-2.15135e-198	-6.37443e-199	-1.95087e-198	2.79415e-198	-1.63387e-197	-2.26429e-199	2.78478e-199	-2.74373e-199	8.55913e-199	8.16333e-198	-1.3629e-198	-3.37369e-198	3.16458e-199	3.27586e-198	-1.14425e-199	2.30673e-198	2.01477e-198	1.90371e-199	-3.37414e-198	-4.84788e-198	-4.95953e-199	8.08739e-198	-5.15625e-200	-2.047e-198	3.62757e-199	-1.39054e-198	8.50674e-197
2.70661e-200	1.4123e-199	5.68874e-199	-1.53265e-200	2.2222e-199	-4.54958e-199	4.50449e-200	-3.16401e-201	-1.21207e-199	-9.3908e-201	-7.56715e-199	5.86997e-199	-1.01343e-199	-3.18623e-200	-1.09009e-198	-1.31985e-199	2.01395e-200	4.43138e-199	1.05526e-199	1.83776e-200	1.02033e-200	-4.26476e-200	-9.27713e-201	-2.06994e-199	-5.43591e-199	2.15871e-200	-1.60451e-199	-5.45743e-200	4.42128e-199	-2.74811e-199	6.66092e-198
-2.24467e-200	-3.79717e-201	-2.28634e-200	6.98229e-200	4.95215e-200	4.9672e-201	-5.23612e-201	2.64695e-201	-2.20806e-199	-6.14063e-200	-2.63936e-201	7.99216e-200	-2.36276e-200	-1.53474e-200	-2.86457e-200	-1.97151e-200	-2.64519e-201	1.00192e-200	-5.40996e-200	-6.42162e-200	2.3203e-201	5.88239e-201	-2.21165e-200	-2.37653e-201	-5.80203e-201	-4.27526e-200	2.69261e-200	-7.74492e-202	6.96296e-201	7.30129e-201	8.87607e-199
-5.10266e-202	-2.73474e-201	-1.39606e-201	1.50592e-201	-6.01108e-203	4.3093e-201	1.31357e-201	2.6512e-202	9.64285e-203	4.13514e-202	3.63664e-201	3.98827e-201	2.28659e-202	1.38881e-200	-5.03086e-202	1.04903e-201	-4.62124e-202	-5.19055e-201	1.00863e-201	7.18584e-202	1.70832e-202	1.64672e-202	-2.37041e-201	-1.19246e-201	-2.6691e-201	-4.82365e-201	5.84313e-202	-3.85952e-201	-3.26789e-202	-5.3379e-202	5.99742e-200
-3.1287e-203	-8.5709e-204	-1.1108e-201	-1.81854e-202	-1.19315e-203	-3.74461e-203	-4.23109e-203	-3.38449e-203	-6.08788e-203	-1.83085e-203	4.52346e-204	3.26824e-203	1.0918e-201	1.08936e-202	-2.16973e-202	-4.5262e-203	-2.84648e-202	2.49924e-202	-1.04013e-202	-5.10059e-202	5.27055e-203	4.44118e-203	7.60181e-203	-8.41235e-203	5.12089e-203	6.10635e-203	-3.56054e-203	-7.67993e-202	4.98126e-203	-7.504e-203	5.48404e-201
5.46837e-204	3.5284e-203	2.86804e-203	6.1622e-203	1.53461e-203	9.45697e-204	-3.02185e-204	-1.19901e-203	8.1099e-204	-2.35141e-203	-1.14693e-204	2.89682e-203	8.93378e-204	-9.26656e-204	4.36373e-204	4.28085e-204	-7.25861e-203	-1.64525e-204	2.27227e-203	8.09943e-203	8.71026e-204	-2.84432e-203	-1.03892e-203	-1.29788e-202	2.83338e-204	3.27306e-204	9.2973e-204	-3.06363e-203	-1.01826e-202	6.15777e-205	7.63214e-202
2.03439e-204	3.01741e-205	3.4028e-204	-7.66207e-204	-8.50628e-205	-3.15523e-205	-1.13734e-204	9.00504e-204	-2.15824e-204	1.65884e-205	3.45863e-204	-4.71095e-204	-7.20606e-206	-1.3292e-204	3.47134e-204	-2.03496e-205	2.92979e-204	-4.48743e-206	-4.26738e-205	5.83001e-205	-6.32207e-205	-5.60892e-205	7.36159e-204	-5.56611e-204	1.74809e-204	-1.54976e-206	9.59807e-205	-1.94857e-204	-5.06572e-205	-4.14264e-206	6.36045e-203
3.63737e-206	-1.17342e-205	-9.07058e-206	1.81667e-206	1.59729e-205	-8.88265e-206	1.93567e-206	-5.54512e-207	-2.35709e-205	-1.63749e-205	-9.43142e-206	-5.82118e-206	1.80331e-205	5.73324e-205	-9.9245e-207	-4.20745e-206	-1.31427e-204	-1.16003e-206	7.26074e-206	3.31984e-205	-1.1153e-204	-1.38879e-205	-6.70968e-206	1.81773e-206	-4.14356e-206	-2.90617e-208	-3.3924e-206	2.50568e-205	1.57213e-205	-6.56502e-206	5.51268e-204
1.90489e-206	-6.95689e-206	-4.35395e-206	-2.49136e-207	2.5861e-208	-8.37065e-206	7.66981e-207	-4.08413e-206	-1.74225e-206	5.18609e-207	1.83156e-207	-4.06526e-207	-3.69514e-208	-5.19773e-207	4.74612e-208	-2.66091e-207	2.98133e-207	2.52089e-207	1.24507e-208	1.48495e-207	-6.28021e-206	7.90989e-207	1.63294e-207	4.01659e-207	-7.52142e-208	-8.79148e-207	-1.45836e-206	6.41805e-207	7.35703e-206	-5.72052e-207	4.97642e-205
3.1665e-208	2.50137e-207	1.0444e-207	1.34411e-208	-6.8284e-208	-3.78198e-207	-3.80249e-208	1.00858e-206	1.90294e-208	3.8594e-208	-1.01462e-207	-7.9056e-207	7.52601e-208	8.62195e-208	2.01581e-208	8.34557e-209	-9.50602e-208	-6.56112e-208	-2.54586e-208	-6.94491e-208	1.59965e-208	-3.01617e-207	1.15602e-206	4.36809e-209	-5.77772e-208	-8.57576e-208	-1.34037e-207	-1.7349e-207	1.31927e-208	5.697e-207	5.79993e-206
4.29726e-209	7.01748e-209	-5.59014e-208	-7.18396e-209	6.37937e-210	1.64131e-209	4.62689e-210	1.67881e-208	-2.02116e-209	-3.36492e-210	-9.36809e-210	6.65304e-208	1.38371e-208	2.13249e-209	-4.88746e-208	3.67466e-209	-2.32194e-208	-1.24752e-210	6.97788e-209	-5.96569e-209	2.67608e-209	4.64374e-208	-3.56705e-209	-2.10188e-209	1.98854e-208	1.18119e-208	-1.65237e-209	1.09794e-208	-3.86471e-209	-9.30978e-210	3.72469e-207
1.28695e-209	-4.74497e-210	-1.55582e-210	-8.86462e-211	1.4013e-210	2.07868e-210	1.7786e-209	4.67986e-210	6.35062e-209	-2.75397e-210	4.00076e-209	1.10746e-211	-9.12378e-210	6.77208e-210	6.52479e-210	4.35367e-209	-1.55658e-210	-2.2694e-210	-1.62109e-210	-8.86952e-211	1.15361e-209	3.30189e-210	-7.63351e-210	1.04615e-209	2.64539e-210	-3.10103e-209	6.2988e-210	-1.0814e-208	1.19033e-209	4.57977e-210	4.22183e-208
1.04071e-211	-1.27003e-210	-3.71615e-211	5.3715e-210	-1.18008e-210	1.04381e-210	6.58859e-211	-3.04401e-211	-5.20374e-210	-2.5303e-210	-2.13936e-212	-3.0214e-210	3.64352e-211	5.20796e-212	1.27568e-211	2.22091e-210	-9.68612e-210	-5.17001e-211	-1.81181e-210	-1.17021e-210	5.07468e-211	-8.05541e-211	-2.25255e-211	-1.49092e-210	5.05639e-212	1.29724e-210	-3.39911e-211	2.68922e-211	4.89458e-213	-8.24323e-212	4.21044e-209
-4.12678e-212	6.04064e-212	2.23295e-212	2.55846e-212	-2.42452e-211	-3.46817e-212	7.82492e-212	4.27092e-212	3.26913e-212	-2.1e-211	1.24804e-211	-9.01942e-212	2.43678e-212	3.83028e-212	2.78916e-211	-8.19556e-213	1.49635e-212	-2.09318e-211	-1.02602e-211	5.43572e-211	-3.33258e-212	-6.33629e-212	-1.20889e-211	1.97863e-211	-5.73692e-212	-8.10125e-213	1.91823e-212	6.83753e-212	-4.49688e-211	3.04515e-212	3.27422e-210
-2.11321e-212	2.03578e-213	-2.36026e-213	1.66732e-212	2.04267e-212	-3.33269e-213	-1.09677e-212	3.35935e-213	-6.72709e-214	1.25914e-213	2.00874e-212	-2.54367e-212	1.45906e-213	-1.90597e-212	5.91601e-213	-9.03086e-213	-2.71992e-212	-3.57252e-213	-9.15229e-214	1.98358e-213	2.65387e-213	3.68197e-212	4.10307e-213	1.33487e-212	-9.56362e-213	4.97387e-212	2.77984e-214	1.706e-213	1.23976e-212	-8.04967e-213	3.35539e-211
4.6882e-215	-7.59784e-215	-4.20821e-214	-1.22759e-214	-1.81095e-214	6.51148e-214	3.36229e-213	-3.59748e-216	-1.64409e-214	1.48016e-213	1.25639e-214	-4.45601e-214	5.71096e-215	-1.279e-213	-4.97259e-214	3.17745e-213	5.9888e-215	-3.456e-214	-8.85654e-214	-1.4397e-214	1.07156e-213	2.64922e-213	3.01225e-213	2.12053e-216	8.2754e-213	3.2598e-214	3.59691e-214	-8.03446e-214	-4.18579e-214	-3.07034e-214	3.07516e-212
-5.86039e-214	2.68365e-216	1.41184e-214	-1.70312e-215	6.61574e-216	2.78127e-215	-6.02249e-215	3.42183e-215	-1.22999e-214	-8.20989e-215	-1.63897e-215	4.60515e-214	-1.83056e-214	8.75538e-215	-5.29928e-215	3.00784e-215	-8.00515e-216	-1.01631e-215	5.4417e-216	1.92749e-214	1.99885e-214	-1.48319e-214	9.18142e-215	-9.01861e-215	-8.01016e-215	6.38474e-217	-2.99352e-218	6.04929e-214	-7.45183e-215	-3.9107e-215	3.45738e-213
2.04173e-216	-3.23184e-216	1.61528e-215	-2.04864e-216	-3.96495e-216	4.96053e-216	-3.41826e-217	-1.60953e-216	1.60686e-215	-2.13725e-215	5.24797e-216	2.74034e-215	5.4619e-215	7.04118e-216	4.87981e-217	1.64359e-217	-4.09841e-216	6.88569e-216	-3.81518e-216	1.63814e-216	-3.4523e-216	1.3708e-215	-3.78017e-215	-3.09339e-215	-5.08694e-216	1.67384e-215	2.54972e-216	2.47645e-217	-7.26927e-216	6.17354e-217	3.016e-214
-3.16412e-217	4.76705e-217	4.49024e-217	-2.90697e-217	-1.69398e-217	3.66473e-217	5.94096e-218	5.78985e-217	-1.98605e-218	6.87941e-220	-8.20168e-217	3.28133e-217	-6.05942e-217	-2.01648e-216	1.53802e-216	1.36005e-218	3.52939e-217	2.88993e-217	7.47558e-218	2.54067e-216	-3.67693e-219	-3.5581e-217	2.71927e-216	-3.07904e-216	3.41829e-217	1.48964e-217	-8.23785e-217	1.19053e-216	1.27733e-217	3.14485e-217	2.04125e-215
-2.68098e-218	4.68656e-217	-2.49179e-219	-3.90039e-218	-2.96196e-218	-4.99356e-218	-7.81998e-218	1.47538e-218	-5.3299e-220	-1.46897e-217	2.64231e-219	-2.63704e-219	-6.65456e-218	4.35962e-219	8.5838e-219	-9.54175e-218	1.75178e-219	-2.83856e-218	-4.3486e-218	3.83816e-217	1.37185e-217	4.61448e-219	5.11821e-218	3.21339e-219	2.84592e-218	1.45055e-217	-6.07507e-218	-9.21272e-218	9.81223e-218	4.49159e-218	2.16015e-216
1.2696e-219	-1.38622e-219	1.12694e-219	-1.18348e-218	-2.01963e-219	-1.3654e-218	-4.12457e-219	-2.49203e-220	-1.72549e-218	7.13145e-219	1.54711e-219	2.40025e-219	7.80564e-219	-2.6147e-219	-1.69717e-219	4.73959e-218	4.13169e-221	5.67004e-220	1.0703e-219	6.61854e-219	5.27926e-219	3.60891e-219	3.53207e-219	-2.96799e-219	-8.39813e-219	1.81697e-218	-2.88303e-221	-3.52048e-219	1.32606e-220	-1.91875e-220	1.77639e-217
-6.09212e-220	9.25748e-220	1.24548e-219	8.73532e-221	-4.69298e-221	5.08018e-221	-2.02321e-219	-4.69217e-221	6.23311e-221	-1.30923e-220	1.43867e-220	1.17713e-219	-1.7688e-221	3.94293e-220	6.10464e-220	1.90483e-220	3.29499e-221	-3.97096e-220	3.65369e-220	1.30269e-220	-8.10804e-219	-6.94408e-220	1.71313e-221	4.22162e-221	1.21607e-221	-2.58327e-219	-7.61601e-220	-6.28991e-220	6.06836e-220	-5.92491e-221	2.22024e-218
3.02849e-221	-3.48212e-221	-2.31973e-221	2.44997e-220	3.2991e-222	4.73136e-222	1.77645e-221	-4.36178e-221	-1.68376e-222	1.28618e-222	-6.89472e-221	5.22059e-222	2.20237e-220	-1.66372e-221	5.60853e-221	1.15949e-220	-8.92012e-221	6.02492e-222	8.75401e-221	-1.04584e-221	-8.77046e-221	-1.40221e-220	-2.51585e-220	9.28949e-222	6.323e-221	-9.04852e-222	1.58881e-222	8.65629e-222	1.20668e-220	-5.08241e-222	1.77906e-219
-1.65091e-222	4.89165e-223	-6.91273e-223	1.55952e-221	1.45734e-222	4.13059e-222	-5.12772e-223	2.82792e-223	-4.97513e-222	-2.29208e-222	-1.50633e-221	1.69348e-222	1.31858e-222	1.16893e-221	-2.03709e-222	-1.39079e-222	2.56748e-222	-4.37936e-224	5.35331e-222	2.56827e-221	1.14512e-221	-1.29451e-221	1.46782e-222	-1.90454e-222	4.15579e-222	7.32416e-222	-1.14856e-221	-1.129e-223	-2.54638e-223	-4.80685e-223	1.50499e-220
1.60486e-223	-6.97997e-223	-7.00712e-226	2.84559e-223	-1.51094e-223	-7.82051e-224	4.05065e-224	4.12411e-225	4.43397e-223	-8.24049e-224	3.04744e-223	-3.32481e-223	1.72568e-222	1.24073e-223	3.60283e-223	4.37905e-223	4.08299e-223	9.65915e-223	-2.51773e-223	4.1125e-223	2.58176e-223	-1.77721e-223	-1.80886e-222	4.46839e-224	-2.83589e-223	4.80169e-223	2.1938e-224	-3.91493e-225	-1.6704e-222	5.44166e-224	1.20697e-221
2.5848e-224	-4.50324e-224	-9.96245e-224	1.7081e-223	1.32021e-224	8.14117e-225	2.43579e-225	3.87506e-224	-3.62983e-224	-3.99658e-225	4.15573e-224	1.1947e-224	-5.29708e-225	-9.25568e-225	4.43723e-225	2.09842e-224	-7.27464e-225	2.12795e-224	6.05436e-224	-8.68541e-225	-4.28725e-225	2.47565e-224	-3.01383e-225	1.33122e-224	2.30654e-223	9.9364e-226	-5.78775e-225	5.33977e-225	-6.02707e-225	3.95523e-224	9.69125e-223
1.26355e-226	1.76745e-226	2.22192e-225	-2.6475e-225	-7.07871e-225	-1.04536e-224	6.09612e-226	7.48526e-226	5.55781e-227	1.44871e-225	3.94619e-226	1.76845e-225	9.22438e-225	-2.2317e-225	2.04036e-225	-3.57415e-225	-1.71813e-224	5.60565e-225	1.38743e-224	-3.11014e-224	3.83127e-225	9.53196e-225	2.0355e-225	5.24163e-225	-4.16661e-225	1.57032e-226	7.3344e-226	5.31932e-226	1.21041e-225	-1.98113e-225	1.41985e-223
1.63315e-226	9.77954e-227	-3.88641e-226	8.52094e-227	2.74253e-226	5.39938e-226	5.0381e-226	-3.85655e-226	1.6151e-226	3.51619e-227	2.73349e-226	-4.74892e-227	9.50602e-227	3.08983e-227	3.04854e-226	9.88974e-227	-1.25537e-226	1.32888e-226	5.88157e-226	-1.68224e-227	6.13818e-226	-6.01891e-228	-1.78725e-225	3.29801e-227	1.90235e-226	-5.22386e-228	-5.61139e-227	6.34117e-228	1.33052e-225	4.77973e-226	8.85572e-225
5.40649e-228	-1.04896e-227	-1.80824e-227	6.25933e-227	1.37157e-226	7.66274e-228	2.01286e-227	8.64138e-228	5.02297e-227	7.20823e-228	-2.50157e-227	-5.35142e-228	-1.49521e-227	-2.22636e-227	-6.17933e-228	-2.96421e-227	-5.51495e-227	-5.96309e-228	-2.98379e-227	-7.70754e-228	1.04076e-228	3.5546e-228	-3.05401e-227	-8.38298e-227	-1.27007e-226	-2.71147e-227	-1.46417e-227	2.97976e-229	-7.33041e-227	1.89274e-228	8.92886e-226
2.42193e-228	-2.18702e-228	-1.99996e-228	-4.6657e-229	4.11233e-228	-5.03719e-228	6.02102e-229	3.46928e-230	-5.98005e-228	-1.39824e-228	-1.14822e-228	-6.55695e-228	1.92054e-227	4.0091e-230	8.92868e-229	7.83025e-229	8.05914e-228	-3.3362e-228	1.54742e-228	1.50411e-228	-3.93771e-229	1.59761e-228	5.95758e-228	-2.9268e-228	-2.72602e-228	-3.42473e-228	-3.02181e-228	3.85807e-228	-4.94101e-229	8.99942e-229	9.2614e-227
1.62229e-229	6.1655e-230	-9.24025e-229	-5.19432e-229	1.53845e-229	-1.84981e-230	9.31276e-230	-1.93265e-229	5.16656e-230	1.08212e-229	2.79961e-229	5.61046e-230	2.04113e-229	-9.2444e-229	1.02696e-229	5.99463e-229	2.18751e-229	-1.57463e-229	1.07928e-230	5.54504e-229	-1.55344e-229	2.46475e-229	-3.05322e-229	-1.23456e-229	2.56247e-229	-7.14288e-229	-7.24099e-230	6.98063e-229	-2.58032e-230	-2.70752e-229	8.2624e-228
3.68692e-231	-2.91865e-231	-1.28361e-229	-5.19401e-230	1.31826e-230	-2.16169e-230	-8.80058e-232	-1.74225e-230	-1.45742e-229	-2.29123e-231	2.98073e-230	1.83302e-230	8.0139e-231	-1.55203e-230	-3.03195e-230	3.04183e-231	-7.14785e-230	-4.07065e-231	9.00859e-231	-2.02869e-230	5.64654e-230	-1.62885e-230	1.23982e-230	3.36792e-230	2.74551e-231	7.65068e-232	-2.00692e-231	-1.00876e-230	2.73973e-229	1.25831e-230	1.01891e-228
9.91076e-231	1.10274e-231	-1.91538e-232	-1.40424e-232	6.3927e-231	4.78968e-232	-5.68548e-233	5.19916e-231	2.22095e-231	1.09726e-232	-1.45502e-230	1.55957e-232	-1.63476e-231	-2.79715e-232	2.61023e-231	1.70296e-231	-4.55506e-232	-1.4243e-231	-3.65888e-232	9.58811e-233	2.00871e-231	4.03503e-232	1.01982e-231	-1.93604e-231	-2.1948e-233	2.5469e-232	8.0585e-232	-1.24886e-231	-2.86832e-231	1.18724e-232	5.97656e-230
1.18548e-233	-2.45135e-232	-1.70139e-232	1.8575e-232	-5.67597e-232	3.35159e-233	-8.39342e-233	-2.95774e-233	1.18871e-232	3.77239e-235	5.2731e-232	-1.88869e-232	-2.40729e-232	2.15566e-231	9.52635e-233	5.64258e-234	-1.32021e-232	6.70613e-233	4.91121e-233	2.96899e-233	-3.52552e-232	-2.11276e-232	7.78285e-233	-4.9381e-233	5.0771e-232	-9.85252e-233	1.62595e-232	-1.91136e-232	-2.34711e-232	4.49767e-233	6.86879e-231
-1.59787e-233	6.89384e-233	-4.38459e-234	8.76061e-233	3.80333e-233	2.07424e-234	3.79563e-235	3.89503e-234	-6.74221e-235	-5.22102e-234	1.10371e-232	-2.32549e-234	5.68658e-233	-1.28637e-233	-3.83593e-233	-7.18781e-234	-1.97759e-232	1.29192e-232	1.21865e-233	3.65078e-234	5.30563e-234	1.07818e-233	3.16567e-233	-3.51013e-234	-8.01062e-234	3.69224e-234	9.19868e-234	3.41701e-233	-6.40252e-236	1.46054e-233	9.18942e-232
1.3406e-234	2.74522e-235	-5.30572e-236	-3.08508e-235	1.69415e-235	-3.60285e-235	1.62191e-234	7.15426e-236	1.16712e-234	-5.08963e-236	5.56549e-234	1.20945e-234	3.77293e-235	-1.76668e-234	4.74595e-235	9.82223e-235	1.98781e-235	4.00374e-235	8.11066e-236	-8.08088e-234	-8.48568e-235	1.37454e-235	-1.92832e-234	2.24479e-235	-3.43346e-234	8.29975e-236	1.66935e-233	7.13051e-235	2.20499e-234	5.94155e-235	5.14157e-233
2.09331e-236	-8.86974e-236	-3.0612e-237	5.11351e-236	4.73905e-235	1.40313e-235	5.06206e-236	5.30179e-236	-3.63699e-235	3.27432e-235	-2.902e-235	-1.07673e-236	-5.97024e-236	1.36266e-235	1.90717e-235	2.26171e-236	1.6754e-235	-3.04377e-236	-2.9077e-236	1.71309e-236	1.17749e-236	3.98942e-236	-1.31087e-235	-3.06173e-236	1.25227e-235	7.34837e-237	2.75034e-235	2.52743e-235	-2.21223e-235	4.51022e-236	3.66732e-234
1.67795e-236	7.63576e-237	5.42856e-236	-1.88669e-236	1.02774e-236	-2.7094e-236	3.36008e-237	-1.79286e-236	1.26164e-236	-5.53816e-237	-8.48541e-236	7.37167e-237	2.23245e-237	1.51576e-238	-1.97802e-237	2.12882e-237	3.70605e-236	-8.93504e-236	-2.18628e-237	1.39948e-236	6.13103e-238	4.43913e-237	1.41693e-236	7.49316e-237	3.27404e-238	-1.04398e-237	-4.72646e-238	-2.78788e-236	-5.3977e-236	8.8542e-238	5.26991e-235
-2.78097e-237	-3.043e-237	1.34625e-237	-5.54587e-237	3.87567e-238	-1.79536e-237	1.20267e-237	-2.84127e-237	-2.75992e-238	1.06665e-237	9.59813e-239	3.89987e-238	2.48577e-238	-4.08383e-237	-1.40067e-241	2.42856e-238	4.84236e-237	8.76242e-238	-1.65134e-237	-5.76429e-238	1.61728e-238	4.20526e-239	-7.37864e-238	4.12863e-238	1.80391e-237	-9.61658e-238	2.80033e-237	-3.56142e-238	5.67738e-237	-3.03728e-237	4.92845e-236
-4.02161e-239	1.36448e-238	-1.20861e-239	8.55874e-238	1.09772e-239	-6.07015e-239	-1.19839e-238	-3.56895e-240	-7.767e-240	2.15086e-239	4.75635e-238	6.67453e-240	-2.29121e-238	-1.42707e-238	7.34481e-239	-2.33291e-239	3.72374e-239	-3.13225e-241	1.74948e-238	-1.86034e-238	5.77366e-239	-1.52283e-239	6.13371e-239	6.30641e-239	-5.24414e-238	-2.47325e-238	1.62439e-238	-6.6661e-239	-2.6061e-239	-3.56672e-239	3.87837e-237
8.12832e-240	-2.12182e-239	4.33037e-240	-1.47966e-239	-2.52929e-240	-7.5146e-239	2.6435e-240	-2.72185e-240	-1.63389e-239	-4.292e-240	5.06146e-240	-2.06902e-239	-1.91825e-239	8.92365e-241	9.80757e-240	3.94594e-239	-8.27092e-239	-1.95312e-240	-2.18413e-240	-4.00158e-240	3.27899e-240	-1.49836e-240	8.75469e-239	-4.6279e-239	1.03956e-240	-1.90057e-240	-1.25788e-240	1.41378e-239	5.07412e-240	-6.23311e-241	5.00723e-238
3.87335e-241	3.42681e-242	1.05307e-240	4.99877e-242	-5.05213e-241	-1.50157e-240	1.79852e-241	-8.78063e-241	-4.72787e-240	1.42717e-239	6.91426e-242	-7.46894e-241	-3.99038e-241	-2.28977e-242	3.98577e-240	-8.20316e-241	-2.45591e-240	1.80787e-240	7.98228e-242	-4.36298e-241	1.1863e-240	1.14312e-240	-2.40452e-240	-1.81114e-240	3.68428e-240	2.6875e-241	5.67013e-242	2.46907e-240	6.73402e-241	6.3907e-243	4.81166e-239
-5.03137e-242	1.15694e-241	-1.06504e-242	-3.66741e-241	-8.20874e-242	3.53903e-242	2.00915e-241	3.40297e-241	-3.68629e-241	-4.82794e-241	-4.98438e-242	2.60647e-242	-6.03869e-244	1.24758e-241	2.81284e-242	-1.60416e-241	3.20177e-242	-2.15583e-243	-8.02773e-242	-1.01971e-240	1.02085e-241	-2.6207e-241	-1.43911e-241	-7.12017e-242	5.37613e-242	-1.70992e-242	-1.71526e-244	-9.72778e-242	-8.37447e-242	1.0401e-241	4.51282e-240
-5.86737e-243	-1.52258e-242	-4.60028e-243	-6.34322e-243	-3.54454e-244	-1.25058e-243	4.45593e-243	-1.15578e-242	3.65051e-243	-1.11771e-243	-1.19025e-242	-4.80921e-242	2.60955e-242	-1.59239e-243	6.76084e-244	2.99249e-242	-1.41555e-242	5.92277e-243	2.83453e-243	1.43187e-242	8.51474e-243	2.70788e-243	8.38694e-244	2.03696e-243	4.82011e-243	-6.45818e-244	-1.45763e-242	1.42289e-242	-5.85959e-242	2.97451e-243	3.19879e-241
1.26685e-244	-5.84346e-244	-2.63927e-244	-1.79237e-244	-3.80507e-244	-4.49463e-244	-1.17919e-243	1.76461e-244	-5.27648e-245	-6.88469e-246	-1.18189e-244	2.70354e-244	-6.11532e-245	-8.88274e-244	8.95761e-244	1.8994e-243	-1.96504e-243	1.64047e-243	8.16821e-245	-2.31846e-243	-1.85387e-243	1.83048e-244	4.91092e-244	2.24057e-243	5.49454e-243	5.94078e-244	-1.35667e-244	-3.65207e-244	9.28455e-244	7.53687e-244	2.65785e-242
2.20441e-244	-3.55412e-244	-1.64272e-246	5.3589e-245	-3.79369e-245	-1.41674e-244	5.32482e-245	1.6658e-244	-1.29392e-244	-4.50427e-245	-6.78615e-244	-7.85891e-245	-4.17783e-245	2.4411e-244	-2.95691e-245	3.63703e-246	-6.06454e-245	4.8841e-245	-4.94809e-244	8.76445e-246	3.02698e-246	-1.42794e-245	5.05265e-245	-9.41222e-246	-3.72356e-245	9.58719e-246	-2.42172e-244	-2.74571e-245	-2.59666e-246	-1.59959e-244	3.45057e-243
-6.06429e-246	2.29386e-246	-6.39318e-246	-1.15182e-245	-6.46315e-246	-7.86829e-247	1.93551e-245	2.38251e-246	3.13645e-246	1.20035e-245	9.34066e-246	-1.06579e-245	-1.72605e-247	5.49089e-246	4.78608e-247	3.47817e-245	5.30643e-246	1.02393e-245	-3.9e-247	2.34229e-245	-1.33258e-245	-2.7412e-246	4.39607e-245	1.05253e-245	1.10232e-245	2.77973e-247	-2.84534e-246	4.35302e-246	3.29264e-247	-1.05599e-246	2.61116e-244
1.38636e-247	-6.44449e-247	6.03696e-247	-1.79655e-248	1.14512e-246	4.31985e-248	1.30837e-246	3.8577e-247	-1.34661e-246	-6.18467e-247	2.10554e-247	5.7664e-247	-2.30057e-247	-5.35703e-246	7.7176e-248	3.64118e-249	-5.52292e-247	-2.0782e-247	-5.38366e-247	1.85442e-247	4.49519e-246	9.0315e-247	-4.51952e-247	-1.27171e-246	8.29784e-248	-1.59425e-247	-1.72875e-246	-2.8855e-247	-2.28233e-247	-8.59682e-247	2.46609e-245
7.25495e-248	-4.34395e-248	-1.01795e-247	-6.0835e-247	8.6975e-249	-6.96913e-248	1.40636e-247	-4.03476e-248	4.80366e-248	4.09726e-248	-2.58923e-247	-3.70181e-249	3.75121e-249	-1.2332e-247	-3.09266e-248	1.03352e-247	2.54071e-248	-8.35184e-248	3.71666e-247	1.8507e-249	-2.62955e-248	-1.08379e-247	5.16151e-249	-6.80239e-249	2.99791e-247	-3.17588e-248	-1.9566e-248	3.59987e-248	9.62091e-249	2.85219e-248	2.75283e-246
-7.96589e-249	3.85454e-249	-2.70185e-250	-8.29585e-250	-4.18308e-250	5.59747e-248	-3.86098e-249	-1.04834e-249	-1.78578e-249	6.75265e-249	3.30523e-249	-3.47201e-249	1.27944e-249	3.86237e-249	-2.14734e-248	9.64926e-249	-1.51425e-248	2.53934e-249	2.89271e-248	-4.7289e-249	2.41758e-249	-4.76461e-248	5.46468e-248	-4.43624e-249	-2.11018e-248	-5.83454e-248	-1.16242e-248	1.31033e-249	-8.4005e-250	-1.07302e-248	3.90239e-247
4.28816e-250	-1.21872e-250	-2.57841e-250	2.03403e-250	-7.96105e-250	-1.151e-249	3.60317e-249	6.40525e-250	4.68109e-249	-6.85422e-250	-5.83859e-250	-2.25168e-250	5.24e-251	2.0563e-250	-1.83907e-250	-3.19973e-251	7.17014e-251	3.4417e-250	8.65676e-251	-2.08533e-249	-2.43219e-250	3.04323e-251	-1.40632e-250	4.60727e-250	5.49238e-251	-3.65277e-251	-1.84815e-249	1.58647e-251	2.00655e-249	6.13906e-250	2.18909e-248
-2.30998e-253	1.01721e-252	-1.87277e-251	-1.29676e-250	-9.42245e-252	6.94355e-251	7.67958e-250	-1.05201e-251	-2.40666e-250	-1.77607e-251	-2.28339e-251	2.85017e-252	-3.44864e-252	-1.77713e-252	1.10699e-250	-1.43893e-251	-4.73153e-251	2.11077e-251	-2.49972e-252	-3.17117e-251	2.7273e-251	-2.44932e-250	-2.8088e-252	-9.32294e-252	-1.36632e-250	-9.49935e-251	2.8644e-251	-7.63325e-251	-3.35223e-251	-1.32463e-250	2.31097e-249
-1.9781e-253	-2.59734e-252	-6.50455e-253	-2.46204e-251	1.49133e-251	-2.08047e-254	-2.94686e-251	3.56901e-252	-2.98535e-252	-3.07022e-254	-8.81807e-253	1.62139e-252	-4.84705e-253	1.71251e-251	3.19971e-252	1.30896e-252	2.79616e-253	3.69472e-253	2.88817e-251	-8.33078e-253	3.57871e-252	2.14647e-252	3.29765e-251	1.32141e-251	-5.25925e-252	3.15105e-252	-8.68349e-252	-7.27356e-253	7.94614e-252	-1.41969e-252	2.13142e-250
2.20549e-252	-3.01584e-253	7.04411e-254	-3.46749e-253	-1.39367e-253	2.06514e-252	-1.83164e-252	3.56647e-254	-7.02446e-254	-5.1463e-253	1.65139e-253	2.33208e-253	1.26139e-252	5.14134e-253	6.87423e-254	2.03176e-253	1.05294e-252	-5.36915e-254	1.02117e-252	-2.39664e-253	3.50773e-253	-4.58786e-253	-4.40571e-253	1.4174e-253	-6.26488e-253	2.6017e-253	-2.01484e-253	-1.33136e-252	-1.07228e-254	3.85775e-253	1.66021e-251
9.53628e-256	-1.13731e-253	7.06596e-255	-1.35524e-254	-8.46651e-254	-6.62106e-255	2.17329e-254	-1.16033e-253	3.02258e-254	1.53654e-254	-1.88717e-254	4.07784e-254	1.43003e-253	-4.89075e-254	2.72808e-254	-9.38374e-255	4.02937e-254	8.04853e-255	-3.10938e-255	1.24568e-254	-1.16436e-254	-2.15987e-255	-4.47217e-256	5.71487e-255	-9.3654e-254	-5.26362e-255	-3.0492e-254	-4.52189e-254	-3.17795e-255	-2.23756e-253	1.18361e-252
1.08592e-257	-9.93301e-255	-9.56573e-255	-1.76604e-256	-2.38265e-255	-8.94186e-256	2.99491e-255	-2.97132e-255	2.16461e-255	-2.30761e-254	1.28653e-255	9.94842e-255	1.53383e-254	-5.4605e-255	6.50661e-255	1.01977e-254	-2.93514e-255	-2.55412e-255	-8.2161e-255	4.63365e-256	-9.19735e-255	-3.53735e-255	5.30199e-255	8.15677e-256	-3.54399e-255	1.24387e-255	-7.3484e-255	-1.53071e-254	-1.59289e-254	9.77656e-255	1.89078e-253
1.15052e-256	-1.18496e-256	-5.95768e-257	1.59833e-256	-7.88209e-256	-4.59574e-256	3.80366e-256	-1.38018e-256	-6.97786e-256	-2.66231e-256	-1.87789e-256	-6.17583e-256	-1.07526e-255	6.51041e-256	4.0114e-256	2.01908e-256	-9.04009e-256	1.21826e-255	5.67241e-256	1.02478e-255	5.7092e-258	-6.5393e-256	-4.39396e-256	-1.5016e-256	-3.7735e-256	-1.77513e-257	-6.93169e-258	-4.38974e-256	-8.31117e-256	-6.55675e-257	1.3019e-254
5.13904e-258	-3.20552e-259	-5.91295e-257	2.99263e-257	-5.70939e-257	-2.63062e-257	-6.28196e-257	3.19306e-257	2.39613e-257	-7.37683e-258	-1.00696e-256	-3.45629e-258	-1.08093e-256	-5.93456e-257	-4.70123e-257	-1.83119e-257	7.66668e-257	1.67522e-257	7.36407e-259	2.36914e-257	4.78206e-257	-2.55505e-257	-7.7941e-257	2.51552e-257	-1.99685e-257	3.12744e-257	1.29201e-257	-8.32312e-258	1.70694e-257	-1.24222e-258	1.02603e-255
-3.30511e-259	-1.08302e-258	-5.18747e-259	-1.44903e-257	5.70004e-258	-6.24151e-259	-3.2937e-258	-1.44955e-257	7.84447e-260	-8.50021e-258	-1.92253e-258	7.54762e-259	-1.34225e-257	-5.26854e-258	1.28642e-257	-4.5578e-258	-1.53872e-259	-9.86982e-259	1.61058e-258	-4.80288e-259	-7.78076e-258	7.04072e-258	1.97712e-258	7.34973e-259	-1.91676e-258	-8.37927e-259	-4.68273e-258	-2.47524e-258	-1.60457e-258	3.03964e-259	1.20491e-256
-2.5383e-259	-3.29185e-259	7.52579e-261	1.15503e-261	1.72034e-259	-2.70612e-258	-3.78283e-260	-3.39386e-259	1.56466e-259	3.38134e-260	-5.62394e-260	-7.88604e-260	-5.40278e-260	9.24827e-259	9.26075e-261	-6.55182e-262	1.7032e-258	4.15571e-259	6.20436e-261	1.09124e-258	-3.11649e-261	2.69865e-260	-4.51402e-259	1.718e-259	-1.94222e-258	1.69756e-259	1.72933e-259	-1.55078e-258	9.62304e-260	-4.55958e-260	1.30082e-257
-1.38797e-260	-8.92716e-261	-8.63814e-261	-1.38822e-260	-3.28571e-260	-2.17722e-260	-1.82018e-260	-1.18708e-259	-7.72467e-261	-1.13794e-259	7.60726e-264	1.2613e-261	-2.56582e-260	9.65104e-261	-6.05891e-261	7.26667e-260	-8.82379e-261	-1.29632e-260	1.83014e-260	1.63765e-260	-3.67939e-260	-4.18896e-260	-7.53888e-260	2.72547e-260	-3.43073e-260	-1.65735e-260	8.06913e-260	1.47816e-260	3.04518e-260	1.93247e-260	9.07611e-259
-1.59525e-261	2.00517e-261	1.12379e-261	4.84616e-261	-1.21007e-260	1.30527e-261	3.81379e-261	2.07239e-262	-2.3164e-261	3.99836e-262	2.31496e-262	-1.84574e-261	-4.80719e-264	-5.48578e-261	-4.13686e-261	-4.31007e-261	-4.05996e-262	1.34054e-260	8.46713e-262	-1.1365e-261	2.46283e-261	-7.14979e-262	-9.65287e-262	-2.57822e-261	-1.96119e-261	-7.70782e-262	1.42902e-261	-4.32814e-261	2.3528e-263	-4.62373e-261	8.13807e-260
3.74659e-263	3.65847e-262	3.26989e-263	-1.11155e-261	2.17627e-262	-1.23984e-261	3.0566e-263	5.11427e-263	-2.84681e-263	1.06619e-262	9.0894e-264	-3.04222e-262	1.09677e-261	-1.29316e-262	-2.07694e-262	1.07584e-262	-6.31052e-262	5.59384e-262	7.08611e-262	2.99868e-263	-2.27984e-262	3.11986e-263	1.61577e-262	1.59647e-262	1.16456e-261	6.82778e-263	-1.62753e-262	1.15326e-262	1.94201e-262	7.21995e-263	9.36326e-261
-1.6565e-264	1.95195e-264	9.30293e-264	1.073e-263	-2.84534e-263	2.00567e-262	1.36255e-263	-1.70247e-263	-1.33173e-262	4.04171e-264	1.18422e-263	1.0853e-263	-4.98825e-263	2.9146e-265	-2.37749e-264	2.78087e-263	2.41751e-263	5.01317e-263	-6.65183e-264	-1.06547e-262	1.26863e-262	-2.07014e-265	-3.68038e-264	-2.07298e-263	1.42989e-263	7.00606e-264	-8.03157e-264	-1.28501e-263	1.26719e-263	5.95804e-263	9.77008e-262
1.26641e-264	-6.53842e-265	1.22469e-263	3.84681e-264	2.75699e-264	-4.08137e-263	1.48889e-264	-1.60654e-265	4.60967e-265	1.13418e-264	-2.3273e-264	4.58776e-265	2.98213e-264	-4.32285e-264	-3.15588e-264	-2.46744e-265	-1.51544e-264	-6.66823e-265	-4.32453e-265	7.98626e-265	2.22537e-264	5.09522e-266	-2.44117e-264	-4.64847e-264	-1.36582e-264	8.18351e-265	-2.20195e-264	-1.92716e-264	-1.16409e-263	2.56629e-264	1.11623e-262
8.32452e-266	-4.72702e-266	-2.10134e-266	3.02384e-266	-7.20165e-265	-3.64615e-265	3.46816e-266	1.74576e-266	-1.06477e-266	5.23022e-266	-1.16253e-265	-1.47892e-266	-5.69293e-266	-8.80442e-267	2.09177e-265	2.31737e-265	4.19851e-265	-2.27811e-265	2.09041e-266	7.46742e-266	3.02494e-265	-4.1998e-265	-3.60756e-266	-2.96294e-265	-3.0599e-265	-1.37065e-265	-2.44685e-266	3.3855e-265	1.40219e-265	-1.04127e-265	4.86783e-264
-4.32835e-266	-1.17165e-265	-1.91208e-268	1.57712e-267	-5.51765e-268	-1.17748e-266	-9.67939e-267	9.16809e-267	8.83868e-267	1.2097e-265	2.82888e-266	5.29106e-267	7.62951e-269	8.98967e-267	3.18487e-267	-3.13451e-266	1.70407e-266	2.26518e-266	-6.93987e-267	-9.45731e-266	3.84814e-267	4.56109e-266	-3.08531e-266	2.64944e-266	-2.29991e-267	-1.67182e-267	-4.79041e-268	2.2759e-266	1.8293e-266	-7.73668e-266	7.71257e-265
1.44492e-267	3.35104e-267	-5.7097e-267	-4.5293e-268	-5.45509e-268	8.21707e-267	1.97078e-267	8.55211e-269	2.89572e-267	-4.50796e-269	-2.37432e-267	1.85664e-268	2.90716e-268	-1.82296e-267	-4.46327e-267	1.80888e-267	8.99556e-269	-3.52712e-267	-1.85266e-267	2.32361e-268	-3.77355e-268	-7.21734e-268	1.1908e-267	-6.02185e-268	-1.1952e-267	9.35528e-267	-6.88777e-268	-7.42807e-267	2.48681e-267	1.43267e-268	6.55557e-266
-5.37738e-269	5.36328e-270	-8.56974e-269	7.97299e-270	1.28903e-268	3.62595e-269	5.29982e-269	9.82522e-268	-3.5648e-269	-7.0994e-269	9.77905e-270	-7.7646e-268	-3.86229e-269	-1.51494e-270	-5.12827e-268	-4.64782e-270	-2.88569e-269	1.34777e-268	-5.06282e-270	7.87786e-269	-1.69904e-268	1.36774e-270	6.29068e-270	1.18759e-269	5.38999e-269	-5.12647e-269	2.58131e-267	5.52826e-268	-2.43125e-269	-8.48972e-269	6.5894e-267
3.28995e-270	1.32954e-269	-5.37978e-270	3.67399e-269	-9.29538e-270	9.80138e-270	5.49877e-269	2.71105e-269	-1.76409e-269	3.20085e-269	1.44425e-270	-8.71196e-270	-1.10583e-269	1.68362e-269	1.38871e-270	2.04915e-269	5.41387e-271	-1.63964e-269	-3.44699e-270	-7.32222e-269	-3.18711e-270	-3.2544e-269	-1.38958e-269	2.92079e-269	5.80395e-270	1.16083e-270	2.07344e-269	-1.14544e-270	2.69329e-269	1.22186e-270	4.98922e-268
3.265e-271	-6.4571e-270	-8.92915e-271	2.20208e-270	6.00669e-271	2.07098e-271	8.82996e-271	-1.08389e-271	-2.07252e-271	-3.25958e-270	8.03112e-271	6.12182e-272	-9.88619e-271	3.02657e-271	-2.8081e-271	-1.38585e-271	-1.54262e-270	2.08334e-271	-7.48417e-271	3.51975e-271	1.56706e-271	5.77143e-271	-3.43011e-271	-1.08776e-271	9.82669e-271	3.52339e-271	-4.45035e-271	-5.11968e-271	4.73466e-270	4.57709e-271	2.92409e-269
-1.88602e-271	1.52135e-271	-1.33428e-271	1.22059e-272	2.14806e-272	-7.40553e-273	-1.67569e-272	2.42888e-273	1.65234e-272	-2.12167e-272	2.4305e-272	1.25122e-272	-7.59156e-273	1.14626e-272	-1.76035e-271	2.77057e-271	-1.38974e-273	-2.12214e-271	-5.29164e-271	3.26625e-271	-1.99198e-274	8.1722e-273	-7.42365e-272	2.00128e-272	-2.65136e-271	-1.63581e-271	1.38027e-271	2.50197e-273	-9.20485e-274	-2.3744e-272	2.84707e-270
-1.71112e-272	7.49157e-273	1.49776e-272	-6.88369e-273	-1.46611e-273	-1.28538e-272	-7.90903e-273	-8.8816e-273	-4.04027e-273	1.43323e-273	-6.76639e-272	3.47466e-273	-1.16437e-273	1.54292e-272	-2.83149e-273	8.0731e-273	-2.3491e-273	-4.33244e-273	1.49116e-272	6.41527e-273	1.28536e-272	1.13945e-272	6.40261e-274	7.22397e-273	8.9206e-273	5.42203e-273	-2.16098e-273	-7.4166e-274	3.68552e-274	1.63065e-273	2.6105e-271
-1.19006e-274	-1.80362e-274	4.10018e-274	5.45241e-275	-5.73422e-275	-2.27125e-274	4.27128e-273	4.80349e-274	1.1312e-273	4.69132e-275	-6.56989e-273	-2.87432e-275	-4.21689e-275	-7.61031e-274	-8.74222e-274	3.17001e-273	2.92779e-274	7.83686e-273	-1.02356e-273	-5.70207e-274	1.94091e-275	4.69291e-273	2.72562e-275	-1.14182e-274	7.27238e-275	1.46654e-273	-5.56724e-274	1.77043e-273	-1.42293e-274	-9.8252e-275	3.71083e-272
5.64712e-276	1.66464e-275	-1.4083e-274	9.60723e-276	-2.57835e-275	-9.43439e-276	1.24031e-275	8.35534e-274	-5.06882e-275	4.92888e-275	2.17199e-275	6.54039e-275	1.11958e-275	3.41142e-274	9.23193e-275	3.61902e-275	3.09065e-275	1.26391e-276	6.91309e-275	3.62155e-275	6.01721e-275	-1.70859e-275	-1.2758e-274	-5.97942e-275	-7.46359e-275	3.57811e-274	-1.15057e-274	-2.02966e-275	1.3728e-274	8.54494e-276	2.83961e-273
8.52224e-276	-1.48629e-277	-6.32996e-276	3.30396e-275	3.30931e-275	-1.28239e-275	4.36136e-275	1.38987e-275	-4.08727e-276	-4.98766e-276	-1.12999e-276	-4.61664e-275	-8.44355e-276	-7.54332e-276	1.72973e-276	-1.01253e-275	2.54028e-276	1.67539e-275	2.28261e-275	-2.04874e-276	4.0968e-276	-6.57516e-276	-1.08993e-275	-2.17757e-276	-5.44968e-275	4.00192e-276	-1.16979e-275	1.67488e-276	-2.27333e-277	4.17959e-275	4.17496e-274
-4.22119e-277	-1.00523e-277	-6.0244e-277	-5.7403e-277	1.79526e-277	6.96344e-278	7.82784e-279	3.19057e-277	-1.03375e-278	3.58932e-278	-2.22858e-277	1.97558e-277	2.57824e-276	-1.0319e-276	-2.14714e-276	-1.8505e-278	-1.9056e-277	-1.18195e-277	8.61273e-276	6.11101e-276	8.67527e-278	-6.61718e-277	-1.4949e-278	-2.97489e-277	3.48036e-276	-3.21729e-276	3.68575e-277	-7.62318e-276	2.81467e-277	-3.68181e-277	3.99501e-275
5.73096e-279	-2.08337e-278	-3.6498e-280	2.61709e-277	-2.29557e-277	2.28217e-277	-3.0431e-277	1.67202e-277	-9.91915e-278	-5.80165e-279	7.3258e-279	1.02943e-277	3.34581e-277	-9.763e-279	8.68134e-278	1.697e-277	7.71468e-278	-2.01146e-277	1.54842e-278	-2.62623e-278	1.4143e-280	2.24891e-279	-1.49096e-278	2.23807e-277	3.37524e-278	-3.97191e-278	4.00907e-278	1.91049e-278	3.06425e-277	-1.77344e-277	3.21163e-276
9.17169e-279	-1.15185e-278	7.17036e-280	8.13182e-279	-3.05346e-279	-1.089e-278	5.83312e-280	-5.61351e-279	-3.59656e-278	-1.52843e-278	-1.30416e-278	-3.71144e-279	3.8413e-278	2.10756e-278	7.1188e-280	-3.08687e-279	3.15028e-278	-3.22603e-278	-2.91676e-279	5.09622e-279	1.3331e-278	4.70954e-280	5.04756e-281	-5.85506e-279	1.04396e-280	9.60356e-280	4.49883e-279	-5.16505e-279	-2.99766e-279	3.13991e-278	3.17579e-277
1.28641e-279	2.53781e-280	-1.04023e-280	1.85442e-280	-3.25212e-280	-1.62342e-280	-8.93623e-280	9.0072e-281	1.75277e-279	1.27496e-280	-3.26337e-279	4.44971e-280	-3.80632e-280	-9.21281e-281	7.58722e-280	-7.53677e-281	1.12865e-279	-2.19372e-279	-2.17948e-279	-2.04437e-279	-1.18808e-280	3.22248e-280	4.75289e-280	-1.45386e-280	-1.39918e-279	6.13748e-280	1.07316e-279	-1.34413e-279	-4.92155e-280	6.49159e-280	2.43758e-278
-1.55419e-281	-3.06624e-282	-8.31923e-282	4.13425e-281	-5.36812e-282	-3.51911e-280	2.7444e-282	4.32348e-282	3.5628e-281	2.78106e-281	-1.15928e-281	-1.68423e-281	-8.4273e-282	-9.82588e-281	1.04151e-281	-4.72467e-281	1.17157e-281	1.03056e-281	2.95658e-280	-1.65115e-280	-1.08688e-281	-1.28675e-281	-3.59137e-281	7.21291e-281	-3.84188e-280	4.28287e-281	-4.96712e-282	-6.73829e-281	4.66589e-282	-2.86141e-281	1.83606e-279
1.52131e-281	-1.61301e-283	-2.51303e-281	-1.41531e-281	6.86471e-282	-1.33918e-281	1.03276e-282	-4.82076e-282	-2.82681e-282	-1.95238e-281	7.66569e-284	-9.83371e-283	3.20837e-283	1.35858e-281	-2.39448e-282	-1.30581e-282	2.75343e-282	-8.55761e-283	-9.83547e-282	-6.09542e-282	-2.65093e-283	-5.99669e-282	-4.75791e-282	-1.45337e-281	3.39482e-282	1.33064e-281	1.14046e-281	-1.59021e-282	-7.62452e-282	-5.55273e-281	2.59727e-280
-8.36573e-284	-2.06365e-283	9.47326e-283	-1.94111e-282	4.57961e-284	-2.02828e-283	-8.28484e-284	-1.66815e-282	1.39384e-282	-1.25199e-283	-2.30352e-283	-1.80454e-283	-2.12736e-282	4.76309e-282	1.14721e-283	-2.07014e-283	9.29137e-283	-1.61755e-286	1.67868e-282	1.54268e-283	7.14655e-283	-7.19837e-285	1.33013e-283	-1.12011e-282	4.12122e-282	2.09836e-282	1.26302e-283	2.02679e-283	-7.46264e-284	-6.33771e-285	2.56868e-281
1.09575e-283	1.80478e-284	-4.71739e-285	-1.68361e-283	9.27121e-285	3.56473e-284	-1.66334e-284	8.47583e-284	-5.78869e-284	-3.15354e-284	4.74036e-284	-6.68294e-284	9.44635e-284	-1.93259e-283	-1.40978e-283	-3.77467e-283	4.01896e-285	9.45913e-284	-8.11639e-284	-1.00459e-283	2.26562e-283	9.16373e-284	5.57386e-284	3.51831e-284	-1.95599e-284	-3.39632e-284	7.15978e-285	-5.70143e-285	6.31402e-285	2.83206e-286	2.21917e-282
-3.47903e-285	-7.28315e-286	2.68019e-285	2.93169e-286	-3.31532e-285	-8.0563e-285	1.26759e-285	-3.38494e-284	-2.92346e-285	9.37424e-285	-1.22883e-285	2.69141e-284	-2.21598e-286	1.88657e-285	-2.0173e-285	2.19509e-284	-1.8539e-286	1.32705e-285	-1.06857e-284	1.50262e-286	3.38502e-285	7.16183e-286	2.48283e-285	-1.94191e-285	-3.9725e-286	-1.71854e-285	3.59344e-286	-2.35209e-285	-3.07164e-285	-1.12877e-284	1.60247e-283
-1.52309e-286	-6.30381e-288	-1.91048e-286	-2.98792e-287	-1.06377e-286	-1.76582e-285	9.68035e-287	-2.76766e-286	-4.6035e-286	3.59154e-286	3.80051e-285	-2.3074e-287	-1.01809e-286	3.7766e-286	1.46821e-285	-6.58843e-286	2.22817e-286	3.39358e-286	-9.60346e-288	-2.24059e-286	2.39052e-286	-6.80104e-286	3.20146e-286	1.18763e-285	3.73272e-286	-3.11335e-285	1.18548e-285	-1.07032e-286	1.00435e-287	5.64488e-287	1.79433e-284
-1.83044e-289	1.43179e-287	-2.94187e-287	-2.95967e-288	6.23623e-287	5.37125e-287	6.33201e-288	-1.12988e-286	6.43005e-288	-5.86607e-288	-2.69955e-287	3.32525e-287	-5.81379e-287	-7.14238e-287	8.19043e-289	-5.31308e-287	-1.12369e-286	4.19062e-287	2.83374e-287	-2.73895e-287	2.42089e-287	-1.08888e-287	4.35622e-287	2.26845e-286	-3.67455e-286	-4.52266e-288	-5.6173e-287	6.65191e-289	1.01362e-287	2.21976e-286	1.71477e-285
-1.33705e-288	1.63904e-289	7.12661e-288	-3.8972e-288	6.85159e-288	1.21409e-288	7.18026e-288	7.78373e-288	3.23008e-287	1.33477e-288	-2.38399e-288	2.2365e-287	-2.50624e-289	-4.65192e-289	7.40254e-288	6.6461e-289	-2.44259e-288	1.11612e-288	-2.70121e-289	-1.1197e-287	9.23806e-289	3.32337e-289	-8.63019e-289	-3.3237e-288	-8.04167e-288	-1.01502e-287	-2.46113e-288	1.83785e-288	5.48378e-288	-3.77638e-289	1.51543e-286
-4.30684e-289	-4.30764e-289	-1.81285e-290	5.00691e-289	-1.12396e-290	-2.41431e-289	-3.35552e-289	-1.52397e-289	-1.58683e-289	-1.24805e-289	-1.49202e-289	-7.67516e-290	-8.3867e-289	-3.72094e-289	-3.92282e-289	5.81926e-289	-8.56048e-290	-1.5202e-288	-1.79667e-289	-1.45298e-289	7.02825e-289	-8.37183e-289	-1.11872e-289	1.21002e-289	1.34189e-288	-9.32691e-290	5.55684e-290	1.84794e-288	3.90826e-289	-2.16205e-289	1.24647e-287
2.04458e-290	-1.33537e-290	-2.93163e-290	7.37134e-290	-2.88733e-290	7.31007e-291	1.05524e-290	2.56512e-291	-3.42475e-290	-5.53315e-290	2.69473e-290	-1.31595e-290	-4.21042e-290	-9.37466e-290	5.52462e-290	-1.74181e-289	6.35912e-291	2.07862e-290	-2.26978e-290	3.6225e-290	-1.05071e-291	1.45434e-290	-5.4029e-290	-7.19603e-290	1.66471e-290	5.4031e-291	3.22415e-290	-3.69754e-292	-1.95405e-290	2.09173e-290	1.00386e-288
-1.21167e-291	1.90584e-291	-7.48186e-293	-8.06862e-291	-7.00947e-292	1.195e-292	6.554e-292	1.58964e-291	-1.07358e-291	-2.38053e-292	3.00291e-291	-2.60919e-291	-5.33145e-291	-1.69815e-292	1.60294e-291	-5.58923e-292	-7.60942e-292	-2.91779e-291	1.7603e-291	3.11657e-291	-4.28455e-291	2.40391e-290	6.90335e-292	-6.67257e-293	4.28856e-292	-7.29338e-291	-4.14717e-291	-9.1497e-293	-2.20198e-291	1.81817e-291	8.25306e-290
-1.5138e-292	-6.8524e-292	6.03651e-292	-2.26185e-293	-7.9364e-293	7.63375e-293	1.47443e-293	-5.56107e-293	8.49626e-293	-1.00265e-291	9.19462e-292	4.31109e-293	3.98945e-293	-8.6715e-293	5.25234e-292	-5.61136e-293	1.50826e-291	-8.67739e-292	9.57352e-293	-6.22572e-292	2.34441e-293	4.97663e-292	-1.05146e-293	2.2317e-293	-3.96663e-292	5.52873e-292	-1.18747e-291	-4.95273e-293	6.65722e-293	-3.37553e-293	1.03822e-290
-4.1087e-294	5.12572e-294	-7.47084e-293	8.80154e-294	1.10975e-293	1.96607e-293	2.47706e-293	2.24951e-293	3.86842e-293	-5.03648e-293	1.83007e-293	-9.43199e-293	4.48393e-293	-1.44517e-292	4.48466e-293	9.24795e-294	-9.05368e-295	1.13528e-292	-4.02827e-294	-3.03417e-293	-1.86105e-293	-1.39386e-293	-2.56152e-293	1.72167e-292	4.08928e-293	1.88214e-293	3.51461e-294	1.24297e-294	-5.34738e-294	-2.4545e-295	1.06509e-291
5.77221e-295	-1.00532e-294	-7.81366e-296	1.15047e-294	4.97756e-294	7.76326e-294	3.62052e-294	3.7551e-294	-5.54074e-294	-9.9298e-295	-1.69261e-293	-7.4332e-295	-3.82367e-294	-2.80252e-296	6.61216e-295	8.24267e-295	-2.72882e-294	3.73903e-294	6.28022e-294	-3.75245e-295	5.90222e-294	-1.78307e-294	-7.59167e-295	3.35493e-294	1.94398e-294	-3.64546e-294	-6.77087e-294	-4.53914e-295	1.4047e-294	5.3386e-294	9.69481e-293
2.42218e-295	1.56998e-295	-2.83044e-296	6.12274e-295	-1.05811e-295	-1.04221e-295	1.11647e-294	6.59127e-296	5.22171e-296	-9.74674e-297	-1.90775e-295	4.09585e-295	6.63269e-295	-2.78597e-296	2.7424e-295	5.39426e-296	2.30752e-295	-9.25611e-296	-7.67909e-296	-4.68629e-296	2.06198e-295	-1.91125e-295	5.01118e-296	1.05633e-295	-4.50301e-296	-3.58089e-296	-1.1144e-295	4.00706e-296	2.97652e-296	2.67899e-295	5.64389e-294
-3.27135e-296	-6.81532e-297	1.21677e-296	5.59306e-296	-2.15523e-296	-1.61133e-296	3.19214e-296	3.54086e-296	2.01435e-296	-1.04892e-296	-2.56269e-295	2.08517e-296	2.136e-298	-3.51878e-297	4.18614e-297	3.32436e-297	3.0445e-296	5.20589e-296	-1.69012e-296	9.10877e-297	3.83844e-297	-2.9136e-296	-2.92663e-297	5.82189e-296	-2.18347e-298	-2.63207e-296	-4.84967e-297	-3.74898e-298	-1.29145e-296	-5.42302e-297	7.84354e-295
4.12302e-297	-4.35278e-298	5.12139e-297	-1.19541e-297	3.55833e-298	-3.98999e-299	-2.17913e-297	4.31814e-298	1.66902e-297	-1.22454e-297	-3.21157e-298	-7.61474e-298	6.00596e-299	4.99371e-297	-1.11871e-297	3.93439e-297	-3.92488e-298	2.92559e-296	3.02158e-298	8.20435e-298	1.89552e-297	2.34039e-298	-4.29714e-297	-1.03483e-296	-1.11511e-297	-2.13068e-297	-5.04166e-298	-2.49412e-297	-3.43369e-298	-1.60067e-297	8.3699e-296
-2.40922e-298	-4.18657e-299	-1.33147e-297	-2.42555e-298	3.2531e-298	-7.45375e-299	1.99254e-298	-5.89362e-298	-6.66722e-298	1.88781e-299	6.52785e-299	-2.30212e-297	1.75833e-298	1.67497e-299	2.57995e-298	6.19658e-299	8.64241e-299	7.52472e-299	4.73958e-298	1.0025e-298	2.65269e-299	-5.49288e-299	7.3748e-299	3.52275e-298	8.1018e-299	3.32925e-298	-2.0159e-298	-2.15135e-298	1.92623e-298	2.53918e-299	8.90286e-297
4.27253e-300	-5.09897e-300	-2.78376e-299	-6.63752e-299	2.06159e-299	-2.55495e-299	-3.92442e-299	1.35176e-299	-1.58396e-300	1.42617e-299	-1.44746e-300	-2.44788e-300	2.64328e-300	1.33439e-299	4.54766e-300	7.7195e-300	-5.71513e-300	-9.01026e-301	3.67466e-299	-1.1453e-299	2.10467e-299	1.03782e-298	5.81008e-300	-1.7035e-301	-3.36913e-300	4.66708e-299	3.77199e-299	1.11476e-300	-1.38209e-299	-3.11211e-299	5.69949e-298
9.56012e-300	-1.91242e-299	4.09789e-300	3.39562e-300	-2.503e-300	-1.50837e-300	4.35375e-300	-9.56977e-301	-8.18939e-301	-7.43858e-301	-1.73611e-302	1.59878e-300	2.14518e-300	7.1275e-300	3.03454e-301	-2.68837e-301	1.27854e-300	1.67097e-300	2.16188e-301	-4.73124e-300	3.02161e-301	-5.72537e-301	-1.94766e-300	-1.50872e-301	7.37724e-301	-9.81541e-301	-2.79323e-300	-1.04345e-300	-7.28523e-301	-2.15174e-300	7.78302e-299
1.619e-302	7.38457e-302	-1.98251e-301	1.13441e-301	4.49076e-301	-5.15972e-302	3.0174e-302	-1.11557e-302	-2.78629e-301	-2.1263e-301	1.55504e-301	-3.77564e-301	-3.13249e-302	1.07743e-300	1.134e-301	3.57893e-302	-3.05533e-302	-1.12737e-302	-1.14569e-302	-1.59669e-301	-6.37698e-302	1.06383e-300	2.72898e-302	-1.01806e-301	-4.33736e-302	-1.02142e-301	-8.17793e-302	-3.02594e-301	-3.70248e-302	-5.66277e-302	5.31919e-300
9.1073e-303	5.12844e-302	2.19611e-304	-1.14935e-302	1.28872e-302	-2.2071e-303	1.09969e-303	-6.56915e-303	1.89089e-302	3.35985e-302	-9.56533e-304	-4.98139e-303	-3.37007e-302	2.71844e-303	-1.33579e-302	1.69857e-303	-1.09679e-303	-6.0883e-302	-2.01811e-303	-1.48575e-302	-1.31016e-302	-3.67997e-304	-9.68961e-304	-8.7267e-304	1.09806e-302	5.21485e-303	-2.13206e-304	1.33272e-302	-2.87107e-302	1.58982e-302	3.733e-301
5.44114e-304	1.40618e-303	2.96429e-304	-6.3377e-303	6.95933e-304	-2.73003e-304	1.9653e-304	2.48531e-304	-1.67454e-303	-2.60151e-304	1.77852e-303	-6.43168e-303	-8.75173e-304	-3.72461e-305	-4.01222e-303	-5.0727e-304	2.05204e-303	3.34891e-303	2.81219e-303	-1.40757e-304	3.87841e-304	1.64777e-304	4.82759e-305	-1.61111e-306	-2.65962e-303	5.27115e-305	-6.17621e-304	1.31061e-303	-1.51628e-303	2.88684e-304	4.09772e-302
-2.70694e-305	-6.81926e-305	-4.81937e-305	-7.83132e-305	2.2235e-305	8.4427e-305	-3.9494e-304	1.26961e-304	-2.10652e-305	7.96072e-304	3.96272e-305	2.84387e-305	4.97623e-304	-3.71832e-305	2.50209e-304	-1.90957e-304	-6.08396e-305	3.04601e-304	-3.2647e-305	2.53184e-304	-1.31788e-305	3.35525e-306	-6.81745e-305	-2.07199e-304	-1.20706e-306	-9.46191e-306	3.39355e-305	3.85991e-305	2.44246e-304	-2.36974e-304	4.21911e-303
-6.81729e-306	6.91389e-305	-2.59538e-305	2.52932e-306	-1.73153e-307	-4.2772e-306	1.08804e-305	-6.18075e-305	-8.11097e-307	-5.51199e-306	1.12702e-305	4.35058e-306	9.32468e-306	-1.78426e-306	-5.62908e-306	-1.16317e-304	2.38448e-305	-1.14742e-305	1.3641e-305	-3.77866e-306	-7.71017e-307	2.75081e-305	1.42504e-306	1.67649e-305	-1.42075e-306	4.16719e-306	1.32495e-306	2.26229e-305	1.79001e-306	-5.35023e-306	4.72461e-304
1.64845e-307	1.47456e-306	-1.09359e-307	8.6826e-307	-1.27953e-306	-8.00897e-308	-1.62393e-306	4.27567e-307	-1.75304e-307	1.03468e-307	-7.08878e-307	1.86514e-307	5.1177e-306	-1.61495e-306	6.37744e-306	-7.74171e-307	1.72628e-306	-1.17238e-307	0	2.48744e-307	-2.5991e-308	-1.92238e-307	5.90402e-308	5.2491e-307	9.67932e-308	2.5907e-306	-9.42155e-306	-8.19524e-307	-1.96039e-307	5.63842e-307	3.76806e-305
-3.62305e-308	-8.56494e-308	0	-1.32394e-307	-3.9617e-307	0	-1.63714e-307	0	5.87465e-307	4.24838e-308	-3.05043e-308	2.49604e-308	-2.33059e-307	-4.67431e-308	6.83689e-307	2.25797e-308	-1.47251e-307	0	0	0	-2.25016e-308	-2.10673e-307	8.08913e-307	0	1.24941e-307	4.28218e-308	-5.24753e-308	2.25227e-307	0	-9.44592e-307	5.16054e-306
0	0	2.22674e-308	0	0	-2.79826e-308	0	0	0	0	0	0	0	0	0	0	2.86566e-308	0	-5.4317e-308	3.70026e-308	0	0	0	0	0	0	0	0	0	0	2.92735e-307
0	0	0	0	0	0	0	0	0	0	0	0	0	0	0	0	0	0	0	0	0	0	0	0	0	0	0	0	0	0	3.25171e-308
0	0	0	0	0	0	0	0	0	0	0	0	0	0	0	0	0	0	0	0	0	0	0	0	0	0	0	0	0	0	0
0	0	0	0	0	0	0	0	0	0	0	0	0	0	0	0	0	0	0	0	0	0	0	0	0	0	0	0	0	0	0
0	0	0	0	0	0	0	0	0	0	0	0	0	0	0	0	0	0	0	0	0	0	0	0	0	0	0	0	0	0	0
0	0	0	0	0	0	0	0	0	0	0	0	0	0	0	0	0	0	0	0	0	0	0	0	0	0	0	0	0	0	0
0	0	0	0	0	0	0	0	0	0	0	0	0	0	0	0	0	0	0	0	0	0	0	0	0	0	0	0	0	0	0
0	0	0	0	0	0	0	0	0	0	0	0	0	0	0	0	0	0	0	0	0	0	0	0	0	0	0	0	0	0	0
0	0	0	0	0	0	0	0	0	0	0	0	0	0	0	0	0	0	0	0	0	0	0	0	0	0	0	0	0	0	0
0	0	0	0	0	0	0	0	0	0	0	0	0	0	0	0	0	0	0	0	0	0	0	0	0	0	0	0	0	0	0
0	0	0	0	0	0	0	0	0	0	0	0	0	0	0	0	0	0	0	0	0	0	0	0	0	0	0	0	0	0	0
0	0	0	0	0	0	0	0	0	0	0	0	0	0	0	0	0	0	0	0	0	0	0	0	0	0	0	0	0	0	0
0	0	0	0	0	0	0	0	0	0	0	0	0	0	0	0	0	0	0	0	0	0	0	0	0	0	0	0	0	0	0
0	0	0	0	0	0	0	0	0	0	0	0	0	0	0	0	0	0	0	0	0	0	0	0	0	0	0	0	0	0	0
0	0	0	0	0	0	0	0	0	0	0	0	0	0	0	0	0	0	0	0	0	0	0	0	0	0	0	0	0	0	0
0	0	0	0	0	0	0	0	0	0	0	0	0	0	0	0	0	0	0	0	0	0	0	0	0	0	0	0	0	0	0
0	0	0	0	0	0	0	0	0	0	0	0	0	0	0	0	0	0	0	0	0	0	0	0	0	0	0	0	0	0	0
0	0	0	0	0	0	0	0	0	0	0	0	0	0	0	0	0	0	0	0	0	0	0	0	0	0	0	0	0	0	0
0	0	0	0	0	0	0	0	0	0	0	0	0	0	0	0	0	0	0	0	0	0	0	0	0	0	0	0	0	0	0
0	0	0	0	0	0	0	0	0	0	0	0	0	0	0	0	0	0	0	0	0	0	0	0	0	0	0	0	0	0	0
0	0	0	0	0	0	0	0	0	0	0	0	0	0	0	0	0	0	0	0	0	0	0	0	0	0	0	0	0	0	0
0	0	0	0	0	0	0	0	0	0	0	0	0	0	0	0	0	0	0	0	0	0	0	0	0	0	0	0	0	0	0
0	0	0	0	0	0	0	0	0	0	0	0	0	0	0	0	0	0	0	0	0	0	0	0	0	0	0	0	0	0	0
0	0	0	0	0	0	0	0	0	0	0	0	0	0	0	0	0	0	0	0	0	0	0	0	0	0	0	0	0	0	0
0	0	0	0	0	0	0	0	0	0	0	0	0	0	0	0	0	0	0	0	0	0	0	0	0	0	0	0	0	0	0
0	0	0	0	0	0	0	0	0	0	0	0	0	0	0	0	0	0	0	0	0	0	0	0	0	0	0	0	0	0	0
0	0	0	0	0	0	0	0	0	0	0	0	0	0	0	0	0	0	0	0	0	0	0	0	0	0	0	0	0	0	0
0	0	0	0	0	0	0	0	0	0	0	0	0	0	0	0	0	0	0	0	0	0	0	0	0	0	0	0	0	0	0
0	0	0	0	0	0	0	0	0	0	0	0	0	0	0	0	0	0	0	0	0	0	0	0	0	0	0	0	0	0	0
0	0	0	0	0	0	0	0	0	0	0	0	0	0	0	0	0	0	0	0	0	0	0	0	0	0	0	0	0	0	0
0	0	0	0	0	0	0	0	0	0	0	0	0	0	0	0	0	0	0	0	0	0	0	0	0	0	0	0	0	0	0
0	0	0	0	0	0	0	0	0	0	0	0	0	0	0	0	0	0	0	0	0	0	0	0	0	0	0	0	0	0	0
0	0	0	0	0	0	0	0	0	0	0	0	0	0	0	0	0	0	0	0	0	0	0	0	0	0	0	0	0	0	0
0	0	0	0	0	0	0	0	0	0	0	0	0	0	0	0	0	0	0	0	0	0	0	0	0	0	0	0	0	0	0
0	0	0	0	0	0	0	0	0	0	0	0	0	0	0	0	0	0	0	0	0	0	0	0	0	0	0	0	0	0	0
0	0	0	0	0	0	0	0	0	0	0	0	0	0	0	0	0	0	0	0	0	0	0	0	0	0	0	0	0	0	0
0	0	0	0	0	0	0	0	0	0	0	0	0	0	0	0	0	0	0	0	0	0	0	0	0	0	0	0	0	0	0
0	0	0	0	0	0	0	0	0	0	0	0	0	0	0	0	0	0	0	0	0	0	0	0	0	0	0	0	0	0	0
0	0	0	0	0	0	0	0	0	0	0	0	0	0	0	0	0	0	0	0	0	0	0	0	0	0	0	0	0	0	0
0	0	0	0	0	0	0	0	0	0	0	0	0	0	0	0	0	0	0	0	0	0	0	0	0	0	0	0	0	0	0
0	0	0	0	0	0	0	0	0	0	0	0	0	0	0	0	0	0	0	0	0	0	0	0	0	0	0	0	0	0	0
0	0	0	0	0	0	0	0	0	0	0	0	0	0	0	0	0	0	0	0	0	0	0	0	0	0	0	0	0	0	0
0	0	0	0	0	0	0	0	0	0	0	0	0	0	0	0	0	0	0	0	0	0	0	0	0	0	0	0	0	0	0
0	0	0	0	0	0	0	0	0	0	0	0	0	0	0	0	0	0	0	0	0	0	0	0	0	0	0	0	0	0	0
0	0	0	0	0	0	0	0	0	0	0	0	0	0	0	0	0	0	0	0	0	0	0	0	0	0	0	0	0	0	0
0	0	0	0	0	0	0	0	0	0	0	0	0	0	0	0	0	0	0	0	0	0	0	0	0	0	0	0	0	0	0
0	0	0	0	0	0	0	0	0	0	0	0	0	0	0	0	0	0	0	0	0	0	0	0	0	0	0	0	0	0	0
0	0	0	0	0	0	0	0	0	0	0	0	0	0	0	0	0	0	0	0	0	0	0	0	0	0	0	0	0	0	0
0	0	0	0	0	0	0	0	0	0	0	0	0	0	0	0	0	0	0	0	0	0	0	0	0	0	0	0	0	0	0
0	0	0	0	0	0	0	0	0	0	0	0	0	0	0	0	0	0	0	0	0	0	0	0	0	0	0	0	0	0	0
0	0	0	0	0	0	0	0	0	0	0	0	0	0	0	0	0	0	0	0	0	0	0	0	0	0	0	0	0	0	0
0	0	0	0	0	0	0	0	0	0	0	0	0	0	0	0	0	0	0	0	0	0	0	0	0	0	0	0	0	0	0
0	0	0	0	0	0	0	0	0	0	0	0	0	0	0	0	0	0	0	0	0	0	0	0	0	0	0	0	0	0	0
0	0	0	0	0	0	0	0	0	0	0	0	0	0	0	0	0	0	0	0	0	0	0	0	0	0	0	0	0	0	0
0	0	0	0	0	0	0	0	0	0	0	0	0	0	0	0	0	0	0	0	0	0	0	0	0	0	0	0	0	0	0
0	0	0	0	0	0	0	0	0	0	0	0	0	0	0	0	0	0	0	0	0	0	0	0	0	0	0	0	0	0	0
0	0	0	0	0	0	0	0	0	0	0	0	0	0	0	0	0	0	0	0	0	0	0	0	0	0	0	0	0	0	0
0	0	0	0	0	0	0	0	0	0	0	0	0	0	0	0	0	0	0	0	0	0	0	0	0	0	0	0	0	0	0
0	0	0	0	0	0	0	0	0	0	0	0	0	0	0	0	0	0	0	0	0	0	0	0	0	0	0	0	0	0	0
0	0	0	0	0	0	0	0	0	0	0	0	0	0	0	0	0	0	0	0	0	0	0	0	0	0	0	0	0	0	0
0	0	0	0	0	0	0	0	0	0	0	0	0	0	0	0	0	0	0	0	0	0	0	0	0	0	0	0	0	0	0
0	0	0	0	0	0	0	0	0	0	0	0	0	0	0	0	0	0	0	0	0	0	0	0	0	0	0	0	0	0	0
0	0	0	0	0	0	0	0	0	0	0	0	0	0	0	0	0	0	0	0	0	0	0	0	0	0	0	0	0	0	0
0	0	0	0	0	0	0	0	0	0	0	0	0	0	0	0	0	0	0	0	0	0	0	0	0	0	0	0	0	0	0
0	0	0	0	0	0	0	0	0	0	0	0	0	0	0	0	0	0	0	0	0	0	0	0	0	0	0	0	0	0	0
0	0	0	0	0	0	0	0	0	0	0	0	0	0	0	0	0	0	0	0	0	0	0	0	0	0	0	0	0	0	0
0	0	0	0	0	0	0	0	0	0	0	0	0	0	0	0	0	0	0	0	0	0	0	0	0	0	0	0	0	0	0
0	0	0	0	0	0	0	0	0	0	0	0	0	0	0	0	0	0	0	0	0	0	0	0	0	0	0	0	0	0	0
0	0	0	0	0	0	0	0	0	0	0	0	0	0	0	0	0	0	0	0	0	0	0	0	0	0	0	0	0	0	0
0	0	0	0	0	0	0	0	0	0	0	0	0	0	0	0	0	0	0	0	0	0	0	0	0	0	0	0	0	0	0
0	0	0	0	0	0	0	0	0	0	0	0	0	0	0	0	0	0	0	0	0	0	0	0	0	0	0	0	0	0	0
0	0	0	0	0	0	0	0	0	0	0	0	0	0	0	0	0	0	0	0	0	0	0	0	0	0	0	0	0	0	0
0	0	0	0	0	0	0	0	0	0	0	0	0	0	0	0	0	0	0	0	0	0	0	0	0	0	0	0	0	0	0
0	0	0	0	0	0	0	0	0	0	0	0	0	0	0	0	0	0	0	0	0	0	0	0	0	0	0	0	0	0	0
0	0	0	0	0	0	0	0	0	0	0	0	0	0	0	0	0	0	0	0	0	0	0	0	0	0	0	0	0	0	0
0	0	0	0	0	0	0	0	0	0	0	0	0	0	0	0	0	0	0	0	0	0	0	0	0	0	0	0	0	0	0
0	0	0	0	0	0	0	0	0	0	0	0	0	0	0	0	0	0	0	0	0	0	0	0	0	0	0	0	0	0	0
0	0	0	0	0	0	0	0	0	0	0	0	0	0	0	0	0	0	0	0	0	0	0	0	0	0	0	0	0	0	0
0	0	0	0	0	0	0	0	0	0	0	0	0	0	0	0	0	0	0	0	0	0	0	0	0	0	0	0	0	0	0
0	0	0	0	0	0	0	0	0	0	0	0	0	0	0	0	0	0	0	0	0	0	0	0	0	0	0	0	0	0	0
0	0	0	0	0	0	0	0	0	0	0	0	0	0	0	0	0	0	0	0	0	0	0	0	0	0	0	0	0	0	0
0	0	0	0	0	0	0	0	0	0	0	0	0	0	0	0	0	0	0	0	0	0	0	0	0	0	0	0	0	0	0
0	0	0	0	0	0	0	0	0	0	0	0	0	0	0	0	0	0	0	0	0	0	0	0	0	0	0	0	0	0	0
0	0	0	0	0	0	0	0	0	0	0	0	0	0	0	0	0	0	0	0	0	0	0	0	0	0	0	0	0	0	0
0	0	0	0	0	0	0	0	0	0	0	0	0	0	0	0	0	0	0	0	0	0	0	0	0	0	0	0	0	0	0
0	0	0	0	0	0	0	0	0	0	0	0	0	0	0	0	0	0	0	0	0	0	0	0	0	0	0	0	0	0	0
0	0	0	0	0	0	0	0	0	0	0	0	0	0	0	0	0	0	0	0	0	0	0	0	0	0	0	0	0	0	0
0	0	0	0	0	0	0	0	0	0	0	0	0	0	0	0	0	0	0	0	0	0	0	0	0	0	0	0	0	0	0
0	0	0	0	0	0	0	0	0	0	0	0	0	0	0	0	0	0	0	0	0	0	0	0	0	0	0	0	0	0	0
0	0	0	0	0	0	0	0	0	0	0	0	0	0	0	0	0	0	0	0	0	0	0	0	0	0	0	0	0	0	0
0	0	0	0	0	0	0	0	0	0	0	0	0	0	0	0	0	0	0	0	0	0	0	0	0	0	0	0	0	0	0
0	0	0	0	0	0	0	0	0	0	0	0	0	0	0	0	0	0	0	0	0	0	0	0	0	0	0	0	0	0	0
0	0	0	0	0	0	0	0	0	0	0	0	0	0	0	0	0	0	0	0	0	0	0	0	0	0	0	0	0	0	0
0	0	0	0	0	0	0	0	0	0	0	0	0	0	0	0	0	0	0	0	0	0	0	0	0	0	0	0	0	0	0
0	0	0	0	0	0	0	0	0	0	0	0	0	0	0	0	0	0	0	0	0	0	0	0	0	0	0	0	0	0	0
0	0	0	0	0	0	0	0	0	0	0	0	0	0	0	0	0	0	0	0	0	0	0	0	0	0	0	0	0	0	0
0	0	0	0	0	0	0	0	0	0	0	0	0	0	0	0	0	0	0	0	0	0	0	0	0	0	0	0	0	0	0
0	0	0	0	0	0	0	0	0	0	0	0	0	0	0	0	0	0	0	0	0	0	0	0	0	0	0	0	0	0	0
0	0	0	0	0	0	0	0	0	0	0	0	0	0	0	0	0	0	0	0	0	0	0	0	0	0	0	0	0	0	0
0	0	0	0	0	0	0	0	0	0	0	0	0	0	0	0	0	0	0	0	0	0	0	0	0	0	0	0	0	0	0
0	0	0	0	0	0	0	0	0	0	0	0	0	0	0	0	0	0	0	0	0	0	0	0	0	0	0	0	0	0	0
0	0	0	0	0	0	0	0	0	0	0	0	0	0	0	0	0	0	0	0	0	0	0	0	0	0	0	0	0	0	0
0	0	0	0	0	0	0	0	0	0	0	0	0	0	0	0	0	0	0	0	0	0	0	0	0	0	0	0	0	0	0
0	0	0	0	0	0	0	0	0	0	0	0	0	0	0	0	0	0	0	0	0	0	0	0	0	0	0	0	0	0	0
0	0	0	0	0	0	0	0	0	0	0	0	0	0	0	0	0	0	0	0	0	0	0	0	0	0	0	0	0	0	0
0	0	0	0	0	0	0	0	0	0	0	0	0	0	0	0	0	0	0	0	0	0	0	0	0	0	0	0	0	0	0
0	0	0	0	0	0	0	0	0	0	0	0	0	0	0	0	0	0	0	0	0	0	0	0	0	0	0	0	0	0	0
0	0	0	0	0	0	0	0	0	0	0	0	0	0	0	0	0	0	0	0	0	0	0	0	0	0	0	0	0	0	0
0	0	0	0	0	0	0	0	0	0	0	0	0	0	0	0	0	0	0	0	0	0	0	0	0	0	0	0	0	0	0
0	0	0	0	0	0	0	0	0	0	0	0	0	0	0	0	0	0	0	0	0	0	0	0	0	0	0	0	0	0	0
0	0	0	0	0	0	0	0	0	0	0	0	0	0	0	0	0	0	0	0	0	0	0	0	0	0	0	0	0	0	0
0	0	0	0	0	0	0	0	0	0	0	0	0	0	0	0	0	0	0	0	0	0	0	0	0	0	0	0	0	0	0
0	0	0	0	0	0	0	0	0	0	0	0	0	0	0	0	0	0	0	0	0	0	0	0	0	0	0	0	0	0	0
0	0	0	0	0	0	0	0	0	0	0	0	0	0	0	0	0	0	0	0	0	0	0	0	0	0	0	0	0	0	0
0	0	0	0	0	0	0	0	0	0	0	0	0	0	0	0	0	0	0	0	0	0	0	0	0	0	0	0	0	0	0
0	0	0	0	0	0	0	0	0	0	0	0	0	0	0	0	0	0	0	0	0	0	0	0	0	0	0	0	0	0	0
0	0	0	0	0	0	0	0	0	0	0	0	0	0	0	0	0	0	0	0	0	0	0	0	0	0	0	0	0	0	0
0	0	0	0	0	0	0	0	0	0	0	0	0	0	0	0	0	0	0	0	0	0	0	0	0	0	0	0	0	0	0
0	0	0	0	0	0	0	0	0	0	0	0	0	0	0	0	0	0	0	0	0	0	0	0	0	0	0	0	0	0	0
0	0	0	0	0	0	0	0	0	0	0	0	0	0	0	0	0	0	0	0	0	0	0	0	0	0	0	0	0	0	0
0	0	0	0	0	0	0	0	0	0	0	0	0	0	0	0	0	0	0	0	0	0	0	0	0	0	0	0	0	0	0
0	0	0	0	0	0	0	0	0	0	0	0	0	0	0	0	0	0	0	0	0	0	0	0	0	0	0	0	0	0	0
0	0	0	0	0	0	0	0	0	0	0	0	0	0	0	0	0	0	0	0	0	0	0	0	0	0	0	0	0	0	0
0	0	0	0	0	0	0	0	0	0	0	0	0	0	0	0	0	0	0	0	0	0	0	0	0	0	0	0	0	0	0
0	0	0	0	0	0	0	0	0	0	0	0	0	0	0	0	0	0	0	0	0	0	0	0	0	0	0	0	0	0	0
0	0	0	0	0	0	0	0	0	0	0	0	0	0	0	0	0	0	0	0	0	0	0	0	0	0	0	0	0	0	0
0	0	0	0	0	0	0	0	0	0	0	0	0	0	0	0	0	0	0	0	0	0	0	0	0	0	0	0	0	0	0
0	0	0	0	0	0	0	0	0	0	0	0	0	0	0	0	0	0	0	0	0	0	0	0	0	0	0	0	0	0	0
0	0	0	0	0	0	0	0	0	0	0	0	0	0	0	0	0	0	0	0	0	0	0	0	0	0	0	0	0	0	0
0	0	0	0	0	0	0	0	0	0	0	0	0	0	0	0	0	0	0	0	0	0	0	0	0	0	0	0	0	0	0
0	0	0	0	0	0	0	0	0	0	0	0	0	0	0	0	0	0	0	0	0	0	0	0	0	0	0	0	0	0	0
0	0	0	0	0	0	0	0	0	0	0	0	0	0	0	0	0	0	0	0	0	0	0	0	0	0	0	0	0	0	0
0	0	0	0	0	0	0	0	0	0	0	0	0	0	0	0	0	0	0	0	0	0	0	0	0	0	0	0	0	0	0
0	0	0	0	0	0	0	0	0	0	0	0	0	0	0	0	0	0	0	0	0	0	0	0	0	0	0	0	0	0	0
0	0	0	0	0	0	0	0	0	0	0	0	0	0	0	0	0	0	0	0	0	0	0	0	0	0	0	0	0	0	0
0	0	0	0	0	0	0	0	0	0	0	0	0	0	0	0	0	0	0	0	0	0	0	0	0	0	0	0	0	0	0
0	0	0	0	0	0	0	0	0	0	0	0	0	0	0	0	0	0	0	0	0	0	0	0	0	0	0	0	0	0	0
0	0	0	0	0	0	0	0	0	0	0	0	0	0	0	0	0	0	0	0	0	0	0	0	0	0	0	0	0	0	0
0	0	0	0	0	0	0	0	0	0	0	0	0	0	0	0	0	0	0	0	0	0	0	0	0	0	0	0	0	0	0
0	0	0	0	0	0	0	0	0	0	0	0	0	0	0	0	0	0	0	0	0	0	0	0	0	0	0	0	0	0	0
0	0	0	0	0	0	0	0	0	0	0	0	0	0	0	0	0	0	0	0	0	0	0	0	0	0	0	0	0	0	0
0	0	0	0	0	0	0	0	0	0	0	0	0	0	0	0	0	0	0	0	0	0	0	0	0	0	0	0	0	0	0
0	0	0	0	0	0	0	0	0	0	0	0	0	0	0	0	0	0	0	0	0	0	0	0	0	0	0	0	0	0	0
0	0	0	0	0	0	0	0	0	0	0	0	0	0	0	0	0	0	0	0	0	0	0	0	0	0	0	0	0	0	0
0	0	0	0	0	0	0	0	0	0	0	0	0	0	0	0	0	0	0	0	0	0	0	0	0	0	0	0	0	0	0
0	0	0	0	0	0	0	0	0	0	0	0	0	0	0	0	0	0	0	0	0	0	0	0	0	0	0	0	0	0	0
0	0	0	0	0	0	0	0	0	0	0	0	0	0	0	0	0	0	0	0	0	0	0	0	0	0	0	0	0	0	0
0	0	0	0	0	0	0	0	0	0	0	0	0	0	0	0	0	0	0	0	0	0	0	0	0	0	0	0	0	0	0
0	0	0	0	0	0	0	0	0	0	0	0	0	0	0	0	0	0	0	0	0	0	0	0	0	0	0	0	0	0	0
0	0	0	0	0	0	0	0	0	0	0	0	0	0	0	0	0	0	0	0	0	0	0	0	0	0	0	0	0	0	0
0	0	0	0	0	0	0	0	0	0	0	0	0	0	0	0	0	0	0	0	0	0	0	0	0	0	0	0	0	0	0
0	0	0	0	0	0	0	0	0	0	0	0	0	0	0	0	0	0	0	0	0	0	0	0	0	0	0	0	0	0	0
0	0	0	0	0	0	0	0	0	0	0	0	0	0	0	0	0	0	0	0	0	0	0	0	0	0	0	0	0	0	0
0	0	0	0	0	0	0	0	0	0	0	0	0	0	0	0	0	0	0	0	0	0	0	0	0	0	0	0	0	0	0
0	0	0	0	0	0	0	0	0	0	0	0	0	0	0	0	0	0	0	0	0	0	0	0	0	0	0	0	0	0	0
0	0	0	0	0	0	0	0	0	0	0	0	0	0	0	0	0	0	0	0	0	0	0	0	0	0	0	0	0	0	0
0	0	0	0	0	0	0	0	0	0	0	0	0	0	0	0	0	0	0	0	0	0	0	0	0	0	0	0	0	0	0
0	0	0	0	0	0	0	0	0	0	0	0	0	0	0	0	0	0	0	0	0	0	0	0	0	0	0	0	0	0	0
0	0	0	0	0	0	0	0	0	0	0	0	0	0	0	0	0	0	0	0	0	0	0	0	0	0	0	0	0	0	0
0	0	0	0	0	0	0	0	0	0	0	0	0	0	0	0	0	0	0	0	0	0	0	0	0	0	0	0	0	0	0
0	0	0	0	0	0	0	0	0	0	0	0	0	0	0	0	0	0	0	0	0	0	0	0	0	0	0	0	0	0	0
0	0	0	0	0	0	0	0	0	0	0	0	0	0	0	0	0	0	0	0	0	0	0	0	0	0	0	0	0	0	0
0	0	0	0	0	0	0	0	0	0	0	0	0	0	0	0	0	0	0	0	0	0	0	0	0	0	0	0	0	0	0
0	0	0	0	0	0	0	0	0	0	0	0	0	0	0	0	0	0	0	0	0	0	0	0	0	0	0	0	0	0	0
0	0	0	0	0	0	0	0	0	0	0	0	0	0	0	0	0	0	0	0	0	0	0	0	0	0	0	0	0	0	0
0	0	0	0	0	0	0	0	0	0	0	0	0	0	0	0	0	0	0	0	0	0	0	0	0	0	0	0	0	0	0
0	0	0	0	0	0	0	0	0	0	0	0	0	0	0	0	0	0	0	0	0	0	0	0	0	0	0	0	0	0	0
0	0	0	0	0	0	0	0	0	0	0	0	0	0	0	0	0	0	0	0	0	0	0	0	0	0	0	0	0	0	0
0	0	0	0	0	0	0	0	0	0	0	0	0	0	0	0	0	0	0	0	0	0	0	0	0	0	0	0	0	0	0
0	0	0	0	0	0	0	0	0	0	0	0	0	0	0	0	0	0	0	0	0	0	0	0	0	0	0	0	0	0	0
0	0	0	0	0	0	0	0	0	0	0	0	0	0	0	0	0	0	0	0	0	0	0	0	0	0	0	0	0	0	0
0	0	0	0	0	0	0	0	0	0	0	0	0	0	0	0	0	0	0	0	0	0	0	0	0	0	0	0	0	0	0
0	0	0	0	0	0	0	0	0	0	0	0	0	0	0	0	0	0	0	0	0	0	0	0	0	0	0	0	0	0	0
0	0	0	0	0	0	0	0	0	0	0	0	0	0	0	0	0	0	0	0	0	0	0	0	0	0	0	0	0	0	0
0	0	0	0	0	0	0	0	0	0	0	0	0	0	0	0	0	0	0	0	0	0	0	0	0	0	0	0	0	0	0
0	0	0	0	0	0	0	0	0	0	0	0	0	0	0	0	0	0	0	0	0	0	0	0	0	0	0	0	0	0	0
0	0	0	0	0	0	0	0	0	0	0	0	0	0	0	0	0	0	0	0	0	0	0	0	0	0	0	0	0	0	0
0	0	0	0	0	0	0	0	0	0	0	0	0	0	0	0	0	0	0	0	0	0	0	0	0	0	0	0	0	0	0
0	0	0	0	0	0	0	0	0	0	0	0	0	0	0	0	0	0	0	0	0	0	0	0	0	0	0	0	0	0	0
0	0	0	0	0	0	0	0	0	0	0	0	0	0	0	0	0	0	0	0	0	0	0	0	0	0	0	0	0	0	0
0	0	0	0	0	0	0	0	0	0	0	0	0	0	0	0	0	0	0	0	0	0	0	0	0	0	0	0	0	0	0
0	0	0	0	0	0	0	0	0	0	0	0	0	0	0	0	0	0	0	0	0	0	0	0	0	0	0	0	0	0	0
0	0	0	0	0	0	0	0	0	0	0	0	0	0	0	0	0	0	0	0	0	0	0	0	0	0	0	0	0	0	0
0	0	0	0	0	0	0	0	0	0	0	0	0	0	0	0	0	0	0	0	0	0	0	0	0	0	0	0	0	0	0
0	0	0	0	0	0	0	0	0	0	0	0	0	0	0	0	0	0	0	0	0	0	0	0	0	0	0	0	0	0	0
0	0	0	0	0	0	0	0	0	0	0	0	0	0	0	0	0	0	0	0	0	0	0	0	0	0	0	0	0	0	0
0	0	0	0	0	0	0	0	0	0	0	0	0	0	0	0	0	0	0	0	0	0	0	0	0	0	0	0	0	0	0
0	0	0	0	0	0	0	0	0	0	0	0	0	0	0	0	0	0	0	0	0	0	0	0	0	0	0	0	0	0	0
0	0	0	0	0	0	0	0	0	0	0	0	0	0	0	0	0	0	0	0	0	0	0	0	0	0	0	0	0	0	0
0	0	0	0	0	0	0	0	0	0	0	0	0	0	0	0	0	0	0	0	0	0	0	0	0	0	0	0	0	0	0
0	0	0	0	0	0	0	0	0	0	0	0	0	0	0	0	0	0	0	0	0	0	0	0	0	0	0	0	0	0	0
0	0	0	0	0	0	0	0	0	0	0	0	0	0	0	0	0	0	0	0	0	0	0	0	0	0	0	0	0	0	0
0	0	0	0	0	0	0	0	0	0	0	0	0	0	0	0	0	0	0	0	0	0	0	0	0	0	0	0	0	0	0
0	0	0	0	0	0	0	0	0	0	0	0	0	0	0	0	0	0	0	0	0	0	0	0	0	0	0	0	0	0	0
0	0	0	0	0	0	0	0	0	0	0	0	0	0	0	0	0	0	0	0	0	0	0	0	0	0	0	0	0	0	0
0	0	0	0	0	0	0	0	0	0	0	0	0	0	0	0	0	0	0	0	0	0	0	0	0	0	0	0	0	0	0
0	0	0	0	0	0	0	0	0	0	0	0	0	0	0	0	0	0	0	0	0	0	0	0	0	0	0	0	0	0	0
0	0	0	0	0	0	0	0	0	0	0	0	0	0	0	0	0	0	0	0	0	0	0	0	0	0	0	0	0	0	0
0	0	0	0	0	0	0	0	0	0	0	0	0	0	0	0	0	0	0	0	0	0	0	0	0	0	0	0	0	0	0
0	0	0	0	0	0	0	0	0	0	0	0	0	0	0	0	0	0	0	0	0	0	0	0	0	0	0	0	0	0	0
0	0	0	0	0	0	0	0	0	0	0	0	0	0	0	0	0	0	0	0	0	0	0	0	0	0	0	0	0	0	0
0	0	0	0	0	0	0	0	0	0	0	0	0	0	0	0	0	0	0	0	0	0	0	0	0	0	0	0	0	0	0
0	0	0	0	0	0	0	0	0	0	0	0	0	0	0	0	0	0	0	0	0	0	0	0	0	0	0	0	0	0	0
0	0	0	0	0	0	0	0	0	0	0	0	0	0	0	0	0	0	0	0	0	0	0	0	0	0	0	0	0	0	0
0	0	0	0	0	0	0	0	0	0	0	0	0	0	0	0	0	0	0	0	0	0	0	0	0	0	0	0	0	0	0
0	0	0	0	0	0	0	0	0	0	0	0	0	0	0	0	0	0	0	0	0	0	0	0	0	0	0	0	0	0	0
0	0	0	0	0	0	0	0	0	0	0	0	0	0	0	0	0	0	0	0	0	0	0	0	0	0	0	0	0	0	0
0	0	0	0	0	0	0	0	0	0	0	0	0	0	0	0	0	0	0	0	0	0	0	0	0	0	0	0	0	0	0
0	0	0	0	0	0	0	0	0	0	0	0	0	0	0	0	0	0	0	0	0	0	0	0	0	0	0	0	0	0	0
0	0	0	0	0	0	0	0	0	0	0	0	0	0	0	0	0	0	0	0	0	0	0	0	0	0	0	0	0	0	0
0	0	0	0	0	0	0	0	0	0	0	0	0	0	0	0	0	0	0	0	0	0	0	0	0	0	0	0	0	0	0
0	0	0	0	0	0	0	0	0	0	0	0	0	0	0	0	0	0	0	0	0	0	0	0	0	0	0	0	0	0	0
0	0	0	0	0	0	0	0	0	0	0	0	0	0	0	0	0	0	0	0	0	0	0	0	0	0	0	0	0	0	0
0	0	0	0	0	0	0	0	0	0	0	0	0	0	0	0	0	0	0	0	0	0	0	0	0	0	0	0	0	0	0
0	0	0	0	0	0	0	0	0	0	0	0	0	0	0	0	0	0	0	0	0	0	0	0	0	0	0	0	0	0	0
0	0	0	0	0	0	0	0	0	0	0	0	0	0	0	0	0	0	0	0	0	0	0	0	0	0	0	0	0	0	0
0	0	0	0	0	0	0	0	0	0	0	0	0	0	0	0	0	0	0	0	0	0	0	0	0	0	0	0	0	0	0
0	0	0	0	0	0	0	0	0	0	0	0	0	0	0	0	0	0	0	0	0	0	0	0	0	0	0	0	0	0	0
0	0	0	0	0	0	0	0	0	0	0	0	0	0	0	0	0	0	0	0	0	0	0	0	0	0	0	0	0	0	0
0	0	0	0	0	0	0	0	0	0	0	0	0	0	0	0	0	0	0	0	0	0	0	0	0	0	0	0	0	0	0
0	0	0	0	0	0	0	0	0	0	0	0	0	0	0	0	0	0	0	0	0	0	0	0	0	0	0	0	0	0	0
0	0	0	0	0	0	0	0	0	0	0	0	0	0	0	0	0	0	0	0	0	0	0	0	0	0	0	0	0	0	0
0	0	0	0	0	0	0	0	0	0	0	0	0	0	0	0	0	0	0	0	0	0	0	0	0	0	0	0	0	0	0
0	0	0	0	0	0	0	0	0	0	0	0	0	0	0	0	0	0	0	0	0	0	0	0	0	0	0	0	0	0	0
0	0	0	0	0	0	0	0	0	0	0	0	0	0	0	0	0	0	0	0	0	0	0	0	0	0	0	0	0	0	0
0	0	0	0	0	0	0	0	0	0	0	0	0	0	0	0	0	0	0	0	0	0	0	0	0	0	0	0	0	0	0
0	0	0	0	0	0	0	0	0	0	0	0	0	0	0	0	0	0	0	0	0	0	0	0	0	0	0	0	0	0	0
0	0	0	0	0	0	0	0	0	0	0	0	0	0	0	0	0	0	0	0	0	0	0	0	0	0	0	0	0	0	0
0	0	0	0	0	0	0	0	0	0	0	0	0	0	0	0	0	0	0	0	0	0	0	0	0	0	0	0	0	0	0
0	0	0	0	0	0	0	0	0	0	0	0	0	0	0	0	0	0	0	0	0	0	0	0	0	0	0	0	0	0	0
0	0	0	0	0	0	0	0	0	0	0	0	0	0	0	0	0	0	0	0	0	0	0	0	0	0	0	0	0	0	0
0	0	0	0	0	0	0	0	0	0	0	0	0	0	0	0	0	0	0	0	0	0	0	0	0	0	0	0	0	0	0
0	0	0	0	0	0	0	0	0	0	0	0	0	0	0	0	0	0	0	0	0	0	0	0	0	0	0	0	0	0	0
0	0	0	0	0	0	0	0	0	0	0	0	0	0	0	0	0	0	0	0	0	0	0	0	0	0	0	0	0	0	0
0	0	0	0	0	0	0	0	0	0	0	0	0	0	0	0	0	0	0	0	0	0	0	0	0	0	0	0	0	0	0
0	0	0	0	0	0	0	0	0	0	0	0	0	0	0	0	0	0	0	0	0	0	0	0	0	0	0	0	0	0	0
0	0	0	0	0	0	0	0	0	0	0	0	0	0	0	0	0	0	0	0	0	0	0	0	0	0	0	0	0	0	0
0	0	0	0	0	0	0	0	0	0	0	0	0	0	0	0	0	0	0	0	0	0	0	0	0	0	0	0	0	0	0
0	0	0	0	0	0	0	0	0	0	0	0	0	0	0	0	0	0	0	0	0	0	0	0	0	0	0	0	0	0	0
0	0	0	0	0	0	0	0	0	0	0	0	0	0	0	0	0	0	0	0	0	0	0	0	0	0	0	0	0	0	0
0	0	0	0	0	0	0	0	0	0	0	0	0	0	0	0	0	0	0	0	0	0	0	0	0	0	0	0	0	0	0
0	0	0	0	0	0	0	0	0	0	0	0	0	0	0	0	0	0	0	0	0	0	0	0	0	0	0	0	0	0	0
0	0	0	0	0	0	0	0	0	0	0	0	0	0	0	0	0	0	0	0	0	0	0	0	0	0	0	0	0	0	0
0	0	0	0	0	0	0	0	0	0	0	0	0	0	0	0	0	0	0	0	0	0	0	0	0	0	0	0	0	0	0
0	0	0	0	0	0	0	0	0	0	0	0	0	0	0	0	0	0	0	0	0	0	0	0	0	0	0	0	0	0	0
0	0	0	0	0	0	0	0	0	0	0	0	0	0	0	0	0	0	0	0	0	0	0	0	0	0	0	0	0	0	0
0	0	0	0	0	0	0	0	0	0	0	0	0	0	0	0	0	0	0	0	0	0	0	0	0	0	0	0	0	0	0
0	0	0	0	0	0	0	0	0	0	0	0	0	0	0	0	0	0	0	0	0	0	0	0	0	0	0	0	0	0	0
0	0	0	0	0	0	0	0	0	0	0	0	0	0	0	0	0	0	0	0	0	0	0	0	0	0	0	0	0	0	0
0	0	0	0	0	0	0	0	0	0	0	0	0	0	0	0	0	0	0	0	0	0	0	0	0	0	0	0	0	0	0
0	0	0	0	0	0	0	0	0	0	0	0	0	0	0	0	0	0	0	0	0	0	0	0	0	0	0	0	0	0	0
0	0	0	0	0	0	0	0	0	0	0	0	0	0	0	0	0	0	0	0	0	0	0	0	0	0	0	0	0	0	0
0	0	0	0	0	0	0	0	0	0	0	0	0	0	0	0	0	0	0	0	0	0	0	0	0	0	0	0	0	0	0
0	0	0	0	0	0	0	0	0	0	0	0	0	0	0	0	0	0	0	0	0	0	0	0	0	0	0	0	0	0	0
0	0	0	0	0	0	0	0	0	0	0	0	0	0	0	0	0	0	0	0	0	0	0	0	0	0	0	0	0	0	0
0	0	0	0	0	0	0	0	0	0	0	0	0	0	0	0	0	0	0	0	0	0	0	0	0	0	0	0	0	0	0
0	0	0	0	0	0	0	0	0	0	0	0	0	0	0	0	0	0	0	0	0	0	0	0	0	0	0	0	0	0	0
0	0	0	0	0	0	0	0	0	0	0	0	0	0	0	0	0	0	0	0	0	0	0	0	0	0	0	0	0	0	0
0	0	0	0	0	0	0	0	0	0	0	0	0	0	0	0	0	0	0	0	0	0	0	0	0	0	0	0	0	0	0
0	0	0	0	0	0	0	0	0	0	0	0	0	0	0	0	0	0	0	0	0	0	0	0	0	0	0	0	0	0	0
0	0	0	0	0	0	0	0	0	0	0	0	0	0	0	0	0	0	0	0	0	0	0	0	0	0	0	0	0	0	0
0	0	0	0	0	0	0	0	0	0	0	0	0	0	0	0	0	0	0	0	0	0	0	0	0	0	0	0	0	0	0
0	0	0	0	0	0	0	0	0	0	0	0	0	0	0	0	0	0	0	0	0	0	0	0	0	0	0	0	0	0	0
0	0	0	0	0	0	0	0	0	0	0	0	0	0	0	0	0	0	0	0	0	0	0	0	0	0	0	0	0	0	0
0	0	0	0	0	0	0	0	0	0	0	0	0	0	0	0	0	0	0	0	0	0	0	0	0	0	0	0	0	0	0
0	0	0	0	0	0	0	0	0	0	0	0	0	0	0	0	0	0	0	0	0	0	0	0	0	0	0	0	0	0	0
0	0	0	0	0	0	0	0	0	0	0	0	0	0	0	0	0	0	0	0	0	0	0	0	0	0	0	0	0	0	0
0	0	0	0	0	0	0	0	0	0	0	0	0	0	0	0	0	0	0	0	0	0	0	0	0	0	0	0	0	0	0
0	0	0	0	0	0	0	0	0	0	0	0	0	0	0	0	0	0	0	0	0	0	0	0	0	0	0	0	0	0	0
0	0	0	0	0	0	0	0	0	0	0	0	0	0	0	0	0	0	0	0	0	0	0	0	0	0	0	0	0	0	0
0	0	0	0	0	0	0	0	0	0	0	0	0	0	0	0	0	0	0	0	0	0	0	0	0	0	0	0	0	0	0
0	0	0	0	0	0	0	0	0	0	0	0	0	0	0	0	0	0	0	0	0	0	0	0	0	0	0	0	0	0	0
0	0	0	0	0	0	0	0	0	0	0	0	0	0	0	0	0	0	0	0	0	0	0	0	0	0	0	0	0	0	0
0	0	0	0	0	0	0	0	0	0	0	0	0	0	0	0	0	0	0	0	0	0	0	0	0	0	0	0	0	0	0
0	0	0	0	0	0	0	0	0	0	0	0	0	0	0	0	0	0	0	0	0	0	0	0	0	0	0	0	0	0	0
0	0	0	0	0	0	0	0	0	0	0	0	0	0	0	0	0	0	0	0	0	0	0	0	0	0	0	0	0	0	0
0	0	0	0	0	0	0	0	0	0	0	0	0	0	0	0	0	0	0	0	0	0	0	0	0	0	0	0	0	0	0
0	0	0	0	0	0	0	0	0	0	0	0	0	0	0	0	0	0	0	0	0	0	0	0	0	0	0	0	0	0	0
0	0	0	0	0	0	0	0	0	0	0	0	0	0	0	0	0	0	0	0	0	0	0	0	0	0	0	0	0	0	0
0	0	0	0	0	0	0	0	0	0	0	0	0	0	0	0	0	0	0	0	0	0	0	0	0	0	0	0	0	0	0
0	0	0	0	0	0	0	0	0	0	0	0	0	0	0	0	0	0	0	0	0	0	0	0	0	0	0	0	0	0	0
0	0	0	0	0	0	0	0	0	0	0	0	0	0	0	0	0	0	0	0	0	0	0	0	0	0	0	0	0	0	0
0	0	0	0	0	0	0	0	0	0	0	0	0	0	0	0	0	0	0	0	0	0	0	0	0	0	0	0	0	0	0
0	0	0	0	0	0	0	0	0	0	0	0	0	0	0	0	0	0	0	0	0	0	0	0	0	0	0	0	0	0	0
0	0	0	0	0	0	0	0	0	0	0	0	0	0	0	0	0	0	0	0	0	0	0	0	0	0	0	0	0	0	0
0	0	0	0	0	0	0	0	0	0	0	0	0	0	0	0	0	0	0	0	0	0	0	0	0	0	0	0	0	0	0
0	0	0	0	0	0	0	0	0	0	0	0	0	0	0	0	0	0	0	0	0	0	0	0	0	0	0	0	0	0	0
0	0	0	0	0	0	0	0	0	0	0	0	0	0	0	0	0	0	0	0	0	0	0	0	0	0	0	0	0	0	0
0	0	0	0	0	0	0	0	0	0	0	0	0	0	0	0	0	0	0	0	0	0	0	0	0	0	0	0	0	0	0
0	0	0	0	0	0	0	0	0	0	0	0	0	0	0	0	0	0	0	0	0	0	0	0	0	0	0	0	0	0	0
0	0	0	0	0	0	0	0	0	0	0	0	0	0	0	0	0	0	0	0	0	0	0	0	0	0	0	0	0	0	0
0	0	0	0	0	0	0	0	0	0	0	0	0	0	0	0	0	0	0	0	0	0	0	0	0	0	0	0	0	0	0
0	0	0	0	0	0	0	0	0	0	0	0	0	0	0	0	0	0	0	0	0	0	0	0	0	0	0	0	0	0	0
0	0	0	0	0	0	0	0	0	0	0	0	0	0	0	0	0	0	0	0	0	0	0	0	0	0	0	0	0	0	0
0	0	0	0	0	0	0	0	0	0	0	0	0	0	0	0	0	0	0	0	0	0	0	0	0	0	0	0	0	0	0
0	0	0	0	0	0	0	0	0	0	0	0	0	0	0	0	0	0	0	0	0	0	0	0	0	0	0	0	0	0	0
0	0	0	0	0	0	0	0	0	0	0	0	0	0	0	0	0	0	0	0	0	0	0	0	0	0	0	0	0	0	0
0	0	0	0	0	0	0	0	0	0	0	0	0	0	0	0	0	0	0	0	0	0	0	0	0	0	0	0	0	0	0
0	0	0	0	0	0	0	0	0	0	0	0	0	0	0	0	0	0	0	0	0	0	0	0	0	0	0	0	0	0	0
0	0	0	0	0	0	0	0	0	0	0	0	0	0	0	0	0	0	0	0	0	0	0	0	0	0	0	0	0	0	0
0	0	0	0	0	0	0	0	0	0	0	0	0	0	0	0	0	0	0	0	0	0	0	0	0	0	0	0	0	0	0
0	0	0	0	0	0	0	0	0	0	0	0	0	0	0	0	0	0	0	0	0	0	0	0	0	0	0	0	0	0	0
0	0	0	0	0	0	0	0	0	0	0	0	0	0	0	0	0	0	0	0	0	0	0	0	0	0	0	0	0	0	0
0	0	0	0	0	0	0	0	0	0	0	0	0	0	0	0	0	0	0	0	0	0	0	0	0	0	0	0	0	0	0
0	0	0	0	0	0	0	0	0	0	0	0	0	0	0	0	0	0	0	0	0	0	0	0	0	0	0	0	0	0	0
0	0	0	0	0	0	0	0	0	0	0	0	0	0	0	0	0	0	0	0	0	0	0	0	0	0	0	0	0	0	0
0	0	0	0	0	0	0	0	0	0	0	0	0	0	0	0	0	0	0	0	0	0	0	0	0	0	0	0	0	0	0
0	0	0	0	0	0	0	0	0	0	0	0	0	0	0	0	0	0	0	0	0	0	0	0	0	0	0	0	0	0	0
0	0	0	0	0	0	0	0	0	0	0	0	0	0	0	0	0	0	0	0	0	0	0	0	0	0	0	0	0	0	0
0	0	0	0	0	0	0	0	0	0	0	0	0	0	0	0	0	0	0	0	0	0	0	0	0	0	0	0	0	0	0
0	0	0	0	0	0	0	0	0	0	0	0	0	0	0	0	0	0	0	0	0	0	0	0	0	0	0	0	0	0	0
0	0	0	0	0	0	0	0	0	0	0	0	0	0	0	0	0	0	0	0	0	0	0	0	0	0	0	0	0	0	0
0	0	0	0	0	0	0	0	0	0	0	0	0	0	0	0	0	0	0	0	0	0	0	0	0	0	0	0	0	0	0
0	0	0	0	0	0	0	0	0	0	0	0	0	0	0	0	0	0	0	0	0	0	0	0	0	0	0	0	0	0	0
0	0	0	0	0	0	0	0	0	0	0	0	0	0	0	0	0	0	0	0	0	0	0	0	0	0	0	0	0	0	0
0	0	0	0	0	0	0	0	0	0	0	0	0	0	0	0	0	0	0	0	0	0	0	0	0	0	0	0	0	0	0
0	0	0	0	0	0	0	0	0	0	0	0	0	0	0	0	0	0	0	0	0	0	0	0	0	0	0	0	0	0	0
0	0	0	0	0	0	0	0	0	0	0	0	0	0	0	0	0	0	0	0	0	0	0	0	0	0	0	0	0	0	0
0	0	0	0	0	0	0	0	0	0	0	0	0	0	0	0	0	0	0	0	0	0	0	0	0	0	0	0	0	0	0
0	0	0	0	0	0	0	0	0	0	0	0	0	0	0	0	0	0	0	0	0	0	0	0	0	0	0	0	0	0	0
0	0	0	0	0	0	0	0	0	0	0	0	0	0	0	0	0	0	0	0	0	0	0	0	0	0	0	0	0	0	0
0	0	0	0	0	0	0	0	0	0	0	0	0	0	0	0	0	0	0	0	0	0	0	0	0	0	0	0	0	0	0
0	0	0	0	0	0	0	0	0	0	0	0	0	0	0	0	0	0	0	0	0	0	0	0	0	0	0	0	0	0	0
0	0	0	0	0	0	0	0	0	0	0	0	0	0	0	0	0	0	0	0	0	0	0	0	0	0	0	0	0	0	0
0	0	0	0	0	0	0	0	0	0	0	0	0	0	0	0	0	0	0	0	0	0	0	0	0	0	0	0	0	0	0
0	0	0	0	0	0	0	0	0	0	0	0	0	0	0	0	0	0	0	0	0	0	0	0	0	0	0	0	0	0	0
0	0	0	0	0	0	0	0	0	0	0	0	0	0	0	0	0	0	0	0	0	0	0	0	0	0	0	0	0	0	0
0	0	0	0	0	0	0	0	0	0	0	0	0	0	0	0	0	0	0	0	0	0	0	0	0	0	0	0	0	0	0
0	0	0	0	0	0	0	0	0	0	0	0	0	0	0	0	0	0	0	0	0	0	0	0	0	0	0	0	0	0	0
0	0	0	0	0	0	0	0	0	0	0	0	0	0	0	0	0	0	0	0	0	0	0	0	0	0	0	0	0	0	0
0	0	0	0	0	0	0	0	0	0	0	0	0	0	0	0	0	0	0	0	0	0	0	0	0	0	0	0	0	0	0
0	0	0	0	0	0	0	0	0	0	0	0	0	0	0	0	0	0	0	0	0	0	0	0	0	0	0	0	0	0	0
0	0	0	0	0	0	0	0	0	0	0	0	0	0	0	0	0	0	0	0	0	0	0	0	0	0	0	0	0	0	0
0	0	0	0	0	0	0	0	0	0	0	0	0	0	0	0	0	0	0	0	0	0	0	0	0	0	0	0	0	0	0
0	0	0	0	0	0	0	0	0	0	0	0	0	0	0	0	0	0	0	0	0	0	0	0	0	0	0	0	0	0	0
0	0	0	0	0	0	0	0	0	0	0	0	0	0	0	0	0	0	0	0	0	0	0	0	0	0	0	0	0	0	0
0	0	0	0	0	0	0	0	0	0	0	0	0	0	0	0	0	0	0	0	0	0	0	0	0	0	0	0	0	0	0
0	0	0	0	0	0	0	0	0	0	0	0	0	0	0	0	0	0	0	0	0	0	0	0	0	0	0	0	0	0	0
0	0	0	0	0	0	0	0	0	0	0	0	0	0	0	0	0	0	0	0	0	0	0	0	0	0	0	0	0	0	0
0	0	0	0	0	0	0	0	0	0	0	0	0	0	0	0	0	0	0	0	0	0	0	0	0	0	0	0	0	0	0
0	0	0	0	0	0	0	0	0	0	0	0	0	0	0	0	0	0	0	0	0	0	0	0	0	0	0	0	0	0	0
0	0	0	0	0	0	0	0	0	0	0	0	0	0	0	0	0	0	0	0	0	0	0	0	0	0	0	0	0	0	0
0	0	0	0	0	0	0	0	0	0	0	0	0	0	0	0	0	0	0	0	0	0	0	0	0	0	0	0	0	0	0
0	0	0	0	0	0	0	0	0	0	0	0	0	0	0	0	0	0	0	0	0	0	0	0	0	0	0	0	0	0	0
0	0	0	0	0	0	0	0	0	0	0	0	0	0	0	0	0	0	0	0	0	0	0	0	0	0	0	0	0	0	0
0	0	0	0	0	0	0	0	0	0	0	0	0	0	0	0	0	0	0	0	0	0	0	0	0	0	0	0	0	0	0
0	0	0	0	0	0	0	0	0	0	0	0	0	0	0	0	0	0	0	0	0	0	0	0	0	0	0	0	0	0	0
0	0	0	0	0	0	0	0	0	0	0	0	0	0	0	0	0	0	0	0	0	0	0	0	0	0	0	0	0	0	0
0	0	0	0	0	0	0	0	0	0	0	0	0	0	0	0	0	0	0	0	0	0	0	0	0	0	0	0	0	0	0
0	0	0	0	0	0	0	0	0	0	0	0	0	0	0	0	0	0	0	0	0	0	0	0	0	0	0	0	0	0	0
0	0	0	0	0	0	0	0	0	0	0	0	0	0	0	0	0	0	0	0	0	0	0	0	0	0	0	0	0	0	0
0	0	0	0	0	0	0	0	0	0	0	0	0	0	0	0	0	0	0	0	0	0	0	0	0	0	0	0	0	0	0
0	0	0	0	0	0	0	0	0	0	0	0	0	0	0	0	0	0	0	0	0	0	0	0	0	0	0	0	0	0	0
0	0	0	0	0	0	0	0	0	0	0	0	0	0	0	0	0	0	0	0	0	0	0	0	0	0	0	0	0	0	0
0	0	0	0	0	0	0	0	0	0	0	0	0	0	0	0	0	0	0	0	0	0	0	0	0	0	0	0	0	0	0
0	0	0	0	0	0	0	0	0	0	0	0	0	0	0	0	0	0	0	0	0	0	0	0	0	0	0	0	0	0	0
0	0	0	0	0	0	0	0	0	0	0	0	0	0	0	0	0	0	0	0	0	0	0	0	0	0	0	0	0	0	0
0	0	0	0	0	0	0	0	0	0	0	0	0	0	0	0	0	0	0	0	0	0	0	0	0	0	0	0	0	0	0
0	0	0	0	0	0	0	0	0	0	0	0	0	0	0	0	0	0	0	0	0	0	0	0	0	0	0	0	0	0	0
0	0	0	0	0	0	0	0	0	0	0	0	0	0	0	0	0	0	0	0	0	0	0	0	0	0	0	0	0	0	0
0	0	0	0	0	0	0	0	0	0	0	0	0	0	0	0	0	0	0	0	0	0	0	0	0	0	0	0	0	0	0
0	0	0	0	0	0	0	0	0	0	0	0	0	0	0	0	0	0	0	0	0	0	0	0	0	0	0	0	0	0	0
0	0	0	0	0	0	0	0	0	0	0	0	0	0	0	0	0	0	0	0	0	0	0	0	0	0	0	0	0	0	0
0	0	0	0	0	0	0	0	0	0	0	0	0	0	0	0	0	0	0	0	0	0	0	0	0	0	0	0	0	0	0
0	0	0	0	0	0	0	0	0	0	0	0	0	0	0	0	0	0	0	0	0	0	0	0	0	0	0	0	0	0	0
0	0	0	0	0	0	0	0	0	0	0	0	0	0	0	0	0	0	0	0	0	0	0	0	0	0	0	0	0	0	0
0	0	0	0	0	0	0	0	0	0	0	0	0	0	0	0	0	0	0	0	0	0	0	0	0	0	0	0	0	0	0
0	0	0	0	0	0	0	0	0	0	0	0	0	0	0	0	0	0	0	0	0	0	0	0	0	0	0	0	0	0	0
0	0	0	0	0	0	0	0	0	0	0	0	0	0	0	0	0	0	0	0	0	0	0	0	0	0	0	0	0	0	0
0	0	0	0	0	0	0	0	0	0	0	0	0	0	0	0	0	0	0	0	0	0	0	0	0	0	0	0	0	0	0
0	0	0	0	0	0	0	0	0	0	0	0	0	0	0	0	0	0	0	0	0	0	0	0	0	0	0	0	0	0	0
0	0	0	0	0	0	0	0	0	0	0	0	0	0	0	0	0	0	0	0	0	0	0	0	0	0	0	0	0	0	0
0	0	0	0	0	0	0	0	0	0	0	0	0	0	0	0	0	0	0	0	0	0	0	0	0	0	0	0	0	0	0
0	0	0	0	0	0	0	0	0	0	0	0	0	0	0	0	0	0	0	0	0	0	0	0	0	0	0	0	0	0	0
0	0	0	0	0	0	0	0	0	0	0	0	0	0	0	0	0	0	0	0	0	0	0	0	0	0	0	0	0	0	0
0	0	0	0	0	0	0	0	0	0	0	0	0	0	0	0	0	0	0	0	0	0	0	0	0	0	0	0	0	0	0
0	0	0	0	0	0	0	0	0	0	0	0	0	0	0	0	0	0	0	0	0	0	0	0	0	0	0	0	0	0	0
0	0	0	0	0	0	0	0	0	0	0	0	0	0	0	0	0	0	0	0	0	0	0	0	0	0	0	0	0	0	0
0	0	0	0	0	0	0	0	0	0	0	0	0	0	0	0	0	0	0	0	0	0	0	0	0	0	0	0	0	0	0
0	0	0	0	0	0	0	0	0	0	0	0	0	0	0	0	0	0	0	0	0	0	0	0	0	0	0	0	0	0	0
0	0	0	0	0	0	0	0	0	0	0	0	0	0	0	0	0	0	0	0	0	0	0	0	0	0	0	0	0	0	0
0	0	0	0	0	0	0	0	0	0	0	0	0	0	0	0	0	0	0	0	0	0	0	0	0	0	0	0	0	0	0
0	0	0	0	0	0	0	0	0	0	0	0	0	0	0	0	0	0	0	0	0	0	0	0	0	0	0	0	0	0	0
0	0	0	0	0	0	0	0	0	0	0	0	0	0	0	0	0	0	0	0	0	0	0	0	0	0	0	0	0	0	0
0	0	0	0	0	0	0	0	0	0	0	0	0	0	0	0	0	0	0	0	0	0	0	0	0	0	0	0	0	0	0
0	0	0	0	0	0	0	0	0	0	0	0	0	0	0	0	0	0	0	0	0	0	0	0	0	0	0	0	0	0	0
0	0	0	0	0	0	0	0	0	0	0	0	0	0	0	0	0	0	0	0	0	0	0	0	0	0	0	0	0	0	0
0	0	0	0	0	0	0	0	0	0	0	0	0	0	0	0	0	0	0	0	0	0	0	0	0	0	0	0	0	0	0
0	0	0	0	0	0	0	0	0	0	0	0	0	0	0	0	0	0	0	0	0	0	0	0	0	0	0	0	0	0	0
0	0	0	0	0	0	0	0	0	0	0	0	0	0	0	0	0	0	0	0	0	0	0	0	0	0	0	0	0	0	0
0	0	0	0	0	0	0	0	0	0	0	0	0	0	0	0	0	0	0	0	0	0	0	0	0	0	0	0	0	0	0
0	0	0	0	0	0	0	0	0	0	0	0	0	0	0	0	0	0	0	0	0	0	0	0	0	0	0	0	0	0	0
0	0	0	0	0	0	0	0	0	0	0	0	0	0	0	0	0	0	0	0	0	0	0	0	0	0	0	0	0	0	0
0	0	0	0	0	0	0	0	0	0	0	0	0	0	0	0	0	0	0	0	0	0	0	0	0	0	0	0	0	0	0
0	0	0	0	0	0	0	0	0	0	0	0	0	0	0	0	0	0	0	0	0	0	0	0	0	0	0	0	0	0	0
0	0	0	0	0	0	0	0	0	0	0	0	0	0	0	0	0	0	0	0	0	0	0	0	0	0	0	0	0	0	0
0	0	0	0	0	0	0	0	0	0	0	0	0	0	0	0	0	0	0	0	0	0	0	0	0	0	0	0	0	0	0
0	0	0	0	0	0	0	0	0	0	0	0	0	0	0	0	0	0	0	0	0	0	0	0	0	0	0	0	0	0	0
0	0	0	0	0	0	0	0	0	0	0	0	0	0	0	0	0	0	0	0	0	0	0	0	0	0	0	0	0	0	0
0	0	0	0	0	0	0	0	0	0	0	0	0	0	0	0	0	0	0	0	0	0	0	0	0	0	0	0	0	0	0
0	0	0	0	0	0	0	0	0	0	0	0	0	0	0	0	0	0	0	0	0	0	0	0	0	0	0	0	0	0	0
0	0	0	0	0	0	0	0	0	0	0	0	0	0	0	0	0	0	0	0	0	0	0	0	0	0	0	0	0	0	0
0	0	0	0	0	0	0	0	0	0	0	0	0	0	0	0	0	0	0	0	0	0	0	0	0	0	0	0	0	0	0
0	0	0	0	0	0	0	0	0	0	0	0	0	0	0	0	0	0	0	0	0	0	0	0	0	0	0	0	0	0	0
0	0	0	0	0	0	0	0	0	0	0	0	0	0	0	0	0	0	0	0	0	0	0	0	0	0	0	0	0	0	0
0	0	0	0	0	0	0	0	0	0	0	0	0	0	0	0	0	0	0	0	0	0	0	0	0	0	0	0	0	0	0
0	0	0	0	0	0	0	0	0	0	0	0	0	0	0	0	0	0	0	0	0	0	0	0	0	0	0	0	0	0	0
0	0	0	0	0	0	0	0	0	0	0	0	0	0	0	0	0	0	0	0	0	0	0	0	0	0	0	0	0	0	0
0	0	0	0	0	0	0	0	0	0	0	0	0	0	0	0	0	0	0	0	0	0	0	0	0	0	0	0	0	0	0
0	0	0	0	0	0	0	0	0	0	0	0	0	0	0	0	0	0	0	0	0	0	0	0	0	0	0	0	0	0	0
0	0	0	0	0	0	0	0	0	0	0	0	0	0	0	0	0	0	0	0	0	0	0	0	0	0	0	0	0	0	0
0	0	0	0	0	0	0	0	0	0	0	0	0	0	0	0	0	0	0	0	0	0	0	0	0	0	0	0	0	0	0
0	0	0	0	0	0	0	0	0	0	0	0	0	0	0	0	0	0	0	0	0	0	0	0	0	0	0	0	0	0	0
0	0	0	0	0	0	0	0	0	0	0	0	0	0	0	0	0	0	0	0	0	0	0	0	0	0	0	0	0	0	0
0	0	0	0	0	0	0	0	0	0	0	0	0	0	0	0	0	0	0	0	0	0	0	0	0	0	0	0	0	0	0
0	0	0	0	0	0	0	0	0	0	0	0	0	0	0	0	0	0	0	0	0	0	0	0	0	0	0	0	0	0	0
0	0	0	0	0	0	0	0	0	0	0	0	0	0	0	0	0	0	0	0	0	0	0	0	0	0	0	0	0	0	0
0	0	0	0	0	0	0	0	0	0	0	0	0	0	0	0	0	0	0	0	0	0	0	0	0	0	0	0	0	0	0
0	0	0	0	0	0	0	0	0	0	0	0	0	0	0	0	0	0	0	0	0	0	0	0	0	0	0	0	0	0	0
0	0	0	0	0	0	0	0	0	0	0	0	0	0	0	0	0	0	0	0	0	0	0	0	0	0	0	0	0	0	0
0	0	0	0	0	0	0	0	0	0	0	0	0	0	0	0	0	0	0	0	0	0	0	0	0	0	0	0	0	0	0
0	0	0	0	0	0	0	0	0	0	0	0	0	0	0	0	0	0	0	0	0	0	0	0	0	0	0	0	0	0	0
0	0	0	0	0	0	0	0	0	0	0	0	0	0	0	0	0	0	0	0	0	0	0	0	0	0	0	0	0	0	0
0	0	0	0	0	0	0	0	0	0	0	0	0	0	0	0	0	0	0	0	0	0	0	0	0	0	0	0	0	0	0
0	0	0	0	0	0	0	0	0	0	0	0	0	0	0	0	0	0	0	0	0	0	0	0	0	0	0	0	0	0	0
0	0	0	0	0	0	0	0	0	0	0	0	0	0	0	0	0	0	0	0	0	0	0	0	0	0	0	0	0	0	0
0	0	0	0	0	0	0	0	0	0	0	0	0	0	0	0	0	0	0	0	0	0	0	0	0	0	0	0	0	0	0
0	0	0	0	0	0	0	0	0	0	0	0	0	0	0	0	0	0	0	0	0	0	0	0	0	0	0	0	0	0	0
0	0	0	0	0	0	0	0	0	0	0	0	0	0	0	0	0	0	0	0	0	0	0	0	0	0	0	0	0	0	0
0	0	0	0	0	0	0	0	0	0	0	0	0	0	0	0	0	0	0	0	0	0	0	0	0	0	0	0	0	0	0
0	0	0	0	0	0	0	0	0	0	0	0	0	0	0	0	0	0	0	0	0	0	0	0	0	0	0	0	0	0	0
0	0	0	0	0	0	0	0	0	0	0	0	0	0	0	0	0	0	0	0	0	0	0	0	0	0	0	0	0	0	0
0	0	0	0	0	0	0	0	0	0	0	0	0	0	0	0	0	0	0	0	0	0	0	0	0	0	0	0	0	0	0
0	0	0	0	0	0	0	0	0	0	0	0	0	0	0	0	0	0	0	0	0	0	0	0	0	0	0	0	0	0	0
0	0	0	0	0	0	0	0	0	0	0	0	0	0	0	0	0	0	0	0	0	0	0	0	0	0	0	0	0	0	0
0	0	0	0	0	0	0	0	0	0	0	0	0	0	0	0	0	0	0	0	0	0	0	0	0	0	0	0	0	0	0
0	0	0	0	0	0	0	0	0	0	0	0	0	0	0	0	0	0	0	0	0	0	0	0	0	0	0	0	0	0	0
0	0	0	0	0	0	0	0	0	0	0	0	0	0	0	0	0	0	0	0	0	0	0	0	0	0	0	0	0	0	0
0	0	0	0	0	0	0	0	0	0	0	0	0	0	0	0	0	0	0	0	0	0	0	0	0	0	0	0	0	0	0
0	0	0	0	0	0	0	0	0	0	0	0	0	0	0	0	0	0	0	0	0	0	0	0	0	0	0	0	0	0	0
0	0	0	0	0	0	0	0	0	0	0	0	0	0	0	0	0	0	0	0	0	0	0	0	0	0	0	0	0	0	0
0	0	0	0	0	0	0	0	0	0	0	0	0	0	0	0	0	0	0	0	0	0	0	0	0	0	0	0	0	0	0
0	0	0	0	0	0	0	0	0	0	0	0	0	0	0	0	0	0	0	0	0	0	0	0	0	0	0	0	0	0	0
0	0	0	0	0	0	0	0	0	0	0	0	0	0	0	0	0	0	0	0	0	0	0	0	0	0	0	0	0	0	0
0	0	0	0	0	0	0	0	0	0	0	0	0	0	0	0	0	0	0	0	0	0	0	0	0	0	0	0	0	0	0
0	0	0	0	0	0	0	0	0	0	0	0	0	0	0	0	0	0	0	0	0	0	0	0	0	0	0	0	0	0	0
0	0	0	0	0	0	0	0	0	0	0	0	0	0	0	0	0	0	0	0	0	0	0	0	0	0	0	0	0	0	0
0	0	0	0	0	0	0	0	0	0	0	0	0	0	0	0	0	0	0	0	0	0	0	0	0	0	0	0	0	0	0
0	0	0	0	0	0	0	0	0	0	0	0	0	0	0	0	0	0	0	0	0	0	0	0	0	0	0	0	0	0	0
0	0	0	0	0	0	0	0	0	0	0	0	0	0	0	0	0	0	0	0	0	0	0	0	0	0	0	0	0	0	0
0	0	0	0	0	0	0	0	0	0	0	0	0	0	0	0	0	0	0	0	0	0	0	0	0	0	0	0	0	0	0
0	0	0	0	0	0	0	0	0	0	0	0	0	0	0	0	0	0	0	0	0	0	0	0	0	0	0	0	0	0	0
0	0	0	0	0	0	0	0	0	0	0	0	0	0	0	0	0	0	0	0	0	0	0	0	0	0	0	0	0	0	0
0	0	0	0	0	0	0	0	0	0	0	0	0	0	0	0	0	0	0	0	0	0	0	0	0	0	0	0	0	0	0
0	0	0	0	0	0	0	0	0	0	0	0	0	0	0	0	0	0	0	0	0	0	0	0	0	0	0	0	0	0	0
0	0	0	0	0	0	0	0	0	0	0	0	0	0	0	0	0	0	0	0	0	0	0	0	0	0	0	0	0	0	0
0	0	0	0	0	0	0	0	0	0	0	0	0	0	0	0	0	0	0	0	0	0	0	0	0	0	0	0	0	0	0
0	0	0	0	0	0	0	0	0	0	0	0	0	0	0	0	0	0	0	0	0	0	0	0	0	0	0	0	0	0	0
0	0	0	0	0	0	0	0	0	0	0	0	0	0	0	0	0	0	0	0	0	0	0	0	0	0	0	0	0	0	0
0	0	0	0	0	0	0	0	0	0	0	0	0	0	0	0	0	0	0	0	0	0	0	0	0	0	0	0	0	0	0
0	0	0	0	0	0	0	0	0	0	0	0	0	0	0	0	0	0	0	0	0	0	0	0	0	0	0	0	0	0	0
0	0	0	0	0	0	0	0	0	0	0	0	0	0	0	0	0	0	0	0	0	0	0	0	0	0	0	0	0	0	0
0	0	0	0	0	0	0	0	0	0	0	0	0	0	0	0	0	0	0	0	0	0	0	0	0	0	0	0	0	0	0
0	0	0	0	0	0	0	0	0	0	0	0	0	0	0	0	0	0	0	0	0	0	0	0	0	0	0	0	0	0	0
0	0	0	0	0	0	0	0	0	0	0	0	0	0	0	0	0	0	0	0	0	0	0	0	0	0	0	0	0	0	0
0	0	0	0	0	0	0	0	0	0	0	0	0	0	0	0	0	0	0	0	0	0	0	0	0	0	0	0	0	0	0
0	0	0	0	0	0	0	0	0	0	0	0	0	0	0	0	0	0	0	0	0	0	0	0	0	0	0	0	0	0	0
0	0	0	0	0	0	0	0	0	0	0	0	0	0	0	0	0	0	0	0	0	0	0	0	0	0	0	0	0	0	0
0	0	0	0	0	0	0	0	0	0	0	0	0	0	0	0	0	0	0	0	0	0	0	0	0	0	0	0	0	0	0
0	0	0	0	0	0	0	0	0	0	0	0	0	0	0	0	0	0	0	0	0	0	0	0	0	0	0	0	0	0	0
0	0	0	0	0	0	0	0	0	0	0	0	0	0	0	0	0	0	0	0	0	0	0	0	0	0	0	0	0	0	0
0	0	0	0	0	0	0	0	0	0	0	0	0	0	0	0	0	0	0	0	0	0	0	0	0	0	0	0	0	0	0
0	0	0	0	0	0	0	0	0	0	0	0	0	0	0	0	0	0	0	0	0	0	0	0	0	0	0	0	0	0	0
0	0	0	0	0	0	0	0	0	0	0	0	0	0	0	0	0	0	0	0	0	0	0	0	0	0	0	0	0	0	0
0	0	0	0	0	0	0	0	0	0	0	0	0	0	0	0	0	0	0	0	0	0	0	0	0	0	0	0	0	0	0
0	0	0	0	0	0	0	0	0	0	0	0	0	0	0	0	0	0	0	0	0	0	0	0	0	0	0	0	0	0	0
0	0	0	0	0	0	0	0	0	0	0	0	0	0	0	0	0	0	0	0	0	0	0	0	0	0	0	0	0	0	0
0	0	0	0	0	0	0	0	0	0	0	0	0	0	0	0	0	0	0	0	0	0	0	0	0	0	0	0	0	0	0
0	0	0	0	0	0	0	0	0	0	0	0	0	0	0	0	0	0	0	0	0	0	0	0	0	0	0	0	0	0	0
0	0	0	0	0	0	0	0	0	0	0	0	0	0	0	0	0	0	0	0	0	0	0	0	0	0	0	0	0	0	0
0	0	0	0	0	0	0	0	0	0	0	0	0	0	0	0	0	0	0	0	0	0	0	0	0	0	0	0	0	0	0
0	0	0	0	0	0	0	0	0	0	0	0	0	0	0	0	0	0	0	0	0	0	0	0	0	0	0	0	0	0	0
0	0	0	0	0	0	0	0	0	0	0	0	0	0	0	0	0	0	0	0	0	0	0	0	0	0	0	0	0	0	0
0	0	0	0	0	0	0	0	0	0	0	0	0	0	0	0	0	0	0	0	0	0	0	0	0	0	0	0	0	0	0
0	0	0	0	0	0	0	0	0	0	0	0	0	0	0	0	0	0	0	0	0	0	0	0	0	0	0	0	0	0	0
0	0	0	0	0	0	0	0	0	0	0	0	0	0	0	0	0	0	0	0	0	0	0	0	0	0	0	0	0	0	0
0	0	0	0	0	0	0	0	0	0	0	0	0	0	0	0	0	0	0	0	0	0	0	0	0	0	0	0	0	0	0
0	0	0	0	0	0	0	0	0	0	0	0	0	0	0	0	0	0	0	0	0	0	0	0	0	0	0	0	0	0	0
0	0	0	0	0	0	0	0	0	0	0	0	0	0	0	0	0	0	0	0	0	0	0	0	0	0	0	0	0	0	0
0	0	0	0	0	0	0	0	0	0	0	0	0	0	0	0	0	0	0	0	0	0	0	0	0	0	0	0	0	0	0
0	0	0	0	0	0	0	0	0	0	0	0	0	0	0	0	0	0	0	0	0	0	0	0	0	0	0	0	0	0	0
0	0	0	0	0	0	0	0	0	0	0	0	0	0	0	0	0	0	0	0	0	0	0	0	0	0	0	0	0	0	0
0	0	0	0	0	0	0	0	0	0	0	0	0	0	0	0	0	0	0	0	0	0	0	0	0	0	0	0	0	0	0
0	0	0	0	0	0	0	0	0	0	0	0	0	0	0	0	0	0	0	0	0	0	0	0	0	0	0	0	0	0	0
0	0	0	0	0	0	0	0	0	0	0	0	0	0	0	0	0	0	0	0	0	0	0	0	0	0	0	0	0	0	0
0	0	0	0	0	0	0	0	0	0	0	0	0	0	0	0	0	0	0	0	0	0	0	0	0	0	0	0	0	0	0
0	0	0	0	0	0	0	0	0	0	0	0	0	0	0	0	0	0	0	0	0	0	0	0	0	0	0	0	0	0	0
0	0	0	0	0	0	0	0	0	0	0	0	0	0	0	0	0	0	0	0	0	0	0	0	0	0	0	0	0	0	0
0	0	0	0	0	0	0	0	0	0	0	0	0	0	0	0	0	0	0	0	0	0	0	0	0	0	0	0	0	0	0
0	0	0	0	0	0	0	0	0	0	0	0	0	0	0	0	0	0	0	0	0	0	0	0	0	0	0	0	0	0	0
0	0	0	0	0	0	0	0	0	0	0	0	0	0	0	0	0	0	0	0	0	0	0	0	0	0	0	0	0	0	0
0	0	0	0	0	0	0	0	0	0	0	0	0	0	0	0	0	0	0	0	0	0	0	0	0	0	0	0	0	0	0
0	0	0	0	0	0	0	0	0	0	0	0	0	0	0	0	0	0	0	0	0	0	0	0	0	0	0	0	0	0	0
0	0	0	0	0	0	0	0	0	0	0	0	0	0	0	0	0	0	0	0	0	0	0	0	0	0	0	0	0	0	0
0	0	0	0	0	0	0	0	0	0	0	0	0	0	0	0	0	0	0	0	0	0	0	0	0	0	0	0	0	0	0
0	0	0	0	0	0	0	0	0	0	0	0	0	0	0	0	0	0	0	0	0	0	0	0	0	0	0	0	0	0	0
0	0	0	0	0	0	0	0	0	0	0	0	0	0	0	0	0	0	0	0	0	0	0	0	0	0	0	0	0	0	0
0	0	0	0	0	0	0	0	0	0	0	0	0	0	0	0	0	0	0	0	0	0	0	0	0	0	0	0	0	0	0
0	0	0	0	0	0	0	0	0	0	0	0	0	0	0	0	0	0	0	0	0	0	0	0	0	0	0	0	0	0	0
0	0	0	0	0	0	0	0	0	0	0	0	0	0	0	0	0	0	0	0	0	0	0	0	0	0	0	0	0	0	0
0	0	0	0	0	0	0	0	0	0	0	0	0	0	0	0	0	0	0	0	0	0	0	0	0	0	0	0	0	0	0
0	0	0	0	0	0	0	0	0	0	0	0	0	0	0	0	0	0	0	0	0	0	0	0	0	0	0	0	0	0	0
0	0	0	0	0	0	0	0	0	0	0	0	0	0	0	0	0	0	0	0	0	0	0	0	0	0	0	0	0	0	0
0	0	0	0	0	0	0	0	0	0	0	0	0	0	0	0	0	0	0	0	0	0	0	0	0	0	0	0	0	0	0
0	0	0	0	0	0	0	0	0	0	0	0	0	0	0	0	0	0	0	0	0	0	0	0	0	0	0	0	0	0	0
0	0	0	0	0	0	0	0	0	0	0	0	0	0	0	0	0	0	0	0	0	0	0	0	0	0	0	0	0	0	0
0	0	0	0	0	0	0	0	0	0	0	0	0	0	0	0	0	0	0	0	0	0	0	0	0	0	0	0	0	0	0
0	0	0	0	0	0	0	0	0	0	0	0	0	0	0	0	0	0	0	0	0	0	0	0	0	0	0	0	0	0	0
0	0	0	0	0	0	0	0	0	0	0	0	0	0	0	0	0	0	0	0	0	0	0	0	0	0	0	0	0	0	0
0	0	0	0	0	0	0	0	0	0	0	0	0	0	0	0	0	0	0	0	0	0	0	0	0	0	0	0	0	0	0
0	0	0	0	0	0	0	0	0	0	0	0	0	0	0	0	0	0	0	0	0	0	0	0	0	0	0	0	0	0	0
0	0	0	0	0	0	0	0	0	0	0	0	0	0	0	0	0	0	0	0	0	0	0	0	0	0	0	0	0	0	0
0	0	0	0	0	0	0	0	0	0	0	0	0	0	0	0	0	0	0	0	0	0	0	0	0	0	0	0	0	0	0
0	0	0	0	0	0	0	0	0	0	0	0	0	0	0	0	0	0	0	0	0	0	0	0	0	0	0	0	0	0	0
0	0	0	0	0	0	0	0	0	0	0	0	0	0	0	0	0	0	0	0	0	0	0	0	0	0	0	0	0	0	0
0	0	0	0	0	0	0	0	0	0	0	0	0	0	0	0	0	0	0	0	0	0	0	0	0	0	0	0	0	0	0
0	0	0	0	0	0	0	0	0	0	0	0	0	0	0	0	0	0	0	0	0	0	0	0	0	0	0	0	0	0	0
0	0	0	0	0	0	0	0	0	0	0	0	0	0	0	0	0	0	0	0	0	0	0	0	0	0	0	0	0	0	0
0	0	0	0	0	0	0	0	0	0	0	0	0	0	0	0	0	0	0	0	0	0	0	0	0	0	0	0	0	0	0
0	0	0	0	0	0	0	0	0	0	0	0	0	0	0	0	0	0	0	0	0	0	0	0	0	0	0	0	0	0	0
0	0	0	0	0	0	0	0	0	0	0	0	0	0	0	0	0	0	0	0	0	0	0	0	0	0	0	0	0	0	0
0	0	0	0	0	0	0	0	0	0	0	0	0	0	0	0	0	0	0	0	0	0	0	0	0	0	0	0	0	0	0
0	0	0	0	0	0	0	0	0	0	0	0	0	0	0	0	0	0	0	0	0	0	0	0	0	0	0	0	0	0	0
0	0	0	0	0	0	0	0	0	0	0	0	0	0	0	0	0	0	0	0	0	0	0	0	0	0	0	0	0	0	0
0	0	0	0	0	0	0	0	0	0	0	0	0	0	0	0	0	0	0	0	0	0	0	0	0	0	0	0	0	0	0
0	0	0	0	0	0	0	0	0	0	0	0	0	0	0	0	0	0	0	0	0	0	0	0	0	0	0	0	0	0	0
0	0	0	0	0	0	0	0	0	0	0	0	0	0	0	0	0	0	0	0	0	0	0	0	0	0	0	0	0	0	0
0	0	0	0	0	0	0	0	0	0	0	0	0	0	0	0	0	0	0	0	0	0	0	0	0	0	0	0	0	0	0
0	0	0	0	0	0	0	0	0	0	0	0	0	0	0	0	0	0	0	0	0	0	0	0	0	0	0	0	0	0	0
0	0	0	0	0	0	0	0	0	0	0	0	0	0	0	0	0	0	0	0	0	0	0	0	0	0	0	0	0	0	0
0	0	0	0	0	0	0	0	0	0	0	0	0	0	0	0	0	0	0	0	0	0	0	0	0	0	0	0	0	0	0
0	0	0	0	0	0	0	0	0	0	0	0	0	0	0	0	0	0	0	0	0	0	0	0	0	0	0	0	0	0	0
0	0	0	0	0	0	0	0	0	0	0	0	0	0	0	0	0	0	0	0	0	0	0	0	0	0	0	0	0	0	0
0	0	0	0	0	0	0	0	0	0	0	0	0	0	0	0	0	0	0	0	0	0	0	0	0	0	0	0	0	0	0
0	0	0	0	0	0	0	0	0	0	0	0	0	0	0	0	0	0	0	0	0	0	0	0	0	0	0	0	0	0	0
0	0	0	0	0	0	0	0	0	0	0	0	0	0	0	0	0	0	0	0	0	0	0	0	0	0	0	0	0	0	0
0	0	0	0	0	0	0	0	0	0	0	0	0	0	0	0	0	0	0	0	0	0	0	0	0	0	0	0	0	0	0
0	0	0	0	0	0	0	0	0	0	0	0	0	0	0	0	0	0	0	0	0	0	0	0	0	0	0	0	0	0	0
0	0	0	0	0	0	0	0	0	0	0	0	0	0	0	0	0	0	0	0	0	0	0	0	0	0	0	0	0	0	0
0	0	0	0	0	0	0	0	0	0	0	0	0	0	0	0	0	0	0	0	0	0	0	0	0	0	0	0	0	0	0
0	0	0	0	0	0	0	0	0	0	0	0	0	0	0	0	0	0	0	0	0	0	0	0	0	0	0	0	0	0	0
0	0	0	0	0	0	0	0	0	0	0	0	0	0	0	0	0	0	0	0	0	0	0	0	0	0	0	0	0	0	0
0	0	0	0	0	0	0	0	0	0	0	0	0	0	0	0	0	0	0	0	0	0	0	0	0	0	0	0	0	0	0
0	0	0	0	0	0	0	0	0	0	0	0	0	0	0	0	0	0	0	0	0	0	0	0	0	0	0	0	0	0	0
0	0	0	0	0	0	0	0	0	0	0	0	0	0	0	0	0	0	0	0	0	0	0	0	0	0	0	0	0	0	0
0	0	0	0	0	0	0	0	0	0	0	0	0	0	0	0	0	0	0	0	0	0	0	0	0	0	0	0	0	0	0
0	0	0	0	0	0	0	0	0	0	0	0	0	0	0	0	0	0	0	0	0	0	0	0	0	0	0	0	0	0	0
0	0	0	0	0	0	0	0	0	0	0	0	0	0	0	0	0	0	0	0	0	0	0	0	0	0	0	0	0	0	0
0	0	0	0	0	0	0	0	0	0	0	0	0	0	0	0	0	0	0	0	0	0	0	0	0	0	0	0	0	0	0
0	0	0	0	0	0	0	0	0	0	0	0	0	0	0	0	0	0	0	0	0	0	0	0	0	0	0	0	0	0	0
0	0	0	0	0	0	0	0	0	0	0	0	0	0	0	0	0	0	0	0	0	0	0	0	0	0	0	0	0	0	0
0	0	0	0	0	0	0	0	0	0	0	0	0	0	0	0	0	0	0	0	0	0	0	0	0	0	0	0	0	0	0
0	0	0	0	0	0	0	0	0	0	0	0	0	0	0	0	0	0	0	0	0	0	0	0	0	0	0	0	0	0	0
0	0	0	0	0	0	0	0	0	0	0	0	0	0	0	0	0	0	0	0	0	0	0	0	0	0	0	0	0	0	0
0	0	0	0	0	0	0	0	0	0	0	0	0	0	0	0	0	0	0	0	0	0	0	0	0	0	0	0	0	0	0
0	0	0	0	0	0	0	0	0	0	0	0	0	0	0	0	0	0	0	0	0	0	0	0	0	0	0	0	0	0	0
0	0	0	0	0	0	0	0	0	0	0	0	0	0	0	0	0	0	0	0	0	0	0	0	0	0	0	0	0	0	0
0	0	0	0	0	0	0	0	0	0	0	0	0	0	0	0	0	0	0	0	0	0	0	0	0	0	0	0	0	0	0
0	0	0	0	0	0	0	0	0	0	0	0	0	0	0	0	0	0	0	0	0	0	0	0	0	0	0	0	0	0	0
0	0	0	0	0	0	0	0	0	0	0	0	0	0	0	0	0	0	0	0	0	0	0	0	0	0	0	0	0	0	0
0	0	0	0	0	0	0	0	0	0	0	0	0	0	0	0	0	0	0	0	0	0	0	0	0	0	0	0	0	0	0
0	0	0	0	0	0	0	0	0	0	0	0	0	0	0	0	0	0	0	0	0	0	0	0	0	0	0	0	0	0	0
0	0	0	0	0	0	0	0	0	0	0	0	0	0	0	0	0	0	0	0	0	0	0	0	0	0	0	0	0	0	0
0	0	0	0	0	0	0	0	0	0	0	0	0	0	0	0	0	0	0	0	0	0	0	0	0	0	0	0	0	0	0
0	0	0	0	0	0	0	0	0	0	0	0	0	0	0	0	0	0	0	0	0	0	0	0	0	0	0	0	0	0	0
0	0	0	0	0	0	0	0	0	0	0	0	0	0	0	0	0	0	0	0	0	0	0	0	0	0	0	0	0	0	0
0	0	0	0	0	0	0	0	0	0	0	0	0	0	0	0	0	0	0	0	0	0	0	0	0	0	0	0	0	0	0
0	0	0	0	0	0	0	0	0	0	0	0	0	0	0	0	0	0	0	0	0	0	0	0	0	0	0	0	0	0	0
0	0	0	0	0	0	0	0	0	0	0	0	0	0	0	0	0	0	0	0	0	0	0	0	0	0	0	0	0	0	0
0	0	0	0	0	0	0	0	0	0	0	0	0	0	0	0	0	0	0	0	0	0	0	0	0	0	0	0	0	0	0
0	0	0	0	0	0	0	0	0	0	0	0	0	0	0	0	0	0	0	0	0	0	0	0	0	0	0	0	0	0	0
0	0	0	0	0	0	0	0	0	0	0	0	0	0	0	0	0	0	0	0	0	0	0	0	0	0	0	0	0	0	0
0	0	0	0	0	0	0	0	0	0	0	0	0	0	0	0	0	0	0	0	0	0	0	0	0	0	0	0	0	0	0
0	0	0	0	0	0	0	0	0	0	0	0	0	0	0	0	0	0	0	0	0	0	0	0	0	0	0	0	0	0	0
0	0	0	0	0	0	0	0	0	0	0	0	0	0	0	0	0	0	0	0	0	0	0	0	0	0	0	0	0	0	0
0	0	0	0	0	0	0	0	0	0	0	0	0	0	0	0	0	0	0	0	0	0	0	0	0	0	0	0	0	0	0
0	0	0	0	0	0	0	0	0	0	0	0	0	0	0	0	0	0	0	0	0	0	0	0	0	0	0	0	0	0	0
0	0	0	0	0	0	0	0	0	0	0	0	0	0	0	0	0	0	0	0	0	0	0	0	0	0	0	0	0	0	0
0	0	0	0	0	0	0	0	0	0	0	0	0	0	0	0	0	0	0	0	0	0	0	0	0	0	0	0	0	0	0
0	0	0	0	0	0	0	0	0	0	0	0	0	0	0	0	0	0	0	0	0	0	0	0	0	0	0	0	0	0	0
0	0	0	0	0	0	0	0	0	0	0	0	0	0	0	0	0	0	0	0	0	0	0	0	0	0	0	0	0	0	0
0	0	0	0	0	0	0	0	0	0	0	0	0	0	0	0	0	0	0	0	0	0	0	0	0	0	0	0	0	0	0
0	0	0	0	0	0	0	0	0	0	0	0	0	0	0	0	0	0	0	0	0	0	0	0	0	0	0	0	0	0	0
0	0	0	0	0	0	0	0	0	0	0	0	0	0	0	0	0	0	0	0	0	0	0	0	0	0	0	0	0	0	0
0	0	0	0	0	0	0	0	0	0	0	0	0	0	0	0	0	0	0	0	0	0	0	0	0	0	0	0	0	0	0
0	0	0	0	0	0	0	0	0	0	0	0	0	0	0	0	0	0	0	0	0	0	0	0	0	0	0	0	0	0	0
0	0	0	0	0	0	0	0	0	0	0	0	0	0	0	0	0	0	0	0	0	0	0	0	0	0	0	0	0	0	0
0	0	0	0	0	0	0	0	0	0	0	0	0	0	0	0	0	0	0	0	0	0	0	0	0	0	0	0	0	0	0
0	0	0	0	0	0	0	0	0	0	0	0	0	0	0	0	0	0	0	0	0	0	0	0	0	0	0	0	0	0	0
0	0	0	0	0	0	0	0	0	0	0	0	0	0	0	0	0	0	0	0	0	0	0	0	0	0	0	0	0	0	0
0	0	0	0	0	0	0	0	0	0	0	0	0	0	0	0	0	0	0	0	0	0	0	0	0	0	0	0	0	0	0
0	0	0	0	0	0	0	0	0	0	0	0	0	0	0	0	0	0	0	0	0	0	0	0	0	0	0	0	0	0	0
0	0	0	0	0	0	0	0	0	0	0	0	0	0	0	0	0	0	0	0	0	0	0	0	0	0	0	0	0	0	0
0	0	0	0	0	0	0	0	0	0	0	0	0	0	0	0	0	0	0	0	0	0	0	0	0	0	0	0	0	0	0
0	0	0	0	0	0	0	0	0	0	0	0	0	0	0	0	0	0	0	0	0	0	0	0	0	0	0	0	0	0	0
0	0	0	0	0	0	0	0	0	0	0	0	0	0	0	0	0	0	0	0	0	0	0	0	0	0	0	0	0	0	0
0	0	0	0	0	0	0	0	0	0	0	0	0	0	0	0	0	0	0	0	0	0	0	0	0	0	0	0	0	0	0
0	0	0	0	0	0	0	0	0	0	0	0	0	0	0	0	0	0	0	0	0	0	0	0	0	0	0	0	0	0	0
0	0	0	0	0	0	0	0	0	0	0	0	0	0	0	0	0	0	0	0	0	0	0	0	0	0	0	0	0	0	0
0	0	0	0	0	0	0	0	0	0	0	0	0	0	0	0	0	0	0	0	0	0	0	0	0	0	0	0	0	0	0
0	0	0	0	0	0	0	0	0	0	0	0	0	0	0	0	0	0	0	0	0	0	0	0	0	0	0	0	0	0	0
0	0	0	0	0	0	0	0	0	0	0	0	0	0	0	0	0	0	0	0	0	0	0	0	0	0	0	0	0	0	0
0	0	0	0	0	0	0	0	0	0	0	0	0	0	0	0	0	0	0	0	0	0	0	0	0	0	0	0	0	0	0
0	0	0	0	0	0	0	0	0	0	0	0	0	0	0	0	0	0	0	0	0	0	0	0	0	0	0	0	0	0	0
0	0	0	0	0	0	0	0	0	0	0	0	0	0	0	0	0	0	0	0	0	0	0	0	0	0	0	0	0	0	0
0	0	0	0	0	0	0	0	0	0	0	0	0	0	0	0	0	0	0	0	0	0	0	0	0	0	0	0	0	0	0
0	0	0	0	0	0	0	0	0	0	0	0	0	0	0	0	0	0	0	0	0	0	0	0	0	0	0	0	0	0	0
0	0	0	0	0	0	0	0	0	0	0	0	0	0	0	0	0	0	0	0	0	0	0	0	0	0	0	0	0	0	0
0	0	0	0	0	0	0	0	0	0	0	0	0	0	0	0	0	0	0	0	0	0	0	0	0	0	0	0	0	0	0
0	0	0	0	0	0	0	0	0	0	0	0	0	0	0	0	0	0	0	0	0	0	0	0	0	0	0	0	0	0	0
0	0	0	0	0	0	0	0	0	0	0	0	0	0	0	0	0	0	0	0	0	0	0	0	0	0	0	0	0	0	0
0	0	0	0	0	0	0	0	0	0	0	0	0	0	0	0	0	0	0	0	0	0	0	0	0	0	0	0	0	0	0
0	0	0	0	0	0	0	0	0	0	0	0	0	0	0	0	0	0	0	0	0	0	0	0	0	0	0	0	0	0	0
0	0	0	0	0	0	0	0	0	0	0	0	0	0	0	0	0	0	0	0	0	0	0	0	0	0	0	0	0	0	0
0	0	0	0	0	0	0	0	0	0	0	0	0	0	0	0	0	0	0	0	0	0	0	0	0	0	0	0	0	0	0
0	0	0	0	0	0	0	0	0	0	0	0	0	0	0	0	0	0	0	0	0	0	0	0	0	0	0	0	0	0	0
0	0	0	0	0	0	0	0	0	0	0	0	0	0	0	0	0	0	0	0	0	0	0	0	0	0	0	0	0	0	0
0	0	0	0	0	0	0	0	0	0	0	0	0	0	0	0	0	0	0	0	0	0	0	0	0	0	0	0	0	0	0
0	0	0	0	0	0	0	0	0	0	0	0	0	0	0	0	0	0	0	0	0	0	0	0	0	0	0	0	0	0	0
0	0	0	0	0	0	0	0	0	0	0	0	0	0	0	0	0	0	0	0	0	0	0	0	0	0	0	0	0	0	0
0	0	0	0	0	0	0	0	0	0	0	0	0	0	0	0	0	0	0	0	0	0	0	0	0	0	0	0	0	0	0
0	0	0	0	0	0	0	0	0	0	0	0	0	0	0	0	0	0	0	0	0	0	0	0	0	0	0	0	0	0	0
0	0	0	0	0	0	0	0	0	0	0	0	0	0	0	0	0	0	0	0	0	0	0	0	0	0	0	0	0	0	0
0	0	0	0	0	0	0	0	0	0	0	0	0	0	0	0	0	0	0	0	0	0	0	0	0	0	0	0	0	0	0
0	0	0	0	0	0	0	0	0	0	0	0	0	0	0	0	0	0	0	0	0	0	0	0	0	0	0	0	0	0	0
0	0	0	0	0	0	0	0	0	0	0	0	0	0	0	0	0	0	0	0	0	0	0	0	0	0	0	0	0	0	0
0	0	0	0	0	0	0	0	0	0	0	0	0	0	0	0	0	0	0	0	0	0	0	0	0	0	0	0	0	0	0
0	0	0	0	0	0	0	0	0	0	0	0	0	0	0	0	0	0	0	0	0	0	0	0	0	0	0	0	0	0	0
0	0	0	0	0	0	0	0	0	0	0	0	0	0	0	0	0	0	0	0	0	0	0	0	0	0	0	0	0	0	0
0	0	0	0	0	0	0	0	0	0	0	0	0	0	0	0	0	0	0	0	0	0	0	0	0	0	0	0	0	0	0
0	0	0	0	0	0	0	0	0	0	0	0	0	0	0	0	0	0	0	0	0	0	0	0	0	0	0	0	0	0	0
0	0	0	0	0	0	0	0	0	0	0	0	0	0	0	0	0	0	0	0	0	0	0	0	0	0	0	0	0	0	0
0	0	0	0	0	0	0	0	0	0	0	0	0	0	0	0	0	0	0	0	0	0	0	0	0	0	0	0	0	0	0
0	0	0	0	0	0	0	0	0	0	0	0	0	0	0	0	0	0	0	0	0	0	0	0	0	0	0	0	0	0	0
0	0	0	0	0	0	0	0	0	0	0	0	0	0	0	0	0	0	0	0	0	0	0	0	0	0	0	0	0	0	0
0	0	0	0	0	0	0	0	0	0	0	0	0	0	0	0	0	0	0	0	0	0	0	0	0	0	0	0	0	0	0
0	0	0	0	0	0	0	0	0	0	0	0	0	0	0	0	0	0	0	0	0	0	0	0	0	0	0	0	0	0	0
0	0	0	0	0	0	0	0	0	0	0	0	0	0	0	0	0	0	0	0	0	0	0	0	0	0	0	0	0	0	0
0	0	0	0	0	0	0	0	0	0	0	0	0	0	0	0	0	0	0	0	0	0	0	0	0	0	0	0	0	0	0
0	0	0	0	0	0	0	0	0	0	0	0	0	0	0	0	0	0	0	0	0	0	0	0	0	0	0	0	0	0	0
0	0	0	0	0	0	0	0	0	0	0	0	0	0	0	0	0	0	0	0	0	0	0	0	0	0	0	0	0	0	0
0	0	0	0	0	0	0	0	0	0	0	0	0	0	0	0	0	0	0	0	0	0	0	0	0	0	0	0	0	0	0
0	0	0	0	0	0	0	0	0	0	0	0	0	0	0	0	0	0	0	0	0	0	0	0	0	0	0	0	0	0	0
0	0	0	0	0	0	0	0	0	0	0	0	0	0	0	0	0	0	0	0	0	0	0	0	0	0	0	0	0	0	0
0	0	0	0	0	0	0	0	0	0	0	0	0	0	0	0	0	0	0	0	0	0	0	0	0	0	0	0	0	0	0
0	0	0	0	0	0	0	0	0	0	0	0	0	0	0	0	0	0	0	0	0	0	0	0	0	0	0	0	0	0	0
0	0	0	0	0	0	0	0	0	0	0	0	0	0	0	0	0	0	0	0	0	0	0	0	0	0	0	0	0	0	0
0	0	0	0	0	0	0	0	0	0	0	0	0	0	0	0	0	0	0	0	0	0	0	0	0	0	0	0	0	0	0
0	0	0	0	0	0	0	0	0	0	0	0	0	0	0	0	0	0	0	0	0	0	0	0	0	0	0	0	0	0	0
0	0	0	0	0	0	0	0	0	0	0	0	0	0	0	0	0	0	0	0	0	0	0	0	0	0	0	0	0	0	0
0	0	0	0	0	0	0	0	0	0	0	0	0	0	0	0	0	0	0	0	0	0	0	0	0	0	0	0	0	0	0
0	0	0	0	0	0	0	0	0	0	0	0	0	0	0	0	0	0	0	0	0	0	0	0	0	0	0	0	0	0	0
0	0	0	0	0	0	0	0	0	0	0	0	0	0	0	0	0	0	0	0	0	0	0	0	0	0	0	0	0	0	0
0	0	0	0	0	0	0	0	0	0	0	0	0	0	0	0	0	0	0	0	0	0	0	0	0	0	0	0	0	0	0
0	0	0	0	0	0	0	0	0	0	0	0	0	0	0	0	0	0	0	0	0	0	0	0	0	0	0	0	0	0	0
0	0	0	0	0	0	0	0	0	0	0	0	0	0	0	0	0	0	0	0	0	0	0	0	0	0	0	0	0	0	0
0	0	0	0	0	0	0	0	0	0	0	0	0	0	0	0	0	0	0	0	0	0	0	0	0	0	0	0	0	0	0
0	0	0	0	0	0	0	0	0	0	0	0	0	0	0	0	0	0	0	0	0	0	0	0	0	0	0	0	0	0	0
0	0	0	0	0	0	0	0	0	0	0	0	0	0	0	0	0	0	0	0	0	0	0	0	0	0	0	0	0	0	0
0	0	0	0	0	0	0	0	0	0	0	0	0	0	0	0	0	0	0	0	0	0	0	0	0	0	0	0	0	0	0
0	0	0	0	0	0	0	0	0	0	0	0	0	0	0	0	0	0	0	0	0	0	0	0	0	0	0	0	0	0	0
0	0	0	0	0	0	0	0	0	0	0	0	0	0	0	0	0	0	0	0	0	0	0	0	0	0	0	0	0	0	0
0	0	0	0	0	0	0	0	0	0	0	0	0	0	0	0	0	0	0	0	0	0	0	0	0	0	0	0	0	0	0
0	0	0	0	0	0	0	0	0	0	0	0	0	0	0	0	0	0	0	0	0	0	0	0	0	0	0	0	0	0	0
0	0	0	0	0	0	0	0	0	0	0	0	0	0	0	0	0	0	0	0	0	0	0	0	0	0	0	0	0	0	0
0	0	0	0	0	0	0	0	0	0	0	0	0	0	0	0	0	0	0	0	0	0	0	0	0	0	0	0	0	0	0
0	0	0	0	0	0	0	0	0	0	0	0	0	0	0	0	0	0	0	0	0	0	0	0	0	0	0	0	0	0	0
0	0	0	0	0	0	0	0	0	0	0	0	0	0	0	0	0	0	0	0	0	0	0	0	0	0	0	0	0	0	0
0	0	0	0	0	0	0	0	0	0	0	0	0	0	0	0	0	0	0	0	0	0	0	0	0	0	0	0	0	0	0
0	0	0	0	0	0	0	0	0	0	0	0	0	0	0	0	0	0	0	0	0	0	0	0	0	0	0	0	0	0	0
0	0	0	0	0	0	0	0	0	0	0	0	0	0	0	0	0	0	0	0	0	0	0	0	0	0	0	0	0	0	0
0	0	0	0	0	0	0	0	0	0	0	0	0	0	0	0	0	0	0	0	0	0	0	0	0	0	0	0	0	0	0
0	0	0	0	0	0	0	0	0	0	0	0	0	0	0	0	0	0	0	0	0	0	0	0	0	0	0	0	0	0	0
0	0	0	0	0	0	0	0	0	0	0	0	0	0	0	0	0	0	0	0	0	0	0	0	0	0	0	0	0	0	0
0	0	0	0	0	0	0	0	0	0	0	0	0	0	0	0	0	0	0	0	0	0	0	0	0	0	0	0	0	0	0
0	0	0	0	0	0	0	0	0	0	0	0	0	0	0	0	0	0	0	0	0	0	0	0	0	0	0	0	0	0	0
0	0	0	0	0	0	0	0	0	0	0	0	0	0	0	0	0	0	0	0	0	0	0	0	0	0	0	0	0	0	0
0	0	0	0	0	0	0	0	0	0	0	0	0	0	0	0	0	0	0	0	0	0	0	0	0	0	0	0	0	0	0
0	0	0	0	0	0	0	0	0	0	0	0	0	0	0	0	0	0	0	0	0	0	0	0	0	0	0	0	0	0	0
0	0	0	0	0	0	0	0	0	0	0	0	0	0	0	0	0	0	0	0	0	0	0	0	0	0	0	0	0	0	0
0	0	0	0	0	0	0	0	0	0	0	0	0	0	0	0	0	0	0	0	0	0	0	0	0	0	0	0	0	0	0
0	0	0	0	0	0	0	0	0	0	0	0	0	0	0	0	0	0	0	0	0	0	0	0	0	0	0	0	0	0	0
0	0	0	0	0	0	0	0	0	0	0	0	0	0	0	0	0	0	0	0	0	0	0	0	0	0	0	0	0	0	0
0	0	0	0	0	0	0	0	0	0	0	0	0	0	0	0	0	0	0	0	0	0	0	0	0	0	0	0	0	0	0
0	0	0	0	0	0	0	0	0	0	0	0	0	0	0	0	0	0	0	0	0	0	0	0	0	0	0	0	0	0	0
0	0	0	0	0	0	0	0	0	0	0	0	0	0	0	0	0	0	0	0	0	0	0	0	0	0	0	0	0	0	0
0	0	0	0	0	0	0	0	0	0	0	0	0	0	0	0	0	0	0	0	0	0	0	0	0	0	0	0	0	0	0
0	0	0	0	0	0	0	0	0	0	0	0	0	0	0	0	0	0	0	0	0	0	0	0	0	0	0	0	0	0	0
0	0	0	0	0	0	0	0	0	0	0	0	0	0	0	0	0	0	0	0	0	0	0	0	0	0	0	0	0	0	0
0	0	0	0	0	0	0	0	0	0	0	0	0	0	0	0	0	0	0	0	0	0	0	0	0	0	0	0	0	0	0
0	0	0	0	0	0	0	0	0	0	0	0	0	0	0	0	0	0	0	0	0	0	0	0	0	0	0	0	0	0	0
0	0	0	0	0	0	0	0	0	0	0	0	0	0	0	0	0	0	0	0	0	0	0	0	0	0	0	0	0	0	0
0	0	0	0	0	0	0	0	0	0	0	0	0	0	0	0	0	0	0	0	0	0	0	0	0	0	0	0	0	0	0
0	0	0	0	0	0	0	0	0	0	0	0	0	0	0	0	0	0	0	0	0	0	0	0	0	0	0	0	0	0	0
0	0	0	0	0	0	0	0	0	0	0	0	0	0	0	0	0	0	0	0	0	0	0	0	0	0	0	0	0	0	0
0	0	0	0	0	0	0	0	0	0	0	0	0	0	0	0	0	0	0	0	0	0	0	0	0	0	0	0	0	0	0
0	0	0	0	0	0	0	0	0	0	0	0	0	0	0	0	0	0	0	0	0	0	0	0	0	0	0	0	0	0	0
0	0	0	0	0	0	0	0	0	0	0	0	0	0	0	0	0	0	0	0	0	0	0	0	0	0	0	0	0	0	0
0	0	0	0	0	0	0	0	0	0	0	0	0	0	0	0	0	0	0	0	0	0	0	0	0	0	0	0	0	0	0
0	0	0	0	0	0	0	0	0	0	0	0	0	0	0	0	0	0	0	0	0	0	0	0	0	0	0	0	0	0	0
0	0	0	0	0	0	0	0	0	0	0	0	0	0	0	0	0	0	0	0	0	0	0	0	0	0	0	0	0	0	0
0	0	0	0	0	0	0	0	0	0	0	0	0	0	0	0	0	0	0	0	0	0	0	0	0	0	0	0	0	0	0
0	0	0	0	0	0	0	0	0	0	0	0	0	0	0	0	0	0	0	0	0	0	0	0	0	0	0	0	0	0	0
0	0	0	0	0	0	0	0	0	0	0	0	0	0	0	0	0	0	0	0	0	0	0	0	0	0	0	0	0	0	0
0	0	0	0	0	0	0	0	0	0	0	0	0	0	0	0	0	0	0	0	0	0	0	0	0	0	0	0	0	0	0
0	0	0	0	0	0	0	0	0	0	0	0	0	0	0	0	0	0	0	0	0	0	0	0	0	0	0	0	0	0	0
0	0	0	0	0	0	0	0	0	0	0	0	0	0	0	0	0	0	0	0	0	0	0	0	0	0	0	0	0	0	0
0	0	0	0	0	0	0	0	0	0	0	0	0	0	0	0	0	0	0	0	0	0	0	0	0	0	0	0	0	0	0
0	0	0	0	0	0	0	0	0	0	0	0	0	0	0	0	0	0	0	0	0	0	0	0	0	0	0	0	0	0	0
0	0	0	0	0	0	0	0	0	0	0	0	0	0	0	0	0	0	0	0	0	0	0	0	0	0	0	0	0	0	0
0	0	0	0	0	0	0	0	0	0	0	0	0	0	0	0	0	0	0	0	0	0	0	0	0	0	0	0	0	0	0
0	0	0	0	0	0	0	0	0	0	0	0	0	0	0	0	0	0	0	0	0	0	0	0	0	0	0	0	0	0	0
0	0	0	0	0	0	0	0	0	0	0	0	0	0	0	0	0	0	0	0	0	0	0	0	0	0	0	0	0	0	0
0	0	0	0	0	0	0	0	0	0	0	0	0	0	0	0	0	0	0	0	0	0	0	0	0	0	0	0	0	0	0
0	0	0	0	0	0	0	0	0	0	0	0	0	0	0	0	0	0	0	0	0	0	0	0	0	0	0	0	0	0	0
0	0	0	0	0	0	0	0	0	0	0	0	0	0	0	0	0	0	0	0	0	0	0	0	0	0	0	0	0	0	0
0	0	0	0	0	0	0	0	0	0	0	0	0	0	0	0	0	0	0	0	0	0	0	0	0	0	0	0	0	0	0
0	0	0	0	0	0	0	0	0	0	0	0	0	0	0	0	0	0	0	0	0	0	0	0	0	0	0	0	0	0	0
0	0	0	0	0	0	0	0	0	0	0	0	0	0	0	0	0	0	0	0	0	0	0	0	0	0	0	0	0	0	0
0	0	0	0	0	0	0	0	0	0	0	0	0	0	0	0	0	0	0	0	0	0	0	0	0	0	0	0	0	0	0
0	0	0	0	0	0	0	0	0	0	0	0	0	0	0	0	0	0	0	0	0	0	0	0	0	0	0	0	0	0	0
0	0	0	0	0	0	0	0	0	0	0	0	0	0	0	0	0	0	0	0	0	0	0	0	0	0	0	0	0	0	0
0	0	0	0	0	0	0	0	0	0	0	0	0	0	0	0	0	0	0	0	0	0	0	0	0	0	0	0	0	0	0
0	0	0	0	0	0	0	0	0	0	0	0	0	0	0	0	0	0	0	0	0	0	0	0	0	0	0	0	0	0	0
0	0	0	0	0	0	0	0	0	0	0	0	0	0	0	0	0	0	0	0	0	0	0	0	0	0	0	0	0	0	0
0	0	0	0	0	0	0	0	0	0	0	0	0	0	0	0	0	0	0	0	0	0	0	0	0	0	0	0	0	0	0
0	0	0	0	0	0	0	0	0	0	0	0	0	0	0	0	0	0	0	0	0	0	0	0	0	0	0	0	0	0	0
0	0	0	0	0	0	0	0	0	0	0	0	0	0	0	0	0	0	0	0	0	0	0	0	0	0	0	0	0	0	0
0	0	0	0	0	0	0	0	0	0	0	0	0	0	0	0	0	0	0	0	0	0	0	0	0	0	0	0	0	0	0
0	0	0	0	0	0	0	0	0	0	0	0	0	0	0	0	0	0	0	0	0	0	0	0	0	0	0	0	0	0	0
0	0	0	0	0	0	0	0	0	0	0	0	0	0	0	0	0	0	0	0	0	0	0	0	0	0	0	0	0	0	0
0	0	0	0	0	0	0	0	0	0	0	0	0	0	0	0	0	0	0	0	0	0	0	0	0	0	0	0	0	0	0
0	0	0	0	0	0	0	0	0	0	0	0	0	0	0	0	0	0	0	0	0	0	0	0	0	0	0	0	0	0	0
0	0	0	0	0	0	0	0	0	0	0	0	0	0	0	0	0	0	0	0	0	0	0	0	0	0	0	0	0	0	0
0	0	0	0	0	0	0	0	0	0	0	0	0	0	0	0	0	0	0	0	0	0	0	0	0	0	0	0	0	0	0
0	0	0	0	0	0	0	0	0	0	0	0	0	0	0	0	0	0	0	0	0	0	0	0	0	0	0	0	0	0	0
0	0	0	0	0	0	0	0	0	0	0	0	0	0	0	0	0	0	0	0	0	0	0	0	0	0	0	0	0	0	0
0	0	0	0	0	0	0	0	0	0	0	0	0	0	0	0	0	0	0	0	0	0	0	0	0	0	0	0	0	0	0
0	0	0	0	0	0	0	0	0	0	0	0	0	0	0	0	0	0	0	0	0	0	0	0	0	0	0	0	0	0	0
0	0	0	0	0	0	0	0	0	0	0	0	0	0	0	0	0	0	0	0	0	0	0	0	0	0	0	0	0	0	0
0	0	0	0	0	0	0	0	0	0	0	0	0	0	0	0	0	0	0	0	0	0	0	0	0	0	0	0	0	0	0
0	0	0	0	0	0	0	0	0	0	0	0	0	0	0	0	0	0	0	0	0	0	0	0	0	0	0	0	0	0	0
0	0	0	0	0	0	0	0	0	0	0	0	0	0	0	0	0	0	0	0	0	0	0	0	0	0	0	0	0	0	0
0	0	0	0	0	0	0	0	0	0	0	0	0	0	0	0	0	0	0	0	0	0	0	0	0	0	0	0	0	0	0
0	0	0	0	0	0	0	0	0	0	0	0	0	0	0	0	0	0	0	0	0	0	0	0	0	0	0	0	0	0	0
0	0	0	0	0	0	0	0	0	0	0	0	0	0	0	0	0	0	0	0	0	0	0	0	0	0	0	0	0	0	0
0	0	0	0	0	0	0	0	0	0	0	0	0	0	0	0	0	0	0	0	0	0	0	0	0	0	0	0	0	0	0
0	0	0	0	0	0	0	0	0	0	0	0	0	0	0	0	0	0	0	0	0	0	0	0	0	0	0	0	0	0	0
0	0	0	0	0	0	0	0	0	0	0	0	0	0	0	0	0	0	0	0	0	0	0	0	0	0	0	0	0	0	0
0	0	0	0	0	0	0	0	0	0	0	0	0	0	0	0	0	0	0	0	0	0	0	0	0	0	0	0	0	0	0
0	0	0	0	0	0	0	0	0	0	0	0	0	0	0	0	0	0	0	0	0	0	0	0	0	0	0	0	0	0	0
0	0	0	0	0	0	0	0	0	0	0	0	0	0	0	0	0	0	0	0	0	0	0	0	0	0	0	0	0	0	0
0	0	0	0	0	0	0	0	0	0	0	0	0	0	0	0	0	0	0	0	0	0	0	0	0	0	0	0	0	0	0
0	0	0	0	0	0	0	0	0	0	0	0	0	0	0	0	0	0	0	0	0	0	0	0	0	0	0	0	0	0	0
0	0	0	0	0	0	0	0	0	0	0	0	0	0	0	0	0	0	0	0	0	0	0	0	0	0	0	0	0	0	0
0	0	0	0	0	0	0	0	0	0	0	0	0	0	0	0	0	0	0	0	0	0	0	0	0	0	0	0	0	0	0
0	0	0	0	0	0	0	0	0	0	0	0	0	0	0	0	0	0	0	0	0	0	0	0	0	0	0	0	0	0	0
0	0	0	0	0	0	0	0	0	0	0	0	0	0	0	0	0	0	0	0	0	0	0	0	0	0	0	0	0	0	0
0	0	0	0	0	0	0	0	0	0	0	0	0	0	0	0	0	0	0	0	0	0	0	0	0	0	0	0	0	0	0
0	0	0	0	0	0	0	0	0	0	0	0	0	0	0	0	0	0	0	0	0	0	0	0	0	0	0	0	0	0	0
0	0	0	0	0	0	0	0	0	0	0	0	0	0	0	0	0	0	0	0	0	0	0	0	0	0	0	0	0	0	0
0	0	0	0	0	0	0	0	0	0	0	0	0	0	0	0	0	0	0	0	0	0	0	0	0	0	0	0	0	0	0
0	0	0	0	0	0	0	0	0	0	0	0	0	0	0	0	0	0	0	0	0	0	0	0	0	0	0	0	0	0	0
0	0	0	0	0	0	0	0	0	0	0	0	0	0	0	0	0	0	0	0	0	0	0	0	0	0	0	0	0	0	0
0	0	0	0	0	0	0	0	0	0	0	0	0	0	0	0	0	0	0	0	0	0	0	0	0	0	0	0	0	0	0
0	0	0	0	0	0	0	0	0	0	0	0	0	0	0	0	0	0	0	0	0	0	0	0	0	0	0	0	0	0	0
0	0	0	0	0	0	0	0	0	0	0	0	0	0	0	0	0	0	0	0	0	0	0	0	0	0	0	0	0	0	0
0	0	0	0	0	0	0	0	0	0	0	0	0	0	0	0	0	0	0	0	0	0	0	0	0	0	0	0	0	0	0
0	0	0	0	0	0	0	0	0	0	0	0	0	0	0	0	0	0	0	0	0	0	0	0	0	0	0	0	0	0	0
0	0	0	0	0	0	0	0	0	0	0	0	0	0	0	0	0	0	0	0	0	0	0	0	0	0	0	0	0	0	0
0	0	0	0	0	0	0	0	0	0	0	0	0	0	0	0	0	0	0	0	0	0	0	0	0	0	0	0	0	0	0
0	0	0	0	0	0	0	0	0	0	0	0	0	0	0	0	0	0	0	0	0	0	0	0	0	0	0	0	0	0	0
0	0	0	0	0	0	0	0	0	0	0	0	0	0	0	0	0	0	0	0	0	0	0	0	0	0	0	0	0	0	0
0	0	0	0	0	0	0	0	0	0	0	0	0	0	0	0	0	0	0	0	0	0	0	0	0	0	0	0	0	0	0
0	0	0	0	0	0	0	0	0	0	0	0	0	0	0	0	0	0	0	0	0	0	0	0	0	0	0	0	0	0	0
0	0	0	0	0	0	0	0	0	0	0	0	0	0	0	0	0	0	0	0	0	0	0	0	0	0	0	0	0	0	0
0	0	0	0	0	0	0	0	0	0	0	0	0	0	0	0	0	0	0	0	0	0	0	0	0	0	0	0	0	0	0
0	0	0	0	0	0	0	0	0	0	0	0	0	0	0	0	0	0	0	0	0	0	0	0	0	0	0	0	0	0	0
0	0	0	0	0	0	0	0	0	0	0	0	0	0	0	0	0	0	0	0	0	0	0	0	0	0	0	0	0	0	0
0	0	0	0	0	0	0	0	0	0	0	0	0	0	0	0	0	0	0	0	0	0	0	0	0	0	0	0	0	0	0
0	0	0	0	0	0	0	0	0	0	0	0	0	0	0	0	0	0	0	0	0	0	0	0	0	0	0	0	0	0	0
0	0	0	0	0	0	0	0	0	0	0	0	0	0	0	0	0	0	0	0	0	0	0	0	0	0	0	0	0	0	0
0	0	0	0	0	0	0	0	0	0	0	0	0	0	0	0	0	0	0	0	0	0	0	0	0	0	0	0	0	0	0
0	0	0	0	0	0	0	0	0	0	0	0	0	0	0	0	0	0	0	0	0	0	0	0	0	0	0	0	0	0	0
0	0	0	0	0	0	0	0	0	0	0	0	0	0	0	0	0	0	0	0	0	0	0	0	0	0	0	0	0	0	0
0	0	0	0	0	0	0	0	0	0	0	0	0	0	0	0	0	0	0	0	0	0	0	0	0	0	0	0	0	0	0
0	0	0	0	0	0	0	0	0	0	0	0	0	0	0	0	0	0	0	0	0	0	0	0	0	0	0	0	0	0	0
0	0	0	0	0	0	0	0	0	0	0	0	0	0	0	0	0	0	0	0	0	0	0	0	0	0	0	0	0	0	0
0	0	0	0	0	0	0	0	0	0	0	0	0	0	0	0	0	0	0	0	0	0	0	0	0	0	0	0	0	0	0
0	0	0	0	0	0	0	0	0	0	0	0	0	0	0	0	0	0	0	0	0	0	0	0	0	0	0	0	0	0	0
0	0	0	0	0	0	0	0	0	0	0	0	0	0	0	0	0	0	0	0	0	0	0	0	0	0	0	0	0	0	0
0	0	0	0	0	0	0	0	0	0	0	0	0	0	0	0	0	0	0	0	0	0	0	0	0	0	0	0	0	0	0
0	0	0	0	0	0	0	0	0	0	0	0	0	0	0	0	0	0	0	0	0	0	0	0	0	0	0	0	0	0	0
0	0	0	0	0	0	0	0	0	0	0	0	0	0	0	0	0	0	0	0	0	0	0	0	0	0	0	0	0	0	0
0	0	0	0	0	0	0	0	0	0	0	0	0	0	0	0	0	0	0	0	0	0	0	0	0	0	0	0	0	0	0
0	0	0	0	0	0	0	0	0	0	0	0	0	0	0	0	0	0	0	0	0	0	0	0	0	0	0	0	0	0	0
0	0	0	0	0	0	0	0	0	0	0	0	0	0	0	0	0	0	0	0	0	0	0	0	0	0	0	0	0	0	0
0	0	0	0	0	0	0	0	0	0	0	0	0	0	0	0	0	0	0	0	0	0	0	0	0	0	0	0	0	0	0
0	0	0	0	0	0	0	0	0	0	0	0	0	0	0	0	0	0	0	0	0	0	0	0	0	0	0	0	0	0	0
0	0	0	0	0	0	0	0	0	0	0	0	0	0	0	0	0	0	0	0	0	0	0	0	0	0	0	0	0	0	0
0	0	0	0	0	0	0	0	0	0	0	0	0	0	0	0	0	0	0	0	0	0	0	0	0	0	0	0	0	0	0
0	0	0	0	0	0	0	0	0	0	0	0	0	0	0	0	0	0	0	0	0	0	0	0	0	0	0	0	0	0	0
0	0	0	0	0	0	0	0	0	0	0	0	0	0	0	0	0	0	0	0	0	0	0	0	0	0	0	0	0	0	0
0	0	0	0	0	0	0	0	0	0	0	0	0	0	0	0	0	0	0	0	0	0	0	0	0	0	0	0	0	0	0
0	0	0	0	0	0	0	0	0	0	0	0	0	0	0	0	0	0	0	0	0	0	0	0	0	0	0	0	0	0	0
0	0	0	0	0	0	0	0	0	0	0	0	0	0	0	0	0	0	0	0	0	0	0	0	0	0	0	0	0	0	0
0	0	0	0	0	0	0	0	0	0	0	0	0	0	0	0	0	0	0	0	0	0	0	0	0	0	0	0	0	0	0
0	0	0	0	0	0	0	0	0	0	0	0	0	0	0	0	0	0	0	0	0	0	0	0	0	0	0	0	0	0	0
0	0	0	0	0	0	0	0	0	0	0	0	0	0	0	0	0	0	0	0	0	0	0	0	0	0	0	0	0	0	0
0	0	0	0	0	0	0	0	0	0	0	0	0	0	0	0	0	0	0	0	0	0	0	0	0	0	0	0	0	0	0
0	0	0	0	0	0	0	0	0	0	0	0	0	0	0	0	0	0	0	0	0	0	0	0	0	0	0	0	0	0	0
0	0	0	0	0	0	0	0	0	0	0	0	0	0	0	0	0	0	0	0	0	0	0	0	0	0	0	0	0	0	0
0	0	0	0	0	0	0	0	0	0	0	0	0	0	0	0	0	0	0	0	0	0	0	0	0	0	0	0	0	0	0
0	0	0	0	0	0	0	0	0	0	0	0	0	0	0	0	0	0	0	0	0	0	0	0	0	0	0	0	0	0	0
0	0	0	0	0	0	0	0	0	0	0	0	0	0	0	0	0	0	0	0	0	0	0	0	0	0	0	0	0	0	0
0	0	0	0	0	0	0	0	0	0	0	0	0	0	0	0	0	0	0	0	0	0	0	0	0	0	0	0	0	0	0
0	0	0	0	0	0	0	0	0	0	0	0	0	0	0	0	0	0	0	0	0	0	0	0	0	0	0	0	0	0	0
0	0	0	0	0	0	0	0	0	0	0	0	0	0	0	0	0	0	0	0	0	0	0	0	0	0	0	0	0	0	0
0	0	0	0	0	0	0	0	0	0	0	0	0	0	0	0	0	0	0	0	0	0	0	0	0	0	0	0	0	0	0
0	0	0	0	0	0	0	0	0	0	0	0	0	0	0	0	0	0	0	0	0	0	0	0	0	0	0	0	0	0	0
0	0	0	0	0	0	0	0	0	0	0	0	0	0	0	0	0	0	0	0	0	0	0	0	0	0	0	0	0	0	0
0	0	0	0	0	0	0	0	0	0	0	0	0	0	0	0	0	0	0	0	0	0	0	0	0	0	0	0	0	0	0
0	0	0	0	0	0	0	0	0	0	0	0	0	0	0	0	0	0	0	0	0	0	0	0	0	0	0	0	0	0	0
0	0	0	0	0	0	0	0	0	0	0	0	0	0	0	0	0	0	0	0	0	0	0	0	0	0	0	0	0	0	0
0	0	0	0	0	0	0	0	0	0	0	0	0	0	0	0	0	0	0	0	0	0	0	0	0	0	0	0	0	0	0
0	0	0	0	0	0	0	0	0	0	0	0	0	0	0	0	0	0	0	0	0	0	0	0	0	0	0	0	0	0	0
0	0	0	0	0	0	0	0	0	0	0	0	0	0	0	0	0	0	0	0	0	0	0	0	0	0	0	0	0	0	0
0	0	0	0	0	0	0	0	0	0	0	0	0	0	0	0	0	0	0	0	0	0	0	0	0	0	0	0	0	0	0
0	0	0	0	0	0	0	0	0	0	0	0	0	0	0	0	0	0	0	0	0	0	0	0	0	0	0	0	0	0	0
0	0	0	0	0	0	0	0	0	0	0	0	0	0	0	0	0	0	0	0	0	0	0	0	0	0	0	0	0	0	0
0	0	0	0	0	0	0	0	0	0	0	0	0	0	0	0	0	0	0	0	0	0	0	0	0	0	0	0	0	0	0
0	0	0	0	0	0	0	0	0	0	0	0	0	0	0	0	0	0	0	0	0	0	0	0	0	0	0	0	0	0	0
0	0	0	0	0	0	0	0	0	0	0	0	0	0	0	0	0	0	0	0	0	0	0	0	0	0	0	0	0	0	0
0	0	0	0	0	0	0	0	0	0	0	0	0	0	0	0	0	0	0	0	0	0	0	0	0	0	0	0	0	0	0
0	0	0	0	0	0	0	0	0	0	0	0	0	0	0	0	0	0	0	0	0	0	0	0	0	0	0	0	0	0	0
0	0	0	0	0	0	0	0	0	0	0	0	0	0	0	0	0	0	0	0	0	0	0	0	0	0	0	0	0	0	0
0	0	0	0	0	0	0	0	0	0	0	0	0	0	0	0	0	0	0	0	0	0	0	0	0	0	0	0	0	0	0
0	0	0	0	0	0	0	0	0	0	0	0	0	0	0	0	0	0	0	0	0	0	0	0	0	0	0	0	0	0	0
0	0	0	0	0	0	0	0	0	0	0	0	0	0	0	0	0	0	0	0	0	0	0	0	0	0	0	0	0	0	0
0	0	0	0	0	0	0	0	0	0	0	0	0	0	0	0	0	0	0	0	0	0	0	0	0	0	0	0	0	0	0
0	0	0	0	0	0	0	0	0	0	0	0	0	0	0	0	0	0	0	0	0	0	0	0	0	0	0	0	0	0	0
0	0	0	0	0	0	0	0	0	0	0	0	0	0	0	0	0	0	0	0	0	0	0	0	0	0	0	0	0	0	0
0	0	0	0	0	0	0	0	0	0	0	0	0	0	0	0	0	0	0	0	0	0	0	0	0	0	0	0	0	0	0
0	0	0	0	0	0	0	0	0	0	0	0	0	0	0	0	0	0	0	0	0	0	0	0	0	0	0	0	0	0	0
0	0	0	0	0	0	0	0	0	0	0	0	0	0	0	0	0	0	0	0	0	0	0	0	0	0	0	0	0	0	0
0	0	0	0	0	0	0	0	0	0	0	0	0	0	0	0	0	0	0	0	0	0	0	0	0	0	0	0	0	0	0
0	0	0	0	0	0	0	0	0	0	0	0	0	0	0	0	0	0	0	0	0	0	0	0	0	0	0	0	0	0	0
0	0	0	0	0	0	0	0	0	0	0	0	0	0	0	0	0	0	0	0	0	0	0	0	0	0	0	0	0	0	0
0	0	0	0	0	0	0	0	0	0	0	0	0	0	0	0	0	0	0	0	0	0	0	0	0	0	0	0	0	0	0
0	0	0	0	0	0	0	0	0	0	0	0	0	0	0	0	0	0	0	0	0	0	0	0	0	0	0	0	0	0	0
0	0	0	0	0	0	0	0	0	0	0	0	0	0	0	0	0	0	0	0	0	0	0	0	0	0	0	0	0	0	0
0	0	0	0	0	0	0	0	0	0	0	0	0	0	0	0	0	0	0	0	0	0	0	0	0	0	0	0	0	0	0
0	0	0	0	0	0	0	0	0	0	0	0	0	0	0	0	0	0	0	0	0	0	0	0	0	0	0	0	0	0	0
0	0	0	0	0	0	0	0	0	0	0	0	0	0	0	0	0	0	0	0	0	0	0	0	0	0	0	0	0	0	0
0	0	0	0	0	0	0	0	0	0	0	0	0	0	0	0	0	0	0	0	0	0	0	0	0	0	0	0	0	0	0
0	0	0	0	0	0	0	0	0	0	0	0	0	0	0	0	0	0	0	0	0	0	0	0	0	0	0	0	0	0	0
0	0	0	0	0	0	0	0	0	0	0	0	0	0	0	0	0	0	0	0	0	0	0	0	0	0	0	0	0	0	0
0	0	0	0	0	0	0	0	0	0	0	0	0	0	0	0	0	0	0	0	0	0	0	0	0	0	0	0	0	0	0
0	0	0	0	0	0	0	0	0	0	0	0	0	0	0	0	0	0	0	0	0	0	0	0	0	0	0	0	0	0	0
0	0	0	0	0	0	0	0	0	0	0	0	0	0	0	0	0	0	0	0	0	0	0	0	0	0	0	0	0	0	0
0	0	0	0	0	0	0	0	0	0	0	0	0	0	0	0	0	0	0	0	0	0	0	0	0	0	0	0	0	0	0
0	0	0	0	0	0	0	0	0	0	0	0	0	0	0	0	0	0	0	0	0	0	0	0	0	0	0	0	0	0	0
0	0	0	0	0	0	0	0	0	0	0	0	0	0	0	0	0	0	0	0	0	0	0	0	0	0	0	0	0	0	0
0	0	0	0	0	0	0	0	0	0	0	0	0	0	0	0	0	0	0	0	0	0	0	0	0	0	0	0	0	0	0
0	0	0	0	0	0	0	0	0	0	0	0	0	0	0	0	0	0	0	0	0	0	0	0	0	0	0	0	0	0	0
0	0	0	0	0	0	0	0	0	0	0	0	0	0	0	0	0	0	0	0	0	0	0	0	0	0	0	0	0	0	0
0	0	0	0	0	0	0	0	0	0	0	0	0	0	0	0	0	0	0	0	0	0	0	0	0	0	0	0	0	0	0
0	0	0	0	0	0	0	0	0	0	0	0	0	0	0	0	0	0	0	0	0	0	0	0	0	0	0	0	0	0	0
0	0	0	0	0	0	0	0	0	0	0	0	0	0	0	0	0	0	0	0	0	0	0	0	0	0	0	0	0	0	0
0	0	0	0	0	0	0	0	0	0	0	0	0	0	0	0	0	0	0	0	0	0	0	0	0	0	0	0	0	0	0
0	0	0	0	0	0	0	0	0	0	0	0	0	0	0	0	0	0	0	0	0	0	0	0	0	0	0	0	0	0	0
0	0	0	0	0	0	0	0	0	0	0	0	0	0	0	0	0	0	0	0	0	0	0	0	0	0	0	0	0	0	0
0	0	0	0	0	0	0	0	0	0	0	0	0	0	0	0	0	0	0	0	0	0	0	0	0	0	0	0	0	0	0
0	0	0	0	0	0	0	0	0	0	0	0	0	0	0	0	0	0	0	0	0	0	0	0	0	0	0	0	0	0	0
0	0	0	0	0	0	0	0	0	0	0	0	0	0	0	0	0	0	0	0	0	0	0	0	0	0	0	0	0	0	0
0	0	0	0	0	0	0	0	0	0	0	0	0	0	0	0	0	0	0	0	0	0	0	0	0	0	0	0	0	0	0
0	0	0	0	0	0	0	0	0	0	0	0	0	0	0	0	0	0	0	0	0	0	0	0	0	0	0	0	0	0	0
0	0	0	0	0	0	0	0	0	0	0	0	0	0	0	0	0	0	0	0	0	0	0	0	0	0	0	0	0	0	0
0	0	0	0	0	0	0	0	0	0	0	0	0	0	0	0	0	0	0	0	0	0	0	0	0	0	0	0	0	0	0
0	0	0	0	0	0	0	0	0	0	0	0	0	0	0	0	0	0	0	0	0	0	0	0	0	0	0	0	0	0	0
0	0	0	0	0	0	0	0	0	0	0	0	0	0	0	0	0	0	0	0	0	0	0	0	0	0	0	0	0	0	0
0	0	0	0	0	0	0	0	0	0	0	0	0	0	0	0	0	0	0	0	0	0	0	0	0	0	0	0	0	0	0
0	0	0	0	0	0	0	0	0	0	0	0	0	0	0	0	0	0	0	0	0	0	0	0	0	0	0	0	0	0	0
0	0	0	0	0	0	0	0	0	0	0	0	0	0	0	0	0	0	0	0	0	0	0	0	0	0	0	0	0	0	0
0	0	0	0	0	0	0	0	0	0	0	0	0	0	0	0	0	0	0	0	0	0	0	0	0	0	0	0	0	0	0
0	0	0	0	0	0	0	0	0	0	0	0	0	0	0	0	0	0	0	0	0	0	0	0	0	0	0	0	0	0	0
0	0	0	0	0	0	0	0	0	0	0	0	0	0	0	0	0	0	0	0	0	0	0	0	0	0	0	0	0	0	0
0	0	0	0	0	0	0	0	0	0	0	0	0	0	0	0	0	0	0	0	0	0	0	0	0	0	0	0	0	0	0
0	0	0	0	0	0	0	0	0	0	0	0	0	0	0	0	0	0	0	0	0	0	0	0	0	0	0	0	0	0	0
0	0	0	0	0	0	0	0	0	0	0	0	0	0	0	0	0	0	0	0	0	0	0	0	0	0	0	0	0	0	0
0	0	0	0	0	0	0	0	0	0	0	0	0	0	0	0	0	0	0	0	0	0	0	0	0	0	0	0	0	0	0
0	0	0	0	0	0	0	0	0	0	0	0	0	0	0	0	0	0	0	0	0	0	0	0	0	0	0	0	0	0	0
0	0	0	0	0	0	0	0	0	0	0	0	0	0	0	0	0	0	0	0	0	0	0	0	0	0	0	0	0	0	0
0	0	0	0	0	0	0	0	0	0	0	0	0	0	0	0	0	0	0	0	0	0	0	0	0	0	0	0	0	0	0
0	0	0	0	0	0	0	0	0	0	0	0	0	0	0	0	0	0	0	0	0	0	0	0	0	0	0	0	0	0	0
0	0	0	0	0	0	0	0	0	0	0	0	0	0	0	0	0	0	0	0	0	0	0	0	0	0	0	0	0	0	0
0	0	0	0	0	0	0	0	0	0	0	0	0	0	0	0	0	0	0	0	0	0	0	0	0	0	0	0	0	0	0
0	0	0	0	0	0	0	0	0	0	0	0	0	0	0	0	0	0	0	0	0	0	0	0	0	0	0	0	0	0	0
0	0	0	0	0	0	0	0	0	0	0	0	0	0	0	0	0	0	0	0	0	0	0	0	0	0	0	0	0	0	0
0	0	0	0	0	0	0	0	0	0	0	0	0	0	0	0	0	0	0	0	0	0	0	0	0	0	0	0	0	0	0
0	0	0	0	0	0	0	0	0	0	0	0	0	0	0	0	0	0	0	0	0	0	0	0	0	0	0	0	0	0	0
0	0	0	0	0	0	0	0	0	0	0	0	0	0	0	0	0	0	0	0	0	0	0	0	0	0	0	0	0	0	0
0	0	0	0	0	0	0	0	0	0	0	0	0	0	0	0	0	0	0	0	0	0	0	0	0	0	0	0	0	0	0
0	0	0	0	0	0	0	0	0	0	0	0	0	0	0	0	0	0	0	0	0	0	0	0	0	0	0	0	0	0	0
0	0	0	0	0	0	0	0	0	0	0	0	0	0	0	0	0	0	0	0	0	0	0	0	0	0	0	0	0	0	0
0	0	0	0	0	0	0	0	0	0	0	0	0	0	0	0	0	0	0	0	0	0	0	0	0	0	0	0	0	0	0
0	0	0	0	0	0	0	0	0	0	0	0	0	0	0	0	0	0	0	0	0	0	0	0	0	0	0	0	0	0	0
0	0	0	0	0	0	0	0	0	0	0	0	0	0	0	0	0	0	0	0	0	0	0	0	0	0	0	0	0	0	0
0	0	0	0	0	0	0	0	0	0	0	0	0	0	0	0	0	0	0	0	0	0	0	0	0	0	0	0	0	0	0
0	0	0	0	0	0	0	0	0	0	0	0	0	0	0	0	0	0	0	0	0	0	0	0	0	0	0	0	0	0	0
0	0	0	0	0	0	0	0	0	0	0	0	0	0	0	0	0	0	0	0	0	0	0	0	0	0	0	0	0	0	0
0	0	0	0	0	0	0	0	0	0	0	0	0	0	0	0	0	0	0	0	0	0	0	0	0	0	0	0	0	0	0
0	0	0	0	0	0	0	0	0	0	0	0	0	0	0	0	0	0	0	0	0	0	0	0	0	0	0	0	0	0	0
0	0	0	0	0	0	0	0	0	0	0	0	0	0	0	0	0	0	0	0	0	0	0	0	0	0	0	0	0	0	0
0	0	0	0	0	0	0	0	0	0	0	0	0	0	0	0	0	0	0	0	0	0	0	0	0	0	0	0	0	0	0
0	0	0	0	0	0	0	0	0	0	0	0	0	0	0	0	0	0	0	0	0	0	0	0	0	0	0	0	0	0	0
0	0	0	0	0	0	0	0	0	0	0	0	0	0	0	0	0	0	0	0	0	0	0	0	0	0	0	0	0	0	0
0	0	0	0	0	0	0	0	0	0	0	0	0	0	0	0	0	0	0	0	0	0	0	0	0	0	0	0	0	0	0
0	0	0	0	0	0	0	0	0	0	0	0	0	0	0	0	0	0	0	0	0	0	0	0	0	0	0	0	0	0	0
0	0	0	0	0	0	0	0	0	0	0	0	0	0	0	0	0	0	0	0	0	0	0	0	0	0	0	0	0	0	0
0	0	0	0	0	0	0	0	0	0	0	0	0	0	0	0	0	0	0	0	0	0	0	0	0	0	0	0	0	0	0
0	0	0	0	0	0	0	0	0	0	0	0	0	0	0	0	0	0	0	0	0	0	0	0	0	0	0	0	0	0	0
0	0	0	0	0	0	0	0	0	0	0	0	0	0	0	0	0	0	0	0	0	0	0	0	0	0	0	0	0	0	0
0	0	0	0	0	0	0	0	0	0	0	0	0	0	0	0	0	0	0	0	0	0	0	0	0	0	0	0	0	0	0
0	0	0	0	0	0	0	0	0	0	0	0	0	0	0	0	0	0	0	0	0	0	0	0	0	0	0	0	0	0	0
0	0	0	0	0	0	0	0	0	0	0	0	0	0	0	0	0	0	0	0	0	0	0	0	0	0	0	0	0	0	0
0	0	0	0	0	0	0	0	0	0	0	0	0	0	0	0	0	0	0	0	0	0	0	0	0	0	0	0	0	0	0
0	0	0	0	0	0	0	0	0	0	0	0	0	0	0	0	0	0	0	0	0	0	0	0	0	0	0	0	0	0	0
0	0	0	0	0	0	0	0	0	0	0	0	0	0	0	0	0	0	0	0	0	0	0	0	0	0	0	0	0	0	0
0	0	0	0	0	0	0	0	0	0	0	0	0	0	0	0	0	0	0	0	0	0	0	0	0	0	0	0	0	0	0
0	0	0	0	0	0	0	0	0	0	0	0	0	0	0	0	0	0	0	0	0	0	0	0	0	0	0	0	0	0	0
0	0	0	0	0	0	0	0	0	0	0	0	0	0	0	0	0	0	0	0	0	0	0	0	0	0	0	0	0	0	0
0	0	0	0	0	0	0	0	0	0	0	0	0	0	0	0	0	0	0	0	0	0	0	0	0	0	0	0	0	0	0
0	0	0	0	0	0	0	0	0	0	0	0	0	0	0	0	0	0	0	0	0	0	0	0	0	0	0	0	0	0	0
0	0	0	0	0	0	0	0	0	0	0	0	0	0	0	0	0	0	0	0	0	0	0	0	0	0	0	0	0	0	0
0	0	0	0	0	0	0	0	0	0	0	0	0	0	0	0	0	0	0	0	0	0	0	0	0	0	0	0	0	0	0
0	0	0	0	0	0	0	0	0	0	0	0	0	0	0	0	0	0	0	0	0	0	0	0	0	0	0	0	0	0	0
0	0	0	0	0	0	0	0	0	0	0	0	0	0	0	0	0	0	0	0	0	0	0	0	0	0	0	0	0	0	0
0	0	0	0	0	0	0	0	0	0	0	0	0	0	0	0	0	0	0	0	0	0	0	0	0	0	0	0	0	0	0
0	0	0	0	0	0	0	0	0	0	0	0	0	0	0	0	0	0	0	0	0	0	0	0	0	0	0	0	0	0	0
0	0	0	0	0	0	0	0	0	0	0	0	0	0	0	0	0	0	0	0	0	0	0	0	0	0	0	0	0	0	0
0	0	0	0	0	0	0	0	0	0	0	0	0	0	0	0	0	0	0	0	0	0	0	0	0	0	0	0	0	0	0
0	0	0	0	0	0	0	0	0	0	0	0	0	0	0	0	0	0	0	0	0	0	0	0	0	0	0	0	0	0	0
0	0	0	0	0	0	0	0	0	0	0	0	0	0	0	0	0	0	0	0	0	0	0	0	0	0	0	0	0	0	0
0	0	0	0	0	0	0	0	0	0	0	0	0	0	0	0	0	0	0	0	0	0	0	0	0	0	0	0	0	0	0
0	0	0	0	0	0	0	0	0	0	0	0	0	0	0	0	0	0	0	0	0	0	0	0	0	0	0	0	0	0	0
0	0	0	0	0	0	0	0	0	0	0	0	0	0	0	0	0	0	0	0	0	0	0	0	0	0	0	0	0	0	0
0	0	0	0	0	0	0	0	0	0	0	0	0	0	0	0	0	0	0	0	0	0	0	0	0	0	0	0	0	0	0
0	0	0	0	0	0	0	0	0	0	0	0	0	0	0	0	0	0	0	0	0	0	0	0	0	0	0	0	0	0	0
0	0	0	0	0	0	0	0	0	0	0	0	0	0	0	0	0	0	0	0	0	0	0	0	0	0	0	0	0	0	0
0	0	0	0	0	0	0	0	0	0	0	0	0	0	0	0	0	0	0	0	0	0	0	0	0	0	0	0	0	0	0
0	0	0	0	0	0	0	0	0	0	0	0	0	0	0	0	0	0	0	0	0	0	0	0	0	0	0	0	0	0	0
0	0	0	0	0	0	0	0	0	0	0	0	0	0	0	0	0	0	0	0	0	0	0	0	0	0	0	0	0	0	0
0	0	0	0	0	0	0	0	0	0	0	0	0	0	0	0	0	0	0	0	0	0	0	0	0	0	0	0	0	0	0
0	0	0	0	0	0	0	0	0	0	0	0	0	0	0	0	0	0	0	0	0	0	0	0	0	0	0	0	0	0	0
0	0	0	0	0	0	0	0	0	0	0	0	0	0	0	0	0	0	0	0	0	0	0	0	0	0	0	0	0	0	0
0	0	0	0	0	0	0	0	0	0	0	0	0	0	0	0	0	0	0	0	0	0	0	0	0	0	0	0	0	0	0
0	0	0	0	0	0	0	0	0	0	0	0	0	0	0	0	0	0	0	0	0	0	0	0	0	0	0	0	0	0	0
0	0	0	0	0	0	0	0	0	0	0	0	0	0	0	0	0	0	0	0	0	0	0	0	0	0	0	0	0	0	0
0	0	0	0	0	0	0	0	0	0	0	0	0	0	0	0	0	0	0	0	0	0	0	0	0	0	0	0	0	0	0
0	0	0	0	0	0	0	0	0	0	0	0	0	0	0	0	0	0	0	0	0	0	0	0	0	0	0	0	0	0	0
0	0	0	0	0	0	0	0	0	0	0	0	0	0	0	0	0	0	0	0	0	0	0	0	0	0	0	0	0	0	0
0	0	0	0	0	0	0	0	0	0	0	0	0	0	0	0	0	0	0	0	0	0	0	0	0	0	0	0	0	0	0
0	0	0	0	0	0	0	0	0	0	0	0	0	0	0	0	0	0	0	0	0	0	0	0	0	0	0	0	0	0	0
0	0	0	0	0	0	0	0	0	0	0	0	0	0	0	0	0	0	0	0	0	0	0	0	0	0	0	0	0	0	0
0	0	0	0	0	0	0	0	0	0	0	0	0	0	0	0	0	0	0	0	0	0	0	0	0	0	0	0	0	0	0
0	0	0	0	0	0	0	0	0	0	0	0	0	0	0	0	0	0	0	0	0	0	0	0	0	0	0	0	0	0	0
0	0	0	0	0	0	0	0	0	0	0	0	0	0	0	0	0	0	0	0	0	0	0	0	0	0	0	0	0	0	0
0	0	0	0	0	0	0	0	0	0	0	0	0	0	0	0	0	0	0	0	0	0	0	0	0	0	0	0	0	0	0
0	0	0	0	0	0	0	0	0	0	0	0	0	0	0	0	0	0	0	0	0	0	0	0	0	0	0	0	0	0	0
0	0	0	0	0	0	0	0	0	0	0	0	0	0	0	0	0	0	0	0	0	0	0	0	0	0	0	0	0	0	0
0	0	0	0	0	0	0	0	0	0	0	0	0	0	0	0	0	0	0	0	0	0	0	0	0	0	0	0	0	0	0
0	0	0	0	0	0	0	0	0	0	0	0	0	0	0	0	0	0	0	0	0	0	0	0	0	0	0	0	0	0	0
0	0	0	0	0	0	0	0	0	0	0	0	0	0	0	0	0	0	0	0	0	0	0	0	0	0	0	0	0	0	0
0	0	0	0	0	0	0	0	0	0	0	0	0	0	0	0	0	0	0	0	0	0	0	0	0	0	0	0	0	0	0
0	0	0	0	0	0	0	0	0	0	0	0	0	0	0	0	0	0	0	0	0	0	0	0	0	0	0	0	0	0	0
0	0	0	0	0	0	0	0	0	0	0	0	0	0	0	0	0	0	0	0	0	0	0	0	0	0	0	0	0	0	0
0	0	0	0	0	0	0	0	0	0	0	0	0	0	0	0	0	0	0	0	0	0	0	0	0	0	0	0	0	0	0
0	0	0	0	0	0	0	0	0	0	0	0	0	0	0	0	0	0	0	0	0	0	0	0	0	0	0	0	0	0	0
0	0	0	0	0	0	0	0	0	0	0	0	0	0	0	0	0	0	0	0	0	0	0	0	0	0	0	0	0	0	0
0	0	0	0	0	0	0	0	0	0	0	0	0	0	0	0	0	0	0	0	0	0	0	0	0	0	0	0	0	0	0
0	0	0	0	0	0	0	0	0	0	0	0	0	0	0	0	0	0	0	0	0	0	0	0	0	0	0	0	0	0	0
0	0	0	0	0	0	0	0	0	0	0	0	0	0	0	0	0	0	0	0	0	0	0	0	0	0	0	0	0	0	0
0	0	0	0	0	0	0	0	0	0	0	0	0	0	0	0	0	0	0	0	0	0	0	0	0	0	0	0	0	0	0
0	0	0	0	0	0	0	0	0	0	0	0	0	0	0	0	0	0	0	0	0	0	0	0	0	0	0	0	0	0	0
0	0	0	0	0	0	0	0	0	0	0	0	0	0	0	0	0	0	0	0	0	0	0	0	0	0	0	0	0	0	0
0	0	0	0	0	0	0	0	0	0	0	0	0	0	0	0	0	0	0	0	0	0	0	0	0	0	0	0	0	0	0
0	0	0	0	0	0	0	0	0	0	0	0	0	0	0	0	0	0	0	0	0	0	0	0	0	0	0	0	0	0	0
0	0	0	0	0	0	0	0	0	0	0	0	0	0	0	0	0	0	0	0	0	0	0	0	0	0	0	0	0	0	0
0	0	0	0	0	0	0	0	0	0	0	0	0	0	0	0	0	0	0	0	0	0	0	0	0	0	0	0	0	0	0
0	0	0	0	0	0	0	0	0	0	0	0	0	0	0	0	0	0	0	0	0	0	0	0	0	0	0	0	0	0	0
0	0	0	0	0	0	0	0	0	0	0	0	0	0	0	0	0	0	0	0	0	0	0	0	0	0	0	0	0	0	0
0	0	0	0	0	0	0	0	0	0	0	0	0	0	0	0	0	0	0	0	0	0	0	0	0	0	0	0	0	0	0
0	0	0	0	0	0	0	0	0	0	0	0	0	0	0	0	0	0	0	0	0	0	0	0	0	0	0	0	0	0	0
0	0	0	0	0	0	0	0	0	0	0	0	0	0	0	0	0	0	0	0	0	0	0	0	0	0	0	0	0	0	0
0	0	0	0	0	0	0	0	0	0	0	0	0	0	0	0	0	0	0	0	0	0	0	0	0	0	0	0	0	0	0
0	0	0	0	0	0	0	0	0	0	0	0	0	0	0	0	0	0	0	0	0	0	0	0	0	0	0	0	0	0	0
0	0	0	0	0	0	0	0	0	0	0	0	0	0	0	0	0	0	0	0	0	0	0	0	0	0	0	0	0	0	0
0	0	0	0	0	0	0	0	0	0	0	0	0	0	0	0	0	0	0	0	0	0	0	0	0	0	0	0	0	0	0
0	0	0	0	0	0	0	0	0	0	0	0	0	0	0	0	0	0	0	0	0	0	0	0	0	0	0	0	0	0	0
0	0	0	0	0	0	0	0	0	0	0	0	0	0	0	0	0	0	0	0	0	0	0	0	0	0	0	0	0	0	0
0	0	0	0	0	0	0	0	0	0	0	0	0	0	0	0	0	0	0	0	0	0	0	0	0	0	0	0	0	0	0
0	0	0	0	0	0	0	0	0	0	0	0	0	0	0	0	0	0	0	0	0	0	0	0	0	0	0	0	0	0	0
0	0	0	0	0	0	0	0	0	0	0	0	0	0	0	0	0	0	0	0	0	0	0	0	0	0	0	0	0	0	0
0	0	0	0	0	0	0	0	0	0	0	0	0	0	0	0	0	0	0	0	0	0	0	0	0	0	0	0	0	0	0
0	0	0	0	0	0	0	0	0	0	0	0	0	0	0	0	0	0	0	0	0	0	0	0	0	0	0	0	0	0	0
0	0	0	0	0	0	0	0	0	0	0	0	0	0	0	0	0	0	0	0	0	0	0	0	0	0	0	0	0	0	0
0	0	0	0	0	0	0	0	0	0	0	0	0	0	0	0	0	0	0	0	0	0	0	0	0	0	0	0	0	0	0
0	0	0	0	0	0	0	0	0	0	0	0	0	0	0	0	0	0	0	0	0	0	0	0	0	0	0	0	0	0	0
0	0	0	0	0	0	0	0	0	0	0	0	0	0	0	0	0	0	0	0	0	0	0	0	0	0	0	0	0	0	0
0	0	0	0	0	0	0	0	0	0	0	0	0	0	0	0	0	0	0	0	0	0	0	0	0	0	0	0	0	0	0
0	0	0	0	0	0	0	0	0	0	0	0	0	0	0	0	0	0	0	0	0	0	0	0	0	0	0	0	0	0	0
0	0	0	0	0	0	0	0	0	0	0	0	0	0	0	0	0	0	0	0	0	0	0	0	0	0	0	0	0	0	0
0	0	0	0	0	0	0	0	0	0	0	0	0	0	0	0	0	0	0	0	0	0	0	0	0	0	0	0	0	0	0
0	0	0	0	0	0	0	0	0	0	0	0	0	0	0	0	0	0	0	0	0	0	0	0	0	0	0	0	0	0	0
0	0	0	0	0	0	0	0	0	0	0	0	0	0	0	0	0	0	0	0	0	0	0	0	0	0	0	0	0	0	0
0	0	0	0	0	0	0	0	0	0	0	0	0	0	0	0	0	0	0	0	0	0	0	0	0	0	0	0	0	0	0
0	0	0	0	0	0	0	0	0	0	0	0	0	0	0	0	0	0	0	0	0	0	0	0	0	0	0	0	0	0	0
0	0	0	0	0	0	0	0	0	0	0	0	0	0	0	0	0	0	0	0	0	0	0	0	0	0	0	0	0	0	0
0	0	0	0	0	0	0	0	0	0	0	0	0	0	0	0	0	0	0	0	0	0	0	0	0	0	0	0	0	0	0
0	0	0	0	0	0	0	0	0	0	0	0	0	0	0	0	0	0	0	0	0	0	0	0	0	0	0	0	0	0	0
0	0	0	0	0	0	0	0	0	0	0	0	0	0	0	0	0	0	0	0	0	0	0	0	0	0	0	0	0	0	0
0	0	0	0	0	0	0	0	0	0	0	0	0	0	0	0	0	0	0	0	0	0	0	0	0	0	0	0	0	0	0
0	0	0	0	0	0	0	0	0	0	0	0	0	0	0	0	0	0	0	0	0	0	0	0	0	0	0	0	0	0	0
0	0	0	0	0	0	0	0	0	0	0	0	0	0	0	0	0	0	0	0	0	0	0	0	0	0	0	0	0	0	0
0	0	0	0	0	0	0	0	0	0	0	0	0	0	0	0	0	0	0	0	0	0	0	0	0	0	0	0	0	0	0
0	0	0	0	0	0	0	0	0	0	0	0	0	0	0	0	0	0	0	0	0	0	0	0	0	0	0	0	0	0	0
0	0	0	0	0	0	0	0	0	0	0	0	0	0	0	0	0	0	0	0	0	0	0	0	0	0	0	0	0	0	0
0	0	0	0	0	0	0	0	0	0	0	0	0	0	0	0	0	0	0	0	0	0	0	0	0	0	0	0	0	0	0
0	0	0	0	0	0	0	0	0	0	0	0	0	0	0	0	0	0	0	0	0	0	0	0	0	0	0	0	0	0	0
0	0	0	0	0	0	0	0	0	0	0	0	0	0	0	0	0	0	0	0	0	0	0	0	0	0	0	0	0	0	0
0	0	0	0	0	0	0	0	0	0	0	0	0	0	0	0	0	0	0	0	0	0	0	0	0	0	0	0	0	0	0
0	0	0	0	0	0	0	0	0	0	0	0	0	0	0	0	0	0	0	0	0	0	0	0	0	0	0	0	0	0	0
0	0	0	0	0	0	0	0	0	0	0	0	0	0	0	0	0	0	0	0	0	0	0	0	0	0	0	0	0	0	0
0	0	0	0	0	0	0	0	0	0	0	0	0	0	0	0	0	0	0	0	0	0	0	0	0	0	0	0	0	0	0
0	0	0	0	0	0	0	0	0	0	0	0	0	0	0	0	0	0	0	0	0	0	0	0	0	0	0	0	0	0	0
0	0	0	0	0	0	0	0	0	0	0	0	0	0	0	0	0	0	0	0	0	0	0	0	0	0	0	0	0	0	0
0	0	0	0	0	0	0	0	0	0	0	0	0	0	0	0	0	0	0	0	0	0	0	0	0	0	0	0	0	0	0
0	0	0	0	0	0	0	0	0	0	0	0	0	0	0	0	0	0	0	0	0	0	0	0	0	0	0	0	0	0	0
0	0	0	0	0	0	0	0	0	0	0	0	0	0	0	0	0	0	0	0	0	0	0	0	0	0	0	0	0	0	0
0	0	0	0	0	0	0	0	0	0	0	0	0	0	0	0	0	0	0	0	0	0	0	0	0	0	0	0	0	0	0
0	0	0	0	0	0	0	0	0	0	0	0	0	0	0	0	0	0	0	0	0	0	0	0	0	0	0	0	0	0	0
0	0	0	0	0	0	0	0	0	0	0	0	0	0	0	0	0	0	0	0	0	0	0	0	0	0	0	0	0	0	0
0	0	0	0	0	0	0	0	0	0	0	0	0	0	0	0	0	0	0	0	0	0	0	0	0	0	0	0	0	0	0
0	0	0	0	0	0	0	0	0	0	0	0	0	0	0	0	0	0	0	0	0	0	0	0	0	0	0	0	0	0	0
0	0	0	0	0	0	0	0	0	0	0	0	0	0	0	0	0	0	0	0	0	0	0	0	0	0	0	0	0	0	0
0	0	0	0	0	0	0	0	0	0	0	0	0	0	0	0	0	0	0	0	0	0	0	0	0	0	0	0	0	0	0
0	0	0	0	0	0	0	0	0	0	0	0	0	0	0	0	0	0	0	0	0	0	0	0	0	0	0	0	0	0	0
0	0	0	0	0	0	0	0	0	0	0	0	0	0	0	0	0	0	0	0	0	0	0	0	0	0	0	0	0	0	0
0	0	0	0	0	0	0	0	0	0	0	0	0	0	0	0	0	0	0	0	0	0	0	0	0	0	0	0	0	0	0
0	0	0	0	0	0	0	0	0	0	0	0	0	0	0	0	0	0	0	0	0	0	0	0	0	0	0	0	0	0	0
0	0	0	0	0	0	0	0	0	0	0	0	0	0	0	0	0	0	0	0	0	0	0	0	0	0	0	0	0	0	0
0	0	0	0	0	0	0	0	0	0	0	0	0	0	0	0	0	0	0	0	0	0	0	0	0	0	0	0	0	0	0
0	0	0	0	0	0	0	0	0	0	0	0	0	0	0	0	0	0	0	0	0	0	0	0	0	0	0	0	0	0	0
0	0	0	0	0	0	0	0	0	0	0	0	0	0	0	0	0	0	0	0	0	0	0	0	0	0	0	0	0	0	0
0	0	0	0	0	0	0	0	0	0	0	0	0	0	0	0	0	0	0	0	0	0	0	0	0	0	0	0	0	0	0
0	0	0	0	0	0	0	0	0	0	0	0	0	0	0	0	0	0	0	0	0	0	0	0	0	0	0	0	0	0	0
0	0	0	0	0	0	0	0	0	0	0	0	0	0	0	0	0	0	0	0	0	0	0	0	0	0	0	0	0	0	0
0	0	0	0	0	0	0	0	0	0	0	0	0	0	0	0	0	0	0	0	0	0	0	0	0	0	0	0	0	0	0
0	0	0	0	0	0	0	0	0	0	0	0	0	0	0	0	0	0	0	0	0	0	0	0	0	0	0	0	0	0	0
0	0	0	0	0	0	0	0	0	0	0	0	0	0	0	0	0	0	0	0	0	0	0	0	0	0	0	0	0	0	0
0	0	0	0	0	0	0	0	0	0	0	0	0	0	0	0	0	0	0	0	0	0	0	0	0	0	0	0	0	0	0
0	0	0	0	0	0	0	0	0	0	0	0	0	0	0	0	0	0	0	0	0	0	0	0	0	0	0	0	0	0	0
0	0	0	0	0	0	0	0	0	0	0	0	0	0	0	0	0	0	0	0	0	0	0	0	0	0	0	0	0	0	0
0	0	0	0	0	0	0	0	0	0	0	0	0	0	0	0	0	0	0	0	0	0	0	0	0	0	0	0	0	0	0
0	0	0	0	0	0	0	0	0	0	0	0	0	0	0	0	0	0	0	0	0	0	0	0	0	0	0	0	0	0	0
0	0	0	0	0	0	0	0	0	0	0	0	0	0	0	0	0	0	0	0	0	0	0	0	0	0	0	0	0	0	0
0	0	0	0	0	0	0	0	0	0	0	0	0	0	0	0	0	0	0	0	0	0	0	0	0	0	0	0	0	0	0
0	0	0	0	0	0	0	0	0	0	0	0	0	0	0	0	0	0	0	0	0	0	0	0	0	0	0	0	0	0	0
0	0	0	0	0	0	0	0	0	0	0	0	0	0	0	0	0	0	0	0	0	0	0	0	0	0	0	0	0	0	0
0	0	0	0	0	0	0	0	0	0	0	0	0	0	0	0	0	0	0	0	0	0	0	0	0	0	0	0	0	0	0
0	0	0	0	0	0	0	0	0	0	0	0	0	0	0	0	0	0	0	0	0	0	0	0	0	0	0	0	0	0	0
0	0	0	0	0	0	0	0	0	0	0	0	0	0	0	0	0	0	0	0	0	0	0	0	0	0	0	0	0	0	0
0	0	0	0	0	0	0	0	0	0	0	0	0	0	0	0	0	0	0	0	0	0	0	0	0	0	0	0	0	0	0
0	0	0	0	0	0	0	0	0	0	0	0	0	0	0	0	0	0	0	0	0	0	0	0	0	0	0	0	0	0	0
0	0	0	0	0	0	0	0	0	0	0	0	0	0	0	0	0	0	0	0	0	0	0	0	0	0	0	0	0	0	0
0	0	0	0	0	0	0	0	0	0	0	0	0	0	0	0	0	0	0	0	0	0	0	0	0	0	0	0	0	0	0
0	0	0	0	0	0	0	0	0	0	0	0	0	0	0	0	0	0	0	0	0	0	0	0	0	0	0	0	0	0	0
0	0	0	0	0	0	0	0	0	0	0	0	0	0	0	0	0	0	0	0	0	0	0	0	0	0	0	0	0	0	0
0	0	0	0	0	0	0	0	0	0	0	0	0	0	0	0	0	0	0	0	0	0	0	0	0	0	0	0	0	0	0
0	0	0	0	0	0	0	0	0	0	0	0	0	0	0	0	0	0	0	0	0	0	0	0	0	0	0	0	0	0	0
0	0	0	0	0	0	0	0	0	0	0	0	0	0	0	0	0	0	0	0	0	0	0	0	0	0	0	0	0	0	0
0	0	0	0	0	0	0	0	0	0	0	0	0	0	0	0	0	0	0	0	0	0	0	0	0	0	0	0	0	0	0
0	0	0	0	0	0	0	0	0	0	0	0	0	0	0	0	0	0	0	0	0	0	0	0	0	0	0	0	0	0	0
0	0	0	0	0	0	0	0	0	0	0	0	0	0	0	0	0	0	0	0	0	0	0	0	0	0	0	0	0	0	0
0	0	0	0	0	0	0	0	0	0	0	0	0	0	0	0	0	0	0	0	0	0	0	0	0	0	0	0	0	0	0
0	0	0	0	0	0	0	0	0	0	0	0	0	0	0	0	0	0	0	0	0	0	0	0	0	0	0	0	0	0	0
0	0	0	0	0	0	0	0	0	0	0	0	0	0	0	0	0	0	0	0	0	0	0	0	0	0	0	0	0	0	0
0	0	0	0	0	0	0	0	0	0	0	0	0	0	0	0	0	0	0	0	0	0	0	0	0	0	0	0	0	0	0
0	0	0	0	0	0	0	0	0	0	0	0	0	0	0	0	0	0	0	0	0	0	0	0	0	0	0	0	0	0	0
0	0	0	0	0	0	0	0	0	0	0	0	0	0	0	0	0	0	0	0	0	0	0	0	0	0	0	0	0	0	0
0	0	0	0	0	0	0	0	0	0	0	0	0	0	0	0	0	0	0	0	0	0	0	0	0	0	0	0	0	0	0
0	0	0	0	0	0	0	0	0	0	0	0	0	0	0	0	0	0	0	0	0	0	0	0	0	0	0	0	0	0	0
0	0	0	0	0	0	0	0	0	0	0	0	0	0	0	0	0	0	0	0	0	0	0	0	0	0	0	0	0	0	0
0	0	0	0	0	0	0	0	0	0	0	0	0	0	0	0	0	0	0	0	0	0	0	0	0	0	0	0	0	0	0
0	0	0	0	0	0	0	0	0	0	0	0	0	0	0	0	0	0	0	0	0	0	0	0	0	0	0	0	0	0	0
0	0	0	0	0	0	0	0	0	0	0	0	0	0	0	0	0	0	0	0	0	0	0	0	0	0	0	0	0	0	0
0	0	0	0	0	0	0	0	0	0	0	0	0	0	0	0	0	0	0	0	0	0	0	0	0	0	0	0	0	0	0
0	0	0	0	0	0	0	0	0	0	0	0	0	0	0	0	0	0	0	0	0	0	0	0	0	0	0	0	0	0	0
0	0	0	0	0	0	0	0	0	0	0	0	0	0	0	0	0	0	0	0	0	0	0	0	0	0	0	0	0	0	0
0	0	0	0	0	0	0	0	0	0	0	0	0	0	0	0	0	0	0	0	0	0	0	0	0	0	0	0	0	0	0
0	0	0	0	0	0	0	0	0	0	0	0	0	0	0	0	0	0	0	0	0	0	0	0	0	0	0	0	0	0	0
0	0	0	0	0	0	0	0	0	0	0	0	0	0	0	0	0	0	0	0	0	0	0	0	0	0	0	0	0	0	0
0	0	0	0	0	0	0	0	0	0	0	0	0	0	0	0	0	0	0	0	0	0	0	0	0	0	0	0	0	0	0
0	0	0	0	0	0	0	0	0	0	0	0	0	0	0	0	0	0	0	0	0	0	0	0	0	0	0	0	0	0	0
0	0	0	0	0	0	0	0	0	0	0	0	0	0	0	0	0	0	0	0	0	0	0	0	0	0	0	0	0	0	0
0	0	0	0	0	0	0	0	0	0	0	0	0	0	0	0	0	0	0	0	0	0	0	0	0	0	0	0	0	0	0
0	0	0	0	0	0	0	0	0	0	0	0	0	0	0	0	0	0	0	0	0	0	0	0	0	0	0	0	0	0	0
0	0	0	0	0	0	0	0	0	0	0	0	0	0	0	0	0	0	0	0	0	0	0	0	0	0	0	0	0	0	0
0	0	0	0	0	0	0	0	0	0	0	0	0	0	0	0	0	0	0	0	0	0	0	0	0	0	0	0	0	0	0
0	0	0	0	0	0	0	0	0	0	0	0	0	0	0	0	0	0	0	0	0	0	0	0	0	0	0	0	0	0	0
0	0	0	0	0	0	0	0	0	0	0	0	0	0	0	0	0	0	0	0	0	0	0	0	0	0	0	0	0	0	0
0	0	0	0	0	0	0	0	0	0	0	0	0	0	0	0	0	0	0	0	0	0	0	0	0	0	0	0	0	0	0
0	0	0	0	0	0	0	0	0	0	0	0	0	0	0	0	0	0	0	0	0	0	0	0	0	0	0	0	0	0	0
0	0	0	0	0	0	0	0	0	0	0	0	0	0	0	0	0	0	0	0	0	0	0	0	0	0	0	0	0	0	0
0	0	0	0	0	0	0	0	0	0	0	0	0	0	0	0	0	0	0	0	0	0	0	0	0	0	0	0	0	0	0
0	0	0	0	0	0	0	0	0	0	0	0	0	0	0	0	0	0	0	0	0	0	0	0	0	0	0	0	0	0	0
0	0	0	0	0	0	0	0	0	0	0	0	0	0	0	0	0	0	0	0	0	0	0	0	0	0	0	0	0	0	0
0	0	0	0	0	0	0	0	0	0	0	0	0	0	0	0	0	0	0	0	0	0	0	0	0	0	0	0	0	0	0
0	0	0	0	0	0	0	0	0	0	0	0	0	0	0	0	0	0	0	0	0	0	0	0	0	0	0	0	0	0	0
0	0	0	0	0	0	0	0	0	0	0	0	0	0	0	0	0	0	0	0	0	0	0	0	0	0	0	0	0	0	0
0	0	0	0	0	0	0	0	0	0	0	0	0	0	0	0	0	0	0	0	0	0	0	0	0	0	0	0	0	0	0
0	0	0	0	0	0	0	0	0	0	0	0	0	0	0	0	0	0	0	0	0	0	0	0	0	0	0	0	0	0	0
0	0	0	0	0	0	0	0	0	0	0	0	0	0	0	0	0	0	0	0	0	0	0	0	0	0	0	0	0	0	0
0	0	0	0	0	0	0	0	0	0	0	0	0	0	0	0	0	0	0	0	0	0	0	0	0	0	0	0	0	0	0
0	0	0	0	0	0	0	0	0	0	0	0	0	0	0	0	0	0	0	0	0	0	0	0	0	0	0	0	0	0	0
0	0	0	0	0	0	0	0	0	0	0	0	0	0	0	0	0	0	0	0	0	0	0	0	0	0	0	0	0	0	0
0	0	0	0	0	0	0	0	0	0	0	0	0	0	0	0	0	0	0	0	0	0	0	0	0	0	0	0	0	0	0
0	0	0	0	0	0	0	0	0	0	0	0	0	0	0	0	0	0	0	0	0	0	0	0	0	0	0	0	0	0	0
0	0	0	0	0	0	0	0	0	0	0	0	0	0	0	0	0	0	0	0	0	0	0	0	0	0	0	0	0	0	0
0	0	0	0	0	0	0	0	0	0	0	0	0	0	0	0	0	0	0	0	0	0	0	0	0	0	0	0	0	0	0
0	0	0	0	0	0	0	0	0	0	0	0	0	0	0	0	0	0	0	0	0	0	0	0	0	0	0	0	0	0	0
0	0	0	0	0	0	0	0	0	0	0	0	0	0	0	0	0	0	0	0	0	0	0	0	0	0	0	0	0	0	0
0	0	0	0	0	0	0	0	0	0	0	0	0	0	0	0	0	0	0	0	0	0	0	0	0	0	0	0	0	0	0
0	0	0	0	0	0	0	0	0	0	0	0	0	0	0	0	0	0	0	0	0	0	0	0	0	0	0	0	0	0	0
0	0	0	0	0	0	0	0	0	0	0	0	0	0	0	0	0	0	0	0	0	0	0	0	0	0	0	0	0	0	0
0	0	0	0	0	0	0	0	0	0	0	0	0	0	0	0	0	0	0	0	0	0	0	0	0	0	0	0	0	0	0
0	0	0	0	0	0	0	0	0	0	0	0	0	0	0	0	0	0	0	0	0	0	0	0	0	0	0	0	0	0	0
0	0	0	0	0	0	0	0	0	0	0	0	0	0	0	0	0	0	0	0	0	0	0	0	0	0	0	0	0	0	0
0	0	0	0	0	0	0	0	0	0	0	0	0	0	0	0	0	0	0	0	0	0	0	0	0	0	0	0	0	0	0
0	0	0	0	0	0	0	0	0	0	0	0	0	0	0	0	0	0	0	0	0	0	0	0	0	0	0	0	0	0	0
0	0	0	0	0	0	0	0	0	0	0	0	0	0	0	0	0	0	0	0	0	0	0	0	0	0	0	0	0	0	0
0	0	0	0	0	0	0	0	0	0	0	0	0	0	0	0	0	0	0	0	0	0	0	0	0	0	0	0	0	0	0
0	0	0	0	0	0	0	0	0	0	0	0	0	0	0	0	0	0	0	0	0	0	0	0	0	0	0	0	0	0	0
0	0	0	0	0	0	0	0	0	0	0	0	0	0	0	0	0	0	0	0	0	0	0	0	0	0	0	0	0	0	0
0	0	0	0	0	0	0	0	0	0	0	0	0	0	0	0	0	0	0	0	0	0	0	0	0	0	0	0	0	0	0
0	0	0	0	0	0	0	0	0	0	0	0	0	0	0	0	0	0	0	0	0	0	0	0	0	0	0	0	0	0	0
0	0	0	0	0	0	0	0	0	0	0	0	0	0	0	0	0	0	0	0	0	0	0	0	0	0	0	0	0	0	0
0	0	0	0	0	0	0	0	0	0	0	0	0	0	0	0	0	0	0	0	0	0	0	0	0	0	0	0	0	0	0
0	0	0	0	0	0	0	0	0	0	0	0	0	0	0	0	0	0	0	0	0	0	0	0	0	0	0	0	0	0	0
0	0	0	0	0	0	0	0	0	0	0	0	0	0	0	0	0	0	0	0	0	0	0	0	0	0	0	0	0	0	0
0	0	0	0	0	0	0	0	0	0	0	0	0	0	0	0	0	0	0	0	0	0	0	0	0	0	0	0	0	0	0
0	0	0	0	0	0	0	0	0	0	0	0	0	0	0	0	0	0	0	0	0	0	0	0	0	0	0	0	0	0	0
0	0	0	0	0	0	0	0	0	0	0	0	0	0	0	0	0	0	0	0	0	0	0	0	0	0	0	0	0	0	0
0	0	0	0	0	0	0	0	0	0	0	0	0	0	0	0	0	0	0	0	0	0	0	0	0	0	0	0	0	0	0
0	0	0	0	0	0	0	0	0	0	0	0	0	0	0	0	0	0	0	0	0	0	0	0	0	0	0	0	0	0	0
0	0	0	0	0	0	0	0	0	0	0	0	0	0	0	0	0	0	0	0	0	0	0	0	0	0	0	0	0	0	0
0	0	0	0	0	0	0	0	0	0	0	0	0	0	0	0	0	0	0	0	0	0	0	0	0	0	0	0	0	0	0
0	0	0	0	0	0	0	0	0	0	0	0	0	0	0	0	0	0	0	0	0	0	0	0	0	0	0	0	0	0	0
0	0	0	0	0	0	0	0	0	0	0	0	0	0	0	0	0	0	0	0	0	0	0	0	0	0	0	0	0	0	0
0	0	0	0	0	0	0	0	0	0	0	0	0	0	0	0	0	0	0	0	0	0	0	0	0	0	0	0	0	0	0
0	0	0	0	0	0	0	0	0	0	0	0	0	0	0	0	0	0	0	0	0	0	0	0	0	0	0	0	0	0	0
0	0	0	0	0	0	0	0	0	0	0	0	0	0	0	0	0	0	0	0	0	0	0	0	0	0	0	0	0	0	0
0	0	0	0	0	0	0	0	0	0	0	0	0	0	0	0	0	0	0	0	0	0	0	0	0	0	0	0	0	0	0
0	0	0	0	0	0	0	0	0	0	0	0	0	0	0	0	0	0	0	0	0	0	0	0	0	0	0	0	0	0	0
0	0	0	0	0	0	0	0	0	0	0	0	0	0	0	0	0	0	0	0	0	0	0	0	0	0	0	0	0	0	0
0	0	0	0	0	0	0	0	0	0	0	0	0	0	0	0	0	0	0	0	0	0	0	0	0	0	0	0	0	0	0
0	0	0	0	0	0	0	0	0	0	0	0	0	0	0	0	0	0	0	0	0	0	0	0	0	0	0	0	0	0	0
0	0	0	0	0	0	0	0	0	0	0	0	0	0	0	0	0	0	0	0	0	0	0	0	0	0	0	0	0	0	0
0	0	0	0	0	0	0	0	0	0	0	0	0	0	0	0	0	0	0	0	0	0	0	0	0	0	0	0	0	0	0
0	0	0	0	0	0	0	0	0	0	0	0	0	0	0	0	0	0	0	0	0	0	0	0	0	0	0	0	0	0	0
0	0	0	0	0	0	0	0	0	0	0	0	0	0	0	0	0	0	0	0	0	0	0	0	0	0	0	0	0	0	0
0	0	0	0	0	0	0	0	0	0	0	0	0	0	0	0	0	0	0	0	0	0	0	0	0	0	0	0	0	0	0
0	0	0	0	0	0	0	0	0	0	0	0	0	0	0	0	0	0	0	0	0	0	0	0	0	0	0	0	0	0	0
0	0	0	0	0	0	0	0	0	0	0	0	0	0	0	0	0	0	0	0	0	0	0	0	0	0	0	0	0	0	0
0	0	0	0	0	0	0	0	0	0	0	0	0	0	0	0	0	0	0	0	0	0	0	0	0	0	0	0	0	0	0
0	0	0	0	0	0	0	0	0	0	0	0	0	0	0	0	0	0	0	0	0	0	0	0	0	0	0	0	0	0	0
0	0	0	0	0	0	0	0	0	0	0	0	0	0	0	0	0	0	0	0	0	0	0	0	0	0	0	0	0	0	0
0	0	0	0	0	0	0	0	0	0	0	0	0	0	0	0	0	0	0	0	0	0	0	0	0	0	0	0	0	0	0
0	0	0	0	0	0	0	0	0	0	0	0	0	0	0	0	0	0	0	0	0	0	0	0	0	0	0	0	0	0	0
0	0	0	0	0	0	0	0	0	0	0	0	0	0	0	0	0	0	0	0	0	0	0	0	0	0	0	0	0	0	0
0	0	0	0	0	0	0	0	0	0	0	0	0	0	0	0	0	0	0	0	0	0	0	0	0	0	0	0	0	0	0
0	0	0	0	0	0	0	0	0	0	0	0	0	0	0	0	0	0	0	0	0	0	0	0	0	0	0	0	0	0	0
0	0	0	0	0	0	0	0	0	0	0	0	0	0	0	0	0	0	0	0	0	0	0	0	0	0	0	0	0	0	0
0	0	0	0	0	0	0	0	0	0	0	0	0	0	0	0	0	0	0	0	0	0	0	0	0	0	0	0	0	0	0
0	0	0	0	0	0	0	0	0	0	0	0	0	0	0	0	0	0	0	0	0	0	0	0	0	0	0	0	0	0	0
0	0	0	0	0	0	0	0	0	0	0	0	0	0	0	0	0	0	0	0	0	0	0	0	0	0	0	0	0	0	0
0	0	0	0	0	0	0	0	0	0	0	0	0	0	0	0	0	0	0	0	0	0	0	0	0	0	0	0	0	0	0
0	0	0	0	0	0	0	0	0	0	0	0	0	0	0	0	0	0	0	0	0	0	0	0	0	0	0	0	0	0	0
0	0	0	0	0	0	0	0	0	0	0	0	0	0	0	0	0	0	0	0	0	0	0	0	0	0	0	0	0	0	0
0	0	0	0	0	0	0	0	0	0	0	0	0	0	0	0	0	0	0	0	0	0	0	0	0	0	0	0	0	0	0
0	0	0	0	0	0	0	0	0	0	0	0	0	0	0	0	0	0	0	0	0	0	0	0	0	0	0	0	0	0	0
0	0	0	0	0	0	0	0	0	0	0	0	0	0	0	0	0	0	0	0	0	0	0	0	0	0	0	0	0	0	0
0	0	0	0	0	0	0	0	0	0	0	0	0	0	0	0	0	0	0	0	0	0	0	0	0	0	0	0	0	0	0
0	0	0	0	0	0	0	0	0	0	0	0	0	0	0	0	0	0	0	0	0	0	0	0	0	0	0	0	0	0	0
0	0	0	0	0	0	0	0	0	0	0	0	0	0	0	0	0	0	0	0	0	0	0	0	0	0	0	0	0	0	0
0	0	0	0	0	0	0	0	0	0	0	0	0	0	0	0	0	0	0	0	0	0	0	0	0	0	0	0	0	0	0
0	0	0	0	0	0	0	0	0	0	0	0	0	0	0	0	0	0	0	0	0	0	0	0	0	0	0	0	0	0	0
0	0	0	0	0	0	0	0	0	0	0	0	0	0	0	0	0	0	0	0	0	0	0	0	0	0	0	0	0	0	0
0	0	0	0	0	0	0	0	0	0	0	0	0	0	0	0	0	0	0	0	0	0	0	0	0	0	0	0	0	0	0
0	0	0	0	0	0	0	0	0	0	0	0	0	0	0	0	0	0	0	0	0	0	0	0	0	0	0	0	0	0	0
0	0	0	0	0	0	0	0	0	0	0	0	0	0	0	0	0	0	0	0	0	0	0	0	0	0	0	0	0	0	0
0	0	0	0	0	0	0	0	0	0	0	0	0	0	0	0	0	0	0	0	0	0	0	0	0	0	0	0	0	0	0
0	0	0	0	0	0	0	0	0	0	0	0	0	0	0	0	0	0	0	0	0	0	0	0	0	0	0	0	0	0	0
0	0	0	0	0	0	0	0	0	0	0	0	0	0	0	0	0	0	0	0	0	0	0	0	0	0	0	0	0	0	0
0	0	0	0	0	0	0	0	0	0	0	0	0	0	0	0	0	0	0	0	0	0	0	0	0	0	0	0	0	0	0
0	0	0	0	0	0	0	0	0	0	0	0	0	0	0	0	0	0	0	0	0	0	0	0	0	0	0	0	0	0	0
0	0	0	0	0	0	0	0	0	0	0	0	0	0	0	0	0	0	0	0	0	0	0	0	0	0	0	0	0	0	0
0	0	0	0	0	0	0	0	0	0	0	0	0	0	0	0	0	0	0	0	0	0	0	0	0	0	0	0	0	0	0
0	0	0	0	0	0	0	0	0	0	0	0	0	0	0	0	0	0	0	0	0	0	0	0	0	0	0	0	0	0	0
0	0	0	0	0	0	0	0	0	0	0	0	0	0	0	0	0	0	0	0	0	0	0	0	0	0	0	0	0	0	0
0	0	0	0	0	0	0	0	0	0	0	0	0	0	0	0	0	0	0	0	0	0	0	0	0	0	0	0	0	0	0
0	0	0	0	0	0	0	0	0	0	0	0	0	0	0	0	0	0	0	0	0	0	0	0	0	0	0	0	0	0	0
0	0	0	0	0	0	0	0	0	0	0	0	0	0	0	0	0	0	0	0	0	0	0	0	0	0	0	0	0	0	0
0	0	0	0	0	0	0	0	0	0	0	0	0	0	0	0	0	0	0	0	0	0	0	0	0	0	0	0	0	0	0
0	0	0	0	0	0	0	0	0	0	0	0	0	0	0	0	0	0	0	0	0	0	0	0	0	0	0	0	0	0	0
0	0	0	0	0	0	0	0	0	0	0	0	0	0	0	0	0	0	0	0	0	0	0	0	0	0	0	0	0	0	0
0	0	0	0	0	0	0	0	0	0	0	0	0	0	0	0	0	0	0	0	0	0	0	0	0	0	0	0	0	0	0
0	0	0	0	0	0	0	0	0	0	0	0	0	0	0	0	0	0	0	0	0	0	0	0	0	0	0	0	0	0	0
0	0	0	0	0	0	0	0	0	0	0	0	0	0	0	0	0	0	0	0	0	0	0	0	0	0	0	0	0	0	0
0	0	0	0	0	0	0	0	0	0	0	0	0	0	0	0	0	0	0	0	0	0	0	0	0	0	0	0	0	0	0
0	0	0	0	0	0	0	0	0	0	0	0	0	0	0	0	0	0	0	0	0	0	0	0	0	0	0	0	0	0	0
0	0	0	0	0	0	0	0	0	0	0	0	0	0	0	0	0	0	0	0	0	0	0	0	0	0	0	0	0	0	0
0	0	0	0	0	0	0	0	0	0	0	0	0	0	0	0	0	0	0	0	0	0	0	0	0	0	0	0	0	0	0
0	0	0	0	0	0	0	0	0	0	0	0	0	0	0	0	0	0	0	0	0	0	0	0	0	0	0	0	0	0	0
0	0	0	0	0	0	0	0	0	0	0	0	0	0	0	0	0	0	0	0	0	0	0	0	0	0	0	0	0	0	0
0	0	0	0	0	0	0	0	0	0	0	0	0	0	0	0	0	0	0	0	0	0	0	0	0	0	0	0	0	0	0
0	0	0	0	0	0	0	0	0	0	0	0	0	0	0	0	0	0	0	0	0	0	0	0	0	0	0	0	0	0	0
0	0	0	0	0	0	0	0	0	0	0	0	0	0	0	0	0	0	0	0	0	0	0	0	0	0	0	0	0	0	0
0	0	0	0	0	0	0	0	0	0	0	0	0	0	0	0	0	0	0	0	0	0	0	0	0	0	0	0	0	0	0
0	0	0	0	0	0	0	0	0	0	0	0	0	0	0	0	0	0	0	0	0	0	0	0	0	0	0	0	0	0	0
0	0	0	0	0	0	0	0	0	0	0	0	0	0	0	0	0	0	0	0	0	0	0	0	0	0	0	0	0	0	0
0	0	0	0	0	0	0	0	0	0	0	0	0	0	0	0	0	0	0	0	0	0	0	0	0	0	0	0	0	0	0
0	0	0	0	0	0	0	0	0	0	0	0	0	0	0	0	0	0	0	0	0	0	0	0	0	0	0	0	0	0	0
0	0	0	0	0	0	0	0	0	0	0	0	0	0	0	0	0	0	0	0	0	0	0	0	0	0	0	0	0	0	0
0	0	0	0	0	0	0	0	0	0	0	0	0	0	0	0	0	0	0	0	0	0	0	0	0	0	0	0	0	0	0
0	0	0	0	0	0	0	0	0	0	0	0	0	0	0	0	0	0	0	0	0	0	0	0	0	0	0	0	0	0	0
0	0	0	0	0	0	0	0	0	0	0	0	0	0	0	0	0	0	0	0	0	0	0	0	0	0	0	0	0	0	0
0	0	0	0	0	0	0	0	0	0	0	0	0	0	0	0	0	0	0	0	0	0	0	0	0	0	0	0	0	0	0
0	0	0	0	0	0	0	0	0	0	0	0	0	0	0	0	0	0	0	0	0	0	0	0	0	0	0	0	0	0	0
0	0	0	0	0	0	0	0	0	0	0	0	0	0	0	0	0	0	0	0	0	0	0	0	0	0	0	0	0	0	0
0	0	0	0	0	0	0	0	0	0	0	0	0	0	0	0	0	0	0	0	0	0	0	0	0	0	0	0	0	0	0
0	0	0	0	0	0	0	0	0	0	0	0	0	0	0	0	0	0	0	0	0	0	0	0	0	0	0	0	0	0	0
0	0	0	0	0	0	0	0	0	0	0	0	0	0	0	0	0	0	0	0	0	0	0	0	0	0	0	0	0	0	0
0	0	0	0	0	0	0	0	0	0	0	0	0	0	0	0	0	0	0	0	0	0	0	0	0	0	0	0	0	0	0
0	0	0	0	0	0	0	0	0	0	0	0	0	0	0	0	0	0	0	0	0	0	0	0	0	0	0	0	0	0	0
0	0	0	0	0	0	0	0	0	0	0	0	0	0	0	0	0	0	0	0	0	0	0	0	0	0	0	0	0	0	0
0	0	0	0	0	0	0	0	0	0	0	0	0	0	0	0	0	0	0	0	0	0	0	0	0	0	0	0	0	0	0
0	0	0	0	0	0	0	0	0	0	0	0	0	0	0	0	0	0	0	0	0	0	0	0	0	0	0	0	0	0	0
0	0	0	0	0	0	0	0	0	0	0	0	0	0	0	0	0	0	0	0	0	0	0	0	0	0	0	0	0	0	0
0	0	0	0	0	0	0	0	0	0	0	0	0	0	0	0	0	0	0	0	0	0	0	0	0	0	0	0	0	0	0
0	0	0	0	0	0	0	0	0	0	0	0	0	0	0	0	0	0	0	0	0	0	0	0	0	0	0	0	0	0	0
0	0	0	0	0	0	0	0	0	0	0	0	0	0	0	0	0	0	0	0	0	0	0	0	0	0	0	0	0	0	0
0	0	0	0	0	0	0	0	0	0	0	0	0	0	0	0	0	0	0	0	0	0	0	0	0	0	0	0	0	0	0
0	0	0	0	0	0	0	0	0	0	0	0	0	0	0	0	0	0	0	0	0	0	0	0	0	0	0	0	0	0	0
0	0	0	0	0	0	0	0	0	0	0	0	0	0	0	0	0	0	0	0	0	0	0	0	0	0	0	0	0	0	0
0	0	0	0	0	0	0	0	0	0	0	0	0	0	0	0	0	0	0	0	0	0	0	0	0	0	0	0	0	0	0
0	0	0	0	0	0	0	0	0	0	0	0	0	0	0	0	0	0	0	0	0	0	0	0	0	0	0	0	0	0	0
0	0	0	0	0	0	0	0	0	0	0	0	0	0	0	0	0	0	0	0	0	0	0	0	0	0	0	0	0	0	0
0	0	0	0	0	0	0	0	0	0	0	0	0	0	0	0	0	0	0	0	0	0	0	0	0	0	0	0	0	0	0
0	0	0	0	0	0	0	0	0	0	0	0	0	0	0	0	0	0	0	0	0	0	0	0	0	0	0	0	0	0	0
0	0	0	0	0	0	0	0	0	0	0	0	0	0	0	0	0	0	0	0	0	0	0	0	0	0	0	0	0	0	0
0	0	0	0	0	0	0	0	0	0	0	0	0	0	0	0	0	0	0	0	0	0	0	0	0	0	0	0	0	0	0
0	0	0	0	0	0	0	0	0	0	0	0	0	0	0	0	0	0	0	0	0	0	0	0	0	0	0	0	0	0	0
0	0	0	0	0	0	0	0	0	0	0	0	0	0	0	0	0	0	0	0	0	0	0	0	0	0	0	0	0	0	0
0	0	0	0	0	0	0	0	0	0	0	0	0	0	0	0	0	0	0	0	0	0	0	0	0	0	0	0	0	0	0
0	0	0	0	0	0	0	0	0	0	0	0	0	0	0	0	0	0	0	0	0	0	0	0	0	0	0	0	0	0	0
0	0	0	0	0	0	0	0	0	0	0	0	0	0	0	0	0	0	0	0	0	0	0	0	0	0	0	0	0	0	0
0	0	0	0	0	0	0	0	0	0	0	0	0	0	0	0	0	0	0	0	0	0	0	0	0	0	0	0	0	0	0
0	0	0	0	0	0	0	0	0	0	0	0	0	0	0	0	0	0	0	0	0	0	0	0	0	0	0	0	0	0	0
0	0	0	0	0	0	0	0	0	0	0	0	0	0	0	0	0	0	0	0	0	0	0	0	0	0	0	0	0	0	0
0	0	0	0	0	0	0	0	0	0	0	0	0	0	0	0	0	0	0	0	0	0	0	0	0	0	0	0	0	0	0
0	0	0	0	0	0	0	0	0	0	0	0	0	0	0	0	0	0	0	0	0	0	0	0	0	0	0	0	0	0	0
0	0	0	0	0	0	0	0	0	0	0	0	0	0	0	0	0	0	0	0	0	0	0	0	0	0	0	0	0	0	0
0	0	0	0	0	0	0	0	0	0	0	0	0	0	0	0	0	0	0	0	0	0	0	0	0	0	0	0	0	0	0
0	0	0	0	0	0	0	0	0	0	0	0	0	0	0	0	0	0	0	0	0	0	0	0	0	0	0	0	0	0	0
0	0	0	0	0	0	0	0	0	0	0	0	0	0	0	0	0	0	0	0	0	0	0	0	0	0	0	0	0	0	0
0	0	0	0	0	0	0	0	0	0	0	0	0	0	0	0	0	0	0	0	0	0	0	0	0	0	0	0	0	0	0
0	0	0	0	0	0	0	0	0	0	0	0	0	0	0	0	0	0	0	0	0	0	0	0	0	0	0	0	0	0	0
0	0	0	0	0	0	0	0	0	0	0	0	0	0	0	0	0	0	0	0	0	0	0	0	0	0	0	0	0	0	0
0	0	0	0	0	0	0	0	0	0	0	0	0	0	0	0	0	0	0	0	0	0	0	0	0	0	0	0	0	0	0
0	0	0	0	0	0	0	0	0	0	0	0	0	0	0	0	0	0	0	0	0	0	0	0	0	0	0	0	0	0	0
0	0	0	0	0	0	0	0	0	0	0	0	0	0	0	0	0	0	0	0	0	0	0	0	0	0	0	0	0	0	0
0	0	0	0	0	0	0	0	0	0	0	0	0	0	0	0	0	0	0	0	0	0	0	0	0	0	0	0	0	0	0
0	0	0	0	0	0	0	0	0	0	0	0	0	0	0	0	0	0	0	0	0	0	0	0	0	0	0	0	0	0	0
0	0	0	0	0	0	0	0	0	0	0	0	0	0	0	0	0	0	0	0	0	0	0	0	0	0	0	0	0	0	0
0	0	0	0	0	0	0	0	0	0	0	0	0	0	0	0	0	0	0	0	0	0	0	0	0	0	0	0	0	0	0
0	0	0	0	0	0	0	0	0	0	0	0	0	0	0	0	0	0	0	0	0	0	0	0	0	0	0	0	0	0	0
0	0	0	0	0	0	0	0	0	0	0	0	0	0	0	0	0	0	0	0	0	0	0	0	0	0	0	0	0	0	0
0	0	0	0	0	0	0	0	0	0	0	0	0	0	0	0	0	0	0	0	0	0	0	0	0	0	0	0	0	0	0
0	0	0	0	0	0	0	0	0	0	0	0	0	0	0	0	0	0	0	0	0	0	0	0	0	0	0	0	0	0	0
0	0	0	0	0	0	0	0	0	0	0	0	0	0	0	0	0	0	0	0	0	0	0	0	0	0	0	0	0	0	0
0	0	0	0	0	0	0	0	0	0	0	0	0	0	0	0	0	0	0	0	0	0	0	0	0	0	0	0	0	0	0
0	0	0	0	0	0	0	0	0	0	0	0	0	0	0	0	0	0	0	0	0	0	0	0	0	0	0	0	0	0	0
0	0	0	0	0	0	0	0	0	0	0	0	0	0	0	0	0	0	0	0	0	0	0	0	0	0	0	0	0	0	0
0	0	0	0	0	0	0	0	0	0	0	0	0	0	0	0	0	0	0	0	0	0	0	0	0	0	0	0	0	0	0
0	0	0	0	0	0	0	0	0	0	0	0	0	0	0	0	0	0	0	0	0	0	0	0	0	0	0	0	0	0	0
0	0	0	0	0	0	0	0	0	0	0	0	0	0	0	0	0	0	0	0	0	0	0	0	0	0	0	0	0	0	0
0	0	0	0	0	0	0	0	0	0	0	0	0	0	0	0	0	0	0	0	0	0	0	0	0	0	0	0	0	0	0
0	0	0	0	0	0	0	0	0	0	0	0	0	0	0	0	0	0	0	0	0	0	0	0	0	0	0	0	0	0	0
0	0	0	0	0	0	0	0	0	0	0	0	0	0	0	0	0	0	0	0	0	0	0	0	0	0	0	0	0	0	0
0	0	0	0	0	0	0	0	0	0	0	0	0	0	0	0	0	0	0	0	0	0	0	0	0	0	0	0	0	0	0
0	0	0	0	0	0	0	0	0	0	0	0	0	0	0	0	0	0	0	0	0	0	0	0	0	0	0	0	0	0	0
0	0	0	0	0	0	0	0	0	0	0	0	0	0	0	0	0	0	0	0	0	0	0	0	0	0	0	0	0	0	0
0	0	0	0	0	0	0	0	0	0	0	0	0	0	0	0	0	0	0	0	0	0	0	0	0	0	0	0	0	0	0
0	0	0	0	0	0	0	0	0	0	0	0	0	0	0	0	0	0	0	0	0	0	0	0	0	0	0	0	0	0	0
0	0	0	0	0	0	0	0	0	0	0	0	0	0	0	0	0	0	0	0	0	0	0	0	0	0	0	0	0	0	0
0	0	0	0	0	0	0	0	0	0	0	0	0	0	0	0	0	0	0	0	0	0	0	0	0	0	0	0	0	0	0
0	0	0	0	0	0	0	0	0	0	0	0	0	0	0	0	0	0	0	0	0	0	0	0	0	0	0	0	0	0	0
0	0	0	0	0	0	0	0	0	0	0	0	0	0	0	0	0	0	0	0	0	0	0	0	0	0	0	0	0	0	0
0	0	0	0	0	0	0	0	0	0	0	0	0	0	0	0	0	0	0	0	0	0	0	0	0	0	0	0	0	0	0
0	0	0	0	0	0	0	0	0	0	0	0	0	0	0	0	0	0	0	0	0	0	0	0	0	0	0	0	0	0	0
0	0	0	0	0	0	0	0	0	0	0	0	0	0	0	0	0	0	0	0	0	0	0	0	0	0	0	0	0	0	0
0	0	0	0	0	0	0	0	0	0	0	0	0	0	0	0	0	0	0	0	0	0	0	0	0	0	0	0	0	0	0
0	0	0	0	0	0	0	0	0	0	0	0	0	0	0	0	0	0	0	0	0	0	0	0	0	0	0	0	0	0	0
0	0	0	0	0	0	0	0	0	0	0	0	0	0	0	0	0	0	0	0	0	0	0	0	0	0	0	0	0	0	0
0	0	0	0	0	0	0	0	0	0	0	0	0	0	0	0	0	0	0	0	0	0	0	0	0	0	0	0	0	0	0
0	0	0	0	0	0	0	0	0	0	0	0	0	0	0	0	0	0	0	0	0	0	0	0	0	0	0	0	0	0	0
0	0	0	0	0	0	0	0	0	0	0	0	0	0	0	0	0	0	0	0	0	0	0	0	0	0	0	0	0	0	0
0	0	0	0	0	0	0	0	0	0	0	0	0	0	0	0	0	0	0	0	0	0	0	0	0	0	0	0	0	0	0
0	0	0	0	0	0	0	0	0	0	0	0	0	0	0	0	0	0	0	0	0	0	0	0	0	0	0	0	0	0	0
0	0	0	0	0	0	0	0	0	0	0	0	0	0	0	0	0	0	0	0	0	0	0	0	0	0	0	0	0	0	0
0	0	0	0	0	0	0	0	0	0	0	0	0	0	0	0	0	0	0	0	0	0	0	0	0	0	0	0	0	0	0
0	0	0	0	0	0	0	0	0	0	0	0	0	0	0	0	0	0	0	0	0	0	0	0	0	0	0	0	0	0	0
0	0	0	0	0	0	0	0	0	0	0	0	0	0	0	0	0	0	0	0	0	0	0	0	0	0	0	0	0	0	0
0	0	0	0	0	0	0	0	0	0	0	0	0	0	0	0	0	0	0	0	0	0	0	0	0	0	0	0	0	0	0
0	0	0	0	0	0	0	0	0	0	0	0	0	0	0	0	0	0	0	0	0	0	0	0	0	0	0	0	0	0	0
0	0	0	0	0	0	0	0	0	0	0	0	0	0	0	0	0	0	0	0	0	0	0	0	0	0	0	0	0	0	0
0	0	0	0	0	0	0	0	0	0	0	0	0	0	0	0	0	0	0	0	0	0	0	0	0	0	0	0	0	0	0
0	0	0	0	0	0	0	0	0	0	0	0	0	0	0	0	0	0	0	0	0	0	0	0	0	0	0	0	0	0	0
0	0	0	0	0	0	0	0	0	0	0	0	0	0	0	0	0	0	0	0	0	0	0	0	0	0	0	0	0	0	0
0	0	0	0	0	0	0	0	0	0	0	0	0	0	0	0	0	0	0	0	0	0	0	0	0	0	0	0	0	0	0
0	0	0	0	0	0	0	0	0	0	0	0	0	0	0	0	0	0	0	0	0	0	0	0	0	0	0	0	0	0	0
0	0	0	0	0	0	0	0	0	0	0	0	0	0	0	0	0	0	0	0	0	0	0	0	0	0	0	0	0	0	0
0	0	0	0	0	0	0	0	0	0	0	0	0	0	0	0	0	0	0	0	0	0	0	0	0	0	0	0	0	0	0
0	0	0	0	0	0	0	0	0	0	0	0	0	0	0	0	0	0	0	0	0	0	0	0	0	0	0	0	0	0	0
0	0	0	0	0	0	0	0	0	0	0	0	0	0	0	0	0	0	0	0	0	0	0	0	0	0	0	0	0	0	0
0	0	0	0	0	0	0	0	0	0	0	0	0	0	0	0	0	0	0	0	0	0	0	0	0	0	0	0	0	0	0
0	0	0	0	0	0	0	0	0	0	0	0	0	0	0	0	0	0	0	0	0	0	0	0	0	0	0	0	0	0	0
0	0	0	0	0	0	0	0	0	0	0	0	0	0	0	0	0	0	0	0	0	0	0	0	0	0	0	0	0	0	0
0	0	0	0	0	0	0	0	0	0	0	0	0	0	0	0	0	0	0	0	0	0	0	0	0	0	0	0	0	0	0
0	0	0	0	0	0	0	0	0	0	0	0	0	0	0	0	0	0	0	0	0	0	0	0	0	0	0	0	0	0	0
0	0	0	0	0	0	0	0	0	0	0	0	0	0	0	0	0	0	0	0	0	0	0	0	0	0	0	0	0	0	0
0	0	0	0	0	0	0	0	0	0	0	0	0	0	0	0	0	0	0	0	0	0	0	0	0	0	0	0	0	0	0
0	0	0	0	0	0	0	0	0	0	0	0	0	0	0	0	0	0	0	0	0	0	0	0	0	0	0	0	0	0	0
0	0	0	0	0	0	0	0	0	0	0	0	0	0	0	0	0	0	0	0	0	0	0	0	0	0	0	0	0	0	0
0	0	0	0	0	0	0	0	0	0	0	0	0	0	0	0	0	0	0	0	0	0	0	0	0	0	0	0	0	0	0
0	0	0	0	0	0	0	0	0	0	0	0	0	0	0	0	0	0	0	0	0	0	0	0	0	0	0	0	0	0	0
0	0	0	0	0	0	0	0	0	0	0	0	0	0	0	0	0	0	0	0	0	0	0	0	0	0	0	0	0	0	0
0	0	0	0	0	0	0	0	0	0	0	0	0	0	0	0	0	0	0	0	0	0	0	0	0	0	0	0	0	0	0
0	0	0	0	0	0	0	0	0	0	0	0	0	0	0	0	0	0	0	0	0	0	0	0	0	0	0	0	0	0	0
0	0	0	0	0	0	0	0	0	0	0	0	0	0	0	0	0	0	0	0	0	0	0	0	0	0	0	0	0	0	0
0	0	0	0	0	0	0	0	0	0	0	0	0	0	0	0	0	0	0	0	0	0	0	0	0	0	0	0	0	0	0
0	0	0	0	0	0	0	0	0	0	0	0	0	0	0	0	0	0	0	0	0	0	0	0	0	0	0	0	0	0	0
0	0	0	0	0	0	0	0	0	0	0	0	0	0	0	0	0	0	0	0	0	0	0	0	0	0	0	0	0	0	0
0	0	0	0	0	0	0	0	0	0	0	0	0	0	0	0	0	0	0	0	0	0	0	0	0	0	0	0	0	0	0
0	0	0	0	0	0	0	0	0	0	0	0	0	0	0	0	0	0	0	0	0	0	0	0	0	0	0	0	0	0	0
0	0	0	0	0	0	0	0	0	0	0	0	0	0	0	0	0	0	0	0	0	0	0	0	0	0	0	0	0	0	0
0	0	0	0	0	0	0	0	0	0	0	0	0	0	0	0	0	0	0	0	0	0	0	0	0	0	0	0	0	0	0
0	0	0	0	0	0	0	0	0	0	0	0	0	0	0	0	0	0	0	0	0	0	0	0	0	0	0	0	0	0	0
0	0	0	0	0	0	0	0	0	0	0	0	0	0	0	0	0	0	0	0	0	0	0	0	0	0	0	0	0	0	0
0	0	0	0	0	0	0	0	0	0	0	0	0	0	0	0	0	0	0	0	0	0	0	0	0	0	0	0	0	0	0
0	0	0	0	0	0	0	0	0	0	0	0	0	0	0	0	0	0	0	0	0	0	0	0	0	0	0	0	0	0	0
0	0	0	0	0	0	0	0	0	0	0	0	0	0	0	0	0	0	0	0	0	0	0	0	0	0	0	0	0	0	0
0	0	0	0	0	0	0	0	0	0	0	0	0	0	0	0	0	0	0	0	0	0	0	0	0	0	0	0	0	0	0
0	0	0	0	0	0	0	0	0	0	0	0	0	0	0	0	0	0	0	0	0	0	0	0	0	0	0	0	0	0	0
0	0	0	0	0	0	0	0	0	0	0	0	0	0	0	0	0	0	0	0	0	0	0	0	0	0	0	0	0	0	0
0	0	0	0	0	0	0	0	0	0	0	0	0	0	0	0	0	0	0	0	0	0	0	0	0	0	0	0	0	0	0
0	0	0	0	0	0	0	0	0	0	0	0	0	0	0	0	0	0	0	0	0	0	0	0	0	0	0	0	0	0	0
0	0	0	0	0	0	0	0	0	0	0	0	0	0	0	0	0	0	0	0	0	0	0	0	0	0	0	0	0	0	0
0	0	0	0	0	0	0	0	0	0	0	0	0	0	0	0	0	0	0	0	0	0	0	0	0	0	0	0	0	0	0
0	0	0	0	0	0	0	0	0	0	0	0	0	0	0	0	0	0	0	0	0	0	0	0	0	0	0	0	0	0	0
0	0	0	0	0	0	0	0	0	0	0	0	0	0	0	0	0	0	0	0	0	0	0	0	0	0	0	0	0	0	0
0	0	0	0	0	0	0	0	0	0	0	0	0	0	0	0	0	0	0	0	0	0	0	0	0	0	0	0	0	0	0
0	0	0	0	0	0	0	0	0	0	0	0	0	0	0	0	0	0	0	0	0	0	0	0	0	0	0	0	0	0	0
0	0	0	0	0	0	0	0	0	0	0	0	0	0	0	0	0	0	0	0	0	0	0	0	0	0	0	0	0	0	0
0	0	0	0	0	0	0	0	0	0	0	0	0	0	0	0	0	0	0	0	0	0	0	0	0	0	0	0	0	0	0
0	0	0	0	0	0	0	0	0	0	0	0	0	0	0	0	0	0	0	0	0	0	0	0	0	0	0	0	0	0	0
0	0	0	0	0	0	0	0	0	0	0	0	0	0	0	0	0	0	0	0	0	0	0	0	0	0	0	0	0	0	0
0	0	0	0	0	0	0	0	0	0	0	0	0	0	0	0	0	0	0	0	0	0	0	0	0	0	0	0	0	0	0
0	0	0	0	0	0	0	0	0	0	0	0	0	0	0	0	0	0	0	0	0	0	0	0	0	0	0	0	0	0	0
0	0	0	0	0	0	0	0	0	0	0	0	0	0	0	0	0	0	0	0	0	0	0	0	0	0	0	0	0	0	0
0	0	0	0	0	0	0	0	0	0	0	0	0	0	0	0	0	0	0	0	0	0	0	0	0	0	0	0	0	0	0
0	0	0	0	0	0	0	0	0	0	0	0	0	0	0	0	0	0	0	0	0	0	0	0	0	0	0	0	0	0	0
0	0	0	0	0	0	0	0	0	0	0	0	0	0	0	0	0	0	0	0	0	0	0	0	0	0	0	0	0	0	0
0	0	0	0	0	0	0	0	0	0	0	0	0	0	0	0	0	0	0	0	0	0	0	0	0	0	0	0	0	0	0
0	0	0	0	0	0	0	0	0	0	0	0	0	0	0	0	0	0	0	0	0	0	0	0	0	0	0	0	0	0	0
0	0	0	0	0	0	0	0	0	0	0	0	0	0	0	0	0	0	0	0	0	0	0	0	0	0	0	0	0	0	0
0	0	0	0	0	0	0	0	0	0	0	0	0	0	0	0	0	0	0	0	0	0	0	0	0	0	0	0	0	0	0
0	0	0	0	0	0	0	0	0	0	0	0	0	0	0	0	0	0	0	0	0	0	0	0	0	0	0	0	0	0	0
0	0	0	0	0	0	0	0	0	0	0	0	0	0	0	0	0	0	0	0	0	0	0	0	0	0	0	0	0	0	0
0	0	0	0	0	0	0	0	0	0	0	0	0	0	0	0	0	0	0	0	0	0	0	0	0	0	0	0	0	0	0
0	0	0	0	0	0	0	0	0	0	0	0	0	0	0	0	0	0	0	0	0	0	0	0	0	0	0	0	0	0	0
0	0	0	0	0	0	0	0	0	0	0	0	0	0	0	0	0	0	0	0	0	0	0	0	0	0	0	0	0	0	0
0	0	0	0	0	0	0	0	0	0	0	0	0	0	0	0	0	0	0	0	0	0	0	0	0	0	0	0	0	0	0
0	0	0	0	0	0	0	0	0	0	0	0	0	0	0	0	0	0	0	0	0	0	0	0	0	0	0	0	0	0	0
0	0	0	0	0	0	0	0	0	0	0	0	0	0	0	0	0	0	0	0	0	0	0	0	0	0	0	0	0	0	0
0	0	0	0	0	0	0	0	0	0	0	0	0	0	0	0	0	0	0	0	0	0	0	0	0	0	0	0	0	0	0
0	0	0	0	0	0	0	0	0	0	0	0	0	0	0	0	0	0	0	0	0	0	0	0	0	0	0	0	0	0	0
0	0	0	0	0	0	0	0	0	0	0	0	0	0	0	0	0	0	0	0	0	0	0	0	0	0	0	0	0	0	0
0	0	0	0	0	0	0	0	0	0	0	0	0	0	0	0	0	0	0	0	0	0	0	0	0	0	0	0	0	0	0
0	0	0	0	0	0	0	0	0	0	0	0	0	0	0	0	0	0	0	0	0	0	0	0	0	0	0	0	0	0	0
0	0	0	0	0	0	0	0	0	0	0	0	0	0	0	0	0	0	0	0	0	0	0	0	0	0	0	0	0	0	0
0	0	0	0	0	0	0	0	0	0	0	0	0	0	0	0	0	0	0	0	0	0	0	0	0	0	0	0	0	0	0
0	0	0	0	0	0	0	0	0	0	0	0	0	0	0	0	0	0	0	0	0	0	0	0	0	0	0	0	0	0	0
0	0	0	0	0	0	0	0	0	0	0	0	0	0	0	0	0	0	0	0	0	0	0	0	0	0	0	0	0	0	0
0	0	0	0	0	0	0	0	0	0	0	0	0	0	0	0	0	0	0	0	0	0	0	0	0	0	0	0	0	0	0
0	0	0	0	0	0	0	0	0	0	0	0	0	0	0	0	0	0	0	0	0	0	0	0	0	0	0	0	0	0	0
0	0	0	0	0	0	0	0	0	0	0	0	0	0	0	0	0	0	0	0	0	0	0	0	0	0	0	0	0	0	0
0	0	0	0	0	0	0	0	0	0	0	0	0	0	0	0	0	0	0	0	0	0	0	0	0	0	0	0	0	0	0
0	0	0	0	0	0	0	0	0	0	0	0	0	0	0	0	0	0	0	0	0	0	0	0	0	0	0	0	0	0	0
0	0	0	0	0	0	0	0	0	0	0	0	0	0	0	0	0	0	0	0	0	0	0	0	0	0	0	0	0	0	0
0	0	0	0	0	0	0	0	0	0	0	0	0	0	0	0	0	0	0	0	0	0	0	0	0	0	0	0	0	0	0
0	0	0	0	0	0	0	0	0	0	0	0	0	0	0	0	0	0	0	0	0	0	0	0	0	0	0	0	0	0	0
0	0	0	0	0	0	0	0	0	0	0	0	0	0	0	0	0	0	0	0	0	0	0	0	0	0	0	0	0	0	0
0	0	0	0	0	0	0	0	0	0	0	0	0	0	0	0	0	0	0	0	0	0	0	0	0	0	0	0	0	0	0
0	0	0	0	0	0	0	0	0	0	0	0	0	0	0	0	0	0	0	0	0	0	0	0	0	0	0	0	0	0	0
0	0	0	0	0	0	0	0	0	0	0	0	0	0	0	0	0	0	0	0	0	0	0	0	0	0	0	0	0	0	0
0	0	0	0	0	0	0	0	0	0	0	0	0	0	0	0	0	0	0	0	0	0	0	0	0	0	0	0	0	0	0
0	0	0	0	0	0	0	0	0	0	0	0	0	0	0	0	0	0	0	0	0	0	0	0	0	0	0	0	0	0	0
0	0	0	0	0	0	0	0	0	0	0	0	0	0	0	0	0	0	0	0	0	0	0	0	0	0	0	0	0	0	0
0	0	0	0	0	0	0	0	0	0	0	0	0	0	0	0	0	0	0	0	0	0	0	0	0	0	0	0	0	0	0
0	0	0	0	0	0	0	0	0	0	0	0	0	0	0	0	0	0	0	0	0	0	0	0	0	0	0	0	0	0	0
0	0	0	0	0	0	0	0	0	0	0	0	0	0	0	0	0	0	0	0	0	0	0	0	0	0	0	0	0	0	0
0	0	0	0	0	0	0	0	0	0	0	0	0	0	0	0	0	0	0	0	0	0	0	0	0	0	0	0	0	0	0
0	0	0	0	0	0	0	0	0	0	0	0	0	0	0	0	0	0	0	0	0	0	0	0	0	0	0	0	0	0	0
0	0	0	0	0	0	0	0	0	0	0	0	0	0	0	0	0	0	0	0	0	0	0	0	0	0	0	0	0	0	0
0	0	0	0	0	0	0	0	0	0	0	0	0	0	0	0	0	0	0	0	0	0	0	0	0	0	0	0	0	0	0
0	0	0	0	0	0	0	0	0	0	0	0	0	0	0	0	0	0	0	0	0	0	0	0	0	0	0	0	0	0	0
0	0	0	0	0	0	0	0	0	0	0	0	0	0	0	0	0	0	0	0	0	0	0	0	0	0	0	0	0	0	0
0	0	0	0	0	0	0	0	0	0	0	0	0	0	0	0	0	0	0	0	0	0	0	0	0	0	0	0	0	0	0
0	0	0	0	0	0	0	0	0	0	0	0	0	0	0	0	0	0	0	0	0	0	0	0	0	0	0	0	0	0	0
0	0	0	0	0	0	0	0	0	0	0	0	0	0	0	0	0	0	0	0	0	0	0	0	0	0	0	0	0	0	0
0	0	0	0	0	0	0	0	0	0	0	0	0	0	0	0	0	0	0	0	0	0	0	0	0	0	0	0	0	0	0
0	0	0	0	0	0	0	0	0	0	0	0	0	0	0	0	0	0	0	0	0	0	0	0	0	0	0	0	0	0	0
0	0	0	0	0	0	0	0	0	0	0	0	0	0	0	0	0	0	0	0	0	0	0	0	0	0	0	0	0	0	0
0	0	0	0	0	0	0	0	0	0	0	0	0	0	0	0	0	0	0	0	0	0	0	0	0	0	0	0	0	0	0
0	0	0	0	0	0	0	0	0	0	0	0	0	0	0	0	0	0	0	0	0	0	0	0	0	0	0	0	0	0	0
0	0	0	0	0	0	0	0	0	0	0	0	0	0	0	0	0	0	0	0	0	0	0	0	0	0	0	0	0	0	0
0	0	0	0	0	0	0	0	0	0	0	0	0	0	0	0	0	0	0	0	0	0	0	0	0	0	0	0	0	0	0
0	0	0	0	0	0	0	0	0	0	0	0	0	0	0	0	0	0	0	0	0	0	0	0	0	0	0	0	0	0	0
0	0	0	0	0	0	0	0	0	0	0	0	0	0	0	0	0	0	0	0	0	0	0	0	0	0	0	0	0	0	0
0	0	0	0	0	0	0	0	0	0	0	0	0	0	0	0	0	0	0	0	0	0	0	0	0	0	0	0	0	0	0
0	0	0	0	0	0	0	0	0	0	0	0	0	0	0	0	0	0	0	0	0	0	0	0	0	0	0	0	0	0	0
0	0	0	0	0	0	0	0	0	0	0	0	0	0	0	0	0	0	0	0	0	0	0	0	0	0	0	0	0	0	0
0	0	0	0	0	0	0	0	0	0	0	0	0	0	0	0	0	0	0	0	0	0	0	0	0	0	0	0	0	0	0
0	0	0	0	0	0	0	0	0	0	0	0	0	0	0	0	0	0	0	0	0	0	0	0	0	0	0	0	0	0	0
0	0	0	0	0	0	0	0	0	0	0	0	0	0	0	0	0	0	0	0	0	0	0	0	0	0	0	0	0	0	0
0	0	0	0	0	0	0	0	0	0	0	0	0	0	0	0	0	0	0	0	0	0	0	0	0	0	0	0	0	0	0
0	0	0	0	0	0	0	0	0	0	0	0	0	0	0	0	0	0	0	0	0	0	0	0	0	0	0	0	0	0	0
0	0	0	0	0	0	0	0	0	0	0	0	0	0	0	0	0	0	0	0	0	0	0	0	0	0	0	0	0	0	0
0	0	0	0	0	0	0	0	0	0	0	0	0	0	0	0	0	0	0	0	0	0	0	0	0	0	0	0	0	0	0
0	0	0	0	0	0	0	0	0	0	0	0	0	0	0	0	0	0	0	0	0	0	0	0	0	0	0	0	0	0	0
0	0	0	0	0	0	0	0	0	0	0	0	0	0	0	0	0	0	0	0	0	0	0	0	0	0	0	0	0	0	0
0	0	0	0	0	0	0	0	0	0	0	0	0	0	0	0	0	0	0	0	0	0	0	0	0	0	0	0	0	0	0
0	0	0	0	0	0	0	0	0	0	0	0	0	0	0	0	0	0	0	0	0	0	0	0	0	0	0	0	0	0	0
0	0	0	0	0	0	0	0	0	0	0	0	0	0	0	0	0	0	0	0	0	0	0	0	0	0	0	0	0	0	0
0	0	0	0	0	0	0	0	0	0	0	0	0	0	0	0	0	0	0	0	0	0	0	0	0	0	0	0	0	0	0
0	0	0	0	0	0	0	0	0	0	0	0	0	0	0	0	0	0	0	0	0	0	0	0	0	0	0	0	0	0	0
0	0	0	0	0	0	0	0	0	0	0	0	0	0	0	0	0	0	0	0	0	0	0	0	0	0	0	0	0	0	0
0	0	0	0	0	0	0	0	0	0	0	0	0	0	0	0	0	0	0	0	0	0	0	0	0	0	0	0	0	0	0
0	0	0	0	0	0	0	0	0	0	0	0	0	0	0	0	0	0	0	0	0	0	0	0	0	0	0	0	0	0	0
0	0	0	0	0	0	0	0	0	0	0	0	0	0	0	0	0	0	0	0	0	0	0	0	0	0	0	0	0	0	0
0	0	0	0	0	0	0	0	0	0	0	0	0	0	0	0	0	0	0	0	0	0	0	0	0	0	0	0	0	0	0
0	0	0	0	0	0	0	0	0	0	0	0	0	0	0	0	0	0	0	0	0	0	0	0	0	0	0	0	0	0	0
0	0	0	0	0	0	0	0	0	0	0	0	0	0	0	0	0	0	0	0	0	0	0	0	0	0	0	0	0	0	0
0	0	0	0	0	0	0	0	0	0	0	0	0	0	0	0	0	0	0	0	0	0	0	0	0	0	0	0	0	0	0
0	0	0	0	0	0	0	0	0	0	0	0	0	0	0	0	0	0	0	0	0	0	0	0	0	0	0	0	0	0	0
0	0	0	0	0	0	0	0	0	0	0	0	0	0	0	0	0	0	0	0	0	0	0	0	0	0	0	0	0	0	0
0	0	0	0	0	0	0	0	0	0	0	0	0	0	0	0	0	0	0	0	0	0	0	0	0	0	0	0	0	0	0
0	0	0	0	0	0	0	0	0	0	0	0	0	0	0	0	0	0	0	0	0	0	0	0	0	0	0	0	0	0	0
0	0	0	0	0	0	0	0	0	0	0	0	0	0	0	0	0	0	0	0	0	0	0	0	0	0	0	0	0	0	0
0	0	0	0	0	0	0	0	0	0	0	0	0	0	0	0	0	0	0	0	0	0	0	0	0	0	0	0	0	0	0
0	0	0	0	0	0	0	0	0	0	0	0	0	0	0	0	0	0	0	0	0	0	0	0	0	0	0	0	0	0	0
0	0	0	0	0	0	0	0	0	0	0	0	0	0	0	0	0	0	0	0	0	0	0	0	0	0	0	0	0	0	0
0	0	0	0	0	0	0	0	0	0	0	0	0	0	0	0	0	0	0	0	0	0	0	0	0	0	0	0	0	0	0
0	0	0	0	0	0	0	0	0	0	0	0	0	0	0	0	0	0	0	0	0	0	0	0	0	0	0	0	0	0	0
0	0	0	0	0	0	0	0	0	0	0	0	0	0	0	0	0	0	0	0	0	0	0	0	0	0	0	0	0	0	0
0	0	0	0	0	0	0	0	0	0	0	0	0	0	0	0	0	0	0	0	0	0	0	0	0	0	0	0	0	0	0
0	0	0	0	0	0	0	0	0	0	0	0	0	0	0	0	0	0	0	0	0	0	0	0	0	0	0	0	0	0	0
0	0	0	0	0	0	0	0	0	0	0	0	0	0	0	0	0	0	0	0	0	0	0	0	0	0	0	0	0	0	0
0	0	0	0	0	0	0	0	0	0	0	0	0	0	0	0	0	0	0	0	0	0	0	0	0	0	0	0	0	0	0
0	0	0	0	0	0	0	0	0	0	0	0	0	0	0	0	0	0	0	0	0	0	0	0	0	0	0	0	0	0	0
0	0	0	0	0	0	0	0	0	0	0	0	0	0	0	0	0	0	0	0	0	0	0	0	0	0	0	0	0	0	0
0	0	0	0	0	0	0	0	0	0	0	0	0	0	0	0	0	0	0	0	0	0	0	0	0	0	0	0	0	0	0
0	0	0	0	0	0	0	0	0	0	0	0	0	0	0	0	0	0	0	0	0	0	0	0	0	0	0	0	0	0	0
0	0	0	0	0	0	0	0	0	0	0	0	0	0	0	0	0	0	0	0	0	0	0	0	0	0	0	0	0	0	0
0	0	0	0	0	0	0	0	0	0	0	0	0	0	0	0	0	0	0	0	0	0	0	0	0	0	0	0	0	0	0
0	0	0	0	0	0	0	0	0	0	0	0	0	0	0	0	0	0	0	0	0	0	0	0	0	0	0	0	0	0	0
0	0	0	0	0	0	0	0	0	0	0	0	0	0	0	0	0	0	0	0	0	0	0	0	0	0	0	0	0	0	0
0	0	0	0	0	0	0	0	0	0	0	0	0	0	0	0	0	0	0	0	0	0	0	0	0	0	0	0	0	0	0
0	0	0	0	0	0	0	0	0	0	0	0	0	0	0	0	0	0	0	0	0	0	0	0	0	0	0	0	0	0	0
0	0	0	0	0	0	0	0	0	0	0	0	0	0	0	0	0	0	0	0	0	0	0	0	0	0	0	0	0	0	0
0	0	0	0	0	0	0	0	0	0	0	0	0	0	0	0	0	0	0	0	0	0	0	0	0	0	0	0	0	0	0
0	0	0	0	0	0	0	0	0	0	0	0	0	0	0	0	0	0	0	0	0	0	0	0	0	0	0	0	0	0	0
0	0	0	0	0	0	0	0	0	0	0	0	0	0	0	0	0	0	0	0	0	0	0	0	0	0	0	0	0	0	0
0	0	0	0	0	0	0	0	0	0	0	0	0	0	0	0	0	0	0	0	0	0	0	0	0	0	0	0	0	0	0
0	0	0	0	0	0	0	0	0	0	0	0	0	0	0	0	0	0	0	0	0	0	0	0	0	0	0	0	0	0	0
0	0	0	0	0	0	0	0	0	0	0	0	0	0	0	0	0	0	0	0	0	0	0	0	0	0	0	0	0	0	0
0	0	0	0	0	0	0	0	0	0	0	0	0	0	0	0	0	0	0	0	0	0	0	0	0	0	0	0	0	0	0
0	0	0	0	0	0	0	0	0	0	0	0	0	0	0	0	0	0	0	0	0	0	0	0	0	0	0	0	0	0	0
0	0	0	0	0	0	0	0	0	0	0	0	0	0	0	0	0	0	0	0	0	0	0	0	0	0	0	0	0	0	0
0	0	0	0	0	0	0	0	0	0	0	0	0	0	0	0	0	0	0	0	0	0	0	0	0	0	0	0	0	0	0
0	0	0	0	0	0	0	0	0	0	0	0	0	0	0	0	0	0	0	0	0	0	0	0	0	0	0	0	0	0	0
0	0	0	0	0	0	0	0	0	0	0	0	0	0	0	0	0	0	0	0	0	0	0	0	0	0	0	0	0	0	0
0	0	0	0	0	0	0	0	0	0	0	0	0	0	0	0	0	0	0	0	0	0	0	0	0	0	0	0	0	0	0
0	0	0	0	0	0	0	0	0	0	0	0	0	0	0	0	0	0	0	0	0	0	0	0	0	0	0	0	0	0	0
0	0	0	0	0	0	0	0	0	0	0	0	0	0	0	0	0	0	0	0	0	0	0	0	0	0	0	0	0	0	0
0	0	0	0	0	0	0	0	0	0	0	0	0	0	0	0	0	0	0	0	0	0	0	0	0	0	0	0	0	0	0
0	0	0	0	0	0	0	0	0	0	0	0	0	0	0	0	0	0	0	0	0	0	0	0	0	0	0	0	0	0	0
0	0	0	0	0	0	0	0	0	0	0	0	0	0	0	0	0	0	0	0	0	0	0	0	0	0	0	0	0	0	0
0	0	0	0	0	0	0	0	0	0	0	0	0	0	0	0	0	0	0	0	0	0	0	0	0	0	0	0	0	0	0
0	0	0	0	0	0	0	0	0	0	0	0	0	0	0	0	0	0	0	0	0	0	0	0	0	0	0	0	0	0	0
0	0	0	0	0	0	0	0	0	0	0	0	0	0	0	0	0	0	0	0	0	0	0	0	0	0	0	0	0	0	0
0	0	0	0	0	0	0	0	0	0	0	0	0	0	0	0	0	0	0	0	0	0	0	0	0	0	0	0	0	0	0
0	0	0	0	0	0	0	0	0	0	0	0	0	0	0	0	0	0	0	0	0	0	0	0	0	0	0	0	0	0	0
0	0	0	0	0	0	0	0	0	0	0	0	0	0	0	0	0	0	0	0	0	0	0	0	0	0	0	0	0	0	0
0	0	0	0	0	0	0	0	0	0	0	0	0	0	0	0	0	0	0	0	0	0	0	0	0	0	0	0	0	0	0
0	0	0	0	0	0	0	0	0	0	0	0	0	0	0	0	0	0	0	0	0	0	0	0	0	0	0	0	0	0	0
0	0	0	0	0	0	0	0	0	0	0	0	0	0	0	0	0	0	0	0	0	0	0	0	0	0	0	0	0	0	0
0	0	0	0	0	0	0	0	0	0	0	0	0	0	0	0	0	0	0	0	0	0	0	0	0	0	0	0	0	0	0
0	0	0	0	0	0	0	0	0	0	0	0	0	0	0	0	0	0	0	0	0	0	0	0	0	0	0	0	0	0	0
0	0	0	0	0	0	0	0	0	0	0	0	0	0	0	0	0	0	0	0	0	0	0	0	0	0	0	0	0	0	0
0	0	0	0	0	0	0	0	0	0	0	0	0	0	0	0	0	0	0	0	0	0	0	0	0	0	0	0	0	0	0
0	0	0	0	0	0	0	0	0	0	0	0	0	0	0	0	0	0	0	0	0	0	0	0	0	0	0	0	0	0	0
0	0	0	0	0	0	0	0	0	0	0	0	0	0	0	0	0	0	0	0	0	0	0	0	0	0	0	0	0	0	0
0	0	0	0	0	0	0	0	0	0	0	0	0	0	0	0	0	0	0	0	0	0	0	0	0	0	0	0	0	0	0
0	0	0	0	0	0	0	0	0	0	0	0	0	0	0	0	0	0	0	0	0	0	0	0	0	0	0	0	0	0	0
0	0	0	0	0	0	0	0	0	0	0	0	0	0	0	0	0	0	0	0	0	0	0	0	0	0	0	0	0	0	0
0	0	0	0	0	0	0	0	0	0	0	0	0	0	0	0	0	0	0	0	0	0	0	0	0	0	0	0	0	0	0
0	0	0	0	0	0	0	0	0	0	0	0	0	0	0	0	0	0	0	0	0	0	0	0	0	0	0	0	0	0	0
0	0	0	0	0	0	0	0	0	0	0	0	0	0	0	0	0	0	0	0	0	0	0	0	0	0	0	0	0	0	0
0	0	0	0	0	0	0	0	0	0	0	0	0	0	0	0	0	0	0	0	0	0	0	0	0	0	0	0	0	0	0
0	0	0	0	0	0	0	0	0	0	0	0	0	0	0	0	0	0	0	0	0	0	0	0	0	0	0	0	0	0	0
0	0	0	0	0	0	0	0	0	0	0	0	0	0	0	0	0	0	0	0	0	0	0	0	0	0	0	0	0	0	0
0	0	0	0	0	0	0	0	0	0	0	0	0	0	0	0	0	0	0	0	0	0	0	0	0	0	0	0	0	0	0
0	0	0	0	0	0	0	0	0	0	0	0	0	0	0	0	0	0	0	0	0	0	0	0	0	0	0	0	0	0	0
0	0	0	0	0	0	0	0	0	0	0	0	0	0	0	0	0	0	0	0	0	0	0	0	0	0	0	0	0	0	0
0	0	0	0	0	0	0	0	0	0	0	0	0	0	0	0	0	0	0	0	0	0	0	0	0	0	0	0	0	0	0
0	0	0	0	0	0	0	0	0	0	0	0	0	0	0	0	0	0	0	0	0	0	0	0	0	0	0	0	0	0	0
0	0	0	0	0	0	0	0	0	0	0	0	0	0	0	0	0	0	0	0	0	0	0	0	0	0	0	0	0	0	0
0	0	0	0	0	0	0	0	0	0	0	0	0	0	0	0	0	0	0	0	0	0	0	0	0	0	0	0	0	0	0
0	0	0	0	0	0	0	0	0	0	0	0	0	0	0	0	0	0	0	0	0	0	0	0	0	0	0	0	0	0	0
0	0	0	0	0	0	0	0	0	0	0	0	0	0	0	0	0	0	0	0	0	0	0	0	0	0	0	0	0	0	0
0	0	0	0	0	0	0	0	0	0	0	0	0	0	0	0	0	0	0	0	0	0	0	0	0	0	0	0	0	0	0
0	0	0	0	0	0	0	0	0	0	0	0	0	0	0	0	0	0	0	0	0	0	0	0	0	0	0	0	0	0	0
0	0	0	0	0	0	0	0	0	0	0	0	0	0	0	0	0	0	0	0	0	0	0	0	0	0	0	0	0	0	0
0	0	0	0	0	0	0	0	0	0	0	0	0	0	0	0	0	0	0	0	0	0	0	0	0	0	0	0	0	0	0
0	0	0	0	0	0	0	0	0	0	0	0	0	0	0	0	0	0	0	0	0	0	0	0	0	0	0	0	0	0	0
0	0	0	0	0	0	0	0	0	0	0	0	0	0	0	0	0	0	0	0	0	0	0	0	0	0	0	0	0	0	0
0	0	0	0	0	0	0	0	0	0	0	0	0	0	0	0	0	0	0	0	0	0	0	0	0	0	0	0	0	0	0
0	0	0	0	0	0	0	0	0	0	0	0	0	0	0	0	0	0	0	0	0	0	0	0	0	0	0	0	0	0	0
0	0	0	0	0	0	0	0	0	0	0	0	0	0	0	0	0	0	0	0	0	0	0	0	0	0	0	0	0	0	0
0	0	0	0	0	0	0	0	0	0	0	0	0	0	0	0	0	0	0	0	0	0	0	0	0	0	0	0	0	0	0
0	0	0	0	0	0	0	0	0	0	0	0	0	0	0	0	0	0	0	0	0	0	0	0	0	0	0	0	0	0	0
0	0	0	0	0	0	0	0	0	0	0	0	0	0	0	0	0	0	0	0	0	0	0	0	0	0	0	0	0	0	0
0	0	0	0	0	0	0	0	0	0	0	0	0	0	0	0	0	0	0	0	0	0	0	0	0	0	0	0	0	0	0
0	0	0	0	0	0	0	0	0	0	0	0	0	0	0	0	0	0	0	0	0	0	0	0	0	0	0	0	0	0	0
0	0	0	0	0	0	0	0	0	0	0	0	0	0	0	0	0	0	0	0	0	0	0	0	0	0	0	0	0	0	0
0	0	0	0	0	0	0	0	0	0	0	0	0	0	0	0	0	0	0	0	0	0	0	0	0	0	0	0	0	0	0
0	0	0	0	0	0	0	0	0	0	0	0	0	0	0	0	0	0	0	0	0	0	0	0	0	0	0	0	0	0	0
0	0	0	0	0	0	0	0	0	0	0	0	0	0	0	0	0	0	0	0	0	0	0	0	0	0	0	0	0	0	0
0	0	0	0	0	0	0	0	0	0	0	0	0	0	0	0	0	0	0	0	0	0	0	0	0	0	0	0	0	0	0
0	0	0	0	0	0	0	0	0	0	0	0	0	0	0	0	0	0	0	0	0	0	0	0	0	0	0	0	0	0	0
0	0	0	0	0	0	0	0	0	0	0	0	0	0	0	0	0	0	0	0	0	0	0	0	0	0	0	0	0	0	0
0	0	0	0	0	0	0	0	0	0	0	0	0	0	0	0	0	0	0	0	0	0	0	0	0	0	0	0	0	0	0
0	0	0	0	0	0	0	0	0	0	0	0	0	0	0	0	0	0	0	0	0	0	0	0	0	0	0	0	0	0	0
0	0	0	0	0	0	0	0	0	0	0	0	0	0	0	0	0	0	0	0	0	0	0	0	0	0	0	0	0	0	0
0	0	0	0	0	0	0	0	0	0	0	0	0	0	0	0	0	0	0	0	0	0	0	0	0	0	0	0	0	0	0
0	0	0	0	0	0	0	0	0	0	0	0	0	0	0	0	0	0	0	0	0	0	0	0	0	0	0	0	0	0	0
0	0	0	0	0	0	0	0	0	0	0	0	0	0	0	0	0	0	0	0	0	0	0	0	0	0	0	0	0	0	0
0	0	0	0	0	0	0	0	0	0	0	0	0	0	0	0	0	0	0	0	0	0	0	0	0	0	0	0	0	0	0
0	0	0	0	0	0	0	0	0	0	0	0	0	0	0	0	0	0	0	0	0	0	0	0	0	0	0	0	0	0	0
0	0	0	0	0	0	0	0	0	0	0	0	0	0	0	0	0	0	0	0	0	0	0	0	0	0	0	0	0	0	0
0	0	0	0	0	0	0	0	0	0	0	0	0	0	0	0	0	0	0	0	0	0	0	0	0	0	0	0	0	0	0
0	0	0	0	0	0	0	0	0	0	0	0	0	0	0	0	0	0	0	0	0	0	0	0	0	0	0	0	0	0	0
0	0	0	0	0	0	0	0	0	0	0	0	0	0	0	0	0	0	0	0	0	0	0	0	0	0	0	0	0	0	0
0	0	0	0	0	0	0	0	0	0	0	0	0	0	0	0	0	0	0	0	0	0	0	0	0	0	0	0	0	0	0
0	0	0	0	0	0	0	0	0	0	0	0	0	0	0	0	0	0	0	0	0	0	0	0	0	0	0	0	0	0	0
0	0	0	0	0	0	0	0	0	0	0	0	0	0	0	0	0	0	0	0	0	0	0	0	0	0	0	0	0	0	0
0	0	0	0	0	0	0	0	0	0	0	0	0	0	0	0	0	0	0	0	0	0	0	0	0	0	0	0	0	0	0
0	0	0	0	0	0	0	0	0	0	0	0	0	0	0	0	0	0	0	0	0	0	0	0	0	0	0	0	0	0	0
0	0	0	0	0	0	0	0	0	0	0	0	0	0	0	0	0	0	0	0	0	0	0	0	0	0	0	0	0	0	0
0	0	0	0	0	0	0	0	0	0	0	0	0	0	0	0	0	0	0	0	0	0	0	0	0	0	0	0	0	0	0
0	0	0	0	0	0	0	0	0	0	0	0	0	0	0	0	0	0	0	0	0	0	0	0	0	0	0	0	0	0	0
0	0	0	0	0	0	0	0	0	0	0	0	0	0	0	0	0	0	0	0	0	0	0	0	0	0	0	0	0	0	0
0	0	0	0	0	0	0	0	0	0	0	0	0	0	0	0	0	0	0	0	0	0	0	0	0	0	0	0	0	0	0
0	0	0	0	0	0	0	0	0	0	0	0	0	0	0	0	0	0	0	0	0	0	0	0	0	0	0	0	0	0	0
0	0	0	0	0	0	0	0	0	0	0	0	0	0	0	0	0	0	0	0	0	0	0	0	0	0	0	0	0	0	0
0	0	0	0	0	0	0	0	0	0	0	0	0	0	0	0	0	0	0	0	0	0	0	0	0	0	0	0	0	0	0
0	0	0	0	0	0	0	0	0	0	0	0	0	0	0	0	0	0	0	0	0	0	0	0	0	0	0	0	0	0	0
0	0	0	0	0	0	0	0	0	0	0	0	0	0	0	0	0	0	0	0	0	0	0	0	0	0	0	0	0	0	0
0	0	0	0	0	0	0	0	0	0	0	0	0	0	0	0	0	0	0	0	0	0	0	0	0	0	0	0	0	0	0
0	0	0	0	0	0	0	0	0	0	0	0	0	0	0	0	0	0	0	0	0	0	0	0	0	0	0	0	0	0	0
0	0	0	0	0	0	0	0	0	0	0	0	0	0	0	0	0	0	0	0	0	0	0	0	0	0	0	0	0	0	0
0	0	0	0	0	0	0	0	0	0	0	0	0	0	0	0	0	0	0	0	0	0	0	0	0	0	0	0	0	0	0
0	0	0	0	0	0	0	0	0	0	0	0	0	0	0	0	0	0	0	0	0	0	0	0	0	0	0	0	0	0	0
0	0	0	0	0	0	0	0	0	0	0	0	0	0	0	0	0	0	0	0	0	0	0	0	0	0	0	0	0	0	0
0	0	0	0	0	0	0	0	0	0	0	0	0	0	0	0	0	0	0	0	0	0	0	0	0	0	0	0	0	0	0
0	0	0	0	0	0	0	0	0	0	0	0	0	0	0	0	0	0	0	0	0	0	0	0	0	0	0	0	0	0	0
0	0	0	0	0	0	0	0	0	0	0	0	0	0	0	0	0	0	0	0	0	0	0	0	0	0	0	0	0	0	0
0	0	0	0	0	0	0	0	0	0	0	0	0	0	0	0	0	0	0	0	0	0	0	0	0	0	0	0	0	0	0
0	0	0	0	0	0	0	0	0	0	0	0	0	0	0	0	0	0	0	0	0	0	0	0	0	0	0	0	0	0	0
0	0	0	0	0	0	0	0	0	0	0	0	0	0	0	0	0	0	0	0	0	0	0	0	0	0	0	0	0	0	0
0	0	0	0	0	0	0	0	0	0	0	0	0	0	0	0	0	0	0	0	0	0	0	0	0	0	0	0	0	0	0
0	0	0	0	0	0	0	0	0	0	0	0	0	0	0	0	0	0	0	0	0	0	0	0	0	0	0	0	0	0	0
0	0	0	0	0	0	0	0	0	0	0	0	0	0	0	0	0	0	0	0	0	0	0	0	0	0	0	0	0	0	0
0	0	0	0	0	0	0	0	0	0	0	0	0	0	0	0	0	0	0	0	0	0	0	0	0	0	0	0	0	0	0
0	0	0	0	0	0	0	0	0	0	0	0	0	0	0	0	0	0	0	0	0	0	0	0	0	0	0	0	0	0	0
0	0	0	0	0	0	0	0	0	0	0	0	0	0	0	0	0	0	0	0	0	0	0	0	0	0	0	0	0	0	0
0	0	0	0	0	0	0	0	0	0	0	0	0	0	0	0	0	0	0	0	0	0	0	0	0	0	0	0	0	0	0
0	0	0	0	0	0	0	0	0	0	0	0	0	0	0	0	0	0	0	0	0	0	0	0	0	0	0	0	0	0	0
0	0	0	0	0	0	0	0	0	0	0	0	0	0	0	0	0	0	0	0	0	0	0	0	0	0	0	0	0	0	0
0	0	0	0	0	0	0	0	0	0	0	0	0	0	0	0	0	0	0	0	0	0	0	0	0	0	0	0	0	0	0
0	0	0	0	0	0	0	0	0	0	0	0	0	0	0	0	0	0	0	0	0	0	0	0	0	0	0	0	0	0	0
0	0	0	0	0	0	0	0	0	0	0	0	0	0	0	0	0	0	0	0	0	0	0	0	0	0	0	0	0	0	0
0	0	0	0	0	0	0	0	0	0	0	0	0	0	0	0	0	0	0	0	0	0	0	0	0	0	0	0	0	0	0
0	0	0	0	0	0	0	0	0	0	0	0	0	0	0	0	0	0	0	0	0	0	0	0	0	0	0	0	0	0	0
0	0	0	0	0	0	0	0	0	0	0	0	0	0	0	0	0	0	0	0	0	0	0	0	0	0	0	0	0	0	0
0	0	0	0	0	0	0	0	0	0	0	0	0	0	0	0	0	0	0	0	0	0	0	0	0	0	0	0	0	0	0
0	0	0	0	0	0	0	0	0	0	0	0	0	0	0	0	0	0	0	0	0	0	0	0	0	0	0	0	0	0	0
0	0	0	0	0	0	0	0	0	0	0	0	0	0	0	0	0	0	0	0	0	0	0	0	0	0	0	0	0	0	0
0	0	0	0	0	0	0	0	0	0	0	0	0	0	0	0	0	0	0	0	0	0	0	0	0	0	0	0	0	0	0
0	0	0	0	0	0	0	0	0	0	0	0	0	0	0	0	0	0	0	0	0	0	0	0	0	0	0	0	0	0	0
0	0	0	0	0	0	0	0	0	0	0	0	0	0	0	0	0	0	0	0	0	0	0	0	0	0	0	0	0	0	0
0	0	0	0	0	0	0	0	0	0	0	0	0	0	0	0	0	0	0	0	0	0	0	0	0	0	0	0	0	0	0
0	0	0	0	0	0	0	0	0	0	0	0	0	0	0	0	0	0	0	0	0	0	0	0	0	0	0	0	0	0	0
0	0	0	0	0	0	0	0	0	0	0	0	0	0	0	0	0	0	0	0	0	0	0	0	0	0	0	0	0	0	0
0	0	0	0	0	0	0	0	0	0	0	0	0	0	0	0	0	0	0	0	0	0	0	0	0	0	0	0	0	0	0
0	0	0	0	0	0	0	0	0	0	0	0	0	0	0	0	0	0	0	0	0	0	0	0	0	0	0	0	0	0	0
0	0	0	0	0	0	0	0	0	0	0	0	0	0	0	0	0	0	0	0	0	0	0	0	0	0	0	0	0	0	0
0	0	0	0	0	0	0	0	0	0	0	0	0	0	0	0	0	0	0	0	0	0	0	0	0	0	0	0	0	0	0
0	0	0	0	0	0	0	0	0	0	0	0	0	0	0	0	0	0	0	0	0	0	0	0	0	0	0	0	0	0	0
0	0	0	0	0	0	0	0	0	0	0	0	0	0	0	0	0	0	0	0	0	0	0	0	0	0	0	0	0	0	0
0	0	0	0	0	0	0	0	0	0	0	0	0	0	0	0	0	0	0	0	0	0	0	0	0	0	0	0	0	0	0
0	0	0	0	0	0	0	0	0	0	0	0	0	0	0	0	0	0	0	0	0	0	0	0	0	0	0	0	0	0	0
0	0	0	0	0	0	0	0	0	0	0	0	0	0	0	0	0	0	0	0	0	0	0	0	0	0	0	0	0	0	0
0	0	0	0	0	0	0	0	0	0	0	0	0	0	0	0	0	0	0	0	0	0	0	0	0	0	0	0	0	0	0
0	0	0	0	0	0	0	0	0	0	0	0	0	0	0	0	0	0	0	0	0	0	0	0	0	0	0	0	0	0	0
0	0	0	0	0	0	0	0	0	0	0	0	0	0	0	0	0	0	0	0	0	0	0	0	0	0	0	0	0	0	0
0	0	0	0	0	0	0	0	0	0	0	0	0	0	0	0	0	0	0	0	0	0	0	0	0	0	0	0	0	0	0
0	0	0	0	0	0	0	0	0	0	0	0	0	0	0	0	0	0	0	0	0	0	0	0	0	0	0	0	0	0	0
0	0	0	0	0	0	0	0	0	0	0	0	0	0	0	0	0	0	0	0	0	0	0	0	0	0	0	0	0	0	0
0	0	0	0	0	0	0	0	0	0	0	0	0	0	0	0	0	0	0	0	0	0	0	0	0	0	0	0	0	0	0
0	0	0	0	0	0	0	0	0	0	0	0	0	0	0	0	0	0	0	0	0	0	0	0	0	0	0	0	0	0	0
0	0	0	0	0	0	0	0	0	0	0	0	0	0	0	0	0	0	0	0	0	0	0	0	0	0	0	0	0	0	0
0	0	0	0	0	0	0	0	0	0	0	0	0	0	0	0	0	0	0	0	0	0	0	0	0	0	0	0	0	0	0
0	0	0	0	0	0	0	0	0	0	0	0	0	0	0	0	0	0	0	0	0	0	0	0	0	0	0	0	0	0	0
0	0	0	0	0	0	0	0	0	0	0	0	0	0	0	0	0	0	0	0	0	0	0	0	0	0	0	0	0	0	0
0	0	0	0	0	0	0	0	0	0	0	0	0	0	0	0	0	0	0	0	0	0	0	0	0	0	0	0	0	0	0
0	0	0	0	0	0	0	0	0	0	0	0	0	0	0	0	0	0	0	0	0	0	0	0	0	0	0	0	0	0	0
0	0	0	0	0	0	0	0	0	0	0	0	0	0	0	0	0	0	0	0	0	0	0	0	0	0	0	0	0	0	0
0	0	0	0	0	0	0	0	0	0	0	0	0	0	0	0	0	0	0	0	0	0	0	0	0	0	0	0	0	0	0
0	0	0	0	0	0	0	0	0	0	0	0	0	0	0	0	0	0	0	0	0	0	0	0	0	0	0	0	0	0	0
0	0	0	0	0	0	0	0	0	0	0	0	0	0	0	0	0	0	0	0	0	0	0	0	0	0	0	0	0	0	0
0	0	0	0	0	0	0	0	0	0	0	0	0	0	0	0	0	0	0	0	0	0	0	0	0	0	0	0	0	0	0
0	0	0	0	0	0	0	0	0	0	0	0	0	0	0	0	0	0	0	0	0	0	0	0	0	0	0	0	0	0	0
0	0	0	0	0	0	0	0	0	0	0	0	0	0	0	0	0	0	0	0	0	0	0	0	0	0	0	0	0	0	0
0	0	0	0	0	0	0	0	0	0	0	0	0	0	0	0	0	0	0	0	0	0	0	0	0	0	0	0	0	0	0
0	0	0	0	0	0	0	0	0	0	0	0	0	0	0	0	0	0	0	0	0	0	0	0	0	0	0	0	0	0	0
0	0	0	0	0	0	0	0	0	0	0	0	0	0	0	0	0	0	0	0	0	0	0	0	0	0	0	0	0	0	0
0	0	0	0	0	0	0	0	0	0	0	0	0	0	0	0	0	0	0	0	0	0	0	0	0	0	0	0	0	0	0
0	0	0	0	0	0	0	0	0	0	0	0	0	0	0	0	0	0	0	0	0	0	0	0	0	0	0	0	0	0	0
0	0	0	0	0	0	0	0	0	0	0	0	0	0	0	0	0	0	0	0	0	0	0	0	0	0	0	0	0	0	0
0	0	0	0	0	0	0	0	0	0	0	0	0	0	0	0	0	0	0	0	0	0	0	0	0	0	0	0	0	0	0
0	0	0	0	0	0	0	0	0	0	0	0	0	0	0	0	0	0	0	0	0	0	0	0	0	0	0	0	0	0	0
0	0	0	0	0	0	0	0	0	0	0	0	0	0	0	0	0	0	0	0	0	0	0	0	0	0	0	0	0	0	0
0	0	0	0	0	0	0	0	0	0	0	0	0	0	0	0	0	0	0	0	0	0	0	0	0	0	0	0	0	0	0
0	0	0	0	0	0	0	0	0	0	0	0	0	0	0	0	0	0	0	0	0	0	0	0	0	0	0	0	0	0	0
0	0	0	0	0	0	0	0	0	0	0	0	0	0	0	0	0	0	0	0	0	0	0	0	0	0	0	0	0	0	0
0	0	0	0	0	0	0	0	0	0	0	0	0	0	0	0	0	0	0	0	0	0	0	0	0	0	0	0	0	0	0
0	0	0	0	0	0	0	0	0	0	0	0	0	0	0	0	0	0	0	0	0	0	0	0	0	0	0	0	0	0	0
0	0	0	0	0	0	0	0	0	0	0	0	0	0	0	0	0	0	0	0	0	0	0	0	0	0	0	0	0	0	0
0	0	0	0	0	0	0	0	0	0	0	0	0	0	0	0	0	0	0	0	0	0	0	0	0	0	0	0	0	0	0
0	0	0	0	0	0	0	0	0	0	0	0	0	0	0	0	0	0	0	0	0	0	0	0	0	0	0	0	0	0	0
0	0	0	0	0	0	0	0	0	0	0	0	0	0	0	0	0	0	0	0	0	0	0	0	0	0	0	0	0	0	0
0	0	0	0	0	0	0	0	0	0	0	0	0	0	0	0	0	0	0	0	0	0	0	0	0	0	0	0	0	0	0
0	0	0	0	0	0	0	0	0	0	0	0	0	0	0	0	0	0	0	0	0	0	0	0	0	0	0	0	0	0	0
0	0	0	0	0	0	0	0	0	0	0	0	0	0	0	0	0	0	0	0	0	0	0	0	0	0	0	0	0	0	0
0	0	0	0	0	0	0	0	0	0	0	0	0	0	0	0	0	0	0	0	0	0	0	0	0	0	0	0	0	0	0
0	0	0	0	0	0	0	0	0	0	0	0	0	0	0	0	0	0	0	0	0	0	0	0	0	0	0	0	0	0	0
0	0	0	0	0	0	0	0	0	0	0	0	0	0	0	0	0	0	0	0	0	0	0	0	0	0	0	0	0	0	0
0	0	0	0	0	0	0	0	0	0	0	0	0	0	0	0	0	0	0	0	0	0	0	0	0	0	0	0	0	0	0
0	0	0	0	0	0	0	0	0	0	0	0	0	0	0	0	0	0	0	0	0	0	0	0	0	0	0	0	0	0	0
0	0	0	0	0	0	0	0	0	0	0	0	0	0	0	0	0	0	0	0	0	0	0	0	0	0	0	0	0	0	0
0	0	0	0	0	0	0	0	0	0	0	0	0	0	0	0	0	0	0	0	0	0	0	0	0	0	0	0	0	0	0
0	0	0	0	0	0	0	0	0	0	0	0	0	0	0	0	0	0	0	0	0	0	0	0	0	0	0	0	0	0	0
0	0	0	0	0	0	0	0	0	0	0	0	0	0	0	0	0	0	0	0	0	0	0	0	0	0	0	0	0	0	0
0	0	0	0	0	0	0	0	0	0	0	0	0	0	0	0	0	0	0	0	0	0	0	0	0	0	0	0	0	0	0
0	0	0	0	0	0	0	0	0	0	0	0	0	0	0	0	0	0	0	0	0	0	0	0	0	0	0	0	0	0	0
0	0	0	0	0	0	0	0	0	0	0	0	0	0	0	0	0	0	0	0	0	0	0	0	0	0	0	0	0	0	0
0	0	0	0	0	0	0	0	0	0	0	0	0	0	0	0	0	0	0	0	0	0	0	0	0	0	0	0	0	0	0
[truncated: 1,000 more rows]
