# Supplementary material for: A modified shuffled frog leaping algorithm with inertia weight
Source: Sci Rep. 2024 Feb 20;14:4146. doi: 10.1038/s41598-024-51306-1 (PMC11224354; doi:10.1038/s41598-024-51306-1)
Supplement: Supplementary file 1 — Supplementary Information. [file 41598_2024_51306_MOESM1_ESM.zip › data/F2/MSFLA_Q_29.xls]

## Sheet: Sheet1
0.265909	-0.289167	-0.298269	-0.0524954	-0.103421	0.370448	0.0387412	0.215013	0.0422539	0.0405882	0.276765	-0.184185	-0.0336428	0.766471	0.323728	0.174966	-0.028221	-0.296073	0.0802274	0.255746	0.206008	-0.313616	0.0305477	-0.604699	-0.231553	0.0144557	0.249722	-0.0999538	-0.807411	0.0346454	6.72894
0.0100422	0.0102021	0.00247639	-0.00838086	-0.0823161	0.00255829	0.00420622	-0.00722757	-0.00218575	0.00360042	-0.0298161	0.0090923	0.00317751	-0.0180713	0.0142344	0.00561818	0.0451666	0.033679	0.00470167	-0.00454147	0.0130057	0.0269998	0.00191765	0.0143641	-0.00632531	-0.0402374	0.000487036	0.0531897	0.00407794	0.00569283	0.467592
0.0011077	-0.00306963	0.000207287	-0.000156333	-0.00114248	-0.000562849	7.02908e-06	0.0122053	-2.42859e-05	0.000185156	0.000317213	-0.00177458	1.56989e-05	2.14462e-05	0.00320717	2.81396e-05	-0.000454375	0.00245841	0.000478804	-0.00022242	0.00428147	-0.00330359	-0.00464885	0.000312556	-7.45988e-05	-0.00324113	0.00267233	-0.00144484	0.0061968	0.00194544	0.0557679
-5.43756e-05	-0.000183075	-0.000896299	0.000252567	6.65085e-05	-0.00100768	1.79581e-06	4.76416e-05	-0.000411999	-5.25449e-06	-7.48315e-05	0.000116542	9.04591e-05	-8.31586e-05	-0.000133361	3.96776e-05	0.00010658	-0.000229898	0.00084928	-4.01665e-05	2.3649e-05	0.000116579	9.75897e-06	-0.000351928	-0.000131802	2.40877e-05	-3.95262e-06	-7.52439e-06	6.79676e-05	9.45831e-05	0.00552298
5.85983e-06	1.4893e-06	-1.07615e-05	1.04714e-06	1.14122e-05	1.23262e-06	1.02673e-05	-1.21155e-05	-1.34423e-05	-2.63599e-05	5.37628e-05	5.30768e-06	-1.24918e-05	1.59688e-06	-9.88647e-06	2.75343e-07	-1.3926e-05	-1.2628e-08	-4.01519e-06	6.82614e-06	-1.87934e-05	1.98558e-06	-5.57113e-06	1.10688e-06	1.69612e-05	-5.40217e-06	5.52133e-05	1.0985e-06	7.97707e-06	-2.45908e-05	0.000340789
-3.56201e-06	1.11134e-06	-4.3203e-08	1.45148e-06	-5.83256e-07	-3.57921e-06	-1.71753e-06	-2.52225e-08	-4.08222e-06	-2.3746e-07	6.19991e-06	4.19833e-07	-2.85539e-06	5.60951e-07	2.53261e-06	2.66461e-07	-1.18523e-06	4.55532e-07	8.68281e-07	2.96979e-08	-2.66365e-07	-5.13719e-07	1.24537e-06	-1.27153e-06	-5.74741e-08	-1.1756e-06	7.79326e-07	4.69646e-08	1.79069e-06	8.47899e-06	4.73929e-05
-3.66934e-08	1.18997e-08	1.97319e-09	6.40339e-08	-6.05338e-08	3.61628e-08	-3.38946e-08	3.7708e-08	-1.30304e-08	-6.48769e-08	1.3965e-07	2.05519e-07	-5.35116e-07	-1.02257e-08	-1.28928e-07	2.37351e-08	-5.64119e-07	-1.39738e-07	-1.23362e-07	5.57748e-08	-1.94125e-08	2.17112e-07	1.47273e-07	1.76888e-08	8.30659e-09	-4.6251e-08	-6.57724e-08	1.42333e-08	-3.32027e-07	5.69254e-08	3.21198e-06
1.52478e-09	-4.19924e-08	-4.02869e-10	-1.61706e-09	4.6084e-10	-5.23831e-09	2.3099e-08	1.71781e-09	-1.1848e-09	1.74793e-09	1.59963e-08	1.47698e-08	2.83332e-09	5.38384e-09	-1.63106e-08	9.18075e-09	-9.77621e-09	-5.8256e-10	-7.12606e-09	9.79171e-09	-1.09288e-09	-5.90455e-09	-7.73345e-08	-1.43547e-08	-3.99605e-09	1.36599e-09	1.19931e-07	-2.74853e-08	3.48737e-09	2.72521e-09	4.28414e-07
-2.14852e-10	1.00946e-10	7.09063e-10	1.90161e-10	-1.27682e-10	-1.10525e-09	1.32882e-09	1.20931e-09	-2.46011e-11	2.76429e-10	-1.66694e-10	2.74407e-11	1.14685e-09	2.76217e-11	1.98936e-10	4.14868e-10	4.23876e-10	-8.21806e-10	-1.43363e-10	-1.8314e-10	4.03982e-09	1.82379e-10	-3.56778e-10	-1.93305e-09	1.65843e-09	-4.1403e-09	-3.26832e-09	3.01426e-09	1.7947e-11	-9.7735e-10	2.84303e-08
-9.48023e-11	3.5048e-10	5.1678e-11	2.0232e-11	2.24117e-11	-3.03954e-10	7.09197e-11	-2.98567e-11	9.44503e-11	-3.32712e-11	-5.30267e-12	9.33284e-11	-2.33154e-11	4.97761e-12	1.41672e-11	-1.23252e-10	-1.8796e-10	2.36965e-10	4.08504e-12	2.10314e-10	-1.12591e-10	1.31311e-11	-3.15463e-11	3.42329e-10	4.39262e-11	9.85655e-12	1.88599e-10	-9.78554e-13	8.64529e-11	4.7168e-11	2.8523e-09
4.87128e-12	-1.94559e-12	-2.65874e-11	-9.55974e-12	6.74382e-13	7.23913e-12	-8.21194e-12	2.02521e-13	-4.27149e-12	4.57729e-12	-5.35547e-11	-3.76819e-13	5.93656e-12	5.32385e-12	6.76153e-13	-1.885e-11	2.12981e-11	1.1525e-11	-4.97288e-12	-2.43569e-11	-2.1367e-12	4.49861e-12	-4.058e-12	-9.66146e-12	1.18663e-11	1.58668e-14	-2.79111e-12	-5.06412e-12	-1.21024e-11	1.2313e-11	2.79519e-10
2.88917e-13	-6.7058e-13	-5.65843e-13	-4.67606e-12	-1.84193e-13	2.51245e-12	8.42169e-13	7.20376e-13	-3.24449e-12	-2.17588e-12	2.36535e-14	5.27277e-12	-7.46825e-13	9.55721e-13	-3.08944e-13	-1.2115e-12	2.26563e-13	3.00839e-13	-3.20035e-13	3.11078e-13	-1.89575e-12	-5.562e-14	-8.53653e-13	-9.59344e-14	-4.42265e-14	4.15645e-13	-8.83661e-12	1.2274e-12	3.79131e-13	-9.71988e-14	3.94601e-11
-9.58791e-14	-1.6562e-13	1.75297e-14	-3.42582e-13	-3.4972e-14	-5.74038e-14	2.55608e-14	-2.14096e-14	4.43515e-15	2.70964e-14	-5.40607e-14	-5.45726e-14	5.71369e-15	-9.86347e-15	7.12948e-13	-1.18138e-13	-2.78009e-14	-8.31708e-14	5.62064e-14	5.49088e-15	7.9913e-14	-5.04609e-14	6.25845e-15	-3.89858e-15	-1.01625e-13	5.99585e-15	-8.54688e-14	-6.41007e-15	-2.17857e-14	-1.50223e-13	2.43249e-12
3.9113e-14	-8.99146e-15	1.93685e-14	1.84617e-14	1.35648e-14	3.91327e-15	2.42501e-15	-5.09702e-15	-1.2861e-14	1.0198e-15	4.87526e-15	3.06165e-14	-1.85674e-14	1.30876e-15	8.25213e-15	1.05402e-15	-4.0582e-16	-6.98541e-15	-2.13176e-14	2.68904e-15	-7.34878e-15	2.92248e-14	5.28333e-16	2.09852e-15	1.62185e-14	-6.16641e-15	-5.79437e-15	8.36893e-16	-2.57261e-14	1.60774e-14	3.30908e-13
8.09965e-16	7.87486e-16	2.06255e-15	9.31785e-16	2.88593e-15	2.04827e-17	3.11957e-16	-1.29017e-16	1.70186e-16	-2.60914e-16	-4.90112e-16	1.08891e-15	1.77658e-16	6.26713e-17	3.77225e-17	3.35418e-16	-8.53285e-16	-4.61013e-16	-1.19753e-16	2.61531e-16	-6.52921e-17	-3.82781e-17	6.11863e-16	-1.16256e-17	1.32517e-17	2.35612e-16	6.73752e-16	2.45682e-16	4.71608e-16	-3.29665e-17	1.46583e-14
2.82525e-16	-8.17866e-17	1.33238e-16	-3.42946e-17	1.20949e-16	4.21825e-17	-7.74852e-19	1.22503e-17	8.91161e-17	8.17155e-17	2.94452e-18	-7.52008e-19	2.33172e-17	-3.56349e-17	-3.45309e-17	3.54773e-17	5.57793e-17	-2.33519e-16	1.03281e-17	3.3228e-18	-1.83753e-17	3.77807e-17	4.23434e-16	-1.37037e-16	9.94251e-18	6.17164e-17	1.07962e-16	-7.30859e-18	-2.91311e-18	-2.74793e-17	2.14839e-15
-1.8571e-18	9.60769e-18	2.42375e-19	2.3585e-18	1.95098e-19	3.09795e-18	-2.5809e-17	-9.85508e-18	-2.02955e-17	1.27167e-17	-2.03433e-18	1.65672e-18	4.94302e-18	-3.45102e-18	2.81953e-18	4.17438e-17	1.73437e-18	-1.6103e-17	-1.34659e-18	1.82372e-18	-1.39171e-19	1.1001e-18	-1.58679e-17	-1.0169e-17	-1.30284e-18	-6.33145e-18	-1.8915e-17	-1.45195e-18	-8.10638e-18	-2.3939e-18	2.29469e-16
3.88421e-19	9.63307e-20	4.14585e-19	1.66663e-20	6.2093e-19	-5.33494e-18	-4.4903e-19	-2.75105e-19	8.56298e-20	-3.90071e-19	-9.34154e-20	7.98622e-20	2.66155e-19	7.15609e-19	3.29374e-20	1.668e-18	-1.75532e-19	-7.95942e-19	-1.89258e-19	5.74503e-19	4.67047e-20	1.82494e-19	1.11285e-19	-6.13664e-19	5.50641e-19	1.99523e-18	2.08539e-20	-2.34712e-18	-1.02948e-18	1.18204e-18	2.07424e-17
9.25109e-22	3.37107e-20	7.68545e-20	3.60602e-20	1.98034e-20	-1.38343e-20	1.56944e-20	9.07737e-20	5.61543e-20	1.13688e-20	9.09251e-22	-2.37613e-20	2.40098e-20	1.62843e-20	2.41914e-22	1.87783e-20	-9.04799e-21	-2.33255e-20	-5.41075e-20	-2.72252e-20	-5.82169e-20	-8.05751e-20	1.65126e-20	2.37887e-20	7.11198e-22	8.95648e-22	1.364e-19	-1.4965e-20	-3.62413e-19	2.11144e-19	1.45849e-18
6.74199e-22	-3.31587e-22	3.19519e-22	2.74787e-21	-3.82652e-21	-1.68058e-20	1.22363e-21	9.49858e-23	1.43063e-21	6.9268e-21	6.5494e-22	7.39457e-21	-1.44577e-20	-2.75172e-21	-5.2006e-22	-3.71456e-21	4.85722e-21	-1.67503e-23	2.37208e-21	1.03291e-20	1.00923e-20	-1.09813e-21	-1.30912e-21	1.59562e-21	4.08094e-21	4.58035e-23	-7.90141e-21	-3.33611e-22	7.95005e-21	1.42562e-22	1.16e-19
5.83406e-22	1.08767e-21	-8.50375e-23	2.00046e-23	1.33091e-24	-2.28768e-23	1.88021e-23	-1.46735e-22	1.14817e-21	-2.94297e-21	6.68613e-23	-3.94905e-23	-5.95707e-22	9.85421e-23	-5.1922e-23	4.11214e-22	-3.39542e-22	1.52408e-21	-3.15096e-22	-2.38541e-22	-5.69395e-22	-1.61018e-22	3.76764e-22	-3.04482e-23	-3.7852e-23	-9.6253e-22	4.87875e-23	1.32862e-21	-6.60441e-24	-1.5943e-22	1.34195e-20
-1.53139e-23	3.99398e-23	-8.47957e-24	-9.83434e-23	1.84182e-23	-1.56881e-23	2.26829e-23	-4.25704e-25	2.04091e-23	-7.42094e-24	-7.20588e-23	3.96866e-23	1.34609e-23	-1.10165e-24	5.44466e-23	2.7335e-22	5.26327e-23	-6.6968e-23	6.18458e-23	1.30481e-23	-5.84996e-23	-4.26794e-25	6.31398e-23	1.04122e-22	-3.90216e-23	-8.09065e-24	-1.99334e-23	1.71569e-22	9.7843e-25	-4.93264e-25	1.362e-21
-3.45956e-24	5.14905e-24	-1.3201e-24	-1.61105e-23	-3.70206e-24	-2.51482e-24	1.45728e-24	-3.73277e-25	1.47656e-25	-3.19732e-24	5.16476e-25	7.59096e-25	1.85306e-23	9.80495e-24	1.25582e-24	6.16703e-25	3.67103e-25	2.36966e-23	-3.28759e-25	-7.76581e-24	6.68981e-25	3.0692e-24	-3.43964e-25	2.04585e-25	2.36901e-24	-6.41288e-24	-3.50807e-25	3.39528e-25	3.1297e-24	-3.35531e-25	1.18298e-22
5.34887e-25	7.04662e-27	-9.43661e-26	-4.09605e-25	2.71305e-25	-2.13631e-26	5.52666e-26	-1.59274e-24	6.49302e-25	2.75174e-26	-1.8255e-25	1.51179e-26	-1.96834e-26	-4.26924e-25	-3.88093e-26	-3.86987e-24	5.41585e-26	2.18649e-25	-3.42232e-25	-2.85939e-25	-3.69854e-26	1.67608e-24	4.64406e-26	1.55256e-25	5.48986e-26	6.30811e-26	2.23256e-26	5.43067e-25	1.47124e-25	-5.07905e-25	1.23705e-23
1.50554e-26	-1.01191e-25	-1.33174e-25	-4.03258e-26	-7.84385e-26	9.39661e-26	4.02163e-26	-4.44395e-26	-5.18402e-27	6.6553e-27	-4.97958e-26	-5.55296e-26	-5.53078e-26	-2.30274e-25	-5.05076e-26	-2.66607e-26	-4.34065e-27	-1.4064e-26	1.32295e-27	-7.5415e-26	-1.71284e-26	1.97481e-26	4.4315e-27	7.15856e-27	1.95959e-25	-2.16943e-26	1.45944e-26	1.85037e-25	3.29696e-26	1.4153e-26	1.63474e-24
6.12977e-28	6.6335e-27	1.27912e-27	1.35646e-26	6.9329e-27	-1.7439e-28	-1.29028e-26	2.35778e-29	-2.38365e-27	2.87455e-27	4.3101e-29	4.77558e-27	-3.6201e-27	-1.47264e-27	2.55e-27	-1.36586e-27	2.79819e-27	2.84986e-28	-7.09441e-28	3.14598e-27	-3.18037e-27	-1.81336e-26	-8.48344e-27	-4.29883e-27	5.30312e-28	1.79243e-26	5.76974e-29	-8.45017e-28	-2.11821e-27	1.68173e-28	1.23888e-25
-1.98113e-28	1.31112e-28	-2.89797e-29	5.1781e-30	-8.73299e-28	-2.75449e-28	3.85524e-28	2.79941e-28	1.18169e-29	-2.88345e-29	3.40751e-29	1.30287e-28	8.27754e-29	1.0674e-28	9.52931e-28	4.88038e-29	-6.50306e-30	7.07772e-28	-1.17899e-28	5.93793e-28	-6.40826e-28	-8.3985e-29	4.7964e-30	1.26105e-29	-4.95378e-28	2.03871e-28	1.40846e-28	2.14028e-28	4.20632e-28	-3.8719e-29	7.25552e-27
-5.94801e-29	-7.8414e-29	-2.17055e-29	-4.55963e-30	4.91339e-30	-5.89642e-29	-1.18552e-30	-1.03033e-28	1.74188e-30	-4.34327e-29	-1.18101e-30	1.01931e-29	-7.99154e-30	-1.08939e-29	2.2789e-30	1.60822e-29	-4.31707e-29	-7.09289e-32	-7.97229e-30	-1.21239e-31	2.96047e-30	-4.59521e-30	9.36983e-30	5.46405e-29	-8.6084e-30	-1.3185e-30	2.02062e-30	-5.23154e-29	3.82988e-30	4.48597e-30	6.21531e-28
4.80106e-30	-8.9205e-32	-3.53805e-31	2.25338e-30	-9.32971e-32	1.74402e-30	1.79415e-29	-1.16793e-29	-2.21903e-30	1.4053e-30	3.1946e-30	7.40403e-31	3.94123e-31	7.06336e-31	-4.44155e-31	9.24314e-31	-3.04996e-29	4.94068e-30	-2.41134e-31	2.61376e-30	-2.6197e-30	-1.06503e-29	5.21005e-30	-1.89805e-31	2.06977e-30	-1.27682e-30	1.47461e-31	-1.66204e-30	-7.23556e-31	4.18626e-31	1.12247e-28
-2.80645e-31	8.85067e-32	-1.75654e-31	-2.48863e-33	-2.50034e-31	6.80088e-31	-2.17798e-31	-2.40642e-31	4.124e-31	1.01844e-31	-2.30184e-31	-2.8974e-31	-3.54161e-31	2.30577e-31	2.27413e-31	-2.53561e-32	8.63865e-33	-5.56456e-31	4.6803e-33	1.01156e-30	-8.17551e-32	8.07525e-33	-1.08149e-31	8.9749e-33	8.41924e-32	-7.80596e-31	-2.4696e-32	1.44057e-31	7.70162e-32	-7.3783e-32	6.78016e-30
-1.30457e-32	2.22427e-31	3.55513e-32	6.02169e-32	3.64514e-33	5.28461e-32	7.381e-33	-5.78021e-34	-6.4251e-33	1.33532e-32	-2.71414e-32	-3.51397e-34	-1.0997e-32	6.24898e-33	2.93844e-33	3.95873e-33	-5.47721e-33	3.26411e-32	3.84278e-32	9.89755e-33	3.91552e-34	-1.45913e-32	2.38405e-33	-9.89415e-34	3.4329e-32	8.22651e-32	2.35232e-32	5.91905e-33	-1.02069e-32	-1.65256e-33	7.29801e-31
-5.87965e-35	6.38079e-35	1.74504e-33	-3.27628e-35	-3.74101e-33	-1.87276e-33	-5.44337e-34	-6.38206e-34	-2.21579e-33	5.79439e-34	1.45861e-32	6.04039e-33	2.39098e-34	8.34774e-34	1.82882e-33	2.56937e-33	3.96324e-33	3.06068e-34	-3.35915e-34	2.63256e-34	2.53104e-33	-2.43551e-34	1.6409e-33	-4.29034e-34	-4.50808e-34	2.90247e-34	-5.46233e-35	5.70121e-34	-1.02211e-33	1.06546e-34	4.9798e-32
1.12101e-34	3.0866e-35	-2.41817e-34	-6.2475e-35	7.08086e-35	1.6397e-34	2.72077e-35	-4.47405e-35	9.63422e-35	-1.14953e-34	-2.14497e-35	-3.67784e-34	2.17454e-33	9.48902e-35	7.31285e-35	4.82544e-34	9.0902e-35	-3.33e-34	1.41506e-36	-6.52255e-35	3.2948e-34	8.79923e-35	1.53913e-35	9.29882e-36	-2.36277e-34	-1.09471e-34	7.19059e-35	-2.25449e-34	-1.80984e-34	7.16155e-36	5.94357e-33
2.1463e-35	1.39464e-35	2.24823e-35	1.61946e-35	1.09895e-35	-3.75055e-36	-1.94131e-34	-4.1959e-36	4.42277e-36	2.55372e-35	1.47114e-35	1.72357e-35	-1.43972e-36	4.65266e-36	-2.12785e-36	-1.02676e-35	6.31294e-36	-2.822e-35	-3.4769e-35	2.04114e-36	-4.17096e-36	9.51896e-36	-6.76508e-35	6.93676e-36	-7.15861e-36	7.38551e-36	-3.81148e-35	1.23224e-35	-4.91014e-35	-4.68537e-36	6.45937e-34
-6.68006e-37	-1.90672e-37	8.06947e-37	3.5168e-36	6.02932e-37	-1.68135e-36	7.12026e-36	1.15968e-36	-7.05509e-38	7.07407e-37	-7.26e-36	1.58986e-36	-1.21935e-36	1.46691e-37	-8.78106e-37	-2.52947e-36	3.31189e-36	6.8293e-37	8.46749e-37	2.58274e-36	-6.15754e-37	2.27792e-37	-1.03189e-36	-4.84396e-37	-4.12867e-37	-4.87536e-37	9.6647e-37	7.04255e-39	1.39482e-36	-1.58499e-36	4.47859e-35
6.23024e-37	-2.2523e-37	1.45454e-39	-3.34593e-38	-5.96276e-38	3.81006e-39	-1.87055e-37	2.43012e-38	-2.98533e-38	4.46768e-38	3.96235e-37	-5.80281e-38	9.57955e-39	-1.41682e-38	6.10163e-38	-1.23699e-37	-7.59461e-39	6.04064e-38	9.08823e-37	-4.5038e-37	-9.04516e-38	1.13146e-37	-3.43804e-39	-4.33723e-38	8.51649e-38	1.65906e-37	2.34729e-39	-3.51822e-38	-6.8705e-37	1.04701e-38	4.55895e-36
-3.32909e-39	-2.58935e-39	-2.22846e-38	-2.26685e-38	-1.20013e-38	8.20956e-39	5.94429e-39	-7.45826e-39	1.97665e-38	1.88644e-38	-4.40087e-40	-3.6736e-39	-1.11238e-39	-1.65259e-39	3.56788e-40	8.98691e-39	-6.79347e-40	-1.5441e-38	5.49991e-41	-2.67641e-38	2.09966e-40	5.68147e-38	4.1513e-39	-7.69644e-39	-3.73651e-39	-8.63451e-39	6.87768e-39	-6.40482e-38	-2.17461e-39	1.10463e-38	3.47668e-37
-3.10827e-40	2.31351e-39	2.74867e-40	1.79159e-39	2.06847e-39	2.21244e-39	8.01066e-40	-9.33219e-40	-4.36254e-40	-1.35045e-38	-1.21158e-40	-2.99935e-41	-1.60342e-41	-1.67357e-40	3.76488e-39	-5.51577e-40	-2.1832e-41	-1.19036e-39	-6.121e-41	2.22372e-40	-1.48776e-39	1.06797e-39	8.5463e-41	3.65483e-39	7.12211e-40	-4.19511e-41	8.15364e-40	-2.52154e-39	3.07769e-40	-9.03979e-40	4.23924e-38
-1.31156e-39	3.10992e-40	1.18508e-40	-9.64306e-41	6.27517e-41	-6.961e-41	2.7776e-41	-4.04119e-41	7.90268e-41	-2.39348e-40	-1.15743e-40	-1.71071e-40	-3.92864e-41	1.1343e-39	-1.93277e-42	9.80597e-41	-1.82859e-43	-2.60777e-42	5.09022e-41	-1.01471e-40	7.16067e-41	3.34239e-40	6.55168e-41	8.08304e-41	-4.99993e-41	1.58628e-40	-1.84033e-40	-2.47817e-41	3.88766e-41	3.49019e-41	5.11539e-39
2.21207e-41	-7.75373e-42	9.04625e-42	-5.85457e-42	2.53138e-41	-4.66184e-41	8.22125e-43	-1.19301e-42	3.64833e-41	2.66806e-42	-1.9219e-42	-1.45564e-41	5.30562e-41	7.71905e-42	-1.81154e-41	3.89842e-42	7.90178e-42	3.25255e-42	2.67846e-42	-6.46949e-43	2.89169e-43	1.02127e-41	8.9785e-42	-6.34477e-42	3.17108e-41	-1.43937e-41	3.85848e-43	9.52543e-42	1.00619e-41	-7.69041e-42	3.71214e-40
2.75008e-42	7.67726e-44	-5.0078e-43	-5.79637e-44	3.86401e-42	-1.0724e-42	6.81679e-44	-8.25429e-43	6.36751e-43	-8.14599e-43	2.42039e-43	2.25435e-42	1.95386e-42	6.01934e-43	-1.09225e-43	2.69658e-43	-2.66254e-43	1.4756e-43	-1.32483e-42	-1.72297e-42	2.29381e-42	5.25094e-43	3.14351e-43	2.49602e-42	1.40574e-42	-3.26191e-43	2.3189e-43	5.62055e-43	-1.08115e-43	-7.73902e-43	2.85968e-41
4.86126e-44	1.61498e-44	2.81084e-44	1.44927e-44	-5.06608e-43	-4.53633e-43	-7.11815e-44	5.63699e-44	-1.93498e-43	8.19688e-45	-1.06816e-43	1.38182e-43	-8.39711e-44	-3.38278e-43	-7.10946e-44	-4.65928e-45	-8.73499e-44	-2.84538e-43	3.99889e-46	1.08522e-43	-1.08697e-44	-5.3404e-45	3.14166e-44	-1.39961e-44	1.09266e-44	-6.16659e-44	4.2184e-44	-1.18096e-44	9.83599e-44	-5.99388e-44	2.96717e-42
5.69261e-46	8.75467e-45	1.58699e-44	-4.54185e-45	-3.62457e-45	-6.23745e-46	8.38736e-45	-8.56259e-45	-3.62253e-45	3.81475e-45	-5.50263e-44	-1.32311e-45	-6.30261e-45	-1.93775e-44	-2.80624e-45	6.21806e-45	1.01694e-44	-2.04342e-44	4.01507e-45	-1.08042e-45	7.41509e-45	3.45896e-45	-2.18187e-44	-9.37051e-44	-4.40637e-45	2.45334e-44	5.13163e-45	7.49435e-46	-7.62583e-44	1.65649e-44	4.39166e-43
6.06787e-47	1.19053e-45	-4.83778e-48	-3.68048e-46	-1.43862e-45	-1.50046e-45	2.83013e-45	6.66709e-46	-2.66407e-46	9.16263e-46	2.7819e-46	1.60859e-46	1.41295e-45	-1.65901e-46	-5.7965e-46	-9.82838e-47	-1.85127e-46	2.15035e-46	6.72084e-46	-2.64368e-45	-2.55766e-45	6.36933e-46	2.36325e-45	-1.31022e-45	-5.5561e-47	-7.90638e-46	6.97332e-46	-2.45686e-45	-8.47192e-47	-3.17208e-45	2.97797e-44
-2.44547e-46	-5.9703e-47	-2.49812e-48	-3.71638e-47	2.74951e-48	-1.01992e-46	-1.54909e-46	2.28274e-47	1.86984e-47	2.08567e-46	5.56862e-48	-8.94353e-49	-1.55687e-46	-1.78331e-47	-1.07147e-47	4.13362e-47	1.79071e-47	-3.65081e-47	-1.05993e-46	6.90123e-48	-7.73855e-47	6.32753e-47	2.03285e-47	-9.89972e-47	-3.88626e-48	9.42016e-48	-7.5829e-47	1.60359e-47	-1.82662e-49	-3.87632e-47	1.6571e-45
-1.06485e-47	-3.2797e-48	1.93949e-48	-3.27543e-47	1.37246e-47	-3.39884e-49	1.75244e-47	-5.62706e-48	2.0732e-48	1.18224e-47	-1.9516e-48	8.19148e-49	-1.31758e-47	3.18432e-47	-1.1148e-48	-1.32857e-48	-1.09523e-48	-2.36434e-47	-7.22715e-48	3.71397e-50	-7.91528e-49	1.48013e-47	-9.41233e-48	6.02788e-49	-4.8716e-48	7.10394e-49	-1.12862e-47	2.00647e-47	-7.23344e-48	4.33216e-48	2.56076e-46
4.5499e-49	-1.47143e-49	-2.48645e-50	6.66296e-50	-3.61538e-49	-3.80901e-50	-6.26123e-49	9.44353e-50	1.43548e-49	-2.55302e-48	1.30319e-48	-1.18597e-49	-1.14963e-48	-3.12177e-48	3.2062e-49	2.06251e-49	-2.88569e-49	-1.48631e-49	-8.40943e-50	4.51875e-51	7.07763e-49	-6.8205e-49	-4.23799e-49	2.97696e-49	-2.36241e-48	-4.02373e-50	3.92571e-49	1.11358e-48	-9.11333e-50	-6.11292e-51	1.73736e-47
-1.31876e-49	-2.00571e-50	-8.74296e-51	-2.20257e-51	1.77092e-49	-1.06468e-49	-2.59793e-51	-1.23671e-49	4.67987e-50	9.66176e-50	4.63939e-49	-7.72699e-51	-1.90822e-50	7.47441e-50	3.4851e-51	8.10046e-50	-2.00518e-50	-7.90679e-50	-7.25673e-51	-1.38227e-50	-4.14932e-51	-2.71879e-51	-8.56712e-51	-1.02322e-50	-8.46223e-50	5.26865e-51	5.62913e-50	3.11338e-49	1.25466e-49	-1.44322e-50	2.10939e-48
3.04041e-51	-4.61237e-51	-1.40828e-51	-1.65876e-50	4.30857e-51	6.58059e-51	6.43112e-51	1.38571e-50	1.36551e-51	-5.41464e-51	2.07445e-50	1.41138e-51	-3.94742e-52	2.52171e-50	-4.20093e-51	9.27161e-51	4.86305e-51	-8.30391e-51	1.39681e-51	4.13239e-52	-1.57869e-51	-2.22223e-50	-1.2629e-50	9.78934e-52	-9.8523e-52	-1.05841e-51	-6.73285e-53	-1.2633e-50	4.75569e-51	-1.0698e-51	1.97802e-49
1.75189e-52	5.91676e-52	1.6682e-51	1.62434e-52	3.02388e-52	7.519e-52	-2.96496e-52	4.03098e-52	-1.00073e-52	4.41828e-52	3.49853e-52	5.55325e-54	-3.99548e-52	-6.18893e-52	5.18283e-52	4.00263e-53	8.97767e-52	1.83014e-51	-1.4171e-52	5.84857e-52	-2.37345e-53	8.54371e-53	2.09198e-52	-1.06523e-52	1.31026e-51	6.80036e-52	-3.64162e-52	-2.02368e-51	1.52736e-51	-1.78226e-51	1.83926e-50
-5.57964e-54	-2.38322e-54	-1.69122e-52	2.77179e-53	-2.15185e-53	4.38067e-54	1.04467e-52	3.38734e-52	-1.07009e-52	7.51276e-53	-2.18893e-52	-2.55003e-52	1.27668e-53	-8.00411e-53	1.25528e-52	-8.1136e-54	5.86707e-54	-5.4025e-53	1.15475e-53	-3.97074e-54	1.42974e-56	6.33077e-54	-6.19473e-53	3.12022e-53	9.59419e-54	8.15972e-54	-1.08694e-52	-2.44718e-53	-6.55879e-54	1.51641e-54	1.89028e-51
-2.48778e-54	3.0529e-55	2.23177e-54	-7.30023e-54	3.55429e-55	1.42275e-54	9.1826e-54	1.58206e-53	-2.09073e-54	-1.2899e-54	-6.20304e-54	-6.44776e-54	-9.06586e-55	1.43048e-53	1.25608e-53	9.59707e-55	-8.53206e-55	5.41665e-55	1.85465e-53	-1.70901e-54	3.43688e-55	3.21979e-55	-7.83513e-54	8.58354e-55	-1.74917e-53	-8.07284e-54	-2.08931e-54	-4.51489e-54	1.40806e-54	-1.3553e-54	1.49811e-52
-1.97627e-57	-1.50915e-56	-8.21916e-56	8.31288e-56	5.4228e-55	-4.77484e-55	-3.16868e-55	5.69263e-55	-1.35207e-54	-7.94068e-56	-7.66983e-56	-5.69324e-56	-3.15842e-55	-1.76936e-55	-1.91786e-55	2.36216e-54	-3.02985e-54	-3.33131e-55	-6.62036e-55	1.02136e-55	-9.69956e-56	4.46132e-55	1.02848e-55	4.41442e-55	6.48882e-56	-2.30839e-55	2.08917e-55	-6.0545e-56	-2.07232e-56	1.3045e-54	1.38051e-53
1.99828e-56	8.03989e-56	-1.28906e-57	3.04796e-55	5.6699e-57	1.03968e-57	3.97673e-57	1.81366e-57	3.68514e-57	8.84531e-56	-9.93383e-56	2.83733e-56	-1.67247e-56	1.81024e-56	-2.87129e-56	-5.53196e-56	2.81669e-56	-4.38285e-57	5.73445e-58	3.93808e-57	1.32718e-56	1.22487e-56	3.43205e-55	3.09141e-57	7.32686e-56	-1.67932e-57	1.32292e-56	-1.83003e-56	-5.26251e-56	1.9102e-57	1.32757e-54
-8.48094e-58	1.30257e-57	5.20537e-57	1.0379e-57	1.78381e-58	2.61211e-57	3.14473e-57	-1.53968e-56	3.79005e-56	2.93885e-58	-8.2219e-58	-6.91892e-57	1.3161e-57	1.6666e-57	-1.37084e-57	1.02769e-57	-1.3768e-57	1.15107e-57	5.17218e-58	3.03952e-58	-7.9207e-58	-1.07034e-57	-2.34217e-57	2.12328e-58	1.70003e-57	4.34065e-57	-1.87803e-57	8.11901e-58	-2.31316e-57	-3.19116e-57	1.03044e-55
-2.18586e-58	1.34532e-57	1.22288e-58	6.4811e-58	2.28439e-57	-1.86363e-57	-2.21447e-59	2.77085e-58	7.83793e-59	6.25637e-60	-3.67179e-59	-1.08798e-58	8.33651e-59	3.28122e-58	7.10649e-59	-1.95976e-59	-3.00492e-58	2.89545e-61	-5.19596e-58	9.42195e-58	8.96804e-59	-7.7659e-59	-1.6558e-59	-9.80396e-58	8.99668e-59	2.49484e-57	-3.86663e-59	6.17936e-59	3.67578e-58	1.73035e-58	1.36666e-56
-2.63625e-59	5.94767e-59	3.87605e-59	4.96802e-61	9.47217e-60	1.79903e-59	7.09079e-59	7.86162e-60	-1.00741e-58	-7.76939e-59	-1.09228e-59	-1.33363e-59	7.38714e-60	6.15664e-59	1.98678e-59	-1.15288e-59	-3.28001e-60	-3.26406e-59	-1.60147e-60	-7.86983e-59	-9.10844e-60	-1.44917e-60	-6.40348e-59	-6.41789e-59	-1.52224e-60	-1.01314e-58	4.75227e-59	2.23909e-59	1.74468e-59	-2.86481e-59	1.00821e-57
-4.96762e-61	-7.33741e-61	2.4496e-60	5.08542e-62	-1.00196e-60	-3.09635e-60	3.78618e-59	-2.82108e-62	8.21402e-61	-9.1096e-61	2.2322e-60	2.70188e-60	4.86621e-60	8.23997e-60	4.87629e-61	-1.08192e-60	4.23752e-61	1.74771e-60	1.51123e-61	-4.47436e-61	7.16919e-62	8.80681e-60	-4.86342e-60	7.16855e-61	-1.63085e-59	-3.03388e-61	1.95e-60	-1.86395e-60	-5.13369e-60	5.83318e-60	1.15683e-58
2.76262e-61	-3.05643e-61	5.55136e-61	-7.15359e-62	2.64623e-61	-5.59234e-62	-1.30657e-62	7.3323e-61	2.37185e-61	3.26436e-63	5.053e-61	5.15358e-62	1.4795e-61	-4.36876e-61	-9.42128e-62	-4.72168e-61	3.75233e-61	6.09636e-61	8.86922e-62	2.56904e-62	1.98661e-61	-2.72437e-61	-9.29362e-62	-1.5766e-61	-9.09028e-63	8.43336e-62	-1.07608e-61	2.49863e-62	-2.94644e-61	4.64963e-62	6.61201e-60
3.06754e-62	-1.04385e-62	-1.85345e-61	-8.76739e-63	2.91159e-62	4.59626e-62	-8.58226e-63	-2.36612e-62	6.75121e-63	1.10313e-63	-3.93198e-63	3.23384e-62	-2.52023e-63	1.11452e-61	3.65938e-62	-1.07877e-62	5.46889e-64	-5.74304e-63	-8.2646e-63	-3.7617e-62	1.03872e-63	7.11343e-63	6.00871e-62	-7.39438e-63	-1.66232e-62	3.43308e-62	-2.18205e-61	1.73405e-63	1.71417e-62	2.11767e-63	9.65985e-61
7.48079e-64	6.41617e-63	-1.11243e-63	2.46103e-63	3.99463e-63	-2.91102e-63	-3.18255e-64	5.43528e-64	5.5743e-64	-3.33842e-63	-2.74305e-63	-8.8293e-64	5.02744e-64	3.59755e-63	7.25347e-63	1.30407e-64	-3.31905e-63	-3.29831e-63	-2.31379e-63	2.09695e-63	9.75933e-63	-8.71148e-64	9.36132e-65	9.66346e-64	-7.5888e-64	-3.36791e-63	-3.01957e-64	-9.95274e-64	2.1617e-64	5.15833e-64	6.63857e-62
4.06884e-64	1.81452e-64	-1.53851e-65	-8.45344e-65	-1.78698e-64	1.06522e-63	-8.43408e-66	1.86908e-64	1.87058e-65	-2.03586e-64	3.038e-65	-2.85118e-64	-1.60017e-64	-1.05582e-65	1.89126e-65	1.0603e-64	-8.23167e-65	-1.33527e-63	-1.55463e-63	-4.20133e-65	-3.66822e-65	-2.58153e-64	4.81398e-64	-1.71279e-64	-1.19645e-65	3.83019e-64	-7.01667e-64	1.36852e-64	3.28281e-64	-5.94325e-66	8.49029e-63
5.20327e-65	2.28115e-66	-1.00608e-65	-5.17136e-65	-1.0014e-65	5.05113e-66	1.13127e-65	-2.56732e-64	1.8647e-65	-3.71926e-65	-6.28145e-66	-1.05877e-65	-5.03675e-65	-2.87138e-65	1.69861e-66	5.02531e-65	3.10784e-65	1.79743e-66	-6.85745e-66	9.97816e-66	-8.91904e-66	-3.76959e-67	9.00152e-65	-4.00322e-67	1.278e-66	3.6231e-66	-4.16693e-65	3.88437e-65	2.29409e-65	-1.76839e-65	8.78401e-64
2.22945e-67	-5.77504e-66	3.92627e-66	-3.50107e-67	-1.17256e-67	4.73542e-67	1.17917e-66	-8.85542e-66	4.56483e-67	-2.20166e-66	-2.0924e-68	-1.61058e-66	2.35479e-66	-5.50773e-67	4.5098e-67	4.68323e-66	2.39283e-68	-9.01076e-68	-1.27851e-67	8.54058e-67	-3.89367e-67	-2.73603e-66	8.5081e-67	-2.6454e-66	2.75963e-68	1.72111e-66	-2.19557e-66	-1.05234e-66	4.46087e-67	1.19787e-65	5.83681e-65
-1.82565e-67	-4.0135e-68	-5.14354e-68	1.72959e-68	-1.31399e-68	-3.42548e-68	-2.95573e-68	2.34958e-67	7.71449e-68	-6.18489e-69	2.13961e-68	8.14604e-68	-4.96628e-68	-3.93281e-68	-3.41551e-69	-1.57129e-68	-6.58095e-68	4.36921e-68	-3.66838e-68	1.03689e-67	1.28131e-67	-2.45964e-67	-6.32413e-68	-2.44681e-67	-1.53489e-66	-1.68222e-67	-9.71959e-68	-3.46342e-68	5.39386e-67	2.32445e-68	4.22711e-66
3.6638e-68	4.38997e-69	-1.05657e-68	-2.1899e-69	6.43115e-69	-2.85938e-69	1.39541e-68	-2.52227e-68	2.71708e-68	8.09538e-69	-1.22418e-69	-8.2472e-69	-1.88069e-68	6.08788e-71	-6.38488e-68	2.26349e-69	2.49956e-69	-1.18088e-68	-1.26699e-69	1.58659e-70	-1.65749e-68	1.1559e-69	-6.5351e-69	1.11123e-68	3.09617e-69	4.85566e-68	-1.8754e-69	1.88202e-68	1.20939e-68	-4.30921e-69	3.71832e-67
6.84088e-69	-3.81959e-70	1.14065e-70	-2.89523e-69	2.45245e-69	-9.81806e-70	-5.49381e-70	2.26822e-70	3.60955e-69	9.3192e-69	2.21815e-70	-8.31961e-70	6.61161e-70	3.74558e-69	-1.28095e-69	-3.89948e-70	-1.52227e-71	-3.44384e-69	2.5137e-69	-1.79013e-69	-8.862e-70	6.09293e-70	4.05088e-69	-4.82717e-69	4.66501e-70	3.92115e-69	-9.13408e-70	8.29752e-69	2.73774e-70	-7.49863e-70	6.72614e-68
2.3935e-70	2.67184e-70	-9.09682e-71	-3.95615e-71	1.77808e-71	3.09316e-71	-1.36776e-70	2.08306e-70	-5.07391e-71	6.07637e-72	1.31632e-69	2.28286e-71	5.36709e-71	-5.06527e-70	-7.7528e-71	-5.68491e-72	1.18651e-70	-3.08212e-70	-1.05849e-70	1.31219e-70	-3.7321e-71	-3.49454e-71	-2.83599e-70	2.81385e-71	3.18329e-71	2.14729e-70	1.2369e-70	4.08799e-71	1.58417e-70	-1.42122e-72	4.68914e-69
-6.40124e-72	1.43392e-72	-1.91531e-72	3.9127e-72	2.17471e-71	3.98413e-72	-8.67829e-72	4.94285e-71	3.22731e-72	-7.97348e-73	1.78429e-71	2.56475e-72	4.436e-71	1.91609e-71	7.68032e-73	-8.99154e-72	7.97481e-71	-1.09664e-71	4.86411e-71	4.55887e-71	-5.16796e-71	4.44925e-72	-2.9224e-71	-3.16009e-71	1.35376e-71	2.88027e-71	-5.92996e-71	-1.94841e-71	1.00879e-73	-5.33838e-71	6.71721e-70
-5.98229e-73	2.18916e-73	8.88688e-73	8.26358e-73	1.29421e-72	7.58715e-74	6.99396e-73	-1.54169e-72	2.17092e-72	-7.65805e-73	-8.30343e-73	6.43903e-72	2.69382e-73	2.04798e-73	-1.49095e-72	-4.9645e-73	-2.37123e-73	-1.46698e-73	-3.69569e-76	3.95057e-72	-1.89726e-72	-2.66533e-72	8.12923e-73	-2.34943e-73	-2.55496e-72	-1.40198e-73	1.54247e-73	-1.01986e-72	2.45298e-73	-7.49643e-73	3.36205e-71
-5.876e-74	2.58174e-73	3.83452e-73	-5.78278e-75	-1.51533e-73	-4.38814e-74	2.6351e-73	-1.68432e-74	-2.78886e-74	-1.44774e-74	3.06781e-74	1.54215e-75	-1.33985e-73	-1.27162e-73	1.11116e-72	-5.22525e-73	-5.41423e-74	-2.9884e-74	-3.2811e-74	-1.35003e-73	4.33893e-75	2.42691e-73	1.78631e-73	-3.66999e-74	9.83165e-74	9.38274e-74	-7.20801e-74	3.69116e-73	-2.88755e-73	-3.79264e-74	4.82557e-72
2.70837e-74	-2.02584e-75	-7.95138e-76	3.22997e-76	8.60068e-76	-7.61208e-76	-1.04839e-77	-1.95051e-74	2.08553e-76	-1.66757e-74	-1.28316e-75	5.68139e-76	8.31391e-76	-1.09254e-75	-2.21616e-75	-4.18545e-74	4.63362e-76	8.24374e-74	-4.70907e-75	-4.79077e-75	-3.77997e-75	-4.36568e-75	8.08147e-74	3.75273e-74	9.46884e-76	-7.60481e-75	-1.31264e-74	-1.40615e-75	4.09603e-75	-8.24054e-75	3.70404e-73
-1.17007e-75	7.39436e-76	6.11946e-76	-1.84003e-75	1.79977e-76	-6.01238e-76	-4.43918e-76	-5.55256e-76	-3.33408e-76	-2.31447e-75	2.46498e-76	1.77789e-75	1.68357e-75	-1.96412e-76	-3.35352e-76	-1.63301e-75	-4.36681e-76	-8.49204e-75	1.16583e-75	5.29823e-76	-1.25427e-75	1.90636e-75	3.32038e-75	6.24933e-77	-2.74709e-76	-1.75974e-76	-6.21713e-76	-1.40381e-76	5.48207e-77	1.26095e-76	3.3224e-74
2.78863e-76	1.40606e-77	1.58523e-76	-4.69163e-77	4.55658e-78	3.14964e-77	-1.48883e-77	-1.36459e-77	-9.92353e-76	3.57085e-77	8.90337e-78	6.56207e-77	3.05448e-76	1.06527e-77	-2.45256e-77	-4.90768e-76	-6.12572e-77	-4.58556e-77	-2.02243e-77	2.13371e-76	4.83449e-76	-1.23008e-76	-1.02334e-77	2.1846e-77	-1.01259e-76	-2.24698e-78	-1.05762e-76	-1.36302e-78	1.06818e-77	4.83486e-77	3.74584e-75
-6.16013e-78	5.29688e-79	1.26604e-77	2.65752e-78	3.18528e-80	-1.29924e-78	9.8334e-78	-5.96801e-78	1.93845e-77	7.43086e-78	1.79697e-78	-8.41844e-79	-2.76234e-77	-1.3535e-77	6.00921e-78	-6.5354e-78	-1.18414e-77	-1.01513e-78	1.11529e-78	8.20204e-78	3.86172e-78	-3.66209e-79	-3.70456e-78	-4.81657e-78	-1.09054e-78	-1.31461e-78	-5.86684e-78	7.93346e-78	1.07149e-76	-1.13309e-78	2.81708e-76
-8.65315e-80	-7.7417e-78	1.57501e-79	-8.12374e-79	-2.14525e-78	-8.21105e-80	1.67457e-78	-1.85598e-79	-9.13746e-79	-8.24909e-80	1.83045e-78	-3.89579e-78	-9.69198e-79	-6.4072e-80	8.88257e-79	-1.19512e-79	2.37592e-78	-4.87052e-79	4.26169e-79	1.88425e-78	4.95426e-80	2.36361e-79	1.3818e-79	5.25072e-79	-6.4878e-79	1.00706e-78	9.46374e-79	-7.56161e-80	-1.69076e-79	1.75393e-78	3.23725e-77
7.06322e-81	-1.65921e-79	2.87215e-80	-2.65456e-80	1.17895e-79	-2.34601e-80	1.22151e-80	7.44903e-81	-3.16684e-80	8.05891e-80	-5.38807e-80	-2.02256e-79	-2.0647e-79	3.55207e-81	-1.47887e-79	-1.06e-79	7.82101e-80	-4.16463e-81	2.97767e-80	-1.5084e-79	-1.12047e-80	1.98353e-79	5.53397e-81	2.72063e-80	-1.56417e-79	-9.66001e-81	3.45453e-79	4.53711e-81	-2.96582e-80	1.31625e-80	2.28575e-78
-1.66611e-82	5.05053e-80	-1.11995e-80	-3.677e-82	6.33192e-81	-9.27023e-81	1.31783e-80	-5.40919e-81	-3.60838e-82	1.02134e-80	3.10001e-80	-4.5746e-80	2.71155e-80	-3.11785e-81	-2.5876e-82	-1.80848e-81	2.99957e-81	5.72529e-82	6.55948e-81	-5.13718e-81	-6.41645e-81	-2.15431e-81	-2.24737e-81	1.54103e-80	2.45161e-81	-2.41176e-80	-9.31081e-82	-4.29787e-81	-1.40643e-82	1.44388e-81	2.90929e-79
-5.40774e-82	-1.08007e-82	1.23565e-81	-1.26944e-81	-7.90142e-82	-9.82578e-82	1.85383e-81	-1.22976e-81	-1.79102e-82	1.76484e-82	1.69905e-82	3.2631e-82	-9.95152e-82	-6.89184e-82	1.83979e-82	3.95973e-82	1.65497e-81	-2.67861e-82	-1.46323e-81	-4.85389e-81	5.34766e-82	1.55701e-81	-8.72332e-83	9.87968e-82	4.65127e-82	-1.35644e-82	9.25299e-82	3.40166e-82	-8.19885e-83	-3.61852e-83	2.45176e-80
-7.47019e-83	-1.47521e-82	1.39242e-82	7.43126e-84	-4.71987e-83	-5.98109e-86	-5.31619e-84	-7.6338e-84	-6.14438e-83	2.3076e-83	5.8032e-83	-1.5738e-83	6.41797e-83	-3.9651e-82	-1.06024e-83	5.62136e-84	1.4307e-83	2.02733e-82	7.75771e-84	-7.75291e-83	-6.875e-83	7.67378e-83	5.49875e-84	9.24283e-84	2.6309e-83	-6.2254e-83	-8.82439e-84	2.9802e-83	-1.89223e-85	1.78854e-82	1.8331e-81
-7.61145e-84	-6.50375e-85	-7.33404e-86	2.87017e-84	-5.90817e-84	-4.88614e-84	9.20163e-85	-1.0913e-83	1.02594e-83	-2.39461e-84	-2.93363e-84	-5.95647e-85	1.39193e-83	-1.21888e-83	-9.12368e-85	-1.51391e-83	-1.22815e-83	1.23152e-84	4.40232e-85	9.39103e-85	2.96706e-84	1.03077e-83	3.09918e-83	-3.6525e-84	3.61724e-84	3.54561e-85	-1.49116e-84	-1.34162e-84	1.93657e-85	7.95821e-85	1.62781e-82
-9.32442e-85	2.10134e-85	3.25999e-86	-2.97869e-86	-2.85769e-85	9.90435e-85	-6.19552e-85	-4.10732e-84	1.19875e-84	-5.97979e-86	2.86032e-85	7.641e-86	-4.4383e-85	4.51893e-86	1.04801e-84	-1.26003e-85	-6.30585e-85	5.32702e-85	4.61458e-86	5.42826e-85	1.0148e-85	-2.41106e-85	-1.95654e-85	2.29877e-84	1.92132e-84	7.96121e-86	9.26344e-85	5.97115e-86	-4.37411e-86	-1.41636e-84	1.95284e-83
-8.37995e-87	9.10309e-87	2.40136e-86	-2.24e-87	-3.19701e-86	-1.24564e-85	-6.39037e-87	-5.25383e-86	3.59564e-87	-5.38383e-86	4.2247e-86	-2.55863e-87	3.53191e-85	-1.32232e-86	-3.2089e-86	1.3238e-85	-3.97563e-86	-1.20636e-85	1.67137e-86	-3.9294e-86	2.12587e-85	2.8928e-86	3.31445e-86	5.6683e-86	7.36505e-87	-7.59951e-87	-4.08066e-85	7.29175e-86	2.40211e-86	4.59006e-87	1.96462e-84
7.19529e-87	-2.49614e-86	-8.11172e-87	-3.89043e-87	-1.04983e-87	1.59626e-86	-8.84238e-88	5.30454e-88	-8.00891e-89	-5.21376e-87	-2.19989e-87	-1.65597e-87	-1.10103e-86	-2.02463e-88	1.30051e-87	-2.82733e-88	1.57408e-88	-2.8696e-87	-1.33057e-86	2.76153e-87	-2.92366e-87	-9.19693e-87	-2.32259e-87	3.2435e-87	1.23088e-86	-8.21228e-87	-3.4285e-87	-4.94055e-89	5.20055e-88	-5.64297e-87	1.51475e-85
1.41114e-88	-2.89489e-89	-1.70086e-88	4.07389e-88	9.37162e-89	1.87116e-87	1.6915e-88	-2.05375e-89	-4.14717e-88	9.0691e-89	8.48155e-88	5.09291e-88	2.97995e-88	1.47118e-87	-1.41824e-88	-7.99167e-89	4.94863e-88	9.30722e-88	-1.13766e-89	5.83903e-88	-4.61445e-88	2.29037e-88	-1.0612e-87	-2.09893e-88	7.1298e-89	6.26656e-89	-6.64928e-89	-2.94905e-88	8.50103e-88	-3.7903e-88	1.24628e-86
-8.31541e-91	2.82393e-90	-1.68622e-88	-3.08607e-89	6.26808e-91	6.45122e-89	-1.46983e-89	7.77191e-90	-9.45922e-90	1.34048e-89	-1.16723e-89	-1.09363e-89	-1.83714e-88	-1.18897e-89	-2.76217e-89	1.02423e-89	3.95555e-89	-3.98349e-89	-9.96517e-89	-1.6964e-88	3.71324e-90	1.90238e-88	8.68956e-89	8.27637e-89	7.34922e-89	1.25977e-88	-1.20643e-89	-6.07811e-91	2.83512e-89	7.5524e-90	1.53002e-87
-4.65652e-91	1.06701e-90	-2.18846e-90	1.20989e-89	1.27084e-90	-1.14163e-90	-2.02111e-89	-7.79502e-91	5.18422e-91	5.82593e-90	4.15885e-91	5.01033e-90	-3.15997e-90	1.72523e-90	1.3424e-89	-4.86272e-91	-1.01504e-90	2.93382e-91	-5.50907e-90	1.53786e-90	3.35601e-90	5.37213e-90	-1.76683e-91	4.05042e-91	2.37784e-89	8.0359e-90	-9.68237e-90	-6.95616e-91	-1.7146e-90	-6.99193e-91	1.3206e-88
-4.6764e-91	6.05786e-92	4.50758e-91	-1.0471e-91	-7.31709e-92	-1.87451e-90	9.92321e-92	1.04346e-90	-1.3515e-92	8.77239e-92	4.03375e-91	2.91927e-91	1.05312e-92	5.43286e-92	-1.50624e-91	1.70864e-91	-1.70512e-92	3.11602e-92	-1.80237e-92	1.71623e-94	6.1859e-92	1.17229e-90	-2.86361e-91	5.00692e-92	2.25391e-91	-1.01742e-90	-1.59755e-92	-2.2586e-91	-2.56544e-91	-1.10602e-90	9.84114e-90
6.04657e-92	-1.5166e-93	-1.62393e-93	-4.35311e-92	2.44856e-92	4.94165e-93	-4.01679e-92	-1.95637e-91	4.88438e-92	-3.96834e-93	-1.78151e-91	4.01257e-93	-5.24999e-92	1.28269e-92	-5.81424e-92	-4.2985e-93	6.33095e-92	8.42854e-93	1.05867e-91	-1.25986e-92	-1.73704e-92	5.45522e-94	1.04045e-92	1.30322e-92	-1.03954e-92	3.16679e-92	-2.802e-93	9.29432e-92	-4.42306e-93	-2.26729e-93	1.11117e-90
2.36126e-94	-3.07597e-92	1.23564e-93	4.59241e-94	5.67336e-94	-6.53871e-94	-2.91398e-93	-8.19055e-94	-1.07918e-93	-1.9281e-93	2.92571e-93	-3.95575e-93	2.96583e-93	2.44698e-93	-1.135e-92	2.5498e-93	-4.23521e-94	-1.94265e-92	-5.39575e-94	-5.21091e-94	1.03132e-93	-9.37796e-94	2.13356e-93	3.74112e-94	4.66765e-94	-2.24223e-93	-1.301e-92	4.74987e-93	-4.28758e-94	2.16404e-95	1.13153e-91
4.00937e-97	-7.68089e-95	1.36325e-94	1.17113e-94	-3.33341e-94	5.95381e-95	1.5536e-94	-2.46096e-94	2.28161e-94	-5.20645e-94	1.67676e-94	-9.26379e-95	7.41827e-96	-4.62556e-95	2.5283e-95	-1.5659e-93	2.08798e-95	6.45657e-94	-1.25109e-94	2.22915e-94	7.10404e-94	1.3519e-93	-2.06143e-94	-6.61284e-95	4.5888e-95	-3.52667e-95	-1.09048e-94	8.91482e-94	3.30924e-94	-5.03862e-94	9.04457e-93
2.78998e-95	-5.02182e-96	2.41848e-95	-4.88151e-96	8.77688e-95	4.08808e-95	-1.538e-95	-1.86879e-95	-8.88058e-95	4.9887e-96	-7.70341e-96	7.40248e-96	6.22856e-95	1.81129e-95	-1.40828e-95	3.38231e-95	-2.94229e-95	1.8838e-95	3.39455e-95	1.07862e-95	-1.545e-94	-2.24712e-96	-2.26705e-95	-2.07134e-95	-1.75499e-95	9.44571e-95	-5.47169e-96	1.23796e-95	1.78128e-98	7.39094e-96	8.92301e-94
-2.37163e-97	4.32157e-96	-7.62905e-98	-3.19507e-98	1.80433e-97	5.33671e-96	-2.2814e-95	-1.47268e-96	2.8593e-96	-3.52874e-96	1.66792e-96	-2.06426e-96	-3.01901e-96	-4.50497e-96	-5.60716e-99	-6.07896e-97	3.85546e-96	4.44558e-97	-3.92434e-97	-5.61131e-97	1.02348e-96	-2.51404e-97	-3.16622e-97	-1.3191e-97	-4.05039e-97	2.03536e-95	2.05927e-97	5.05842e-96	-1.30313e-95	9.19168e-96	1.07951e-94
3.90322e-97	-6.48624e-98	-8.33668e-98	6.63833e-98	-6.65613e-97	1.38291e-97	-6.78358e-99	-2.83307e-98	2.69628e-97	2.18463e-97	-3.97631e-99	2.79625e-97	3.16366e-98	-5.29409e-98	7.26161e-97	8.69444e-98	-4.57923e-98	-7.25635e-97	5.58099e-97	1.34487e-97	1.0407e-96	-1.67264e-97	-6.98383e-98	-1.2521e-98	1.53122e-97	7.00068e-99	3.69921e-97	1.70958e-97	-4.38337e-98	-8.16979e-98	6.6942e-96
2.74519e-97	-3.07463e-98	-2.08926e-98	-3.96142e-98	2.91402e-99	-4.86492e-99	6.79827e-99	-6.56942e-99	4.38545e-98	5.58649e-100	3.04211e-98	-1.12596e-98	-6.73267e-99	-2.19779e-99	3.055e-98	-3.79332e-99	-8.50326e-99	7.53801e-100	2.35866e-98	1.09511e-98	-3.14226e-99	-3.32312e-98	-1.43115e-99	2.78301e-98	-2.20144e-98	3.83988e-99	3.26572e-99	-1.99535e-98	7.62204e-98	-7.02673e-100	7.51713e-97
1.00772e-99	1.89306e-99	8.89373e-100	-1.47752e-99	9.68975e-100	1.03611e-99	9.19646e-100	4.71396e-99	-9.38905e-99	-1.27671e-99	-1.5192e-100	8.32935e-100	-2.51746e-100	-1.34336e-100	-9.73863e-99	4.85263e-100	-1.41666e-99	2.88891e-99	-1.14164e-98	3.7675e-99	2.2046e-101	-4.51298e-99	1.026e-99	7.99572e-99	1.05356e-99	-1.54679e-100	-3.20783e-100	-5.92287e-99	-1.13426e-99	3.69218e-99	8.04915e-98
7.31403e-102	-8.70753e-101	-4.40787e-100	-3.61089e-100	-8.14244e-100	-1.94987e-100	7.94537e-100	1.40653e-100	2.26512e-101	1.90713e-101	5.55407e-101	2.36358e-101	1.22934e-100	7.59571e-101	1.46576e-101	-1.42362e-99	9.86762e-101	2.30961e-102	-5.33608e-101	8.07984e-101	-7.87238e-101	3.67556e-101	-1.4218e-100	3.65912e-101	2.47158e-100	2.82313e-100	2.5694e-100	1.73305e-102	9.9653e-102	-1.45397e-100	6.07166e-99
2.53031e-101	1.83763e-101	-1.03763e-100	-6.19975e-102	5.42998e-102	9.30481e-102	-6.53574e-102	-2.27895e-101	-1.82865e-102	-1.62491e-101	5.78484e-101	-1.65454e-102	1.11575e-100	1.49778e-101	-2.94237e-102	2.93278e-103	1.57291e-102	9.84632e-102	-2.12777e-101	3.25281e-102	-8.20317e-103	-1.63516e-103	1.82841e-103	-6.25139e-101	-2.87288e-101	-2.01016e-102	-1.03286e-101	-8.59401e-102	-1.0785e-101	-2.20607e-101	5.87208e-100
3.32711e-102	2.46927e-102	-1.18466e-102	-1.01488e-102	-4.25257e-102	5.23402e-103	5.21485e-103	-8.38262e-103	-2.25736e-102	7.85433e-102	9.47809e-103	-1.12026e-102	-4.9085e-105	-5.59565e-103	2.61916e-102	3.41593e-103	6.18127e-103	1.50444e-102	3.02025e-103	1.79573e-102	-4.63156e-103	-2.26881e-102	-1.10858e-102	2.86894e-102	-3.74884e-103	-2.86543e-103	-1.27696e-102	-8.58315e-103	3.34482e-102	-1.93977e-103	4.71019e-101
7.96442e-103	6.42419e-103	-2.30941e-104	6.8757e-104	4.34492e-104	4.53216e-103	-3.10507e-103	-1.23367e-103	2.23648e-104	-6.33429e-104	-1.62417e-103	2.15636e-103	9.66084e-104	-7.62234e-103	-3.74004e-105	7.85519e-104	-7.02044e-104	2.07323e-104	1.68546e-105	-1.2243e-103	2.72707e-103	1.85202e-104	-1.3004e-103	-1.19031e-104	1.08847e-103	-2.57151e-104	-1.58918e-103	2.95271e-104	3.53491e-103	-1.11762e-103	5.30263e-102
2.09223e-104	6.28197e-105	-5.36528e-105	-1.65522e-105	4.34776e-104	1.25515e-104	-7.03375e-105	1.15678e-105	3.17133e-104	-1.46351e-106	4.44063e-104	-6.23962e-104	-3.08968e-104	-1.05479e-104	-1.04437e-104	1.22649e-105	3.38086e-105	1.62438e-104	-6.70421e-105	-5.46745e-105	-6.86607e-106	-1.66653e-104	1.81921e-104	-2.45035e-105	3.1862e-104	-8.13258e-106	2.47358e-105	-6.24442e-105	8.61404e-106	5.64701e-104	4.58737e-103
1.44611e-105	3.25744e-105	1.48556e-105	-4.23537e-106	1.40898e-105	1.28822e-106	-1.49203e-106	1.58753e-106	-7.77644e-107	-2.84858e-105	-2.90606e-107	-1.22094e-105	-2.56564e-105	1.42622e-106	-2.92559e-106	1.28329e-105	-5.89571e-107	2.44851e-106	5.53373e-107	8.20596e-106	1.43477e-106	-1.81767e-107	-9.70645e-106	-1.14659e-105	3.26554e-106	3.24959e-106	1.60161e-106	-3.56393e-106	-1.16791e-104	-2.30013e-105	3.55248e-104
1.1805e-106	-1.18044e-106	-8.7581e-107	-9.08255e-107	-8.12081e-107	-4.69512e-106	7.08023e-108	2.24322e-106	1.46017e-106	-1.02791e-106	2.833e-107	-2.61818e-107	2.38994e-107	-2.37577e-107	-3.85004e-109	-4.37416e-106	9.32916e-108	1.517e-107	1.02325e-107	-1.59594e-106	1.27199e-107	2.04743e-106	-6.97891e-107	-5.45018e-106	-6.20112e-107	-9.8064e-108	-2.12297e-106	8.682e-107	-1.01699e-106	1.57805e-106	3.64243e-105
7.81703e-108	1.22164e-107	3.628e-108	6.06022e-110	-4.11826e-108	-1.64779e-108	1.41855e-107	-1.28535e-107	4.6429e-108	-1.08552e-107	-4.1485e-108	-5.49872e-107	-5.46149e-108	3.75441e-108	5.85369e-107	-2.13001e-108	-1.18601e-108	5.26376e-109	1.67153e-107	1.46242e-107	-6.01575e-108	8.05068e-108	1.08165e-107	-6.67891e-109	1.23978e-106	1.68233e-107	2.52751e-107	3.18406e-108	1.95464e-107	1.22561e-108	4.49679e-106
3.35443e-108	6.74087e-109	-1.01187e-108	-5.23202e-109	3.89774e-108	2.00787e-108	-1.8391e-110	1.61369e-110	5.37209e-110	2.36672e-109	-5.53861e-108	1.04458e-109	9.72729e-109	8.33223e-110	3.96302e-108	1.80326e-109	1.27159e-108	-1.67398e-108	-1.20827e-108	1.31391e-109	-4.74969e-108	7.00659e-109	-1.43837e-109	-2.18453e-109	-1.04017e-108	2.13167e-109	2.91689e-111	-1.06511e-109	-8.14338e-109	2.84497e-109	3.51961e-107
2.80198e-109	-1.73037e-110	2.98098e-110	1.14716e-110	5.4386e-111	8.11188e-110	3.92316e-110	-6.38209e-110	-5.17387e-111	-2.28069e-109	-5.48501e-109	-9.61829e-110	-2.85011e-110	-5.95099e-109	-1.70386e-110	1.61968e-111	7.47907e-110	-8.07678e-110	2.8144e-110	-1.54987e-111	-1.46644e-109	-9.78935e-111	2.16683e-110	-4.44539e-109	1.07116e-110	-2.90645e-110	-7.25154e-111	2.24736e-109	3.17015e-109	-2.02467e-110	3.4655e-108
1.05387e-111	5.107e-111	-3.02367e-110	-8.19884e-111	-5.73983e-112	7.2063e-111	-1.50968e-111	1.93515e-110	2.02835e-110	3.00633e-111	-7.57936e-111	-3.24298e-110	2.66505e-111	-4.4057e-111	-7.67324e-110	5.26599e-112	-1.76223e-110	-2.02993e-112	-7.62074e-112	3.4732e-111	1.14772e-111	2.05136e-110	-2.85344e-111	1.19448e-110	-1.74168e-110	-7.73838e-112	2.14677e-111	-1.79295e-110	-8.00231e-111	-6.0222e-111	3.31678e-109
2.54989e-112	1.28818e-112	8.37311e-113	4.20299e-112	-2.18879e-112	8.81567e-111	-3.8374e-113	-3.87481e-112	-4.7636e-112	1.51128e-111	1.91375e-111	-4.02499e-112	-3.15968e-112	-3.78954e-113	-1.81032e-112	-8.59748e-112	-1.33759e-112	-7.33888e-112	1.05785e-111	-3.33901e-112	1.38211e-112	-2.63335e-112	3.6976e-112	-3.16065e-111	4.90562e-111	4.52298e-111	-3.19367e-113	-1.86621e-111	-5.58759e-112	2.83908e-113	3.4152e-110
2.64221e-112	3.12544e-113	-8.25118e-113	-8.2175e-114	4.57244e-115	3.45246e-113	6.88703e-113	8.61532e-113	-1.55702e-112	-2.05513e-113	-7.96101e-113	6.61494e-113	8.34895e-114	-1.01038e-112	8.9043e-114	1.78333e-112	-9.14192e-114	8.43233e-115	-1.31798e-113	2.80026e-113	9.86277e-113	1.74518e-112	9.29551e-114	6.47695e-113	-3.54529e-113	5.42037e-112	-3.99665e-113	8.65918e-113	-7.96434e-113	-8.55014e-114	2.38547e-111
7.66125e-114	-5.67192e-114	-8.63563e-115	-1.39206e-114	-1.07059e-114	2.84124e-114	2.77017e-113	-3.63306e-114	3.68991e-114	-8.33476e-114	1.28297e-113	1.19632e-113	-1.73569e-113	7.86892e-114	-4.98667e-115	7.6487e-114	-2.93419e-113	1.41125e-114	-1.89018e-114	8.86648e-115	-5.17373e-114	-3.81276e-114	4.35749e-115	5.21404e-115	-1.03312e-114	-8.83583e-114	-5.35904e-116	1.81846e-113	4.16128e-114	1.42708e-114	1.98195e-112
-1.55076e-114	7.39356e-116	1.7571e-115	-2.42679e-115	1.4569e-115	-5.23489e-115	-3.7358e-114	3.1381e-115	2.88999e-115	2.82513e-116	-1.67892e-115	9.85857e-115	5.56328e-116	-2.3982e-115	-6.6224e-116	-3.41576e-115	1.4917e-115	-1.59246e-114	3.53496e-115	5.83955e-115	-4.87794e-116	-7.36001e-117	-2.8221e-115	1.22475e-114	2.0579e-116	-2.41332e-115	1.07383e-114	-3.96752e-115	-3.83766e-115	-6.30431e-115	1.5925e-113
1.19627e-116	-1.86086e-116	-1.13728e-115	1.11537e-115	8.38161e-116	-7.92949e-117	-7.98196e-116	-2.7826e-116	-2.99731e-117	-1.09063e-116	3.55085e-116	6.59543e-116	2.75176e-116	4.09405e-117	5.74305e-117	4.66453e-116	3.07845e-116	1.56063e-115	3.49585e-116	1.10852e-116	-2.04606e-117	1.10685e-115	4.71788e-116	-1.52362e-115	-6.05453e-116	2.07952e-115	-1.07108e-115	-1.51862e-117	1.24267e-117	3.92938e-117	1.58205e-114
3.48077e-117	-3.03755e-116	5.73445e-117	-5.74577e-118	-4.89042e-117	-1.80324e-117	5.41676e-118	5.14401e-117	-4.74496e-118	-3.25227e-116	-6.38742e-117	4.45934e-117	4.8388e-116	-4.52577e-117	3.26787e-117	-4.57848e-117	5.82602e-117	-3.44654e-117	3.62919e-117	1.08748e-116	4.03147e-117	-5.71234e-117	-9.83754e-117	-3.06754e-117	-1.78493e-117	3.72215e-118	1.80522e-118	8.12329e-118	-5.59497e-117	1.05922e-119	2.1233e-115
-1.31038e-118	-8.84418e-118	-2.03632e-117	2.02765e-118	2.07131e-118	1.43506e-118	2.8746e-119	-5.8692e-118	1.28909e-118	5.70057e-120	-6.53042e-119	-4.04431e-118	-7.26223e-118	-8.70203e-119	1.7617e-118	1.76134e-118	6.19318e-117	-4.43063e-119	-1.53976e-118	-7.93899e-119	4.23699e-119	1.3096e-119	5.92505e-118	7.99161e-118	-6.90545e-118	1.05343e-119	-1.15875e-118	-2.36648e-120	7.7207e-118	7.61999e-118	1.62621e-116
5.09988e-119	-3.11181e-120	1.08916e-119	1.56297e-119	1.52334e-119	-7.68469e-120	-2.42897e-119	3.52021e-119	-1.94423e-119	-5.07219e-119	-3.0473e-119	-3.64371e-120	9.56299e-120	-5.43853e-120	1.03021e-119	6.47626e-119	-6.67001e-121	1.51812e-119	-5.71052e-120	2.62245e-119	-5.388e-120	1.00766e-118	-1.00382e-118	3.59002e-119	-1.50178e-118	5.58233e-120	4.97191e-119	1.15742e-119	-4.27977e-120	-2.97427e-119	8.98685e-118
-1.37414e-120	6.10941e-121	5.012e-120	-7.67367e-121	1.51609e-120	2.73879e-120	-8.8487e-122	2.98295e-122	4.91738e-121	-2.36832e-120	-1.20778e-120	1.0569e-120	-1.15266e-119	-6.07891e-120	2.75473e-120	6.15272e-121	4.84813e-120	5.33671e-120	4.59714e-120	-4.37438e-120	1.80957e-121	-1.12667e-119	-1.36863e-120	5.77544e-121	7.6489e-121	-3.88627e-121	-1.25626e-120	4.73309e-120	-1.31492e-120	-5.76938e-120	8.50153e-119
3.30906e-122	1.96632e-121	-8.75399e-122	-3.2437e-121	-8.18723e-121	9.31721e-122	-1.09053e-121	1.5798e-120	2.59617e-121	3.16716e-121	-2.01876e-122	-2.18258e-121	-2.96275e-121	2.80833e-121	-7.71192e-122	1.16041e-120	-6.57855e-123	-2.08631e-120	-2.92182e-122	8.9651e-123	8.97267e-122	1.23388e-121	-7.322e-122	-1.35251e-121	2.4003e-121	-1.43437e-121	2.62206e-122	-2.18491e-121	-3.54684e-122	3.63666e-121	9.45176e-120
3.34837e-122	4.63942e-123	7.82292e-123	2.18737e-123	7.8279e-123	3.83284e-122	4.5936e-122	1.46469e-122	1.5387e-123	-8.35399e-122	9.00911e-123	-1.5964e-122	7.34524e-122	-6.69816e-122	8.43078e-122	-5.48001e-122	-1.63238e-122	-1.14177e-121	7.01878e-123	-4.42415e-123	-1.44585e-122	-1.98392e-123	-2.42454e-122	8.15516e-122	1.13099e-122	8.8229e-122	3.62126e-122	-6.73585e-122	1.88064e-123	2.97162e-122	1.04336e-120
-1.27609e-123	-3.3835e-124	-3.57827e-123	-7.16682e-124	5.57035e-123	-1.29924e-123	4.40546e-123	-4.74409e-124	-2.78772e-123	1.72279e-123	1.84568e-123	1.09759e-122	3.93026e-123	2.90604e-123	5.93145e-123	-1.67407e-123	-4.67714e-123	-2.57477e-122	1.80054e-124	-1.35597e-124	8.07292e-125	-7.89466e-123	-1.42526e-123	3.968e-124	1.35812e-123	-6.772e-123	1.17926e-123	-8.91676e-124	-4.25719e-124	-5.38035e-123	1.05978e-121
1.19935e-125	2.15412e-126	8.85032e-125	1.06277e-126	-4.44845e-124	-2.58101e-124	-8.46199e-124	-4.38428e-124	-7.03204e-124	-6.90782e-125	3.08533e-125	1.32172e-124	8.94584e-125	1.83511e-125	1.34832e-125	-3.11214e-125	-9.02191e-124	1.99082e-124	-5.43238e-124	2.28943e-124	-7.88242e-124	2.73825e-125	9.87338e-125	-1.20923e-123	5.25569e-124	7.48271e-125	-3.50787e-124	5.25226e-126	-2.64955e-124	-5.0818e-125	8.44826e-123
-1.60319e-127	-1.42558e-125	-4.35979e-125	-1.34497e-124	1.56537e-124	-3.12002e-126	-2.01282e-125	-2.73796e-125	5.37124e-125	4.72437e-126	-9.5794e-126	6.96758e-125	-2.1165e-125	3.94133e-126	-1.11704e-125	-1.24127e-124	-1.12561e-125	5.62425e-126	4.02067e-125	5.09539e-125	-2.42738e-125	3.76311e-127	-8.0396e-126	1.93505e-127	-5.6354e-126	1.69384e-126	-1.59166e-124	-3.06238e-125	2.49429e-126	-3.31219e-126	1.04162e-123
-5.41437e-126	1.85675e-126	1.66829e-127	1.02138e-126	1.20828e-125	5.64371e-126	1.01427e-125	2.14306e-126	3.45086e-127	-5.79861e-126	-8.61595e-128	2.50019e-126	1.34313e-126	3.63099e-126	1.34944e-126	-9.84042e-128	4.96546e-127	-7.56175e-126	2.60951e-126	-8.49752e-126	-5.48056e-126	-4.20943e-126	7.54535e-127	7.3371e-127	-8.44162e-127	-2.11759e-126	-3.40674e-127	4.83402e-126	-1.61157e-125	6.87234e-126	1.15092e-124
-1.43934e-127	-2.21624e-127	1.02455e-127	1.15903e-126	3.56363e-127	-1.67015e-127	-6.94012e-127	4.88033e-127	1.22815e-127	2.24029e-127	2.78891e-127	-1.12413e-127	-2.69485e-127	-1.13227e-127	-5.15854e-128	-7.54932e-128	8.55969e-128	-1.81577e-127	2.15723e-128	3.4461e-127	5.27645e-127	-2.86114e-128	-2.20823e-127	-2.25486e-126	1.68506e-129	1.24046e-127	1.86861e-128	5.7873e-128	7.83415e-131	1.44886e-127	8.59296e-126
1.32354e-127	3.24389e-128	-2.92746e-128	2.89416e-129	-1.63203e-128	-1.1263e-128	-2.09071e-128	3.04739e-129	-1.34907e-130	2.55011e-129	5.02392e-128	-4.12632e-128	-2.37111e-129	8.20722e-129	-2.35244e-128	1.10555e-128	5.14943e-128	-7.19559e-128	-5.08388e-128	1.25468e-127	2.57219e-128	6.99218e-129	3.35839e-129	4.38327e-128	-7.06114e-129	3.77333e-129	6.5064e-128	5.05975e-128	-5.05826e-128	-8.83232e-129	9.53418e-127
5.27023e-129	9.25293e-129	4.38871e-131	-1.1295e-128	-1.3295e-130	6.29327e-130	-1.68948e-130	4.67102e-130	2.00225e-129	-9.35755e-130	2.36083e-129	1.86824e-130	-1.48456e-129	3.11629e-129	1.85056e-129	2.71233e-130	7.23451e-129	-4.06941e-129	6.11672e-130	-1.21092e-131	-3.39264e-131	1.6214e-128	2.17061e-129	-2.14625e-129	2.38277e-129	4.01564e-129	9.28451e-130	1.56583e-130	2.00223e-129	1.78349e-130	8.16251e-128
-2.63089e-130	-2.32969e-130	-6.26461e-131	8.13194e-131	-6.81514e-130	6.81986e-131	-1.50811e-131	6.57387e-130	1.76808e-131	-7.76517e-130	3.13548e-131	1.4238e-131	1.83733e-130	3.06096e-130	4.23044e-131	-8.42815e-130	2.88388e-130	-4.51064e-131	-4.9002e-131	1.06546e-130	-3.15202e-130	9.99605e-130	-3.69242e-130	-9.39622e-130	-2.2946e-130	2.11477e-130	-7.6274e-130	-3.12282e-130	-1.30182e-131	-6.10316e-131	8.97966e-129
1.79712e-131	1.58681e-131	-1.43044e-132	-1.73595e-132	-9.40452e-132	2.92194e-131	2.42539e-131	-2.4069e-131	-3.35233e-133	-1.31739e-131	-1.35464e-130	-2.1264e-131	-2.27198e-132	-3.803e-132	9.26132e-132	6.94593e-131	2.20258e-131	9.03934e-132	-1.00901e-131	-1.3315e-132	4.19405e-131	-3.06839e-132	-2.16502e-131	-9.76375e-132	-6.81851e-132	-1.09478e-131	-1.18838e-131	-5.7022e-132	1.44591e-132	-5.46744e-131	5.89368e-130
1.39094e-133	3.47897e-132	-9.55502e-132	1.38757e-132	-4.49839e-133	-4.99043e-133	3.57045e-132	-1.434e-132	-5.14405e-134	-3.42364e-132	8.41674e-134	1.91531e-133	-4.82773e-132	1.84784e-132	-1.34399e-132	1.18885e-133	-7.33718e-134	-7.66999e-134	1.67745e-132	3.93436e-133	-1.10514e-131	1.03365e-133	-5.8044e-133	-4.90381e-133	2.51219e-133	-2.80717e-132	1.12957e-132	-1.44893e-132	-6.8992e-133	-1.65667e-132	5.48332e-131
3.68404e-133	1.31746e-134	1.69491e-133	-1.32707e-133	-1.41468e-134	7.07293e-135	-7.87852e-134	3.15271e-134	-1.59003e-133	-6.86036e-135	-1.11539e-134	-8.08884e-133	-3.21627e-133	-2.04365e-132	-3.69377e-133	1.8039e-134	-8.62198e-135	-2.16986e-134	-4.37425e-134	-1.10013e-134	-1.48759e-134	5.6328e-134	-1.53828e-134	-1.64122e-133	-1.84575e-133	6.4617e-134	2.3152e-134	-6.58588e-134	-7.00481e-134	-8.70504e-135	5.30663e-132
9.48543e-136	1.27299e-134	-1.52118e-133	-4.73011e-135	2.60264e-135	-2.67678e-135	1.4212e-134	-1.37231e-133	-4.46496e-135	1.87992e-134	-1.98145e-135	2.6796e-134	1.14875e-134	5.69003e-134	-1.5711e-134	1.07625e-134	-1.7238e-134	-6.8357e-135	-1.27799e-136	-2.16986e-135	4.36504e-134	-5.32915e-136	7.20531e-136	8.90134e-135	-6.52639e-134	5.53011e-134	-1.5713e-134	1.10584e-134	-1.42466e-135	-1.94463e-136	7.03284e-133
4.52655e-136	-2.48498e-136	-6.67857e-136	1.18652e-135	-3.84187e-135	-4.30456e-136	-2.81318e-136	-2.28051e-135	1.35135e-136	3.75733e-135	1.04581e-135	1.53166e-135	-1.28891e-135	2.44612e-135	-1.93887e-137	-5.80842e-136	8.64703e-136	-6.8023e-136	-6.04846e-135	-1.28818e-135	7.58155e-136	3.0464e-135	-8.16991e-137	-2.13661e-135	-1.85011e-137	3.51415e-135	-1.53597e-135	-4.48495e-136	3.30765e-135	4.96325e-137	4.39737e-134
-3.36065e-136	6.53848e-136	-1.08708e-136	-5.94284e-137	-1.67239e-136	-2.04484e-138	6.55666e-136	-6.08824e-137	-1.03501e-136	-2.38982e-137	-1.72853e-137	2.28194e-137	-9.33388e-137	9.04464e-137	-3.10378e-137	6.73196e-137	-4.40766e-137	-2.28797e-136	-1.21498e-136	3.1738e-136	8.70452e-138	-2.45697e-136	-3.15643e-137	-1.78791e-136	-2.87793e-136	3.23496e-137	3.03628e-136	-3.49098e-136	1.41768e-136	-9.698e-137	4.88165e-135
-2.42806e-138	5.12498e-138	-2.09409e-137	-8.4428e-138	5.33841e-138	1.84737e-137	-1.60601e-137	8.99182e-139	4.18668e-137	3.26592e-138	1.07736e-141	9.41856e-138	-4.30456e-138	7.99741e-138	2.02215e-137	-2.98461e-138	9.13218e-138	1.11727e-137	4.65815e-137	-1.22752e-137	-2.39214e-138	-1.10695e-137	-2.923e-138	7.18632e-138	-6.87166e-138	-1.95328e-138	-5.97999e-137	-7.5088e-138	4.2749e-138	6.78405e-137	4.1875e-136
2.55534e-139	-2.77124e-138	-9.0802e-139	3.0325e-140	-7.98361e-139	-2.16595e-140	-3.06135e-138	-6.32586e-140	-1.51497e-138	4.20752e-139	-4.65699e-138	1.13072e-140	-8.72021e-139	-1.33236e-138	-7.89862e-138	9.47781e-140	1.47054e-137	-2.99787e-138	-3.08664e-139	5.00453e-140	-2.55937e-138	-5.79378e-138	1.01238e-139	3.62762e-139	-1.38981e-139	-5.37542e-138	-3.853e-140	-5.90585e-139	-1.79683e-139	-4.04223e-140	5.79543e-137
-2.72061e-140	-1.96251e-140	1.39636e-140	-4.3261e-140	3.57176e-139	-6.81626e-140	3.8535e-140	-3.34926e-140	1.5815e-139	-8.36478e-141	-1.2411e-139	-1.17791e-139	-3.00704e-140	-2.32603e-139	2.27438e-140	-7.95871e-140	-4.44511e-140	4.40023e-141	1.9596e-139	7.53393e-140	6.79852e-140	-3.43791e-139	-1.80452e-139	1.08398e-140	-2.64547e-139	2.14863e-140	-4.02995e-140	1.89152e-140	1.80801e-140	-4.78073e-141	2.66617e-138
7.84068e-142	-7.22849e-141	-7.69666e-140	1.08962e-141	-5.47623e-142	-2.34719e-141	-1.00747e-142	-1.24043e-140	2.08985e-141	-4.49828e-141	6.81981e-142	3.38715e-140	2.00231e-141	6.02469e-141	2.0279e-141	2.4868e-140	4.96792e-143	-5.74379e-141	-5.44103e-141	7.90107e-141	-4.50633e-141	-1.30147e-140	-2.19462e-140	-6.9945e-141	-6.2169e-140	6.91161e-141	4.17905e-142	4.00942e-143	4.80086e-141	-1.11704e-141	3.18587e-139
8.13631e-144	3.22504e-141	-2.51034e-142	2.66906e-142	-4.05872e-141	5.81379e-142	1.03845e-141	-5.7738e-144	1.43595e-141	-7.95162e-142	-1.95979e-141	-1.00378e-141	-2.73707e-143	3.29103e-141	-3.09342e-141	4.98965e-142	3.48177e-142	3.52865e-142	1.75319e-141	-2.5682e-143	2.4777e-142	-2.69657e-143	2.26311e-142	2.7584e-143	-6.92549e-143	5.5472e-143	-1.584e-141	-2.80621e-142	-3.70043e-142	-2.73908e-142	2.71827e-140
-4.53355e-144	-2.09844e-143	-2.45461e-143	1.51485e-143	2.03651e-145	1.12159e-142	-1.64243e-142	-5.78903e-143	1.13855e-143	7.53577e-143	2.91409e-144	-8.37529e-142	-1.74293e-144	7.3315e-144	2.57605e-143	-2.84494e-143	-5.71049e-143	-6.79867e-143	4.63968e-143	7.5651e-144	-8.34597e-142	-1.5723e-143	1.50407e-142	-2.43461e-144	4.21575e-143	4.18461e-142	4.53249e-143	-1.558e-143	5.73015e-143	2.21464e-144	3.15343e-141
5.76903e-143	-4.61021e-144	2.63559e-144	-5.89929e-145	5.09276e-144	5.56123e-143	-2.28146e-144	-2.20565e-145	-1.25202e-143	-7.94201e-144	1.41388e-143	-2.61819e-144	2.62724e-143	-2.92098e-144	-1.16177e-143	-2.14279e-144	-2.66465e-144	-1.46504e-144	-7.73038e-144	-1.20223e-143	-4.59025e-144	-3.94601e-144	9.78694e-144	-1.52967e-143	1.58339e-144	6.32058e-144	1.30968e-143	-4.79137e-144	-2.02811e-144	-4.38208e-145	2.94667e-142
-7.95344e-146	-1.07809e-144	-7.13923e-145	-1.05047e-145	-2.46191e-145	1.96e-145	-1.70621e-147	-5.92341e-145	-1.54558e-145	-1.20889e-145	-6.40544e-145	-2.66331e-144	-9.50116e-146	5.39243e-146	1.02659e-144	8.76169e-144	1.71475e-145	5.75288e-145	7.51222e-146	-3.88885e-144	-5.38843e-145	-5.72432e-145	-3.87778e-147	1.07804e-144	-5.46865e-145	-6.20047e-146	-9.01019e-145	3.5311e-146	-2.66339e-145	9.60559e-146	2.53409e-143
-5.96411e-146	-3.66311e-147	1.49147e-145	-1.63434e-146	3.5552e-146	1.12862e-147	2.31815e-146	2.13456e-146	4.0347e-146	7.78296e-148	8.26377e-146	1.66032e-145	-5.71859e-146	1.01884e-146	9.33169e-146	7.40732e-147	1.69274e-145	1.08931e-146	5.32028e-148	-9.09668e-146	1.77936e-145	-1.26195e-146	6.42678e-146	-3.14857e-146	1.69684e-145	2.47085e-146	-4.39822e-146	1.23376e-145	-1.78966e-146	3.32004e-146	1.73872e-144
-1.70781e-147	1.49028e-147	-5.23357e-148	-4.96907e-147	2.27483e-146	5.56262e-148	9.91044e-147	1.27275e-147	3.15606e-147	-6.46356e-149	-1.99288e-146	-1.00912e-146	3.06453e-147	-1.52444e-147	4.77082e-148	-1.86551e-147	1.6497e-146	2.18165e-147	-9.77552e-147	1.98879e-146	-5.85626e-147	-1.84525e-147	7.24619e-147	9.73335e-148	-1.1407e-146	7.64662e-147	-9.72305e-147	1.71845e-146	1.05173e-146	-8.72233e-147	2.12814e-145
5.37374e-148	-2.81854e-149	-3.51906e-148	7.5159e-149	-6.79839e-149	1.98792e-150	5.17099e-149	-5.50885e-148	2.56182e-147	-1.05868e-148	1.40058e-148	1.36591e-147	3.18312e-148	4.24276e-148	1.15445e-149	-4.24551e-148	1.81051e-148	3.17402e-148	-2.33154e-148	5.12954e-149	-1.51902e-147	1.95781e-148	3.30787e-147	1.19756e-147	5.21564e-148	1.64239e-148	2.48748e-148	-2.55258e-147	5.16957e-148	1.25328e-148	1.81501e-146
-8.97016e-150	-8.99756e-151	-9.44542e-151	-1.61922e-149	-4.03136e-149	-3.45506e-148	8.73909e-149	2.33246e-149	3.68585e-150	-3.17876e-149	8.64874e-149	-3.63517e-148	-7.77861e-150	-1.43544e-149	3.9881e-149	-8.01729e-150	-6.82701e-149	-1.96444e-148	3.79544e-149	-7.8886e-150	4.35235e-150	3.50918e-149	4.2896e-148	5.04133e-150	1.41731e-148	-3.72862e-150	5.10121e-149	-7.95324e-149	2.18352e-149	2.24493e-148	2.38539e-147
3.23402e-151	-1.00908e-150	-2.89414e-150	-3.47404e-151	-3.84757e-150	3.04725e-150	-5.67128e-150	5.06774e-150	6.67515e-153	3.33644e-149	-1.63498e-149	-2.26138e-149	1.40855e-149	1.77581e-150	1.36221e-151	1.21067e-150	8.38781e-150	1.74996e-150	9.49635e-151	-4.26234e-151	-4.44026e-150	-9.32165e-151	1.67668e-151	-4.85566e-150	-1.53011e-151	-2.48112e-151	1.09467e-149	8.13284e-150	-6.2537e-150	2.38734e-150	1.61782e-148
6.23838e-151	-3.47388e-151	9.42268e-152	1.3923e-151	3.15748e-152	2.00359e-151	4.00409e-150	-3.24447e-151	-2.33111e-151	-3.18383e-150	-7.03207e-151	-2.72818e-150	1.82762e-151	-6.86047e-151	-4.32272e-151	-1.05934e-153	5.91163e-152	-2.25895e-151	-1.33589e-151	-1.91974e-153	-2.54592e-150	-4.96453e-152	-7.19565e-152	-9.01657e-153	-1.9195e-151	4.2091e-150	-3.61511e-151	-2.32872e-151	-3.22297e-151	-1.11318e-150	2.34436e-149
-3.02577e-152	-8.81233e-153	-7.57189e-152	-2.02132e-152	5.85618e-152	-1.57897e-151	-9.13285e-153	-2.52675e-152	-1.63599e-151	2.0995e-152	-3.52044e-152	-5.27298e-152	-8.67935e-153	2.29911e-152	-8.01656e-152	2.18247e-152	-2.67402e-152	1.9886e-152	7.28451e-152	6.23461e-153	9.96934e-152	-2.78507e-152	-2.96513e-152	3.52413e-153	-2.88e-152	-3.72786e-152	1.6357e-152	4.15103e-151	-2.22587e-152	-6.88325e-152	1.66711e-150
-1.12039e-154	-2.95638e-153	1.32308e-153	3.744e-154	4.36233e-153	-1.26494e-153	-6.07275e-154	-1.94959e-153	2.7444e-153	3.1626e-153	-2.05207e-152	-1.7052e-152	-4.34048e-153	2.04341e-154	4.00089e-153	1.41148e-152	6.67873e-154	-2.13975e-153	1.13418e-152	-1.42348e-152	-1.00822e-152	4.76918e-153	8.80911e-153	-4.0881e-154	-6.78525e-153	1.40986e-153	-1.89596e-152	-2.4701e-152	4.29533e-153	3.23633e-153	1.90931e-151
-1.88215e-154	2.16735e-154	4.72793e-154	-3.08616e-155	4.77314e-154	8.40375e-157	6.1711e-154	-1.11216e-153	1.27961e-154	1.07912e-153	1.65247e-153	-1.14078e-154	1.02e-153	-2.38413e-155	2.00617e-153	-1.51884e-153	-3.33021e-154	6.14892e-154	4.0579e-155	1.09834e-154	-4.44212e-154	-1.4034e-153	-1.37774e-153	-5.24382e-155	-1.05499e-153	9.66693e-154	5.96412e-154	1.61975e-153	4.42318e-155	-9.795e-155	1.94146e-152
1.41444e-155	-1.66237e-154	-9.67054e-156	7.66753e-155	8.48441e-155	4.56142e-156	-2.67694e-155	5.95551e-156	1.15928e-155	-2.85982e-155	-1.10156e-155	-3.75752e-155	8.62089e-156	-2.45197e-154	4.3182e-155	1.30759e-154	-2.36756e-155	1.97344e-155	5.86777e-156	-6.79492e-156	-4.18372e-157	7.97911e-155	-6.41775e-155	-1.19432e-155	-1.82878e-154	4.11984e-155	-3.27116e-155	2.43066e-156	2.36964e-155	-6.49599e-155	1.46568e-153
-8.20109e-157	9.1628e-157	-1.80216e-156	2.22587e-156	-2.17673e-156	1.82711e-157	6.38262e-156	4.20653e-157	-1.67859e-156	-4.06046e-155	9.06576e-156	7.6223e-156	-2.92148e-157	-8.20715e-156	-4.9569e-156	-9.82018e-157	2.86466e-156	3.44318e-157	6.37726e-157	3.37291e-157	-2.97593e-156	-3.38306e-156	1.99678e-156	-1.02576e-155	-6.20643e-156	-4.67184e-157	-1.15237e-155	-2.05544e-156	4.80942e-156	1.45796e-155	1.50776e-154
6.4418e-157	1.31929e-157	-7.87365e-157	-1.34379e-157	1.59584e-157	5.81084e-157	-3.19575e-158	-1.49036e-157	-1.63684e-157	-8.20084e-159	-4.27793e-157	-7.08154e-158	2.73826e-157	-4.82039e-157	-1.294e-157	-7.25556e-157	-2.60803e-157	-4.70186e-156	1.2644e-157	-1.99032e-157	5.64412e-157	-7.85053e-158	1.05678e-156	-2.81138e-158	1.06885e-157	-9.84151e-158	2.58791e-157	-5.75447e-158	-1.75441e-158	7.62595e-159	1.24636e-155
-1.21266e-159	3.53277e-158	1.46394e-157	-8.87849e-160	-4.58893e-158	-3.65314e-158	3.08601e-158	-3.99217e-158	-9.48856e-159	-3.08498e-158	6.49369e-159	-4.96054e-159	-1.11791e-158	-5.67229e-159	-4.58455e-158	7.01224e-159	6.10841e-160	-5.59855e-159	-9.11416e-158	-1.57944e-157	-1.52742e-157	-2.38455e-158	1.21702e-157	1.83545e-158	3.86586e-159	6.1373e-158	1.48792e-157	2.33781e-158	-4.34996e-158	-7.42199e-158	1.38559e-156
4.77137e-159	-2.45316e-159	1.05779e-158	-5.09727e-159	-5.18861e-159	-1.08112e-158	1.22002e-159	-9.18315e-159	-2.73334e-160	-2.09404e-159	3.2494e-160	5.3641e-159	-2.39971e-159	1.04961e-159	4.08244e-159	1.10208e-160	-3.01185e-159	2.32934e-159	1.03847e-161	-3.12439e-160	1.6753e-159	-9.99545e-160	1.37925e-158	-5.77283e-159	1.19144e-158	-4.93979e-160	3.07305e-160	3.93572e-159	1.27299e-160	6.86859e-160	1.10371e-157
-1.0209e-160	2.26713e-160	-7.07176e-160	1.60154e-160	-1.57993e-161	-4.12808e-160	3.51884e-159	6.56539e-161	1.33648e-160	1.38451e-160	-9.67856e-160	-6.02949e-162	-6.62156e-160	-1.10239e-159	-1.09785e-160	4.36476e-161	-2.4923e-161	5.47035e-161	9.66814e-161	-1.0521e-161	2.38598e-161	-7.16744e-160	1.50496e-159	4.80689e-160	-1.05255e-159	-4.43019e-162	6.43782e-160	-6.27992e-161	9.58275e-161	1.39334e-161	1.31596e-158
6.89163e-162	1.1194e-160	1.58009e-162	-1.823e-161	1.21138e-160	2.12727e-162	-9.56537e-162	1.44661e-161	1.33481e-162	-1.73368e-161	-1.14451e-160	-2.41909e-161	3.55075e-162	-3.30233e-161	2.08249e-161	1.11395e-161	1.4169e-161	1.72004e-161	7.2491e-162	-3.00386e-162	1.94774e-162	7.59441e-163	-9.49806e-162	-1.89396e-162	5.26329e-163	-2.64345e-162	7.32271e-163	1.76856e-161	9.99067e-162	-1.44269e-162	6.00533e-160
-1.1854e-163	3.36717e-162	1.19379e-162	-7.47006e-163	1.23691e-162	2.96389e-163	5.27518e-163	-1.93792e-161	5.49949e-163	1.26244e-162	-5.34981e-163	-1.05278e-161	-2.03185e-162	4.52358e-163	3.57781e-163	9.07923e-163	-8.66843e-164	2.34623e-163	-3.35023e-162	2.75726e-162	1.12862e-163	-7.87965e-164	-2.12544e-163	-2.71695e-162	6.11372e-162	8.71799e-162	7.35119e-163	3.41119e-162	-5.35649e-163	-1.57977e-162	7.4135e-161
6.86321e-163	1.56019e-164	5.06516e-165	-5.77764e-163	-7.74991e-164	-5.61478e-164	-2.1827e-163	-2.03832e-163	-2.02261e-164	-3.23788e-164	9.75883e-166	2.58683e-163	-6.20561e-163	-4.34011e-163	-5.68152e-163	-1.29619e-163	-1.48964e-164	7.28554e-164	-1.28971e-162	-3.05003e-163	1.04881e-163	5.42931e-163	4.00804e-164	3.92272e-164	-3.54045e-164	9.26271e-164	2.44662e-163	1.30382e-163	8.69239e-164	1.4228e-163	7.04698e-162
4.32336e-164	1.0055e-164	-1.70316e-166	-6.42269e-165	7.30954e-164	2.40736e-164	7.45354e-164	-1.97337e-164	-8.40877e-164	-6.0518e-164	-1.37313e-163	2.84934e-165	3.2493e-165	9.8564e-165	3.19236e-164	-1.02504e-165	-2.2452e-165	2.61673e-164	1.01607e-164	-3.20185e-164	2.47053e-165	-1.05551e-164	4.28382e-164	1.91377e-164	-6.55726e-164	-6.5311e-164	6.2268e-165	-2.8509e-164	1.15606e-165	2.79109e-165	8.97302e-163
-3.73842e-165	-5.95145e-166	-8.0741e-166	-1.17136e-165	-1.70001e-165	4.97214e-165	-6.53723e-166	-2.54134e-166	1.09017e-165	-8.00693e-166	1.12073e-165	-5.11425e-166	3.26717e-165	2.87831e-165	1.37945e-166	-1.00498e-164	-9.23412e-167	-1.41227e-166	-1.18304e-164	-3.23194e-166	-1.22921e-165	1.68533e-166	1.69884e-165	-3.78131e-166	5.39019e-166	1.02684e-164	3.52487e-165	1.55253e-165	8.11601e-166	1.1973e-165	6.75042e-164
2.87763e-166	-4.59744e-166	-1.12483e-165	2.91304e-167	2.39946e-168	7.91861e-167	-9.79714e-167	3.38285e-166	1.54973e-167	-1.42809e-165	6.50399e-168	2.01661e-169	8.04961e-167	2.99634e-166	3.76599e-167	3.26556e-168	3.07068e-166	-4.71363e-167	-4.99173e-167	-2.99726e-167	1.55611e-167	-1.10115e-166	-2.35708e-167	-2.62573e-167	2.53603e-167	-1.621e-167	1.83779e-166	7.22046e-167	-4.68221e-168	-1.18622e-166	5.32111e-165
1.9689e-167	-7.06557e-168	1.07052e-167	-8.8892e-168	-3.36211e-168	5.07723e-168	6.62546e-168	1.60553e-167	3.45421e-167	2.31411e-167	4.20377e-167	-1.13596e-167	3.07878e-167	2.57121e-167	3.86174e-167	-3.31878e-167	-3.12919e-168	7.76137e-168	2.5028e-167	-3.58182e-168	-1.48834e-167	-5.20919e-167	3.42083e-167	-1.04738e-167	-2.90497e-168	-1.04147e-166	8.14546e-168	1.30963e-167	2.48317e-167	-3.53316e-167	6.56469e-166
-3.57225e-168	6.88479e-168	-3.4762e-170	1.78377e-168	-7.32386e-170	-3.01887e-169	5.72089e-169	5.85288e-169	-4.43615e-169	-1.20796e-167	-2.22152e-169	1.31264e-168	-6.04321e-168	-4.16277e-170	-5.31224e-170	-6.84155e-168	-2.09083e-168	-5.40387e-168	4.07434e-170	-9.53692e-169	8.11185e-170	5.2993e-169	-1.69662e-168	2.05993e-168	3.36308e-169	1.75335e-169	2.0805e-168	-1.08203e-168	-2.9433e-168	7.54437e-168	6.78642e-167
-1.73519e-169	-1.05487e-170	-9.48449e-170	-1.8074e-170	-8.54495e-171	-1.59134e-169	1.77864e-170	6.36047e-169	1.77071e-169	-4.80841e-170	-5.30755e-170	-1.7795e-170	1.98081e-170	-1.04275e-169	7.19651e-170	-2.56461e-170	-6.41291e-169	6.87104e-169	-7.14034e-171	1.74587e-169	1.14114e-170	4.25263e-170	8.92951e-170	-3.7075e-170	-2.72963e-168	-9.91575e-170	2.64603e-170	2.31628e-170	-4.03037e-171	6.90813e-169	6.8999e-168
-1.81359e-170	-8.08586e-170	-1.72298e-170	7.25353e-171	1.35766e-171	3.63332e-171	-3.13939e-171	3.1624e-170	-5.26251e-170	-9.10294e-170	-4.80273e-171	4.81722e-172	1.41313e-170	-3.10958e-170	-4.2727e-170	2.58329e-170	1.21246e-170	1.17753e-170	-1.95256e-171	7.09901e-172	-4.433e-171	5.28765e-170	6.83971e-172	-8.9796e-171	-4.20782e-171	5.48545e-172	2.36527e-171	1.22457e-170	6.40299e-170	6.20969e-171	6.09101e-169
-1.14413e-171	-3.40554e-171	1.74153e-171	-1.82349e-172	2.30797e-172	-2.07198e-172	-8.14975e-172	2.77835e-171	-5.49547e-172	-1.1747e-170	-4.49631e-172	-2.10031e-171	3.77454e-172	3.14577e-171	-3.68943e-172	-1.20475e-171	-8.92523e-172	-7.34513e-172	-5.7173e-171	-2.6941e-171	1.19318e-171	-3.81836e-171	5.05094e-173	-4.84668e-172	1.36519e-172	5.31573e-171	-4.97417e-172	-4.93534e-171	6.04497e-172	1.84058e-172	5.7707e-170
1.27899e-171	2.61144e-173	-2.7302e-172	4.57687e-172	-7.24868e-173	-4.52178e-173	-1.98677e-172	6.63839e-173	-1.96252e-172	2.21001e-173	-4.15511e-173	9.84781e-173	2.94436e-173	-1.12143e-172	-5.05461e-172	1.04097e-172	-1.68737e-172	5.20117e-173	-6.11135e-173	-8.50342e-173	2.66337e-172	4.48778e-173	2.03704e-172	-1.67727e-173	5.89788e-172	4.26903e-172	1.07106e-172	-5.66854e-173	-4.27297e-173	-1.61024e-172	5.81093e-171
-2.44925e-173	-6.6049e-173	9.3396e-174	-2.47448e-175	-4.40497e-173	-4.06894e-174	-4.29228e-174	1.53885e-173	-2.33908e-174	8.62207e-174	5.63385e-174	-2.13843e-174	-5.12503e-174	-9.16682e-174	-2.95545e-174	-7.27039e-173	4.31229e-174	-2.21238e-173	4.32086e-174	-2.98292e-173	-3.10941e-173	-1.68088e-173	2.27931e-174	-2.89952e-174	-3.48822e-174	-2.33264e-173	-4.47327e-174	-2.44319e-174	-4.1986e-173	2.41313e-174	4.68411e-172
8.11346e-176	1.22645e-174	-5.61556e-175	2.02195e-174	1.16925e-174	3.9151e-177	9.68999e-174	2.22681e-178	5.18226e-176	-4.74153e-175	-6.97222e-176	-2.6421e-175	-3.38695e-176	-8.78463e-175	-6.33017e-176	-1.1341e-174	-2.38388e-174	8.50099e-176	-1.46356e-174	-4.12796e-174	9.22967e-176	7.14482e-174	-7.58643e-175	-1.04073e-175	1.49242e-175	-1.70046e-174	-1.8748e-174	-1.57013e-174	1.15161e-174	-4.10428e-174	4.44349e-173
2.54757e-175	6.50771e-176	2.03453e-175	1.49182e-175	-3.80898e-176	-7.91879e-177	1.94615e-176	1.73365e-175	-2.23924e-175	-2.5701e-175	-8.85449e-177	-7.20134e-177	-2.06572e-177	1.10387e-176	3.64937e-175	3.80924e-176	-3.1793e-175	-1.38719e-175	-4.04212e-177	-7.74031e-176	-4.92028e-175	2.38376e-176	3.476e-177	-6.85808e-175	-7.0691e-178	-6.06571e-176	6.48769e-176	-2.68578e-177	2.25962e-175	9.47904e-176	4.01735e-174
9.17455e-177	2.95959e-177	6.80181e-177	4.30502e-178	-1.53055e-176	-1.03677e-176	5.91124e-177	3.01339e-176	1.6224e-178	-6.62109e-176	-3.64162e-177	-1.82189e-176	-1.17636e-176	-1.89374e-176	-1.4953e-177	-2.59036e-176	-4.11323e-177	-1.11757e-176	-1.11278e-177	-3.97427e-177	1.07967e-175	-6.14526e-177	-2.31879e-176	-1.00217e-176	-1.36268e-176	-9.03652e-177	9.34359e-178	-5.0661e-177	-5.09327e-179	1.29387e-176	4.3677e-175
7.92929e-178	3.3696e-178	-1.44616e-177	5.00911e-177	3.34007e-178	-1.0033e-178	-8.71529e-178	9.22504e-178	-2.87023e-177	-4.62102e-178	-1.27427e-177	5.84793e-178	-2.32868e-177	1.263e-178	1.09053e-177	-1.88327e-177	5.11952e-178	-1.87852e-177	6.96529e-178	-7.9911e-178	-1.96512e-178	-9.76707e-178	-2.38509e-178	3.46939e-177	-5.47104e-178	-4.23795e-178	-3.52279e-177	1.31202e-178	-1.80943e-178	-1.37897e-178	3.41447e-176
-1.22701e-179	3.30565e-180	-1.31117e-178	4.13886e-178	2.4446e-179	-8.68822e-180	-2.91319e-179	-1.00533e-178	5.96184e-179	1.16154e-179	-1.55078e-178	1.06973e-179	-1.61989e-179	5.64961e-180	-6.25442e-179	-7.78827e-179	2.73459e-179	-3.94772e-179	-1.79206e-179	-3.63295e-178	7.81997e-179	2.27835e-178	1.88682e-179	-7.02162e-180	6.72779e-179	6.90039e-179	4.7463e-179	3.33142e-179	6.39099e-181	-2.85546e-179	2.14888e-177
2.58897e-181	2.78559e-180	-1.88739e-179	1.20458e-179	-3.09909e-180	2.34825e-181	-4.68588e-180	1.05784e-180	-6.36378e-180	-3.1043e-183	-3.00468e-180	-2.24768e-180	2.17271e-179	1.04767e-178	-1.47816e-179	1.50081e-181	1.53997e-179	-2.44839e-180	-1.16287e-180	-2.56307e-179	-9.23144e-180	3.86447e-180	-3.07109e-180	-3.49709e-180	-3.35773e-180	1.73127e-179	-9.63475e-181	-1.67238e-179	4.87502e-181	-2.25687e-180	3.01494e-178
-9.50791e-182	1.34323e-180	1.39205e-180	-1.96521e-181	-2.20343e-182	1.37562e-180	2.50006e-181	-2.89578e-181	2.18727e-180	-1.41596e-180	-1.66342e-180	3.46132e-181	6.22125e-182	4.3704e-181	3.42912e-180	3.77239e-181	-2.52158e-180	6.71622e-182	5.11741e-181	-4.20335e-181	-1.92821e-182	-3.03614e-180	1.1033e-180	7.5228e-181	-9.94306e-182	1.22936e-180	2.03067e-180	1.21932e-180	2.74171e-181	-1.91768e-180	3.0085e-179
3.33719e-182	1.03543e-181	-1.19508e-182	-6.59947e-182	3.08876e-182	-1.54959e-182	2.07903e-183	-1.2725e-181	1.13038e-181	-5.31423e-182	3.07845e-182	4.93012e-181	-5.95479e-182	-5.50622e-181	-1.95609e-181	-2.24335e-181	1.05288e-182	5.22438e-182	1.41953e-182	6.66502e-182	-2.05974e-181	9.67264e-183	1.42681e-182	-2.29511e-182	-3.01134e-182	-6.40871e-183	1.2317e-182	-1.19137e-182	-6.22043e-182	1.82793e-181	2.8129e-180
-5.79304e-182	1.05211e-182	-8.41284e-183	-1.02451e-183	6.05897e-182	-2.35425e-182	1.75389e-183	-4.05521e-183	4.06132e-184	-9.55189e-183	-1.22091e-183	-4.09027e-183	9.34142e-183	-6.01368e-183	8.17945e-183	-4.4264e-183	-1.3198e-182	-4.88391e-183	4.45849e-183	-1.74998e-183	-4.13645e-184	8.90091e-183	6.80588e-183	6.68879e-184	-6.18933e-183	-2.23858e-183	-2.57666e-182	-3.83894e-183	6.7075e-183	7.22868e-183	3.0411e-181
-1.40695e-184	2.1394e-183	1.40609e-184	1.21991e-184	7.11937e-184	1.25818e-183	1.65614e-184	9.86745e-187	-5.543e-184	9.58497e-184	-2.4828e-184	1.6567e-184	-1.25192e-184	-3.18235e-183	-1.52726e-184	-7.05598e-185	-1.0464e-184	-7.66397e-184	-2.99059e-184	9.84738e-186	-2.32801e-183	6.82342e-185	2.3329e-183	-1.53931e-185	-1.49971e-184	-3.84674e-183	-2.73517e-183	-1.92557e-183	1.36976e-184	-6.2678e-184	2.54827e-182
-2.51757e-185	8.11431e-185	8.14319e-185	-2.71159e-185	-4.86795e-185	6.52689e-187	7.34227e-185	-6.83331e-186	-3.29345e-186	-2.6608e-184	-1.83432e-185	2.67988e-184	1.08326e-186	-2.87766e-185	-8.35524e-185	-5.65572e-185	-1.64421e-184	-3.54463e-185	2.78875e-185	-2.51219e-186	1.52212e-184	-1.37771e-185	1.94294e-185	-7.96275e-186	1.38624e-185	-7.14947e-185	-6.56163e-186	-2.56931e-184	1.90482e-185	1.08065e-185	1.87248e-183
-4.97395e-186	-3.33535e-185	-1.48984e-187	4.46681e-187	-3.17878e-186	4.5763e-187	-3.05544e-185	3.66666e-185	-3.68975e-187	2.34994e-186	4.65536e-186	4.07245e-186	-1.01535e-185	3.43746e-185	2.44043e-186	-1.04802e-186	3.12422e-186	-4.04443e-186	1.2236e-187	-1.72516e-186	-1.27783e-185	3.34602e-186	-5.39279e-186	1.35915e-186	6.88498e-186	1.47542e-185	5.19523e-186	-2.13618e-186	-7.05667e-186	2.88182e-186	2.40045e-184
5.70527e-187	-1.90361e-187	-4.43886e-188	-1.2382e-186	-1.3268e-187	3.82886e-186	-2.66907e-187	-7.09313e-187	8.52715e-188	-1.34447e-188	-3.94236e-186	-8.56258e-188	-3.06496e-186	8.67237e-188	3.95702e-188	-5.89952e-189	-6.74112e-187	3.63458e-187	6.56194e-188	-1.52202e-187	1.92785e-186	-5.7202e-187	5.51633e-189	-1.57386e-186	2.84694e-187	3.57652e-187	-4.42872e-187	6.15332e-188	3.56426e-187	-1.33317e-187	2.12762e-185
-4.54509e-188	-6.57023e-189	8.91188e-188	6.56505e-188	7.54633e-188	6.27802e-188	-1.23722e-189	-1.91627e-188	-3.38772e-188	-5.23554e-189	-1.04121e-187	3.12492e-188	3.60351e-189	-1.48651e-188	6.33759e-188	-2.70474e-189	-1.17756e-188	6.21706e-188	1.46515e-188	2.1141e-188	-4.56203e-188	-3.13737e-188	7.24615e-189	2.07876e-188	-3.17033e-189	-4.81472e-188	-8.00935e-188	7.44692e-188	2.25732e-188	-1.57598e-189	1.06926e-186
-6.43314e-190	6.16339e-190	-6.16491e-190	-1.55865e-189	-3.22373e-189	9.67415e-189	6.57357e-190	4.40619e-190	-5.17704e-189	-5.39681e-189	-8.10449e-189	8.53793e-190	-1.70692e-189	-2.54466e-189	-1.87466e-189	-4.09714e-189	1.83726e-189	4.55839e-188	7.26251e-189	2.53215e-189	-2.72819e-188	2.509e-189	3.37282e-189	8.17205e-189	1.07791e-189	4.60831e-190	-1.64234e-189	1.13744e-188	-8.41145e-190	4.23433e-191	1.61177e-187
-2.53109e-190	1.19427e-189	2.43719e-190	-1.1426e-190	-9.591e-191	3.80198e-189	-9.23597e-191	2.69949e-190	9.60526e-190	-2.45712e-190	7.20795e-190	-2.37195e-189	-5.7418e-190	-3.93536e-190	-9.22409e-190	2.03901e-190	7.73248e-191	5.63361e-190	8.3633e-190	-3.90102e-191	-4.57926e-190	9.97552e-190	2.97948e-189	-6.75377e-190	-3.91788e-191	-7.88342e-191	-5.32796e-191	-1.61137e-192	-1.17564e-190	1.08382e-189	2.04592e-188
-1.44685e-190	3.99837e-191	-1.36067e-191	4.19923e-191	-1.30868e-192	-2.32473e-191	1.27e-190	-1.26004e-192	-4.16873e-192	1.84755e-191	-6.97278e-191	4.79507e-191	1.41942e-191	-2.52252e-191	-4.41299e-191	2.63054e-192	-8.74166e-192	3.61834e-191	4.12629e-191	-6.66267e-194	2.09282e-191	-8.94598e-191	-4.46407e-191	-1.6343e-191	-1.78406e-191	-4.22997e-192	1.82951e-191	1.13281e-190	1.56011e-191	6.69234e-193	1.04713e-189
-1.55031e-192	-3.3732e-192	-2.09562e-192	1.99957e-192	4.44014e-193	-3.11393e-193	7.15763e-192	-1.07593e-192	-3.36223e-192	-1.79642e-191	-1.39598e-192	5.94174e-192	1.00312e-192	1.69498e-192	9.67766e-192	-5.9641e-193	2.2216e-192	3.51966e-192	6.66837e-192	1.14072e-192	-1.28794e-191	-1.00831e-192	7.33022e-192	2.85343e-192	-1.25648e-191	4.54728e-192	3.91304e-192	2.47491e-193	-6.4454e-194	3.94107e-192	1.22544e-190
-3.2157e-193	-3.87177e-195	1.21351e-193	1.17942e-194	1.91615e-193	2.47345e-192	-1.0782e-195	4.75119e-193	-4.57879e-193	-4.84025e-194	9.91935e-193	8.09606e-194	3.39836e-193	2.24534e-193	-1.00998e-192	2.15145e-194	1.81005e-193	-1.80112e-193	-1.52538e-192	-5.56638e-194	1.34247e-193	2.37764e-194	1.42686e-193	-1.30942e-193	-1.35078e-193	-8.72594e-194	-7.50557e-194	-2.31703e-192	5.71035e-194	-1.89089e-192	1.37111e-191
-5.44389e-195	-1.65175e-194	2.27336e-195	8.31875e-195	-3.7557e-195	-9.84445e-195	-2.32678e-193	-1.09319e-193	-1.90377e-194	9.73442e-195	-2.71218e-194	-7.02887e-195	4.60998e-195	-5.2447e-195	1.19798e-195	7.80271e-195	1.68791e-193	1.23973e-194	3.73e-194	-6.91346e-195	-5.01214e-195	-9.95588e-195	2.02244e-194	-6.67847e-194	-2.14515e-194	1.87743e-194	-2.47163e-194	-1.37537e-194	2.77553e-195	6.20536e-194	9.40834e-193
1.60256e-195	9.48763e-195	-7.89399e-196	8.18125e-195	-8.34886e-196	-1.1859e-194	-1.20673e-195	2.95263e-195	1.34271e-195	3.45607e-195	1.23972e-194	-3.56424e-195	-6.76404e-195	8.39488e-195	2.0375e-195	-5.11409e-195	9.81355e-195	-9.44068e-196	-8.69511e-195	1.44289e-197	-6.10886e-197	-4.3516e-195	-9.01418e-195	3.40212e-196	-1.12369e-196	-6.05454e-195	-7.00772e-195	1.38896e-194	-1.55273e-194	7.52997e-196	1.56564e-193
6.57899e-196	2.41016e-196	6.00404e-196	-2.09237e-196	-9.06448e-197	3.26895e-199	-1.13482e-197	9.97666e-196	1.6872e-198	6.77106e-197	5.66367e-198	-1.35408e-196	-9.52107e-197	9.88296e-197	-2.85291e-196	3.16839e-196	-1.19451e-196	2.04059e-197	-2.40472e-196	-1.6704e-196	-2.14159e-196	-2.03524e-196	-1.39635e-195	9.77842e-196	-1.93642e-197	-1.33841e-195	-5.85587e-196	-3.68624e-196	-1.58904e-196	1.51109e-196	9.77643e-195
3.11552e-197	6.03471e-198	-2.02884e-198	1.11337e-196	-1.72848e-197	-2.74325e-197	-5.64135e-198	6.67083e-198	1.83084e-197	2.73364e-198	-8.86286e-198	-2.27412e-197	-5.74758e-197	-6.49273e-199	1.01858e-196	2.3811e-198	8.97144e-198	-2.72756e-197	-1.64549e-197	-6.58948e-198	-4.67834e-197	-3.15536e-198	1.21389e-197	-3.24242e-199	-1.20605e-197	1.91539e-198	3.92869e-197	1.05276e-196	-7.92445e-197	-8.0734e-198	7.90145e-196
3.66438e-198	-3.80736e-199	-4.46682e-199	1.3656e-198	2.73373e-199	1.08305e-198	7.05608e-198	8.17865e-199	-1.58847e-197	-1.34597e-198	3.69361e-198	-5.29112e-199	5.22625e-199	1.00849e-198	5.60916e-199	2.94235e-198	8.06418e-199	2.6736e-198	1.12017e-197	3.26341e-198	-1.6744e-199	3.91802e-198	-4.34561e-198	2.15462e-198	-8.61314e-199	-2.01962e-198	7.82054e-200	1.89772e-198	-7.79892e-199	6.97598e-198	8.2719e-197
-3.89985e-200	1.8806e-199	5.77902e-200	-5.61871e-200	6.60513e-200	8.10213e-200	-3.05869e-200	1.94314e-200	5.79731e-202	1.26188e-199	-6.29324e-200	6.63507e-201	-2.35416e-199	-6.96164e-200	6.57526e-199	1.18184e-199	5.74619e-199	-4.59694e-199	6.49266e-200	1.05204e-198	1.53874e-199	4.92677e-199	2.11367e-199	2.11257e-199	4.37997e-199	1.81416e-200	3.32813e-199	1.53919e-199	6.2894e-199	-2.94635e-200	6.63694e-198
-5.24277e-201	4.11178e-202	2.02867e-201	5.49744e-200	2.4522e-200	-3.53797e-200	-9.29147e-202	3.0738e-201	1.80704e-200	2.15826e-200	1.87089e-202	1.04672e-200	-5.33009e-201	5.97752e-200	1.6161e-200	1.68477e-201	-6.43455e-200	5.44018e-201	2.58169e-199	1.99309e-200	8.28107e-201	-1.36359e-200	9.54028e-201	8.07951e-202	2.72032e-201	-2.03167e-200	1.19355e-201	1.54299e-200	2.1803e-200	-1.68025e-201	7.03114e-199
2.49975e-201	-2.72572e-202	-1.8438e-202	-6.07952e-202	3.74384e-202	-1.91759e-201	-5.78233e-202	-3.17239e-202	7.11063e-201	-3.75593e-202	5.48774e-202	-3.84781e-202	-4.23421e-202	-2.57418e-202	3.70012e-202	5.11367e-201	1.59031e-202	1.78655e-201	4.36227e-202	7.7756e-202	-8.59638e-201	5.18004e-202	2.00526e-201	2.61058e-201	-4.34032e-204	-8.02554e-202	-3.00333e-200	1.57144e-202	-1.37803e-203	-3.0246e-204	6.92401e-200
-6.65214e-203	-2.17115e-203	-4.58075e-202	-3.76671e-202	2.45268e-203	1.65184e-205	-1.18204e-202	-4.51133e-203	-7.71047e-203	1.23691e-203	2.74166e-204	-2.21704e-203	-6.16124e-203	1.02341e-202	-9.65253e-203	7.57796e-203	-3.671e-203	2.97011e-204	-8.68628e-204	1.70294e-203	-8.54311e-203	1.95822e-201	3.57839e-203	2.97186e-202	2.08934e-202	-3.15255e-202	-2.44239e-203	-7.00446e-203	-5.62386e-202	4.04963e-203	5.22519e-201
-4.9981e-203	-7.60158e-203	-5.7405e-204	-6.96621e-205	5.80085e-203	5.02562e-204	4.05427e-204	4.24033e-204	6.00408e-204	3.48875e-203	4.84577e-204	-1.71288e-204	4.63647e-204	-3.15125e-204	5.09843e-203	-6.21449e-204	1.96529e-203	2.68463e-204	5.16832e-205	-1.59132e-203	-3.58366e-204	-1.56959e-205	-1.15146e-203	-6.7165e-205	-4.1671e-205	-2.59322e-203	-8.20024e-204	2.68676e-204	1.68524e-204	1.86275e-203	4.28442e-202
-9.77286e-205	-1.15363e-204	-1.19436e-203	-2.16974e-204	1.56549e-204	3.35338e-204	-2.17003e-204	1.45458e-204	1.96381e-205	4.71197e-206	3.86281e-205	1.20504e-204	-9.20831e-206	-6.12935e-205	-6.03444e-206	5.67481e-205	1.17649e-204	7.70716e-206	-3.18699e-205	-9.89368e-205	-6.84121e-206	2.62208e-205	-1.82659e-205	-7.87927e-205	-7.08028e-207	1.96416e-204	6.09585e-205	7.46171e-205	-1.49068e-206	-1.71777e-205	3.53319e-203
-6.44571e-206	-4.02377e-206	2.69946e-206	4.81056e-206	-6.78674e-206	-9.02896e-206	-3.74411e-207	-3.27537e-207	-1.83594e-205	-1.10511e-205	1.04819e-204	-1.01525e-204	-6.09926e-205	5.69444e-205	-6.28028e-206	4.0241e-207	9.04209e-207	5.51372e-207	2.00914e-206	-1.90092e-205	7.73997e-206	-4.19827e-207	-1.80708e-206	7.8507e-206	-1.91535e-207	-6.4323e-206	5.41097e-206	1.00963e-204	1.74764e-205	-1.70582e-206	5.67342e-204
6.12539e-207	2.00644e-206	-2.24662e-207	-2.35651e-207	-1.02078e-206	3.059e-207	7.2755e-207	-4.25213e-206	-5.43186e-207	-2.47284e-206	2.11192e-207	-3.71317e-207	2.67514e-206	-1.4247e-206	4.05098e-206	2.33478e-207	5.83672e-207	-3.27183e-206	-6.27224e-208	-9.09249e-207	1.34833e-207	-1.13386e-207	6.70308e-207	3.35822e-208	-9.90135e-207	-6.15721e-207	4.47021e-206	-1.21452e-207	-1.49081e-207	2.21177e-206	3.57064e-205
-1.72895e-208	2.95085e-207	-1.63267e-207	4.07651e-208	-8.00994e-208	2.16138e-207	6.47327e-210	3.75282e-207	9.30362e-208	-8.32295e-208	-1.44159e-207	-8.02921e-208	3.48801e-208	-9.16927e-210	-1.41523e-207	1.4686e-207	8.9412e-209	2.95177e-208	-5.43031e-207	1.0347e-208	-1.90577e-207	-2.80056e-207	2.22105e-207	1.02461e-207	-1.00823e-207	-4.76041e-208	4.91411e-208	2.77827e-207	2.66077e-208	2.94337e-208	3.83194e-206
3.11953e-208	2.12445e-208	-4.95666e-208	-2.53802e-209	1.8935e-209	-8.82879e-209	-6.78154e-209	1.93266e-208	-7.00082e-209	-3.02674e-208	1.10289e-208	1.98727e-209	-1.04132e-208	3.05503e-209	-6.52176e-209	4.54955e-209	4.52191e-208	-1.13657e-209	-2.68744e-210	2.83811e-208	-2.02647e-209	1.40277e-208	1.74853e-208	-2.74684e-209	-4.05849e-211	-9.33807e-211	-2.97221e-209	-2.27442e-208	1.49636e-208	-3.50207e-208	4.03325e-207
-1.30913e-209	-3.50433e-211	2.4316e-209	-1.72759e-209	5.11377e-211	4.791e-210	-1.48047e-209	-4.47731e-210	-2.2771e-210	-1.84032e-210	1.88319e-210	-1.1035e-209	-6.16416e-211	5.91407e-210	2.95137e-209	-9.60778e-210	6.023e-211	1.01649e-210	3.79531e-209	-6.61047e-210	-4.50468e-210	2.98022e-212	6.69522e-209	-3.45759e-209	-8.26571e-210	-5.00178e-210	-7.23093e-210	-8.83555e-210	-5.22564e-210	7.01149e-210	3.36122e-208
-5.92449e-211	4.42688e-211	-1.98108e-210	-5.31988e-211	6.16779e-212	-3.72768e-210	3.03285e-210	-3.76141e-210	2.67826e-211	2.8975e-211	-2.41583e-211	-1.24832e-210	3.99474e-210	1.2392e-210	-2.15438e-211	1.53957e-210	-4.61105e-211	3.34025e-211	8.53125e-211	3.66105e-212	1.63804e-210	7.79404e-213	-3.8658e-210	-6.3822e-211	-4.59126e-211	-6.12237e-211	2.16983e-211	5.98032e-212	-1.94856e-210	-1.22607e-211	3.44223e-209
2.60563e-212	2.85221e-211	8.50096e-212	1.82981e-212	2.757e-212	1.76852e-211	6.40164e-212	-4.90814e-212	-2.41701e-211	-1.22499e-212	3.66528e-212	-6.96313e-212	2.70618e-211	-6.88844e-213	2.7727e-213	1.87179e-212	2.21757e-211	4.80096e-213	2.18569e-213	-8.54063e-212	-9.03881e-212	-8.46684e-213	-2.51648e-213	-4.24142e-212	-2.33772e-211	7.37965e-213	1.07756e-211	-1.51565e-211	3.84784e-211	-4.22597e-211	3.15713e-210
1.51546e-213	-3.32594e-213	6.57931e-214	-4.25822e-216	-5.25253e-213	2.00297e-212	-3.57034e-213	1.75275e-213	-4.06836e-213	-2.40663e-214	-1.03484e-212	3.31736e-213	-3.06709e-213	-1.96326e-213	6.59531e-214	-1.04157e-213	4.86302e-213	-1.30555e-213	5.58829e-213	-1.61363e-213	-6.33398e-214	4.13314e-212	-2.34619e-212	2.01572e-214	1.39994e-212	-3.54265e-213	3.44991e-212	1.0029e-212	-7.80493e-214	-3.80023e-214	2.03045e-211
6.268e-215	9.49391e-215	-2.1581e-214	-1.68752e-213	2.32028e-213	-2.31505e-214	-1.22213e-215	-7.58296e-215	5.0685e-215	-2.58013e-216	-7.98453e-214	-1.0232e-213	-8.92093e-214	-9.11656e-215	6.30575e-214	8.21411e-215	1.15548e-213	-8.19192e-214	-1.2012e-213	-2.27441e-213	7.35421e-214	-7.16871e-214	3.96992e-215	-6.3014e-215	-3.95076e-215	-4.57546e-214	-9.09115e-214	-5.90664e-213	-1.27249e-214	-1.4863e-213	2.42033e-212
-1.89035e-215	-2.6671e-215	1.86956e-214	-3.79079e-215	-1.0903e-214	3.9211e-215	-4.21e-214	-3.06291e-216	-3.99465e-215	1.55164e-214	-5.46699e-215	-2.5767e-215	-6.13307e-215	-3.41492e-216	-1.01317e-215	-5.59492e-214	-1.90912e-215	1.40696e-215	3.4493e-214	1.47008e-214	3.09702e-215	8.50334e-214	2.36656e-215	1.10628e-215	9.01831e-215	7.15712e-217	-1.06069e-215	-7.55517e-215	6.61541e-214	-2.48223e-215	4.05721e-213
4.8957e-217	-1.96716e-216	1.96193e-216	-2.22286e-217	-1.85392e-216	-3.44751e-216	-9.86354e-216	4.00796e-217	1.13916e-215	-7.81007e-216	2.90767e-216	8.1254e-217	-7.64846e-217	2.37786e-216	8.91345e-215	4.03703e-216	-1.15199e-216	-4.85287e-216	-1.12844e-217	-3.17551e-216	-7.19736e-216	8.25304e-216	-3.85093e-215	-6.38919e-218	-5.44031e-217	2.19699e-216	1.79339e-216	-1.58159e-215	-6.53397e-216	3.16351e-216	2.32807e-214
-8.34706e-217	4.23653e-217	-9.38632e-217	-2.00896e-218	-3.92597e-217	-2.44562e-217	-3.69653e-217	1.48332e-217	1.44807e-216	1.13441e-216	2.6029e-217	-6.89992e-217	-1.86335e-217	-1.37355e-216	-1.57934e-217	2.20808e-216	1.18994e-217	-9.00197e-218	-2.94627e-218	-1.14784e-217	1.44466e-216	9.22964e-217	6.23809e-218	1.8023e-216	-3.97152e-218	5.89302e-217	3.68001e-218	1.98223e-217	-5.05743e-217	-2.01152e-218	1.68063e-215
9.9738e-218	1.39188e-218	9.32456e-219	1.30416e-217	-1.09482e-217	1.45738e-217	8.35767e-218	-5.9699e-218	7.63245e-218	-1.76832e-218	3.58932e-218	3.14447e-218	1.76761e-217	8.23345e-218	4.74048e-218	2.95739e-218	6.2844e-218	2.14854e-218	-1.56294e-218	-6.54263e-219	-7.28101e-218	-1.05909e-218	-1.80331e-217	1.50953e-219	2.4897e-218	7.31324e-218	1.00284e-218	1.75997e-219	-1.02479e-217	-6.54056e-217	2.38741e-216
-1.17738e-218	-1.99743e-219	3.72979e-219	3.85938e-220	-6.85759e-219	-6.12327e-219	-5.83573e-219	-4.34711e-219	1.28556e-219	-4.52704e-219	3.839e-220	7.37544e-220	-1.66141e-219	7.17982e-219	1.29094e-218	-1.81255e-219	-7.05939e-219	-2.82216e-219	8.44041e-220	-3.66031e-219	1.76715e-219	1.25394e-218	-1.8646e-218	5.0304e-219	-3.59059e-219	1.32905e-219	-2.50336e-219	-1.40259e-219	-9.04345e-219	2.09379e-219	1.4388e-217
-7.56481e-220	-3.3288e-220	-3.52172e-220	-1.58043e-221	-1.94738e-219	3.68356e-219	3.98874e-220	3.00641e-220	5.87083e-220	2.11075e-220	1.4715e-220	6.23168e-220	-9.77759e-221	9.45801e-221	-2.79303e-220	8.93941e-220	5.52544e-222	2.01543e-219	2.79648e-220	8.12185e-220	1.35118e-219	-1.87332e-220	9.84604e-220	4.74323e-221	-8.3563e-220	1.30323e-219	3.63331e-220	9.3165e-221	8.89767e-221	6.19499e-221	1.91515e-218
-7.18953e-221	2.27564e-221	9.05637e-221	6.8331e-221	-1.9181e-222	9.84402e-222	1.13022e-221	-7.17553e-221	-1.47243e-221	-1.83497e-221	1.40136e-221	-6.12017e-221	-4.80384e-220	2.66811e-221	-2.75859e-221	8.54086e-221	-7.88193e-221	1.35421e-221	-2.6049e-221	-2.37215e-221	-2.86837e-221	4.59627e-222	-2.20634e-221	1.34436e-221	3.66615e-223	-5.02102e-221	-5.33332e-221	8.53346e-222	-2.84806e-220	8.4929e-221	1.76981e-219
6.39444e-222	-1.46095e-222	4.30178e-223	1.73206e-222	3.1983e-222	1.37655e-222	6.32963e-222	-1.69577e-222	2.69057e-222	-2.40887e-222	-6.08404e-222	9.30241e-223	-5.66456e-222	3.13436e-221	-3.36934e-222	-1.64989e-221	-7.12828e-223	8.12533e-222	9.73818e-224	8.32773e-222	-6.68729e-222	-1.34732e-222	-6.13331e-222	4.91e-223	-2.03055e-222	-2.46881e-223	3.21841e-222	1.32076e-221	-3.47835e-222	2.48014e-222	1.48192e-220
4.48983e-224	-4.53586e-223	2.34842e-224	1.13192e-222	-3.27165e-224	2.25837e-222	6.13619e-224	1.02437e-223	-4.68662e-223	7.51934e-223	-6.54197e-223	-5.08686e-223	-2.60659e-223	1.42677e-223	-4.95024e-223	-3.12354e-223	-8.19517e-224	-3.34731e-223	3.63353e-223	1.93342e-222	3.04958e-224	3.82845e-223	8.44802e-223	-7.9671e-224	-1.76931e-224	8.09461e-224	-2.81865e-223	6.22105e-224	2.48893e-223	1.71754e-222	1.41634e-221
7.70159e-225	-2.9873e-224	1.47034e-223	-5.26973e-225	-2.77514e-224	2.98907e-223	1.60189e-224	1.16908e-223	-3.17542e-225	8.70489e-225	2.06697e-224	-5.79942e-224	-1.09251e-225	-3.29459e-224	2.8938e-224	4.49707e-224	2.57949e-224	1.01164e-224	8.74345e-224	1.20521e-223	-1.28245e-224	3.34805e-225	2.19036e-224	-4.45801e-225	2.92581e-224	1.96808e-224	2.42196e-224	-3.76347e-224	-3.53804e-224	1.04778e-223	1.38531e-222
1.06826e-224	-3.08813e-227	-4.86947e-225	-6.61179e-225	-1.50298e-227	6.76062e-225	-2.56531e-225	-9.82269e-226	-4.14908e-225	1.32687e-224	-9.66525e-225	-4.9905e-225	1.6421e-225	-5.10129e-225	3.27087e-226	-7.90379e-225	-2.07466e-225	-4.37542e-227	1.17361e-224	-2.58131e-225	3.28495e-225	1.69364e-224	-5.71863e-226	-1.74003e-225	-1.5212e-224	-8.57366e-227	1.46906e-226	1.91733e-225	-7.35852e-225	1.42228e-225	1.44678e-223
4.29079e-226	7.65867e-226	1.7244e-226	-6.57661e-226	-3.86161e-226	-3.6318e-226	-1.4184e-226	5.9934e-226	-5.86491e-226	-7.34157e-226	-2.14009e-226	7.87253e-227	1.41488e-226	1.14349e-226	9.19441e-226	-8.30745e-228	-8.43119e-226	-6.9394e-226	3.67152e-227	-3.98708e-227	1.16144e-226	-8.41876e-226	-9.97957e-227	-1.01391e-227	-1.24129e-226	-2.97628e-226	-6.99251e-226	3.19718e-226	-1.45584e-225	-4.47794e-227	1.19355e-224
-4.75814e-227	3.15133e-227	-2.91721e-227	-9.0688e-227	-1.2529e-226	2.12945e-227	-4.10377e-227	3.23076e-227	-1.64425e-227	-6.31178e-228	-2.21315e-227	3.69459e-228	1.98448e-228	1.86934e-228	1.82346e-227	3.09403e-228	6.43755e-228	-1.96352e-227	1.35071e-227	3.16201e-227	2.29753e-227	9.55796e-228	-3.75746e-228	-6.58743e-228	5.42054e-227	2.03083e-228	-2.26775e-228	-2.89234e-226	-8.66161e-229	3.22881e-227	9.87618e-226
-7.4933e-229	1.51136e-229	-1.49744e-228	-4.4914e-229	-1.08288e-229	1.31678e-228	-2.02274e-230	-1.80337e-228	2.67829e-229	4.26141e-229	-1.69871e-228	1.47037e-229	2.82381e-229	1.46464e-229	1.36628e-228	-3.3555e-229	-4.29879e-228	-6.89969e-228	1.10942e-228	1.49164e-227	1.48423e-228	1.22993e-227	-7.39312e-229	1.33381e-228	-3.2394e-227	-8.50364e-229	-6.6469e-229	-6.18666e-228	2.88688e-228	1.31836e-229	9.69614e-227
1.62983e-231	-1.71619e-229	-7.15392e-230	-1.17525e-230	1.60153e-229	1.92921e-229	-2.69686e-229	5.04758e-231	-1.11186e-230	7.77739e-230	-1.41845e-228	-1.45371e-229	6.43742e-229	-1.3696e-228	3.90052e-229	-5.60761e-229	-1.91355e-229	7.12003e-230	-9.84547e-229	6.75817e-229	-6.52004e-229	7.10533e-229	-5.54836e-230	1.32032e-229	-1.36526e-230	-6.28154e-232	-4.01723e-229	-5.9388e-229	-4.82962e-229	-8.75307e-229	1.13423e-227
-7.57734e-231	1.63945e-230	2.46473e-231	3.89802e-230	1.78017e-230	8.54275e-230	-2.69632e-232	1.90203e-229	1.85707e-230	4.14186e-231	1.87941e-230	-1.64552e-230	-4.75253e-231	-5.8688e-232	2.10458e-230	-5.07908e-230	-2.53184e-229	1.33346e-231	6.56836e-232	-2.12504e-230	-2.06285e-230	-2.87473e-231	-7.41765e-230	-2.36342e-230	-4.60962e-231	-4.39319e-231	3.99551e-230	-1.28635e-230	9.9962e-230	1.3117e-230	1.0669e-228
6.2591e-231	3.71295e-232	5.02099e-232	2.85507e-231	4.09773e-231	-5.27316e-232	3.60595e-232	1.51644e-231	1.80891e-231	-8.0564e-231	3.69879e-231	1.1337e-230	1.41321e-231	8.07719e-232	3.7713e-231	-4.92319e-232	4.07453e-231	-1.17054e-231	1.44203e-230	1.57307e-231	2.1891e-230	-1.15118e-231	-6.69584e-232	-3.03991e-231	2.51982e-232	-2.75987e-231	4.0997e-231	-5.64728e-232	8.60659e-233	-1.26853e-230	1.16313e-229
1.94856e-233	1.49881e-231	7.38377e-232	-5.92236e-233	-2.73844e-233	3.01414e-232	-3.65384e-232	8.32985e-233	-2.90114e-232	1.66996e-232	4.81396e-233	5.09933e-234	3.65791e-232	-8.12418e-232	3.60929e-232	1.05697e-231	-2.96192e-233	-8.47231e-233	6.37399e-232	4.52877e-233	5.30081e-233	-1.11022e-233	-3.10449e-232	1.5591e-232	1.62016e-232	8.11648e-232	3.0163e-233	5.2293e-233	-2.34397e-233	-1.62795e-231	1.02348e-230
6.15187e-233	7.51527e-234	-1.14737e-233	5.09885e-233	-2.63915e-235	1.50391e-233	3.03157e-235	1.4907e-233	4.52282e-233	-6.30443e-234	-3.00369e-234	-5.3588e-234	4.45536e-234	-1.50889e-233	1.14841e-232	2.74908e-233	4.31145e-233	3.88473e-233	3.43142e-234	-3.13697e-233	7.41182e-235	-3.21087e-233	-2.43404e-234	3.21329e-233	7.96666e-234	2.68921e-234	3.4629e-234	-5.09033e-233	3.25078e-233	3.37861e-233	6.99276e-232
2.45328e-234	-5.72421e-234	-3.05926e-234	-1.08453e-234	3.02058e-234	3.24245e-235	7.89475e-235	-5.99713e-234	1.57244e-235	1.02175e-234	3.82682e-234	5.86166e-235	4.13391e-236	1.99818e-234	2.6255e-235	1.51039e-233	-1.50166e-234	-2.46652e-235	-9.78553e-234	8.59141e-235	8.89786e-236	4.31187e-235	-3.31036e-234	1.61009e-234	6.37603e-235	5.36997e-235	-3.30276e-234	-3.27612e-234	7.22817e-235	-4.28796e-234	7.60485e-233
2.38628e-236	8.13419e-236	1.12009e-237	2.17066e-236	1.44713e-235	-4.71681e-236	3.82107e-236	-4.91595e-235	1.54897e-237	4.73739e-235	-1.81198e-236	2.13239e-236	-1.1191e-235	6.41967e-236	-4.68475e-236	1.39617e-235	-3.06704e-234	1.12632e-236	1.29884e-235	2.07632e-235	-2.19592e-235	4.27725e-237	1.57384e-234	4.81486e-237	1.5615e-235	2.60196e-235	-2.65089e-236	3.01683e-235	-1.10252e-235	1.12586e-238	7.80026e-234
-1.52698e-237	5.2465e-236	7.16288e-237	-9.41267e-238	1.57784e-237	7.82112e-237	-6.39986e-236	7.67725e-237	4.51969e-237	2.81955e-236	1.01679e-236	3.90861e-236	2.46755e-238	4.1895e-236	-1.23627e-236	1.10239e-235	1.82553e-236	6.2498e-237	3.48656e-237	-8.86723e-237	2.39657e-237	1.10659e-237	4.03652e-237	3.02056e-236	-2.31722e-236	3.06436e-237	-1.99807e-236	-3.1071e-236	3.70428e-237	-1.47423e-236	5.60223e-235
4.3513e-238	-4.48324e-238	-1.55736e-237	-4.2579e-237	-2.33521e-238	1.48316e-238	1.25668e-237	-1.50424e-237	6.10511e-237	-6.47403e-238	-9.50284e-239	7.43432e-238	-3.45465e-238	6.40664e-237	-2.00148e-237	9.20775e-239	-3.11073e-237	2.37168e-238	-5.55641e-238	-3.9822e-237	1.2908e-237	-1.03273e-237	-8.63758e-238	-3.97169e-237	-7.13453e-238	-5.32132e-237	-1.0843e-237	-3.68058e-237	-1.06679e-237	1.57873e-237	5.4768e-236
1.14614e-237	3.005e-238	-1.27112e-237	-1.95311e-239	-2.80092e-241	1.42552e-238	-1.14889e-238	-3.74146e-239	7.68522e-239	6.56028e-239	1.97427e-238	1.25619e-238	2.88398e-239	1.07674e-239	-2.23609e-238	-1.41878e-238	4.07441e-238	-1.55074e-239	-7.44999e-239	2.62449e-238	-6.84899e-240	2.94481e-238	-1.53297e-238	-7.2989e-239	-1.61215e-238	-1.26526e-240	3.1557e-238	-2.85695e-239	5.21734e-238	3.17505e-238	6.53639e-237
-2.54702e-240	-2.72805e-239	2.67144e-239	-2.43051e-239	1.86878e-240	-1.73506e-239	-1.18174e-240	-3.92286e-240	-2.0829e-240	-7.51688e-240	-1.28934e-239	3.55538e-241	8.35923e-240	2.53532e-240	1.17412e-239	-1.1338e-239	-2.56981e-239	4.16269e-240	-8.35219e-241	-8.47911e-241	-7.65833e-240	-7.77488e-241	-1.2518e-240	-1.77671e-239	-1.43529e-239	1.50174e-239	-2.8336e-239	3.50784e-240	3.58646e-241	-9.64716e-239	3.79036e-238
3.97862e-240	1.24918e-239	2.21248e-240	-4.17151e-240	-9.78188e-241	3.20821e-241	-4.5225e-241	1.05292e-241	2.76163e-240	3.12545e-240	6.42796e-241	4.64804e-241	-1.25924e-240	3.33132e-241	1.63204e-241	1.06997e-240	2.77627e-241	-2.89725e-241	-2.2584e-240	1.26345e-240	-2.46432e-240	7.14331e-241	1.5869e-240	-4.56164e-240	1.19917e-240	-6.54753e-242	-2.80831e-240	5.8762e-241	1.56688e-240	-1.35072e-241	5.43101e-239
1.04288e-241	-3.09064e-241	-2.4834e-242	5.44437e-241	1.12689e-242	-1.67895e-242	1.03365e-241	3.90414e-241	1.00079e-241	-5.08282e-242	-6.9839e-242	1.00133e-242	-1.86836e-241	-8.29849e-242	-5.17441e-243	7.11616e-242	-5.75127e-241	-1.86672e-242	-1.64923e-242	-8.32967e-241	-1.02197e-241	2.44766e-242	4.48985e-242	-3.14446e-241	-8.35424e-242	2.0372e-241	6.37143e-243	1.58537e-243	4.40478e-242	5.77585e-242	4.40767e-240
1.90869e-242	1.61272e-242	5.6454e-243	6.04862e-243	3.6894e-243	-1.38804e-242	-2.09499e-244	-2.44096e-243	-6.41451e-244	2.02996e-243	1.88045e-243	1.12798e-241	-3.61673e-242	-1.26127e-242	-7.32903e-243	-5.64767e-243	-5.50626e-242	-1.108e-242	-6.52309e-243	-3.17285e-242	-1.11025e-242	1.52793e-244	-3.60048e-244	7.07684e-243	1.01267e-242	-6.38206e-243	1.2843e-243	-2.83095e-244	8.57901e-243	1.87144e-242	4.1469e-241
-2.33458e-244	2.57068e-243	-4.01374e-244	-1.95963e-244	-1.26787e-244	-1.75721e-244	-3.32754e-243	-1.06999e-243	1.59069e-243	1.81366e-243	1.20862e-244	-9.60086e-245	-3.71359e-244	9.91721e-243	-6.75697e-244	-1.52703e-243	1.5584e-243	-5.52532e-244	3.44596e-243	-4.56858e-244	-1.89152e-243	2.45933e-244	-3.35646e-245	-4.17427e-243	1.41455e-243	1.14052e-243	7.1634e-244	-1.38727e-244	-1.72567e-244	1.18398e-243	4.13398e-242
1.33709e-244	-1.87569e-244	-1.08815e-244	6.55018e-245	-7.29596e-245	-4.4355e-245	-4.64957e-246	4.2709e-244	3.44362e-244	2.65711e-245	1.61962e-244	6.28227e-246	-3.90582e-245	-1.16822e-244	-2.72991e-244	6.02554e-246	-2.49598e-245	-3.59653e-244	-9.79183e-245	8.89692e-246	9.18913e-245	2.63504e-246	-7.19136e-245	-1.40279e-245	3.53575e-245	2.93669e-245	6.35582e-245	7.94356e-245	4.36952e-247	1.93865e-245	2.91816e-243
6.43829e-246	-3.00779e-246	-1.63804e-245	1.09785e-245	-4.42068e-246	9.76367e-246	3.3068e-245	6.80135e-245	-1.27433e-245	1.24476e-245	1.85395e-247	1.02476e-247	8.68275e-245	-7.96981e-246	-2.22485e-245	-1.7905e-246	9.23203e-246	2.30709e-245	-1.46404e-245	-4.69961e-248	-7.58559e-246	6.82722e-246	-4.28935e-246	1.87032e-245	-3.20101e-245	-1.04959e-246	2.29374e-247	-3.72411e-246	4.52986e-246	-1.94452e-246	4.24269e-244
2.29029e-247	7.50571e-248	1.85978e-246	5.25549e-246	3.80647e-247	-4.07015e-246	2.29214e-246	1.36829e-247	-2.06476e-247	3.03379e-248	1.87861e-248	1.08357e-246	-4.5625e-247	-3.9908e-247	-1.60424e-247	-9.81233e-247	-2.62356e-247	3.7393e-246	2.51473e-246	-3.70882e-246	-7.917e-247	1.45289e-247	4.11731e-247	-1.05666e-247	5.43297e-247	-3.39426e-247	-1.46211e-247	1.41458e-248	2.76685e-249	1.76287e-247	3.0537e-245
-1.26376e-248	3.34885e-247	-2.47725e-248	1.7982e-249	2.78965e-248	1.79529e-247	-8.38136e-249	3.75228e-248	-1.79308e-248	4.52906e-249	-1.49203e-247	2.2946e-247	-2.95813e-247	4.30921e-248	2.01438e-248	1.12968e-248	1.53888e-248	8.75705e-248	3.05928e-247	3.30119e-248	-4.31242e-247	-1.61629e-247	1.5175e-248	-9.20896e-248	7.48001e-249	2.52265e-248	-1.85494e-247	4.953e-248	1.64568e-247	-9.11985e-248	3.06442e-246
7.81011e-249	4.48023e-249	2.00367e-249	4.58587e-249	-2.92832e-249	-6.95963e-249	3.43398e-249	1.53383e-249	3.35293e-248	-4.01229e-250	1.01949e-248	3.1096e-249	-4.86504e-248	-2.14175e-249	-4.39947e-249	1.17111e-248	1.32406e-248	1.35419e-249	7.77851e-249	2.64172e-248	4.44812e-249	-7.16369e-249	1.66477e-248	1.21855e-248	9.25249e-250	1.17199e-248	2.9761e-249	-1.71971e-248	-1.01565e-249	7.39177e-249	2.78335e-247
1.11008e-250	1.09093e-249	8.19903e-252	6.30901e-250	-8.94334e-250	2.96957e-249	2.16048e-249	-2.08088e-250	-2.20177e-249	1.76606e-249	-2.5407e-250	8.98509e-250	-5.34402e-250	-2.1342e-250	5.95235e-250	-9.53159e-250	-5.07832e-251	-2.70358e-250	-2.54164e-251	-3.69452e-250	5.08137e-251	3.09798e-250	-9.62378e-250	-4.06906e-250	6.23885e-249	2.37796e-250	-9.41177e-250	5.5003e-251	-7.24806e-251	-1.11399e-250	2.55927e-248
1.25279e-252	1.74691e-250	1.48726e-251	9.07226e-251	3.25599e-250	1.95623e-250	-1.47758e-250	7.41883e-251	4.74976e-250	-1.1365e-250	-9.47569e-251	4.54354e-251	1.37549e-250	4.49372e-250	1.68917e-251	2.84144e-251	4.35441e-251	-2.66854e-250	1.85552e-250	3.29747e-250	-3.37829e-251	2.82549e-251	6.98154e-251	-5.95457e-252	3.11306e-251	9.7206e-251	-6.75673e-251	4.13854e-251	-2.57452e-251	2.27357e-250	3.83965e-249
1.32004e-251	-1.43974e-252	-3.66735e-251	-2.03835e-252	1.06147e-251	2.01789e-253	-2.55618e-252	9.88034e-252	2.05641e-251	6.64733e-253	-4.53752e-251	2.029e-253	-1.50896e-252	9.20849e-253	2.04987e-251	-9.11044e-251	1.25321e-251	-1.05052e-252	-4.82823e-252	-2.42772e-252	4.24736e-252	1.02828e-251	-5.32076e-254	1.82208e-252	1.32144e-251	-6.34532e-252	-3.94483e-252	-1.98697e-253	-6.35569e-253	-1.83763e-252	3.20865e-250
-1.18472e-254	1.36825e-252	4.99215e-253	-2.82108e-253	-3.46149e-253	-3.11917e-253	2.45381e-253	4.80104e-253	-5.76459e-253	-8.99705e-254	5.38045e-253	-1.83262e-253	1.2797e-252	-9.18335e-253	1.92177e-253	-2.68348e-252	-1.57389e-253	-8.95772e-253	7.50386e-253	2.99319e-253	2.81845e-254	1.78523e-254	-2.76702e-252	-1.99387e-252	8.48076e-253	8.66558e-254	-8.64178e-253	2.09231e-253	1.1786e-252	-1.79609e-254	2.01209e-251
-9.61489e-254	-3.76251e-254	-2.23932e-253	-2.87383e-254	-4.54971e-253	2.98865e-253	2.98735e-254	-9.01359e-256	1.77476e-253	4.76916e-256	-7.48009e-255	-9.58764e-255	1.75579e-254	-1.00133e-254	1.36924e-254	-6.51978e-255	6.13331e-256	-1.60224e-255	-1.99215e-255	1.32277e-254	1.53106e-254	1.76205e-254	-2.63857e-254	1.15392e-254	-2.3999e-255	3.32656e-254	-1.80528e-255	2.98619e-254	-9.41484e-254	3.8719e-254	1.70235e-252
-2.19342e-255	-1.80962e-254	-7.3751e-255	4.36748e-255	-3.84101e-254	-1.99339e-255	9.63024e-256	1.5864e-256	-2.96521e-256	-3.16297e-255	-3.02137e-255	2.18658e-255	1.37367e-254	-1.33283e-255	1.12158e-254	-2.32124e-255	-5.43031e-257	-7.53272e-255	1.85014e-254	1.85396e-255	2.71858e-255	1.60271e-256	1.36448e-255	2.13352e-255	-3.88397e-255	7.06875e-257	1.21408e-254	2.73828e-255	-3.04887e-255	-2.20562e-254	1.89089e-253
2.582e-255	9.57519e-257	2.20861e-257	1.06109e-255	-9.09593e-257	1.43108e-256	3.28779e-256	-2.51596e-256	-1.09777e-256	-9.80529e-256	-6.56477e-256	-1.00228e-256	3.86279e-255	3.53115e-256	2.4326e-256	2.61811e-256	-5.50234e-256	-5.67573e-256	-5.08586e-256	1.44706e-255	1.47769e-255	1.61688e-256	1.16995e-256	3.28212e-256	-9.19113e-256	-1.73254e-256	-5.52016e-256	-4.29398e-257	7.70417e-256	8.00541e-256	1.95597e-254
-2.9494e-257	-3.32127e-257	-3.29412e-257	4.15353e-258	2.13507e-256	-1.1038e-256	1.58869e-258	3.99093e-257	1.18068e-256	-5.06044e-258	-9.36829e-257	1.59668e-257	2.12539e-257	5.52295e-258	6.87346e-257	-4.063e-257	3.17154e-256	-1.6253e-257	-2.73819e-256	1.12128e-257	1.27043e-256	-8.89642e-258	-1.95423e-256	1.05758e-256	-1.65832e-257	-2.52304e-257	1.71128e-256	1.24222e-258	3.56869e-257	-1.19775e-256	2.25931e-255
2.12397e-258	1.00556e-257	-3.44965e-258	-2.57824e-258	5.34975e-258	-3.57268e-258	6.22375e-258	-1.09516e-257	-8.10318e-259	-1.84418e-258	3.56717e-258	4.75886e-258	1.81354e-259	-1.45327e-257	-1.56712e-258	-9.84028e-260	-1.73485e-257	-1.24898e-257	-9.10592e-261	7.60639e-258	2.56884e-258	3.15781e-257	-2.12621e-258	-2.8987e-258	1.96431e-258	-1.25942e-257	-1.66006e-258	-3.66012e-257	3.20648e-258	-2.27644e-259	2.04545e-256
-1.49028e-259	-5.79818e-259	-1.05676e-259	9.80171e-259	-1.37253e-259	-7.02295e-259	-7.13458e-262	-3.83857e-259	-7.59922e-259	6.92978e-260	2.51574e-259	8.02804e-259	-6.26776e-259	-1.03409e-259	-1.80319e-259	-5.68561e-259	-1.83576e-259	1.81331e-259	1.3933e-258	-9.82657e-259	-1.29889e-258	2.12426e-259	-4.5386e-259	5.4179e-260	8.45172e-260	-4.74112e-259	6.16228e-260	3.2177e-259	-5.49177e-258	3.15373e-260	1.7627e-257
-3.30815e-260	5.30391e-260	-5.53799e-262	1.4558e-261	2.51355e-260	-1.67609e-260	-6.18321e-260	1.07734e-259	2.55993e-261	-2.50276e-260	-9.07781e-260	7.92499e-260	-6.27617e-261	-1.73514e-260	1.62359e-260	-2.48071e-260	-2.19924e-261	1.79873e-261	-7.94863e-260	-2.23147e-260	-1.10398e-259	-2.28232e-261	2.49867e-261	1.88878e-260	-1.0431e-259	8.5458e-261	-1.33997e-262	1.47078e-259	-7.57378e-261	-1.83521e-261	1.07122e-258
6.57902e-261	2.0449e-260	8.04207e-261	-4.13276e-262	-1.10263e-260	5.45088e-262	2.81699e-261	-3.49809e-263	1.16393e-261	5.05588e-262	7.39406e-261	2.94671e-260	7.11364e-261	-3.24592e-261	-2.21475e-261	-5.26036e-261	5.83936e-261	-2.07017e-261	2.12935e-262	3.76504e-262	-1.39627e-261	1.28655e-261	2.03654e-261	1.48977e-262	9.1078e-262	6.1364e-262	3.37055e-261	-1.03611e-260	-9.53112e-262	-3.38302e-262	1.36187e-259
-1.67046e-263	3.82927e-262	4.35586e-263	1.57893e-263	-7.94698e-262	-8.37765e-263	4.63035e-262	-5.746e-262	-6.27796e-262	9.05459e-263	1.42742e-262	1.09841e-261	-1.18508e-262	-6.52046e-262	-7.17411e-263	1.21104e-262	-7.72017e-263	-8.4393e-263	-1.482e-262	-6.21253e-262	2.18098e-262	-3.15907e-262	4.84922e-262	-6.51824e-263	-2.91108e-262	-1.36218e-261	-1.27659e-261	1.83504e-263	4.17469e-262	3.22949e-263	1.07111e-260
-6.37524e-263	-8.29364e-265	3.38274e-264	-9.24637e-266	9.23259e-264	1.48409e-263	-4.16377e-263	4.67459e-263	5.57736e-264	-4.27128e-263	-4.19989e-264	6.1072e-264	-2.18038e-263	2.48493e-264	8.40281e-264	1.21951e-262	2.21426e-263	6.67286e-264	-5.1975e-264	-3.10865e-263	7.12606e-264	-1.43392e-263	6.59867e-264	-9.21468e-264	-1.07047e-263	1.24033e-263	7.45277e-263	-4.07728e-263	-3.33075e-263	1.58108e-262	8.25956e-262
3.11591e-264	2.85413e-264	-5.8887e-265	-3.65687e-264	-1.05171e-264	-1.13683e-263	5.33051e-264	6.0606e-265	-1.63542e-264	-5.63846e-265	-1.29092e-264	-6.68846e-267	-2.95476e-265	1.71403e-264	-8.42024e-265	2.7331e-265	4.35633e-264	-1.13988e-264	2.75834e-263	-1.07199e-263	-8.03168e-265	5.2035e-264	-4.81313e-266	3.59975e-264	-3.01545e-265	-1.85384e-265	5.65395e-264	6.49808e-264	-8.70021e-266	2.53531e-263	1.26727e-262
4.6314e-265	3.90878e-265	-3.26642e-266	2.95188e-265	3.5475e-266	-1.4214e-265	7.23419e-265	-1.07227e-265	5.06802e-266	1.21733e-265	-3.10393e-266	2.32763e-264	3.55676e-265	1.93833e-265	1.84951e-266	-1.17236e-264	2.19108e-266	-1.82281e-265	1.18537e-265	-9.17712e-265	-1.3331e-265	-1.65931e-265	7.18972e-267	4.27567e-266	2.34525e-265	-1.19895e-265	1.2435e-265	3.47891e-265	9.37647e-265	-2.11382e-265	1.00269e-263
-4.62812e-266	3.65699e-267	-4.58668e-266	-3.60083e-268	-3.15756e-266	8.45616e-266	1.34211e-266	1.2644e-266	1.19576e-266	-1.2601e-265	-5.2995e-268	1.04441e-266	-3.71462e-268	-2.38888e-265	7.1765e-267	-1.53173e-266	-2.83451e-266	-1.69145e-266	5.17141e-266	-1.11781e-265	-8.36691e-267	1.01798e-266	2.35751e-266	-3.1872e-267	3.76385e-266	-1.85371e-265	3.40651e-266	4.58453e-267	1.32721e-266	7.86316e-269	1.17814e-264
-1.55597e-266	-2.76315e-267	2.74193e-268	-2.76405e-269	-1.64221e-267	-1.08339e-267	1.49781e-267	4.14432e-267	-1.38993e-268	1.22518e-267	1.56153e-267	9.18191e-268	1.84172e-268	9.09151e-268	-8.37738e-267	5.66959e-266	7.9714e-267	1.15651e-267	-1.11333e-267	-1.98084e-267	1.29175e-267	1.66676e-266	-1.87197e-267	2.69058e-268	-4.6216e-267	-2.7056e-268	-6.34205e-268	-4.69839e-267	1.56967e-267	-9.29666e-268	1.42049e-265
-8.1366e-269	-1.94005e-268	-6.01989e-269	2.37615e-268	4.62774e-269	-5.05053e-268	-1.75825e-268	6.76469e-269	1.01563e-268	8.93832e-269	-2.75829e-268	-7.07595e-269	-7.77093e-269	2.62175e-269	-7.1467e-269	3.38656e-268	-1.51553e-268	2.95372e-269	-1.06994e-267	-4.8182e-268	-1.47723e-268	-5.40871e-268	9.20508e-268	-9.07938e-268	1.16757e-267	-3.66956e-269	2.58995e-268	-3.13568e-268	-3.31827e-268	5.67566e-268	9.34568e-267
-9.52938e-270	-4.9864e-270	-8.02653e-271	-3.86765e-270	-2.13295e-269	7.98151e-269	-9.71204e-269	2.34663e-270	-5.02924e-269	6.53798e-270	4.02576e-270	-9.70534e-270	-2.66069e-269	3.30505e-270	1.70915e-269	-2.9096e-269	6.08235e-270	-6.92611e-270	1.32574e-269	-1.07613e-268	-8.50886e-270	-7.12878e-271	1.11288e-270	3.89662e-270	1.12268e-269	3.24205e-269	-1.55566e-269	7.68185e-271	1.90628e-270	4.54976e-269	6.21945e-268
5.00019e-271	1.10717e-269	1.50233e-270	9.15773e-272	-9.56123e-271	3.62475e-270	-4.93169e-270	1.41742e-270	-1.61519e-269	-2.19468e-269	5.47858e-272	3.40807e-271	3.90081e-271	-5.81915e-271	1.05284e-270	2.03432e-270	-1.42697e-270	2.81591e-270	6.1099e-270	-1.50269e-270	-3.6609e-271	3.57029e-271	-9.9447e-271	7.91475e-272	1.04701e-270	2.93181e-270	-2.83197e-270	-3.15157e-270	-5.72337e-270	-8.30229e-270	1.04289e-268
1.38246e-271	1.9887e-271	-2.44197e-271	5.40444e-272	-2.57155e-272	-6.68173e-271	2.27033e-271	-7.02652e-272	-4.21827e-272	-9.12911e-272	-2.20812e-272	3.27422e-271	-1.73683e-270	4.08224e-272	2.38053e-271	6.29179e-271	1.02885e-270	-4.06416e-272	9.6613e-272	-1.43785e-271	6.552e-272	3.13827e-271	-4.72974e-272	7.58503e-271	6.53681e-273	-6.9925e-271	3.17152e-271	-4.8823e-272	1.98192e-272	-6.63833e-272	8.4074e-270
2.05168e-273	-1.38745e-272	-6.5966e-272	2.15565e-272	-3.58362e-272	-7.70259e-272	2.26316e-272	-8.72287e-273	-7.1995e-273	-9.32063e-273	1.93922e-272	-2.16453e-272	-3.10461e-273	-6.67443e-273	2.53415e-273	-2.21166e-272	-1.37731e-272	7.53705e-273	6.21418e-272	4.16278e-272	9.35658e-273	-5.9615e-273	1.04957e-274	-1.65499e-272	2.67173e-272	2.58319e-273	3.05698e-273	-9.69823e-273	-2.02111e-273	-7.39805e-273	5.4818e-271
-1.00787e-272	-2.27074e-274	5.92054e-274	2.61475e-273	5.4068e-273	-2.00117e-274	-1.42148e-273	9.06668e-275	3.9924e-274	9.82701e-274	-7.26707e-275	6.66395e-274	-1.16042e-273	1.65643e-273	4.7241e-273	8.41693e-273	1.40937e-274	6.03074e-274	-7.01925e-274	1.13348e-273	-5.17413e-274	5.02872e-273	9.7461e-275	-1.05663e-273	-1.68037e-273	-1.8492e-274	3.18568e-273	-1.77917e-273	-2.38235e-273	4.27003e-273	6.14727e-272
-1.79424e-275	6.64668e-275	-3.37219e-274	9.09894e-276	-1.8146e-275	1.43779e-274	1.55206e-274	6.78798e-275	-1.27318e-274	3.67342e-274	9.86083e-275	-6.8786e-274	2.31704e-274	1.31145e-274	7.34948e-274	-5.81376e-275	-5.91476e-275	7.58103e-275	-7.53706e-275	-6.60546e-275	-3.74708e-274	-6.67811e-275	-7.86036e-275	3.33991e-274	-1.03841e-274	2.07686e-275	4.70636e-275	1.37842e-274	-5.00987e-275	-1.40037e-273	6.14325e-273
8.18991e-277	3.77672e-276	3.90376e-275	-1.58978e-275	-1.24355e-275	1.33857e-276	-3.34497e-275	1.1764e-276	3.54885e-276	3.49994e-275	3.37344e-275	-2.18635e-276	7.54227e-275	2.26328e-275	-3.86132e-275	-1.75293e-275	-1.15347e-274	2.40968e-276	-5.03869e-277	-3.74079e-276	5.93137e-276	-2.27186e-275	-4.30712e-276	-4.63399e-275	-3.90739e-276	4.68613e-275	1.1357e-276	8.26783e-276	-1.74421e-275	2.46685e-276	6.17978e-274
-3.44287e-276	-5.46278e-277	-1.61705e-276	4.18833e-277	1.47044e-276	4.25953e-276	-1.10777e-277	6.61719e-278	7.77867e-277	-2.99981e-276	-2.93331e-276	-2.5386e-277	1.89968e-276	-1.25813e-275	-2.27106e-277	-3.48373e-276	7.95615e-279	-4.32364e-277	-6.5684e-278	1.74723e-276	-2.36741e-276	4.24534e-277	-1.89898e-276	4.11341e-277	-7.29067e-276	-4.34956e-277	2.37185e-276	-4.95524e-276	1.10299e-277	-7.97405e-276	6.75812e-275
-1.59889e-278	1.58173e-277	-8.05077e-278	1.39974e-277	-5.69676e-278	7.0181e-277	5.9425e-277	5.40894e-277	1.25248e-278	-1.67982e-277	-4.51431e-278	-1.67377e-277	-5.74142e-278	-3.65066e-278	6.08275e-277	1.1309e-277	-5.58074e-277	-1.4942e-277	-1.4831e-276	-2.56444e-278	5.79418e-278	-1.21921e-278	-3.10913e-278	-2.83588e-279	-4.71529e-278	1.7222e-277	3.1655e-278	-7.68466e-278	1.94715e-277	-9.95171e-278	6.43928e-276
1.40882e-278	3.37141e-278	4.62244e-280	7.81828e-279	-5.42617e-280	-3.61175e-278	-5.64748e-279	-1.13965e-278	-2.62852e-278	7.80265e-280	7.3772e-280	5.14335e-280	5.3824e-279	-1.96201e-278	2.03345e-279	2.39284e-278	-1.21622e-278	-2.47071e-278	2.8955e-279	-5.13285e-279	-2.259e-279	1.12395e-278	-4.5382e-279	-1.05764e-278	5.27894e-279	-4.30245e-279	-7.00377e-279	9.60651e-279	6.10923e-278	3.05012e-278	3.80365e-277
-3.83916e-281	-9.65376e-281	2.99897e-279	2.20212e-280	-2.52057e-280	-2.66809e-281	-2.99416e-280	-8.44433e-279	-4.11101e-280	3.4459e-280	-7.11956e-280	-4.92928e-279	-1.75251e-280	3.83493e-280	-7.75995e-280	5.3532e-279	-1.17939e-279	-8.1226e-280	-1.82823e-279	-1.24375e-280	-2.6553e-280	3.09217e-280	-1.02502e-278	6.96005e-280	-1.30004e-280	6.50024e-280	-2.29125e-279	-2.14378e-279	4.16274e-279	1.67956e-279	5.1984e-278
-4.59194e-281	4.70689e-282	1.43772e-282	-6.43867e-281	-4.11623e-280	-2.58433e-281	2.15569e-280	4.26352e-281	-6.58006e-281	-3.01233e-280	-3.19425e-281	8.77046e-283	-5.1468e-281	1.9941e-280	7.65379e-281	-2.60703e-280	3.88734e-282	4.24574e-280	-3.53214e-280	1.09128e-280	2.25455e-281	-3.2095e-281	-9.89213e-281	-5.10154e-281	6.71961e-280	-5.69518e-281	-2.31384e-280	-2.80503e-280	4.25726e-281	2.07623e-281	4.19961e-279
4.34032e-282	-3.6025e-282	-7.60336e-282	-4.25463e-281	1.58667e-282	-2.81972e-282	2.88201e-282	-1.74019e-281	1.90178e-281	-1.34184e-281	2.67984e-281	1.2046e-281	-7.0498e-282	1.29882e-281	-7.81849e-282	-7.97753e-282	-8.04371e-282	5.60408e-282	4.23464e-281	1.6227e-282	-2.71187e-281	4.13143e-281	-1.73542e-281	-2.05992e-281	1.0137e-281	-4.64523e-281	1.35106e-282	-8.58206e-281	2.17162e-281	3.61492e-282	5.22993e-280
-3.94108e-283	-8.41769e-283	5.78641e-283	-2.13877e-282	-6.55379e-283	-1.01523e-282	-1.98589e-282	1.80387e-282	8.54026e-284	-4.05915e-282	9.06859e-283	-1.1803e-283	-1.6941e-282	1.04681e-282	-1.85615e-282	6.08208e-283	-2.45667e-283	-4.65526e-283	-3.82876e-282	1.08165e-282	-8.9266e-284	-7.2114e-282	-3.83045e-283	5.52514e-283	6.6864e-283	-2.24346e-282	-9.67922e-283	-1.11465e-283	1.40811e-282	5.81091e-282	4.48567e-281
-4.73879e-285	1.96528e-284	-7.35459e-284	-1.82967e-283	4.73229e-285	2.43361e-284	-7.66654e-285	-6.57323e-285	-3.54273e-283	-2.78679e-284	1.69465e-284	6.80953e-286	1.42324e-283	-1.84922e-284	4.74219e-283	8.6421e-285	8.886e-286	2.07084e-283	-7.12236e-285	1.12069e-283	6.98482e-284	-1.89584e-284	-1.94301e-283	-4.10228e-284	-6.10849e-284	-2.87231e-285	-3.44654e-283	-1.41194e-283	-4.46476e-283	1.3571e-284	3.02881e-282
-1.43711e-284	-1.54421e-284	-4.02575e-285	-2.22754e-284	4.24392e-285	-3.25935e-285	1.87073e-285	-3.19182e-284	-1.04013e-284	2.96191e-284	4.71162e-285	4.10711e-285	1.58137e-284	1.54259e-284	3.2542e-284	3.98525e-284	3.27931e-285	-8.89471e-285	-9.56422e-285	7.44175e-284	-1.45255e-285	-3.17279e-285	2.37629e-285	1.30123e-285	-9.83402e-285	2.80223e-284	-5.48418e-284	1.58377e-285	-1.87552e-284	-3.07458e-284	4.98122e-283
4.17346e-286	1.05166e-285	3.5321e-285	5.62288e-286	8.68433e-285	-8.32788e-286	-2.55822e-285	-2.18801e-286	3.1319e-286	7.54549e-285	7.471e-286	6.49883e-287	1.34743e-285	3.3594e-286	2.74748e-286	1.04635e-285	-2.45717e-285	3.3153e-286	-4.6371e-287	-1.03396e-286	1.97036e-286	-8.74352e-287	5.08162e-287	3.45065e-285	-3.36284e-285	5.46848e-286	4.65148e-286	1.17606e-286	-2.41622e-286	-1.67791e-285	4.26691e-284
1.79481e-286	5.69041e-288	1.57358e-287	6.54444e-288	-1.03324e-287	-1.47513e-286	4.91465e-287	-2.30675e-286	-5.26882e-288	-1.29364e-286	3.68218e-286	3.01478e-288	-1.05416e-286	5.2097e-287	-3.74338e-286	-2.83977e-287	-2.1848e-286	-3.44942e-287	4.53694e-287	8.67082e-287	1.92648e-286	3.49855e-287	-6.78787e-287	1.25802e-286	1.31616e-286	-1.33463e-287	3.60701e-289	1.15874e-287	-2.40902e-287	6.98907e-287	2.76849e-285
6.58564e-289	5.05269e-288	7.91836e-290	4.76618e-289	1.54535e-288	4.31818e-289	5.62604e-288	-6.25148e-288	-8.56052e-288	1.97096e-288	6.61096e-287	-2.02483e-288	9.96417e-289	6.02522e-287	-5.74684e-289	-1.80399e-288	-5.36834e-288	2.65851e-287	2.55852e-288	-1.25116e-288	4.33331e-288	-4.91492e-290	-3.15541e-288	1.99673e-287	4.57978e-288	6.30424e-289	-3.94395e-287	7.32379e-288	7.73952e-288	6.1897e-288	2.91586e-286
1.12787e-288	-1.40354e-288	-7.03107e-290	-6.63519e-289	-2.32345e-288	5.30197e-291	7.67767e-289	1.08961e-288	-8.45683e-289	-1.75711e-289	-3.01733e-288	9.99386e-289	7.88184e-289	-2.51355e-290	5.65777e-289	-1.06173e-288	-4.04174e-289	-1.96492e-289	2.84468e-289	3.59077e-289	1.60823e-289	-6.90241e-289	-5.87913e-289	-1.30168e-289	-1.03468e-289	1.72022e-288	1.24348e-291	-4.11107e-289	3.53129e-288	-3.71159e-289	2.38821e-287
2.70985e-290	7.42034e-292	-7.61554e-291	5.43065e-291	1.44253e-291	-8.86324e-290	1.36906e-290	-2.58531e-289	1.09852e-289	-2.42665e-290	2.94093e-291	1.59531e-290	1.28214e-290	4.47506e-290	1.76308e-289	-7.48466e-292	2.0481e-290	-8.94328e-290	-8.29864e-290	-2.45661e-289	4.76522e-290	-1.65989e-290	-9.60887e-289	-1.70491e-289	8.70062e-290	2.71462e-290	-1.61381e-289	8.46109e-290	4.56723e-291	-5.98567e-290	2.84958e-288
-2.38935e-290	2.15769e-291	-7.06326e-292	-1.46932e-290	1.72715e-290	-7.64336e-293	3.98509e-291	-6.4746e-291	-2.86327e-291	1.42527e-291	-5.78387e-291	-2.55911e-292	-3.55017e-291	-2.44145e-291	1.61537e-290	1.24363e-290	6.17495e-292	9.60056e-291	1.43253e-291	-3.86837e-292	2.56229e-290	7.98331e-292	1.37011e-291	6.16992e-291	3.50957e-290	3.63404e-291	1.42429e-292	-1.29567e-291	1.18934e-292	-3.1606e-293	2.00485e-289
2.24535e-292	-4.6122e-293	-1.80477e-292	8.40694e-295	1.00896e-291	-9.93036e-292	8.07736e-294	3.33506e-292	4.6712e-293	-4.57883e-292	8.47117e-293	-2.97617e-291	-2.1788e-292	2.66596e-292	4.22693e-291	5.54523e-292	-8.55627e-292	4.52537e-292	4.56739e-292	-3.56976e-292	-1.97909e-292	-7.7102e-293	-8.90865e-293	6.67651e-292	3.14671e-292	-3.80207e-292	2.23863e-292	-1.17696e-292	2.63013e-292	1.27611e-292	1.62076e-290
-2.42264e-293	-6.35693e-293	2.38504e-293	5.08715e-293	-3.7424e-293	2.36031e-292	-1.4437e-293	1.42113e-293	-9.93065e-293	-1.47943e-292	9.11837e-293	1.01289e-292	-1.15037e-293	-1.92865e-294	2.09342e-292	-1.17862e-295	1.26924e-292	-4.56627e-293	4.16411e-292	-2.83691e-294	-1.65566e-293	-1.06092e-292	1.28703e-292	-1.00783e-292	2.87258e-293	-1.05429e-293	-3.51264e-295	-2.46275e-293	2.43862e-293	3.22933e-293	2.19213e-291
1.90617e-294	1.92862e-294	1.06207e-294	-7.8271e-294	-3.50429e-293	4.40604e-293	3.60614e-294	2.33177e-294	3.98038e-295	1.20329e-294	6.5232e-294	7.68326e-294	3.32873e-294	-1.99476e-294	-3.05807e-294	-1.12612e-294	6.13748e-295	2.00481e-293	-1.94771e-294	1.21877e-296	-7.33709e-295	-1.28045e-294	-5.14936e-294	2.64595e-294	-1.06779e-294	-1.17832e-293	3.81166e-294	1.76623e-294	7.30628e-294	-2.21253e-294	1.8346e-292
-4.84673e-295	-5.72339e-295	1.59129e-295	-8.33297e-296	-2.02191e-294	-3.27426e-295	-2.8788e-295	6.44021e-295	-2.91038e-296	-8.51615e-295	-5.16524e-295	-6.80825e-295	2.45954e-296	2.40069e-295	5.15895e-295	3.0396e-296	4.42429e-295	-9.42642e-296	1.47559e-295	3.99987e-295	4.52578e-296	-7.80535e-295	-3.67234e-297	-4.84945e-296	3.08933e-296	5.94819e-295	4.60958e-295	5.61834e-294	5.09253e-295	-3.94004e-296	1.66856e-293
1.13731e-295	-7.34776e-296	-3.19967e-296	1.24684e-296	2.61923e-296	-2.46297e-298	-3.57586e-297	-1.81638e-295	3.31176e-296	-3.08792e-296	-1.3919e-296	-1.83318e-296	-6.20992e-296	-5.44531e-296	3.01609e-298	-6.2479e-296	-9.29626e-297	1.4643e-296	-9.53438e-296	1.79464e-296	-2.48208e-296	3.69068e-296	-7.68828e-297	-4.07326e-296	-4.12385e-296	-1.56395e-295	4.04378e-296	-4.02158e-296	-4.57778e-295	5.14847e-296	1.75383e-294
2.93815e-298	-5.99458e-297	-3.38042e-297	-7.8408e-297	-8.12858e-297	-1.6094e-299	-4.35382e-297	-1.04276e-296	1.47245e-297	-4.81111e-298	-1.24411e-296	-2.15512e-297	1.59498e-297	4.63295e-297	1.35413e-297	2.53528e-298	-4.12624e-297	-1.0168e-296	-1.11472e-297	3.0136e-296	-2.49746e-297	-3.24117e-298	3.88053e-297	-2.41342e-296	1.11814e-296	3.832e-299	3.82357e-297	5.53113e-297	-2.24694e-296	2.41093e-297	1.86657e-295
5.03083e-298	-6.81733e-298	-4.06222e-298	-4.29866e-298	-4.56826e-298	-3.74578e-298	2.52768e-298	-4.15291e-297	1.86185e-298	3.48875e-298	-1.06309e-299	-7.9803e-298	4.51056e-298	7.13943e-298	-1.21071e-299	5.51113e-298	1.97347e-298	-4.116e-299	1.0073e-297	-6.6923e-298	6.02208e-298	9.47785e-299	-3.44786e-298	-4.65015e-299	-3.3976e-298	-3.02269e-299	-3.8621e-299	-4.65558e-298	-1.07151e-298	5.01895e-298	1.48164e-296
-3.40124e-299	-5.6456e-299	2.85596e-299	-1.83586e-298	2.4035e-298	2.11717e-301	7.83265e-299	-8.19555e-300	-4.3581e-300	3.59203e-299	2.82682e-298	-5.43131e-299	1.3184e-298	-1.47914e-299	-7.7689e-300	-3.15665e-299	6.83244e-299	-2.4722e-300	2.41987e-299	8.17856e-300	-9.04446e-299	-4.84413e-300	-1.55597e-299	1.1368e-298	-8.41287e-299	-6.73408e-300	5.33212e-299	-1.81683e-299	5.71406e-299	-1.72777e-299	1.75741e-297
-3.14875e-301	-3.4642e-300	3.95347e-300	1.33121e-299	1.38993e-300	1.97902e-302	5.58963e-300	2.96576e-300	-1.05824e-300	4.28321e-300	3.74476e-301	1.12382e-299	-3.85848e-300	1.24217e-300	-3.31815e-301	-1.83937e-300	-4.62907e-300	1.09608e-300	-2.75087e-299	1.17804e-300	-6.55148e-301	-3.46349e-300	5.26389e-300	3.42785e-300	9.26808e-300	-1.00844e-300	-4.69792e-300	-5.38871e-301	2.00165e-300	1.09333e-300	1.21066e-298
1.63249e-301	4.40937e-301	3.48323e-302	-1.54566e-301	-2.86579e-302	-2.51469e-302	-4.24077e-302	-8.46217e-302	-1.06403e-300	-1.22517e-300	2.54701e-301	-8.0349e-302	4.3856e-301	1.27377e-301	-5.58913e-301	-2.97397e-301	-6.71653e-301	1.87172e-300	2.31486e-302	-4.8795e-301	7.4713e-301	1.34626e-300	7.36559e-302	3.89612e-301	-3.17324e-301	2.75001e-301	1.95209e-301	-6.37182e-301	9.13404e-302	-6.67422e-301	1.28155e-299
-2.89229e-303	-4.66579e-302	-2.25181e-302	-3.96348e-302	1.10918e-302	-5.79442e-302	-2.22427e-303	-6.14502e-304	5.2046e-302	-1.81135e-302	1.22174e-301	-1.69101e-302	-2.0267e-302	7.65903e-302	5.2671e-303	-3.65313e-303	9.59158e-302	4.55201e-302	5.41035e-302	-7.3857e-304	-7.12148e-303	-2.91939e-302	6.5722e-302	-4.48362e-302	-6.25854e-303	-2.77837e-304	-4.23847e-302	1.02905e-302	1.25317e-301	6.68834e-302	1.09316e-300
-1.60106e-303	5.98614e-304	3.34229e-303	-1.27282e-302	-2.04144e-303	-1.11897e-302	1.30139e-303	1.03041e-303	-1.14631e-303	7.55646e-304	-4.53095e-303	3.37849e-303	-5.64453e-303	-3.77373e-303	2.74756e-302	-2.79439e-304	8.09212e-303	9.96333e-304	-1.22725e-302	5.51634e-303	3.1058e-303	1.18142e-302	-6.24063e-304	-1.09191e-302	-4.3397e-304	1.15469e-303	-7.29978e-304	6.39265e-304	1.84144e-302	5.69735e-303	1.61228e-301
2.1456e-304	5.39258e-304	-7.94535e-305	-1.32106e-305	-6.40629e-305	-3.55685e-306	-8.67112e-306	-2.83687e-304	3.31717e-304	5.17937e-304	-1.2577e-305	-1.86519e-303	-1.30949e-304	2.14097e-304	2.76865e-305	2.62517e-305	-3.09173e-305	-2.28103e-304	-4.9281e-305	-1.36239e-304	-3.08826e-305	1.22648e-304	-5.55002e-305	3.69424e-304	-2.52057e-304	1.63424e-303	-1.20375e-304	3.33064e-304	-1.75125e-303	-2.83615e-304	9.73046e-303
2.93171e-307	-5.07396e-306	-1.57744e-304	9.77049e-305	-1.07665e-304	-1.40029e-305	5.65064e-306	-7.7292e-306	-2.04649e-304	2.4178e-305	-5.10222e-305	-9.48084e-306	7.20738e-306	-5.73119e-306	-7.56706e-305	9.34236e-307	-2.22361e-305	-1.45458e-305	6.74884e-307	-3.67714e-306	-2.53545e-305	2.66474e-305	2.71246e-305	-5.95382e-305	1.19537e-306	3.06686e-306	1.61669e-305	7.6677e-305	-2.26474e-305	-1.94391e-305	1.09373e-303
3.55622e-306	-2.16039e-306	-1.0139e-306	1.46398e-305	-8.29454e-308	2.60121e-306	-4.8587e-307	-7.7506e-308	-1.86462e-306	-1.32718e-307	1.04232e-307	-4.39064e-306	-4.09523e-306	-5.56145e-306	4.35194e-306	3.2055e-306	-5.39419e-306	8.82563e-306	-5.97827e-306	-2.56278e-306	-8.15103e-307	2.49617e-306	3.0526e-307	1.41955e-307	-2.96338e-307	-7.94131e-306	3.53518e-306	2.56338e-306	-1.28917e-306	8.14674e-307	9.12836e-305
-2.58456e-307	0	8.81814e-308	0	2.44855e-307	-7.53762e-308	8.70235e-307	6.70823e-308	-8.12746e-308	9.88118e-308	8.05751e-307	-1.70104e-307	3.17421e-308	2.96729e-307	2.79584e-307	-9.9898e-307	0	1.69223e-307	-2.97044e-307	1.45504e-306	2.18306e-307	6.48389e-307	4.44892e-307	1.31319e-307	3.55921e-308	-1.00198e-307	-1.26517e-307	0	2.96025e-308	1.28133e-306	9.33957e-306
5.46434e-308	0	3.14269e-308	0	0	0	0	2.93784e-308	0	-3.12779e-307	0	0	9.20571e-308	0	0	0	0	8.44821e-308	-1.48778e-307	0	0	0	0	0	0	0	0	0	-2.56643e-308	-9.304e-308	1.0069e-306
0	0	0	0	0	0	0	0	0	0	0	0	0	0	0	0	0	0	0	0	0	0	0	0	0	0	0	0	0	0	6.22003e-308
0	0	0	0	0	0	0	0	0	0	0	0	0	0	0	0	0	0	0	0	0	0	0	0	0	0	0	0	0	0	0
0	0	0	0	0	0	0	0	0	0	0	0	0	0	0	0	0	0	0	0	0	0	0	0	0	0	0	0	0	0	0
0	0	0	0	0	0	0	0	0	0	0	0	0	0	0	0	0	0	0	0	0	0	0	0	0	0	0	0	0	0	0
0	0	0	0	0	0	0	0	0	0	0	0	0	0	0	0	0	0	0	0	0	0	0	0	0	0	0	0	0	0	0
0	0	0	0	0	0	0	0	0	0	0	0	0	0	0	0	0	0	0	0	0	0	0	0	0	0	0	0	0	0	0
0	0	0	0	0	0	0	0	0	0	0	0	0	0	0	0	0	0	0	0	0	0	0	0	0	0	0	0	0	0	0
0	0	0	0	0	0	0	0	0	0	0	0	0	0	0	0	0	0	0	0	0	0	0	0	0	0	0	0	0	0	0
0	0	0	0	0	0	0	0	0	0	0	0	0	0	0	0	0	0	0	0	0	0	0	0	0	0	0	0	0	0	0
0	0	0	0	0	0	0	0	0	0	0	0	0	0	0	0	0	0	0	0	0	0	0	0	0	0	0	0	0	0	0
0	0	0	0	0	0	0	0	0	0	0	0	0	0	0	0	0	0	0	0	0	0	0	0	0	0	0	0	0	0	0
0	0	0	0	0	0	0	0	0	0	0	0	0	0	0	0	0	0	0	0	0	0	0	0	0	0	0	0	0	0	0
0	0	0	0	0	0	0	0	0	0	0	0	0	0	0	0	0	0	0	0	0	0	0	0	0	0	0	0	0	0	0
0	0	0	0	0	0	0	0	0	0	0	0	0	0	0	0	0	0	0	0	0	0	0	0	0	0	0	0	0	0	0
0	0	0	0	0	0	0	0	0	0	0	0	0	0	0	0	0	0	0	0	0	0	0	0	0	0	0	0	0	0	0
0	0	0	0	0	0	0	0	0	0	0	0	0	0	0	0	0	0	0	0	0	0	0	0	0	0	0	0	0	0	0
0	0	0	0	0	0	0	0	0	0	0	0	0	0	0	0	0	0	0	0	0	0	0	0	0	0	0	0	0	0	0
0	0	0	0	0	0	0	0	0	0	0	0	0	0	0	0	0	0	0	0	0	0	0	0	0	0	0	0	0	0	0
0	0	0	0	0	0	0	0	0	0	0	0	0	0	0	0	0	0	0	0	0	0	0	0	0	0	0	0	0	0	0
0	0	0	0	0	0	0	0	0	0	0	0	0	0	0	0	0	0	0	0	0	0	0	0	0	0	0	0	0	0	0
0	0	0	0	0	0	0	0	0	0	0	0	0	0	0	0	0	0	0	0	0	0	0	0	0	0	0	0	0	0	0
0	0	0	0	0	0	0	0	0	0	0	0	0	0	0	0	0	0	0	0	0	0	0	0	0	0	0	0	0	0	0
0	0	0	0	0	0	0	0	0	0	0	0	0	0	0	0	0	0	0	0	0	0	0	0	0	0	0	0	0	0	0
0	0	0	0	0	0	0	0	0	0	0	0	0	0	0	0	0	0	0	0	0	0	0	0	0	0	0	0	0	0	0
0	0	0	0	0	0	0	0	0	0	0	0	0	0	0	0	0	0	0	0	0	0	0	0	0	0	0	0	0	0	0
0	0	0	0	0	0	0	0	0	0	0	0	0	0	0	0	0	0	0	0	0	0	0	0	0	0	0	0	0	0	0
0	0	0	0	0	0	0	0	0	0	0	0	0	0	0	0	0	0	0	0	0	0	0	0	0	0	0	0	0	0	0
0	0	0	0	0	0	0	0	0	0	0	0	0	0	0	0	0	0	0	0	0	0	0	0	0	0	0	0	0	0	0
0	0	0	0	0	0	0	0	0	0	0	0	0	0	0	0	0	0	0	0	0	0	0	0	0	0	0	0	0	0	0
0	0	0	0	0	0	0	0	0	0	0	0	0	0	0	0	0	0	0	0	0	0	0	0	0	0	0	0	0	0	0
0	0	0	0	0	0	0	0	0	0	0	0	0	0	0	0	0	0	0	0	0	0	0	0	0	0	0	0	0	0	0
0	0	0	0	0	0	0	0	0	0	0	0	0	0	0	0	0	0	0	0	0	0	0	0	0	0	0	0	0	0	0
0	0	0	0	0	0	0	0	0	0	0	0	0	0	0	0	0	0	0	0	0	0	0	0	0	0	0	0	0	0	0
0	0	0	0	0	0	0	0	0	0	0	0	0	0	0	0	0	0	0	0	0	0	0	0	0	0	0	0	0	0	0
0	0	0	0	0	0	0	0	0	0	0	0	0	0	0	0	0	0	0	0	0	0	0	0	0	0	0	0	0	0	0
0	0	0	0	0	0	0	0	0	0	0	0	0	0	0	0	0	0	0	0	0	0	0	0	0	0	0	0	0	0	0
0	0	0	0	0	0	0	0	0	0	0	0	0	0	0	0	0	0	0	0	0	0	0	0	0	0	0	0	0	0	0
0	0	0	0	0	0	0	0	0	0	0	0	0	0	0	0	0	0	0	0	0	0	0	0	0	0	0	0	0	0	0
0	0	0	0	0	0	0	0	0	0	0	0	0	0	0	0	0	0	0	0	0	0	0	0	0	0	0	0	0	0	0
0	0	0	0	0	0	0	0	0	0	0	0	0	0	0	0	0	0	0	0	0	0	0	0	0	0	0	0	0	0	0
0	0	0	0	0	0	0	0	0	0	0	0	0	0	0	0	0	0	0	0	0	0	0	0	0	0	0	0	0	0	0
0	0	0	0	0	0	0	0	0	0	0	0	0	0	0	0	0	0	0	0	0	0	0	0	0	0	0	0	0	0	0
0	0	0	0	0	0	0	0	0	0	0	0	0	0	0	0	0	0	0	0	0	0	0	0	0	0	0	0	0	0	0
0	0	0	0	0	0	0	0	0	0	0	0	0	0	0	0	0	0	0	0	0	0	0	0	0	0	0	0	0	0	0
0	0	0	0	0	0	0	0	0	0	0	0	0	0	0	0	0	0	0	0	0	0	0	0	0	0	0	0	0	0	0
0	0	0	0	0	0	0	0	0	0	0	0	0	0	0	0	0	0	0	0	0	0	0	0	0	0	0	0	0	0	0
0	0	0	0	0	0	0	0	0	0	0	0	0	0	0	0	0	0	0	0	0	0	0	0	0	0	0	0	0	0	0
0	0	0	0	0	0	0	0	0	0	0	0	0	0	0	0	0	0	0	0	0	0	0	0	0	0	0	0	0	0	0
0	0	0	0	0	0	0	0	0	0	0	0	0	0	0	0	0	0	0	0	0	0	0	0	0	0	0	0	0	0	0
0	0	0	0	0	0	0	0	0	0	0	0	0	0	0	0	0	0	0	0	0	0	0	0	0	0	0	0	0	0	0
0	0	0	0	0	0	0	0	0	0	0	0	0	0	0	0	0	0	0	0	0	0	0	0	0	0	0	0	0	0	0
0	0	0	0	0	0	0	0	0	0	0	0	0	0	0	0	0	0	0	0	0	0	0	0	0	0	0	0	0	0	0
0	0	0	0	0	0	0	0	0	0	0	0	0	0	0	0	0	0	0	0	0	0	0	0	0	0	0	0	0	0	0
0	0	0	0	0	0	0	0	0	0	0	0	0	0	0	0	0	0	0	0	0	0	0	0	0	0	0	0	0	0	0
0	0	0	0	0	0	0	0	0	0	0	0	0	0	0	0	0	0	0	0	0	0	0	0	0	0	0	0	0	0	0
0	0	0	0	0	0	0	0	0	0	0	0	0	0	0	0	0	0	0	0	0	0	0	0	0	0	0	0	0	0	0
0	0	0	0	0	0	0	0	0	0	0	0	0	0	0	0	0	0	0	0	0	0	0	0	0	0	0	0	0	0	0
0	0	0	0	0	0	0	0	0	0	0	0	0	0	0	0	0	0	0	0	0	0	0	0	0	0	0	0	0	0	0
0	0	0	0	0	0	0	0	0	0	0	0	0	0	0	0	0	0	0	0	0	0	0	0	0	0	0	0	0	0	0
0	0	0	0	0	0	0	0	0	0	0	0	0	0	0	0	0	0	0	0	0	0	0	0	0	0	0	0	0	0	0
0	0	0	0	0	0	0	0	0	0	0	0	0	0	0	0	0	0	0	0	0	0	0	0	0	0	0	0	0	0	0
0	0	0	0	0	0	0	0	0	0	0	0	0	0	0	0	0	0	0	0	0	0	0	0	0	0	0	0	0	0	0
0	0	0	0	0	0	0	0	0	0	0	0	0	0	0	0	0	0	0	0	0	0	0	0	0	0	0	0	0	0	0
0	0	0	0	0	0	0	0	0	0	0	0	0	0	0	0	0	0	0	0	0	0	0	0	0	0	0	0	0	0	0
0	0	0	0	0	0	0	0	0	0	0	0	0	0	0	0	0	0	0	0	0	0	0	0	0	0	0	0	0	0	0
0	0	0	0	0	0	0	0	0	0	0	0	0	0	0	0	0	0	0	0	0	0	0	0	0	0	0	0	0	0	0
0	0	0	0	0	0	0	0	0	0	0	0	0	0	0	0	0	0	0	0	0	0	0	0	0	0	0	0	0	0	0
0	0	0	0	0	0	0	0	0	0	0	0	0	0	0	0	0	0	0	0	0	0	0	0	0	0	0	0	0	0	0
0	0	0	0	0	0	0	0	0	0	0	0	0	0	0	0	0	0	0	0	0	0	0	0	0	0	0	0	0	0	0
0	0	0	0	0	0	0	0	0	0	0	0	0	0	0	0	0	0	0	0	0	0	0	0	0	0	0	0	0	0	0
0	0	0	0	0	0	0	0	0	0	0	0	0	0	0	0	0	0	0	0	0	0	0	0	0	0	0	0	0	0	0
0	0	0	0	0	0	0	0	0	0	0	0	0	0	0	0	0	0	0	0	0	0	0	0	0	0	0	0	0	0	0
0	0	0	0	0	0	0	0	0	0	0	0	0	0	0	0	0	0	0	0	0	0	0	0	0	0	0	0	0	0	0
0	0	0	0	0	0	0	0	0	0	0	0	0	0	0	0	0	0	0	0	0	0	0	0	0	0	0	0	0	0	0
0	0	0	0	0	0	0	0	0	0	0	0	0	0	0	0	0	0	0	0	0	0	0	0	0	0	0	0	0	0	0
0	0	0	0	0	0	0	0	0	0	0	0	0	0	0	0	0	0	0	0	0	0	0	0	0	0	0	0	0	0	0
0	0	0	0	0	0	0	0	0	0	0	0	0	0	0	0	0	0	0	0	0	0	0	0	0	0	0	0	0	0	0
0	0	0	0	0	0	0	0	0	0	0	0	0	0	0	0	0	0	0	0	0	0	0	0	0	0	0	0	0	0	0
0	0	0	0	0	0	0	0	0	0	0	0	0	0	0	0	0	0	0	0	0	0	0	0	0	0	0	0	0	0	0
0	0	0	0	0	0	0	0	0	0	0	0	0	0	0	0	0	0	0	0	0	0	0	0	0	0	0	0	0	0	0
0	0	0	0	0	0	0	0	0	0	0	0	0	0	0	0	0	0	0	0	0	0	0	0	0	0	0	0	0	0	0
0	0	0	0	0	0	0	0	0	0	0	0	0	0	0	0	0	0	0	0	0	0	0	0	0	0	0	0	0	0	0
0	0	0	0	0	0	0	0	0	0	0	0	0	0	0	0	0	0	0	0	0	0	0	0	0	0	0	0	0	0	0
0	0	0	0	0	0	0	0	0	0	0	0	0	0	0	0	0	0	0	0	0	0	0	0	0	0	0	0	0	0	0
0	0	0	0	0	0	0	0	0	0	0	0	0	0	0	0	0	0	0	0	0	0	0	0	0	0	0	0	0	0	0
0	0	0	0	0	0	0	0	0	0	0	0	0	0	0	0	0	0	0	0	0	0	0	0	0	0	0	0	0	0	0
0	0	0	0	0	0	0	0	0	0	0	0	0	0	0	0	0	0	0	0	0	0	0	0	0	0	0	0	0	0	0
0	0	0	0	0	0	0	0	0	0	0	0	0	0	0	0	0	0	0	0	0	0	0	0	0	0	0	0	0	0	0
0	0	0	0	0	0	0	0	0	0	0	0	0	0	0	0	0	0	0	0	0	0	0	0	0	0	0	0	0	0	0
0	0	0	0	0	0	0	0	0	0	0	0	0	0	0	0	0	0	0	0	0	0	0	0	0	0	0	0	0	0	0
0	0	0	0	0	0	0	0	0	0	0	0	0	0	0	0	0	0	0	0	0	0	0	0	0	0	0	0	0	0	0
0	0	0	0	0	0	0	0	0	0	0	0	0	0	0	0	0	0	0	0	0	0	0	0	0	0	0	0	0	0	0
0	0	0	0	0	0	0	0	0	0	0	0	0	0	0	0	0	0	0	0	0	0	0	0	0	0	0	0	0	0	0
0	0	0	0	0	0	0	0	0	0	0	0	0	0	0	0	0	0	0	0	0	0	0	0	0	0	0	0	0	0	0
0	0	0	0	0	0	0	0	0	0	0	0	0	0	0	0	0	0	0	0	0	0	0	0	0	0	0	0	0	0	0
0	0	0	0	0	0	0	0	0	0	0	0	0	0	0	0	0	0	0	0	0	0	0	0	0	0	0	0	0	0	0
0	0	0	0	0	0	0	0	0	0	0	0	0	0	0	0	0	0	0	0	0	0	0	0	0	0	0	0	0	0	0
0	0	0	0	0	0	0	0	0	0	0	0	0	0	0	0	0	0	0	0	0	0	0	0	0	0	0	0	0	0	0
0	0	0	0	0	0	0	0	0	0	0	0	0	0	0	0	0	0	0	0	0	0	0	0	0	0	0	0	0	0	0
0	0	0	0	0	0	0	0	0	0	0	0	0	0	0	0	0	0	0	0	0	0	0	0	0	0	0	0	0	0	0
0	0	0	0	0	0	0	0	0	0	0	0	0	0	0	0	0	0	0	0	0	0	0	0	0	0	0	0	0	0	0
0	0	0	0	0	0	0	0	0	0	0	0	0	0	0	0	0	0	0	0	0	0	0	0	0	0	0	0	0	0	0
0	0	0	0	0	0	0	0	0	0	0	0	0	0	0	0	0	0	0	0	0	0	0	0	0	0	0	0	0	0	0
0	0	0	0	0	0	0	0	0	0	0	0	0	0	0	0	0	0	0	0	0	0	0	0	0	0	0	0	0	0	0
0	0	0	0	0	0	0	0	0	0	0	0	0	0	0	0	0	0	0	0	0	0	0	0	0	0	0	0	0	0	0
0	0	0	0	0	0	0	0	0	0	0	0	0	0	0	0	0	0	0	0	0	0	0	0	0	0	0	0	0	0	0
0	0	0	0	0	0	0	0	0	0	0	0	0	0	0	0	0	0	0	0	0	0	0	0	0	0	0	0	0	0	0
0	0	0	0	0	0	0	0	0	0	0	0	0	0	0	0	0	0	0	0	0	0	0	0	0	0	0	0	0	0	0
0	0	0	0	0	0	0	0	0	0	0	0	0	0	0	0	0	0	0	0	0	0	0	0	0	0	0	0	0	0	0
0	0	0	0	0	0	0	0	0	0	0	0	0	0	0	0	0	0	0	0	0	0	0	0	0	0	0	0	0	0	0
0	0	0	0	0	0	0	0	0	0	0	0	0	0	0	0	0	0	0	0	0	0	0	0	0	0	0	0	0	0	0
0	0	0	0	0	0	0	0	0	0	0	0	0	0	0	0	0	0	0	0	0	0	0	0	0	0	0	0	0	0	0
0	0	0	0	0	0	0	0	0	0	0	0	0	0	0	0	0	0	0	0	0	0	0	0	0	0	0	0	0	0	0
0	0	0	0	0	0	0	0	0	0	0	0	0	0	0	0	0	0	0	0	0	0	0	0	0	0	0	0	0	0	0
0	0	0	0	0	0	0	0	0	0	0	0	0	0	0	0	0	0	0	0	0	0	0	0	0	0	0	0	0	0	0
0	0	0	0	0	0	0	0	0	0	0	0	0	0	0	0	0	0	0	0	0	0	0	0	0	0	0	0	0	0	0
0	0	0	0	0	0	0	0	0	0	0	0	0	0	0	0	0	0	0	0	0	0	0	0	0	0	0	0	0	0	0
0	0	0	0	0	0	0	0	0	0	0	0	0	0	0	0	0	0	0	0	0	0	0	0	0	0	0	0	0	0	0
0	0	0	0	0	0	0	0	0	0	0	0	0	0	0	0	0	0	0	0	0	0	0	0	0	0	0	0	0	0	0
0	0	0	0	0	0	0	0	0	0	0	0	0	0	0	0	0	0	0	0	0	0	0	0	0	0	0	0	0	0	0
0	0	0	0	0	0	0	0	0	0	0	0	0	0	0	0	0	0	0	0	0	0	0	0	0	0	0	0	0	0	0
0	0	0	0	0	0	0	0	0	0	0	0	0	0	0	0	0	0	0	0	0	0	0	0	0	0	0	0	0	0	0
0	0	0	0	0	0	0	0	0	0	0	0	0	0	0	0	0	0	0	0	0	0	0	0	0	0	0	0	0	0	0
0	0	0	0	0	0	0	0	0	0	0	0	0	0	0	0	0	0	0	0	0	0	0	0	0	0	0	0	0	0	0
0	0	0	0	0	0	0	0	0	0	0	0	0	0	0	0	0	0	0	0	0	0	0	0	0	0	0	0	0	0	0
0	0	0	0	0	0	0	0	0	0	0	0	0	0	0	0	0	0	0	0	0	0	0	0	0	0	0	0	0	0	0
0	0	0	0	0	0	0	0	0	0	0	0	0	0	0	0	0	0	0	0	0	0	0	0	0	0	0	0	0	0	0
0	0	0	0	0	0	0	0	0	0	0	0	0	0	0	0	0	0	0	0	0	0	0	0	0	0	0	0	0	0	0
0	0	0	0	0	0	0	0	0	0	0	0	0	0	0	0	0	0	0	0	0	0	0	0	0	0	0	0	0	0	0
0	0	0	0	0	0	0	0	0	0	0	0	0	0	0	0	0	0	0	0	0	0	0	0	0	0	0	0	0	0	0
0	0	0	0	0	0	0	0	0	0	0	0	0	0	0	0	0	0	0	0	0	0	0	0	0	0	0	0	0	0	0
0	0	0	0	0	0	0	0	0	0	0	0	0	0	0	0	0	0	0	0	0	0	0	0	0	0	0	0	0	0	0
0	0	0	0	0	0	0	0	0	0	0	0	0	0	0	0	0	0	0	0	0	0	0	0	0	0	0	0	0	0	0
0	0	0	0	0	0	0	0	0	0	0	0	0	0	0	0	0	0	0	0	0	0	0	0	0	0	0	0	0	0	0
0	0	0	0	0	0	0	0	0	0	0	0	0	0	0	0	0	0	0	0	0	0	0	0	0	0	0	0	0	0	0
0	0	0	0	0	0	0	0	0	0	0	0	0	0	0	0	0	0	0	0	0	0	0	0	0	0	0	0	0	0	0
0	0	0	0	0	0	0	0	0	0	0	0	0	0	0	0	0	0	0	0	0	0	0	0	0	0	0	0	0	0	0
0	0	0	0	0	0	0	0	0	0	0	0	0	0	0	0	0	0	0	0	0	0	0	0	0	0	0	0	0	0	0
0	0	0	0	0	0	0	0	0	0	0	0	0	0	0	0	0	0	0	0	0	0	0	0	0	0	0	0	0	0	0
0	0	0	0	0	0	0	0	0	0	0	0	0	0	0	0	0	0	0	0	0	0	0	0	0	0	0	0	0	0	0
0	0	0	0	0	0	0	0	0	0	0	0	0	0	0	0	0	0	0	0	0	0	0	0	0	0	0	0	0	0	0
0	0	0	0	0	0	0	0	0	0	0	0	0	0	0	0	0	0	0	0	0	0	0	0	0	0	0	0	0	0	0
0	0	0	0	0	0	0	0	0	0	0	0	0	0	0	0	0	0	0	0	0	0	0	0	0	0	0	0	0	0	0
0	0	0	0	0	0	0	0	0	0	0	0	0	0	0	0	0	0	0	0	0	0	0	0	0	0	0	0	0	0	0
0	0	0	0	0	0	0	0	0	0	0	0	0	0	0	0	0	0	0	0	0	0	0	0	0	0	0	0	0	0	0
0	0	0	0	0	0	0	0	0	0	0	0	0	0	0	0	0	0	0	0	0	0	0	0	0	0	0	0	0	0	0
0	0	0	0	0	0	0	0	0	0	0	0	0	0	0	0	0	0	0	0	0	0	0	0	0	0	0	0	0	0	0
0	0	0	0	0	0	0	0	0	0	0	0	0	0	0	0	0	0	0	0	0	0	0	0	0	0	0	0	0	0	0
0	0	0	0	0	0	0	0	0	0	0	0	0	0	0	0	0	0	0	0	0	0	0	0	0	0	0	0	0	0	0
0	0	0	0	0	0	0	0	0	0	0	0	0	0	0	0	0	0	0	0	0	0	0	0	0	0	0	0	0	0	0
0	0	0	0	0	0	0	0	0	0	0	0	0	0	0	0	0	0	0	0	0	0	0	0	0	0	0	0	0	0	0
0	0	0	0	0	0	0	0	0	0	0	0	0	0	0	0	0	0	0	0	0	0	0	0	0	0	0	0	0	0	0
0	0	0	0	0	0	0	0	0	0	0	0	0	0	0	0	0	0	0	0	0	0	0	0	0	0	0	0	0	0	0
0	0	0	0	0	0	0	0	0	0	0	0	0	0	0	0	0	0	0	0	0	0	0	0	0	0	0	0	0	0	0
0	0	0	0	0	0	0	0	0	0	0	0	0	0	0	0	0	0	0	0	0	0	0	0	0	0	0	0	0	0	0
0	0	0	0	0	0	0	0	0	0	0	0	0	0	0	0	0	0	0	0	0	0	0	0	0	0	0	0	0	0	0
0	0	0	0	0	0	0	0	0	0	0	0	0	0	0	0	0	0	0	0	0	0	0	0	0	0	0	0	0	0	0
0	0	0	0	0	0	0	0	0	0	0	0	0	0	0	0	0	0	0	0	0	0	0	0	0	0	0	0	0	0	0
0	0	0	0	0	0	0	0	0	0	0	0	0	0	0	0	0	0	0	0	0	0	0	0	0	0	0	0	0	0	0
0	0	0	0	0	0	0	0	0	0	0	0	0	0	0	0	0	0	0	0	0	0	0	0	0	0	0	0	0	0	0
0	0	0	0	0	0	0	0	0	0	0	0	0	0	0	0	0	0	0	0	0	0	0	0	0	0	0	0	0	0	0
0	0	0	0	0	0	0	0	0	0	0	0	0	0	0	0	0	0	0	0	0	0	0	0	0	0	0	0	0	0	0
0	0	0	0	0	0	0	0	0	0	0	0	0	0	0	0	0	0	0	0	0	0	0	0	0	0	0	0	0	0	0
0	0	0	0	0	0	0	0	0	0	0	0	0	0	0	0	0	0	0	0	0	0	0	0	0	0	0	0	0	0	0
0	0	0	0	0	0	0	0	0	0	0	0	0	0	0	0	0	0	0	0	0	0	0	0	0	0	0	0	0	0	0
0	0	0	0	0	0	0	0	0	0	0	0	0	0	0	0	0	0	0	0	0	0	0	0	0	0	0	0	0	0	0
0	0	0	0	0	0	0	0	0	0	0	0	0	0	0	0	0	0	0	0	0	0	0	0	0	0	0	0	0	0	0
0	0	0	0	0	0	0	0	0	0	0	0	0	0	0	0	0	0	0	0	0	0	0	0	0	0	0	0	0	0	0
0	0	0	0	0	0	0	0	0	0	0	0	0	0	0	0	0	0	0	0	0	0	0	0	0	0	0	0	0	0	0
0	0	0	0	0	0	0	0	0	0	0	0	0	0	0	0	0	0	0	0	0	0	0	0	0	0	0	0	0	0	0
0	0	0	0	0	0	0	0	0	0	0	0	0	0	0	0	0	0	0	0	0	0	0	0	0	0	0	0	0	0	0
0	0	0	0	0	0	0	0	0	0	0	0	0	0	0	0	0	0	0	0	0	0	0	0	0	0	0	0	0	0	0
0	0	0	0	0	0	0	0	0	0	0	0	0	0	0	0	0	0	0	0	0	0	0	0	0	0	0	0	0	0	0
0	0	0	0	0	0	0	0	0	0	0	0	0	0	0	0	0	0	0	0	0	0	0	0	0	0	0	0	0	0	0
0	0	0	0	0	0	0	0	0	0	0	0	0	0	0	0	0	0	0	0	0	0	0	0	0	0	0	0	0	0	0
0	0	0	0	0	0	0	0	0	0	0	0	0	0	0	0	0	0	0	0	0	0	0	0	0	0	0	0	0	0	0
0	0	0	0	0	0	0	0	0	0	0	0	0	0	0	0	0	0	0	0	0	0	0	0	0	0	0	0	0	0	0
0	0	0	0	0	0	0	0	0	0	0	0	0	0	0	0	0	0	0	0	0	0	0	0	0	0	0	0	0	0	0
0	0	0	0	0	0	0	0	0	0	0	0	0	0	0	0	0	0	0	0	0	0	0	0	0	0	0	0	0	0	0
0	0	0	0	0	0	0	0	0	0	0	0	0	0	0	0	0	0	0	0	0	0	0	0	0	0	0	0	0	0	0
0	0	0	0	0	0	0	0	0	0	0	0	0	0	0	0	0	0	0	0	0	0	0	0	0	0	0	0	0	0	0
0	0	0	0	0	0	0	0	0	0	0	0	0	0	0	0	0	0	0	0	0	0	0	0	0	0	0	0	0	0	0
0	0	0	0	0	0	0	0	0	0	0	0	0	0	0	0	0	0	0	0	0	0	0	0	0	0	0	0	0	0	0
0	0	0	0	0	0	0	0	0	0	0	0	0	0	0	0	0	0	0	0	0	0	0	0	0	0	0	0	0	0	0
0	0	0	0	0	0	0	0	0	0	0	0	0	0	0	0	0	0	0	0	0	0	0	0	0	0	0	0	0	0	0
0	0	0	0	0	0	0	0	0	0	0	0	0	0	0	0	0	0	0	0	0	0	0	0	0	0	0	0	0	0	0
0	0	0	0	0	0	0	0	0	0	0	0	0	0	0	0	0	0	0	0	0	0	0	0	0	0	0	0	0	0	0
0	0	0	0	0	0	0	0	0	0	0	0	0	0	0	0	0	0	0	0	0	0	0	0	0	0	0	0	0	0	0
0	0	0	0	0	0	0	0	0	0	0	0	0	0	0	0	0	0	0	0	0	0	0	0	0	0	0	0	0	0	0
0	0	0	0	0	0	0	0	0	0	0	0	0	0	0	0	0	0	0	0	0	0	0	0	0	0	0	0	0	0	0
0	0	0	0	0	0	0	0	0	0	0	0	0	0	0	0	0	0	0	0	0	0	0	0	0	0	0	0	0	0	0
0	0	0	0	0	0	0	0	0	0	0	0	0	0	0	0	0	0	0	0	0	0	0	0	0	0	0	0	0	0	0
0	0	0	0	0	0	0	0	0	0	0	0	0	0	0	0	0	0	0	0	0	0	0	0	0	0	0	0	0	0	0
0	0	0	0	0	0	0	0	0	0	0	0	0	0	0	0	0	0	0	0	0	0	0	0	0	0	0	0	0	0	0
0	0	0	0	0	0	0	0	0	0	0	0	0	0	0	0	0	0	0	0	0	0	0	0	0	0	0	0	0	0	0
0	0	0	0	0	0	0	0	0	0	0	0	0	0	0	0	0	0	0	0	0	0	0	0	0	0	0	0	0	0	0
0	0	0	0	0	0	0	0	0	0	0	0	0	0	0	0	0	0	0	0	0	0	0	0	0	0	0	0	0	0	0
0	0	0	0	0	0	0	0	0	0	0	0	0	0	0	0	0	0	0	0	0	0	0	0	0	0	0	0	0	0	0
0	0	0	0	0	0	0	0	0	0	0	0	0	0	0	0	0	0	0	0	0	0	0	0	0	0	0	0	0	0	0
0	0	0	0	0	0	0	0	0	0	0	0	0	0	0	0	0	0	0	0	0	0	0	0	0	0	0	0	0	0	0
0	0	0	0	0	0	0	0	0	0	0	0	0	0	0	0	0	0	0	0	0	0	0	0	0	0	0	0	0	0	0
0	0	0	0	0	0	0	0	0	0	0	0	0	0	0	0	0	0	0	0	0	0	0	0	0	0	0	0	0	0	0
0	0	0	0	0	0	0	0	0	0	0	0	0	0	0	0	0	0	0	0	0	0	0	0	0	0	0	0	0	0	0
0	0	0	0	0	0	0	0	0	0	0	0	0	0	0	0	0	0	0	0	0	0	0	0	0	0	0	0	0	0	0
0	0	0	0	0	0	0	0	0	0	0	0	0	0	0	0	0	0	0	0	0	0	0	0	0	0	0	0	0	0	0
0	0	0	0	0	0	0	0	0	0	0	0	0	0	0	0	0	0	0	0	0	0	0	0	0	0	0	0	0	0	0
0	0	0	0	0	0	0	0	0	0	0	0	0	0	0	0	0	0	0	0	0	0	0	0	0	0	0	0	0	0	0
0	0	0	0	0	0	0	0	0	0	0	0	0	0	0	0	0	0	0	0	0	0	0	0	0	0	0	0	0	0	0
0	0	0	0	0	0	0	0	0	0	0	0	0	0	0	0	0	0	0	0	0	0	0	0	0	0	0	0	0	0	0
0	0	0	0	0	0	0	0	0	0	0	0	0	0	0	0	0	0	0	0	0	0	0	0	0	0	0	0	0	0	0
0	0	0	0	0	0	0	0	0	0	0	0	0	0	0	0	0	0	0	0	0	0	0	0	0	0	0	0	0	0	0
0	0	0	0	0	0	0	0	0	0	0	0	0	0	0	0	0	0	0	0	0	0	0	0	0	0	0	0	0	0	0
0	0	0	0	0	0	0	0	0	0	0	0	0	0	0	0	0	0	0	0	0	0	0	0	0	0	0	0	0	0	0
0	0	0	0	0	0	0	0	0	0	0	0	0	0	0	0	0	0	0	0	0	0	0	0	0	0	0	0	0	0	0
0	0	0	0	0	0	0	0	0	0	0	0	0	0	0	0	0	0	0	0	0	0	0	0	0	0	0	0	0	0	0
0	0	0	0	0	0	0	0	0	0	0	0	0	0	0	0	0	0	0	0	0	0	0	0	0	0	0	0	0	0	0
0	0	0	0	0	0	0	0	0	0	0	0	0	0	0	0	0	0	0	0	0	0	0	0	0	0	0	0	0	0	0
0	0	0	0	0	0	0	0	0	0	0	0	0	0	0	0	0	0	0	0	0	0	0	0	0	0	0	0	0	0	0
0	0	0	0	0	0	0	0	0	0	0	0	0	0	0	0	0	0	0	0	0	0	0	0	0	0	0	0	0	0	0
0	0	0	0	0	0	0	0	0	0	0	0	0	0	0	0	0	0	0	0	0	0	0	0	0	0	0	0	0	0	0
0	0	0	0	0	0	0	0	0	0	0	0	0	0	0	0	0	0	0	0	0	0	0	0	0	0	0	0	0	0	0
0	0	0	0	0	0	0	0	0	0	0	0	0	0	0	0	0	0	0	0	0	0	0	0	0	0	0	0	0	0	0
0	0	0	0	0	0	0	0	0	0	0	0	0	0	0	0	0	0	0	0	0	0	0	0	0	0	0	0	0	0	0
0	0	0	0	0	0	0	0	0	0	0	0	0	0	0	0	0	0	0	0	0	0	0	0	0	0	0	0	0	0	0
0	0	0	0	0	0	0	0	0	0	0	0	0	0	0	0	0	0	0	0	0	0	0	0	0	0	0	0	0	0	0
0	0	0	0	0	0	0	0	0	0	0	0	0	0	0	0	0	0	0	0	0	0	0	0	0	0	0	0	0	0	0
0	0	0	0	0	0	0	0	0	0	0	0	0	0	0	0	0	0	0	0	0	0	0	0	0	0	0	0	0	0	0
0	0	0	0	0	0	0	0	0	0	0	0	0	0	0	0	0	0	0	0	0	0	0	0	0	0	0	0	0	0	0
0	0	0	0	0	0	0	0	0	0	0	0	0	0	0	0	0	0	0	0	0	0	0	0	0	0	0	0	0	0	0
0	0	0	0	0	0	0	0	0	0	0	0	0	0	0	0	0	0	0	0	0	0	0	0	0	0	0	0	0	0	0
0	0	0	0	0	0	0	0	0	0	0	0	0	0	0	0	0	0	0	0	0	0	0	0	0	0	0	0	0	0	0
0	0	0	0	0	0	0	0	0	0	0	0	0	0	0	0	0	0	0	0	0	0	0	0	0	0	0	0	0	0	0
0	0	0	0	0	0	0	0	0	0	0	0	0	0	0	0	0	0	0	0	0	0	0	0	0	0	0	0	0	0	0
0	0	0	0	0	0	0	0	0	0	0	0	0	0	0	0	0	0	0	0	0	0	0	0	0	0	0	0	0	0	0
0	0	0	0	0	0	0	0	0	0	0	0	0	0	0	0	0	0	0	0	0	0	0	0	0	0	0	0	0	0	0
0	0	0	0	0	0	0	0	0	0	0	0	0	0	0	0	0	0	0	0	0	0	0	0	0	0	0	0	0	0	0
0	0	0	0	0	0	0	0	0	0	0	0	0	0	0	0	0	0	0	0	0	0	0	0	0	0	0	0	0	0	0
0	0	0	0	0	0	0	0	0	0	0	0	0	0	0	0	0	0	0	0	0	0	0	0	0	0	0	0	0	0	0
0	0	0	0	0	0	0	0	0	0	0	0	0	0	0	0	0	0	0	0	0	0	0	0	0	0	0	0	0	0	0
0	0	0	0	0	0	0	0	0	0	0	0	0	0	0	0	0	0	0	0	0	0	0	0	0	0	0	0	0	0	0
0	0	0	0	0	0	0	0	0	0	0	0	0	0	0	0	0	0	0	0	0	0	0	0	0	0	0	0	0	0	0
0	0	0	0	0	0	0	0	0	0	0	0	0	0	0	0	0	0	0	0	0	0	0	0	0	0	0	0	0	0	0
0	0	0	0	0	0	0	0	0	0	0	0	0	0	0	0	0	0	0	0	0	0	0	0	0	0	0	0	0	0	0
0	0	0	0	0	0	0	0	0	0	0	0	0	0	0	0	0	0	0	0	0	0	0	0	0	0	0	0	0	0	0
0	0	0	0	0	0	0	0	0	0	0	0	0	0	0	0	0	0	0	0	0	0	0	0	0	0	0	0	0	0	0
0	0	0	0	0	0	0	0	0	0	0	0	0	0	0	0	0	0	0	0	0	0	0	0	0	0	0	0	0	0	0
0	0	0	0	0	0	0	0	0	0	0	0	0	0	0	0	0	0	0	0	0	0	0	0	0	0	0	0	0	0	0
0	0	0	0	0	0	0	0	0	0	0	0	0	0	0	0	0	0	0	0	0	0	0	0	0	0	0	0	0	0	0
0	0	0	0	0	0	0	0	0	0	0	0	0	0	0	0	0	0	0	0	0	0	0	0	0	0	0	0	0	0	0
0	0	0	0	0	0	0	0	0	0	0	0	0	0	0	0	0	0	0	0	0	0	0	0	0	0	0	0	0	0	0
0	0	0	0	0	0	0	0	0	0	0	0	0	0	0	0	0	0	0	0	0	0	0	0	0	0	0	0	0	0	0
0	0	0	0	0	0	0	0	0	0	0	0	0	0	0	0	0	0	0	0	0	0	0	0	0	0	0	0	0	0	0
0	0	0	0	0	0	0	0	0	0	0	0	0	0	0	0	0	0	0	0	0	0	0	0	0	0	0	0	0	0	0
0	0	0	0	0	0	0	0	0	0	0	0	0	0	0	0	0	0	0	0	0	0	0	0	0	0	0	0	0	0	0
0	0	0	0	0	0	0	0	0	0	0	0	0	0	0	0	0	0	0	0	0	0	0	0	0	0	0	0	0	0	0
0	0	0	0	0	0	0	0	0	0	0	0	0	0	0	0	0	0	0	0	0	0	0	0	0	0	0	0	0	0	0
0	0	0	0	0	0	0	0	0	0	0	0	0	0	0	0	0	0	0	0	0	0	0	0	0	0	0	0	0	0	0
0	0	0	0	0	0	0	0	0	0	0	0	0	0	0	0	0	0	0	0	0	0	0	0	0	0	0	0	0	0	0
0	0	0	0	0	0	0	0	0	0	0	0	0	0	0	0	0	0	0	0	0	0	0	0	0	0	0	0	0	0	0
0	0	0	0	0	0	0	0	0	0	0	0	0	0	0	0	0	0	0	0	0	0	0	0	0	0	0	0	0	0	0
0	0	0	0	0	0	0	0	0	0	0	0	0	0	0	0	0	0	0	0	0	0	0	0	0	0	0	0	0	0	0
0	0	0	0	0	0	0	0	0	0	0	0	0	0	0	0	0	0	0	0	0	0	0	0	0	0	0	0	0	0	0
0	0	0	0	0	0	0	0	0	0	0	0	0	0	0	0	0	0	0	0	0	0	0	0	0	0	0	0	0	0	0
0	0	0	0	0	0	0	0	0	0	0	0	0	0	0	0	0	0	0	0	0	0	0	0	0	0	0	0	0	0	0
0	0	0	0	0	0	0	0	0	0	0	0	0	0	0	0	0	0	0	0	0	0	0	0	0	0	0	0	0	0	0
0	0	0	0	0	0	0	0	0	0	0	0	0	0	0	0	0	0	0	0	0	0	0	0	0	0	0	0	0	0	0
0	0	0	0	0	0	0	0	0	0	0	0	0	0	0	0	0	0	0	0	0	0	0	0	0	0	0	0	0	0	0
0	0	0	0	0	0	0	0	0	0	0	0	0	0	0	0	0	0	0	0	0	0	0	0	0	0	0	0	0	0	0
0	0	0	0	0	0	0	0	0	0	0	0	0	0	0	0	0	0	0	0	0	0	0	0	0	0	0	0	0	0	0
0	0	0	0	0	0	0	0	0	0	0	0	0	0	0	0	0	0	0	0	0	0	0	0	0	0	0	0	0	0	0
0	0	0	0	0	0	0	0	0	0	0	0	0	0	0	0	0	0	0	0	0	0	0	0	0	0	0	0	0	0	0
0	0	0	0	0	0	0	0	0	0	0	0	0	0	0	0	0	0	0	0	0	0	0	0	0	0	0	0	0	0	0
0	0	0	0	0	0	0	0	0	0	0	0	0	0	0	0	0	0	0	0	0	0	0	0	0	0	0	0	0	0	0
0	0	0	0	0	0	0	0	0	0	0	0	0	0	0	0	0	0	0	0	0	0	0	0	0	0	0	0	0	0	0
0	0	0	0	0	0	0	0	0	0	0	0	0	0	0	0	0	0	0	0	0	0	0	0	0	0	0	0	0	0	0
0	0	0	0	0	0	0	0	0	0	0	0	0	0	0	0	0	0	0	0	0	0	0	0	0	0	0	0	0	0	0
0	0	0	0	0	0	0	0	0	0	0	0	0	0	0	0	0	0	0	0	0	0	0	0	0	0	0	0	0	0	0
0	0	0	0	0	0	0	0	0	0	0	0	0	0	0	0	0	0	0	0	0	0	0	0	0	0	0	0	0	0	0
0	0	0	0	0	0	0	0	0	0	0	0	0	0	0	0	0	0	0	0	0	0	0	0	0	0	0	0	0	0	0
0	0	0	0	0	0	0	0	0	0	0	0	0	0	0	0	0	0	0	0	0	0	0	0	0	0	0	0	0	0	0
0	0	0	0	0	0	0	0	0	0	0	0	0	0	0	0	0	0	0	0	0	0	0	0	0	0	0	0	0	0	0
0	0	0	0	0	0	0	0	0	0	0	0	0	0	0	0	0	0	0	0	0	0	0	0	0	0	0	0	0	0	0
0	0	0	0	0	0	0	0	0	0	0	0	0	0	0	0	0	0	0	0	0	0	0	0	0	0	0	0	0	0	0
0	0	0	0	0	0	0	0	0	0	0	0	0	0	0	0	0	0	0	0	0	0	0	0	0	0	0	0	0	0	0
0	0	0	0	0	0	0	0	0	0	0	0	0	0	0	0	0	0	0	0	0	0	0	0	0	0	0	0	0	0	0
0	0	0	0	0	0	0	0	0	0	0	0	0	0	0	0	0	0	0	0	0	0	0	0	0	0	0	0	0	0	0
0	0	0	0	0	0	0	0	0	0	0	0	0	0	0	0	0	0	0	0	0	0	0	0	0	0	0	0	0	0	0
0	0	0	0	0	0	0	0	0	0	0	0	0	0	0	0	0	0	0	0	0	0	0	0	0	0	0	0	0	0	0
0	0	0	0	0	0	0	0	0	0	0	0	0	0	0	0	0	0	0	0	0	0	0	0	0	0	0	0	0	0	0
0	0	0	0	0	0	0	0	0	0	0	0	0	0	0	0	0	0	0	0	0	0	0	0	0	0	0	0	0	0	0
0	0	0	0	0	0	0	0	0	0	0	0	0	0	0	0	0	0	0	0	0	0	0	0	0	0	0	0	0	0	0
0	0	0	0	0	0	0	0	0	0	0	0	0	0	0	0	0	0	0	0	0	0	0	0	0	0	0	0	0	0	0
0	0	0	0	0	0	0	0	0	0	0	0	0	0	0	0	0	0	0	0	0	0	0	0	0	0	0	0	0	0	0
0	0	0	0	0	0	0	0	0	0	0	0	0	0	0	0	0	0	0	0	0	0	0	0	0	0	0	0	0	0	0
0	0	0	0	0	0	0	0	0	0	0	0	0	0	0	0	0	0	0	0	0	0	0	0	0	0	0	0	0	0	0
0	0	0	0	0	0	0	0	0	0	0	0	0	0	0	0	0	0	0	0	0	0	0	0	0	0	0	0	0	0	0
0	0	0	0	0	0	0	0	0	0	0	0	0	0	0	0	0	0	0	0	0	0	0	0	0	0	0	0	0	0	0
0	0	0	0	0	0	0	0	0	0	0	0	0	0	0	0	0	0	0	0	0	0	0	0	0	0	0	0	0	0	0
0	0	0	0	0	0	0	0	0	0	0	0	0	0	0	0	0	0	0	0	0	0	0	0	0	0	0	0	0	0	0
0	0	0	0	0	0	0	0	0	0	0	0	0	0	0	0	0	0	0	0	0	0	0	0	0	0	0	0	0	0	0
0	0	0	0	0	0	0	0	0	0	0	0	0	0	0	0	0	0	0	0	0	0	0	0	0	0	0	0	0	0	0
0	0	0	0	0	0	0	0	0	0	0	0	0	0	0	0	0	0	0	0	0	0	0	0	0	0	0	0	0	0	0
0	0	0	0	0	0	0	0	0	0	0	0	0	0	0	0	0	0	0	0	0	0	0	0	0	0	0	0	0	0	0
0	0	0	0	0	0	0	0	0	0	0	0	0	0	0	0	0	0	0	0	0	0	0	0	0	0	0	0	0	0	0
0	0	0	0	0	0	0	0	0	0	0	0	0	0	0	0	0	0	0	0	0	0	0	0	0	0	0	0	0	0	0
0	0	0	0	0	0	0	0	0	0	0	0	0	0	0	0	0	0	0	0	0	0	0	0	0	0	0	0	0	0	0
0	0	0	0	0	0	0	0	0	0	0	0	0	0	0	0	0	0	0	0	0	0	0	0	0	0	0	0	0	0	0
0	0	0	0	0	0	0	0	0	0	0	0	0	0	0	0	0	0	0	0	0	0	0	0	0	0	0	0	0	0	0
0	0	0	0	0	0	0	0	0	0	0	0	0	0	0	0	0	0	0	0	0	0	0	0	0	0	0	0	0	0	0
0	0	0	0	0	0	0	0	0	0	0	0	0	0	0	0	0	0	0	0	0	0	0	0	0	0	0	0	0	0	0
0	0	0	0	0	0	0	0	0	0	0	0	0	0	0	0	0	0	0	0	0	0	0	0	0	0	0	0	0	0	0
0	0	0	0	0	0	0	0	0	0	0	0	0	0	0	0	0	0	0	0	0	0	0	0	0	0	0	0	0	0	0
0	0	0	0	0	0	0	0	0	0	0	0	0	0	0	0	0	0	0	0	0	0	0	0	0	0	0	0	0	0	0
0	0	0	0	0	0	0	0	0	0	0	0	0	0	0	0	0	0	0	0	0	0	0	0	0	0	0	0	0	0	0
0	0	0	0	0	0	0	0	0	0	0	0	0	0	0	0	0	0	0	0	0	0	0	0	0	0	0	0	0	0	0
0	0	0	0	0	0	0	0	0	0	0	0	0	0	0	0	0	0	0	0	0	0	0	0	0	0	0	0	0	0	0
0	0	0	0	0	0	0	0	0	0	0	0	0	0	0	0	0	0	0	0	0	0	0	0	0	0	0	0	0	0	0
0	0	0	0	0	0	0	0	0	0	0	0	0	0	0	0	0	0	0	0	0	0	0	0	0	0	0	0	0	0	0
0	0	0	0	0	0	0	0	0	0	0	0	0	0	0	0	0	0	0	0	0	0	0	0	0	0	0	0	0	0	0
0	0	0	0	0	0	0	0	0	0	0	0	0	0	0	0	0	0	0	0	0	0	0	0	0	0	0	0	0	0	0
0	0	0	0	0	0	0	0	0	0	0	0	0	0	0	0	0	0	0	0	0	0	0	0	0	0	0	0	0	0	0
0	0	0	0	0	0	0	0	0	0	0	0	0	0	0	0	0	0	0	0	0	0	0	0	0	0	0	0	0	0	0
0	0	0	0	0	0	0	0	0	0	0	0	0	0	0	0	0	0	0	0	0	0	0	0	0	0	0	0	0	0	0
0	0	0	0	0	0	0	0	0	0	0	0	0	0	0	0	0	0	0	0	0	0	0	0	0	0	0	0	0	0	0
0	0	0	0	0	0	0	0	0	0	0	0	0	0	0	0	0	0	0	0	0	0	0	0	0	0	0	0	0	0	0
0	0	0	0	0	0	0	0	0	0	0	0	0	0	0	0	0	0	0	0	0	0	0	0	0	0	0	0	0	0	0
0	0	0	0	0	0	0	0	0	0	0	0	0	0	0	0	0	0	0	0	0	0	0	0	0	0	0	0	0	0	0
0	0	0	0	0	0	0	0	0	0	0	0	0	0	0	0	0	0	0	0	0	0	0	0	0	0	0	0	0	0	0
0	0	0	0	0	0	0	0	0	0	0	0	0	0	0	0	0	0	0	0	0	0	0	0	0	0	0	0	0	0	0
0	0	0	0	0	0	0	0	0	0	0	0	0	0	0	0	0	0	0	0	0	0	0	0	0	0	0	0	0	0	0
0	0	0	0	0	0	0	0	0	0	0	0	0	0	0	0	0	0	0	0	0	0	0	0	0	0	0	0	0	0	0
0	0	0	0	0	0	0	0	0	0	0	0	0	0	0	0	0	0	0	0	0	0	0	0	0	0	0	0	0	0	0
0	0	0	0	0	0	0	0	0	0	0	0	0	0	0	0	0	0	0	0	0	0	0	0	0	0	0	0	0	0	0
0	0	0	0	0	0	0	0	0	0	0	0	0	0	0	0	0	0	0	0	0	0	0	0	0	0	0	0	0	0	0
0	0	0	0	0	0	0	0	0	0	0	0	0	0	0	0	0	0	0	0	0	0	0	0	0	0	0	0	0	0	0
0	0	0	0	0	0	0	0	0	0	0	0	0	0	0	0	0	0	0	0	0	0	0	0	0	0	0	0	0	0	0
0	0	0	0	0	0	0	0	0	0	0	0	0	0	0	0	0	0	0	0	0	0	0	0	0	0	0	0	0	0	0
0	0	0	0	0	0	0	0	0	0	0	0	0	0	0	0	0	0	0	0	0	0	0	0	0	0	0	0	0	0	0
0	0	0	0	0	0	0	0	0	0	0	0	0	0	0	0	0	0	0	0	0	0	0	0	0	0	0	0	0	0	0
0	0	0	0	0	0	0	0	0	0	0	0	0	0	0	0	0	0	0	0	0	0	0	0	0	0	0	0	0	0	0
0	0	0	0	0	0	0	0	0	0	0	0	0	0	0	0	0	0	0	0	0	0	0	0	0	0	0	0	0	0	0
0	0	0	0	0	0	0	0	0	0	0	0	0	0	0	0	0	0	0	0	0	0	0	0	0	0	0	0	0	0	0
0	0	0	0	0	0	0	0	0	0	0	0	0	0	0	0	0	0	0	0	0	0	0	0	0	0	0	0	0	0	0
0	0	0	0	0	0	0	0	0	0	0	0	0	0	0	0	0	0	0	0	0	0	0	0	0	0	0	0	0	0	0
0	0	0	0	0	0	0	0	0	0	0	0	0	0	0	0	0	0	0	0	0	0	0	0	0	0	0	0	0	0	0
0	0	0	0	0	0	0	0	0	0	0	0	0	0	0	0	0	0	0	0	0	0	0	0	0	0	0	0	0	0	0
0	0	0	0	0	0	0	0	0	0	0	0	0	0	0	0	0	0	0	0	0	0	0	0	0	0	0	0	0	0	0
0	0	0	0	0	0	0	0	0	0	0	0	0	0	0	0	0	0	0	0	0	0	0	0	0	0	0	0	0	0	0
0	0	0	0	0	0	0	0	0	0	0	0	0	0	0	0	0	0	0	0	0	0	0	0	0	0	0	0	0	0	0
0	0	0	0	0	0	0	0	0	0	0	0	0	0	0	0	0	0	0	0	0	0	0	0	0	0	0	0	0	0	0
0	0	0	0	0	0	0	0	0	0	0	0	0	0	0	0	0	0	0	0	0	0	0	0	0	0	0	0	0	0	0
0	0	0	0	0	0	0	0	0	0	0	0	0	0	0	0	0	0	0	0	0	0	0	0	0	0	0	0	0	0	0
0	0	0	0	0	0	0	0	0	0	0	0	0	0	0	0	0	0	0	0	0	0	0	0	0	0	0	0	0	0	0
0	0	0	0	0	0	0	0	0	0	0	0	0	0	0	0	0	0	0	0	0	0	0	0	0	0	0	0	0	0	0
0	0	0	0	0	0	0	0	0	0	0	0	0	0	0	0	0	0	0	0	0	0	0	0	0	0	0	0	0	0	0
0	0	0	0	0	0	0	0	0	0	0	0	0	0	0	0	0	0	0	0	0	0	0	0	0	0	0	0	0	0	0
0	0	0	0	0	0	0	0	0	0	0	0	0	0	0	0	0	0	0	0	0	0	0	0	0	0	0	0	0	0	0
0	0	0	0	0	0	0	0	0	0	0	0	0	0	0	0	0	0	0	0	0	0	0	0	0	0	0	0	0	0	0
0	0	0	0	0	0	0	0	0	0	0	0	0	0	0	0	0	0	0	0	0	0	0	0	0	0	0	0	0	0	0
0	0	0	0	0	0	0	0	0	0	0	0	0	0	0	0	0	0	0	0	0	0	0	0	0	0	0	0	0	0	0
0	0	0	0	0	0	0	0	0	0	0	0	0	0	0	0	0	0	0	0	0	0	0	0	0	0	0	0	0	0	0
0	0	0	0	0	0	0	0	0	0	0	0	0	0	0	0	0	0	0	0	0	0	0	0	0	0	0	0	0	0	0
0	0	0	0	0	0	0	0	0	0	0	0	0	0	0	0	0	0	0	0	0	0	0	0	0	0	0	0	0	0	0
0	0	0	0	0	0	0	0	0	0	0	0	0	0	0	0	0	0	0	0	0	0	0	0	0	0	0	0	0	0	0
0	0	0	0	0	0	0	0	0	0	0	0	0	0	0	0	0	0	0	0	0	0	0	0	0	0	0	0	0	0	0
0	0	0	0	0	0	0	0	0	0	0	0	0	0	0	0	0	0	0	0	0	0	0	0	0	0	0	0	0	0	0
0	0	0	0	0	0	0	0	0	0	0	0	0	0	0	0	0	0	0	0	0	0	0	0	0	0	0	0	0	0	0
0	0	0	0	0	0	0	0	0	0	0	0	0	0	0	0	0	0	0	0	0	0	0	0	0	0	0	0	0	0	0
0	0	0	0	0	0	0	0	0	0	0	0	0	0	0	0	0	0	0	0	0	0	0	0	0	0	0	0	0	0	0
0	0	0	0	0	0	0	0	0	0	0	0	0	0	0	0	0	0	0	0	0	0	0	0	0	0	0	0	0	0	0
0	0	0	0	0	0	0	0	0	0	0	0	0	0	0	0	0	0	0	0	0	0	0	0	0	0	0	0	0	0	0
0	0	0	0	0	0	0	0	0	0	0	0	0	0	0	0	0	0	0	0	0	0	0	0	0	0	0	0	0	0	0
0	0	0	0	0	0	0	0	0	0	0	0	0	0	0	0	0	0	0	0	0	0	0	0	0	0	0	0	0	0	0
0	0	0	0	0	0	0	0	0	0	0	0	0	0	0	0	0	0	0	0	0	0	0	0	0	0	0	0	0	0	0
0	0	0	0	0	0	0	0	0	0	0	0	0	0	0	0	0	0	0	0	0	0	0	0	0	0	0	0	0	0	0
0	0	0	0	0	0	0	0	0	0	0	0	0	0	0	0	0	0	0	0	0	0	0	0	0	0	0	0	0	0	0
0	0	0	0	0	0	0	0	0	0	0	0	0	0	0	0	0	0	0	0	0	0	0	0	0	0	0	0	0	0	0
0	0	0	0	0	0	0	0	0	0	0	0	0	0	0	0	0	0	0	0	0	0	0	0	0	0	0	0	0	0	0
0	0	0	0	0	0	0	0	0	0	0	0	0	0	0	0	0	0	0	0	0	0	0	0	0	0	0	0	0	0	0
0	0	0	0	0	0	0	0	0	0	0	0	0	0	0	0	0	0	0	0	0	0	0	0	0	0	0	0	0	0	0
0	0	0	0	0	0	0	0	0	0	0	0	0	0	0	0	0	0	0	0	0	0	0	0	0	0	0	0	0	0	0
0	0	0	0	0	0	0	0	0	0	0	0	0	0	0	0	0	0	0	0	0	0	0	0	0	0	0	0	0	0	0
0	0	0	0	0	0	0	0	0	0	0	0	0	0	0	0	0	0	0	0	0	0	0	0	0	0	0	0	0	0	0
0	0	0	0	0	0	0	0	0	0	0	0	0	0	0	0	0	0	0	0	0	0	0	0	0	0	0	0	0	0	0
0	0	0	0	0	0	0	0	0	0	0	0	0	0	0	0	0	0	0	0	0	0	0	0	0	0	0	0	0	0	0
0	0	0	0	0	0	0	0	0	0	0	0	0	0	0	0	0	0	0	0	0	0	0	0	0	0	0	0	0	0	0
0	0	0	0	0	0	0	0	0	0	0	0	0	0	0	0	0	0	0	0	0	0	0	0	0	0	0	0	0	0	0
0	0	0	0	0	0	0	0	0	0	0	0	0	0	0	0	0	0	0	0	0	0	0	0	0	0	0	0	0	0	0
0	0	0	0	0	0	0	0	0	0	0	0	0	0	0	0	0	0	0	0	0	0	0	0	0	0	0	0	0	0	0
0	0	0	0	0	0	0	0	0	0	0	0	0	0	0	0	0	0	0	0	0	0	0	0	0	0	0	0	0	0	0
0	0	0	0	0	0	0	0	0	0	0	0	0	0	0	0	0	0	0	0	0	0	0	0	0	0	0	0	0	0	0
0	0	0	0	0	0	0	0	0	0	0	0	0	0	0	0	0	0	0	0	0	0	0	0	0	0	0	0	0	0	0
0	0	0	0	0	0	0	0	0	0	0	0	0	0	0	0	0	0	0	0	0	0	0	0	0	0	0	0	0	0	0
0	0	0	0	0	0	0	0	0	0	0	0	0	0	0	0	0	0	0	0	0	0	0	0	0	0	0	0	0	0	0
0	0	0	0	0	0	0	0	0	0	0	0	0	0	0	0	0	0	0	0	0	0	0	0	0	0	0	0	0	0	0
0	0	0	0	0	0	0	0	0	0	0	0	0	0	0	0	0	0	0	0	0	0	0	0	0	0	0	0	0	0	0
0	0	0	0	0	0	0	0	0	0	0	0	0	0	0	0	0	0	0	0	0	0	0	0	0	0	0	0	0	0	0
0	0	0	0	0	0	0	0	0	0	0	0	0	0	0	0	0	0	0	0	0	0	0	0	0	0	0	0	0	0	0
0	0	0	0	0	0	0	0	0	0	0	0	0	0	0	0	0	0	0	0	0	0	0	0	0	0	0	0	0	0	0
0	0	0	0	0	0	0	0	0	0	0	0	0	0	0	0	0	0	0	0	0	0	0	0	0	0	0	0	0	0	0
0	0	0	0	0	0	0	0	0	0	0	0	0	0	0	0	0	0	0	0	0	0	0	0	0	0	0	0	0	0	0
0	0	0	0	0	0	0	0	0	0	0	0	0	0	0	0	0	0	0	0	0	0	0	0	0	0	0	0	0	0	0
0	0	0	0	0	0	0	0	0	0	0	0	0	0	0	0	0	0	0	0	0	0	0	0	0	0	0	0	0	0	0
0	0	0	0	0	0	0	0	0	0	0	0	0	0	0	0	0	0	0	0	0	0	0	0	0	0	0	0	0	0	0
0	0	0	0	0	0	0	0	0	0	0	0	0	0	0	0	0	0	0	0	0	0	0	0	0	0	0	0	0	0	0
0	0	0	0	0	0	0	0	0	0	0	0	0	0	0	0	0	0	0	0	0	0	0	0	0	0	0	0	0	0	0
0	0	0	0	0	0	0	0	0	0	0	0	0	0	0	0	0	0	0	0	0	0	0	0	0	0	0	0	0	0	0
0	0	0	0	0	0	0	0	0	0	0	0	0	0	0	0	0	0	0	0	0	0	0	0	0	0	0	0	0	0	0
0	0	0	0	0	0	0	0	0	0	0	0	0	0	0	0	0	0	0	0	0	0	0	0	0	0	0	0	0	0	0
0	0	0	0	0	0	0	0	0	0	0	0	0	0	0	0	0	0	0	0	0	0	0	0	0	0	0	0	0	0	0
0	0	0	0	0	0	0	0	0	0	0	0	0	0	0	0	0	0	0	0	0	0	0	0	0	0	0	0	0	0	0
0	0	0	0	0	0	0	0	0	0	0	0	0	0	0	0	0	0	0	0	0	0	0	0	0	0	0	0	0	0	0
0	0	0	0	0	0	0	0	0	0	0	0	0	0	0	0	0	0	0	0	0	0	0	0	0	0	0	0	0	0	0
0	0	0	0	0	0	0	0	0	0	0	0	0	0	0	0	0	0	0	0	0	0	0	0	0	0	0	0	0	0	0
0	0	0	0	0	0	0	0	0	0	0	0	0	0	0	0	0	0	0	0	0	0	0	0	0	0	0	0	0	0	0
0	0	0	0	0	0	0	0	0	0	0	0	0	0	0	0	0	0	0	0	0	0	0	0	0	0	0	0	0	0	0
0	0	0	0	0	0	0	0	0	0	0	0	0	0	0	0	0	0	0	0	0	0	0	0	0	0	0	0	0	0	0
0	0	0	0	0	0	0	0	0	0	0	0	0	0	0	0	0	0	0	0	0	0	0	0	0	0	0	0	0	0	0
0	0	0	0	0	0	0	0	0	0	0	0	0	0	0	0	0	0	0	0	0	0	0	0	0	0	0	0	0	0	0
0	0	0	0	0	0	0	0	0	0	0	0	0	0	0	0	0	0	0	0	0	0	0	0	0	0	0	0	0	0	0
0	0	0	0	0	0	0	0	0	0	0	0	0	0	0	0	0	0	0	0	0	0	0	0	0	0	0	0	0	0	0
0	0	0	0	0	0	0	0	0	0	0	0	0	0	0	0	0	0	0	0	0	0	0	0	0	0	0	0	0	0	0
0	0	0	0	0	0	0	0	0	0	0	0	0	0	0	0	0	0	0	0	0	0	0	0	0	0	0	0	0	0	0
0	0	0	0	0	0	0	0	0	0	0	0	0	0	0	0	0	0	0	0	0	0	0	0	0	0	0	0	0	0	0
0	0	0	0	0	0	0	0	0	0	0	0	0	0	0	0	0	0	0	0	0	0	0	0	0	0	0	0	0	0	0
0	0	0	0	0	0	0	0	0	0	0	0	0	0	0	0	0	0	0	0	0	0	0	0	0	0	0	0	0	0	0
0	0	0	0	0	0	0	0	0	0	0	0	0	0	0	0	0	0	0	0	0	0	0	0	0	0	0	0	0	0	0
0	0	0	0	0	0	0	0	0	0	0	0	0	0	0	0	0	0	0	0	0	0	0	0	0	0	0	0	0	0	0
0	0	0	0	0	0	0	0	0	0	0	0	0	0	0	0	0	0	0	0	0	0	0	0	0	0	0	0	0	0	0
0	0	0	0	0	0	0	0	0	0	0	0	0	0	0	0	0	0	0	0	0	0	0	0	0	0	0	0	0	0	0
0	0	0	0	0	0	0	0	0	0	0	0	0	0	0	0	0	0	0	0	0	0	0	0	0	0	0	0	0	0	0
0	0	0	0	0	0	0	0	0	0	0	0	0	0	0	0	0	0	0	0	0	0	0	0	0	0	0	0	0	0	0
0	0	0	0	0	0	0	0	0	0	0	0	0	0	0	0	0	0	0	0	0	0	0	0	0	0	0	0	0	0	0
0	0	0	0	0	0	0	0	0	0	0	0	0	0	0	0	0	0	0	0	0	0	0	0	0	0	0	0	0	0	0
0	0	0	0	0	0	0	0	0	0	0	0	0	0	0	0	0	0	0	0	0	0	0	0	0	0	0	0	0	0	0
0	0	0	0	0	0	0	0	0	0	0	0	0	0	0	0	0	0	0	0	0	0	0	0	0	0	0	0	0	0	0
0	0	0	0	0	0	0	0	0	0	0	0	0	0	0	0	0	0	0	0	0	0	0	0	0	0	0	0	0	0	0
0	0	0	0	0	0	0	0	0	0	0	0	0	0	0	0	0	0	0	0	0	0	0	0	0	0	0	0	0	0	0
0	0	0	0	0	0	0	0	0	0	0	0	0	0	0	0	0	0	0	0	0	0	0	0	0	0	0	0	0	0	0
0	0	0	0	0	0	0	0	0	0	0	0	0	0	0	0	0	0	0	0	0	0	0	0	0	0	0	0	0	0	0
0	0	0	0	0	0	0	0	0	0	0	0	0	0	0	0	0	0	0	0	0	0	0	0	0	0	0	0	0	0	0
0	0	0	0	0	0	0	0	0	0	0	0	0	0	0	0	0	0	0	0	0	0	0	0	0	0	0	0	0	0	0
0	0	0	0	0	0	0	0	0	0	0	0	0	0	0	0	0	0	0	0	0	0	0	0	0	0	0	0	0	0	0
0	0	0	0	0	0	0	0	0	0	0	0	0	0	0	0	0	0	0	0	0	0	0	0	0	0	0	0	0	0	0
0	0	0	0	0	0	0	0	0	0	0	0	0	0	0	0	0	0	0	0	0	0	0	0	0	0	0	0	0	0	0
0	0	0	0	0	0	0	0	0	0	0	0	0	0	0	0	0	0	0	0	0	0	0	0	0	0	0	0	0	0	0
0	0	0	0	0	0	0	0	0	0	0	0	0	0	0	0	0	0	0	0	0	0	0	0	0	0	0	0	0	0	0
0	0	0	0	0	0	0	0	0	0	0	0	0	0	0	0	0	0	0	0	0	0	0	0	0	0	0	0	0	0	0
0	0	0	0	0	0	0	0	0	0	0	0	0	0	0	0	0	0	0	0	0	0	0	0	0	0	0	0	0	0	0
0	0	0	0	0	0	0	0	0	0	0	0	0	0	0	0	0	0	0	0	0	0	0	0	0	0	0	0	0	0	0
0	0	0	0	0	0	0	0	0	0	0	0	0	0	0	0	0	0	0	0	0	0	0	0	0	0	0	0	0	0	0
0	0	0	0	0	0	0	0	0	0	0	0	0	0	0	0	0	0	0	0	0	0	0	0	0	0	0	0	0	0	0
0	0	0	0	0	0	0	0	0	0	0	0	0	0	0	0	0	0	0	0	0	0	0	0	0	0	0	0	0	0	0
0	0	0	0	0	0	0	0	0	0	0	0	0	0	0	0	0	0	0	0	0	0	0	0	0	0	0	0	0	0	0
0	0	0	0	0	0	0	0	0	0	0	0	0	0	0	0	0	0	0	0	0	0	0	0	0	0	0	0	0	0	0
0	0	0	0	0	0	0	0	0	0	0	0	0	0	0	0	0	0	0	0	0	0	0	0	0	0	0	0	0	0	0
0	0	0	0	0	0	0	0	0	0	0	0	0	0	0	0	0	0	0	0	0	0	0	0	0	0	0	0	0	0	0
0	0	0	0	0	0	0	0	0	0	0	0	0	0	0	0	0	0	0	0	0	0	0	0	0	0	0	0	0	0	0
0	0	0	0	0	0	0	0	0	0	0	0	0	0	0	0	0	0	0	0	0	0	0	0	0	0	0	0	0	0	0
0	0	0	0	0	0	0	0	0	0	0	0	0	0	0	0	0	0	0	0	0	0	0	0	0	0	0	0	0	0	0
0	0	0	0	0	0	0	0	0	0	0	0	0	0	0	0	0	0	0	0	0	0	0	0	0	0	0	0	0	0	0
0	0	0	0	0	0	0	0	0	0	0	0	0	0	0	0	0	0	0	0	0	0	0	0	0	0	0	0	0	0	0
0	0	0	0	0	0	0	0	0	0	0	0	0	0	0	0	0	0	0	0	0	0	0	0	0	0	0	0	0	0	0
0	0	0	0	0	0	0	0	0	0	0	0	0	0	0	0	0	0	0	0	0	0	0	0	0	0	0	0	0	0	0
0	0	0	0	0	0	0	0	0	0	0	0	0	0	0	0	0	0	0	0	0	0	0	0	0	0	0	0	0	0	0
0	0	0	0	0	0	0	0	0	0	0	0	0	0	0	0	0	0	0	0	0	0	0	0	0	0	0	0	0	0	0
0	0	0	0	0	0	0	0	0	0	0	0	0	0	0	0	0	0	0	0	0	0	0	0	0	0	0	0	0	0	0
0	0	0	0	0	0	0	0	0	0	0	0	0	0	0	0	0	0	0	0	0	0	0	0	0	0	0	0	0	0	0
0	0	0	0	0	0	0	0	0	0	0	0	0	0	0	0	0	0	0	0	0	0	0	0	0	0	0	0	0	0	0
0	0	0	0	0	0	0	0	0	0	0	0	0	0	0	0	0	0	0	0	0	0	0	0	0	0	0	0	0	0	0
0	0	0	0	0	0	0	0	0	0	0	0	0	0	0	0	0	0	0	0	0	0	0	0	0	0	0	0	0	0	0
0	0	0	0	0	0	0	0	0	0	0	0	0	0	0	0	0	0	0	0	0	0	0	0	0	0	0	0	0	0	0
0	0	0	0	0	0	0	0	0	0	0	0	0	0	0	0	0	0	0	0	0	0	0	0	0	0	0	0	0	0	0
0	0	0	0	0	0	0	0	0	0	0	0	0	0	0	0	0	0	0	0	0	0	0	0	0	0	0	0	0	0	0
0	0	0	0	0	0	0	0	0	0	0	0	0	0	0	0	0	0	0	0	0	0	0	0	0	0	0	0	0	0	0
0	0	0	0	0	0	0	0	0	0	0	0	0	0	0	0	0	0	0	0	0	0	0	0	0	0	0	0	0	0	0
0	0	0	0	0	0	0	0	0	0	0	0	0	0	0	0	0	0	0	0	0	0	0	0	0	0	0	0	0	0	0
0	0	0	0	0	0	0	0	0	0	0	0	0	0	0	0	0	0	0	0	0	0	0	0	0	0	0	0	0	0	0
0	0	0	0	0	0	0	0	0	0	0	0	0	0	0	0	0	0	0	0	0	0	0	0	0	0	0	0	0	0	0
0	0	0	0	0	0	0	0	0	0	0	0	0	0	0	0	0	0	0	0	0	0	0	0	0	0	0	0	0	0	0
0	0	0	0	0	0	0	0	0	0	0	0	0	0	0	0	0	0	0	0	0	0	0	0	0	0	0	0	0	0	0
0	0	0	0	0	0	0	0	0	0	0	0	0	0	0	0	0	0	0	0	0	0	0	0	0	0	0	0	0	0	0
0	0	0	0	0	0	0	0	0	0	0	0	0	0	0	0	0	0	0	0	0	0	0	0	0	0	0	0	0	0	0
0	0	0	0	0	0	0	0	0	0	0	0	0	0	0	0	0	0	0	0	0	0	0	0	0	0	0	0	0	0	0
0	0	0	0	0	0	0	0	0	0	0	0	0	0	0	0	0	0	0	0	0	0	0	0	0	0	0	0	0	0	0
0	0	0	0	0	0	0	0	0	0	0	0	0	0	0	0	0	0	0	0	0	0	0	0	0	0	0	0	0	0	0
0	0	0	0	0	0	0	0	0	0	0	0	0	0	0	0	0	0	0	0	0	0	0	0	0	0	0	0	0	0	0
0	0	0	0	0	0	0	0	0	0	0	0	0	0	0	0	0	0	0	0	0	0	0	0	0	0	0	0	0	0	0
0	0	0	0	0	0	0	0	0	0	0	0	0	0	0	0	0	0	0	0	0	0	0	0	0	0	0	0	0	0	0
0	0	0	0	0	0	0	0	0	0	0	0	0	0	0	0	0	0	0	0	0	0	0	0	0	0	0	0	0	0	0
0	0	0	0	0	0	0	0	0	0	0	0	0	0	0	0	0	0	0	0	0	0	0	0	0	0	0	0	0	0	0
0	0	0	0	0	0	0	0	0	0	0	0	0	0	0	0	0	0	0	0	0	0	0	0	0	0	0	0	0	0	0
0	0	0	0	0	0	0	0	0	0	0	0	0	0	0	0	0	0	0	0	0	0	0	0	0	0	0	0	0	0	0
0	0	0	0	0	0	0	0	0	0	0	0	0	0	0	0	0	0	0	0	0	0	0	0	0	0	0	0	0	0	0
0	0	0	0	0	0	0	0	0	0	0	0	0	0	0	0	0	0	0	0	0	0	0	0	0	0	0	0	0	0	0
0	0	0	0	0	0	0	0	0	0	0	0	0	0	0	0	0	0	0	0	0	0	0	0	0	0	0	0	0	0	0
0	0	0	0	0	0	0	0	0	0	0	0	0	0	0	0	0	0	0	0	0	0	0	0	0	0	0	0	0	0	0
0	0	0	0	0	0	0	0	0	0	0	0	0	0	0	0	0	0	0	0	0	0	0	0	0	0	0	0	0	0	0
0	0	0	0	0	0	0	0	0	0	0	0	0	0	0	0	0	0	0	0	0	0	0	0	0	0	0	0	0	0	0
0	0	0	0	0	0	0	0	0	0	0	0	0	0	0	0	0	0	0	0	0	0	0	0	0	0	0	0	0	0	0
0	0	0	0	0	0	0	0	0	0	0	0	0	0	0	0	0	0	0	0	0	0	0	0	0	0	0	0	0	0	0
0	0	0	0	0	0	0	0	0	0	0	0	0	0	0	0	0	0	0	0	0	0	0	0	0	0	0	0	0	0	0
0	0	0	0	0	0	0	0	0	0	0	0	0	0	0	0	0	0	0	0	0	0	0	0	0	0	0	0	0	0	0
0	0	0	0	0	0	0	0	0	0	0	0	0	0	0	0	0	0	0	0	0	0	0	0	0	0	0	0	0	0	0
0	0	0	0	0	0	0	0	0	0	0	0	0	0	0	0	0	0	0	0	0	0	0	0	0	0	0	0	0	0	0
0	0	0	0	0	0	0	0	0	0	0	0	0	0	0	0	0	0	0	0	0	0	0	0	0	0	0	0	0	0	0
0	0	0	0	0	0	0	0	0	0	0	0	0	0	0	0	0	0	0	0	0	0	0	0	0	0	0	0	0	0	0
0	0	0	0	0	0	0	0	0	0	0	0	0	0	0	0	0	0	0	0	0	0	0	0	0	0	0	0	0	0	0
0	0	0	0	0	0	0	0	0	0	0	0	0	0	0	0	0	0	0	0	0	0	0	0	0	0	0	0	0	0	0
0	0	0	0	0	0	0	0	0	0	0	0	0	0	0	0	0	0	0	0	0	0	0	0	0	0	0	0	0	0	0
0	0	0	0	0	0	0	0	0	0	0	0	0	0	0	0	0	0	0	0	0	0	0	0	0	0	0	0	0	0	0
0	0	0	0	0	0	0	0	0	0	0	0	0	0	0	0	0	0	0	0	0	0	0	0	0	0	0	0	0	0	0
0	0	0	0	0	0	0	0	0	0	0	0	0	0	0	0	0	0	0	0	0	0	0	0	0	0	0	0	0	0	0
0	0	0	0	0	0	0	0	0	0	0	0	0	0	0	0	0	0	0	0	0	0	0	0	0	0	0	0	0	0	0
0	0	0	0	0	0	0	0	0	0	0	0	0	0	0	0	0	0	0	0	0	0	0	0	0	0	0	0	0	0	0
0	0	0	0	0	0	0	0	0	0	0	0	0	0	0	0	0	0	0	0	0	0	0	0	0	0	0	0	0	0	0
0	0	0	0	0	0	0	0	0	0	0	0	0	0	0	0	0	0	0	0	0	0	0	0	0	0	0	0	0	0	0
0	0	0	0	0	0	0	0	0	0	0	0	0	0	0	0	0	0	0	0	0	0	0	0	0	0	0	0	0	0	0
0	0	0	0	0	0	0	0	0	0	0	0	0	0	0	0	0	0	0	0	0	0	0	0	0	0	0	0	0	0	0
0	0	0	0	0	0	0	0	0	0	0	0	0	0	0	0	0	0	0	0	0	0	0	0	0	0	0	0	0	0	0
0	0	0	0	0	0	0	0	0	0	0	0	0	0	0	0	0	0	0	0	0	0	0	0	0	0	0	0	0	0	0
0	0	0	0	0	0	0	0	0	0	0	0	0	0	0	0	0	0	0	0	0	0	0	0	0	0	0	0	0	0	0
0	0	0	0	0	0	0	0	0	0	0	0	0	0	0	0	0	0	0	0	0	0	0	0	0	0	0	0	0	0	0
0	0	0	0	0	0	0	0	0	0	0	0	0	0	0	0	0	0	0	0	0	0	0	0	0	0	0	0	0	0	0
0	0	0	0	0	0	0	0	0	0	0	0	0	0	0	0	0	0	0	0	0	0	0	0	0	0	0	0	0	0	0
0	0	0	0	0	0	0	0	0	0	0	0	0	0	0	0	0	0	0	0	0	0	0	0	0	0	0	0	0	0	0
0	0	0	0	0	0	0	0	0	0	0	0	0	0	0	0	0	0	0	0	0	0	0	0	0	0	0	0	0	0	0
0	0	0	0	0	0	0	0	0	0	0	0	0	0	0	0	0	0	0	0	0	0	0	0	0	0	0	0	0	0	0
0	0	0	0	0	0	0	0	0	0	0	0	0	0	0	0	0	0	0	0	0	0	0	0	0	0	0	0	0	0	0
0	0	0	0	0	0	0	0	0	0	0	0	0	0	0	0	0	0	0	0	0	0	0	0	0	0	0	0	0	0	0
0	0	0	0	0	0	0	0	0	0	0	0	0	0	0	0	0	0	0	0	0	0	0	0	0	0	0	0	0	0	0
0	0	0	0	0	0	0	0	0	0	0	0	0	0	0	0	0	0	0	0	0	0	0	0	0	0	0	0	0	0	0
0	0	0	0	0	0	0	0	0	0	0	0	0	0	0	0	0	0	0	0	0	0	0	0	0	0	0	0	0	0	0
0	0	0	0	0	0	0	0	0	0	0	0	0	0	0	0	0	0	0	0	0	0	0	0	0	0	0	0	0	0	0
0	0	0	0	0	0	0	0	0	0	0	0	0	0	0	0	0	0	0	0	0	0	0	0	0	0	0	0	0	0	0
0	0	0	0	0	0	0	0	0	0	0	0	0	0	0	0	0	0	0	0	0	0	0	0	0	0	0	0	0	0	0
0	0	0	0	0	0	0	0	0	0	0	0	0	0	0	0	0	0	0	0	0	0	0	0	0	0	0	0	0	0	0
0	0	0	0	0	0	0	0	0	0	0	0	0	0	0	0	0	0	0	0	0	0	0	0	0	0	0	0	0	0	0
0	0	0	0	0	0	0	0	0	0	0	0	0	0	0	0	0	0	0	0	0	0	0	0	0	0	0	0	0	0	0
0	0	0	0	0	0	0	0	0	0	0	0	0	0	0	0	0	0	0	0	0	0	0	0	0	0	0	0	0	0	0
0	0	0	0	0	0	0	0	0	0	0	0	0	0	0	0	0	0	0	0	0	0	0	0	0	0	0	0	0	0	0
0	0	0	0	0	0	0	0	0	0	0	0	0	0	0	0	0	0	0	0	0	0	0	0	0	0	0	0	0	0	0
0	0	0	0	0	0	0	0	0	0	0	0	0	0	0	0	0	0	0	0	0	0	0	0	0	0	0	0	0	0	0
0	0	0	0	0	0	0	0	0	0	0	0	0	0	0	0	0	0	0	0	0	0	0	0	0	0	0	0	0	0	0
0	0	0	0	0	0	0	0	0	0	0	0	0	0	0	0	0	0	0	0	0	0	0	0	0	0	0	0	0	0	0
0	0	0	0	0	0	0	0	0	0	0	0	0	0	0	0	0	0	0	0	0	0	0	0	0	0	0	0	0	0	0
0	0	0	0	0	0	0	0	0	0	0	0	0	0	0	0	0	0	0	0	0	0	0	0	0	0	0	0	0	0	0
0	0	0	0	0	0	0	0	0	0	0	0	0	0	0	0	0	0	0	0	0	0	0	0	0	0	0	0	0	0	0
0	0	0	0	0	0	0	0	0	0	0	0	0	0	0	0	0	0	0	0	0	0	0	0	0	0	0	0	0	0	0
0	0	0	0	0	0	0	0	0	0	0	0	0	0	0	0	0	0	0	0	0	0	0	0	0	0	0	0	0	0	0
0	0	0	0	0	0	0	0	0	0	0	0	0	0	0	0	0	0	0	0	0	0	0	0	0	0	0	0	0	0	0
0	0	0	0	0	0	0	0	0	0	0	0	0	0	0	0	0	0	0	0	0	0	0	0	0	0	0	0	0	0	0
0	0	0	0	0	0	0	0	0	0	0	0	0	0	0	0	0	0	0	0	0	0	0	0	0	0	0	0	0	0	0
0	0	0	0	0	0	0	0	0	0	0	0	0	0	0	0	0	0	0	0	0	0	0	0	0	0	0	0	0	0	0
0	0	0	0	0	0	0	0	0	0	0	0	0	0	0	0	0	0	0	0	0	0	0	0	0	0	0	0	0	0	0
0	0	0	0	0	0	0	0	0	0	0	0	0	0	0	0	0	0	0	0	0	0	0	0	0	0	0	0	0	0	0
0	0	0	0	0	0	0	0	0	0	0	0	0	0	0	0	0	0	0	0	0	0	0	0	0	0	0	0	0	0	0
0	0	0	0	0	0	0	0	0	0	0	0	0	0	0	0	0	0	0	0	0	0	0	0	0	0	0	0	0	0	0
0	0	0	0	0	0	0	0	0	0	0	0	0	0	0	0	0	0	0	0	0	0	0	0	0	0	0	0	0	0	0
0	0	0	0	0	0	0	0	0	0	0	0	0	0	0	0	0	0	0	0	0	0	0	0	0	0	0	0	0	0	0
0	0	0	0	0	0	0	0	0	0	0	0	0	0	0	0	0	0	0	0	0	0	0	0	0	0	0	0	0	0	0
0	0	0	0	0	0	0	0	0	0	0	0	0	0	0	0	0	0	0	0	0	0	0	0	0	0	0	0	0	0	0
0	0	0	0	0	0	0	0	0	0	0	0	0	0	0	0	0	0	0	0	0	0	0	0	0	0	0	0	0	0	0
0	0	0	0	0	0	0	0	0	0	0	0	0	0	0	0	0	0	0	0	0	0	0	0	0	0	0	0	0	0	0
0	0	0	0	0	0	0	0	0	0	0	0	0	0	0	0	0	0	0	0	0	0	0	0	0	0	0	0	0	0	0
0	0	0	0	0	0	0	0	0	0	0	0	0	0	0	0	0	0	0	0	0	0	0	0	0	0	0	0	0	0	0
0	0	0	0	0	0	0	0	0	0	0	0	0	0	0	0	0	0	0	0	0	0	0	0	0	0	0	0	0	0	0
0	0	0	0	0	0	0	0	0	0	0	0	0	0	0	0	0	0	0	0	0	0	0	0	0	0	0	0	0	0	0
0	0	0	0	0	0	0	0	0	0	0	0	0	0	0	0	0	0	0	0	0	0	0	0	0	0	0	0	0	0	0
0	0	0	0	0	0	0	0	0	0	0	0	0	0	0	0	0	0	0	0	0	0	0	0	0	0	0	0	0	0	0
0	0	0	0	0	0	0	0	0	0	0	0	0	0	0	0	0	0	0	0	0	0	0	0	0	0	0	0	0	0	0
0	0	0	0	0	0	0	0	0	0	0	0	0	0	0	0	0	0	0	0	0	0	0	0	0	0	0	0	0	0	0
0	0	0	0	0	0	0	0	0	0	0	0	0	0	0	0	0	0	0	0	0	0	0	0	0	0	0	0	0	0	0
0	0	0	0	0	0	0	0	0	0	0	0	0	0	0	0	0	0	0	0	0	0	0	0	0	0	0	0	0	0	0
0	0	0	0	0	0	0	0	0	0	0	0	0	0	0	0	0	0	0	0	0	0	0	0	0	0	0	0	0	0	0
0	0	0	0	0	0	0	0	0	0	0	0	0	0	0	0	0	0	0	0	0	0	0	0	0	0	0	0	0	0	0
0	0	0	0	0	0	0	0	0	0	0	0	0	0	0	0	0	0	0	0	0	0	0	0	0	0	0	0	0	0	0
0	0	0	0	0	0	0	0	0	0	0	0	0	0	0	0	0	0	0	0	0	0	0	0	0	0	0	0	0	0	0
0	0	0	0	0	0	0	0	0	0	0	0	0	0	0	0	0	0	0	0	0	0	0	0	0	0	0	0	0	0	0
0	0	0	0	0	0	0	0	0	0	0	0	0	0	0	0	0	0	0	0	0	0	0	0	0	0	0	0	0	0	0
0	0	0	0	0	0	0	0	0	0	0	0	0	0	0	0	0	0	0	0	0	0	0	0	0	0	0	0	0	0	0
0	0	0	0	0	0	0	0	0	0	0	0	0	0	0	0	0	0	0	0	0	0	0	0	0	0	0	0	0	0	0
0	0	0	0	0	0	0	0	0	0	0	0	0	0	0	0	0	0	0	0	0	0	0	0	0	0	0	0	0	0	0
0	0	0	0	0	0	0	0	0	0	0	0	0	0	0	0	0	0	0	0	0	0	0	0	0	0	0	0	0	0	0
0	0	0	0	0	0	0	0	0	0	0	0	0	0	0	0	0	0	0	0	0	0	0	0	0	0	0	0	0	0	0
0	0	0	0	0	0	0	0	0	0	0	0	0	0	0	0	0	0	0	0	0	0	0	0	0	0	0	0	0	0	0
0	0	0	0	0	0	0	0	0	0	0	0	0	0	0	0	0	0	0	0	0	0	0	0	0	0	0	0	0	0	0
0	0	0	0	0	0	0	0	0	0	0	0	0	0	0	0	0	0	0	0	0	0	0	0	0	0	0	0	0	0	0
0	0	0	0	0	0	0	0	0	0	0	0	0	0	0	0	0	0	0	0	0	0	0	0	0	0	0	0	0	0	0
0	0	0	0	0	0	0	0	0	0	0	0	0	0	0	0	0	0	0	0	0	0	0	0	0	0	0	0	0	0	0
0	0	0	0	0	0	0	0	0	0	0	0	0	0	0	0	0	0	0	0	0	0	0	0	0	0	0	0	0	0	0
0	0	0	0	0	0	0	0	0	0	0	0	0	0	0	0	0	0	0	0	0	0	0	0	0	0	0	0	0	0	0
0	0	0	0	0	0	0	0	0	0	0	0	0	0	0	0	0	0	0	0	0	0	0	0	0	0	0	0	0	0	0
0	0	0	0	0	0	0	0	0	0	0	0	0	0	0	0	0	0	0	0	0	0	0	0	0	0	0	0	0	0	0
0	0	0	0	0	0	0	0	0	0	0	0	0	0	0	0	0	0	0	0	0	0	0	0	0	0	0	0	0	0	0
0	0	0	0	0	0	0	0	0	0	0	0	0	0	0	0	0	0	0	0	0	0	0	0	0	0	0	0	0	0	0
0	0	0	0	0	0	0	0	0	0	0	0	0	0	0	0	0	0	0	0	0	0	0	0	0	0	0	0	0	0	0
0	0	0	0	0	0	0	0	0	0	0	0	0	0	0	0	0	0	0	0	0	0	0	0	0	0	0	0	0	0	0
0	0	0	0	0	0	0	0	0	0	0	0	0	0	0	0	0	0	0	0	0	0	0	0	0	0	0	0	0	0	0
0	0	0	0	0	0	0	0	0	0	0	0	0	0	0	0	0	0	0	0	0	0	0	0	0	0	0	0	0	0	0
0	0	0	0	0	0	0	0	0	0	0	0	0	0	0	0	0	0	0	0	0	0	0	0	0	0	0	0	0	0	0
0	0	0	0	0	0	0	0	0	0	0	0	0	0	0	0	0	0	0	0	0	0	0	0	0	0	0	0	0	0	0
0	0	0	0	0	0	0	0	0	0	0	0	0	0	0	0	0	0	0	0	0	0	0	0	0	0	0	0	0	0	0
0	0	0	0	0	0	0	0	0	0	0	0	0	0	0	0	0	0	0	0	0	0	0	0	0	0	0	0	0	0	0
0	0	0	0	0	0	0	0	0	0	0	0	0	0	0	0	0	0	0	0	0	0	0	0	0	0	0	0	0	0	0
0	0	0	0	0	0	0	0	0	0	0	0	0	0	0	0	0	0	0	0	0	0	0	0	0	0	0	0	0	0	0
0	0	0	0	0	0	0	0	0	0	0	0	0	0	0	0	0	0	0	0	0	0	0	0	0	0	0	0	0	0	0
0	0	0	0	0	0	0	0	0	0	0	0	0	0	0	0	0	0	0	0	0	0	0	0	0	0	0	0	0	0	0
0	0	0	0	0	0	0	0	0	0	0	0	0	0	0	0	0	0	0	0	0	0	0	0	0	0	0	0	0	0	0
0	0	0	0	0	0	0	0	0	0	0	0	0	0	0	0	0	0	0	0	0	0	0	0	0	0	0	0	0	0	0
0	0	0	0	0	0	0	0	0	0	0	0	0	0	0	0	0	0	0	0	0	0	0	0	0	0	0	0	0	0	0
0	0	0	0	0	0	0	0	0	0	0	0	0	0	0	0	0	0	0	0	0	0	0	0	0	0	0	0	0	0	0
0	0	0	0	0	0	0	0	0	0	0	0	0	0	0	0	0	0	0	0	0	0	0	0	0	0	0	0	0	0	0
0	0	0	0	0	0	0	0	0	0	0	0	0	0	0	0	0	0	0	0	0	0	0	0	0	0	0	0	0	0	0
0	0	0	0	0	0	0	0	0	0	0	0	0	0	0	0	0	0	0	0	0	0	0	0	0	0	0	0	0	0	0
0	0	0	0	0	0	0	0	0	0	0	0	0	0	0	0	0	0	0	0	0	0	0	0	0	0	0	0	0	0	0
0	0	0	0	0	0	0	0	0	0	0	0	0	0	0	0	0	0	0	0	0	0	0	0	0	0	0	0	0	0	0
0	0	0	0	0	0	0	0	0	0	0	0	0	0	0	0	0	0	0	0	0	0	0	0	0	0	0	0	0	0	0
0	0	0	0	0	0	0	0	0	0	0	0	0	0	0	0	0	0	0	0	0	0	0	0	0	0	0	0	0	0	0
0	0	0	0	0	0	0	0	0	0	0	0	0	0	0	0	0	0	0	0	0	0	0	0	0	0	0	0	0	0	0
0	0	0	0	0	0	0	0	0	0	0	0	0	0	0	0	0	0	0	0	0	0	0	0	0	0	0	0	0	0	0
0	0	0	0	0	0	0	0	0	0	0	0	0	0	0	0	0	0	0	0	0	0	0	0	0	0	0	0	0	0	0
0	0	0	0	0	0	0	0	0	0	0	0	0	0	0	0	0	0	0	0	0	0	0	0	0	0	0	0	0	0	0
0	0	0	0	0	0	0	0	0	0	0	0	0	0	0	0	0	0	0	0	0	0	0	0	0	0	0	0	0	0	0
0	0	0	0	0	0	0	0	0	0	0	0	0	0	0	0	0	0	0	0	0	0	0	0	0	0	0	0	0	0	0
0	0	0	0	0	0	0	0	0	0	0	0	0	0	0	0	0	0	0	0	0	0	0	0	0	0	0	0	0	0	0
0	0	0	0	0	0	0	0	0	0	0	0	0	0	0	0	0	0	0	0	0	0	0	0	0	0	0	0	0	0	0
0	0	0	0	0	0	0	0	0	0	0	0	0	0	0	0	0	0	0	0	0	0	0	0	0	0	0	0	0	0	0
0	0	0	0	0	0	0	0	0	0	0	0	0	0	0	0	0	0	0	0	0	0	0	0	0	0	0	0	0	0	0
0	0	0	0	0	0	0	0	0	0	0	0	0	0	0	0	0	0	0	0	0	0	0	0	0	0	0	0	0	0	0
0	0	0	0	0	0	0	0	0	0	0	0	0	0	0	0	0	0	0	0	0	0	0	0	0	0	0	0	0	0	0
0	0	0	0	0	0	0	0	0	0	0	0	0	0	0	0	0	0	0	0	0	0	0	0	0	0	0	0	0	0	0
0	0	0	0	0	0	0	0	0	0	0	0	0	0	0	0	0	0	0	0	0	0	0	0	0	0	0	0	0	0	0
0	0	0	0	0	0	0	0	0	0	0	0	0	0	0	0	0	0	0	0	0	0	0	0	0	0	0	0	0	0	0
0	0	0	0	0	0	0	0	0	0	0	0	0	0	0	0	0	0	0	0	0	0	0	0	0	0	0	0	0	0	0
0	0	0	0	0	0	0	0	0	0	0	0	0	0	0	0	0	0	0	0	0	0	0	0	0	0	0	0	0	0	0
0	0	0	0	0	0	0	0	0	0	0	0	0	0	0	0	0	0	0	0	0	0	0	0	0	0	0	0	0	0	0
0	0	0	0	0	0	0	0	0	0	0	0	0	0	0	0	0	0	0	0	0	0	0	0	0	0	0	0	0	0	0
0	0	0	0	0	0	0	0	0	0	0	0	0	0	0	0	0	0	0	0	0	0	0	0	0	0	0	0	0	0	0
0	0	0	0	0	0	0	0	0	0	0	0	0	0	0	0	0	0	0	0	0	0	0	0	0	0	0	0	0	0	0
0	0	0	0	0	0	0	0	0	0	0	0	0	0	0	0	0	0	0	0	0	0	0	0	0	0	0	0	0	0	0
0	0	0	0	0	0	0	0	0	0	0	0	0	0	0	0	0	0	0	0	0	0	0	0	0	0	0	0	0	0	0
0	0	0	0	0	0	0	0	0	0	0	0	0	0	0	0	0	0	0	0	0	0	0	0	0	0	0	0	0	0	0
0	0	0	0	0	0	0	0	0	0	0	0	0	0	0	0	0	0	0	0	0	0	0	0	0	0	0	0	0	0	0
0	0	0	0	0	0	0	0	0	0	0	0	0	0	0	0	0	0	0	0	0	0	0	0	0	0	0	0	0	0	0
0	0	0	0	0	0	0	0	0	0	0	0	0	0	0	0	0	0	0	0	0	0	0	0	0	0	0	0	0	0	0
0	0	0	0	0	0	0	0	0	0	0	0	0	0	0	0	0	0	0	0	0	0	0	0	0	0	0	0	0	0	0
0	0	0	0	0	0	0	0	0	0	0	0	0	0	0	0	0	0	0	0	0	0	0	0	0	0	0	0	0	0	0
0	0	0	0	0	0	0	0	0	0	0	0	0	0	0	0	0	0	0	0	0	0	0	0	0	0	0	0	0	0	0
0	0	0	0	0	0	0	0	0	0	0	0	0	0	0	0	0	0	0	0	0	0	0	0	0	0	0	0	0	0	0
0	0	0	0	0	0	0	0	0	0	0	0	0	0	0	0	0	0	0	0	0	0	0	0	0	0	0	0	0	0	0
0	0	0	0	0	0	0	0	0	0	0	0	0	0	0	0	0	0	0	0	0	0	0	0	0	0	0	0	0	0	0
0	0	0	0	0	0	0	0	0	0	0	0	0	0	0	0	0	0	0	0	0	0	0	0	0	0	0	0	0	0	0
0	0	0	0	0	0	0	0	0	0	0	0	0	0	0	0	0	0	0	0	0	0	0	0	0	0	0	0	0	0	0
0	0	0	0	0	0	0	0	0	0	0	0	0	0	0	0	0	0	0	0	0	0	0	0	0	0	0	0	0	0	0
0	0	0	0	0	0	0	0	0	0	0	0	0	0	0	0	0	0	0	0	0	0	0	0	0	0	0	0	0	0	0
0	0	0	0	0	0	0	0	0	0	0	0	0	0	0	0	0	0	0	0	0	0	0	0	0	0	0	0	0	0	0
0	0	0	0	0	0	0	0	0	0	0	0	0	0	0	0	0	0	0	0	0	0	0	0	0	0	0	0	0	0	0
0	0	0	0	0	0	0	0	0	0	0	0	0	0	0	0	0	0	0	0	0	0	0	0	0	0	0	0	0	0	0
0	0	0	0	0	0	0	0	0	0	0	0	0	0	0	0	0	0	0	0	0	0	0	0	0	0	0	0	0	0	0
0	0	0	0	0	0	0	0	0	0	0	0	0	0	0	0	0	0	0	0	0	0	0	0	0	0	0	0	0	0	0
0	0	0	0	0	0	0	0	0	0	0	0	0	0	0	0	0	0	0	0	0	0	0	0	0	0	0	0	0	0	0
0	0	0	0	0	0	0	0	0	0	0	0	0	0	0	0	0	0	0	0	0	0	0	0	0	0	0	0	0	0	0
0	0	0	0	0	0	0	0	0	0	0	0	0	0	0	0	0	0	0	0	0	0	0	0	0	0	0	0	0	0	0
0	0	0	0	0	0	0	0	0	0	0	0	0	0	0	0	0	0	0	0	0	0	0	0	0	0	0	0	0	0	0
0	0	0	0	0	0	0	0	0	0	0	0	0	0	0	0	0	0	0	0	0	0	0	0	0	0	0	0	0	0	0
0	0	0	0	0	0	0	0	0	0	0	0	0	0	0	0	0	0	0	0	0	0	0	0	0	0	0	0	0	0	0
0	0	0	0	0	0	0	0	0	0	0	0	0	0	0	0	0	0	0	0	0	0	0	0	0	0	0	0	0	0	0
0	0	0	0	0	0	0	0	0	0	0	0	0	0	0	0	0	0	0	0	0	0	0	0	0	0	0	0	0	0	0
0	0	0	0	0	0	0	0	0	0	0	0	0	0	0	0	0	0	0	0	0	0	0	0	0	0	0	0	0	0	0
0	0	0	0	0	0	0	0	0	0	0	0	0	0	0	0	0	0	0	0	0	0	0	0	0	0	0	0	0	0	0
0	0	0	0	0	0	0	0	0	0	0	0	0	0	0	0	0	0	0	0	0	0	0	0	0	0	0	0	0	0	0
0	0	0	0	0	0	0	0	0	0	0	0	0	0	0	0	0	0	0	0	0	0	0	0	0	0	0	0	0	0	0
0	0	0	0	0	0	0	0	0	0	0	0	0	0	0	0	0	0	0	0	0	0	0	0	0	0	0	0	0	0	0
0	0	0	0	0	0	0	0	0	0	0	0	0	0	0	0	0	0	0	0	0	0	0	0	0	0	0	0	0	0	0
0	0	0	0	0	0	0	0	0	0	0	0	0	0	0	0	0	0	0	0	0	0	0	0	0	0	0	0	0	0	0
0	0	0	0	0	0	0	0	0	0	0	0	0	0	0	0	0	0	0	0	0	0	0	0	0	0	0	0	0	0	0
0	0	0	0	0	0	0	0	0	0	0	0	0	0	0	0	0	0	0	0	0	0	0	0	0	0	0	0	0	0	0
0	0	0	0	0	0	0	0	0	0	0	0	0	0	0	0	0	0	0	0	0	0	0	0	0	0	0	0	0	0	0
0	0	0	0	0	0	0	0	0	0	0	0	0	0	0	0	0	0	0	0	0	0	0	0	0	0	0	0	0	0	0
0	0	0	0	0	0	0	0	0	0	0	0	0	0	0	0	0	0	0	0	0	0	0	0	0	0	0	0	0	0	0
0	0	0	0	0	0	0	0	0	0	0	0	0	0	0	0	0	0	0	0	0	0	0	0	0	0	0	0	0	0	0
0	0	0	0	0	0	0	0	0	0	0	0	0	0	0	0	0	0	0	0	0	0	0	0	0	0	0	0	0	0	0
0	0	0	0	0	0	0	0	0	0	0	0	0	0	0	0	0	0	0	0	0	0	0	0	0	0	0	0	0	0	0
0	0	0	0	0	0	0	0	0	0	0	0	0	0	0	0	0	0	0	0	0	0	0	0	0	0	0	0	0	0	0
0	0	0	0	0	0	0	0	0	0	0	0	0	0	0	0	0	0	0	0	0	0	0	0	0	0	0	0	0	0	0
0	0	0	0	0	0	0	0	0	0	0	0	0	0	0	0	0	0	0	0	0	0	0	0	0	0	0	0	0	0	0
0	0	0	0	0	0	0	0	0	0	0	0	0	0	0	0	0	0	0	0	0	0	0	0	0	0	0	0	0	0	0
0	0	0	0	0	0	0	0	0	0	0	0	0	0	0	0	0	0	0	0	0	0	0	0	0	0	0	0	0	0	0
0	0	0	0	0	0	0	0	0	0	0	0	0	0	0	0	0	0	0	0	0	0	0	0	0	0	0	0	0	0	0
0	0	0	0	0	0	0	0	0	0	0	0	0	0	0	0	0	0	0	0	0	0	0	0	0	0	0	0	0	0	0
0	0	0	0	0	0	0	0	0	0	0	0	0	0	0	0	0	0	0	0	0	0	0	0	0	0	0	0	0	0	0
0	0	0	0	0	0	0	0	0	0	0	0	0	0	0	0	0	0	0	0	0	0	0	0	0	0	0	0	0	0	0
0	0	0	0	0	0	0	0	0	0	0	0	0	0	0	0	0	0	0	0	0	0	0	0	0	0	0	0	0	0	0
0	0	0	0	0	0	0	0	0	0	0	0	0	0	0	0	0	0	0	0	0	0	0	0	0	0	0	0	0	0	0
0	0	0	0	0	0	0	0	0	0	0	0	0	0	0	0	0	0	0	0	0	0	0	0	0	0	0	0	0	0	0
0	0	0	0	0	0	0	0	0	0	0	0	0	0	0	0	0	0	0	0	0	0	0	0	0	0	0	0	0	0	0
0	0	0	0	0	0	0	0	0	0	0	0	0	0	0	0	0	0	0	0	0	0	0	0	0	0	0	0	0	0	0
0	0	0	0	0	0	0	0	0	0	0	0	0	0	0	0	0	0	0	0	0	0	0	0	0	0	0	0	0	0	0
0	0	0	0	0	0	0	0	0	0	0	0	0	0	0	0	0	0	0	0	0	0	0	0	0	0	0	0	0	0	0
0	0	0	0	0	0	0	0	0	0	0	0	0	0	0	0	0	0	0	0	0	0	0	0	0	0	0	0	0	0	0
0	0	0	0	0	0	0	0	0	0	0	0	0	0	0	0	0	0	0	0	0	0	0	0	0	0	0	0	0	0	0
0	0	0	0	0	0	0	0	0	0	0	0	0	0	0	0	0	0	0	0	0	0	0	0	0	0	0	0	0	0	0
0	0	0	0	0	0	0	0	0	0	0	0	0	0	0	0	0	0	0	0	0	0	0	0	0	0	0	0	0	0	0
0	0	0	0	0	0	0	0	0	0	0	0	0	0	0	0	0	0	0	0	0	0	0	0	0	0	0	0	0	0	0
0	0	0	0	0	0	0	0	0	0	0	0	0	0	0	0	0	0	0	0	0	0	0	0	0	0	0	0	0	0	0
0	0	0	0	0	0	0	0	0	0	0	0	0	0	0	0	0	0	0	0	0	0	0	0	0	0	0	0	0	0	0
0	0	0	0	0	0	0	0	0	0	0	0	0	0	0	0	0	0	0	0	0	0	0	0	0	0	0	0	0	0	0
0	0	0	0	0	0	0	0	0	0	0	0	0	0	0	0	0	0	0	0	0	0	0	0	0	0	0	0	0	0	0
0	0	0	0	0	0	0	0	0	0	0	0	0	0	0	0	0	0	0	0	0	0	0	0	0	0	0	0	0	0	0
0	0	0	0	0	0	0	0	0	0	0	0	0	0	0	0	0	0	0	0	0	0	0	0	0	0	0	0	0	0	0
0	0	0	0	0	0	0	0	0	0	0	0	0	0	0	0	0	0	0	0	0	0	0	0	0	0	0	0	0	0	0
0	0	0	0	0	0	0	0	0	0	0	0	0	0	0	0	0	0	0	0	0	0	0	0	0	0	0	0	0	0	0
0	0	0	0	0	0	0	0	0	0	0	0	0	0	0	0	0	0	0	0	0	0	0	0	0	0	0	0	0	0	0
0	0	0	0	0	0	0	0	0	0	0	0	0	0	0	0	0	0	0	0	0	0	0	0	0	0	0	0	0	0	0
0	0	0	0	0	0	0	0	0	0	0	0	0	0	0	0	0	0	0	0	0	0	0	0	0	0	0	0	0	0	0
0	0	0	0	0	0	0	0	0	0	0	0	0	0	0	0	0	0	0	0	0	0	0	0	0	0	0	0	0	0	0
0	0	0	0	0	0	0	0	0	0	0	0	0	0	0	0	0	0	0	0	0	0	0	0	0	0	0	0	0	0	0
0	0	0	0	0	0	0	0	0	0	0	0	0	0	0	0	0	0	0	0	0	0	0	0	0	0	0	0	0	0	0
0	0	0	0	0	0	0	0	0	0	0	0	0	0	0	0	0	0	0	0	0	0	0	0	0	0	0	0	0	0	0
0	0	0	0	0	0	0	0	0	0	0	0	0	0	0	0	0	0	0	0	0	0	0	0	0	0	0	0	0	0	0
0	0	0	0	0	0	0	0	0	0	0	0	0	0	0	0	0	0	0	0	0	0	0	0	0	0	0	0	0	0	0
0	0	0	0	0	0	0	0	0	0	0	0	0	0	0	0	0	0	0	0	0	0	0	0	0	0	0	0	0	0	0
0	0	0	0	0	0	0	0	0	0	0	0	0	0	0	0	0	0	0	0	0	0	0	0	0	0	0	0	0	0	0
0	0	0	0	0	0	0	0	0	0	0	0	0	0	0	0	0	0	0	0	0	0	0	0	0	0	0	0	0	0	0
0	0	0	0	0	0	0	0	0	0	0	0	0	0	0	0	0	0	0	0	0	0	0	0	0	0	0	0	0	0	0
0	0	0	0	0	0	0	0	0	0	0	0	0	0	0	0	0	0	0	0	0	0	0	0	0	0	0	0	0	0	0
0	0	0	0	0	0	0	0	0	0	0	0	0	0	0	0	0	0	0	0	0	0	0	0	0	0	0	0	0	0	0
0	0	0	0	0	0	0	0	0	0	0	0	0	0	0	0	0	0	0	0	0	0	0	0	0	0	0	0	0	0	0
0	0	0	0	0	0	0	0	0	0	0	0	0	0	0	0	0	0	0	0	0	0	0	0	0	0	0	0	0	0	0
0	0	0	0	0	0	0	0	0	0	0	0	0	0	0	0	0	0	0	0	0	0	0	0	0	0	0	0	0	0	0
0	0	0	0	0	0	0	0	0	0	0	0	0	0	0	0	0	0	0	0	0	0	0	0	0	0	0	0	0	0	0
0	0	0	0	0	0	0	0	0	0	0	0	0	0	0	0	0	0	0	0	0	0	0	0	0	0	0	0	0	0	0
0	0	0	0	0	0	0	0	0	0	0	0	0	0	0	0	0	0	0	0	0	0	0	0	0	0	0	0	0	0	0
0	0	0	0	0	0	0	0	0	0	0	0	0	0	0	0	0	0	0	0	0	0	0	0	0	0	0	0	0	0	0
0	0	0	0	0	0	0	0	0	0	0	0	0	0	0	0	0	0	0	0	0	0	0	0	0	0	0	0	0	0	0
0	0	0	0	0	0	0	0	0	0	0	0	0	0	0	0	0	0	0	0	0	0	0	0	0	0	0	0	0	0	0
0	0	0	0	0	0	0	0	0	0	0	0	0	0	0	0	0	0	0	0	0	0	0	0	0	0	0	0	0	0	0
0	0	0	0	0	0	0	0	0	0	0	0	0	0	0	0	0	0	0	0	0	0	0	0	0	0	0	0	0	0	0
0	0	0	0	0	0	0	0	0	0	0	0	0	0	0	0	0	0	0	0	0	0	0	0	0	0	0	0	0	0	0
0	0	0	0	0	0	0	0	0	0	0	0	0	0	0	0	0	0	0	0	0	0	0	0	0	0	0	0	0	0	0
0	0	0	0	0	0	0	0	0	0	0	0	0	0	0	0	0	0	0	0	0	0	0	0	0	0	0	0	0	0	0
0	0	0	0	0	0	0	0	0	0	0	0	0	0	0	0	0	0	0	0	0	0	0	0	0	0	0	0	0	0	0
0	0	0	0	0	0	0	0	0	0	0	0	0	0	0	0	0	0	0	0	0	0	0	0	0	0	0	0	0	0	0
0	0	0	0	0	0	0	0	0	0	0	0	0	0	0	0	0	0	0	0	0	0	0	0	0	0	0	0	0	0	0
0	0	0	0	0	0	0	0	0	0	0	0	0	0	0	0	0	0	0	0	0	0	0	0	0	0	0	0	0	0	0
0	0	0	0	0	0	0	0	0	0	0	0	0	0	0	0	0	0	0	0	0	0	0	0	0	0	0	0	0	0	0
0	0	0	0	0	0	0	0	0	0	0	0	0	0	0	0	0	0	0	0	0	0	0	0	0	0	0	0	0	0	0
0	0	0	0	0	0	0	0	0	0	0	0	0	0	0	0	0	0	0	0	0	0	0	0	0	0	0	0	0	0	0
0	0	0	0	0	0	0	0	0	0	0	0	0	0	0	0	0	0	0	0	0	0	0	0	0	0	0	0	0	0	0
0	0	0	0	0	0	0	0	0	0	0	0	0	0	0	0	0	0	0	0	0	0	0	0	0	0	0	0	0	0	0
0	0	0	0	0	0	0	0	0	0	0	0	0	0	0	0	0	0	0	0	0	0	0	0	0	0	0	0	0	0	0
0	0	0	0	0	0	0	0	0	0	0	0	0	0	0	0	0	0	0	0	0	0	0	0	0	0	0	0	0	0	0
0	0	0	0	0	0	0	0	0	0	0	0	0	0	0	0	0	0	0	0	0	0	0	0	0	0	0	0	0	0	0
0	0	0	0	0	0	0	0	0	0	0	0	0	0	0	0	0	0	0	0	0	0	0	0	0	0	0	0	0	0	0
0	0	0	0	0	0	0	0	0	0	0	0	0	0	0	0	0	0	0	0	0	0	0	0	0	0	0	0	0	0	0
0	0	0	0	0	0	0	0	0	0	0	0	0	0	0	0	0	0	0	0	0	0	0	0	0	0	0	0	0	0	0
0	0	0	0	0	0	0	0	0	0	0	0	0	0	0	0	0	0	0	0	0	0	0	0	0	0	0	0	0	0	0
0	0	0	0	0	0	0	0	0	0	0	0	0	0	0	0	0	0	0	0	0	0	0	0	0	0	0	0	0	0	0
0	0	0	0	0	0	0	0	0	0	0	0	0	0	0	0	0	0	0	0	0	0	0	0	0	0	0	0	0	0	0
0	0	0	0	0	0	0	0	0	0	0	0	0	0	0	0	0	0	0	0	0	0	0	0	0	0	0	0	0	0	0
0	0	0	0	0	0	0	0	0	0	0	0	0	0	0	0	0	0	0	0	0	0	0	0	0	0	0	0	0	0	0
0	0	0	0	0	0	0	0	0	0	0	0	0	0	0	0	0	0	0	0	0	0	0	0	0	0	0	0	0	0	0
0	0	0	0	0	0	0	0	0	0	0	0	0	0	0	0	0	0	0	0	0	0	0	0	0	0	0	0	0	0	0
0	0	0	0	0	0	0	0	0	0	0	0	0	0	0	0	0	0	0	0	0	0	0	0	0	0	0	0	0	0	0
0	0	0	0	0	0	0	0	0	0	0	0	0	0	0	0	0	0	0	0	0	0	0	0	0	0	0	0	0	0	0
0	0	0	0	0	0	0	0	0	0	0	0	0	0	0	0	0	0	0	0	0	0	0	0	0	0	0	0	0	0	0
0	0	0	0	0	0	0	0	0	0	0	0	0	0	0	0	0	0	0	0	0	0	0	0	0	0	0	0	0	0	0
0	0	0	0	0	0	0	0	0	0	0	0	0	0	0	0	0	0	0	0	0	0	0	0	0	0	0	0	0	0	0
0	0	0	0	0	0	0	0	0	0	0	0	0	0	0	0	0	0	0	0	0	0	0	0	0	0	0	0	0	0	0
0	0	0	0	0	0	0	0	0	0	0	0	0	0	0	0	0	0	0	0	0	0	0	0	0	0	0	0	0	0	0
0	0	0	0	0	0	0	0	0	0	0	0	0	0	0	0	0	0	0	0	0	0	0	0	0	0	0	0	0	0	0
0	0	0	0	0	0	0	0	0	0	0	0	0	0	0	0	0	0	0	0	0	0	0	0	0	0	0	0	0	0	0
0	0	0	0	0	0	0	0	0	0	0	0	0	0	0	0	0	0	0	0	0	0	0	0	0	0	0	0	0	0	0
0	0	0	0	0	0	0	0	0	0	0	0	0	0	0	0	0	0	0	0	0	0	0	0	0	0	0	0	0	0	0
0	0	0	0	0	0	0	0	0	0	0	0	0	0	0	0	0	0	0	0	0	0	0	0	0	0	0	0	0	0	0
0	0	0	0	0	0	0	0	0	0	0	0	0	0	0	0	0	0	0	0	0	0	0	0	0	0	0	0	0	0	0
0	0	0	0	0	0	0	0	0	0	0	0	0	0	0	0	0	0	0	0	0	0	0	0	0	0	0	0	0	0	0
0	0	0	0	0	0	0	0	0	0	0	0	0	0	0	0	0	0	0	0	0	0	0	0	0	0	0	0	0	0	0
0	0	0	0	0	0	0	0	0	0	0	0	0	0	0	0	0	0	0	0	0	0	0	0	0	0	0	0	0	0	0
0	0	0	0	0	0	0	0	0	0	0	0	0	0	0	0	0	0	0	0	0	0	0	0	0	0	0	0	0	0	0
0	0	0	0	0	0	0	0	0	0	0	0	0	0	0	0	0	0	0	0	0	0	0	0	0	0	0	0	0	0	0
0	0	0	0	0	0	0	0	0	0	0	0	0	0	0	0	0	0	0	0	0	0	0	0	0	0	0	0	0	0	0
0	0	0	0	0	0	0	0	0	0	0	0	0	0	0	0	0	0	0	0	0	0	0	0	0	0	0	0	0	0	0
0	0	0	0	0	0	0	0	0	0	0	0	0	0	0	0	0	0	0	0	0	0	0	0	0	0	0	0	0	0	0
0	0	0	0	0	0	0	0	0	0	0	0	0	0	0	0	0	0	0	0	0	0	0	0	0	0	0	0	0	0	0
0	0	0	0	0	0	0	0	0	0	0	0	0	0	0	0	0	0	0	0	0	0	0	0	0	0	0	0	0	0	0
0	0	0	0	0	0	0	0	0	0	0	0	0	0	0	0	0	0	0	0	0	0	0	0	0	0	0	0	0	0	0
0	0	0	0	0	0	0	0	0	0	0	0	0	0	0	0	0	0	0	0	0	0	0	0	0	0	0	0	0	0	0
0	0	0	0	0	0	0	0	0	0	0	0	0	0	0	0	0	0	0	0	0	0	0	0	0	0	0	0	0	0	0
0	0	0	0	0	0	0	0	0	0	0	0	0	0	0	0	0	0	0	0	0	0	0	0	0	0	0	0	0	0	0
0	0	0	0	0	0	0	0	0	0	0	0	0	0	0	0	0	0	0	0	0	0	0	0	0	0	0	0	0	0	0
0	0	0	0	0	0	0	0	0	0	0	0	0	0	0	0	0	0	0	0	0	0	0	0	0	0	0	0	0	0	0
0	0	0	0	0	0	0	0	0	0	0	0	0	0	0	0	0	0	0	0	0	0	0	0	0	0	0	0	0	0	0
0	0	0	0	0	0	0	0	0	0	0	0	0	0	0	0	0	0	0	0	0	0	0	0	0	0	0	0	0	0	0
0	0	0	0	0	0	0	0	0	0	0	0	0	0	0	0	0	0	0	0	0	0	0	0	0	0	0	0	0	0	0
0	0	0	0	0	0	0	0	0	0	0	0	0	0	0	0	0	0	0	0	0	0	0	0	0	0	0	0	0	0	0
0	0	0	0	0	0	0	0	0	0	0	0	0	0	0	0	0	0	0	0	0	0	0	0	0	0	0	0	0	0	0
0	0	0	0	0	0	0	0	0	0	0	0	0	0	0	0	0	0	0	0	0	0	0	0	0	0	0	0	0	0	0
0	0	0	0	0	0	0	0	0	0	0	0	0	0	0	0	0	0	0	0	0	0	0	0	0	0	0	0	0	0	0
0	0	0	0	0	0	0	0	0	0	0	0	0	0	0	0	0	0	0	0	0	0	0	0	0	0	0	0	0	0	0
0	0	0	0	0	0	0	0	0	0	0	0	0	0	0	0	0	0	0	0	0	0	0	0	0	0	0	0	0	0	0
0	0	0	0	0	0	0	0	0	0	0	0	0	0	0	0	0	0	0	0	0	0	0	0	0	0	0	0	0	0	0
0	0	0	0	0	0	0	0	0	0	0	0	0	0	0	0	0	0	0	0	0	0	0	0	0	0	0	0	0	0	0
0	0	0	0	0	0	0	0	0	0	0	0	0	0	0	0	0	0	0	0	0	0	0	0	0	0	0	0	0	0	0
0	0	0	0	0	0	0	0	0	0	0	0	0	0	0	0	0	0	0	0	0	0	0	0	0	0	0	0	0	0	0
0	0	0	0	0	0	0	0	0	0	0	0	0	0	0	0	0	0	0	0	0	0	0	0	0	0	0	0	0	0	0
0	0	0	0	0	0	0	0	0	0	0	0	0	0	0	0	0	0	0	0	0	0	0	0	0	0	0	0	0	0	0
0	0	0	0	0	0	0	0	0	0	0	0	0	0	0	0	0	0	0	0	0	0	0	0	0	0	0	0	0	0	0
0	0	0	0	0	0	0	0	0	0	0	0	0	0	0	0	0	0	0	0	0	0	0	0	0	0	0	0	0	0	0
0	0	0	0	0	0	0	0	0	0	0	0	0	0	0	0	0	0	0	0	0	0	0	0	0	0	0	0	0	0	0
0	0	0	0	0	0	0	0	0	0	0	0	0	0	0	0	0	0	0	0	0	0	0	0	0	0	0	0	0	0	0
0	0	0	0	0	0	0	0	0	0	0	0	0	0	0	0	0	0	0	0	0	0	0	0	0	0	0	0	0	0	0
0	0	0	0	0	0	0	0	0	0	0	0	0	0	0	0	0	0	0	0	0	0	0	0	0	0	0	0	0	0	0
0	0	0	0	0	0	0	0	0	0	0	0	0	0	0	0	0	0	0	0	0	0	0	0	0	0	0	0	0	0	0
0	0	0	0	0	0	0	0	0	0	0	0	0	0	0	0	0	0	0	0	0	0	0	0	0	0	0	0	0	0	0
0	0	0	0	0	0	0	0	0	0	0	0	0	0	0	0	0	0	0	0	0	0	0	0	0	0	0	0	0	0	0
0	0	0	0	0	0	0	0	0	0	0	0	0	0	0	0	0	0	0	0	0	0	0	0	0	0	0	0	0	0	0
0	0	0	0	0	0	0	0	0	0	0	0	0	0	0	0	0	0	0	0	0	0	0	0	0	0	0	0	0	0	0
0	0	0	0	0	0	0	0	0	0	0	0	0	0	0	0	0	0	0	0	0	0	0	0	0	0	0	0	0	0	0
0	0	0	0	0	0	0	0	0	0	0	0	0	0	0	0	0	0	0	0	0	0	0	0	0	0	0	0	0	0	0
0	0	0	0	0	0	0	0	0	0	0	0	0	0	0	0	0	0	0	0	0	0	0	0	0	0	0	0	0	0	0
0	0	0	0	0	0	0	0	0	0	0	0	0	0	0	0	0	0	0	0	0	0	0	0	0	0	0	0	0	0	0
0	0	0	0	0	0	0	0	0	0	0	0	0	0	0	0	0	0	0	0	0	0	0	0	0	0	0	0	0	0	0
0	0	0	0	0	0	0	0	0	0	0	0	0	0	0	0	0	0	0	0	0	0	0	0	0	0	0	0	0	0	0
0	0	0	0	0	0	0	0	0	0	0	0	0	0	0	0	0	0	0	0	0	0	0	0	0	0	0	0	0	0	0
0	0	0	0	0	0	0	0	0	0	0	0	0	0	0	0	0	0	0	0	0	0	0	0	0	0	0	0	0	0	0
0	0	0	0	0	0	0	0	0	0	0	0	0	0	0	0	0	0	0	0	0	0	0	0	0	0	0	0	0	0	0
0	0	0	0	0	0	0	0	0	0	0	0	0	0	0	0	0	0	0	0	0	0	0	0	0	0	0	0	0	0	0
0	0	0	0	0	0	0	0	0	0	0	0	0	0	0	0	0	0	0	0	0	0	0	0	0	0	0	0	0	0	0
0	0	0	0	0	0	0	0	0	0	0	0	0	0	0	0	0	0	0	0	0	0	0	0	0	0	0	0	0	0	0
0	0	0	0	0	0	0	0	0	0	0	0	0	0	0	0	0	0	0	0	0	0	0	0	0	0	0	0	0	0	0
0	0	0	0	0	0	0	0	0	0	0	0	0	0	0	0	0	0	0	0	0	0	0	0	0	0	0	0	0	0	0
0	0	0	0	0	0	0	0	0	0	0	0	0	0	0	0	0	0	0	0	0	0	0	0	0	0	0	0	0	0	0
0	0	0	0	0	0	0	0	0	0	0	0	0	0	0	0	0	0	0	0	0	0	0	0	0	0	0	0	0	0	0
0	0	0	0	0	0	0	0	0	0	0	0	0	0	0	0	0	0	0	0	0	0	0	0	0	0	0	0	0	0	0
0	0	0	0	0	0	0	0	0	0	0	0	0	0	0	0	0	0	0	0	0	0	0	0	0	0	0	0	0	0	0
0	0	0	0	0	0	0	0	0	0	0	0	0	0	0	0	0	0	0	0	0	0	0	0	0	0	0	0	0	0	0
0	0	0	0	0	0	0	0	0	0	0	0	0	0	0	0	0	0	0	0	0	0	0	0	0	0	0	0	0	0	0
0	0	0	0	0	0	0	0	0	0	0	0	0	0	0	0	0	0	0	0	0	0	0	0	0	0	0	0	0	0	0
0	0	0	0	0	0	0	0	0	0	0	0	0	0	0	0	0	0	0	0	0	0	0	0	0	0	0	0	0	0	0
0	0	0	0	0	0	0	0	0	0	0	0	0	0	0	0	0	0	0	0	0	0	0	0	0	0	0	0	0	0	0
0	0	0	0	0	0	0	0	0	0	0	0	0	0	0	0	0	0	0	0	0	0	0	0	0	0	0	0	0	0	0
0	0	0	0	0	0	0	0	0	0	0	0	0	0	0	0	0	0	0	0	0	0	0	0	0	0	0	0	0	0	0
0	0	0	0	0	0	0	0	0	0	0	0	0	0	0	0	0	0	0	0	0	0	0	0	0	0	0	0	0	0	0
0	0	0	0	0	0	0	0	0	0	0	0	0	0	0	0	0	0	0	0	0	0	0	0	0	0	0	0	0	0	0
0	0	0	0	0	0	0	0	0	0	0	0	0	0	0	0	0	0	0	0	0	0	0	0	0	0	0	0	0	0	0
0	0	0	0	0	0	0	0	0	0	0	0	0	0	0	0	0	0	0	0	0	0	0	0	0	0	0	0	0	0	0
0	0	0	0	0	0	0	0	0	0	0	0	0	0	0	0	0	0	0	0	0	0	0	0	0	0	0	0	0	0	0
0	0	0	0	0	0	0	0	0	0	0	0	0	0	0	0	0	0	0	0	0	0	0	0	0	0	0	0	0	0	0
0	0	0	0	0	0	0	0	0	0	0	0	0	0	0	0	0	0	0	0	0	0	0	0	0	0	0	0	0	0	0
0	0	0	0	0	0	0	0	0	0	0	0	0	0	0	0	0	0	0	0	0	0	0	0	0	0	0	0	0	0	0
0	0	0	0	0	0	0	0	0	0	0	0	0	0	0	0	0	0	0	0	0	0	0	0	0	0	0	0	0	0	0
0	0	0	0	0	0	0	0	0	0	0	0	0	0	0	0	0	0	0	0	0	0	0	0	0	0	0	0	0	0	0
0	0	0	0	0	0	0	0	0	0	0	0	0	0	0	0	0	0	0	0	0	0	0	0	0	0	0	0	0	0	0
0	0	0	0	0	0	0	0	0	0	0	0	0	0	0	0	0	0	0	0	0	0	0	0	0	0	0	0	0	0	0
0	0	0	0	0	0	0	0	0	0	0	0	0	0	0	0	0	0	0	0	0	0	0	0	0	0	0	0	0	0	0
0	0	0	0	0	0	0	0	0	0	0	0	0	0	0	0	0	0	0	0	0	0	0	0	0	0	0	0	0	0	0
0	0	0	0	0	0	0	0	0	0	0	0	0	0	0	0	0	0	0	0	0	0	0	0	0	0	0	0	0	0	0
0	0	0	0	0	0	0	0	0	0	0	0	0	0	0	0	0	0	0	0	0	0	0	0	0	0	0	0	0	0	0
0	0	0	0	0	0	0	0	0	0	0	0	0	0	0	0	0	0	0	0	0	0	0	0	0	0	0	0	0	0	0
0	0	0	0	0	0	0	0	0	0	0	0	0	0	0	0	0	0	0	0	0	0	0	0	0	0	0	0	0	0	0
0	0	0	0	0	0	0	0	0	0	0	0	0	0	0	0	0	0	0	0	0	0	0	0	0	0	0	0	0	0	0
0	0	0	0	0	0	0	0	0	0	0	0	0	0	0	0	0	0	0	0	0	0	0	0	0	0	0	0	0	0	0
0	0	0	0	0	0	0	0	0	0	0	0	0	0	0	0	0	0	0	0	0	0	0	0	0	0	0	0	0	0	0
0	0	0	0	0	0	0	0	0	0	0	0	0	0	0	0	0	0	0	0	0	0	0	0	0	0	0	0	0	0	0
0	0	0	0	0	0	0	0	0	0	0	0	0	0	0	0	0	0	0	0	0	0	0	0	0	0	0	0	0	0	0
0	0	0	0	0	0	0	0	0	0	0	0	0	0	0	0	0	0	0	0	0	0	0	0	0	0	0	0	0	0	0
0	0	0	0	0	0	0	0	0	0	0	0	0	0	0	0	0	0	0	0	0	0	0	0	0	0	0	0	0	0	0
0	0	0	0	0	0	0	0	0	0	0	0	0	0	0	0	0	0	0	0	0	0	0	0	0	0	0	0	0	0	0
0	0	0	0	0	0	0	0	0	0	0	0	0	0	0	0	0	0	0	0	0	0	0	0	0	0	0	0	0	0	0
0	0	0	0	0	0	0	0	0	0	0	0	0	0	0	0	0	0	0	0	0	0	0	0	0	0	0	0	0	0	0
0	0	0	0	0	0	0	0	0	0	0	0	0	0	0	0	0	0	0	0	0	0	0	0	0	0	0	0	0	0	0
0	0	0	0	0	0	0	0	0	0	0	0	0	0	0	0	0	0	0	0	0	0	0	0	0	0	0	0	0	0	0
0	0	0	0	0	0	0	0	0	0	0	0	0	0	0	0	0	0	0	0	0	0	0	0	0	0	0	0	0	0	0
0	0	0	0	0	0	0	0	0	0	0	0	0	0	0	0	0	0	0	0	0	0	0	0	0	0	0	0	0	0	0
0	0	0	0	0	0	0	0	0	0	0	0	0	0	0	0	0	0	0	0	0	0	0	0	0	0	0	0	0	0	0
0	0	0	0	0	0	0	0	0	0	0	0	0	0	0	0	0	0	0	0	0	0	0	0	0	0	0	0	0	0	0
0	0	0	0	0	0	0	0	0	0	0	0	0	0	0	0	0	0	0	0	0	0	0	0	0	0	0	0	0	0	0
0	0	0	0	0	0	0	0	0	0	0	0	0	0	0	0	0	0	0	0	0	0	0	0	0	0	0	0	0	0	0
0	0	0	0	0	0	0	0	0	0	0	0	0	0	0	0	0	0	0	0	0	0	0	0	0	0	0	0	0	0	0
0	0	0	0	0	0	0	0	0	0	0	0	0	0	0	0	0	0	0	0	0	0	0	0	0	0	0	0	0	0	0
0	0	0	0	0	0	0	0	0	0	0	0	0	0	0	0	0	0	0	0	0	0	0	0	0	0	0	0	0	0	0
0	0	0	0	0	0	0	0	0	0	0	0	0	0	0	0	0	0	0	0	0	0	0	0	0	0	0	0	0	0	0
0	0	0	0	0	0	0	0	0	0	0	0	0	0	0	0	0	0	0	0	0	0	0	0	0	0	0	0	0	0	0
0	0	0	0	0	0	0	0	0	0	0	0	0	0	0	0	0	0	0	0	0	0	0	0	0	0	0	0	0	0	0
0	0	0	0	0	0	0	0	0	0	0	0	0	0	0	0	0	0	0	0	0	0	0	0	0	0	0	0	0	0	0
0	0	0	0	0	0	0	0	0	0	0	0	0	0	0	0	0	0	0	0	0	0	0	0	0	0	0	0	0	0	0
0	0	0	0	0	0	0	0	0	0	0	0	0	0	0	0	0	0	0	0	0	0	0	0	0	0	0	0	0	0	0
0	0	0	0	0	0	0	0	0	0	0	0	0	0	0	0	0	0	0	0	0	0	0	0	0	0	0	0	0	0	0
0	0	0	0	0	0	0	0	0	0	0	0	0	0	0	0	0	0	0	0	0	0	0	0	0	0	0	0	0	0	0
0	0	0	0	0	0	0	0	0	0	0	0	0	0	0	0	0	0	0	0	0	0	0	0	0	0	0	0	0	0	0
0	0	0	0	0	0	0	0	0	0	0	0	0	0	0	0	0	0	0	0	0	0	0	0	0	0	0	0	0	0	0
0	0	0	0	0	0	0	0	0	0	0	0	0	0	0	0	0	0	0	0	0	0	0	0	0	0	0	0	0	0	0
0	0	0	0	0	0	0	0	0	0	0	0	0	0	0	0	0	0	0	0	0	0	0	0	0	0	0	0	0	0	0
0	0	0	0	0	0	0	0	0	0	0	0	0	0	0	0	0	0	0	0	0	0	0	0	0	0	0	0	0	0	0
0	0	0	0	0	0	0	0	0	0	0	0	0	0	0	0	0	0	0	0	0	0	0	0	0	0	0	0	0	0	0
0	0	0	0	0	0	0	0	0	0	0	0	0	0	0	0	0	0	0	0	0	0	0	0	0	0	0	0	0	0	0
0	0	0	0	0	0	0	0	0	0	0	0	0	0	0	0	0	0	0	0	0	0	0	0	0	0	0	0	0	0	0
0	0	0	0	0	0	0	0	0	0	0	0	0	0	0	0	0	0	0	0	0	0	0	0	0	0	0	0	0	0	0
0	0	0	0	0	0	0	0	0	0	0	0	0	0	0	0	0	0	0	0	0	0	0	0	0	0	0	0	0	0	0
0	0	0	0	0	0	0	0	0	0	0	0	0	0	0	0	0	0	0	0	0	0	0	0	0	0	0	0	0	0	0
0	0	0	0	0	0	0	0	0	0	0	0	0	0	0	0	0	0	0	0	0	0	0	0	0	0	0	0	0	0	0
0	0	0	0	0	0	0	0	0	0	0	0	0	0	0	0	0	0	0	0	0	0	0	0	0	0	0	0	0	0	0
0	0	0	0	0	0	0	0	0	0	0	0	0	0	0	0	0	0	0	0	0	0	0	0	0	0	0	0	0	0	0
0	0	0	0	0	0	0	0	0	0	0	0	0	0	0	0	0	0	0	0	0	0	0	0	0	0	0	0	0	0	0
0	0	0	0	0	0	0	0	0	0	0	0	0	0	0	0	0	0	0	0	0	0	0	0	0	0	0	0	0	0	0
0	0	0	0	0	0	0	0	0	0	0	0	0	0	0	0	0	0	0	0	0	0	0	0	0	0	0	0	0	0	0
0	0	0	0	0	0	0	0	0	0	0	0	0	0	0	0	0	0	0	0	0	0	0	0	0	0	0	0	0	0	0
0	0	0	0	0	0	0	0	0	0	0	0	0	0	0	0	0	0	0	0	0	0	0	0	0	0	0	0	0	0	0
0	0	0	0	0	0	0	0	0	0	0	0	0	0	0	0	0	0	0	0	0	0	0	0	0	0	0	0	0	0	0
0	0	0	0	0	0	0	0	0	0	0	0	0	0	0	0	0	0	0	0	0	0	0	0	0	0	0	0	0	0	0
0	0	0	0	0	0	0	0	0	0	0	0	0	0	0	0	0	0	0	0	0	0	0	0	0	0	0	0	0	0	0
0	0	0	0	0	0	0	0	0	0	0	0	0	0	0	0	0	0	0	0	0	0	0	0	0	0	0	0	0	0	0
0	0	0	0	0	0	0	0	0	0	0	0	0	0	0	0	0	0	0	0	0	0	0	0	0	0	0	0	0	0	0
0	0	0	0	0	0	0	0	0	0	0	0	0	0	0	0	0	0	0	0	0	0	0	0	0	0	0	0	0	0	0
0	0	0	0	0	0	0	0	0	0	0	0	0	0	0	0	0	0	0	0	0	0	0	0	0	0	0	0	0	0	0
0	0	0	0	0	0	0	0	0	0	0	0	0	0	0	0	0	0	0	0	0	0	0	0	0	0	0	0	0	0	0
0	0	0	0	0	0	0	0	0	0	0	0	0	0	0	0	0	0	0	0	0	0	0	0	0	0	0	0	0	0	0
0	0	0	0	0	0	0	0	0	0	0	0	0	0	0	0	0	0	0	0	0	0	0	0	0	0	0	0	0	0	0
0	0	0	0	0	0	0	0	0	0	0	0	0	0	0	0	0	0	0	0	0	0	0	0	0	0	0	0	0	0	0
0	0	0	0	0	0	0	0	0	0	0	0	0	0	0	0	0	0	0	0	0	0	0	0	0	0	0	0	0	0	0
0	0	0	0	0	0	0	0	0	0	0	0	0	0	0	0	0	0	0	0	0	0	0	0	0	0	0	0	0	0	0
0	0	0	0	0	0	0	0	0	0	0	0	0	0	0	0	0	0	0	0	0	0	0	0	0	0	0	0	0	0	0
0	0	0	0	0	0	0	0	0	0	0	0	0	0	0	0	0	0	0	0	0	0	0	0	0	0	0	0	0	0	0
0	0	0	0	0	0	0	0	0	0	0	0	0	0	0	0	0	0	0	0	0	0	0	0	0	0	0	0	0	0	0
0	0	0	0	0	0	0	0	0	0	0	0	0	0	0	0	0	0	0	0	0	0	0	0	0	0	0	0	0	0	0
0	0	0	0	0	0	0	0	0	0	0	0	0	0	0	0	0	0	0	0	0	0	0	0	0	0	0	0	0	0	0
0	0	0	0	0	0	0	0	0	0	0	0	0	0	0	0	0	0	0	0	0	0	0	0	0	0	0	0	0	0	0
0	0	0	0	0	0	0	0	0	0	0	0	0	0	0	0	0	0	0	0	0	0	0	0	0	0	0	0	0	0	0
0	0	0	0	0	0	0	0	0	0	0	0	0	0	0	0	0	0	0	0	0	0	0	0	0	0	0	0	0	0	0
0	0	0	0	0	0	0	0	0	0	0	0	0	0	0	0	0	0	0	0	0	0	0	0	0	0	0	0	0	0	0
0	0	0	0	0	0	0	0	0	0	0	0	0	0	0	0	0	0	0	0	0	0	0	0	0	0	0	0	0	0	0
0	0	0	0	0	0	0	0	0	0	0	0	0	0	0	0	0	0	0	0	0	0	0	0	0	0	0	0	0	0	0
0	0	0	0	0	0	0	0	0	0	0	0	0	0	0	0	0	0	0	0	0	0	0	0	0	0	0	0	0	0	0
0	0	0	0	0	0	0	0	0	0	0	0	0	0	0	0	0	0	0	0	0	0	0	0	0	0	0	0	0	0	0
0	0	0	0	0	0	0	0	0	0	0	0	0	0	0	0	0	0	0	0	0	0	0	0	0	0	0	0	0	0	0
0	0	0	0	0	0	0	0	0	0	0	0	0	0	0	0	0	0	0	0	0	0	0	0	0	0	0	0	0	0	0
0	0	0	0	0	0	0	0	0	0	0	0	0	0	0	0	0	0	0	0	0	0	0	0	0	0	0	0	0	0	0
0	0	0	0	0	0	0	0	0	0	0	0	0	0	0	0	0	0	0	0	0	0	0	0	0	0	0	0	0	0	0
0	0	0	0	0	0	0	0	0	0	0	0	0	0	0	0	0	0	0	0	0	0	0	0	0	0	0	0	0	0	0
0	0	0	0	0	0	0	0	0	0	0	0	0	0	0	0	0	0	0	0	0	0	0	0	0	0	0	0	0	0	0
0	0	0	0	0	0	0	0	0	0	0	0	0	0	0	0	0	0	0	0	0	0	0	0	0	0	0	0	0	0	0
0	0	0	0	0	0	0	0	0	0	0	0	0	0	0	0	0	0	0	0	0	0	0	0	0	0	0	0	0	0	0
0	0	0	0	0	0	0	0	0	0	0	0	0	0	0	0	0	0	0	0	0	0	0	0	0	0	0	0	0	0	0
0	0	0	0	0	0	0	0	0	0	0	0	0	0	0	0	0	0	0	0	0	0	0	0	0	0	0	0	0	0	0
0	0	0	0	0	0	0	0	0	0	0	0	0	0	0	0	0	0	0	0	0	0	0	0	0	0	0	0	0	0	0
0	0	0	0	0	0	0	0	0	0	0	0	0	0	0	0	0	0	0	0	0	0	0	0	0	0	0	0	0	0	0
0	0	0	0	0	0	0	0	0	0	0	0	0	0	0	0	0	0	0	0	0	0	0	0	0	0	0	0	0	0	0
0	0	0	0	0	0	0	0	0	0	0	0	0	0	0	0	0	0	0	0	0	0	0	0	0	0	0	0	0	0	0
0	0	0	0	0	0	0	0	0	0	0	0	0	0	0	0	0	0	0	0	0	0	0	0	0	0	0	0	0	0	0
0	0	0	0	0	0	0	0	0	0	0	0	0	0	0	0	0	0	0	0	0	0	0	0	0	0	0	0	0	0	0
0	0	0	0	0	0	0	0	0	0	0	0	0	0	0	0	0	0	0	0	0	0	0	0	0	0	0	0	0	0	0
0	0	0	0	0	0	0	0	0	0	0	0	0	0	0	0	0	0	0	0	0	0	0	0	0	0	0	0	0	0	0
0	0	0	0	0	0	0	0	0	0	0	0	0	0	0	0	0	0	0	0	0	0	0	0	0	0	0	0	0	0	0
0	0	0	0	0	0	0	0	0	0	0	0	0	0	0	0	0	0	0	0	0	0	0	0	0	0	0	0	0	0	0
0	0	0	0	0	0	0	0	0	0	0	0	0	0	0	0	0	0	0	0	0	0	0	0	0	0	0	0	0	0	0
0	0	0	0	0	0	0	0	0	0	0	0	0	0	0	0	0	0	0	0	0	0	0	0	0	0	0	0	0	0	0
0	0	0	0	0	0	0	0	0	0	0	0	0	0	0	0	0	0	0	0	0	0	0	0	0	0	0	0	0	0	0
0	0	0	0	0	0	0	0	0	0	0	0	0	0	0	0	0	0	0	0	0	0	0	0	0	0	0	0	0	0	0
0	0	0	0	0	0	0	0	0	0	0	0	0	0	0	0	0	0	0	0	0	0	0	0	0	0	0	0	0	0	0
0	0	0	0	0	0	0	0	0	0	0	0	0	0	0	0	0	0	0	0	0	0	0	0	0	0	0	0	0	0	0
0	0	0	0	0	0	0	0	0	0	0	0	0	0	0	0	0	0	0	0	0	0	0	0	0	0	0	0	0	0	0
0	0	0	0	0	0	0	0	0	0	0	0	0	0	0	0	0	0	0	0	0	0	0	0	0	0	0	0	0	0	0
0	0	0	0	0	0	0	0	0	0	0	0	0	0	0	0	0	0	0	0	0	0	0	0	0	0	0	0	0	0	0
0	0	0	0	0	0	0	0	0	0	0	0	0	0	0	0	0	0	0	0	0	0	0	0	0	0	0	0	0	0	0
0	0	0	0	0	0	0	0	0	0	0	0	0	0	0	0	0	0	0	0	0	0	0	0	0	0	0	0	0	0	0
0	0	0	0	0	0	0	0	0	0	0	0	0	0	0	0	0	0	0	0	0	0	0	0	0	0	0	0	0	0	0
0	0	0	0	0	0	0	0	0	0	0	0	0	0	0	0	0	0	0	0	0	0	0	0	0	0	0	0	0	0	0
0	0	0	0	0	0	0	0	0	0	0	0	0	0	0	0	0	0	0	0	0	0	0	0	0	0	0	0	0	0	0
0	0	0	0	0	0	0	0	0	0	0	0	0	0	0	0	0	0	0	0	0	0	0	0	0	0	0	0	0	0	0
0	0	0	0	0	0	0	0	0	0	0	0	0	0	0	0	0	0	0	0	0	0	0	0	0	0	0	0	0	0	0
0	0	0	0	0	0	0	0	0	0	0	0	0	0	0	0	0	0	0	0	0	0	0	0	0	0	0	0	0	0	0
0	0	0	0	0	0	0	0	0	0	0	0	0	0	0	0	0	0	0	0	0	0	0	0	0	0	0	0	0	0	0
0	0	0	0	0	0	0	0	0	0	0	0	0	0	0	0	0	0	0	0	0	0	0	0	0	0	0	0	0	0	0
0	0	0	0	0	0	0	0	0	0	0	0	0	0	0	0	0	0	0	0	0	0	0	0	0	0	0	0	0	0	0
0	0	0	0	0	0	0	0	0	0	0	0	0	0	0	0	0	0	0	0	0	0	0	0	0	0	0	0	0	0	0
0	0	0	0	0	0	0	0	0	0	0	0	0	0	0	0	0	0	0	0	0	0	0	0	0	0	0	0	0	0	0
0	0	0	0	0	0	0	0	0	0	0	0	0	0	0	0	0	0	0	0	0	0	0	0	0	0	0	0	0	0	0
0	0	0	0	0	0	0	0	0	0	0	0	0	0	0	0	0	0	0	0	0	0	0	0	0	0	0	0	0	0	0
0	0	0	0	0	0	0	0	0	0	0	0	0	0	0	0	0	0	0	0	0	0	0	0	0	0	0	0	0	0	0
0	0	0	0	0	0	0	0	0	0	0	0	0	0	0	0	0	0	0	0	0	0	0	0	0	0	0	0	0	0	0
0	0	0	0	0	0	0	0	0	0	0	0	0	0	0	0	0	0	0	0	0	0	0	0	0	0	0	0	0	0	0
0	0	0	0	0	0	0	0	0	0	0	0	0	0	0	0	0	0	0	0	0	0	0	0	0	0	0	0	0	0	0
0	0	0	0	0	0	0	0	0	0	0	0	0	0	0	0	0	0	0	0	0	0	0	0	0	0	0	0	0	0	0
0	0	0	0	0	0	0	0	0	0	0	0	0	0	0	0	0	0	0	0	0	0	0	0	0	0	0	0	0	0	0
0	0	0	0	0	0	0	0	0	0	0	0	0	0	0	0	0	0	0	0	0	0	0	0	0	0	0	0	0	0	0
0	0	0	0	0	0	0	0	0	0	0	0	0	0	0	0	0	0	0	0	0	0	0	0	0	0	0	0	0	0	0
0	0	0	0	0	0	0	0	0	0	0	0	0	0	0	0	0	0	0	0	0	0	0	0	0	0	0	0	0	0	0
0	0	0	0	0	0	0	0	0	0	0	0	0	0	0	0	0	0	0	0	0	0	0	0	0	0	0	0	0	0	0
0	0	0	0	0	0	0	0	0	0	0	0	0	0	0	0	0	0	0	0	0	0	0	0	0	0	0	0	0	0	0
0	0	0	0	0	0	0	0	0	0	0	0	0	0	0	0	0	0	0	0	0	0	0	0	0	0	0	0	0	0	0
0	0	0	0	0	0	0	0	0	0	0	0	0	0	0	0	0	0	0	0	0	0	0	0	0	0	0	0	0	0	0
0	0	0	0	0	0	0	0	0	0	0	0	0	0	0	0	0	0	0	0	0	0	0	0	0	0	0	0	0	0	0
0	0	0	0	0	0	0	0	0	0	0	0	0	0	0	0	0	0	0	0	0	0	0	0	0	0	0	0	0	0	0
0	0	0	0	0	0	0	0	0	0	0	0	0	0	0	0	0	0	0	0	0	0	0	0	0	0	0	0	0	0	0
0	0	0	0	0	0	0	0	0	0	0	0	0	0	0	0	0	0	0	0	0	0	0	0	0	0	0	0	0	0	0
0	0	0	0	0	0	0	0	0	0	0	0	0	0	0	0	0	0	0	0	0	0	0	0	0	0	0	0	0	0	0
0	0	0	0	0	0	0	0	0	0	0	0	0	0	0	0	0	0	0	0	0	0	0	0	0	0	0	0	0	0	0
0	0	0	0	0	0	0	0	0	0	0	0	0	0	0	0	0	0	0	0	0	0	0	0	0	0	0	0	0	0	0
0	0	0	0	0	0	0	0	0	0	0	0	0	0	0	0	0	0	0	0	0	0	0	0	0	0	0	0	0	0	0
0	0	0	0	0	0	0	0	0	0	0	0	0	0	0	0	0	0	0	0	0	0	0	0	0	0	0	0	0	0	0
0	0	0	0	0	0	0	0	0	0	0	0	0	0	0	0	0	0	0	0	0	0	0	0	0	0	0	0	0	0	0
0	0	0	0	0	0	0	0	0	0	0	0	0	0	0	0	0	0	0	0	0	0	0	0	0	0	0	0	0	0	0
0	0	0	0	0	0	0	0	0	0	0	0	0	0	0	0	0	0	0	0	0	0	0	0	0	0	0	0	0	0	0
0	0	0	0	0	0	0	0	0	0	0	0	0	0	0	0	0	0	0	0	0	0	0	0	0	0	0	0	0	0	0
0	0	0	0	0	0	0	0	0	0	0	0	0	0	0	0	0	0	0	0	0	0	0	0	0	0	0	0	0	0	0
0	0	0	0	0	0	0	0	0	0	0	0	0	0	0	0	0	0	0	0	0	0	0	0	0	0	0	0	0	0	0
0	0	0	0	0	0	0	0	0	0	0	0	0	0	0	0	0	0	0	0	0	0	0	0	0	0	0	0	0	0	0
0	0	0	0	0	0	0	0	0	0	0	0	0	0	0	0	0	0	0	0	0	0	0	0	0	0	0	0	0	0	0
0	0	0	0	0	0	0	0	0	0	0	0	0	0	0	0	0	0	0	0	0	0	0	0	0	0	0	0	0	0	0
0	0	0	0	0	0	0	0	0	0	0	0	0	0	0	0	0	0	0	0	0	0	0	0	0	0	0	0	0	0	0
0	0	0	0	0	0	0	0	0	0	0	0	0	0	0	0	0	0	0	0	0	0	0	0	0	0	0	0	0	0	0
0	0	0	0	0	0	0	0	0	0	0	0	0	0	0	0	0	0	0	0	0	0	0	0	0	0	0	0	0	0	0
0	0	0	0	0	0	0	0	0	0	0	0	0	0	0	0	0	0	0	0	0	0	0	0	0	0	0	0	0	0	0
0	0	0	0	0	0	0	0	0	0	0	0	0	0	0	0	0	0	0	0	0	0	0	0	0	0	0	0	0	0	0
0	0	0	0	0	0	0	0	0	0	0	0	0	0	0	0	0	0	0	0	0	0	0	0	0	0	0	0	0	0	0
0	0	0	0	0	0	0	0	0	0	0	0	0	0	0	0	0	0	0	0	0	0	0	0	0	0	0	0	0	0	0
0	0	0	0	0	0	0	0	0	0	0	0	0	0	0	0	0	0	0	0	0	0	0	0	0	0	0	0	0	0	0
0	0	0	0	0	0	0	0	0	0	0	0	0	0	0	0	0	0	0	0	0	0	0	0	0	0	0	0	0	0	0
0	0	0	0	0	0	0	0	0	0	0	0	0	0	0	0	0	0	0	0	0	0	0	0	0	0	0	0	0	0	0
0	0	0	0	0	0	0	0	0	0	0	0	0	0	0	0	0	0	0	0	0	0	0	0	0	0	0	0	0	0	0
0	0	0	0	0	0	0	0	0	0	0	0	0	0	0	0	0	0	0	0	0	0	0	0	0	0	0	0	0	0	0
0	0	0	0	0	0	0	0	0	0	0	0	0	0	0	0	0	0	0	0	0	0	0	0	0	0	0	0	0	0	0
0	0	0	0	0	0	0	0	0	0	0	0	0	0	0	0	0	0	0	0	0	0	0	0	0	0	0	0	0	0	0
0	0	0	0	0	0	0	0	0	0	0	0	0	0	0	0	0	0	0	0	0	0	0	0	0	0	0	0	0	0	0
0	0	0	0	0	0	0	0	0	0	0	0	0	0	0	0	0	0	0	0	0	0	0	0	0	0	0	0	0	0	0
0	0	0	0	0	0	0	0	0	0	0	0	0	0	0	0	0	0	0	0	0	0	0	0	0	0	0	0	0	0	0
0	0	0	0	0	0	0	0	0	0	0	0	0	0	0	0	0	0	0	0	0	0	0	0	0	0	0	0	0	0	0
0	0	0	0	0	0	0	0	0	0	0	0	0	0	0	0	0	0	0	0	0	0	0	0	0	0	0	0	0	0	0
0	0	0	0	0	0	0	0	0	0	0	0	0	0	0	0	0	0	0	0	0	0	0	0	0	0	0	0	0	0	0
0	0	0	0	0	0	0	0	0	0	0	0	0	0	0	0	0	0	0	0	0	0	0	0	0	0	0	0	0	0	0
0	0	0	0	0	0	0	0	0	0	0	0	0	0	0	0	0	0	0	0	0	0	0	0	0	0	0	0	0	0	0
0	0	0	0	0	0	0	0	0	0	0	0	0	0	0	0	0	0	0	0	0	0	0	0	0	0	0	0	0	0	0
0	0	0	0	0	0	0	0	0	0	0	0	0	0	0	0	0	0	0	0	0	0	0	0	0	0	0	0	0	0	0
0	0	0	0	0	0	0	0	0	0	0	0	0	0	0	0	0	0	0	0	0	0	0	0	0	0	0	0	0	0	0
0	0	0	0	0	0	0	0	0	0	0	0	0	0	0	0	0	0	0	0	0	0	0	0	0	0	0	0	0	0	0
0	0	0	0	0	0	0	0	0	0	0	0	0	0	0	0	0	0	0	0	0	0	0	0	0	0	0	0	0	0	0
0	0	0	0	0	0	0	0	0	0	0	0	0	0	0	0	0	0	0	0	0	0	0	0	0	0	0	0	0	0	0
0	0	0	0	0	0	0	0	0	0	0	0	0	0	0	0	0	0	0	0	0	0	0	0	0	0	0	0	0	0	0
0	0	0	0	0	0	0	0	0	0	0	0	0	0	0	0	0	0	0	0	0	0	0	0	0	0	0	0	0	0	0
0	0	0	0	0	0	0	0	0	0	0	0	0	0	0	0	0	0	0	0	0	0	0	0	0	0	0	0	0	0	0
0	0	0	0	0	0	0	0	0	0	0	0	0	0	0	0	0	0	0	0	0	0	0	0	0	0	0	0	0	0	0
0	0	0	0	0	0	0	0	0	0	0	0	0	0	0	0	0	0	0	0	0	0	0	0	0	0	0	0	0	0	0
0	0	0	0	0	0	0	0	0	0	0	0	0	0	0	0	0	0	0	0	0	0	0	0	0	0	0	0	0	0	0
0	0	0	0	0	0	0	0	0	0	0	0	0	0	0	0	0	0	0	0	0	0	0	0	0	0	0	0	0	0	0
0	0	0	0	0	0	0	0	0	0	0	0	0	0	0	0	0	0	0	0	0	0	0	0	0	0	0	0	0	0	0
0	0	0	0	0	0	0	0	0	0	0	0	0	0	0	0	0	0	0	0	0	0	0	0	0	0	0	0	0	0	0
0	0	0	0	0	0	0	0	0	0	0	0	0	0	0	0	0	0	0	0	0	0	0	0	0	0	0	0	0	0	0
0	0	0	0	0	0	0	0	0	0	0	0	0	0	0	0	0	0	0	0	0	0	0	0	0	0	0	0	0	0	0
0	0	0	0	0	0	0	0	0	0	0	0	0	0	0	0	0	0	0	0	0	0	0	0	0	0	0	0	0	0	0
0	0	0	0	0	0	0	0	0	0	0	0	0	0	0	0	0	0	0	0	0	0	0	0	0	0	0	0	0	0	0
0	0	0	0	0	0	0	0	0	0	0	0	0	0	0	0	0	0	0	0	0	0	0	0	0	0	0	0	0	0	0
0	0	0	0	0	0	0	0	0	0	0	0	0	0	0	0	0	0	0	0	0	0	0	0	0	0	0	0	0	0	0
0	0	0	0	0	0	0	0	0	0	0	0	0	0	0	0	0	0	0	0	0	0	0	0	0	0	0	0	0	0	0
0	0	0	0	0	0	0	0	0	0	0	0	0	0	0	0	0	0	0	0	0	0	0	0	0	0	0	0	0	0	0
0	0	0	0	0	0	0	0	0	0	0	0	0	0	0	0	0	0	0	0	0	0	0	0	0	0	0	0	0	0	0
0	0	0	0	0	0	0	0	0	0	0	0	0	0	0	0	0	0	0	0	0	0	0	0	0	0	0	0	0	0	0
0	0	0	0	0	0	0	0	0	0	0	0	0	0	0	0	0	0	0	0	0	0	0	0	0	0	0	0	0	0	0
0	0	0	0	0	0	0	0	0	0	0	0	0	0	0	0	0	0	0	0	0	0	0	0	0	0	0	0	0	0	0
0	0	0	0	0	0	0	0	0	0	0	0	0	0	0	0	0	0	0	0	0	0	0	0	0	0	0	0	0	0	0
0	0	0	0	0	0	0	0	0	0	0	0	0	0	0	0	0	0	0	0	0	0	0	0	0	0	0	0	0	0	0
0	0	0	0	0	0	0	0	0	0	0	0	0	0	0	0	0	0	0	0	0	0	0	0	0	0	0	0	0	0	0
0	0	0	0	0	0	0	0	0	0	0	0	0	0	0	0	0	0	0	0	0	0	0	0	0	0	0	0	0	0	0
0	0	0	0	0	0	0	0	0	0	0	0	0	0	0	0	0	0	0	0	0	0	0	0	0	0	0	0	0	0	0
0	0	0	0	0	0	0	0	0	0	0	0	0	0	0	0	0	0	0	0	0	0	0	0	0	0	0	0	0	0	0
0	0	0	0	0	0	0	0	0	0	0	0	0	0	0	0	0	0	0	0	0	0	0	0	0	0	0	0	0	0	0
0	0	0	0	0	0	0	0	0	0	0	0	0	0	0	0	0	0	0	0	0	0	0	0	0	0	0	0	0	0	0
0	0	0	0	0	0	0	0	0	0	0	0	0	0	0	0	0	0	0	0	0	0	0	0	0	0	0	0	0	0	0
0	0	0	0	0	0	0	0	0	0	0	0	0	0	0	0	0	0	0	0	0	0	0	0	0	0	0	0	0	0	0
0	0	0	0	0	0	0	0	0	0	0	0	0	0	0	0	0	0	0	0	0	0	0	0	0	0	0	0	0	0	0
0	0	0	0	0	0	0	0	0	0	0	0	0	0	0	0	0	0	0	0	0	0	0	0	0	0	0	0	0	0	0
0	0	0	0	0	0	0	0	0	0	0	0	0	0	0	0	0	0	0	0	0	0	0	0	0	0	0	0	0	0	0
0	0	0	0	0	0	0	0	0	0	0	0	0	0	0	0	0	0	0	0	0	0	0	0	0	0	0	0	0	0	0
0	0	0	0	0	0	0	0	0	0	0	0	0	0	0	0	0	0	0	0	0	0	0	0	0	0	0	0	0	0	0
0	0	0	0	0	0	0	0	0	0	0	0	0	0	0	0	0	0	0	0	0	0	0	0	0	0	0	0	0	0	0
0	0	0	0	0	0	0	0	0	0	0	0	0	0	0	0	0	0	0	0	0	0	0	0	0	0	0	0	0	0	0
0	0	0	0	0	0	0	0	0	0	0	0	0	0	0	0	0	0	0	0	0	0	0	0	0	0	0	0	0	0	0
0	0	0	0	0	0	0	0	0	0	0	0	0	0	0	0	0	0	0	0	0	0	0	0	0	0	0	0	0	0	0
0	0	0	0	0	0	0	0	0	0	0	0	0	0	0	0	0	0	0	0	0	0	0	0	0	0	0	0	0	0	0
0	0	0	0	0	0	0	0	0	0	0	0	0	0	0	0	0	0	0	0	0	0	0	0	0	0	0	0	0	0	0
0	0	0	0	0	0	0	0	0	0	0	0	0	0	0	0	0	0	0	0	0	0	0	0	0	0	0	0	0	0	0
0	0	0	0	0	0	0	0	0	0	0	0	0	0	0	0	0	0	0	0	0	0	0	0	0	0	0	0	0	0	0
0	0	0	0	0	0	0	0	0	0	0	0	0	0	0	0	0	0	0	0	0	0	0	0	0	0	0	0	0	0	0
0	0	0	0	0	0	0	0	0	0	0	0	0	0	0	0	0	0	0	0	0	0	0	0	0	0	0	0	0	0	0
0	0	0	0	0	0	0	0	0	0	0	0	0	0	0	0	0	0	0	0	0	0	0	0	0	0	0	0	0	0	0
0	0	0	0	0	0	0	0	0	0	0	0	0	0	0	0	0	0	0	0	0	0	0	0	0	0	0	0	0	0	0
0	0	0	0	0	0	0	0	0	0	0	0	0	0	0	0	0	0	0	0	0	0	0	0	0	0	0	0	0	0	0
0	0	0	0	0	0	0	0	0	0	0	0	0	0	0	0	0	0	0	0	0	0	0	0	0	0	0	0	0	0	0
0	0	0	0	0	0	0	0	0	0	0	0	0	0	0	0	0	0	0	0	0	0	0	0	0	0	0	0	0	0	0
0	0	0	0	0	0	0	0	0	0	0	0	0	0	0	0	0	0	0	0	0	0	0	0	0	0	0	0	0	0	0
0	0	0	0	0	0	0	0	0	0	0	0	0	0	0	0	0	0	0	0	0	0	0	0	0	0	0	0	0	0	0
0	0	0	0	0	0	0	0	0	0	0	0	0	0	0	0	0	0	0	0	0	0	0	0	0	0	0	0	0	0	0
0	0	0	0	0	0	0	0	0	0	0	0	0	0	0	0	0	0	0	0	0	0	0	0	0	0	0	0	0	0	0
0	0	0	0	0	0	0	0	0	0	0	0	0	0	0	0	0	0	0	0	0	0	0	0	0	0	0	0	0	0	0
0	0	0	0	0	0	0	0	0	0	0	0	0	0	0	0	0	0	0	0	0	0	0	0	0	0	0	0	0	0	0
0	0	0	0	0	0	0	0	0	0	0	0	0	0	0	0	0	0	0	0	0	0	0	0	0	0	0	0	0	0	0
0	0	0	0	0	0	0	0	0	0	0	0	0	0	0	0	0	0	0	0	0	0	0	0	0	0	0	0	0	0	0
0	0	0	0	0	0	0	0	0	0	0	0	0	0	0	0	0	0	0	0	0	0	0	0	0	0	0	0	0	0	0
0	0	0	0	0	0	0	0	0	0	0	0	0	0	0	0	0	0	0	0	0	0	0	0	0	0	0	0	0	0	0
0	0	0	0	0	0	0	0	0	0	0	0	0	0	0	0	0	0	0	0	0	0	0	0	0	0	0	0	0	0	0
0	0	0	0	0	0	0	0	0	0	0	0	0	0	0	0	0	0	0	0	0	0	0	0	0	0	0	0	0	0	0
0	0	0	0	0	0	0	0	0	0	0	0	0	0	0	0	0	0	0	0	0	0	0	0	0	0	0	0	0	0	0
0	0	0	0	0	0	0	0	0	0	0	0	0	0	0	0	0	0	0	0	0	0	0	0	0	0	0	0	0	0	0
0	0	0	0	0	0	0	0	0	0	0	0	0	0	0	0	0	0	0	0	0	0	0	0	0	0	0	0	0	0	0
0	0	0	0	0	0	0	0	0	0	0	0	0	0	0	0	0	0	0	0	0	0	0	0	0	0	0	0	0	0	0
0	0	0	0	0	0	0	0	0	0	0	0	0	0	0	0	0	0	0	0	0	0	0	0	0	0	0	0	0	0	0
0	0	0	0	0	0	0	0	0	0	0	0	0	0	0	0	0	0	0	0	0	0	0	0	0	0	0	0	0	0	0
0	0	0	0	0	0	0	0	0	0	0	0	0	0	0	0	0	0	0	0	0	0	0	0	0	0	0	0	0	0	0
0	0	0	0	0	0	0	0	0	0	0	0	0	0	0	0	0	0	0	0	0	0	0	0	0	0	0	0	0	0	0
0	0	0	0	0	0	0	0	0	0	0	0	0	0	0	0	0	0	0	0	0	0	0	0	0	0	0	0	0	0	0
0	0	0	0	0	0	0	0	0	0	0	0	0	0	0	0	0	0	0	0	0	0	0	0	0	0	0	0	0	0	0
0	0	0	0	0	0	0	0	0	0	0	0	0	0	0	0	0	0	0	0	0	0	0	0	0	0	0	0	0	0	0
0	0	0	0	0	0	0	0	0	0	0	0	0	0	0	0	0	0	0	0	0	0	0	0	0	0	0	0	0	0	0
0	0	0	0	0	0	0	0	0	0	0	0	0	0	0	0	0	0	0	0	0	0	0	0	0	0	0	0	0	0	0
0	0	0	0	0	0	0	0	0	0	0	0	0	0	0	0	0	0	0	0	0	0	0	0	0	0	0	0	0	0	0
0	0	0	0	0	0	0	0	0	0	0	0	0	0	0	0	0	0	0	0	0	0	0	0	0	0	0	0	0	0	0
0	0	0	0	0	0	0	0	0	0	0	0	0	0	0	0	0	0	0	0	0	0	0	0	0	0	0	0	0	0	0
0	0	0	0	0	0	0	0	0	0	0	0	0	0	0	0	0	0	0	0	0	0	0	0	0	0	0	0	0	0	0
0	0	0	0	0	0	0	0	0	0	0	0	0	0	0	0	0	0	0	0	0	0	0	0	0	0	0	0	0	0	0
0	0	0	0	0	0	0	0	0	0	0	0	0	0	0	0	0	0	0	0	0	0	0	0	0	0	0	0	0	0	0
0	0	0	0	0	0	0	0	0	0	0	0	0	0	0	0	0	0	0	0	0	0	0	0	0	0	0	0	0	0	0
0	0	0	0	0	0	0	0	0	0	0	0	0	0	0	0	0	0	0	0	0	0	0	0	0	0	0	0	0	0	0
0	0	0	0	0	0	0	0	0	0	0	0	0	0	0	0	0	0	0	0	0	0	0	0	0	0	0	0	0	0	0
0	0	0	0	0	0	0	0	0	0	0	0	0	0	0	0	0	0	0	0	0	0	0	0	0	0	0	0	0	0	0
0	0	0	0	0	0	0	0	0	0	0	0	0	0	0	0	0	0	0	0	0	0	0	0	0	0	0	0	0	0	0
0	0	0	0	0	0	0	0	0	0	0	0	0	0	0	0	0	0	0	0	0	0	0	0	0	0	0	0	0	0	0
0	0	0	0	0	0	0	0	0	0	0	0	0	0	0	0	0	0	0	0	0	0	0	0	0	0	0	0	0	0	0
0	0	0	0	0	0	0	0	0	0	0	0	0	0	0	0	0	0	0	0	0	0	0	0	0	0	0	0	0	0	0
0	0	0	0	0	0	0	0	0	0	0	0	0	0	0	0	0	0	0	0	0	0	0	0	0	0	0	0	0	0	0
0	0	0	0	0	0	0	0	0	0	0	0	0	0	0	0	0	0	0	0	0	0	0	0	0	0	0	0	0	0	0
0	0	0	0	0	0	0	0	0	0	0	0	0	0	0	0	0	0	0	0	0	0	0	0	0	0	0	0	0	0	0
0	0	0	0	0	0	0	0	0	0	0	0	0	0	0	0	0	0	0	0	0	0	0	0	0	0	0	0	0	0	0
0	0	0	0	0	0	0	0	0	0	0	0	0	0	0	0	0	0	0	0	0	0	0	0	0	0	0	0	0	0	0
0	0	0	0	0	0	0	0	0	0	0	0	0	0	0	0	0	0	0	0	0	0	0	0	0	0	0	0	0	0	0
0	0	0	0	0	0	0	0	0	0	0	0	0	0	0	0	0	0	0	0	0	0	0	0	0	0	0	0	0	0	0
0	0	0	0	0	0	0	0	0	0	0	0	0	0	0	0	0	0	0	0	0	0	0	0	0	0	0	0	0	0	0
0	0	0	0	0	0	0	0	0	0	0	0	0	0	0	0	0	0	0	0	0	0	0	0	0	0	0	0	0	0	0
0	0	0	0	0	0	0	0	0	0	0	0	0	0	0	0	0	0	0	0	0	0	0	0	0	0	0	0	0	0	0
0	0	0	0	0	0	0	0	0	0	0	0	0	0	0	0	0	0	0	0	0	0	0	0	0	0	0	0	0	0	0
0	0	0	0	0	0	0	0	0	0	0	0	0	0	0	0	0	0	0	0	0	0	0	0	0	0	0	0	0	0	0
0	0	0	0	0	0	0	0	0	0	0	0	0	0	0	0	0	0	0	0	0	0	0	0	0	0	0	0	0	0	0
0	0	0	0	0	0	0	0	0	0	0	0	0	0	0	0	0	0	0	0	0	0	0	0	0	0	0	0	0	0	0
0	0	0	0	0	0	0	0	0	0	0	0	0	0	0	0	0	0	0	0	0	0	0	0	0	0	0	0	0	0	0
0	0	0	0	0	0	0	0	0	0	0	0	0	0	0	0	0	0	0	0	0	0	0	0	0	0	0	0	0	0	0
0	0	0	0	0	0	0	0	0	0	0	0	0	0	0	0	0	0	0	0	0	0	0	0	0	0	0	0	0	0	0
0	0	0	0	0	0	0	0	0	0	0	0	0	0	0	0	0	0	0	0	0	0	0	0	0	0	0	0	0	0	0
0	0	0	0	0	0	0	0	0	0	0	0	0	0	0	0	0	0	0	0	0	0	0	0	0	0	0	0	0	0	0
0	0	0	0	0	0	0	0	0	0	0	0	0	0	0	0	0	0	0	0	0	0	0	0	0	0	0	0	0	0	0
0	0	0	0	0	0	0	0	0	0	0	0	0	0	0	0	0	0	0	0	0	0	0	0	0	0	0	0	0	0	0
0	0	0	0	0	0	0	0	0	0	0	0	0	0	0	0	0	0	0	0	0	0	0	0	0	0	0	0	0	0	0
0	0	0	0	0	0	0	0	0	0	0	0	0	0	0	0	0	0	0	0	0	0	0	0	0	0	0	0	0	0	0
0	0	0	0	0	0	0	0	0	0	0	0	0	0	0	0	0	0	0	0	0	0	0	0	0	0	0	0	0	0	0
0	0	0	0	0	0	0	0	0	0	0	0	0	0	0	0	0	0	0	0	0	0	0	0	0	0	0	0	0	0	0
0	0	0	0	0	0	0	0	0	0	0	0	0	0	0	0	0	0	0	0	0	0	0	0	0	0	0	0	0	0	0
0	0	0	0	0	0	0	0	0	0	0	0	0	0	0	0	0	0	0	0	0	0	0	0	0	0	0	0	0	0	0
0	0	0	0	0	0	0	0	0	0	0	0	0	0	0	0	0	0	0	0	0	0	0	0	0	0	0	0	0	0	0
0	0	0	0	0	0	0	0	0	0	0	0	0	0	0	0	0	0	0	0	0	0	0	0	0	0	0	0	0	0	0
0	0	0	0	0	0	0	0	0	0	0	0	0	0	0	0	0	0	0	0	0	0	0	0	0	0	0	0	0	0	0
0	0	0	0	0	0	0	0	0	0	0	0	0	0	0	0	0	0	0	0	0	0	0	0	0	0	0	0	0	0	0
0	0	0	0	0	0	0	0	0	0	0	0	0	0	0	0	0	0	0	0	0	0	0	0	0	0	0	0	0	0	0
0	0	0	0	0	0	0	0	0	0	0	0	0	0	0	0	0	0	0	0	0	0	0	0	0	0	0	0	0	0	0
0	0	0	0	0	0	0	0	0	0	0	0	0	0	0	0	0	0	0	0	0	0	0	0	0	0	0	0	0	0	0
0	0	0	0	0	0	0	0	0	0	0	0	0	0	0	0	0	0	0	0	0	0	0	0	0	0	0	0	0	0	0
0	0	0	0	0	0	0	0	0	0	0	0	0	0	0	0	0	0	0	0	0	0	0	0	0	0	0	0	0	0	0
0	0	0	0	0	0	0	0	0	0	0	0	0	0	0	0	0	0	0	0	0	0	0	0	0	0	0	0	0	0	0
0	0	0	0	0	0	0	0	0	0	0	0	0	0	0	0	0	0	0	0	0	0	0	0	0	0	0	0	0	0	0
0	0	0	0	0	0	0	0	0	0	0	0	0	0	0	0	0	0	0	0	0	0	0	0	0	0	0	0	0	0	0
0	0	0	0	0	0	0	0	0	0	0	0	0	0	0	0	0	0	0	0	0	0	0	0	0	0	0	0	0	0	0
0	0	0	0	0	0	0	0	0	0	0	0	0	0	0	0	0	0	0	0	0	0	0	0	0	0	0	0	0	0	0
0	0	0	0	0	0	0	0	0	0	0	0	0	0	0	0	0	0	0	0	0	0	0	0	0	0	0	0	0	0	0
0	0	0	0	0	0	0	0	0	0	0	0	0	0	0	0	0	0	0	0	0	0	0	0	0	0	0	0	0	0	0
0	0	0	0	0	0	0	0	0	0	0	0	0	0	0	0	0	0	0	0	0	0	0	0	0	0	0	0	0	0	0
0	0	0	0	0	0	0	0	0	0	0	0	0	0	0	0	0	0	0	0	0	0	0	0	0	0	0	0	0	0	0
0	0	0	0	0	0	0	0	0	0	0	0	0	0	0	0	0	0	0	0	0	0	0	0	0	0	0	0	0	0	0
0	0	0	0	0	0	0	0	0	0	0	0	0	0	0	0	0	0	0	0	0	0	0	0	0	0	0	0	0	0	0
0	0	0	0	0	0	0	0	0	0	0	0	0	0	0	0	0	0	0	0	0	0	0	0	0	0	0	0	0	0	0
0	0	0	0	0	0	0	0	0	0	0	0	0	0	0	0	0	0	0	0	0	0	0	0	0	0	0	0	0	0	0
0	0	0	0	0	0	0	0	0	0	0	0	0	0	0	0	0	0	0	0	0	0	0	0	0	0	0	0	0	0	0
0	0	0	0	0	0	0	0	0	0	0	0	0	0	0	0	0	0	0	0	0	0	0	0	0	0	0	0	0	0	0
0	0	0	0	0	0	0	0	0	0	0	0	0	0	0	0	0	0	0	0	0	0	0	0	0	0	0	0	0	0	0
0	0	0	0	0	0	0	0	0	0	0	0	0	0	0	0	0	0	0	0	0	0	0	0	0	0	0	0	0	0	0
0	0	0	0	0	0	0	0	0	0	0	0	0	0	0	0	0	0	0	0	0	0	0	0	0	0	0	0	0	0	0
0	0	0	0	0	0	0	0	0	0	0	0	0	0	0	0	0	0	0	0	0	0	0	0	0	0	0	0	0	0	0
0	0	0	0	0	0	0	0	0	0	0	0	0	0	0	0	0	0	0	0	0	0	0	0	0	0	0	0	0	0	0
0	0	0	0	0	0	0	0	0	0	0	0	0	0	0	0	0	0	0	0	0	0	0	0	0	0	0	0	0	0	0
0	0	0	0	0	0	0	0	0	0	0	0	0	0	0	0	0	0	0	0	0	0	0	0	0	0	0	0	0	0	0
0	0	0	0	0	0	0	0	0	0	0	0	0	0	0	0	0	0	0	0	0	0	0	0	0	0	0	0	0	0	0
0	0	0	0	0	0	0	0	0	0	0	0	0	0	0	0	0	0	0	0	0	0	0	0	0	0	0	0	0	0	0
0	0	0	0	0	0	0	0	0	0	0	0	0	0	0	0	0	0	0	0	0	0	0	0	0	0	0	0	0	0	0
0	0	0	0	0	0	0	0	0	0	0	0	0	0	0	0	0	0	0	0	0	0	0	0	0	0	0	0	0	0	0
0	0	0	0	0	0	0	0	0	0	0	0	0	0	0	0	0	0	0	0	0	0	0	0	0	0	0	0	0	0	0
0	0	0	0	0	0	0	0	0	0	0	0	0	0	0	0	0	0	0	0	0	0	0	0	0	0	0	0	0	0	0
0	0	0	0	0	0	0	0	0	0	0	0	0	0	0	0	0	0	0	0	0	0	0	0	0	0	0	0	0	0	0
0	0	0	0	0	0	0	0	0	0	0	0	0	0	0	0	0	0	0	0	0	0	0	0	0	0	0	0	0	0	0
0	0	0	0	0	0	0	0	0	0	0	0	0	0	0	0	0	0	0	0	0	0	0	0	0	0	0	0	0	0	0
0	0	0	0	0	0	0	0	0	0	0	0	0	0	0	0	0	0	0	0	0	0	0	0	0	0	0	0	0	0	0
0	0	0	0	0	0	0	0	0	0	0	0	0	0	0	0	0	0	0	0	0	0	0	0	0	0	0	0	0	0	0
0	0	0	0	0	0	0	0	0	0	0	0	0	0	0	0	0	0	0	0	0	0	0	0	0	0	0	0	0	0	0
0	0	0	0	0	0	0	0	0	0	0	0	0	0	0	0	0	0	0	0	0	0	0	0	0	0	0	0	0	0	0
0	0	0	0	0	0	0	0	0	0	0	0	0	0	0	0	0	0	0	0	0	0	0	0	0	0	0	0	0	0	0
0	0	0	0	0	0	0	0	0	0	0	0	0	0	0	0	0	0	0	0	0	0	0	0	0	0	0	0	0	0	0
0	0	0	0	0	0	0	0	0	0	0	0	0	0	0	0	0	0	0	0	0	0	0	0	0	0	0	0	0	0	0
0	0	0	0	0	0	0	0	0	0	0	0	0	0	0	0	0	0	0	0	0	0	0	0	0	0	0	0	0	0	0
0	0	0	0	0	0	0	0	0	0	0	0	0	0	0	0	0	0	0	0	0	0	0	0	0	0	0	0	0	0	0
0	0	0	0	0	0	0	0	0	0	0	0	0	0	0	0	0	0	0	0	0	0	0	0	0	0	0	0	0	0	0
0	0	0	0	0	0	0	0	0	0	0	0	0	0	0	0	0	0	0	0	0	0	0	0	0	0	0	0	0	0	0
0	0	0	0	0	0	0	0	0	0	0	0	0	0	0	0	0	0	0	0	0	0	0	0	0	0	0	0	0	0	0
0	0	0	0	0	0	0	0	0	0	0	0	0	0	0	0	0	0	0	0	0	0	0	0	0	0	0	0	0	0	0
0	0	0	0	0	0	0	0	0	0	0	0	0	0	0	0	0	0	0	0	0	0	0	0	0	0	0	0	0	0	0
0	0	0	0	0	0	0	0	0	0	0	0	0	0	0	0	0	0	0	0	0	0	0	0	0	0	0	0	0	0	0
0	0	0	0	0	0	0	0	0	0	0	0	0	0	0	0	0	0	0	0	0	0	0	0	0	0	0	0	0	0	0
0	0	0	0	0	0	0	0	0	0	0	0	0	0	0	0	0	0	0	0	0	0	0	0	0	0	0	0	0	0	0
0	0	0	0	0	0	0	0	0	0	0	0	0	0	0	0	0	0	0	0	0	0	0	0	0	0	0	0	0	0	0
0	0	0	0	0	0	0	0	0	0	0	0	0	0	0	0	0	0	0	0	0	0	0	0	0	0	0	0	0	0	0
0	0	0	0	0	0	0	0	0	0	0	0	0	0	0	0	0	0	0	0	0	0	0	0	0	0	0	0	0	0	0
0	0	0	0	0	0	0	0	0	0	0	0	0	0	0	0	0	0	0	0	0	0	0	0	0	0	0	0	0	0	0
0	0	0	0	0	0	0	0	0	0	0	0	0	0	0	0	0	0	0	0	0	0	0	0	0	0	0	0	0	0	0
0	0	0	0	0	0	0	0	0	0	0	0	0	0	0	0	0	0	0	0	0	0	0	0	0	0	0	0	0	0	0
0	0	0	0	0	0	0	0	0	0	0	0	0	0	0	0	0	0	0	0	0	0	0	0	0	0	0	0	0	0	0
0	0	0	0	0	0	0	0	0	0	0	0	0	0	0	0	0	0	0	0	0	0	0	0	0	0	0	0	0	0	0
0	0	0	0	0	0	0	0	0	0	0	0	0	0	0	0	0	0	0	0	0	0	0	0	0	0	0	0	0	0	0
0	0	0	0	0	0	0	0	0	0	0	0	0	0	0	0	0	0	0	0	0	0	0	0	0	0	0	0	0	0	0
0	0	0	0	0	0	0	0	0	0	0	0	0	0	0	0	0	0	0	0	0	0	0	0	0	0	0	0	0	0	0
0	0	0	0	0	0	0	0	0	0	0	0	0	0	0	0	0	0	0	0	0	0	0	0	0	0	0	0	0	0	0
0	0	0	0	0	0	0	0	0	0	0	0	0	0	0	0	0	0	0	0	0	0	0	0	0	0	0	0	0	0	0
0	0	0	0	0	0	0	0	0	0	0	0	0	0	0	0	0	0	0	0	0	0	0	0	0	0	0	0	0	0	0
0	0	0	0	0	0	0	0	0	0	0	0	0	0	0	0	0	0	0	0	0	0	0	0	0	0	0	0	0	0	0
0	0	0	0	0	0	0	0	0	0	0	0	0	0	0	0	0	0	0	0	0	0	0	0	0	0	0	0	0	0	0
0	0	0	0	0	0	0	0	0	0	0	0	0	0	0	0	0	0	0	0	0	0	0	0	0	0	0	0	0	0	0
0	0	0	0	0	0	0	0	0	0	0	0	0	0	0	0	0	0	0	0	0	0	0	0	0	0	0	0	0	0	0
0	0	0	0	0	0	0	0	0	0	0	0	0	0	0	0	0	0	0	0	0	0	0	0	0	0	0	0	0	0	0
0	0	0	0	0	0	0	0	0	0	0	0	0	0	0	0	0	0	0	0	0	0	0	0	0	0	0	0	0	0	0
0	0	0	0	0	0	0	0	0	0	0	0	0	0	0	0	0	0	0	0	0	0	0	0	0	0	0	0	0	0	0
0	0	0	0	0	0	0	0	0	0	0	0	0	0	0	0	0	0	0	0	0	0	0	0	0	0	0	0	0	0	0
0	0	0	0	0	0	0	0	0	0	0	0	0	0	0	0	0	0	0	0	0	0	0	0	0	0	0	0	0	0	0
0	0	0	0	0	0	0	0	0	0	0	0	0	0	0	0	0	0	0	0	0	0	0	0	0	0	0	0	0	0	0
0	0	0	0	0	0	0	0	0	0	0	0	0	0	0	0	0	0	0	0	0	0	0	0	0	0	0	0	0	0	0
0	0	0	0	0	0	0	0	0	0	0	0	0	0	0	0	0	0	0	0	0	0	0	0	0	0	0	0	0	0	0
0	0	0	0	0	0	0	0	0	0	0	0	0	0	0	0	0	0	0	0	0	0	0	0	0	0	0	0	0	0	0
0	0	0	0	0	0	0	0	0	0	0	0	0	0	0	0	0	0	0	0	0	0	0	0	0	0	0	0	0	0	0
0	0	0	0	0	0	0	0	0	0	0	0	0	0	0	0	0	0	0	0	0	0	0	0	0	0	0	0	0	0	0
0	0	0	0	0	0	0	0	0	0	0	0	0	0	0	0	0	0	0	0	0	0	0	0	0	0	0	0	0	0	0
0	0	0	0	0	0	0	0	0	0	0	0	0	0	0	0	0	0	0	0	0	0	0	0	0	0	0	0	0	0	0
0	0	0	0	0	0	0	0	0	0	0	0	0	0	0	0	0	0	0	0	0	0	0	0	0	0	0	0	0	0	0
0	0	0	0	0	0	0	0	0	0	0	0	0	0	0	0	0	0	0	0	0	0	0	0	0	0	0	0	0	0	0
0	0	0	0	0	0	0	0	0	0	0	0	0	0	0	0	0	0	0	0	0	0	0	0	0	0	0	0	0	0	0
0	0	0	0	0	0	0	0	0	0	0	0	0	0	0	0	0	0	0	0	0	0	0	0	0	0	0	0	0	0	0
0	0	0	0	0	0	0	0	0	0	0	0	0	0	0	0	0	0	0	0	0	0	0	0	0	0	0	0	0	0	0
0	0	0	0	0	0	0	0	0	0	0	0	0	0	0	0	0	0	0	0	0	0	0	0	0	0	0	0	0	0	0
0	0	0	0	0	0	0	0	0	0	0	0	0	0	0	0	0	0	0	0	0	0	0	0	0	0	0	0	0	0	0
0	0	0	0	0	0	0	0	0	0	0	0	0	0	0	0	0	0	0	0	0	0	0	0	0	0	0	0	0	0	0
0	0	0	0	0	0	0	0	0	0	0	0	0	0	0	0	0	0	0	0	0	0	0	0	0	0	0	0	0	0	0
0	0	0	0	0	0	0	0	0	0	0	0	0	0	0	0	0	0	0	0	0	0	0	0	0	0	0	0	0	0	0
0	0	0	0	0	0	0	0	0	0	0	0	0	0	0	0	0	0	0	0	0	0	0	0	0	0	0	0	0	0	0
0	0	0	0	0	0	0	0	0	0	0	0	0	0	0	0	0	0	0	0	0	0	0	0	0	0	0	0	0	0	0
0	0	0	0	0	0	0	0	0	0	0	0	0	0	0	0	0	0	0	0	0	0	0	0	0	0	0	0	0	0	0
0	0	0	0	0	0	0	0	0	0	0	0	0	0	0	0	0	0	0	0	0	0	0	0	0	0	0	0	0	0	0
0	0	0	0	0	0	0	0	0	0	0	0	0	0	0	0	0	0	0	0	0	0	0	0	0	0	0	0	0	0	0
0	0	0	0	0	0	0	0	0	0	0	0	0	0	0	0	0	0	0	0	0	0	0	0	0	0	0	0	0	0	0
0	0	0	0	0	0	0	0	0	0	0	0	0	0	0	0	0	0	0	0	0	0	0	0	0	0	0	0	0	0	0
0	0	0	0	0	0	0	0	0	0	0	0	0	0	0	0	0	0	0	0	0	0	0	0	0	0	0	0	0	0	0
0	0	0	0	0	0	0	0	0	0	0	0	0	0	0	0	0	0	0	0	0	0	0	0	0	0	0	0	0	0	0
0	0	0	0	0	0	0	0	0	0	0	0	0	0	0	0	0	0	0	0	0	0	0	0	0	0	0	0	0	0	0
0	0	0	0	0	0	0	0	0	0	0	0	0	0	0	0	0	0	0	0	0	0	0	0	0	0	0	0	0	0	0
0	0	0	0	0	0	0	0	0	0	0	0	0	0	0	0	0	0	0	0	0	0	0	0	0	0	0	0	0	0	0
0	0	0	0	0	0	0	0	0	0	0	0	0	0	0	0	0	0	0	0	0	0	0	0	0	0	0	0	0	0	0
0	0	0	0	0	0	0	0	0	0	0	0	0	0	0	0	0	0	0	0	0	0	0	0	0	0	0	0	0	0	0
0	0	0	0	0	0	0	0	0	0	0	0	0	0	0	0	0	0	0	0	0	0	0	0	0	0	0	0	0	0	0
0	0	0	0	0	0	0	0	0	0	0	0	0	0	0	0	0	0	0	0	0	0	0	0	0	0	0	0	0	0	0
0	0	0	0	0	0	0	0	0	0	0	0	0	0	0	0	0	0	0	0	0	0	0	0	0	0	0	0	0	0	0
0	0	0	0	0	0	0	0	0	0	0	0	0	0	0	0	0	0	0	0	0	0	0	0	0	0	0	0	0	0	0
0	0	0	0	0	0	0	0	0	0	0	0	0	0	0	0	0	0	0	0	0	0	0	0	0	0	0	0	0	0	0
0	0	0	0	0	0	0	0	0	0	0	0	0	0	0	0	0	0	0	0	0	0	0	0	0	0	0	0	0	0	0
0	0	0	0	0	0	0	0	0	0	0	0	0	0	0	0	0	0	0	0	0	0	0	0	0	0	0	0	0	0	0
0	0	0	0	0	0	0	0	0	0	0	0	0	0	0	0	0	0	0	0	0	0	0	0	0	0	0	0	0	0	0
0	0	0	0	0	0	0	0	0	0	0	0	0	0	0	0	0	0	0	0	0	0	0	0	0	0	0	0	0	0	0
0	0	0	0	0	0	0	0	0	0	0	0	0	0	0	0	0	0	0	0	0	0	0	0	0	0	0	0	0	0	0
0	0	0	0	0	0	0	0	0	0	0	0	0	0	0	0	0	0	0	0	0	0	0	0	0	0	0	0	0	0	0
0	0	0	0	0	0	0	0	0	0	0	0	0	0	0	0	0	0	0	0	0	0	0	0	0	0	0	0	0	0	0
0	0	0	0	0	0	0	0	0	0	0	0	0	0	0	0	0	0	0	0	0	0	0	0	0	0	0	0	0	0	0
0	0	0	0	0	0	0	0	0	0	0	0	0	0	0	0	0	0	0	0	0	0	0	0	0	0	0	0	0	0	0
0	0	0	0	0	0	0	0	0	0	0	0	0	0	0	0	0	0	0	0	0	0	0	0	0	0	0	0	0	0	0
0	0	0	0	0	0	0	0	0	0	0	0	0	0	0	0	0	0	0	0	0	0	0	0	0	0	0	0	0	0	0
0	0	0	0	0	0	0	0	0	0	0	0	0	0	0	0	0	0	0	0	0	0	0	0	0	0	0	0	0	0	0
0	0	0	0	0	0	0	0	0	0	0	0	0	0	0	0	0	0	0	0	0	0	0	0	0	0	0	0	0	0	0
0	0	0	0	0	0	0	0	0	0	0	0	0	0	0	0	0	0	0	0	0	0	0	0	0	0	0	0	0	0	0
0	0	0	0	0	0	0	0	0	0	0	0	0	0	0	0	0	0	0	0	0	0	0	0	0	0	0	0	0	0	0
0	0	0	0	0	0	0	0	0	0	0	0	0	0	0	0	0	0	0	0	0	0	0	0	0	0	0	0	0	0	0
0	0	0	0	0	0	0	0	0	0	0	0	0	0	0	0	0	0	0	0	0	0	0	0	0	0	0	0	0	0	0
0	0	0	0	0	0	0	0	0	0	0	0	0	0	0	0	0	0	0	0	0	0	0	0	0	0	0	0	0	0	0
0	0	0	0	0	0	0	0	0	0	0	0	0	0	0	0	0	0	0	0	0	0	0	0	0	0	0	0	0	0	0
0	0	0	0	0	0	0	0	0	0	0	0	0	0	0	0	0	0	0	0	0	0	0	0	0	0	0	0	0	0	0
0	0	0	0	0	0	0	0	0	0	0	0	0	0	0	0	0	0	0	0	0	0	0	0	0	0	0	0	0	0	0
0	0	0	0	0	0	0	0	0	0	0	0	0	0	0	0	0	0	0	0	0	0	0	0	0	0	0	0	0	0	0
0	0	0	0	0	0	0	0	0	0	0	0	0	0	0	0	0	0	0	0	0	0	0	0	0	0	0	0	0	0	0
0	0	0	0	0	0	0	0	0	0	0	0	0	0	0	0	0	0	0	0	0	0	0	0	0	0	0	0	0	0	0
0	0	0	0	0	0	0	0	0	0	0	0	0	0	0	0	0	0	0	0	0	0	0	0	0	0	0	0	0	0	0
0	0	0	0	0	0	0	0	0	0	0	0	0	0	0	0	0	0	0	0	0	0	0	0	0	0	0	0	0	0	0
0	0	0	0	0	0	0	0	0	0	0	0	0	0	0	0	0	0	0	0	0	0	0	0	0	0	0	0	0	0	0
0	0	0	0	0	0	0	0	0	0	0	0	0	0	0	0	0	0	0	0	0	0	0	0	0	0	0	0	0	0	0
0	0	0	0	0	0	0	0	0	0	0	0	0	0	0	0	0	0	0	0	0	0	0	0	0	0	0	0	0	0	0
0	0	0	0	0	0	0	0	0	0	0	0	0	0	0	0	0	0	0	0	0	0	0	0	0	0	0	0	0	0	0
0	0	0	0	0	0	0	0	0	0	0	0	0	0	0	0	0	0	0	0	0	0	0	0	0	0	0	0	0	0	0
0	0	0	0	0	0	0	0	0	0	0	0	0	0	0	0	0	0	0	0	0	0	0	0	0	0	0	0	0	0	0
0	0	0	0	0	0	0	0	0	0	0	0	0	0	0	0	0	0	0	0	0	0	0	0	0	0	0	0	0	0	0
0	0	0	0	0	0	0	0	0	0	0	0	0	0	0	0	0	0	0	0	0	0	0	0	0	0	0	0	0	0	0
0	0	0	0	0	0	0	0	0	0	0	0	0	0	0	0	0	0	0	0	0	0	0	0	0	0	0	0	0	0	0
0	0	0	0	0	0	0	0	0	0	0	0	0	0	0	0	0	0	0	0	0	0	0	0	0	0	0	0	0	0	0
0	0	0	0	0	0	0	0	0	0	0	0	0	0	0	0	0	0	0	0	0	0	0	0	0	0	0	0	0	0	0
0	0	0	0	0	0	0	0	0	0	0	0	0	0	0	0	0	0	0	0	0	0	0	0	0	0	0	0	0	0	0
0	0	0	0	0	0	0	0	0	0	0	0	0	0	0	0	0	0	0	0	0	0	0	0	0	0	0	0	0	0	0
0	0	0	0	0	0	0	0	0	0	0	0	0	0	0	0	0	0	0	0	0	0	0	0	0	0	0	0	0	0	0
0	0	0	0	0	0	0	0	0	0	0	0	0	0	0	0	0	0	0	0	0	0	0	0	0	0	0	0	0	0	0
0	0	0	0	0	0	0	0	0	0	0	0	0	0	0	0	0	0	0	0	0	0	0	0	0	0	0	0	0	0	0
0	0	0	0	0	0	0	0	0	0	0	0	0	0	0	0	0	0	0	0	0	0	0	0	0	0	0	0	0	0	0
0	0	0	0	0	0	0	0	0	0	0	0	0	0	0	0	0	0	0	0	0	0	0	0	0	0	0	0	0	0	0
0	0	0	0	0	0	0	0	0	0	0	0	0	0	0	0	0	0	0	0	0	0	0	0	0	0	0	0	0	0	0
0	0	0	0	0	0	0	0	0	0	0	0	0	0	0	0	0	0	0	0	0	0	0	0	0	0	0	0	0	0	0
0	0	0	0	0	0	0	0	0	0	0	0	0	0	0	0	0	0	0	0	0	0	0	0	0	0	0	0	0	0	0
0	0	0	0	0	0	0	0	0	0	0	0	0	0	0	0	0	0	0	0	0	0	0	0	0	0	0	0	0	0	0
0	0	0	0	0	0	0	0	0	0	0	0	0	0	0	0	0	0	0	0	0	0	0	0	0	0	0	0	0	0	0
0	0	0	0	0	0	0	0	0	0	0	0	0	0	0	0	0	0	0	0	0	0	0	0	0	0	0	0	0	0	0
0	0	0	0	0	0	0	0	0	0	0	0	0	0	0	0	0	0	0	0	0	0	0	0	0	0	0	0	0	0	0
0	0	0	0	0	0	0	0	0	0	0	0	0	0	0	0	0	0	0	0	0	0	0	0	0	0	0	0	0	0	0
0	0	0	0	0	0	0	0	0	0	0	0	0	0	0	0	0	0	0	0	0	0	0	0	0	0	0	0	0	0	0
0	0	0	0	0	0	0	0	0	0	0	0	0	0	0	0	0	0	0	0	0	0	0	0	0	0	0	0	0	0	0
0	0	0	0	0	0	0	0	0	0	0	0	0	0	0	0	0	0	0	0	0	0	0	0	0	0	0	0	0	0	0
0	0	0	0	0	0	0	0	0	0	0	0	0	0	0	0	0	0	0	0	0	0	0	0	0	0	0	0	0	0	0
0	0	0	0	0	0	0	0	0	0	0	0	0	0	0	0	0	0	0	0	0	0	0	0	0	0	0	0	0	0	0
0	0	0	0	0	0	0	0	0	0	0	0	0	0	0	0	0	0	0	0	0	0	0	0	0	0	0	0	0	0	0
0	0	0	0	0	0	0	0	0	0	0	0	0	0	0	0	0	0	0	0	0	0	0	0	0	0	0	0	0	0	0
0	0	0	0	0	0	0	0	0	0	0	0	0	0	0	0	0	0	0	0	0	0	0	0	0	0	0	0	0	0	0
0	0	0	0	0	0	0	0	0	0	0	0	0	0	0	0	0	0	0	0	0	0	0	0	0	0	0	0	0	0	0
0	0	0	0	0	0	0	0	0	0	0	0	0	0	0	0	0	0	0	0	0	0	0	0	0	0	0	0	0	0	0
0	0	0	0	0	0	0	0	0	0	0	0	0	0	0	0	0	0	0	0	0	0	0	0	0	0	0	0	0	0	0
0	0	0	0	0	0	0	0	0	0	0	0	0	0	0	0	0	0	0	0	0	0	0	0	0	0	0	0	0	0	0
0	0	0	0	0	0	0	0	0	0	0	0	0	0	0	0	0	0	0	0	0	0	0	0	0	0	0	0	0	0	0
0	0	0	0	0	0	0	0	0	0	0	0	0	0	0	0	0	0	0	0	0	0	0	0	0	0	0	0	0	0	0
0	0	0	0	0	0	0	0	0	0	0	0	0	0	0	0	0	0	0	0	0	0	0	0	0	0	0	0	0	0	0
0	0	0	0	0	0	0	0	0	0	0	0	0	0	0	0	0	0	0	0	0	0	0	0	0	0	0	0	0	0	0
0	0	0	0	0	0	0	0	0	0	0	0	0	0	0	0	0	0	0	0	0	0	0	0	0	0	0	0	0	0	0
0	0	0	0	0	0	0	0	0	0	0	0	0	0	0	0	0	0	0	0	0	0	0	0	0	0	0	0	0	0	0
0	0	0	0	0	0	0	0	0	0	0	0	0	0	0	0	0	0	0	0	0	0	0	0	0	0	0	0	0	0	0
0	0	0	0	0	0	0	0	0	0	0	0	0	0	0	0	0	0	0	0	0	0	0	0	0	0	0	0	0	0	0
0	0	0	0	0	0	0	0	0	0	0	0	0	0	0	0	0	0	0	0	0	0	0	0	0	0	0	0	0	0	0
0	0	0	0	0	0	0	0	0	0	0	0	0	0	0	0	0	0	0	0	0	0	0	0	0	0	0	0	0	0	0
0	0	0	0	0	0	0	0	0	0	0	0	0	0	0	0	0	0	0	0	0	0	0	0	0	0	0	0	0	0	0
0	0	0	0	0	0	0	0	0	0	0	0	0	0	0	0	0	0	0	0	0	0	0	0	0	0	0	0	0	0	0
0	0	0	0	0	0	0	0	0	0	0	0	0	0	0	0	0	0	0	0	0	0	0	0	0	0	0	0	0	0	0
0	0	0	0	0	0	0	0	0	0	0	0	0	0	0	0	0	0	0	0	0	0	0	0	0	0	0	0	0	0	0
0	0	0	0	0	0	0	0	0	0	0	0	0	0	0	0	0	0	0	0	0	0	0	0	0	0	0	0	0	0	0
0	0	0	0	0	0	0	0	0	0	0	0	0	0	0	0	0	0	0	0	0	0	0	0	0	0	0	0	0	0	0
0	0	0	0	0	0	0	0	0	0	0	0	0	0	0	0	0	0	0	0	0	0	0	0	0	0	0	0	0	0	0
0	0	0	0	0	0	0	0	0	0	0	0	0	0	0	0	0	0	0	0	0	0	0	0	0	0	0	0	0	0	0
0	0	0	0	0	0	0	0	0	0	0	0	0	0	0	0	0	0	0	0	0	0	0	0	0	0	0	0	0	0	0
0	0	0	0	0	0	0	0	0	0	0	0	0	0	0	0	0	0	0	0	0	0	0	0	0	0	0	0	0	0	0
0	0	0	0	0	0	0	0	0	0	0	0	0	0	0	0	0	0	0	0	0	0	0	0	0	0	0	0	0	0	0
0	0	0	0	0	0	0	0	0	0	0	0	0	0	0	0	0	0	0	0	0	0	0	0	0	0	0	0	0	0	0
0	0	0	0	0	0	0	0	0	0	0	0	0	0	0	0	0	0	0	0	0	0	0	0	0	0	0	0	0	0	0
0	0	0	0	0	0	0	0	0	0	0	0	0	0	0	0	0	0	0	0	0	0	0	0	0	0	0	0	0	0	0
0	0	0	0	0	0	0	0	0	0	0	0	0	0	0	0	0	0	0	0	0	0	0	0	0	0	0	0	0	0	0
0	0	0	0	0	0	0	0	0	0	0	0	0	0	0	0	0	0	0	0	0	0	0	0	0	0	0	0	0	0	0
0	0	0	0	0	0	0	0	0	0	0	0	0	0	0	0	0	0	0	0	0	0	0	0	0	0	0	0	0	0	0
0	0	0	0	0	0	0	0	0	0	0	0	0	0	0	0	0	0	0	0	0	0	0	0	0	0	0	0	0	0	0
0	0	0	0	0	0	0	0	0	0	0	0	0	0	0	0	0	0	0	0	0	0	0	0	0	0	0	0	0	0	0
0	0	0	0	0	0	0	0	0	0	0	0	0	0	0	0	0	0	0	0	0	0	0	0	0	0	0	0	0	0	0
0	0	0	0	0	0	0	0	0	0	0	0	0	0	0	0	0	0	0	0	0	0	0	0	0	0	0	0	0	0	0
0	0	0	0	0	0	0	0	0	0	0	0	0	0	0	0	0	0	0	0	0	0	0	0	0	0	0	0	0	0	0
0	0	0	0	0	0	0	0	0	0	0	0	0	0	0	0	0	0	0	0	0	0	0	0	0	0	0	0	0	0	0
0	0	0	0	0	0	0	0	0	0	0	0	0	0	0	0	0	0	0	0	0	0	0	0	0	0	0	0	0	0	0
0	0	0	0	0	0	0	0	0	0	0	0	0	0	0	0	0	0	0	0	0	0	0	0	0	0	0	0	0	0	0
0	0	0	0	0	0	0	0	0	0	0	0	0	0	0	0	0	0	0	0	0	0	0	0	0	0	0	0	0	0	0
0	0	0	0	0	0	0	0	0	0	0	0	0	0	0	0	0	0	0	0	0	0	0	0	0	0	0	0	0	0	0
0	0	0	0	0	0	0	0	0	0	0	0	0	0	0	0	0	0	0	0	0	0	0	0	0	0	0	0	0	0	0
0	0	0	0	0	0	0	0	0	0	0	0	0	0	0	0	0	0	0	0	0	0	0	0	0	0	0	0	0	0	0
0	0	0	0	0	0	0	0	0	0	0	0	0	0	0	0	0	0	0	0	0	0	0	0	0	0	0	0	0	0	0
0	0	0	0	0	0	0	0	0	0	0	0	0	0	0	0	0	0	0	0	0	0	0	0	0	0	0	0	0	0	0
0	0	0	0	0	0	0	0	0	0	0	0	0	0	0	0	0	0	0	0	0	0	0	0	0	0	0	0	0	0	0
0	0	0	0	0	0	0	0	0	0	0	0	0	0	0	0	0	0	0	0	0	0	0	0	0	0	0	0	0	0	0
0	0	0	0	0	0	0	0	0	0	0	0	0	0	0	0	0	0	0	0	0	0	0	0	0	0	0	0	0	0	0
0	0	0	0	0	0	0	0	0	0	0	0	0	0	0	0	0	0	0	0	0	0	0	0	0	0	0	0	0	0	0
0	0	0	0	0	0	0	0	0	0	0	0	0	0	0	0	0	0	0	0	0	0	0	0	0	0	0	0	0	0	0
0	0	0	0	0	0	0	0	0	0	0	0	0	0	0	0	0	0	0	0	0	0	0	0	0	0	0	0	0	0	0
0	0	0	0	0	0	0	0	0	0	0	0	0	0	0	0	0	0	0	0	0	0	0	0	0	0	0	0	0	0	0
0	0	0	0	0	0	0	0	0	0	0	0	0	0	0	0	0	0	0	0	0	0	0	0	0	0	0	0	0	0	0
0	0	0	0	0	0	0	0	0	0	0	0	0	0	0	0	0	0	0	0	0	0	0	0	0	0	0	0	0	0	0
0	0	0	0	0	0	0	0	0	0	0	0	0	0	0	0	0	0	0	0	0	0	0	0	0	0	0	0	0	0	0
0	0	0	0	0	0	0	0	0	0	0	0	0	0	0	0	0	0	0	0	0	0	0	0	0	0	0	0	0	0	0
0	0	0	0	0	0	0	0	0	0	0	0	0	0	0	0	0	0	0	0	0	0	0	0	0	0	0	0	0	0	0
0	0	0	0	0	0	0	0	0	0	0	0	0	0	0	0	0	0	0	0	0	0	0	0	0	0	0	0	0	0	0
0	0	0	0	0	0	0	0	0	0	0	0	0	0	0	0	0	0	0	0	0	0	0	0	0	0	0	0	0	0	0
0	0	0	0	0	0	0	0	0	0	0	0	0	0	0	0	0	0	0	0	0	0	0	0	0	0	0	0	0	0	0
0	0	0	0	0	0	0	0	0	0	0	0	0	0	0	0	0	0	0	0	0	0	0	0	0	0	0	0	0	0	0
0	0	0	0	0	0	0	0	0	0	0	0	0	0	0	0	0	0	0	0	0	0	0	0	0	0	0	0	0	0	0
0	0	0	0	0	0	0	0	0	0	0	0	0	0	0	0	0	0	0	0	0	0	0	0	0	0	0	0	0	0	0
0	0	0	0	0	0	0	0	0	0	0	0	0	0	0	0	0	0	0	0	0	0	0	0	0	0	0	0	0	0	0
0	0	0	0	0	0	0	0	0	0	0	0	0	0	0	0	0	0	0	0	0	0	0	0	0	0	0	0	0	0	0
0	0	0	0	0	0	0	0	0	0	0	0	0	0	0	0	0	0	0	0	0	0	0	0	0	0	0	0	0	0	0
0	0	0	0	0	0	0	0	0	0	0	0	0	0	0	0	0	0	0	0	0	0	0	0	0	0	0	0	0	0	0
0	0	0	0	0	0	0	0	0	0	0	0	0	0	0	0	0	0	0	0	0	0	0	0	0	0	0	0	0	0	0
0	0	0	0	0	0	0	0	0	0	0	0	0	0	0	0	0	0	0	0	0	0	0	0	0	0	0	0	0	0	0
0	0	0	0	0	0	0	0	0	0	0	0	0	0	0	0	0	0	0	0	0	0	0	0	0	0	0	0	0	0	0
0	0	0	0	0	0	0	0	0	0	0	0	0	0	0	0	0	0	0	0	0	0	0	0	0	0	0	0	0	0	0
0	0	0	0	0	0	0	0	0	0	0	0	0	0	0	0	0	0	0	0	0	0	0	0	0	0	0	0	0	0	0
0	0	0	0	0	0	0	0	0	0	0	0	0	0	0	0	0	0	0	0	0	0	0	0	0	0	0	0	0	0	0
0	0	0	0	0	0	0	0	0	0	0	0	0	0	0	0	0	0	0	0	0	0	0	0	0	0	0	0	0	0	0
0	0	0	0	0	0	0	0	0	0	0	0	0	0	0	0	0	0	0	0	0	0	0	0	0	0	0	0	0	0	0
0	0	0	0	0	0	0	0	0	0	0	0	0	0	0	0	0	0	0	0	0	0	0	0	0	0	0	0	0	0	0
0	0	0	0	0	0	0	0	0	0	0	0	0	0	0	0	0	0	0	0	0	0	0	0	0	0	0	0	0	0	0
0	0	0	0	0	0	0	0	0	0	0	0	0	0	0	0	0	0	0	0	0	0	0	0	0	0	0	0	0	0	0
0	0	0	0	0	0	0	0	0	0	0	0	0	0	0	0	0	0	0	0	0	0	0	0	0	0	0	0	0	0	0
0	0	0	0	0	0	0	0	0	0	0	0	0	0	0	0	0	0	0	0	0	0	0	0	0	0	0	0	0	0	0
0	0	0	0	0	0	0	0	0	0	0	0	0	0	0	0	0	0	0	0	0	0	0	0	0	0	0	0	0	0	0
0	0	0	0	0	0	0	0	0	0	0	0	0	0	0	0	0	0	0	0	0	0	0	0	0	0	0	0	0	0	0
0	0	0	0	0	0	0	0	0	0	0	0	0	0	0	0	0	0	0	0	0	0	0	0	0	0	0	0	0	0	0
0	0	0	0	0	0	0	0	0	0	0	0	0	0	0	0	0	0	0	0	0	0	0	0	0	0	0	0	0	0	0
0	0	0	0	0	0	0	0	0	0	0	0	0	0	0	0	0	0	0	0	0	0	0	0	0	0	0	0	0	0	0
0	0	0	0	0	0	0	0	0	0	0	0	0	0	0	0	0	0	0	0	0	0	0	0	0	0	0	0	0	0	0
0	0	0	0	0	0	0	0	0	0	0	0	0	0	0	0	0	0	0	0	0	0	0	0	0	0	0	0	0	0	0
0	0	0	0	0	0	0	0	0	0	0	0	0	0	0	0	0	0	0	0	0	0	0	0	0	0	0	0	0	0	0
0	0	0	0	0	0	0	0	0	0	0	0	0	0	0	0	0	0	0	0	0	0	0	0	0	0	0	0	0	0	0
0	0	0	0	0	0	0	0	0	0	0	0	0	0	0	0	0	0	0	0	0	0	0	0	0	0	0	0	0	0	0
0	0	0	0	0	0	0	0	0	0	0	0	0	0	0	0	0	0	0	0	0	0	0	0	0	0	0	0	0	0	0
0	0	0	0	0	0	0	0	0	0	0	0	0	0	0	0	0	0	0	0	0	0	0	0	0	0	0	0	0	0	0
0	0	0	0	0	0	0	0	0	0	0	0	0	0	0	0	0	0	0	0	0	0	0	0	0	0	0	0	0	0	0
0	0	0	0	0	0	0	0	0	0	0	0	0	0	0	0	0	0	0	0	0	0	0	0	0	0	0	0	0	0	0
0	0	0	0	0	0	0	0	0	0	0	0	0	0	0	0	0	0	0	0	0	0	0	0	0	0	0	0	0	0	0
0	0	0	0	0	0	0	0	0	0	0	0	0	0	0	0	0	0	0	0	0	0	0	0	0	0	0	0	0	0	0
0	0	0	0	0	0	0	0	0	0	0	0	0	0	0	0	0	0	0	0	0	0	0	0	0	0	0	0	0	0	0
0	0	0	0	0	0	0	0	0	0	0	0	0	0	0	0	0	0	0	0	0	0	0	0	0	0	0	0	0	0	0
0	0	0	0	0	0	0	0	0	0	0	0	0	0	0	0	0	0	0	0	0	0	0	0	0	0	0	0	0	0	0
0	0	0	0	0	0	0	0	0	0	0	0	0	0	0	0	0	0	0	0	0	0	0	0	0	0	0	0	0	0	0
0	0	0	0	0	0	0	0	0	0	0	0	0	0	0	0	0	0	0	0	0	0	0	0	0	0	0	0	0	0	0
0	0	0	0	0	0	0	0	0	0	0	0	0	0	0	0	0	0	0	0	0	0	0	0	0	0	0	0	0	0	0
0	0	0	0	0	0	0	0	0	0	0	0	0	0	0	0	0	0	0	0	0	0	0	0	0	0	0	0	0	0	0
0	0	0	0	0	0	0	0	0	0	0	0	0	0	0	0	0	0	0	0	0	0	0	0	0	0	0	0	0	0	0
0	0	0	0	0	0	0	0	0	0	0	0	0	0	0	0	0	0	0	0	0	0	0	0	0	0	0	0	0	0	0
0	0	0	0	0	0	0	0	0	0	0	0	0	0	0	0	0	0	0	0	0	0	0	0	0	0	0	0	0	0	0
0	0	0	0	0	0	0	0	0	0	0	0	0	0	0	0	0	0	0	0	0	0	0	0	0	0	0	0	0	0	0
0	0	0	0	0	0	0	0	0	0	0	0	0	0	0	0	0	0	0	0	0	0	0	0	0	0	0	0	0	0	0
0	0	0	0	0	0	0	0	0	0	0	0	0	0	0	0	0	0	0	0	0	0	0	0	0	0	0	0	0	0	0
0	0	0	0	0	0	0	0	0	0	0	0	0	0	0	0	0	0	0	0	0	0	0	0	0	0	0	0	0	0	0
0	0	0	0	0	0	0	0	0	0	0	0	0	0	0	0	0	0	0	0	0	0	0	0	0	0	0	0	0	0	0
0	0	0	0	0	0	0	0	0	0	0	0	0	0	0	0	0	0	0	0	0	0	0	0	0	0	0	0	0	0	0
0	0	0	0	0	0	0	0	0	0	0	0	0	0	0	0	0	0	0	0	0	0	0	0	0	0	0	0	0	0	0
0	0	0	0	0	0	0	0	0	0	0	0	0	0	0	0	0	0	0	0	0	0	0	0	0	0	0	0	0	0	0
0	0	0	0	0	0	0	0	0	0	0	0	0	0	0	0	0	0	0	0	0	0	0	0	0	0	0	0	0	0	0
0	0	0	0	0	0	0	0	0	0	0	0	0	0	0	0	0	0	0	0	0	0	0	0	0	0	0	0	0	0	0
0	0	0	0	0	0	0	0	0	0	0	0	0	0	0	0	0	0	0	0	0	0	0	0	0	0	0	0	0	0	0
0	0	0	0	0	0	0	0	0	0	0	0	0	0	0	0	0	0	0	0	0	0	0	0	0	0	0	0	0	0	0
0	0	0	0	0	0	0	0	0	0	0	0	0	0	0	0	0	0	0	0	0	0	0	0	0	0	0	0	0	0	0
0	0	0	0	0	0	0	0	0	0	0	0	0	0	0	0	0	0	0	0	0	0	0	0	0	0	0	0	0	0	0
0	0	0	0	0	0	0	0	0	0	0	0	0	0	0	0	0	0	0	0	0	0	0	0	0	0	0	0	0	0	0
0	0	0	0	0	0	0	0	0	0	0	0	0	0	0	0	0	0	0	0	0	0	0	0	0	0	0	0	0	0	0
0	0	0	0	0	0	0	0	0	0	0	0	0	0	0	0	0	0	0	0	0	0	0	0	0	0	0	0	0	0	0
0	0	0	0	0	0	0	0	0	0	0	0	0	0	0	0	0	0	0	0	0	0	0	0	0	0	0	0	0	0	0
0	0	0	0	0	0	0	0	0	0	0	0	0	0	0	0	0	0	0	0	0	0	0	0	0	0	0	0	0	0	0
0	0	0	0	0	0	0	0	0	0	0	0	0	0	0	0	0	0	0	0	0	0	0	0	0	0	0	0	0	0	0
0	0	0	0	0	0	0	0	0	0	0	0	0	0	0	0	0	0	0	0	0	0	0	0	0	0	0	0	0	0	0
0	0	0	0	0	0	0	0	0	0	0	0	0	0	0	0	0	0	0	0	0	0	0	0	0	0	0	0	0	0	0
0	0	0	0	0	0	0	0	0	0	0	0	0	0	0	0	0	0	0	0	0	0	0	0	0	0	0	0	0	0	0
0	0	0	0	0	0	0	0	0	0	0	0	0	0	0	0	0	0	0	0	0	0	0	0	0	0	0	0	0	0	0
0	0	0	0	0	0	0	0	0	0	0	0	0	0	0	0	0	0	0	0	0	0	0	0	0	0	0	0	0	0	0
0	0	0	0	0	0	0	0	0	0	0	0	0	0	0	0	0	0	0	0	0	0	0	0	0	0	0	0	0	0	0
0	0	0	0	0	0	0	0	0	0	0	0	0	0	0	0	0	0	0	0	0	0	0	0	0	0	0	0	0	0	0
0	0	0	0	0	0	0	0	0	0	0	0	0	0	0	0	0	0	0	0	0	0	0	0	0	0	0	0	0	0	0
0	0	0	0	0	0	0	0	0	0	0	0	0	0	0	0	0	0	0	0	0	0	0	0	0	0	0	0	0	0	0
0	0	0	0	0	0	0	0	0	0	0	0	0	0	0	0	0	0	0	0	0	0	0	0	0	0	0	0	0	0	0
0	0	0	0	0	0	0	0	0	0	0	0	0	0	0	0	0	0	0	0	0	0	0	0	0	0	0	0	0	0	0
0	0	0	0	0	0	0	0	0	0	0	0	0	0	0	0	0	0	0	0	0	0	0	0	0	0	0	0	0	0	0
0	0	0	0	0	0	0	0	0	0	0	0	0	0	0	0	0	0	0	0	0	0	0	0	0	0	0	0	0	0	0
0	0	0	0	0	0	0	0	0	0	0	0	0	0	0	0	0	0	0	0	0	0	0	0	0	0	0	0	0	0	0
0	0	0	0	0	0	0	0	0	0	0	0	0	0	0	0	0	0	0	0	0	0	0	0	0	0	0	0	0	0	0
0	0	0	0	0	0	0	0	0	0	0	0	0	0	0	0	0	0	0	0	0	0	0	0	0	0	0	0	0	0	0
0	0	0	0	0	0	0	0	0	0	0	0	0	0	0	0	0	0	0	0	0	0	0	0	0	0	0	0	0	0	0
0	0	0	0	0	0	0	0	0	0	0	0	0	0	0	0	0	0	0	0	0	0	0	0	0	0	0	0	0	0	0
0	0	0	0	0	0	0	0	0	0	0	0	0	0	0	0	0	0	0	0	0	0	0	0	0	0	0	0	0	0	0
0	0	0	0	0	0	0	0	0	0	0	0	0	0	0	0	0	0	0	0	0	0	0	0	0	0	0	0	0	0	0
0	0	0	0	0	0	0	0	0	0	0	0	0	0	0	0	0	0	0	0	0	0	0	0	0	0	0	0	0	0	0
0	0	0	0	0	0	0	0	0	0	0	0	0	0	0	0	0	0	0	0	0	0	0	0	0	0	0	0	0	0	0
0	0	0	0	0	0	0	0	0	0	0	0	0	0	0	0	0	0	0	0	0	0	0	0	0	0	0	0	0	0	0
0	0	0	0	0	0	0	0	0	0	0	0	0	0	0	0	0	0	0	0	0	0	0	0	0	0	0	0	0	0	0
0	0	0	0	0	0	0	0	0	0	0	0	0	0	0	0	0	0	0	0	0	0	0	0	0	0	0	0	0	0	0
0	0	0	0	0	0	0	0	0	0	0	0	0	0	0	0	0	0	0	0	0	0	0	0	0	0	0	0	0	0	0
0	0	0	0	0	0	0	0	0	0	0	0	0	0	0	0	0	0	0	0	0	0	0	0	0	0	0	0	0	0	0
0	0	0	0	0	0	0	0	0	0	0	0	0	0	0	0	0	0	0	0	0	0	0	0	0	0	0	0	0	0	0
0	0	0	0	0	0	0	0	0	0	0	0	0	0	0	0	0	0	0	0	0	0	0	0	0	0	0	0	0	0	0
0	0	0	0	0	0	0	0	0	0	0	0	0	0	0	0	0	0	0	0	0	0	0	0	0	0	0	0	0	0	0
0	0	0	0	0	0	0	0	0	0	0	0	0	0	0	0	0	0	0	0	0	0	0	0	0	0	0	0	0	0	0
0	0	0	0	0	0	0	0	0	0	0	0	0	0	0	0	0	0	0	0	0	0	0	0	0	0	0	0	0	0	0
0	0	0	0	0	0	0	0	0	0	0	0	0	0	0	0	0	0	0	0	0	0	0	0	0	0	0	0	0	0	0
0	0	0	0	0	0	0	0	0	0	0	0	0	0	0	0	0	0	0	0	0	0	0	0	0	0	0	0	0	0	0
0	0	0	0	0	0	0	0	0	0	0	0	0	0	0	0	0	0	0	0	0	0	0	0	0	0	0	0	0	0	0
0	0	0	0	0	0	0	0	0	0	0	0	0	0	0	0	0	0	0	0	0	0	0	0	0	0	0	0	0	0	0
0	0	0	0	0	0	0	0	0	0	0	0	0	0	0	0	0	0	0	0	0	0	0	0	0	0	0	0	0	0	0
0	0	0	0	0	0	0	0	0	0	0	0	0	0	0	0	0	0	0	0	0	0	0	0	0	0	0	0	0	0	0
0	0	0	0	0	0	0	0	0	0	0	0	0	0	0	0	0	0	0	0	0	0	0	0	0	0	0	0	0	0	0
0	0	0	0	0	0	0	0	0	0	0	0	0	0	0	0	0	0	0	0	0	0	0	0	0	0	0	0	0	0	0
0	0	0	0	0	0	0	0	0	0	0	0	0	0	0	0	0	0	0	0	0	0	0	0	0	0	0	0	0	0	0
0	0	0	0	0	0	0	0	0	0	0	0	0	0	0	0	0	0	0	0	0	0	0	0	0	0	0	0	0	0	0
0	0	0	0	0	0	0	0	0	0	0	0	0	0	0	0	0	0	0	0	0	0	0	0	0	0	0	0	0	0	0
0	0	0	0	0	0	0	0	0	0	0	0	0	0	0	0	0	0	0	0	0	0	0	0	0	0	0	0	0	0	0
0	0	0	0	0	0	0	0	0	0	0	0	0	0	0	0	0	0	0	0	0	0	0	0	0	0	0	0	0	0	0
0	0	0	0	0	0	0	0	0	0	0	0	0	0	0	0	0	0	0	0	0	0	0	0	0	0	0	0	0	0	0
0	0	0	0	0	0	0	0	0	0	0	0	0	0	0	0	0	0	0	0	0	0	0	0	0	0	0	0	0	0	0
0	0	0	0	0	0	0	0	0	0	0	0	0	0	0	0	0	0	0	0	0	0	0	0	0	0	0	0	0	0	0
0	0	0	0	0	0	0	0	0	0	0	0	0	0	0	0	0	0	0	0	0	0	0	0	0	0	0	0	0	0	0
0	0	0	0	0	0	0	0	0	0	0	0	0	0	0	0	0	0	0	0	0	0	0	0	0	0	0	0	0	0	0
0	0	0	0	0	0	0	0	0	0	0	0	0	0	0	0	0	0	0	0	0	0	0	0	0	0	0	0	0	0	0
0	0	0	0	0	0	0	0	0	0	0	0	0	0	0	0	0	0	0	0	0	0	0	0	0	0	0	0	0	0	0
0	0	0	0	0	0	0	0	0	0	0	0	0	0	0	0	0	0	0	0	0	0	0	0	0	0	0	0	0	0	0
0	0	0	0	0	0	0	0	0	0	0	0	0	0	0	0	0	0	0	0	0	0	0	0	0	0	0	0	0	0	0
0	0	0	0	0	0	0	0	0	0	0	0	0	0	0	0	0	0	0	0	0	0	0	0	0	0	0	0	0	0	0
0	0	0	0	0	0	0	0	0	0	0	0	0	0	0	0	0	0	0	0	0	0	0	0	0	0	0	0	0	0	0
0	0	0	0	0	0	0	0	0	0	0	0	0	0	0	0	0	0	0	0	0	0	0	0	0	0	0	0	0	0	0
0	0	0	0	0	0	0	0	0	0	0	0	0	0	0	0	0	0	0	0	0	0	0	0	0	0	0	0	0	0	0
0	0	0	0	0	0	0	0	0	0	0	0	0	0	0	0	0	0	0	0	0	0	0	0	0	0	0	0	0	0	0
0	0	0	0	0	0	0	0	0	0	0	0	0	0	0	0	0	0	0	0	0	0	0	0	0	0	0	0	0	0	0
0	0	0	0	0	0	0	0	0	0	0	0	0	0	0	0	0	0	0	0	0	0	0	0	0	0	0	0	0	0	0
0	0	0	0	0	0	0	0	0	0	0	0	0	0	0	0	0	0	0	0	0	0	0	0	0	0	0	0	0	0	0
0	0	0	0	0	0	0	0	0	0	0	0	0	0	0	0	0	0	0	0	0	0	0	0	0	0	0	0	0	0	0
0	0	0	0	0	0	0	0	0	0	0	0	0	0	0	0	0	0	0	0	0	0	0	0	0	0	0	0	0	0	0
0	0	0	0	0	0	0	0	0	0	0	0	0	0	0	0	0	0	0	0	0	0	0	0	0	0	0	0	0	0	0
0	0	0	0	0	0	0	0	0	0	0	0	0	0	0	0	0	0	0	0	0	0	0	0	0	0	0	0	0	0	0
0	0	0	0	0	0	0	0	0	0	0	0	0	0	0	0	0	0	0	0	0	0	0	0	0	0	0	0	0	0	0
0	0	0	0	0	0	0	0	0	0	0	0	0	0	0	0	0	0	0	0	0	0	0	0	0	0	0	0	0	0	0
0	0	0	0	0	0	0	0	0	0	0	0	0	0	0	0	0	0	0	0	0	0	0	0	0	0	0	0	0	0	0
0	0	0	0	0	0	0	0	0	0	0	0	0	0	0	0	0	0	0	0	0	0	0	0	0	0	0	0	0	0	0
0	0	0	0	0	0	0	0	0	0	0	0	0	0	0	0	0	0	0	0	0	0	0	0	0	0	0	0	0	0	0
0	0	0	0	0	0	0	0	0	0	0	0	0	0	0	0	0	0	0	0	0	0	0	0	0	0	0	0	0	0	0
0	0	0	0	0	0	0	0	0	0	0	0	0	0	0	0	0	0	0	0	0	0	0	0	0	0	0	0	0	0	0
0	0	0	0	0	0	0	0	0	0	0	0	0	0	0	0	0	0	0	0	0	0	0	0	0	0	0	0	0	0	0
0	0	0	0	0	0	0	0	0	0	0	0	0	0	0	0	0	0	0	0	0	0	0	0	0	0	0	0	0	0	0
0	0	0	0	0	0	0	0	0	0	0	0	0	0	0	0	0	0	0	0	0	0	0	0	0	0	0	0	0	0	0
0	0	0	0	0	0	0	0	0	0	0	0	0	0	0	0	0	0	0	0	0	0	0	0	0	0	0	0	0	0	0
0	0	0	0	0	0	0	0	0	0	0	0	0	0	0	0	0	0	0	0	0	0	0	0	0	0	0	0	0	0	0
0	0	0	0	0	0	0	0	0	0	0	0	0	0	0	0	0	0	0	0	0	0	0	0	0	0	0	0	0	0	0
0	0	0	0	0	0	0	0	0	0	0	0	0	0	0	0	0	0	0	0	0	0	0	0	0	0	0	0	0	0	0
0	0	0	0	0	0	0	0	0	0	0	0	0	0	0	0	0	0	0	0	0	0	0	0	0	0	0	0	0	0	0
0	0	0	0	0	0	0	0	0	0	0	0	0	0	0	0	0	0	0	0	0	0	0	0	0	0	0	0	0	0	0
0	0	0	0	0	0	0	0	0	0	0	0	0	0	0	0	0	0	0	0	0	0	0	0	0	0	0	0	0	0	0
0	0	0	0	0	0	0	0	0	0	0	0	0	0	0	0	0	0	0	0	0	0	0	0	0	0	0	0	0	0	0
0	0	0	0	0	0	0	0	0	0	0	0	0	0	0	0	0	0	0	0	0	0	0	0	0	0	0	0	0	0	0
0	0	0	0	0	0	0	0	0	0	0	0	0	0	0	0	0	0	0	0	0	0	0	0	0	0	0	0	0	0	0
0	0	0	0	0	0	0	0	0	0	0	0	0	0	0	0	0	0	0	0	0	0	0	0	0	0	0	0	0	0	0
0	0	0	0	0	0	0	0	0	0	0	0	0	0	0	0	0	0	0	0	0	0	0	0	0	0	0	0	0	0	0
0	0	0	0	0	0	0	0	0	0	0	0	0	0	0	0	0	0	0	0	0	0	0	0	0	0	0	0	0	0	0
0	0	0	0	0	0	0	0	0	0	0	0	0	0	0	0	0	0	0	0	0	0	0	0	0	0	0	0	0	0	0
0	0	0	0	0	0	0	0	0	0	0	0	0	0	0	0	0	0	0	0	0	0	0	0	0	0	0	0	0	0	0
0	0	0	0	0	0	0	0	0	0	0	0	0	0	0	0	0	0	0	0	0	0	0	0	0	0	0	0	0	0	0
0	0	0	0	0	0	0	0	0	0	0	0	0	0	0	0	0	0	0	0	0	0	0	0	0	0	0	0	0	0	0
0	0	0	0	0	0	0	0	0	0	0	0	0	0	0	0	0	0	0	0	0	0	0	0	0	0	0	0	0	0	0
0	0	0	0	0	0	0	0	0	0	0	0	0	0	0	0	0	0	0	0	0	0	0	0	0	0	0	0	0	0	0
0	0	0	0	0	0	0	0	0	0	0	0	0	0	0	0	0	0	0	0	0	0	0	0	0	0	0	0	0	0	0
0	0	0	0	0	0	0	0	0	0	0	0	0	0	0	0	0	0	0	0	0	0	0	0	0	0	0	0	0	0	0
0	0	0	0	0	0	0	0	0	0	0	0	0	0	0	0	0	0	0	0	0	0	0	0	0	0	0	0	0	0	0
0	0	0	0	0	0	0	0	0	0	0	0	0	0	0	0	0	0	0	0	0	0	0	0	0	0	0	0	0	0	0
0	0	0	0	0	0	0	0	0	0	0	0	0	0	0	0	0	0	0	0	0	0	0	0	0	0	0	0	0	0	0
0	0	0	0	0	0	0	0	0	0	0	0	0	0	0	0	0	0	0	0	0	0	0	0	0	0	0	0	0	0	0
0	0	0	0	0	0	0	0	0	0	0	0	0	0	0	0	0	0	0	0	0	0	0	0	0	0	0	0	0	0	0
0	0	0	0	0	0	0	0	0	0	0	0	0	0	0	0	0	0	0	0	0	0	0	0	0	0	0	0	0	0	0
0	0	0	0	0	0	0	0	0	0	0	0	0	0	0	0	0	0	0	0	0	0	0	0	0	0	0	0	0	0	0
0	0	0	0	0	0	0	0	0	0	0	0	0	0	0	0	0	0	0	0	0	0	0	0	0	0	0	0	0	0	0
0	0	0	0	0	0	0	0	0	0	0	0	0	0	0	0	0	0	0	0	0	0	0	0	0	0	0	0	0	0	0
0	0	0	0	0	0	0	0	0	0	0	0	0	0	0	0	0	0	0	0	0	0	0	0	0	0	0	0	0	0	0
0	0	0	0	0	0	0	0	0	0	0	0	0	0	0	0	0	0	0	0	0	0	0	0	0	0	0	0	0	0	0
0	0	0	0	0	0	0	0	0	0	0	0	0	0	0	0	0	0	0	0	0	0	0	0	0	0	0	0	0	0	0
0	0	0	0	0	0	0	0	0	0	0	0	0	0	0	0	0	0	0	0	0	0	0	0	0	0	0	0	0	0	0
0	0	0	0	0	0	0	0	0	0	0	0	0	0	0	0	0	0	0	0	0	0	0	0	0	0	0	0	0	0	0
0	0	0	0	0	0	0	0	0	0	0	0	0	0	0	0	0	0	0	0	0	0	0	0	0	0	0	0	0	0	0
0	0	0	0	0	0	0	0	0	0	0	0	0	0	0	0	0	0	0	0	0	0	0	0	0	0	0	0	0	0	0
0	0	0	0	0	0	0	0	0	0	0	0	0	0	0	0	0	0	0	0	0	0	0	0	0	0	0	0	0	0	0
0	0	0	0	0	0	0	0	0	0	0	0	0	0	0	0	0	0	0	0	0	0	0	0	0	0	0	0	0	0	0
0	0	0	0	0	0	0	0	0	0	0	0	0	0	0	0	0	0	0	0	0	0	0	0	0	0	0	0	0	0	0
0	0	0	0	0	0	0	0	0	0	0	0	0	0	0	0	0	0	0	0	0	0	0	0	0	0	0	0	0	0	0
0	0	0	0	0	0	0	0	0	0	0	0	0	0	0	0	0	0	0	0	0	0	0	0	0	0	0	0	0	0	0
0	0	0	0	0	0	0	0	0	0	0	0	0	0	0	0	0	0	0	0	0	0	0	0	0	0	0	0	0	0	0
0	0	0	0	0	0	0	0	0	0	0	0	0	0	0	0	0	0	0	0	0	0	0	0	0	0	0	0	0	0	0
0	0	0	0	0	0	0	0	0	0	0	0	0	0	0	0	0	0	0	0	0	0	0	0	0	0	0	0	0	0	0
0	0	0	0	0	0	0	0	0	0	0	0	0	0	0	0	0	0	0	0	0	0	0	0	0	0	0	0	0	0	0
0	0	0	0	0	0	0	0	0	0	0	0	0	0	0	0	0	0	0	0	0	0	0	0	0	0	0	0	0	0	0
0	0	0	0	0	0	0	0	0	0	0	0	0	0	0	0	0	0	0	0	0	0	0	0	0	0	0	0	0	0	0
0	0	0	0	0	0	0	0	0	0	0	0	0	0	0	0	0	0	0	0	0	0	0	0	0	0	0	0	0	0	0
0	0	0	0	0	0	0	0	0	0	0	0	0	0	0	0	0	0	0	0	0	0	0	0	0	0	0	0	0	0	0
0	0	0	0	0	0	0	0	0	0	0	0	0	0	0	0	0	0	0	0	0	0	0	0	0	0	0	0	0	0	0
0	0	0	0	0	0	0	0	0	0	0	0	0	0	0	0	0	0	0	0	0	0	0	0	0	0	0	0	0	0	0
0	0	0	0	0	0	0	0	0	0	0	0	0	0	0	0	0	0	0	0	0	0	0	0	0	0	0	0	0	0	0
0	0	0	0	0	0	0	0	0	0	0	0	0	0	0	0	0	0	0	0	0	0	0	0	0	0	0	0	0	0	0
0	0	0	0	0	0	0	0	0	0	0	0	0	0	0	0	0	0	0	0	0	0	0	0	0	0	0	0	0	0	0
0	0	0	0	0	0	0	0	0	0	0	0	0	0	0	0	0	0	0	0	0	0	0	0	0	0	0	0	0	0	0
0	0	0	0	0	0	0	0	0	0	0	0	0	0	0	0	0	0	0	0	0	0	0	0	0	0	0	0	0	0	0
0	0	0	0	0	0	0	0	0	0	0	0	0	0	0	0	0	0	0	0	0	0	0	0	0	0	0	0	0	0	0
0	0	0	0	0	0	0	0	0	0	0	0	0	0	0	0	0	0	0	0	0	0	0	0	0	0	0	0	0	0	0
0	0	0	0	0	0	0	0	0	0	0	0	0	0	0	0	0	0	0	0	0	0	0	0	0	0	0	0	0	0	0
0	0	0	0	0	0	0	0	0	0	0	0	0	0	0	0	0	0	0	0	0	0	0	0	0	0	0	0	0	0	0
0	0	0	0	0	0	0	0	0	0	0	0	0	0	0	0	0	0	0	0	0	0	0	0	0	0	0	0	0	0	0
0	0	0	0	0	0	0	0	0	0	0	0	0	0	0	0	0	0	0	0	0	0	0	0	0	0	0	0	0	0	0
0	0	0	0	0	0	0	0	0	0	0	0	0	0	0	0	0	0	0	0	0	0	0	0	0	0	0	0	0	0	0
0	0	0	0	0	0	0	0	0	0	0	0	0	0	0	0	0	0	0	0	0	0	0	0	0	0	0	0	0	0	0
0	0	0	0	0	0	0	0	0	0	0	0	0	0	0	0	0	0	0	0	0	0	0	0	0	0	0	0	0	0	0
0	0	0	0	0	0	0	0	0	0	0	0	0	0	0	0	0	0	0	0	0	0	0	0	0	0	0	0	0	0	0
0	0	0	0	0	0	0	0	0	0	0	0	0	0	0	0	0	0	0	0	0	0	0	0	0	0	0	0	0	0	0
0	0	0	0	0	0	0	0	0	0	0	0	0	0	0	0	0	0	0	0	0	0	0	0	0	0	0	0	0	0	0
0	0	0	0	0	0	0	0	0	0	0	0	0	0	0	0	0	0	0	0	0	0	0	0	0	0	0	0	0	0	0
0	0	0	0	0	0	0	0	0	0	0	0	0	0	0	0	0	0	0	0	0	0	0	0	0	0	0	0	0	0	0
0	0	0	0	0	0	0	0	0	0	0	0	0	0	0	0	0	0	0	0	0	0	0	0	0	0	0	0	0	0	0
0	0	0	0	0	0	0	0	0	0	0	0	0	0	0	0	0	0	0	0	0	0	0	0	0	0	0	0	0	0	0
0	0	0	0	0	0	0	0	0	0	0	0	0	0	0	0	0	0	0	0	0	0	0	0	0	0	0	0	0	0	0
0	0	0	0	0	0	0	0	0	0	0	0	0	0	0	0	0	0	0	0	0	0	0	0	0	0	0	0	0	0	0
0	0	0	0	0	0	0	0	0	0	0	0	0	0	0	0	0	0	0	0	0	0	0	0	0	0	0	0	0	0	0
0	0	0	0	0	0	0	0	0	0	0	0	0	0	0	0	0	0	0	0	0	0	0	0	0	0	0	0	0	0	0
0	0	0	0	0	0	0	0	0	0	0	0	0	0	0	0	0	0	0	0	0	0	0	0	0	0	0	0	0	0	0
0	0	0	0	0	0	0	0	0	0	0	0	0	0	0	0	0	0	0	0	0	0	0	0	0	0	0	0	0	0	0
0	0	0	0	0	0	0	0	0	0	0	0	0	0	0	0	0	0	0	0	0	0	0	0	0	0	0	0	0	0	0
0	0	0	0	0	0	0	0	0	0	0	0	0	0	0	0	0	0	0	0	0	0	0	0	0	0	0	0	0	0	0
0	0	0	0	0	0	0	0	0	0	0	0	0	0	0	0	0	0	0	0	0	0	0	0	0	0	0	0	0	0	0
0	0	0	0	0	0	0	0	0	0	0	0	0	0	0	0	0	0	0	0	0	0	0	0	0	0	0	0	0	0	0
0	0	0	0	0	0	0	0	0	0	0	0	0	0	0	0	0	0	0	0	0	0	0	0	0	0	0	0	0	0	0
0	0	0	0	0	0	0	0	0	0	0	0	0	0	0	0	0	0	0	0	0	0	0	0	0	0	0	0	0	0	0
0	0	0	0	0	0	0	0	0	0	0	0	0	0	0	0	0	0	0	0	0	0	0	0	0	0	0	0	0	0	0
0	0	0	0	0	0	0	0	0	0	0	0	0	0	0	0	0	0	0	0	0	0	0	0	0	0	0	0	0	0	0
0	0	0	0	0	0	0	0	0	0	0	0	0	0	0	0	0	0	0	0	0	0	0	0	0	0	0	0	0	0	0
0	0	0	0	0	0	0	0	0	0	0	0	0	0	0	0	0	0	0	0	0	0	0	0	0	0	0	0	0	0	0
0	0	0	0	0	0	0	0	0	0	0	0	0	0	0	0	0	0	0	0	0	0	0	0	0	0	0	0	0	0	0
0	0	0	0	0	0	0	0	0	0	0	0	0	0	0	0	0	0	0	0	0	0	0	0	0	0	0	0	0	0	0
0	0	0	0	0	0	0	0	0	0	0	0	0	0	0	0	0	0	0	0	0	0	0	0	0	0	0	0	0	0	0
0	0	0	0	0	0	0	0	0	0	0	0	0	0	0	0	0	0	0	0	0	0	0	0	0	0	0	0	0	0	0
0	0	0	0	0	0	0	0	0	0	0	0	0	0	0	0	0	0	0	0	0	0	0	0	0	0	0	0	0	0	0
0	0	0	0	0	0	0	0	0	0	0	0	0	0	0	0	0	0	0	0	0	0	0	0	0	0	0	0	0	0	0
0	0	0	0	0	0	0	0	0	0	0	0	0	0	0	0	0	0	0	0	0	0	0	0	0	0	0	0	0	0	0
0	0	0	0	0	0	0	0	0	0	0	0	0	0	0	0	0	0	0	0	0	0	0	0	0	0	0	0	0	0	0
0	0	0	0	0	0	0	0	0	0	0	0	0	0	0	0	0	0	0	0	0	0	0	0	0	0	0	0	0	0	0
0	0	0	0	0	0	0	0	0	0	0	0	0	0	0	0	0	0	0	0	0	0	0	0	0	0	0	0	0	0	0
0	0	0	0	0	0	0	0	0	0	0	0	0	0	0	0	0	0	0	0	0	0	0	0	0	0	0	0	0	0	0
0	0	0	0	0	0	0	0	0	0	0	0	0	0	0	0	0	0	0	0	0	0	0	0	0	0	0	0	0	0	0
0	0	0	0	0	0	0	0	0	0	0	0	0	0	0	0	0	0	0	0	0	0	0	0	0	0	0	0	0	0	0
0	0	0	0	0	0	0	0	0	0	0	0	0	0	0	0	0	0	0	0	0	0	0	0	0	0	0	0	0	0	0
0	0	0	0	0	0	0	0	0	0	0	0	0	0	0	0	0	0	0	0	0	0	0	0	0	0	0	0	0	0	0
0	0	0	0	0	0	0	0	0	0	0	0	0	0	0	0	0	0	0	0	0	0	0	0	0	0	0	0	0	0	0
0	0	0	0	0	0	0	0	0	0	0	0	0	0	0	0	0	0	0	0	0	0	0	0	0	0	0	0	0	0	0
0	0	0	0	0	0	0	0	0	0	0	0	0	0	0	0	0	0	0	0	0	0	0	0	0	0	0	0	0	0	0
0	0	0	0	0	0	0	0	0	0	0	0	0	0	0	0	0	0	0	0	0	0	0	0	0	0	0	0	0	0	0
0	0	0	0	0	0	0	0	0	0	0	0	0	0	0	0	0	0	0	0	0	0	0	0	0	0	0	0	0	0	0
0	0	0	0	0	0	0	0	0	0	0	0	0	0	0	0	0	0	0	0	0	0	0	0	0	0	0	0	0	0	0
0	0	0	0	0	0	0	0	0	0	0	0	0	0	0	0	0	0	0	0	0	0	0	0	0	0	0	0	0	0	0
0	0	0	0	0	0	0	0	0	0	0	0	0	0	0	0	0	0	0	0	0	0	0	0	0	0	0	0	0	0	0
0	0	0	0	0	0	0	0	0	0	0	0	0	0	0	0	0	0	0	0	0	0	0	0	0	0	0	0	0	0	0
0	0	0	0	0	0	0	0	0	0	0	0	0	0	0	0	0	0	0	0	0	0	0	0	0	0	0	0	0	0	0
0	0	0	0	0	0	0	0	0	0	0	0	0	0	0	0	0	0	0	0	0	0	0	0	0	0	0	0	0	0	0
0	0	0	0	0	0	0	0	0	0	0	0	0	0	0	0	0	0	0	0	0	0	0	0	0	0	0	0	0	0	0
0	0	0	0	0	0	0	0	0	0	0	0	0	0	0	0	0	0	0	0	0	0	0	0	0	0	0	0	0	0	0
0	0	0	0	0	0	0	0	0	0	0	0	0	0	0	0	0	0	0	0	0	0	0	0	0	0	0	0	0	0	0
0	0	0	0	0	0	0	0	0	0	0	0	0	0	0	0	0	0	0	0	0	0	0	0	0	0	0	0	0	0	0
0	0	0	0	0	0	0	0	0	0	0	0	0	0	0	0	0	0	0	0	0	0	0	0	0	0	0	0	0	0	0
0	0	0	0	0	0	0	0	0	0	0	0	0	0	0	0	0	0	0	0	0	0	0	0	0	0	0	0	0	0	0
0	0	0	0	0	0	0	0	0	0	0	0	0	0	0	0	0	0	0	0	0	0	0	0	0	0	0	0	0	0	0
0	0	0	0	0	0	0	0	0	0	0	0	0	0	0	0	0	0	0	0	0	0	0	0	0	0	0	0	0	0	0
0	0	0	0	0	0	0	0	0	0	0	0	0	0	0	0	0	0	0	0	0	0	0	0	0	0	0	0	0	0	0
0	0	0	0	0	0	0	0	0	0	0	0	0	0	0	0	0	0	0	0	0	0	0	0	0	0	0	0	0	0	0
0	0	0	0	0	0	0	0	0	0	0	0	0	0	0	0	0	0	0	0	0	0	0	0	0	0	0	0	0	0	0
0	0	0	0	0	0	0	0	0	0	0	0	0	0	0	0	0	0	0	0	0	0	0	0	0	0	0	0	0	0	0
0	0	0	0	0	0	0	0	0	0	0	0	0	0	0	0	0	0	0	0	0	0	0	0	0	0	0	0	0	0	0
0	0	0	0	0	0	0	0	0	0	0	0	0	0	0	0	0	0	0	0	0	0	0	0	0	0	0	0	0	0	0
0	0	0	0	0	0	0	0	0	0	0	0	0	0	0	0	0	0	0	0	0	0	0	0	0	0	0	0	0	0	0
0	0	0	0	0	0	0	0	0	0	0	0	0	0	0	0	0	0	0	0	0	0	0	0	0	0	0	0	0	0	0
0	0	0	0	0	0	0	0	0	0	0	0	0	0	0	0	0	0	0	0	0	0	0	0	0	0	0	0	0	0	0
0	0	0	0	0	0	0	0	0	0	0	0	0	0	0	0	0	0	0	0	0	0	0	0	0	0	0	0	0	0	0
0	0	0	0	0	0	0	0	0	0	0	0	0	0	0	0	0	0	0	0	0	0	0	0	0	0	0	0	0	0	0
0	0	0	0	0	0	0	0	0	0	0	0	0	0	0	0	0	0	0	0	0	0	0	0	0	0	0	0	0	0	0
0	0	0	0	0	0	0	0	0	0	0	0	0	0	0	0	0	0	0	0	0	0	0	0	0	0	0	0	0	0	0
0	0	0	0	0	0	0	0	0	0	0	0	0	0	0	0	0	0	0	0	0	0	0	0	0	0	0	0	0	0	0
0	0	0	0	0	0	0	0	0	0	0	0	0	0	0	0	0	0	0	0	0	0	0	0	0	0	0	0	0	0	0
0	0	0	0	0	0	0	0	0	0	0	0	0	0	0	0	0	0	0	0	0	0	0	0	0	0	0	0	0	0	0
0	0	0	0	0	0	0	0	0	0	0	0	0	0	0	0	0	0	0	0	0	0	0	0	0	0	0	0	0	0	0
0	0	0	0	0	0	0	0	0	0	0	0	0	0	0	0	0	0	0	0	0	0	0	0	0	0	0	0	0	0	0
0	0	0	0	0	0	0	0	0	0	0	0	0	0	0	0	0	0	0	0	0	0	0	0	0	0	0	0	0	0	0
0	0	0	0	0	0	0	0	0	0	0	0	0	0	0	0	0	0	0	0	0	0	0	0	0	0	0	0	0	0	0
0	0	0	0	0	0	0	0	0	0	0	0	0	0	0	0	0	0	0	0	0	0	0	0	0	0	0	0	0	0	0
0	0	0	0	0	0	0	0	0	0	0	0	0	0	0	0	0	0	0	0	0	0	0	0	0	0	0	0	0	0	0
0	0	0	0	0	0	0	0	0	0	0	0	0	0	0	0	0	0	0	0	0	0	0	0	0	0	0	0	0	0	0
0	0	0	0	0	0	0	0	0	0	0	0	0	0	0	0	0	0	0	0	0	0	0	0	0	0	0	0	0	0	0
0	0	0	0	0	0	0	0	0	0	0	0	0	0	0	0	0	0	0	0	0	0	0	0	0	0	0	0	0	0	0
0	0	0	0	0	0	0	0	0	0	0	0	0	0	0	0	0	0	0	0	0	0	0	0	0	0	0	0	0	0	0
0	0	0	0	0	0	0	0	0	0	0	0	0	0	0	0	0	0	0	0	0	0	0	0	0	0	0	0	0	0	0
0	0	0	0	0	0	0	0	0	0	0	0	0	0	0	0	0	0	0	0	0	0	0	0	0	0	0	0	0	0	0
0	0	0	0	0	0	0	0	0	0	0	0	0	0	0	0	0	0	0	0	0	0	0	0	0	0	0	0	0	0	0
0	0	0	0	0	0	0	0	0	0	0	0	0	0	0	0	0	0	0	0	0	0	0	0	0	0	0	0	0	0	0
0	0	0	0	0	0	0	0	0	0	0	0	0	0	0	0	0	0	0	0	0	0	0	0	0	0	0	0	0	0	0
0	0	0	0	0	0	0	0	0	0	0	0	0	0	0	0	0	0	0	0	0	0	0	0	0	0	0	0	0	0	0
0	0	0	0	0	0	0	0	0	0	0	0	0	0	0	0	0	0	0	0	0	0	0	0	0	0	0	0	0	0	0
0	0	0	0	0	0	0	0	0	0	0	0	0	0	0	0	0	0	0	0	0	0	0	0	0	0	0	0	0	0	0
0	0	0	0	0	0	0	0	0	0	0	0	0	0	0	0	0	0	0	0	0	0	0	0	0	0	0	0	0	0	0
0	0	0	0	0	0	0	0	0	0	0	0	0	0	0	0	0	0	0	0	0	0	0	0	0	0	0	0	0	0	0
0	0	0	0	0	0	0	0	0	0	0	0	0	0	0	0	0	0	0	0	0	0	0	0	0	0	0	0	0	0	0
0	0	0	0	0	0	0	0	0	0	0	0	0	0	0	0	0	0	0	0	0	0	0	0	0	0	0	0	0	0	0
0	0	0	0	0	0	0	0	0	0	0	0	0	0	0	0	0	0	0	0	0	0	0	0	0	0	0	0	0	0	0
0	0	0	0	0	0	0	0	0	0	0	0	0	0	0	0	0	0	0	0	0	0	0	0	0	0	0	0	0	0	0
0	0	0	0	0	0	0	0	0	0	0	0	0	0	0	0	0	0	0	0	0	0	0	0	0	0	0	0	0	0	0
0	0	0	0	0	0	0	0	0	0	0	0	0	0	0	0	0	0	0	0	0	0	0	0	0	0	0	0	0	0	0
0	0	0	0	0	0	0	0	0	0	0	0	0	0	0	0	0	0	0	0	0	0	0	0	0	0	0	0	0	0	0
[truncated: 1,000 more rows]
