# Supplementary material for: A modified shuffled frog leaping algorithm with inertia weight
Source: Sci Rep. 2024 Feb 20;14:4146. doi: 10.1038/s41598-024-51306-1 (PMC11224354; doi:10.1038/s41598-024-51306-1)
Supplement: Supplementary file 1 — Supplementary Information. [file 41598_2024_51306_MOESM1_ESM.zip › data/F2/MSFLA_Q_3.xls]

## Sheet: Sheet1
0.963252	0.0257952	0.0849058	-0.0751878	-0.11091	0.313826	-0.140497	0.281906	-0.445003	0.363283	-0.293443	0.131157	0.00159702	0.0875854	-0.0121871	-0.00777963	-0.0319714	0.362668	0.162221	0.0275243	0.0235867	-0.324014	0.00773594	-0.618927	0.00600007	0.0206986	-0.264931	-0.143032	-0.327648	-0.276243	5.93552
-0.000497336	0.00342951	0.0231357	-0.000999673	-0.0714483	-0.00156828	0.00393425	0.0034041	4.12125e-05	0.0647721	0.00294924	-0.00247426	-0.000217267	0.050568	-0.0263801	-0.0738336	0.0101368	-0.000259564	0.0943598	0.000446957	0.063227	0.000512575	6.44069e-06	-0.00736918	-0.00665003	0.000550192	-0.0147504	-0.0313903	0.00103324	-0.00325487	0.5636
-0.00045405	0.00507643	0.000872186	0.000530559	-3.97916e-05	-0.000780453	0.00166886	-0.000804424	0.000300981	0.000576107	0.00364687	-0.0032481	0.000140181	-0.000110453	0.000167371	-0.000774411	-8.10737e-05	-0.00121899	-0.000798488	-0.000151831	0.000452768	-0.000961872	0.000193655	0.00122649	-4.91648e-06	0.00218738	0.000403551	9.95071e-05	0.0114526	0.00226889	0.0406932
-7.44946e-06	-0.000477365	-0.000183465	-3.1277e-05	0.000140994	2.83571e-05	0.000214307	5.24463e-05	0.000471167	-8.43285e-05	-0.000162769	-0.000142095	0.000121342	4.7395e-05	6.98889e-05	-0.0001569	-7.04833e-05	-1.8609e-05	-0.00067573	-0.000391603	4.02581e-06	0.000142968	-7.51442e-05	0.000451943	2.4588e-05	-3.17685e-05	0.000239375	-2.12415e-05	4.9106e-05	0.000650941	0.00523907
2.87885e-06	-2.08634e-06	-9.93417e-08	8.08272e-06	-6.20594e-06	-2.4719e-06	-2.8125e-05	-1.60991e-06	1.1815e-05	1.6242e-05	1.18816e-05	3.76835e-06	1.18654e-06	4.81038e-06	-4.74693e-07	8.54315e-07	1.47413e-05	-1.2443e-05	-1.21978e-06	8.65601e-07	-6.76036e-06	-1.24622e-05	-2.16539e-06	-4.01112e-05	-2.17755e-05	-1.71584e-05	-5.83687e-06	-1.10312e-05	2.87922e-06	5.5211e-05	0.000307254
-9.18404e-08	7.61012e-07	2.27851e-06	3.52848e-07	1.50665e-06	-2.42233e-06	-2.75084e-07	-7.04e-06	-9.49762e-07	-5.62396e-08	-1.70769e-06	-2.44065e-06	-4.72052e-06	-2.49425e-07	-3.40711e-08	4.30031e-07	5.83614e-07	-1.70526e-07	-2.78061e-07	-1.58273e-06	8.90813e-07	8.49142e-07	-5.72695e-08	-4.19024e-06	6.09671e-07	3.55692e-06	5.33474e-07	1.26343e-06	-6.33207e-08	5.34466e-07	4.04803e-05
1.02441e-08	-8.20607e-08	8.0816e-10	1.27326e-07	3.32915e-07	-1.51444e-07	4.82263e-08	-6.01672e-08	1.02927e-07	-2.99786e-07	1.695e-07	-1.04596e-08	-2.71892e-08	1.01181e-08	-1.02145e-08	5.04165e-08	1.17516e-08	-1.03826e-07	3.98263e-08	2.94691e-08	-8.6631e-08	-3.16939e-07	2.17954e-08	-4.52164e-08	-2.45144e-07	8.32635e-09	2.97602e-08	-7.99343e-08	-9.39204e-09	2.275e-07	2.74931e-06
5.98997e-09	2.95689e-08	1.78261e-10	6.62999e-09	-1.38604e-09	1.26613e-08	6.4566e-10	7.90028e-10	-1.4776e-09	1.27488e-08	-1.52405e-08	-3.50864e-09	7.57435e-09	2.77676e-09	1.2045e-08	7.74077e-09	3.28638e-08	-7.62345e-10	-2.25319e-11	3.06275e-10	2.09423e-09	4.20092e-08	5.67436e-10	-6.17044e-09	-2.02464e-08	-2.50163e-08	-9.64116e-09	-2.61595e-08	4.92805e-09	3.37523e-09	2.95125e-07
-3.39181e-10	-1.12596e-12	1.08248e-10	-3.03163e-09	5.94745e-11	-3.5284e-10	3.53586e-09	6.37183e-09	-9.96221e-11	-3.35354e-10	1.13778e-09	-1.0913e-10	-1.45079e-09	8.8411e-10	8.275e-11	-8.30656e-11	1.48562e-09	1.20963e-10	8.97019e-11	1.62416e-09	-3.09064e-11	4.98452e-10	-1.03361e-09	-2.27061e-09	2.77152e-10	1.97199e-09	8.52809e-10	-1.09578e-10	9.5261e-11	8.16028e-10	2.92596e-08
2.72217e-10	-1.5569e-10	-2.43014e-10	8.56351e-11	5.45895e-11	3.05501e-11	3.59826e-12	4.68591e-11	1.82649e-11	5.47916e-11	-9.72959e-12	2.57385e-10	-1.74361e-12	2.21508e-10	2.2523e-12	2.42279e-11	7.41916e-11	1.86427e-11	-9.9729e-11	-1.65442e-10	-3.59978e-13	2.13628e-10	-6.2195e-12	-3.48596e-11	9.24089e-11	-4.16793e-11	2.45983e-11	2.65641e-12	-5.25615e-11	-1.04108e-10	2.41314e-09
-4.85572e-12	-2.84105e-11	3.58307e-11	1.6712e-11	1.73174e-12	-1.57066e-12	1.91286e-12	5.97488e-12	-1.00612e-11	-2.3196e-11	7.36557e-12	3.89023e-14	-3.06022e-12	1.10679e-11	4.17193e-12	1.1617e-12	-7.93063e-12	7.28241e-12	-8.65335e-11	6.91824e-13	3.21529e-12	-1.87517e-11	1.32905e-11	-8.87402e-13	5.49627e-12	-7.54398e-12	-4.63236e-12	-1.08181e-11	1.96752e-12	-5.96935e-13	3.26761e-10
-3.48157e-13	2.21126e-13	-1.27724e-12	2.4801e-14	1.07287e-13	1.36559e-12	4.41831e-13	-2.79664e-12	1.86846e-12	4.47356e-13	-6.22101e-13	1.02756e-12	-5.65107e-12	-4.87799e-14	8.46454e-13	-1.077e-12	-9.23363e-13	4.07257e-13	9.64592e-13	-3.75883e-13	3.14741e-12	4.51572e-13	-3.84904e-13	4.66347e-13	-2.89244e-13	-2.68779e-12	1.98686e-12	-1.97199e-12	-5.43921e-13	-8.46392e-13	3.3619e-11
2.44347e-14	4.72311e-14	5.18693e-14	-1.06684e-13	2.17151e-14	-8.25117e-14	3.06643e-14	2.70986e-14	-1.43886e-14	-1.79287e-13	-7.17055e-13	-1.0724e-14	3.29364e-14	-7.66145e-14	-2.06992e-15	1.00173e-14	-3.38797e-14	1.27276e-14	-1.53392e-16	-7.55824e-14	-2.16393e-14	2.17196e-14	-3.65039e-14	-7.77066e-15	-1.15175e-13	1.00559e-13	9.87677e-14	4.62462e-14	5.167e-14	-5.64742e-14	2.11417e-12
-7.74256e-16	-2.70497e-15	6.67558e-15	5.74532e-15	7.30383e-16	9.72729e-16	-4.83003e-16	-9.649e-16	-1.04365e-14	1.72396e-15	-5.31226e-15	3.16499e-15	-3.96304e-15	2.55382e-15	7.15418e-16	3.45858e-15	-1.31328e-15	-8.71353e-15	-3.47593e-15	1.10778e-14	-8.06292e-15	8.95172e-15	2.92374e-15	1.4355e-14	2.00558e-15	-6.6785e-15	1.10889e-14	-5.34756e-15	4.10714e-15	-5.74544e-15	1.44227e-13
8.36184e-19	3.52841e-16	2.42903e-16	6.48602e-16	2.79892e-16	1.68541e-16	2.41138e-16	1.06976e-16	-1.67343e-15	5.49755e-15	3.19581e-16	5.44224e-16	8.04137e-16	-6.04465e-17	2.83599e-16	6.01854e-16	-2.12895e-15	-1.41893e-15	3.06399e-16	-4.5672e-17	-4.699e-17	3.84071e-16	4.05764e-16	2.13362e-15	1.21807e-15	-9.71436e-16	9.61282e-16	-2.41112e-16	2.32013e-17	-7.04764e-16	2.28168e-14
-1.3157e-17	1.27106e-17	1.41079e-17	-1.87069e-17	3.89195e-17	-5.2236e-18	-5.31555e-17	8.93212e-18	-8.56251e-19	5.49672e-17	5.0776e-18	1.85443e-17	4.55724e-17	1.63577e-18	-1.0096e-16	-1.24779e-16	-8.0632e-19	-4.43963e-17	1.48143e-16	7.63843e-17	1.54021e-16	9.88353e-18	1.31906e-18	9.57152e-17	-1.09113e-17	7.21272e-17	-4.56226e-17	2.25871e-18	5.66569e-17	7.54193e-16	1.98974e-15
3.63637e-17	-7.6629e-18	2.13951e-17	5.52592e-19	-2.15983e-17	-2.85372e-17	2.05335e-18	6.00724e-18	-8.5962e-19	-1.56093e-18	6.99421e-19	5.26781e-19	-2.33442e-18	7.94517e-19	-5.79424e-17	-6.58244e-18	3.15011e-18	-6.10764e-19	-6.21442e-18	-2.36433e-17	-3.42376e-18	5.37595e-18	3.14421e-18	-2.21389e-18	-1.64103e-18	-5.47608e-19	3.26901e-17	-2.46337e-18	-2.9021e-19	8.77515e-19	2.81757e-16
-1.00456e-18	3.81469e-20	6.26049e-20	3.47008e-19	1.99204e-19	1.21442e-18	2.81917e-19	-2.49738e-19	1.95735e-18	-2.35347e-20	-1.26309e-19	-2.83451e-19	2.01374e-19	1.51618e-18	-1.45689e-18	1.65388e-18	-4.92889e-19	3.82583e-18	-6.67773e-20	-1.09467e-19	7.43768e-21	-4.33345e-22	-1.63511e-19	3.08196e-20	2.38114e-18	-7.29345e-20	-3.98259e-19	4.5713e-19	-5.75445e-21	2.62916e-20	1.86552e-17
1.31099e-20	1.97724e-21	-1.99222e-20	-2.96036e-21	-2.5882e-20	-3.08599e-19	-6.78945e-20	-1.17942e-21	-4.5291e-19	4.03644e-21	6.38394e-20	3.37948e-20	-1.12998e-19	-1.73198e-20	5.02904e-20	-2.09755e-20	7.88636e-20	4.90458e-20	-5.45831e-21	7.54873e-20	1.07229e-19	3.54643e-20	8.43697e-21	-2.76464e-21	3.47404e-20	-2.69479e-19	-3.24949e-21	8.63237e-20	-3.1325e-20	-5.63985e-20	2.04196e-18
-3.65903e-22	-1.98446e-20	2.25637e-22	-2.80087e-21	1.04884e-23	-5.34661e-21	-1.86089e-21	-3.90211e-21	-4.31432e-21	-2.9985e-21	5.89098e-21	-2.47591e-21	7.47408e-23	1.62071e-20	2.46269e-21	3.09787e-20	2.14821e-21	-2.72838e-22	9.15658e-22	-2.16878e-21	-1.18805e-20	8.25411e-23	3.5574e-21	-9.47982e-22	-2.35333e-23	4.24207e-21	2.27696e-21	-3.37152e-22	2.3299e-21	6.94344e-22	1.31638e-19
6.79815e-23	-2.84027e-22	-2.00498e-22	-2.06702e-22	3.02103e-22	-1.80096e-22	1.82634e-22	-5.29069e-23	-3.55986e-22	2.09216e-21	-1.77029e-23	7.49553e-22	-4.24264e-22	-6.2547e-22	-2.67584e-22	-3.54474e-22	1.36482e-22	-3.0461e-22	3.99511e-22	-7.14351e-22	6.38845e-26	-8.80289e-23	1.59824e-22	5.06492e-22	9.29845e-23	-5.88684e-24	4.96396e-23	1.94852e-22	-1.4604e-22	-2.02878e-21	1.11917e-20
-2.70228e-23	-2.05816e-24	-5.89652e-24	3.20841e-23	-3.72224e-23	-7.99441e-23	2.09291e-23	-1.99679e-23	-1.06032e-23	2.5266e-23	1.52267e-22	3.56225e-23	-2.8536e-23	-5.63578e-24	-5.36712e-23	-1.42159e-23	-3.62876e-23	2.25572e-23	5.2507e-24	-6.65662e-24	2.02402e-23	-3.33652e-24	2.79393e-23	-1.55438e-23	6.08606e-24	4.76829e-24	-5.1935e-24	-4.16798e-23	-5.32883e-24	-9.63686e-23	8.48179e-22
-2.49143e-24	6.77425e-24	-2.81937e-26	7.25051e-24	-1.52608e-24	3.50145e-24	-4.09292e-25	-1.13845e-24	-5.83571e-26	-9.43878e-25	-6.59032e-24	1.96035e-24	-7.02628e-25	2.63173e-25	3.80027e-26	-4.11484e-25	2.51265e-24	-3.51441e-25	-5.9746e-24	-1.65482e-24	-4.42645e-25	-1.22446e-24	-9.00366e-26	2.86405e-26	-1.03638e-24	4.68353e-24	1.25759e-23	3.65974e-24	1.69771e-24	-1.34329e-24	7.13637e-23
-7.21391e-26	5.6729e-25	-5.1345e-26	-8.17471e-26	5.2992e-26	-2.06303e-25	5.76063e-25	3.22607e-26	1.51859e-24	3.87565e-26	-2.9479e-25	7.45347e-26	-1.95894e-27	1.03779e-26	-2.98783e-25	4.11494e-26	-1.5247e-26	-3.66687e-26	7.00761e-26	-3.01641e-26	-3.46105e-25	5.94011e-26	9.49861e-26	-5.23695e-26	-5.248e-26	-7.55856e-25	-5.12188e-27	2.0666e-25	1.19253e-24	1.55883e-25	6.99264e-24
2.50128e-26	2.10227e-26	5.66597e-27	-2.41083e-27	2.77713e-26	3.78491e-27	8.58019e-26	4.92281e-27	-4.66811e-26	-3.1621e-26	-1.069e-26	-1.2582e-25	1.55574e-26	-5.63658e-26	1.1782e-26	-4.27195e-27	-7.90239e-28	-3.64505e-27	1.33668e-25	2.94908e-27	1.40363e-26	-2.79471e-26	-3.4206e-27	-2.39936e-27	2.20689e-27	-1.35588e-25	2.28362e-25	5.92551e-27	5.66985e-26	7.80259e-28	1.0976e-24
1.05131e-28	-1.71821e-27	-1.72505e-28	-4.02506e-27	1.24711e-27	8.47124e-29	-1.63404e-27	-1.20033e-27	-4.42087e-27	2.895e-27	1.02332e-27	1.39883e-27	1.08224e-27	2.87635e-27	2.2003e-28	9.63735e-28	-2.60772e-27	-1.51836e-28	2.47829e-28	-1.04934e-26	-6.85301e-28	-1.20778e-26	2.39863e-27	-1.14105e-26	3.26351e-27	2.60568e-28	8.5831e-28	3.49838e-28	7.175e-28	-4.84476e-27	7.5435e-26
-6.10436e-28	2.47586e-29	1.2724e-29	-4.918e-28	1.21173e-28	2.48705e-28	3.89001e-28	-1.99207e-28	-8.32234e-29	-5.12159e-28	-6.10956e-29	-7.01539e-29	-1.26811e-29	1.80394e-28	4.65511e-31	-1.24721e-27	-3.88653e-28	-3.3037e-28	2.63635e-28	8.37201e-29	-2.0163e-28	7.32241e-29	8.46579e-29	-5.59336e-30	9.81413e-29	-2.07654e-28	-5.85008e-29	-1.87643e-27	-6.19654e-30	-2.72189e-28	8.21579e-27
4.02795e-30	6.52754e-29	2.72059e-31	-3.23854e-30	1.30499e-29	4.03317e-30	-2.35636e-30	6.07393e-30	-1.71619e-29	-1.46613e-29	8.52515e-30	-7.25839e-31	-2.78215e-29	7.51624e-29	8.43521e-30	5.35582e-29	-6.32871e-31	1.35066e-29	5.57407e-30	-1.66975e-28	2.75376e-30	-1.5165e-29	1.88724e-30	-7.50209e-31	-1.22271e-31	3.77047e-29	-2.58024e-30	1.28924e-29	4.32053e-30	-1.30225e-28	6.99468e-28
3.29016e-30	8.23292e-31	1.45631e-30	4.18169e-31	-5.31216e-31	3.50559e-30	-8.46531e-31	4.6246e-31	2.1378e-31	-6.35725e-31	1.59559e-29	-5.39838e-31	1.9301e-30	7.96768e-31	-8.50525e-31	3.18678e-31	-1.09632e-30	5.75965e-30	-9.97624e-31	-1.17879e-29	2.58006e-30	-3.00883e-31	-5.97719e-31	-3.3578e-30	1.83329e-30	2.65503e-30	4.31002e-30	1.41216e-30	-1.62274e-31	-4.522e-30	7.39478e-29
1.32652e-31	-1.10847e-31	-8.35155e-33	3.40055e-32	5.89114e-32	9.23542e-31	8.76579e-32	-1.13158e-30	4.66936e-32	-4.79828e-33	-1.86486e-31	2.63533e-31	-1.86683e-32	2.45798e-31	-3.07559e-32	-2.16492e-32	1.20933e-31	2.92812e-32	-2.47862e-31	-4.8358e-31	-1.50946e-32	8.95106e-32	9.10356e-31	3.82792e-33	9.12053e-31	2.87388e-31	2.59607e-32	-5.16088e-31	1.06682e-31	2.19164e-31	7.27372e-30
2.8502e-32	-9.47705e-33	2.88911e-32	-9.52857e-33	-6.35109e-33	-1.796e-32	2.30493e-32	-3.21387e-32	1.31415e-33	1.06941e-32	-3.22613e-33	8.70679e-33	4.65807e-33	1.16959e-32	-3.34763e-32	-5.69594e-35	-3.30732e-32	-3.28265e-32	-2.19064e-32	2.17713e-32	-8.8002e-33	-8.55177e-35	-3.17755e-32	1.34592e-33	7.66643e-32	1.8362e-32	-1.87564e-32	-3.30096e-33	-1.38254e-33	1.48849e-32	5.14662e-31
-4.52738e-34	4.43111e-33	-2.42967e-35	1.96715e-33	1.66212e-33	-6.40719e-34	2.12096e-33	1.62809e-34	2.24945e-34	-1.36478e-33	1.86641e-34	3.14268e-33	-2.44094e-33	5.29073e-34	-4.71064e-34	3.37262e-33	-8.96049e-34	6.91108e-33	-4.028e-33	2.7258e-34	1.70738e-33	-9.5866e-35	3.87599e-34	-2.92162e-33	2.81837e-33	-9.4035e-34	1.18628e-32	-2.19863e-34	1.35611e-34	5.98724e-34	5.69906e-32
3.55111e-35	-1.93043e-34	-3.67507e-37	-5.36926e-35	5.93482e-34	-1.09548e-33	4.17346e-35	6.94377e-36	-1.88353e-35	-1.84324e-34	9.90348e-34	-3.0571e-35	-7.47395e-34	1.42532e-34	-1.46992e-35	-3.63638e-35	1.6588e-34	2.34625e-34	1.36916e-34	-1.29465e-34	-4.69289e-35	-1.59137e-34	5.8409e-35	-3.42164e-34	-3.05658e-34	3.52111e-36	3.47591e-35	-3.45003e-34	2.87978e-34	6.27052e-35	6.49847e-33
-2.30659e-35	-1.51054e-35	2.08607e-36	7.52872e-36	-7.4707e-36	6.41888e-35	2.1948e-35	-2.42844e-36	1.20172e-36	2.35635e-36	1.67447e-34	2.4271e-35	2.96547e-35	-5.35622e-35	-3.8234e-36	9.42385e-37	5.82493e-36	-1.07319e-36	1.03614e-36	-1.06691e-35	-1.53949e-36	-1.91279e-35	-1.8956e-35	-1.15386e-36	-1.06973e-36	-3.90029e-36	-7.15104e-37	-2.69168e-36	-1.08867e-35	-2.909e-36	5.08634e-34
2.67267e-36	-2.69237e-36	-2.75791e-36	3.37599e-37	1.552e-36	-7.6498e-38	1.38957e-37	9.74771e-36	1.96623e-37	1.39612e-36	-8.05204e-37	5.30641e-37	-1.56012e-37	2.97876e-38	5.68056e-37	2.52058e-36	7.39325e-37	2.04346e-36	-2.13324e-37	-3.10764e-36	1.59756e-37	5.52119e-37	-4.0005e-37	1.04558e-37	1.36386e-37	3.47535e-37	-4.5914e-37	-5.45578e-37	-9.45474e-37	6.98499e-37	3.66316e-35
1.97545e-37	-1.28458e-37	2.73819e-38	2.65605e-38	-2.42197e-38	-1.25935e-37	-3.45582e-38	1.65269e-37	-4.07663e-39	6.15413e-38	-8.31199e-38	-9.99871e-38	-3.71408e-38	4.08873e-38	-6.3631e-39	2.12677e-39	5.91581e-38	2.86866e-37	4.94355e-39	-5.52758e-37	3.76184e-37	1.87642e-39	2.28933e-37	2.93927e-38	-3.30772e-37	-3.45824e-38	-7.25885e-38	-5.30799e-39	7.05047e-39	4.83397e-38	3.10392e-36
5.99363e-38	2.0098e-38	1.59412e-39	2.63148e-39	3.94478e-38	-1.65539e-40	2.29371e-38	1.99752e-39	-1.77562e-38	5.55201e-40	-6.94542e-39	1.06452e-38	-2.44228e-38	-6.36072e-40	-2.62536e-39	-1.2858e-37	-3.70652e-38	-1.88168e-39	2.0367e-38	-1.51963e-39	-4.08758e-39	-1.94032e-38	4.87596e-38	1.5248e-38	3.63914e-39	1.34665e-38	-2.62716e-39	9.33598e-38	-5.30705e-40	1.54991e-39	6.04479e-37
2.69677e-40	1.21124e-41	2.60652e-40	6.51045e-40	-3.3303e-39	-1.5501e-40	1.76905e-39	-8.94666e-40	-5.24588e-40	1.00161e-39	1.00417e-39	-5.4144e-41	2.52162e-39	6.77148e-40	-5.74503e-39	-5.29288e-39	1.58716e-40	-3.31092e-39	1.39382e-39	-2.31564e-39	-9.8931e-40	-3.88949e-40	2.01218e-42	-4.83617e-40	-5.11742e-40	-7.39559e-39	4.18632e-41	5.88716e-40	-1.61992e-39	-1.82818e-40	4.35473e-38
-2.82391e-40	2.56824e-41	1.15287e-40	-2.83311e-41	-1.00538e-40	1.15796e-40	-6.12066e-40	3.43994e-40	-9.96992e-41	2.40851e-42	1.12307e-41	-1.16412e-41	-7.90911e-42	6.54574e-41	-1.36576e-40	-2.1733e-41	6.76897e-41	-1.62745e-41	3.27708e-41	3.17565e-42	3.43242e-41	2.0501e-42	-3.35484e-41	-2.59873e-41	-7.94173e-41	-1.93653e-41	-1.45586e-40	3.84258e-41	1.0561e-40	-5.39017e-41	2.63887e-39
1.25551e-42	1.68024e-41	1.96892e-41	1.7555e-41	-1.36315e-41	2.08573e-42	3.45099e-43	2.65572e-42	-5.69526e-42	9.66619e-42	4.86825e-42	-1.6602e-42	8.49127e-43	1.23211e-42	-6.67948e-41	1.78658e-41	-1.85442e-41	-4.92585e-42	7.72632e-42	-4.27875e-42	2.88317e-42	1.94943e-41	-3.6628e-41	2.17949e-42	8.1924e-42	-9.76001e-43	-3.9038e-41	5.58249e-43	2.54622e-42	7.86065e-42	3.38483e-40
-3.09792e-43	1.76533e-42	-1.12532e-43	-5.55462e-44	-6.29507e-44	-6.18536e-42	-3.36979e-42	-2.88624e-43	1.94958e-42	-9.66339e-43	-4.64829e-43	1.22743e-42	-3.20524e-43	2.4404e-43	1.55081e-42	1.46893e-44	-1.68434e-42	2.0688e-42	-8.85491e-43	-1.50978e-43	1.08752e-42	-7.21062e-43	2.94711e-43	1.17233e-43	-3.24173e-44	3.99928e-43	-2.38882e-43	-2.36067e-42	-1.14588e-43	3.18246e-43	2.9363e-41
-1.34096e-43	3.30102e-44	1.71843e-43	-4.53389e-44	1.40892e-44	-3.82767e-44	-5.52761e-45	-5.8287e-44	-7.26828e-44	5.32043e-44	4.71443e-44	1.65521e-43	1.58773e-43	3.93833e-44	-2.8693e-43	4.5126e-44	-6.66775e-44	-8.32464e-44	2.00121e-44	3.72266e-44	9.66878e-45	-3.69663e-45	7.61687e-45	4.86158e-44	-1.60027e-43	-1.80378e-43	5.9258e-44	-6.64223e-46	-1.52631e-44	5.71178e-44	2.1187e-42
1.83182e-45	-2.34948e-44	-1.25317e-45	-4.25977e-46	5.96984e-45	-2.05135e-44	-5.03932e-45	-1.53888e-45	2.85013e-45	-1.26164e-44	-1.37489e-44	3.44355e-44	-5.99701e-46	1.50012e-44	9.51819e-45	4.29525e-45	-1.38479e-45	-3.35443e-46	8.44097e-45	-4.17027e-45	-3.07357e-46	-1.97722e-44	-1.47041e-45	1.66354e-44	1.71397e-45	3.52593e-45	-7.46042e-45	-1.29699e-44	2.73922e-45	-9.13918e-45	2.43198e-43
5.54597e-46	-1.96339e-46	-1.69343e-47	4.90883e-48	-1.07738e-45	-8.7633e-47	-3.10623e-46	9.9831e-47	1.1008e-45	-2.69988e-46	3.3565e-47	-1.22774e-45	-8.84254e-46	4.07561e-45	6.39684e-46	-2.11986e-47	-6.37437e-45	9.32682e-46	-1.2243e-45	-1.63064e-46	-3.66228e-46	8.68725e-46	-6.1836e-45	-5.78437e-47	-3.09566e-46	3.26428e-47	-1.25611e-45	7.04866e-46	2.4405e-46	-6.02467e-47	2.93794e-44
-9.89776e-48	-6.26874e-47	-2.35975e-47	-3.56559e-46	-2.20979e-47	-7.36067e-47	-1.26051e-48	-9.87609e-48	-4.43707e-47	-7.06715e-48	-8.92055e-48	-2.9973e-47	5.64086e-47	7.15438e-47	2.63238e-46	1.85032e-47	4.64853e-46	-1.68835e-46	4.11397e-48	-4.01678e-47	1.98169e-47	-1.57731e-47	-1.66318e-47	1.08523e-47	-8.92848e-47	3.26855e-47	-1.28044e-47	-7.52583e-47	-2.33355e-46	-3.19981e-47	2.27604e-45
-2.1411e-48	3.1333e-48	1.21729e-47	-6.80136e-48	-1.19256e-47	3.02089e-48	-5.67104e-49	-2.19525e-48	5.88804e-48	-1.32798e-47	-1.10178e-47	6.24319e-48	-8.2085e-48	-1.76999e-47	-1.21802e-47	-8.07345e-49	-2.67147e-48	5.10536e-49	9.51287e-49	-4.63385e-48	-1.70941e-48	-4.05252e-49	-1.27036e-48	3.17137e-49	2.85224e-49	-6.51115e-49	1.38568e-47	3.85445e-49	2.53139e-48	7.0353e-48	1.54497e-46
-4.29334e-49	-3.5336e-49	-2.63259e-49	3.5708e-48	-3.39911e-51	2.9159e-49	-2.0871e-49	-1.27903e-49	2.07263e-48	-1.42146e-48	7.58006e-49	-7.01735e-49	-6.69721e-49	-6.7639e-50	-3.9738e-49	1.15543e-49	-7.48202e-51	3.61647e-49	1.90877e-49	2.65878e-49	7.34056e-49	1.66048e-50	-1.60604e-49	2.3987e-49	2.34214e-49	8.49831e-50	-5.52089e-49	-9.47415e-50	-2.5528e-49	-4.75807e-49	1.51266e-47
6.25963e-50	-1.42992e-50	4.30539e-50	-2.48613e-50	8.20546e-51	-5.20677e-51	1.51999e-49	6.82112e-50	8.48669e-51	-1.39694e-49	6.92201e-51	3.08432e-50	3.25635e-50	1.14476e-50	8.93381e-51	-9.54578e-50	-1.67865e-50	8.86655e-50	8.06332e-50	2.02252e-50	1.95921e-49	1.23692e-49	-1.50222e-49	2.13681e-50	-2.98867e-52	7.0872e-50	-2.92179e-50	-2.46853e-50	1.36051e-49	-3.68175e-49	2.0396e-48
-2.16802e-52	-3.18238e-51	-3.18683e-51	-2.21094e-50	-8.09965e-51	2.95721e-52	3.27396e-51	-1.0609e-50	-1.72612e-51	5.07323e-50	1.23012e-50	-2.93576e-51	-2.97069e-52	-1.72085e-52	-4.23105e-51	-3.75579e-51	2.296e-52	4.41211e-51	8.4927e-52	-6.80983e-52	1.35088e-51	3.72296e-51	-1.97294e-51	3.25258e-52	-2.93702e-51	2.96666e-51	-6.22784e-51	-2.01729e-51	-8.36034e-51	2.79899e-53	1.63206e-49
-6.07201e-53	8.53022e-53	-6.0773e-53	8.61428e-52	-1.78418e-52	2.18354e-52	-8.82302e-52	3.57656e-51	-1.41037e-52	2.79512e-52	5.52943e-52	-8.4754e-53	-2.00199e-52	-1.13311e-51	-1.60074e-53	5.77666e-52	-2.13244e-52	7.78103e-53	1.03981e-51	-8.63169e-52	1.88929e-51	2.25186e-52	2.20683e-52	2.14657e-52	-1.74022e-52	2.90557e-52	8.9082e-52	3.45037e-52	2.20973e-52	-3.18414e-52	1.58928e-50
3.23341e-53	-1.25629e-53	-3.51256e-53	4.64991e-53	-1.32984e-53	-1.37193e-53	5.14675e-54	-1.50576e-54	-1.44245e-53	-1.48794e-52	5.73463e-54	-1.01588e-54	4.18643e-54	3.7277e-53	-7.39855e-55	6.23407e-53	-1.93759e-53	-1.9385e-53	-3.14401e-53	-9.92375e-53	-1.33658e-53	4.59952e-54	-8.0438e-53	-4.9733e-54	2.41817e-53	1.05165e-52	4.7422e-53	9.56622e-54	1.1202e-52	-7.94381e-53	1.08531e-51
2.10918e-54	-1.75389e-54	-1.38085e-54	-6.1912e-54	5.02964e-53	1.81032e-53	1.33544e-54	2.00369e-55	4.69447e-54	3.27914e-54	5.95293e-54	1.31707e-54	1.59786e-54	-1.02801e-54	3.38524e-54	-2.2316e-55	1.0197e-53	-8.46825e-55	4.25343e-55	5.13265e-54	-6.9954e-54	1.08998e-55	-9.54703e-55	-1.36218e-54	-4.98791e-55	-2.147e-55	-4.05331e-55	8.28951e-55	-4.51841e-54	2.78485e-55	1.35616e-52
2.72768e-55	-3.77446e-57	5.60761e-55	-1.07415e-54	-4.29533e-55	2.52926e-55	-1.20665e-54	-9.89932e-56	-3.23899e-55	-7.39753e-55	-5.38077e-55	2.68464e-55	8.69428e-55	4.61232e-55	7.1889e-55	1.48971e-54	-8.57065e-56	2.11175e-56	1.69785e-56	6.83698e-55	4.50523e-55	2.69101e-55	7.60551e-55	-6.63261e-55	-1.85269e-55	-4.41302e-55	-5.7156e-57	-4.74502e-55	-2.64236e-55	-2.66756e-56	1.36577e-53
3.37507e-56	3.93399e-57	1.32289e-56	-4.86315e-57	-1.20396e-56	-1.07541e-56	-3.1348e-57	-2.83225e-57	2.3851e-56	-1.1901e-56	4.368e-58	9.92942e-57	-3.77287e-56	-1.77264e-56	5.95789e-55	-3.14111e-56	-2.14836e-56	-1.00174e-56	-6.01661e-57	-3.22307e-57	-8.18459e-58	-1.86763e-57	1.24585e-56	-1.05848e-56	5.14436e-56	-1.0999e-55	-6.15427e-56	8.10467e-56	-7.73933e-56	6.17286e-57	1.26737e-54
-1.91222e-57	-5.85727e-57	1.54909e-57	6.59589e-58	-2.26346e-57	-1.36567e-56	-8.65128e-58	-1.84433e-57	4.70626e-59	-1.92223e-58	2.17374e-57	-5.94291e-58	-1.17495e-57	1.66054e-57	-1.07575e-56	-9.84856e-57	-1.88831e-57	6.57656e-59	3.13626e-56	3.96675e-57	-1.21646e-57	-4.04377e-57	5.26874e-58	-3.20708e-59	-1.67444e-57	-2.17247e-57	-4.65923e-57	-7.6133e-58	-6.0223e-57	7.0688e-57	1.20518e-55
3.31913e-59	-1.43631e-58	6.80934e-60	-3.24751e-58	-1.27046e-57	7.10311e-59	-9.80914e-59	-7.45861e-59	-1.71355e-58	3.81344e-58	3.08365e-59	4.07907e-59	-2.93892e-58	-1.02594e-57	-3.1301e-59	4.56574e-60	-1.01249e-57	-1.87576e-59	-9.49515e-59	4.88079e-58	6.1848e-60	1.07397e-58	1.00141e-58	7.40864e-59	1.34939e-58	-2.63338e-58	-9.66322e-60	1.69704e-60	8.98743e-58	1.57218e-58	7.37026e-57
5.90506e-60	1.07286e-59	5.23215e-59	1.95351e-59	-1.37495e-58	5.01118e-61	3.57372e-59	1.03633e-59	3.32868e-59	-1.09128e-58	5.18115e-59	5.80314e-59	-3.42094e-59	-6.33132e-61	-1.06746e-59	3.68306e-59	-3.38814e-59	5.4497e-61	-2.27399e-59	7.87987e-60	-4.79676e-60	-1.27348e-60	-2.22367e-59	-8.42578e-60	-3.26141e-60	-4.99057e-60	-1.42225e-60	-9.98113e-60	-1.70046e-60	-2.67032e-59	7.5703e-58
2.79172e-61	3.27482e-61	3.89836e-61	-1.41394e-60	2.174e-60	-2.6035e-60	-5.22155e-61	3.43074e-61	2.45045e-60	2.98078e-60	2.57368e-60	-2.59725e-60	-3.34176e-62	2.40866e-59	-6.45462e-60	-4.08348e-60	3.79707e-61	-1.97743e-60	3.54315e-60	-2.01637e-60	2.17616e-60	5.05497e-61	1.49956e-60	-6.30789e-60	-4.69852e-60	-2.22406e-59	4.03124e-62	3.3326e-60	-1.04211e-62	-9.50769e-61	1.02992e-58
8.3549e-62	-1.813e-61	2.4263e-62	6.41207e-62	-7.69284e-62	1.35782e-61	2.58973e-61	-4.93744e-62	-1.75271e-62	1.33804e-62	2.77815e-62	9.04264e-62	1.29052e-61	-5.09894e-62	-2.4446e-61	-1.75544e-60	-3.77202e-62	-2.37629e-62	-6.89357e-61	2.66446e-61	2.08001e-62	-1.32703e-62	5.21239e-61	-1.04465e-62	3.42552e-62	-2.76246e-62	-2.74533e-61	-1.81386e-61	-8.8634e-63	-4.2659e-61	5.73965e-60
7.04035e-62	2.87448e-64	-3.4971e-64	-2.18966e-62	5.51729e-64	6.25118e-62	-4.09885e-63	1.70075e-62	-1.69995e-62	-1.01628e-62	-5.84474e-63	3.43089e-62	-3.27948e-63	2.06136e-63	2.3241e-62	8.50372e-63	-6.18124e-63	8.65632e-63	-3.70009e-63	-1.74228e-62	-2.80306e-62	-7.63704e-63	-1.33258e-62	1.46268e-63	-1.23756e-62	-1.35154e-63	4.07889e-63	2.6289e-62	-4.98813e-62	1.08729e-62	4.72774e-61
-1.75174e-63	-5.85669e-64	2.09924e-64	-4.61508e-65	4.74373e-65	-8.9476e-64	1.10619e-63	9.91428e-64	-1.12464e-63	-1.77538e-64	-9.5676e-63	1.32872e-63	8.48425e-63	-1.77406e-63	-6.51263e-64	3.9049e-63	-1.22662e-63	2.6538e-63	2.45828e-63	-9.28872e-65	6.06636e-64	1.50988e-63	-2.65619e-63	3.97317e-65	-1.9099e-63	-8.68088e-64	-2.29543e-62	-1.66938e-63	-9.16914e-65	-2.73067e-63	7.41143e-62
3.58468e-65	-3.34575e-65	2.10658e-64	-1.04436e-65	-1.11608e-63	5.77198e-65	1.03767e-65	-3.8968e-64	-6.10096e-65	-1.17762e-64	-4.3711e-66	6.65118e-64	-7.22989e-67	-3.37935e-66	3.08742e-65	3.4011e-64	-1.38307e-66	-1.50207e-65	5.12939e-65	9.71821e-65	-2.83763e-65	2.41801e-64	-2.35403e-66	-5.53535e-66	-1.27116e-64	-6.95885e-66	-2.34956e-65	1.11894e-64	3.4486e-65	-2.31504e-64	4.06601e-63
2.14901e-65	8.90654e-66	-3.67853e-66	7.29912e-66	5.09935e-67	2.91688e-65	4.10258e-65	-2.62036e-65	-1.38242e-64	-3.92157e-65	-1.56827e-65	-2.40687e-66	1.23411e-64	-4.07327e-65	-1.31153e-65	-2.05149e-66	-1.13354e-65	-2.07709e-65	-2.40277e-65	9.58974e-66	6.3604e-66	-2.2189e-65	8.81466e-67	-1.42307e-66	-2.31791e-67	-3.63136e-65	-8.25416e-66	-6.41245e-67	8.7704e-66	1.11649e-65	6.75094e-64
-2.58187e-67	-1.94702e-66	-1.41753e-68	-1.87502e-67	9.94852e-66	5.63481e-68	-1.49205e-66	2.20529e-66	6.33515e-67	2.09956e-67	9.73159e-67	-1.82643e-67	3.47498e-67	3.67478e-66	7.53608e-67	-8.61464e-67	7.98186e-67	1.16392e-66	-6.23215e-67	8.48617e-68	2.23766e-67	1.39211e-65	-2.97898e-66	-9.83728e-67	-9.18783e-67	-4.15005e-67	1.81087e-65	-2.43205e-66	9.32984e-67	5.50282e-67	6.78813e-65
-6.79503e-68	2.33567e-67	1.13186e-67	1.29034e-69	-3.2977e-68	1.08098e-67	-1.12416e-67	-3.47959e-67	3.38888e-67	1.69722e-68	1.04733e-67	8.73991e-67	1.84092e-68	2.16852e-68	1.21884e-66	-1.03879e-67	3.81552e-69	-1.01843e-68	1.25529e-67	1.29796e-67	9.55208e-69	1.21663e-68	-1.86806e-68	-1.66309e-67	-1.2235e-67	1.2608e-67	4.25468e-68	-3.16388e-67	-7.01264e-67	3.97528e-68	5.53926e-66
1.62321e-70	1.06638e-69	-8.02088e-69	1.04387e-68	2.95906e-70	-8.9943e-70	-5.2712e-69	-1.89503e-69	3.98582e-69	-7.88871e-69	-5.36231e-68	5.81806e-70	-5.68342e-70	7.21033e-69	-2.7875e-70	-6.58743e-70	-4.70389e-69	7.37692e-69	1.37313e-68	1.45431e-68	2.19723e-69	-2.72823e-69	3.31174e-68	-8.0937e-69	4.44432e-68	8.41953e-69	-2.46096e-68	-4.36244e-68	3.04203e-70	-2.13835e-68	3.32122e-67
-1.61691e-69	-7.63034e-70	-7.00634e-70	-1.24914e-69	-9.32105e-71	3.94193e-69	-1.46742e-69	-4.45161e-70	-1.01713e-69	1.00977e-68	2.56746e-69	-2.14609e-69	1.4575e-69	1.41082e-70	-1.11733e-69	-6.42358e-70	6.98494e-69	2.24215e-69	9.66179e-70	-1.24508e-70	2.1912e-69	7.13753e-71	6.49354e-70	6.29867e-72	2.24973e-70	-1.01645e-69	-1.57986e-69	5.27231e-70	8.04513e-70	1.7641e-69	4.86173e-68
-2.21951e-71	-4.4396e-72	6.53819e-71	1.37995e-71	-6.44818e-73	-7.01653e-71	2.71876e-70	2.71391e-71	-1.11119e-71	-5.24215e-71	4.62649e-71	1.53221e-70	-2.41636e-70	2.17433e-71	6.81494e-71	-2.30963e-70	-1.9901e-70	4.5977e-71	-3.72384e-70	-9.05165e-71	1.19859e-70	1.98613e-71	6.04549e-71	-6.25868e-72	1.99793e-70	1.15083e-71	1.3957e-70	-3.70471e-71	3.90749e-70	-5.53807e-71	3.04952e-69
-1.56426e-71	2.69814e-72	-2.88327e-72	-8.34536e-73	1.70284e-72	-1.23566e-72	8.67881e-72	5.77263e-72	4.35816e-72	-7.3293e-72	-6.39854e-71	1.515e-72	5.56658e-72	3.7552e-72	2.59706e-72	6.75146e-72	-3.57772e-71	1.19879e-71	1.43535e-71	1.75095e-72	-6.36333e-71	4.26064e-72	7.94022e-72	1.38973e-72	-3.62428e-72	-6.46454e-72	-1.72682e-71	-3.83945e-71	4.53096e-72	-6.14265e-72	3.52825e-70
-3.9539e-74	3.33335e-72	2.4143e-73	-7.12728e-72	-5.17018e-73	2.95113e-74	-1.03315e-73	5.40496e-73	-8.65334e-74	-1.79771e-72	-7.58414e-73	-8.1922e-73	6.78954e-74	4.98342e-73	-6.52277e-73	-2.01342e-74	-1.94212e-73	3.63343e-73	4.01082e-74	-2.6261e-72	-2.74216e-73	-2.0888e-72	1.0983e-72	5.53733e-72	5.94123e-73	-3.18437e-72	-2.50597e-72	-4.94838e-73	-4.93369e-72	-1.88755e-75	4.05698e-71
4.40417e-74	-2.77147e-73	-2.35344e-73	-8.36023e-74	-2.42569e-74	2.19154e-73	1.94756e-74	7.54824e-74	-4.60812e-76	1.57333e-73	-4.21192e-74	1.44823e-74	-3.2928e-73	1.07824e-74	-1.36554e-74	-5.54025e-75	-3.51087e-74	-1.23991e-73	5.59202e-73	2.66199e-74	4.21547e-73	8.39509e-76	-4.66422e-74	5.72003e-74	7.29121e-75	5.39867e-75	4.4715e-74	-3.75275e-75	-4.22443e-75	1.6992e-73	3.05861e-72
2.04277e-74	-1.29926e-74	2.2175e-75	2.91101e-74	4.70872e-75	-2.63224e-74	1.64947e-74	-6.7226e-75	-1.99672e-75	2.78548e-75	5.12244e-74	-1.44111e-75	1.14465e-74	-2.13698e-75	6.08444e-76	-7.50079e-75	-7.8516e-75	5.05912e-75	8.71391e-76	-4.28624e-77	-1.65055e-74	-1.91492e-74	-4.11403e-74	4.52218e-76	1.62731e-75	-3.7634e-75	2.55128e-74	6.43514e-74	5.58842e-75	2.56818e-75	3.9262e-73
-5.23845e-76	2.53958e-76	-4.32614e-76	1.0371e-75	-2.03073e-76	1.74372e-76	1.39894e-75	-6.74477e-77	-7.11726e-77	4.639e-76	2.7972e-77	2.56833e-77	4.4311e-76	2.55625e-77	6.85511e-76	7.96784e-76	3.03553e-75	-2.78151e-77	-1.07267e-77	-1.0816e-76	3.27817e-76	6.84845e-76	-3.20741e-76	5.62109e-75	1.42786e-76	8.508e-78	1.02928e-76	-4.55862e-76	5.97793e-75	-1.32946e-76	2.35887e-74
5.72379e-77	-2.74391e-77	6.67426e-77	2.28212e-76	-4.83144e-77	-4.9617e-77	2.63786e-77	-1.98263e-76	-1.01343e-78	2.35852e-76	6.02983e-77	-4.18306e-78	-4.65601e-77	-9.50085e-78	1.60793e-77	-1.31765e-76	2.08182e-76	2.52138e-77	-1.99462e-76	2.18455e-76	9.53153e-77	-1.02904e-77	3.10145e-77	2.90422e-78	-3.08212e-77	-6.78852e-77	1.21249e-76	-1.19675e-77	-7.94336e-77	-2.00864e-77	2.32974e-75
1.72366e-77	-3.51457e-78	-4.5057e-79	1.50761e-79	-3.1143e-77	-6.87891e-78	1.94056e-78	2.7484e-79	-8.95629e-78	-8.71089e-78	-3.21396e-78	-5.55333e-78	-5.90274e-78	3.94264e-78	-5.79398e-79	8.14835e-80	-3.28901e-78	-1.81287e-78	1.31544e-77	1.04767e-78	-1.89598e-78	3.96499e-78	-1.11451e-78	-2.986e-78	-1.71574e-77	-9.69428e-78	1.22368e-78	3.49091e-78	4.43365e-77	3.0193e-77	2.33892e-76
-9.32437e-79	3.02081e-79	-5.8155e-79	-1.17688e-78	1.47329e-80	-1.88998e-78	-3.59005e-79	-7.52732e-80	-7.01207e-79	1.58836e-80	5.82369e-80	8.4251e-80	-1.54487e-78	1.27174e-79	5.551e-79	4.46701e-79	-2.13522e-79	2.31795e-78	-1.66094e-79	1.44369e-79	-4.51509e-80	3.00985e-79	1.33049e-78	7.92731e-79	6.76049e-80	-3.59199e-79	-4.08692e-79	-5.37283e-79	3.15874e-80	5.88722e-79	1.61697e-77
3.15233e-80	2.25599e-81	9.66807e-81	-4.91399e-80	2.231e-80	-5.63054e-80	8.52502e-80	6.11792e-80	9.09621e-81	5.45129e-80	3.11573e-80	1.33549e-80	4.50839e-80	-6.12128e-80	8.05647e-80	6.69965e-80	-7.58465e-80	-2.574e-79	6.16108e-80	4.8407e-80	-6.42735e-79	-2.33936e-80	3.70396e-80	1.46507e-81	-1.18061e-80	4.98788e-80	2.63332e-80	1.16285e-80	7.80962e-80	5.57683e-80	2.06102e-78
-3.94814e-81	3.87546e-81	8.02961e-81	1.21973e-81	5.56759e-81	2.27853e-81	-2.2094e-82	-1.20867e-81	9.70585e-81	7.01303e-81	-2.15136e-81	1.83115e-80	-1.57001e-81	4.68441e-81	4.6258e-81	-5.91742e-82	-3.57117e-80	-7.90188e-82	-3.80625e-81	1.36925e-80	-1.02023e-81	-5.61624e-81	1.07177e-80	-2.73173e-81	5.38251e-82	3.28729e-80	1.94367e-82	-1.02745e-80	1.17395e-81	1.35415e-80	2.07684e-79
-2.67831e-83	5.29728e-82	-1.80753e-82	-1.9577e-82	-1.96133e-82	-5.9828e-83	-2.41679e-83	-7.67276e-82	5.53584e-83	-2.44348e-82	-2.13987e-81	5.4637e-82	-5.50649e-83	1.03781e-81	-2.59774e-82	1.51419e-82	-3.32132e-83	3.93423e-83	2.00021e-81	-9.12086e-83	3.36448e-82	-2.40576e-83	-6.91963e-82	2.90097e-82	-3.20916e-82	7.37097e-83	1.58184e-82	6.03927e-83	-8.79627e-82	-1.23528e-82	1.15934e-80
-6.39623e-83	-7.71635e-87	-2.25907e-84	-5.48315e-83	1.14383e-83	-1.58121e-85	2.43004e-84	-2.56986e-85	-1.4601e-84	-7.84092e-84	5.7967e-83	3.6199e-83	5.38323e-83	-1.09202e-83	-2.14346e-83	2.90004e-83	-4.55285e-83	-2.01052e-83	-9.45479e-83	-2.96787e-84	-8.34739e-84	-4.95629e-83	1.93403e-83	8.54777e-84	2.23526e-83	5.35115e-84	3.76245e-83	-6.99359e-83	-5.97499e-83	-9.83707e-85	7.98944e-82
-3.26519e-85	1.92257e-84	8.42048e-85	-8.70588e-85	8.92156e-85	-1.26252e-84	-3.26351e-84	4.60586e-84	-1.18092e-84	-3.81234e-85	1.07365e-83	1.66238e-83	8.16263e-84	2.80106e-84	-1.71027e-86	-1.08029e-84	3.98431e-85	-2.41579e-84	1.283e-83	-1.82728e-83	-6.75757e-84	9.03507e-86	-1.17733e-83	-2.67259e-84	3.74701e-85	9.20683e-86	1.73757e-84	3.08197e-84	-5.3567e-84	-1.38216e-83	1.34645e-82
-2.91586e-85	-1.92311e-85	-3.04722e-85	5.98189e-86	-3.87785e-85	-5.0416e-85	-1.60285e-86	-2.28278e-85	-7.88666e-86	2.5703e-86	1.74798e-86	1.77269e-85	-5.43884e-85	-7.66217e-86	-2.4146e-84	-8.15842e-86	1.15721e-84	-1.44506e-85	-2.21763e-84	2.49214e-84	-6.56723e-85	6.68584e-86	-5.61194e-86	2.81029e-86	-1.03247e-85	2.27011e-85	-1.27354e-84	1.73466e-86	-1.33409e-86	1.38167e-85	1.39926e-83
-1.79157e-86	1.72705e-86	3.64372e-86	-6.40314e-87	2.64211e-86	-1.05526e-87	-6.01851e-87	2.11628e-86	2.33958e-86	-1.49103e-85	5.77857e-86	-1.70793e-86	-3.52662e-87	1.88757e-86	9.0073e-87	-1.34883e-86	1.02371e-86	9.63246e-86	5.93234e-87	1.4782e-86	1.86747e-85	5.95661e-87	-8.48614e-87	5.14259e-87	-5.0856e-86	3.87963e-86	1.8101e-86	-6.50688e-86	-3.37516e-86	3.86392e-87	9.68992e-85
1.14118e-86	-3.14073e-87	-8.29793e-88	-3.72866e-87	2.32914e-87	5.38844e-87	2.90343e-88	1.47366e-87	6.81397e-87	5.40016e-88	-1.75889e-89	3.35362e-87	-4.53001e-87	-6.66149e-87	-1.8945e-87	-1.92748e-86	5.44658e-88	-8.86059e-87	-4.38886e-88	1.17793e-88	-3.24566e-88	5.1562e-87	6.73554e-89	-5.13694e-87	-5.07194e-87	-1.41562e-87	-9.53024e-88	-1.00593e-86	-2.01669e-87	-2.62428e-88	1.12105e-85
-4.83892e-89	-8.76629e-89	3.6344e-88	6.24753e-89	2.30883e-88	-6.16787e-89	-2.21453e-88	-3.00724e-88	2.8196e-88	-7.02559e-88	3.70768e-89	1.50938e-87	4.62859e-88	1.07652e-88	-1.97002e-88	-1.28825e-88	-1.11382e-88	2.58299e-88	2.06386e-89	-6.77814e-89	2.144e-88	4.79127e-91	-1.72593e-88	-4.68343e-88	-9.84964e-88	2.70339e-88	-3.76315e-88	1.18959e-88	8.69837e-89	-1.49212e-88	8.10471e-87
2.09345e-90	-2.10462e-90	5.64673e-89	1.19731e-89	1.3149e-90	-5.10081e-89	-4.04558e-90	-1.8449e-90	-1.29539e-90	2.92676e-89	-2.07056e-89	-5.42376e-89	4.16585e-89	1.77504e-88	1.6167e-90	-1.51329e-90	1.03832e-88	9.41134e-89	-6.07103e-90	-7.47723e-90	1.47134e-90	3.33256e-89	-2.39356e-90	5.91684e-90	2.57437e-89	-6.5421e-90	-1.50995e-88	1.61147e-89	-6.72559e-90	6.49629e-90	9.25869e-88
-1.01666e-90	-9.05266e-91	1.122e-90	-1.07209e-89	2.24415e-90	5.98037e-90	-2.69757e-91	1.8255e-89	-6.78307e-90	-5.16723e-90	1.86094e-90	-4.60435e-90	-2.86472e-90	1.87568e-90	-4.79312e-91	-5.65514e-91	-4.01851e-90	7.08484e-91	-1.15683e-90	4.08198e-91	-9.28215e-90	2.53573e-90	-3.3648e-91	2.65724e-91	1.79851e-90	-3.18539e-91	2.71311e-90	1.30384e-91	-4.59391e-90	5.45525e-91	9.3527e-89
-1.20514e-92	8.42968e-92	6.86842e-91	-3.04321e-92	9.30495e-92	-2.60752e-91	-5.12971e-91	3.46633e-92	-1.618e-91	8.09795e-91	8.28907e-92	-1.10829e-91	1.31226e-92	-9.18454e-93	2.74735e-91	1.59045e-92	2.28673e-91	-1.87076e-91	-1.31652e-91	1.54504e-91	1.39002e-90	-2.52003e-92	6.61573e-92	4.8518e-91	-9.71442e-92	-3.18541e-92	3.60492e-93	4.6578e-91	2.71095e-92	1.19495e-92	6.49923e-90
-6.11406e-93	1.91102e-92	6.02696e-92	4.53573e-92	2.2444e-92	1.63149e-92	-4.27453e-92	-7.44871e-94	9.97934e-93	-4.69317e-92	-2.84775e-93	6.00427e-93	-1.46166e-92	-1.83621e-92	1.45741e-93	-1.16552e-92	8.01444e-92	-1.80417e-92	-2.21811e-92	3.37488e-93	-3.09592e-92	4.44997e-92	-1.35657e-92	-1.35198e-93	-2.52947e-92	-4.83883e-93	2.61156e-92	-1.13468e-92	-1.18301e-93	4.04131e-93	6.11893e-91
-1.14382e-93	-5.07586e-93	-6.238e-94	-4.64858e-93	2.15914e-94	-2.69335e-93	2.20194e-93	-3.15824e-94	2.74253e-93	3.16229e-93	-5.97414e-94	-4.28218e-93	1.82917e-94	2.80002e-93	-1.16092e-93	1.25629e-93	4.3993e-94	-6.76063e-93	-9.42607e-94	-3.00692e-93	2.24729e-94	-1.21461e-93	1.25637e-92	5.65166e-93	-1.5139e-93	2.25368e-93	-2.5495e-94	-1.83631e-93	-6.64141e-93	-9.37061e-94	7.73458e-92
-1.28765e-94	-2.78646e-94	2.04166e-95	-9.47961e-94	-1.69764e-94	-1.00124e-94	-5.29392e-95	1.66268e-95	1.78174e-94	-5.94607e-94	-4.32379e-95	5.26191e-94	1.2799e-96	-2.93708e-95	6.5101e-95	7.74683e-94	-2.51741e-94	6.49125e-95	1.7167e-95	-7.39375e-95	3.15837e-94	-3.33062e-94	-4.66237e-95	-5.08176e-94	-1.57335e-94	-2.37238e-94	2.08607e-94	-6.24429e-95	-1.0576e-94	-5.35793e-95	6.36431e-93
4.68743e-96	1.69388e-95	-6.82108e-96	1.5094e-97	-7.15214e-95	-3.75457e-95	1.99275e-96	-2.17336e-94	-1.35517e-96	-8.00646e-96	-1.18629e-96	1.01132e-95	-2.6037e-96	-2.96084e-95	-2.67465e-96	-2.20663e-95	2.19789e-95	7.3993e-97	-6.81073e-97	-1.63229e-95	-7.24846e-97	1.42899e-96	6.3758e-95	1.74893e-96	3.59451e-96	-1.72498e-95	2.32645e-95	1.79233e-95	1.16264e-95	1.70897e-95	6.3274e-94
5.98357e-96	-1.54098e-97	2.07357e-96	-1.90519e-96	-1.94596e-96	1.92915e-98	-2.11991e-96	-1.81883e-96	3.32038e-97	-1.50401e-97	-1.27912e-97	-3.30933e-96	1.08934e-96	-4.21053e-97	5.42636e-97	-4.71403e-97	9.52749e-97	-1.13527e-96	-7.50875e-97	6.44348e-97	-7.65732e-96	-1.60684e-96	6.26338e-97	-4.05942e-97	5.79463e-96	-2.5612e-98	4.28088e-96	2.70187e-97	-4.11947e-96	-9.11884e-97	5.16469e-95
-2.72788e-97	-4.27483e-98	1.13759e-97	7.47621e-98	-1.06438e-96	-3.56093e-98	1.03292e-98	-1.13767e-97	1.24117e-97	1.40202e-97	-1.47203e-97	3.60868e-97	-7.35533e-98	-1.08447e-97	-8.9935e-97	-8.36826e-98	5.53072e-97	9.83007e-98	1.5474e-97	-4.48242e-97	2.36373e-99	-3.42866e-99	7.57279e-99	5.28469e-98	-3.03401e-99	-4.33489e-99	-4.65243e-98	9.6128e-98	-4.75814e-98	-1.02165e-99	5.18476e-96
-2.23447e-99	6.17584e-99	5.86501e-98	-4.87315e-99	-1.05493e-99	-7.68527e-100	7.87006e-99	8.50384e-99	2.06422e-98	9.12008e-100	-2.99566e-98	1.43705e-99	-2.94382e-99	2.85634e-99	1.10254e-98	-1.54693e-99	-6.46119e-99	-2.68257e-98	-1.1089e-98	2.4208e-98	-4.07114e-99	7.76745e-99	1.61005e-99	-6.30775e-99	6.68183e-99	4.2815e-98	-6.236e-99	-6.59394e-98	-7.64295e-99	2.16378e-98	4.00745e-97
-4.38613e-100	-2.63611e-100	-2.56626e-100	1.8883e-100	-1.70092e-99	3.21972e-101	-2.47125e-99	8.91446e-100	-1.52722e-100	-2.22254e-99	-2.80527e-100	-4.45476e-101	6.07224e-101	1.14865e-98	3.11863e-99	-1.46856e-99	2.07192e-101	-2.20739e-100	-6.04856e-101	2.53316e-99	-2.77893e-101	6.58908e-100	3.36582e-99	7.76371e-101	3.71617e-101	-3.34811e-100	2.54105e-99	4.57141e-100	2.34799e-101	-6.09066e-101	3.54981e-98
-1.0847e-101	1.49634e-100	5.14363e-102	5.48046e-100	8.75628e-102	-2.41944e-100	-3.3507e-101	1.60161e-101	2.06578e-101	-2.37929e-101	6.68812e-102	4.71198e-101	-3.33022e-100	-1.1852e-101	-1.33439e-100	3.75758e-101	8.03148e-102	-4.99691e-101	6.58625e-102	-1.20825e-100	-2.93186e-101	4.0483e-101	-2.57304e-101	-4.54717e-102	5.51787e-101	-4.70618e-101	-3.89841e-100	4.59268e-101	2.37993e-100	-1.92948e-100	2.88248e-99
-2.51861e-102	6.60977e-102	-4.52405e-102	3.19706e-101	-1.01156e-101	-5.65715e-103	1.70334e-101	4.52056e-101	-3.3724e-103	1.53983e-102	3.83766e-102	-7.67801e-102	4.04834e-101	2.44713e-101	1.02335e-101	-1.74376e-101	-2.02673e-101	-1.72435e-101	3.21502e-101	-1.65544e-102	-9.3735e-102	-2.52688e-102	2.07895e-102	-7.25808e-101	3.44695e-101	-1.04735e-103	-6.33316e-102	2.49174e-101	-3.23029e-102	4.8654e-102	4.56359e-100
2.31471e-104	6.67311e-103	-3.20139e-103	-8.55945e-102	-1.00897e-102	2.63936e-103	-3.6351e-102	3.33669e-102	6.40205e-103	-9.29182e-103	-1.24799e-102	9.04303e-103	-1.0262e-103	2.39735e-103	2.60381e-103	-9.46285e-103	-1.01982e-102	-9.52023e-103	-1.09629e-102	4.62109e-103	-1.23679e-103	-4.86789e-103	-5.30764e-103	-6.76851e-103	1.75231e-103	-1.45701e-102	2.44558e-104	1.28349e-103	8.76865e-104	4.18556e-103	3.0725e-101
2.97586e-104	-2.16411e-103	-1.3629e-104	-7.64353e-107	3.38065e-104	3.54794e-104	-2.45849e-104	-2.004e-106	2.47916e-103	4.79903e-104	1.37266e-103	1.38669e-103	-7.12937e-103	1.51623e-103	1.14965e-103	-4.70098e-104	-6.29561e-104	1.58983e-104	1.38203e-105	-4.64722e-104	1.25081e-103	2.01158e-104	-7.10416e-104	4.65974e-108	-5.24781e-104	2.71218e-103	-5.04932e-104	-1.54897e-104	4.30485e-103	-6.24057e-103	3.7395e-102
-7.66084e-105	-1.40684e-104	1.4369e-104	-6.73495e-105	7.4613e-105	-2.09795e-104	1.79429e-104	-5.33671e-105	9.11106e-105	2.17399e-104	-2.38475e-104	-5.27981e-105	-2.79983e-104	-4.48004e-106	1.62025e-105	-4.60501e-105	-1.43978e-104	-9.45556e-105	-2.65179e-104	-2.93135e-106	-7.39112e-105	7.65652e-106	-5.98156e-105	2.84181e-105	-3.92645e-106	2.33748e-104	-1.92774e-105	-3.78382e-106	-1.57445e-105	-2.54619e-105	2.87042e-103
3.51618e-106	6.90454e-106	9.96654e-106	-4.45399e-105	-1.24267e-105	-1.98786e-105	-2.65933e-105	-1.75861e-105	-1.09978e-105	5.50091e-106	-4.54686e-107	-1.80012e-105	-1.87094e-107	2.81885e-106	1.12544e-106	-1.02995e-105	2.34174e-107	-2.3565e-106	-7.79585e-107	3.83645e-106	3.13939e-105	1.70806e-108	-6.66719e-107	-2.18994e-106	-6.57998e-106	-1.09308e-105	-1.25763e-105	-6.25199e-107	-2.47054e-105	-2.93298e-106	2.90622e-104
-7.9259e-107	2.00125e-106	2.60137e-108	1.22999e-107	1.15869e-106	1.72449e-107	-5.07633e-107	2.30589e-107	-1.04357e-106	4.02447e-107	1.71111e-107	-3.83282e-107	1.36299e-107	-1.36416e-108	-8.48546e-108	1.62863e-107	9.0662e-108	-3.71282e-107	1.49651e-107	7.35368e-107	2.91436e-106	7.27408e-108	-6.48559e-107	-1.42367e-106	-3.56736e-107	1.13792e-106	4.12171e-107	6.43015e-107	4.52088e-107	2.70955e-107	1.70895e-105
-9.35127e-108	4.65123e-109	-8.09705e-109	3.31762e-109	9.03733e-108	3.56508e-108	-1.27765e-107	-9.22145e-109	-6.34694e-108	-4.66378e-108	-1.1885e-107	5.28317e-109	-3.35728e-108	7.96302e-108	8.70002e-109	2.37792e-108	9.34625e-108	6.44191e-108	2.81806e-108	-6.27864e-108	2.54756e-108	-1.43088e-107	5.63079e-107	4.24005e-109	-2.54181e-107	-2.09284e-110	1.31964e-108	-4.4032e-108	1.06358e-107	-3.57882e-108	2.19101e-106
3.58798e-109	2.90855e-108	4.06676e-109	-4.33973e-108	-5.78591e-109	-7.16418e-109	5.99214e-109	4.21114e-108	-9.16113e-109	-2.50481e-108	-6.17197e-109	-1.1946e-109	1.77864e-109	-4.20383e-109	-8.49367e-109	-1.27889e-109	2.19783e-108	-2.3156e-108	-4.77525e-109	-8.62896e-109	1.38271e-108	2.08058e-110	-8.78345e-110	-1.95392e-109	3.38713e-110	2.22163e-109	-2.8317e-110	4.2226e-109	9.40632e-110	6.71576e-110	2.82606e-107
4.12387e-110	4.73367e-111	-1.5615e-110	3.48658e-110	4.19555e-109	-9.23381e-110	1.875e-110	-1.74016e-110	-9.06843e-111	-1.27849e-110	-1.03526e-109	-1.7248e-110	9.5292e-111	1.11504e-110	-2.47018e-109	4.61834e-110	7.38186e-110	8.26478e-110	-4.62961e-110	-1.79774e-109	3.75148e-111	1.35363e-110	-1.88081e-111	-1.29281e-110	4.05782e-110	9.57542e-112	-7.29403e-110	-1.21516e-109	-2.03143e-110	-6.39116e-110	1.83586e-108
7.62384e-111	-5.16549e-112	-6.96595e-111	-7.68115e-112	3.64962e-112	1.11278e-110	2.45944e-111	1.43152e-110	3.51779e-111	8.51375e-111	2.16842e-110	3.84656e-111	-4.13722e-111	-3.19604e-111	-2.70109e-111	7.7914e-111	1.92363e-111	5.87424e-112	3.26173e-111	-1.86711e-112	-1.07277e-111	-1.6713e-110	-4.14877e-112	3.56675e-111	3.00843e-111	-1.95124e-112	-7.81645e-112	1.88748e-112	8.58169e-111	-3.75545e-110	1.77567e-109
5.86004e-112	7.91956e-112	2.04016e-113	5.08279e-112	-7.6917e-112	6.30683e-113	-1.85997e-111	-2.5711e-113	1.70424e-113	-6.82073e-112	5.63755e-113	9.57095e-113	-1.44649e-113	-8.8345e-112	2.35404e-111	2.16671e-112	-4.25919e-113	-4.46963e-113	5.71131e-114	-8.63606e-113	-2.43991e-111	-1.58241e-112	-3.15315e-112	-3.30734e-112	4.96513e-112	-7.57065e-114	4.99126e-112	-3.185e-111	9.26864e-112	-5.80897e-113	1.75411e-110
-2.12799e-112	-1.94166e-113	-2.61154e-114	6.09506e-113	1.10675e-113	1.52375e-112	3.40014e-114	-8.55563e-114	7.65845e-113	-8.56304e-113	-5.04785e-114	6.9949e-113	1.60079e-112	-1.5173e-113	2.00494e-114	6.21847e-113	1.67606e-113	-1.56063e-114	-8.58716e-113	9.20842e-115	-1.30267e-112	-4.18792e-113	-1.30575e-113	5.4929e-113	-1.71547e-113	5.50821e-113	3.55312e-112	1.87228e-114	-1.82444e-114	2.25298e-113	1.74685e-111
8.09304e-114	6.36635e-114	-3.80954e-114	2.18219e-114	3.65692e-114	-1.49063e-114	7.1502e-114	-1.39898e-114	-3.78564e-114	-1.5077e-114	1.19774e-114	-5.77105e-114	4.00444e-114	-2.31101e-114	1.08964e-114	2.34989e-113	-4.88702e-114	-1.44453e-113	2.91738e-114	1.74043e-114	7.38094e-115	-1.40491e-114	-9.30831e-115	-3.6878e-115	7.82377e-114	-4.30151e-114	6.93231e-114	1.02241e-114	-2.5498e-115	8.88492e-115	1.2597e-112
-1.00702e-114	5.27862e-115	-4.29784e-115	2.75204e-115	2.53695e-115	5.6464e-116	3.11947e-115	1.37284e-115	-4.02285e-116	4.11608e-115	5.64488e-115	9.73503e-116	2.24421e-115	-5.53826e-116	7.32585e-116	-4.06081e-115	-3.0717e-115	2.38212e-115	2.5936e-115	-5.52772e-115	-2.23576e-116	-6.03327e-116	5.20777e-115	-9.95327e-116	-2.56021e-115	1.7356e-116	1.86776e-115	-7.68297e-115	-1.10525e-114	-4.02513e-115	9.66881e-114
2.88962e-117	1.2384e-116	1.3475e-116	5.9758e-116	1.08455e-117	5.87603e-117	-1.78488e-116	-7.72074e-117	2.60291e-117	-6.01238e-116	2.51258e-115	1.75184e-116	2.29862e-116	-1.17115e-115	1.76658e-117	1.29887e-116	-3.52464e-116	-5.02005e-117	-1.47988e-115	-7.3131e-117	1.28285e-116	-3.04281e-116	1.444e-115	1.88483e-116	-3.408e-116	-5.13471e-116	7.65593e-117	-1.1419e-116	-1.27725e-116	-4.89573e-116	1.1757e-114
-2.36e-117	-2.48983e-117	1.68258e-117	-2.06002e-118	9.24673e-118	3.2086e-117	-6.86303e-118	1.1042e-118	-1.8948e-118	1.48493e-118	-2.03546e-117	-8.6145e-118	-2.24914e-117	3.6256e-118	1.30807e-116	-3.44658e-116	1.52375e-116	-7.5695e-117	2.74932e-118	-2.52448e-117	-3.57397e-117	1.01939e-118	-1.69861e-117	1.64359e-118	5.26517e-117	-4.57434e-117	4.68977e-117	1.12016e-116	-7.64581e-118	1.43298e-117	1.24135e-115
2.52143e-118	-2.287e-118	-1.83557e-118	4.2212e-118	-7.04746e-119	2.62703e-119	6.14779e-119	-1.06895e-117	3.49989e-119	-2.48001e-119	-1.5267e-119	5.78759e-118	4.93022e-119	-7.91154e-118	-3.39842e-120	2.3539e-118	-2.777e-119	3.60442e-118	-3.97416e-118	1.72404e-118	2.54068e-118	4.89662e-120	4.40972e-118	-7.25353e-118	-7.42673e-119	-3.63934e-118	4.17768e-119	1.86109e-117	1.15021e-119	-3.46469e-119	8.8173e-117
1.97434e-119	-7.14191e-119	6.65055e-119	4.13025e-118	7.74284e-119	1.75723e-119	2.8343e-119	2.76084e-120	-1.10851e-119	1.45514e-120	4.32492e-119	8.34408e-119	3.52681e-119	6.84586e-120	-2.88343e-119	1.71081e-119	8.76682e-120	-2.23836e-119	-1.15847e-119	7.54611e-120	1.28693e-119	-1.06228e-118	-7.59026e-120	3.82295e-120	-1.01946e-118	-6.50049e-119	4.73476e-119	4.6151e-119	5.32262e-120	1.12986e-119	1.38195e-117
-3.27407e-121	-1.21335e-119	-2.0712e-120	5.26222e-121	-2.02483e-121	3.36165e-120	-8.13307e-121	-7.67443e-120	-1.56283e-120	-4.3931e-121	1.80288e-120	-1.85776e-120	8.8716e-121	2.68333e-121	-1.98634e-119	7.3904e-122	-4.73763e-120	-3.73495e-120	-3.42345e-121	-9.34645e-123	2.97332e-121	2.50201e-120	1.1985e-120	3.67365e-121	2.34213e-119	1.00262e-121	-3.38368e-122	8.32024e-122	3.56457e-120	-1.20455e-121	9.4379e-119
-2.44839e-121	-1.20628e-123	-1.76122e-122	-5.52451e-122	-8.89147e-121	5.08699e-123	1.73832e-121	7.79967e-123	4.31133e-121	-5.30334e-122	-3.2187e-122	5.13996e-122	-6.82373e-122	2.83234e-122	-8.2951e-122	4.10659e-121	5.45919e-122	-5.27253e-122	7.26818e-121	1.03186e-121	-3.8153e-122	-8.53514e-121	-3.89154e-121	1.00495e-121	6.06745e-122	-6.82772e-121	3.29593e-122	5.78523e-121	2.20618e-122	-1.31093e-122	6.26143e-120
-2.00616e-122	-2.14941e-122	-8.55503e-123	-1.64928e-122	2.63293e-122	3.38771e-122	4.73495e-122	-7.0288e-125	4.42027e-122	-1.16543e-122	-1.92596e-122	-3.00702e-123	-4.87437e-123	-8.96282e-123	-2.14817e-122	7.04028e-122	9.33204e-123	2.64815e-122	1.75026e-122	-1.97076e-123	-1.25361e-123	4.2259e-122	2.67645e-123	-5.82825e-123	5.26358e-123	1.5319e-122	4.05984e-123	-7.85507e-123	-2.48572e-123	-2.94824e-125	5.00392e-121
-5.03955e-124	-9.99148e-123	4.8833e-123	-2.22958e-123	4.95911e-123	8.68538e-123	-5.6256e-123	3.63107e-124	-2.16149e-123	1.97234e-123	8.87384e-124	2.1611e-123	1.31155e-124	1.8225e-123	1.02805e-123	1.5303e-124	8.65838e-124	-3.50174e-123	1.68163e-123	1.14513e-123	-5.43242e-123	-2.08079e-123	7.75584e-125	7.00477e-124	-1.82577e-123	-1.73786e-123	-5.81377e-123	8.06398e-124	-1.02875e-122	-2.19265e-124	8.37347e-122
5.42566e-126	3.07055e-125	7.93503e-126	-7.89621e-125	-1.72407e-126	9.7758e-125	5.95407e-124	7.93014e-125	-5.40796e-124	4.29957e-124	1.60756e-124	1.67357e-124	-7.88311e-125	-2.16773e-124	1.86747e-124	-1.68979e-125	-2.66808e-125	2.49305e-124	-2.1181e-124	-2.39412e-124	-3.15062e-125	-3.53915e-126	-2.38799e-124	8.14957e-125	-3.45172e-124	3.0571e-124	-1.23818e-123	3.80484e-125	4.07699e-124	-2.31154e-124	6.34385e-123
-1.14154e-126	1.92831e-126	7.89551e-126	2.8721e-126	-3.68422e-125	-9.59896e-126	-4.02665e-126	1.03135e-125	2.47925e-127	4.5349e-126	-6.08606e-127	3.03467e-125	1.49055e-125	1.33183e-126	4.50984e-126	9.79785e-126	-2.51933e-126	1.43309e-125	-9.142e-126	8.00126e-126	1.53473e-125	1.09027e-126	5.97832e-126	2.1594e-128	-1.39104e-125	6.93831e-126	-1.06357e-126	9.95903e-126	9.14094e-126	8.64887e-126	2.46994e-124
1.12905e-127	1.98206e-127	2.35944e-127	1.3204e-126	-7.57532e-126	1.03733e-126	4.2234e-126	-4.53462e-127	4.38367e-128	-1.67554e-127	-2.82404e-127	-4.58647e-127	-1.59413e-126	2.01334e-126	-4.31956e-127	1.69967e-127	6.58909e-127	1.02786e-126	5.21068e-128	-1.7137e-128	7.73318e-127	-1.28565e-126	1.97471e-127	1.23073e-126	-5.85048e-128	-9.76273e-128	3.44832e-126	3.49328e-127	4.8845e-126	9.06621e-127	3.53069e-125
1.85917e-128	-9.69317e-129	2.19675e-127	-2.45627e-127	3.3017e-128	-2.71202e-127	-1.40577e-130	-4.76465e-128	4.35548e-128	2.6268e-128	-3.93547e-129	-1.54875e-127	-7.01311e-128	6.38114e-129	7.40332e-128	-3.38383e-128	5.98409e-128	-2.06726e-128	-2.36376e-127	-6.33676e-128	-1.26623e-127	-1.08686e-127	-1.66093e-127	1.49323e-127	-4.18042e-127	-4.26151e-130	2.11245e-128	-4.47729e-128	-2.32752e-127	4.64811e-128	2.95319e-126
3.15194e-129	1.94871e-128	-2.22694e-129	-8.19492e-129	3.47291e-128	3.52358e-129	1.28345e-128	6.62578e-129	-3.03973e-129	4.13686e-128	9.17802e-129	8.01539e-128	-5.02924e-128	-1.98559e-130	7.41723e-130	-1.6569e-129	2.89585e-129	-8.87761e-129	1.88307e-129	8.99733e-129	5.88471e-128	-3.39361e-129	-1.32054e-128	7.51951e-130	3.53358e-128	-2.37078e-128	6.87288e-129	-8.78067e-129	-4.12089e-128	6.69528e-129	4.98857e-127
-5.09497e-131	3.47385e-130	1.18365e-131	-9.81186e-130	1.095e-129	3.9737e-129	6.79697e-130	-3.25849e-129	-7.12497e-130	-6.99255e-130	2.38122e-130	5.17771e-130	2.12668e-129	-8.14316e-132	-1.07693e-129	-3.78069e-130	-1.11482e-129	1.86062e-129	-5.68236e-129	2.80102e-129	8.61544e-130	7.29013e-129	4.73653e-129	3.43406e-130	-2.50496e-129	-8.92605e-130	2.92367e-129	6.67824e-131	6.56418e-130	5.31651e-129	5.32071e-128
3.76866e-131	4.38178e-131	2.53814e-130	-1.70634e-130	-8.64599e-132	-2.4278e-130	-1.89715e-130	3.69535e-131	-2.65779e-130	2.14418e-130	-1.76535e-130	1.43497e-130	-2.6086e-131	-6.6426e-132	-3.46012e-130	6.91494e-131	1.04689e-130	-1.82765e-130	-3.41508e-130	-1.02229e-131	4.28032e-130	4.64553e-130	3.66925e-133	-2.18445e-130	3.54557e-131	-2.19716e-130	6.80686e-131	-4.84128e-131	2.02546e-130	-1.18164e-131	4.56876e-129
-3.7575e-132	7.57635e-132	2.03748e-131	-8.19548e-132	1.80347e-132	-1.88643e-131	-5.6103e-133	-7.63951e-132	-2.24356e-132	3.49476e-133	7.50607e-131	-1.28187e-131	3.75134e-132	2.41426e-132	-2.96185e-131	-1.39155e-132	2.35789e-131	-2.52702e-131	-2.20255e-131	4.15011e-132	1.41113e-132	-2.71489e-132	-3.49088e-132	-1.07467e-131	6.20322e-132	-5.52467e-132	5.42772e-132	1.42441e-131	-4.60424e-131	-6.10231e-132	3.73353e-130
-1.66559e-132	7.32075e-132	1.72444e-131	3.90029e-133	1.19516e-132	-3.43138e-133	-1.21448e-133	8.16371e-133	2.14621e-132	-2.61925e-133	-9.25244e-134	-1.69901e-132	2.58263e-133	-7.50841e-133	4.72166e-132	-1.45065e-133	-8.65174e-134	-1.10921e-133	3.81141e-133	7.0467e-133	1.81264e-132	-1.25e-132	8.47352e-133	-2.27554e-132	1.12452e-132	2.36774e-134	4.52254e-133	-5.76589e-134	8.11734e-132	5.82922e-133	5.69995e-131
-8.19921e-136	5.18908e-133	-9.92172e-134	-1.79827e-133	2.89416e-134	-2.194e-133	-2.01975e-133	6.63148e-134	2.45696e-135	-4.72703e-135	1.88719e-133	6.57522e-135	2.36006e-133	-1.80162e-133	-1.66385e-133	-1.9064e-134	1.45005e-134	-3.96301e-134	8.49997e-134	-1.30893e-133	2.01041e-133	-2.30513e-133	4.02033e-134	-3.16719e-133	-6.02257e-134	-5.97648e-133	-3.54589e-133	8.36034e-135	-3.78277e-135	-2.13223e-135	4.20474e-132
2.75542e-134	-1.07866e-134	-3.20316e-136	-1.05084e-135	-2.11987e-135	5.23276e-135	4.80057e-135	8.95897e-134	-1.05492e-134	2.86999e-135	3.17199e-134	2.49962e-135	8.54626e-135	-9.20704e-136	-3.70176e-137	6.76304e-135	2.14399e-135	2.81583e-137	-8.20722e-136	1.83769e-134	-1.1308e-134	1.17674e-134	-4.98408e-135	-3.86772e-134	2.02042e-135	9.09433e-136	4.6095e-136	3.67494e-135	-2.1594e-135	-3.68375e-135	3.06376e-133
-3.42267e-136	-1.70899e-136	-2.33902e-136	-6.13491e-137	3.43442e-135	1.51187e-137	-1.0451e-135	1.34234e-135	2.02777e-136	3.09681e-136	-2.225e-135	-4.01779e-135	8.85222e-136	-9.85406e-136	7.16594e-136	-9.60517e-136	6.43293e-136	-8.96377e-136	-1.51029e-135	3.21996e-136	8.65801e-136	2.04079e-135	-1.18655e-135	7.35388e-136	-9.83743e-136	-1.19226e-135	-1.65404e-135	-5.28827e-136	6.63009e-137	-3.10735e-135	3.26814e-134
7.26922e-138	-4.02685e-137	-1.25205e-137	-4.27517e-137	8.45139e-137	3.19629e-137	5.6215e-137	1.69202e-136	-4.5995e-137	-1.40174e-136	1.80466e-137	1.84195e-137	-5.35131e-138	-2.07675e-137	-2.11177e-136	3.76092e-138	-3.30019e-136	1.77802e-137	-1.45108e-137	-6.68076e-137	-2.36252e-136	-1.95264e-136	1.25116e-136	1.96662e-137	-2.25126e-137	1.30214e-137	4.14411e-136	-3.25828e-138	-1.43111e-136	-6.22807e-139	2.51075e-135
6.14995e-138	3.40211e-138	4.17342e-139	-1.01105e-137	5.20053e-138	-5.22134e-138	-5.68836e-138	7.20997e-138	-1.89199e-138	6.86581e-138	7.37607e-139	-2.60206e-139	2.53751e-139	-1.91557e-137	1.74764e-137	-7.66533e-137	1.42951e-138	-6.02752e-139	1.44683e-137	-3.88065e-138	3.96223e-138	3.74129e-138	-1.25413e-139	1.47832e-137	8.01337e-138	-2.73996e-139	1.41556e-138	-1.52171e-138	1.00561e-138	-5.2459e-138	2.27164e-136
-2.31101e-139	3.14775e-139	-2.44052e-139	6.68248e-140	3.78434e-138	-5.44874e-139	1.45681e-138	2.4327e-139	6.50273e-139	3.70013e-139	8.91453e-139	7.08043e-139	-1.44557e-138	-5.11799e-139	1.11572e-138	-2.78732e-138	-8.05398e-140	1.39479e-139	8.74737e-139	2.89248e-139	8.6921e-139	-1.22624e-138	3.3545e-140	5.37632e-139	-1.15021e-138	1.32223e-138	-7.62613e-139	4.31675e-139	-1.21452e-138	1.17843e-139	2.4416e-137
8.73154e-139	4.34871e-140	9.13835e-142	6.97722e-140	2.97689e-140	-4.14438e-140	-1.25665e-139	-3.41541e-140	-1.3031e-139	-3.13232e-140	-3.33332e-139	1.11285e-140	1.77314e-140	-1.63108e-140	3.78476e-140	-1.18081e-140	5.11705e-141	3.83711e-140	5.14122e-140	-1.22129e-139	-1.23054e-139	-6.02222e-140	-3.1093e-140	1.72507e-139	-8.55557e-140	1.08293e-139	-8.32546e-141	-2.84872e-140	1.23185e-139	-1.26508e-141	2.76716e-138
3.36747e-141	-1.79771e-141	-3.23582e-141	-9.29873e-141	-4.98648e-142	-7.98617e-141	-6.14418e-141	1.97862e-141	-3.43494e-141	-1.49317e-141	1.47521e-140	9.10504e-141	-8.58808e-141	3.27477e-141	-8.26678e-141	-2.2338e-141	1.85823e-141	-4.05056e-140	-9.20805e-141	-1.84331e-141	1.65445e-141	-1.93791e-140	-1.0383e-141	1.91059e-141	-3.0313e-141	4.54573e-141	2.39448e-140	3.75264e-141	1.20807e-140	5.21916e-141	2.15428e-139
4.75433e-142	-1.41345e-143	-2.9398e-143	-7.30995e-143	3.30414e-141	1.0599e-142	6.65018e-143	-3.44044e-142	-2.30179e-142	-3.24603e-141	-4.70392e-143	4.56329e-142	-1.82726e-142	-1.4253e-143	3.49185e-141	-1.12741e-141	1.2038e-142	-1.88806e-141	-8.8069e-143	-2.80138e-142	-9.40804e-143	-6.27297e-142	-1.95278e-142	-4.48834e-141	-2.6186e-141	2.74294e-141	2.90684e-142	-1.52637e-142	1.10739e-142	-3.37893e-143	2.69396e-140
-2.74371e-142	-5.96943e-144	-2.91288e-144	1.25276e-142	2.05234e-144	-6.81797e-143	-1.15272e-143	1.6482e-142	-6.53116e-143	4.48087e-143	1.03047e-142	3.7799e-143	-3.81942e-142	9.52198e-144	6.54487e-143	2.72938e-142	2.12264e-143	1.26214e-142	-1.39161e-143	-7.13986e-143	-1.85432e-143	4.96183e-143	-1.99826e-142	-1.42169e-143	-1.97366e-143	1.25149e-142	1.59986e-143	8.85574e-143	7.20682e-143	7.17718e-144	2.47957e-141
1.96754e-144	-1.74082e-144	7.03957e-145	3.92998e-145	-1.01633e-144	-1.59025e-144	-9.84047e-144	-1.29814e-143	4.37668e-144	6.03725e-144	3.62876e-144	-1.55192e-146	2.02815e-144	4.45432e-144	-2.45252e-145	-1.20993e-144	6.07104e-144	-6.23282e-143	8.08032e-145	4.01622e-144	2.6368e-145	2.45922e-144	1.28012e-145	2.56866e-144	1.00826e-143	-7.95218e-146	6.44034e-144	7.19207e-146	-4.7648e-144	-2.62771e-144	1.5494e-142
1.03688e-144	1.04181e-144	1.19211e-144	-5.24964e-146	-1.63457e-146	-5.1147e-146	-6.37323e-145	-2.84609e-146	1.6015e-145	1.19871e-144	-1.30238e-145	1.47513e-145	-3.78389e-145	5.87219e-145	-1.39953e-144	1.86261e-144	1.41513e-146	-1.15472e-146	6.06257e-145	-1.03163e-144	6.31805e-146	1.25308e-146	3.78439e-145	1.60377e-145	1.59036e-144	4.82353e-145	6.26034e-145	1.20252e-145	-9.23708e-147	7.60879e-146	1.51034e-143
-1.16545e-146	7.15359e-146	-6.89496e-146	-1.65153e-146	6.16581e-146	-6.09733e-146	-6.43166e-146	3.40015e-146	-2.23321e-146	7.34755e-147	7.77738e-146	-2.80142e-145	-1.97229e-146	2.42484e-147	-5.70784e-147	-1.17276e-145	7.80787e-147	-4.16643e-147	-3.38883e-146	3.23711e-147	-1.5683e-145	-2.87356e-146	1.24251e-146	-2.13089e-146	4.41549e-146	-7.84868e-147	4.62849e-146	1.7531e-146	7.10603e-146	7.23585e-147	1.38485e-144
-2.29274e-147	4.36993e-147	3.7075e-146	-1.85194e-147	-4.44977e-148	-4.34153e-147	-6.27417e-147	1.22344e-146	1.35923e-146	-1.74139e-147	7.02494e-147	5.37204e-147	-1.05199e-146	-5.28213e-147	2.7917e-147	7.37554e-148	-2.50694e-147	4.05507e-149	-1.03474e-146	6.76934e-148	-9.26849e-147	3.17181e-146	1.40751e-147	5.81622e-147	7.48839e-147	1.14104e-147	3.4049e-147	-7.71596e-149	1.08636e-147	8.29922e-147	1.99226e-145
-3.45001e-148	-7.76399e-149	9.68077e-149	1.7771e-149	1.31644e-147	-7.48012e-149	9.81823e-148	-7.00483e-147	4.17426e-149	5.62669e-149	-4.75219e-149	-1.25481e-148	-9.70821e-150	1.28564e-147	2.4698e-148	-1.60168e-148	6.50207e-149	9.63634e-148	-2.96367e-147	-6.3182e-149	1.51827e-148	-2.6865e-149	7.11993e-150	3.72301e-148	-3.01685e-148	4.46606e-148	-7.87584e-149	-1.2074e-149	7.30377e-149	-5.68127e-149	1.74712e-146
6.84967e-150	-7.92911e-149	-9.38131e-149	-8.96337e-149	3.64387e-150	1.28406e-149	5.20942e-149	5.07591e-149	-7.00085e-149	-2.68792e-150	-7.37995e-149	1.16314e-149	-3.99035e-149	4.69313e-149	7.33682e-150	4.0763e-150	-7.22951e-150	3.35384e-150	-1.5368e-150	-7.95671e-149	-4.40909e-150	3.55677e-149	-6.29966e-151	1.70967e-149	-4.10518e-150	1.04086e-149	1.99716e-148	-9.42989e-149	6.86073e-150	-2.66512e-149	1.13673e-147
5.31778e-151	-8.5526e-150	5.70997e-150	-3.79147e-151	5.16614e-151	3.97548e-150	-3.14354e-150	6.2118e-150	6.02604e-151	1.02442e-151	1.30357e-150	1.04372e-150	2.00799e-151	-2.32681e-150	-7.22791e-151	-5.19437e-151	-5.77669e-153	-1.74199e-149	-1.06718e-149	4.11225e-150	-2.03992e-149	5.53177e-150	-3.39685e-152	2.87154e-152	-1.74157e-150	-2.40301e-150	3.11201e-149	-3.59982e-150	-2.12891e-150	-9.46186e-150	1.44502e-148
-1.57169e-150	-2.59459e-151	-2.0895e-151	1.06437e-150	8.2558e-152	1.71183e-151	1.40285e-152	9.62118e-151	9.62049e-153	-3.90689e-151	6.82265e-151	5.20471e-151	1.33295e-151	-1.04144e-150	3.63537e-151	-1.07796e-151	2.00355e-151	-6.73696e-151	-2.49438e-152	1.99739e-151	-9.79435e-154	4.85519e-151	-3.31861e-151	1.67609e-151	2.57113e-151	-7.31099e-152	-3.61244e-151	-4.81444e-152	-4.13758e-154	4.7173e-152	1.04554e-149
3.73075e-152	-1.23121e-151	-4.06271e-155	1.23081e-152	-3.74002e-153	4.97555e-152	-5.06949e-154	-1.17742e-151	1.36791e-152	7.62039e-152	2.02218e-152	2.1707e-152	1.03753e-151	9.65476e-152	4.03524e-153	-4.99209e-152	1.10244e-152	7.14532e-152	-5.16518e-152	4.41018e-152	1.2753e-152	-4.94374e-152	-1.81652e-153	2.4455e-153	-6.46151e-153	1.18863e-151	-1.78612e-152	-2.15147e-152	-1.14956e-152	1.49811e-151	1.30128e-150
8.60476e-153	6.3055e-153	-1.40129e-154	-3.15595e-153	5.74755e-155	9.55099e-154	4.71248e-154	2.58722e-154	-1.03849e-152	3.04493e-154	8.81727e-154	1.32774e-154	-6.84988e-155	6.64329e-153	8.13757e-154	1.98179e-153	-8.93754e-154	4.86674e-153	-4.25797e-154	-6.88579e-153	1.3281e-153	7.88656e-154	-8.52545e-155	-3.01284e-153	-8.29496e-153	1.09729e-152	3.97007e-153	-9.87276e-153	-1.38677e-153	7.76785e-154	9.47212e-152
-4.86446e-155	7.68215e-155	-3.16861e-154	6.49097e-155	3.48029e-155	3.39275e-155	7.87607e-154	1.99483e-155	4.9133e-155	-2.12445e-154	-1.11326e-154	9.06383e-155	-4.04269e-155	1.09674e-154	-8.48667e-154	-5.57911e-154	-8.3341e-155	5.52517e-154	-1.12987e-154	-1.18609e-154	1.40457e-153	9.33929e-155	-1.05446e-154	-1.77818e-154	5.96025e-156	1.45043e-154	-4.97865e-154	2.91388e-154	6.05341e-155	-7.3075e-154	7.78396e-153
1.00338e-154	-3.26369e-155	3.30447e-157	-5.55295e-157	-1.30152e-154	-2.3418e-156	-3.11808e-156	3.72069e-156	2.88515e-155	1.80578e-156	6.09967e-156	-3.08511e-156	-6.17451e-156	3.18095e-155	1.01758e-154	1.09319e-155	4.8913e-155	-9.70246e-155	2.4403e-156	6.48607e-157	1.89349e-155	-8.41156e-156	2.73249e-156	-1.12834e-155	-7.37819e-155	-2.77845e-155	-5.62945e-155	-5.68889e-157	-4.25444e-155	1.58028e-154	1.0131e-153
3.00005e-157	5.66459e-156	5.03551e-157	-4.43934e-156	6.8832e-157	3.14525e-158	2.94358e-156	2.74712e-156	2.9805e-156	-3.33248e-156	9.42473e-157	-1.45096e-156	-2.87475e-157	5.64239e-157	5.35008e-157	-8.7127e-157	5.37687e-158	-4.67507e-156	-1.24995e-155	6.50312e-157	-9.14712e-157	3.91736e-157	1.58435e-156	-4.2448e-156	-2.85645e-156	-7.82323e-157	-2.89133e-156	9.32924e-156	-3.51513e-157	9.09718e-156	7.86046e-155
7.69597e-158	1.4278e-157	-3.20337e-157	-7.00351e-158	-7.8551e-159	-1.67496e-158	-3.13e-157	-4.13086e-157	3.95189e-158	-4.26786e-158	-5.64385e-158	-8.21726e-157	-1.05431e-157	2.67884e-157	-8.01074e-158	-5.08839e-158	1.33086e-157	1.08105e-157	8.56833e-158	-3.92143e-157	2.51796e-156	-1.56171e-158	1.49845e-158	-1.1775e-157	4.80268e-157	5.37199e-158	6.05059e-158	-8.50368e-158	6.79329e-158	1.57535e-157	7.11579e-156
4.1563e-159	-2.15583e-158	3.67306e-158	-2.83369e-157	1.12477e-159	-5.92227e-159	-3.36794e-159	1.47281e-159	4.13608e-158	-4.17125e-158	3.77689e-158	4.71155e-159	1.27411e-159	-5.86101e-159	1.30093e-158	1.17913e-159	6.50758e-159	-4.82285e-158	9.06292e-159	3.52038e-160	-1.34606e-158	-1.13613e-158	8.22002e-158	7.82815e-159	1.43454e-158	4.21553e-158	3.52422e-158	-1.28847e-159	1.34615e-159	-3.15507e-159	7.81113e-157
-6.30933e-160	-1.57615e-160	7.51524e-160	2.13975e-159	2.22275e-160	-1.79886e-159	-1.26356e-159	2.81295e-159	-3.01566e-159	5.1866e-159	-2.50017e-159	-4.35468e-159	-3.35791e-163	-5.9199e-159	1.5654e-160	-1.86055e-159	1.24901e-159	4.49114e-159	-1.30057e-160	-3.90972e-160	-1.63296e-159	1.16949e-159	6.90216e-160	-9.84073e-159	3.1793e-159	1.49484e-160	-3.50104e-160	1.1073e-159	-3.29101e-160	-6.87635e-159	6.43581e-158
-7.25533e-160	7.73919e-161	-1.08702e-161	-3.6863e-160	3.20397e-160	-5.4506e-161	-2.19856e-160	3.78674e-162	-6.11534e-161	-2.09275e-160	-2.33786e-161	-2.647e-160	-3.63295e-160	-2.25812e-161	5.14676e-161	9.51692e-160	6.00698e-161	-3.56669e-161	-1.21331e-160	3.08658e-160	-4.49382e-162	-9.04526e-161	-1.51282e-160	5.3972e-161	1.6763e-160	-2.2407e-160	1.68384e-161	3.61698e-161	-4.25249e-160	-1.03842e-159	6.46281e-159
-4.26946e-162	-6.08228e-162	-2.44359e-161	1.28695e-161	2.35098e-162	3.4264e-162	2.46563e-161	9.23989e-162	-6.10046e-162	-1.57925e-162	1.07414e-160	2.68364e-162	2.71774e-161	3.56631e-163	1.99037e-163	8.51204e-162	-1.13417e-160	-8.47496e-162	-9.61311e-161	-3.27881e-162	7.33616e-162	3.89936e-162	2.56834e-161	1.49848e-162	-7.33487e-162	-8.04524e-161	-5.12321e-162	-2.09121e-161	-5.70591e-162	1.26734e-161	6.33275e-160
-3.81553e-162	7.62946e-164	-1.05161e-162	8.7661e-163	3.33173e-163	4.31166e-163	9.43594e-162	3.05633e-162	-5.11176e-163	3.89157e-162	-1.03518e-162	-1.15937e-163	1.81555e-163	4.01358e-162	1.425e-164	3.32686e-164	4.81187e-163	-2.04294e-162	-5.20196e-162	1.36844e-163	-1.19373e-162	-4.10752e-164	9.05726e-163	-4.07766e-163	-1.83236e-162	-1.09015e-163	-3.0256e-162	4.63841e-162	1.39413e-164	-9.58465e-162	5.84884e-161
1.09343e-163	4.13239e-164	8.16931e-165	-8.35419e-165	-6.16023e-165	-4.19348e-164	1.54769e-163	-1.83146e-163	7.61495e-164	-8.09666e-164	9.80717e-165	8.52335e-164	-3.38209e-163	-3.72449e-163	9.57413e-163	8.67855e-164	2.54289e-163	1.60774e-163	-1.76458e-163	6.02538e-163	-1.42663e-163	5.67894e-164	-5.42907e-165	3.15246e-163	-1.76448e-163	-2.82115e-163	5.5514e-164	-3.02439e-163	-8.63765e-165	1.30845e-164	5.11264e-162
1.73692e-164	-1.88208e-164	-2.52344e-165	2.3487e-164	-2.0816e-164	-3.5629e-165	-1.63327e-165	-2.96128e-164	-4.55608e-165	7.61188e-165	1.98048e-164	-3.75736e-164	5.62175e-166	-2.77576e-165	2.96979e-164	1.69564e-165	-5.13034e-164	5.66807e-166	2.05978e-165	-6.72115e-165	-5.38647e-165	-7.19799e-165	-6.30294e-165	-2.15057e-165	3.58347e-165	-2.08574e-165	8.08481e-167	-2.95707e-165	1.94671e-164	1.40911e-164	3.46058e-163
-4.82251e-166	-2.39375e-165	-4.44266e-166	-2.44906e-166	6.63574e-166	-1.9253e-166	-4.01474e-165	7.71068e-167	-2.00791e-167	2.00067e-165	8.27104e-166	-5.436e-166	-6.77634e-166	5.54065e-165	2.21711e-167	4.9866e-166	-5.40057e-166	-8.95901e-166	1.23874e-166	-3.19289e-166	-1.02914e-165	6.99856e-166	1.01339e-166	-5.05465e-167	5.98042e-166	-9.61183e-166	9.26331e-165	1.20873e-165	-7.45425e-166	-2.05283e-165	3.72332e-164
-2.2753e-167	5.39121e-168	-3.18259e-166	2.29666e-168	7.69951e-167	1.15693e-167	2.18498e-167	8.91305e-167	4.65938e-168	-2.65253e-167	4.21454e-167	-5.40707e-167	9.71454e-167	1.53552e-167	2.58183e-166	3.67765e-166	-1.43296e-166	-2.99841e-167	5.54237e-167	3.93702e-166	-2.45249e-169	1.47409e-167	-2.6393e-168	7.01218e-167	-3.38714e-166	-1.61706e-167	-2.06601e-166	-1.07457e-167	-1.58976e-166	3.02342e-166	3.1578e-165
-1.37054e-168	-3.2281e-168	3.53948e-167	3.25424e-169	2.23634e-167	-8.02511e-168	1.55859e-167	-1.04243e-169	2.76531e-167	5.49088e-168	-2.52892e-168	2.40308e-167	6.47993e-167	2.00704e-168	-4.80169e-167	5.94577e-168	1.50018e-167	-7.96413e-169	3.62756e-168	-1.09906e-168	1.19899e-167	4.34835e-168	1.08705e-167	-2.55523e-167	-2.24116e-167	1.43649e-167	2.97297e-168	-1.21868e-167	1.17755e-167	-2.49791e-168	4.06366e-166
-9.7869e-169	5.57344e-169	5.29561e-168	2.09603e-168	6.808e-170	6.24478e-169	-4.86649e-170	-2.94094e-168	5.94802e-168	-1.07582e-169	1.36633e-169	-1.36724e-169	3.54873e-169	2.44302e-169	-1.16451e-169	-5.48027e-169	1.44641e-168	-2.99848e-169	1.51797e-169	-2.97796e-169	-5.62942e-169	-2.49283e-168	2.57586e-169	6.4591e-169	1.13075e-168	-2.15362e-169	9.4911e-169	5.13841e-169	2.63945e-169	1.56586e-168	3.09964e-167
2.28899e-170	-2.39616e-170	-3.98816e-172	3.20662e-170	4.79588e-170	1.48998e-170	-8.18901e-170	-2.44361e-169	1.2307e-169	2.44468e-169	2.20027e-171	3.55963e-169	1.02981e-169	5.07822e-170	6.93441e-172	2.47157e-172	1.06481e-169	1.40334e-172	8.4524e-170	6.85584e-170	2.71893e-170	3.62688e-169	-2.98571e-170	-9.6648e-171	9.45587e-170	-1.47322e-170	3.69871e-169	6.11731e-170	-2.78529e-169	-1.84028e-169	3.04083e-168
-8.48275e-171	1.50279e-171	-1.85014e-170	-7.08897e-171	-7.66178e-171	-2.03703e-170	1.25506e-171	2.23582e-170	-1.51784e-171	-1.11903e-171	-7.67615e-171	-3.00439e-171	-1.23644e-170	-1.35617e-171	-8.80592e-171	-1.07883e-170	1.84005e-170	7.12698e-171	5.89812e-172	1.09589e-171	-1.03849e-170	-4.49676e-172	8.61367e-171	6.68027e-171	-3.20076e-170	-1.00165e-171	-1.34859e-170	6.23589e-172	-4.50926e-171	-2.73231e-171	2.41556e-169
2.39613e-172	-6.20567e-173	-3.85955e-173	-6.78905e-172	6.73738e-172	-1.70545e-172	-2.72071e-171	1.6455e-172	-5.98678e-173	3.55006e-171	1.22296e-172	-1.32679e-171	-9.66047e-172	6.93965e-172	4.17247e-172	-3.88326e-172	-7.04786e-174	-1.87581e-171	-3.16155e-171	1.15394e-171	2.25284e-171	-4.52117e-172	-1.77954e-173	1.50419e-172	-1.64449e-171	2.36623e-172	8.10363e-173	-3.00863e-172	-1.2017e-171	-8.0245e-173	2.48898e-170
-5.13243e-173	-4.71617e-173	-2.37473e-173	-4.45868e-173	5.1204e-173	3.03225e-173	6.65193e-174	-1.14833e-172	8.65703e-173	2.71173e-173	1.73791e-173	-6.43014e-174	-5.61643e-174	1.96542e-172	2.53151e-172	1.10216e-172	1.10351e-173	9.10222e-174	1.66033e-173	8.25887e-174	1.72486e-173	2.47632e-173	1.8663e-172	1.26416e-172	-8.92442e-173	-2.2963e-172	1.70235e-172	-1.11534e-172	3.22242e-173	1.07186e-173	2.1165e-171
6.70172e-174	-4.46756e-175	8.16236e-174	4.27646e-174	6.0971e-174	3.34375e-174	1.73312e-174	1.5827e-174	6.84832e-174	-1.50814e-173	1.62832e-173	-6.21869e-175	3.25107e-174	2.78064e-173	3.03817e-175	3.30606e-174	3.78298e-174	1.46954e-173	7.83879e-174	-4.80178e-174	5.76883e-174	3.082e-174	2.72045e-174	4.48091e-173	-2.0033e-175	2.65175e-175	3.23126e-175	1.00329e-174	-1.78123e-174	-2.23645e-175	1.97142e-172
-4.4876e-175	6.14116e-175	5.0906e-175	9.39593e-176	-3.66691e-175	1.18356e-174	5.68411e-176	7.28697e-175	-9.81602e-175	4.73004e-175	-2.06815e-175	-1.95831e-174	1.43411e-174	1.27659e-174	9.83554e-177	-2.28865e-175	1.51118e-175	-5.84341e-175	3.43308e-175	6.26231e-175	-2.33786e-174	1.36489e-175	3.65539e-175	-9.45408e-175	8.33396e-175	-1.15449e-174	2.1894e-174	9.91233e-175	-2.30733e-175	4.6179e-175	2.19221e-173
-8.25929e-177	6.01524e-177	6.45731e-176	-2.8926e-176	-1.57492e-176	-5.77454e-176	6.76837e-176	2.65322e-176	-1.93175e-175	1.29957e-176	3.92643e-176	1.48377e-176	3.70882e-177	7.63417e-176	-6.53589e-176	1.76389e-175	5.12582e-176	1.14757e-176	1.58001e-175	-3.48651e-177	-1.25563e-176	2.11559e-176	1.66989e-177	4.23349e-176	1.02705e-175	-5.73369e-176	-2.74467e-176	-1.94213e-176	4.75067e-175	2.53004e-178	1.84172e-174
-2.71853e-177	2.67199e-177	8.78738e-178	-7.66065e-177	4.14088e-177	1.01549e-176	-5.02869e-179	-3.96697e-178	-4.64584e-176	3.04936e-177	-3.05849e-177	6.15943e-176	4.36631e-177	1.0075e-176	3.67103e-177	7.24138e-177	-2.03582e-176	2.65867e-177	-3.67434e-177	-7.11905e-178	-1.17805e-177	-1.3032e-178	-1.92454e-177	6.06113e-177	-6.15002e-178	2.58209e-177	-3.54656e-177	1.90302e-177	5.63214e-177	2.52068e-177	2.21684e-175
3.12197e-178	-8.04137e-178	-2.41901e-178	-1.43065e-177	1.53147e-177	1.89975e-178	3.33764e-179	-8.32127e-179	5.7844e-179	2.68434e-179	-2.43286e-177	-1.05621e-177	3.21304e-179	1.88675e-177	-2.03276e-178	1.37977e-177	3.29194e-177	1.50505e-178	-2.48979e-178	-3.52219e-179	-1.33384e-178	5.11889e-178	6.61277e-179	6.0804e-179	-6.79882e-179	-5.21702e-177	-1.78101e-178	1.9008e-178	-4.06617e-178	5.47384e-179	2.2316e-176
-3.85159e-179	4.22617e-180	8.10747e-179	3.67644e-180	-6.7613e-179	7.00957e-180	-7.96238e-179	-2.01866e-179	-6.54584e-179	-3.00348e-179	3.37104e-179	1.0242e-178	-4.42307e-181	-5.16609e-179	-2.28247e-179	3.50559e-179	-3.24348e-180	-1.19983e-179	2.38846e-180	-7.89044e-180	2.83267e-179	1.1011e-179	2.11771e-179	1.67281e-178	3.28692e-179	5.07821e-179	-6.14797e-180	1.60902e-178	-2.56424e-179	9.30936e-180	1.1825e-177
-1.54073e-180	2.06088e-180	2.20687e-181	5.47274e-180	1.01593e-180	-9.58658e-181	-3.85171e-180	6.67557e-180	-1.41085e-180	5.88755e-180	3.56526e-180	1.04202e-179	5.09967e-181	-5.44722e-180	-1.87889e-180	-6.1028e-180	3.05048e-180	3.39836e-180	3.10589e-180	-2.14793e-180	1.33022e-180	3.22207e-181	-2.35203e-181	-1.45529e-179	1.04364e-179	-1.16752e-180	2.41128e-180	-2.55607e-180	-2.41335e-180	3.22848e-180	1.07376e-178
-2.16956e-180	-1.01939e-181	4.81136e-182	5.51501e-181	-9.02759e-182	-7.23027e-182	3.45722e-181	-8.99212e-182	1.72951e-180	9.2649e-181	5.69268e-181	2.34492e-180	-2.00185e-182	-2.74898e-181	-4.84845e-181	-6.00373e-181	-1.07563e-180	3.04655e-181	3.72061e-181	-3.04132e-181	3.51578e-181	3.78578e-181	-7.17851e-182	9.14933e-182	-1.34039e-181	-4.57505e-181	-2.92919e-181	1.17012e-181	8.46113e-181	7.80403e-181	1.59976e-179
-2.17966e-182	5.33629e-183	-1.92346e-181	-3.6392e-182	-1.80295e-183	-1.34608e-182	-1.96517e-182	-3.22658e-182	3.1701e-184	5.17982e-182	-2.93386e-182	9.94959e-183	8.55367e-183	5.29752e-182	3.60377e-182	-1.74451e-182	-1.81365e-182	-2.51402e-182	2.84038e-183	5.10096e-184	-3.70211e-182	-7.92458e-182	2.71892e-182	-8.36862e-182	1.13109e-183	-1.68891e-181	-1.55402e-181	2.61453e-182	-5.96263e-182	-2.32967e-181	1.4474e-180
-2.6847e-184	-5.78526e-184	-7.66181e-184	6.89344e-185	-1.59509e-183	7.03772e-184	-4.44797e-184	-1.16859e-182	8.90316e-185	-2.6189e-183	-4.3668e-185	3.10591e-183	1.59762e-185	-4.1953e-183	-6.59896e-183	1.02784e-182	-7.87177e-184	-1.87687e-183	3.45156e-185	2.32172e-183	2.31874e-183	4.15659e-183	-9.0323e-184	-3.84674e-183	5.4907e-183	-2.15276e-184	4.14465e-184	-8.03427e-185	-2.06665e-183	2.70883e-182	9.46592e-182
-8.95483e-184	1.00908e-183	-4.10496e-184	-5.81094e-184	1.33696e-186	-2.79172e-184	-2.18444e-183	-1.54382e-183	-1.59327e-184	1.56062e-183	1.67605e-184	-3.16438e-184	-2.0137e-185	-1.14015e-184	-1.33553e-183	1.32779e-183	5.04194e-184	-2.76311e-184	-3.76856e-184	1.49387e-184	-9.9197e-184	5.98372e-184	1.76273e-184	-6.13686e-185	-1.28677e-184	-1.78666e-186	3.52248e-184	-1.14036e-183	-1.34189e-184	3.59397e-185	1.68343e-182
-5.10435e-185	1.80677e-185	-1.12388e-185	-1.65465e-184	1.29034e-186	-2.87903e-185	-1.15685e-185	1.66063e-185	2.64042e-186	3.88003e-185	-1.37591e-184	3.8892e-186	5.14261e-187	4.76596e-185	1.81838e-185	-2.37246e-185	1.28624e-185	2.40212e-186	7.42549e-186	3.30377e-186	3.06472e-186	3.00086e-186	-2.9792e-186	3.35433e-185	3.98651e-185	1.38415e-185	-2.23333e-185	-1.35052e-185	2.80101e-186	7.13639e-185	8.09365e-184
-2.6185e-186	2.1963e-185	-3.33436e-186	4.3579e-186	3.12336e-186	8.19493e-187	3.12793e-186	2.92116e-187	-5.34109e-186	-8.79154e-187	-2.20068e-186	-7.78448e-187	-1.54403e-187	4.48292e-187	-2.20989e-186	1.28294e-186	1.2292e-185	1.35711e-186	-3.10763e-186	-1.47755e-186	6.74462e-186	-1.28782e-186	-1.22923e-186	2.73984e-187	-1.63886e-186	3.13455e-186	-2.4506e-186	-2.37074e-186	1.48362e-185	-2.46439e-186	1.07597e-184
-1.7233e-186	6.09243e-188	2.41362e-188	1.72733e-186	1.88004e-187	-5.80984e-187	3.50526e-187	-2.11325e-188	-1.3805e-188	9.76526e-190	8.08568e-187	-2.40355e-188	3.35119e-187	-3.02041e-187	6.984e-187	-3.42716e-188	1.82511e-186	-3.60261e-187	8.25848e-188	-2.37303e-187	-5.47092e-187	5.5587e-188	1.24705e-188	2.88291e-187	4.56731e-187	2.30033e-187	3.05251e-187	3.34312e-187	2.71676e-187	9.29422e-188	1.19932e-185
-5.24469e-189	-5.10891e-188	7.51245e-189	-1.3797e-188	-8.53068e-188	2.0747e-190	-4.26145e-188	1.49285e-187	-4.87778e-188	6.54862e-189	2.05475e-188	-3.98061e-189	-3.475e-188	-1.46646e-188	7.79128e-189	-8.83415e-189	1.63735e-188	1.7958e-188	3.64257e-188	-3.68694e-188	4.65671e-188	2.16925e-189	1.15697e-188	-5.38717e-188	3.0003e-189	5.89639e-189	4.73747e-188	-6.12162e-188	-1.08877e-188	-6.71788e-189	8.57849e-187
-1.03971e-189	-4.01614e-189	-1.58093e-189	2.31058e-190	-7.7327e-190	5.03937e-189	2.15431e-190	-4.11854e-190	3.48219e-189	-1.44011e-189	2.59615e-189	6.02278e-190	-2.00543e-189	-1.03865e-189	1.31205e-189	-6.63087e-190	3.77111e-190	6.90252e-189	-2.10308e-189	7.88904e-190	-1.83262e-188	5.7788e-190	4.84243e-190	3.31836e-189	-4.09531e-190	1.57543e-190	4.3814e-191	-8.47955e-190	-4.39435e-190	1.24621e-189	6.24705e-188
-1.40503e-190	-6.52094e-192	1.19736e-192	5.28392e-190	2.4134e-191	-6.33299e-191	-2.437e-191	1.65839e-190	-1.96675e-190	9.18771e-192	-1.71588e-190	1.84565e-192	-9.39464e-190	1.68954e-190	-1.84192e-190	-1.28628e-190	3.31393e-190	1.64462e-189	-8.03648e-195	2.19736e-190	4.20423e-190	-6.20495e-190	5.15104e-191	-9.08921e-191	-6.42402e-191	9.37514e-190	6.55999e-191	1.72314e-190	-1.58502e-190	-1.34444e-190	7.66651e-189
8.83081e-192	-2.14607e-191	-7.22893e-192	-1.31559e-191	-3.99174e-192	8.79464e-192	-5.19812e-193	9.00251e-192	1.85414e-191	-4.24942e-193	-4.08905e-192	-1.85384e-191	-7.08138e-192	-8.78984e-192	1.13934e-190	2.50725e-191	1.1875e-191	8.38343e-192	3.9735e-191	5.75523e-191	3.26079e-192	5.03571e-192	-7.522e-192	4.03246e-191	1.31516e-191	-2.38408e-191	-3.69624e-191	6.4433e-191	1.93101e-192	-2.89174e-193	5.83753e-190
-1.63321e-193	6.1765e-193	3.76287e-192	-6.73881e-193	-9.94557e-194	-2.88411e-194	1.1695e-192	7.08646e-193	-9.29957e-193	5.24873e-192	9.64281e-193	4.69885e-193	6.21759e-194	1.88858e-191	-2.59474e-192	1.10134e-192	5.96949e-193	-1.43083e-192	-4.788e-192	-2.54578e-192	6.54423e-193	-1.36966e-192	-1.25295e-193	2.37464e-193	8.71619e-192	4.03665e-193	-1.13277e-191	-3.71623e-192	6.15249e-193	-1.82764e-192	7.58362e-191
-6.85702e-196	-4.1665e-193	-1.92408e-193	-1.36543e-192	-3.32818e-193	-2.10606e-193	-6.91152e-195	3.89261e-194	4.28316e-194	6.5904e-193	1.05735e-193	1.98952e-193	-3.88643e-193	-4.06793e-194	3.9883e-193	1.44865e-193	1.26598e-193	-2.37618e-193	-8.17049e-194	-1.33629e-193	3.30446e-194	-1.62483e-194	3.47633e-194	7.38074e-193	-2.84158e-193	-8.53461e-194	-1.43769e-193	-9.83603e-193	-1.41931e-193	2.87403e-194	7.61324e-192
-9.9396e-195	-2.74164e-195	6.57435e-195	5.8705e-194	-4.30198e-194	7.11283e-195	6.02171e-194	-2.4723e-195	-3.11953e-195	-1.00656e-195	3.09046e-194	3.82593e-195	6.09356e-195	1.90607e-195	1.56905e-195	-1.45809e-196	9.91354e-196	5.622e-197	6.3763e-194	-2.93069e-195	-5.42317e-194	1.99288e-195	-4.76973e-194	4.19065e-194	9.7499e-195	-3.04808e-195	1.07203e-194	-2.57224e-195	2.99166e-196	3.26767e-195	4.82581e-193
-2.63916e-197	-1.80604e-196	1.88208e-195	-1.3681e-195	-1.8074e-194	-2.02517e-195	-5.28808e-196	7.28492e-196	-2.17991e-196	8.84681e-197	-1.16157e-195	1.17131e-195	-1.96154e-196	9.30495e-196	-1.69721e-195	2.16645e-195	-2.10257e-195	-1.43983e-195	-5.66798e-196	9.2133e-196	-2.48725e-195	6.38635e-196	1.49157e-195	-2.63845e-195	1.07339e-195	-4.49423e-195	-1.75562e-195	-8.39329e-195	-1.96018e-196	-1.62838e-195	6.22707e-194
3.28493e-196	-2.09675e-197	-7.52966e-197	3.72617e-197	-3.71232e-197	-8.75427e-196	-1.27883e-197	-4.65404e-196	2.39102e-196	2.63406e-196	-1.26435e-197	-3.65652e-196	-4.50709e-197	-4.89364e-197	3.39158e-198	9.9868e-197	4.98316e-197	-5.85824e-197	2.06384e-198	-1.24685e-197	2.50112e-196	-3.8621e-196	-4.81568e-197	-6.56366e-197	-3.18511e-197	-1.90009e-196	-1.40268e-195	-1.67606e-196	-4.24711e-196	9.77246e-196	6.99799e-195
-8.86558e-198	-3.60006e-197	-6.61585e-198	2.92404e-197	-1.19778e-197	-1.36381e-197	9.29395e-198	-8.20357e-198	3.86291e-197	-1.4621e-198	-5.88969e-197	2.10729e-197	-2.30603e-198	-8.29851e-198	-2.96684e-199	1.44887e-198	4.24634e-197	-6.52797e-197	3.62735e-197	3.5028e-198	-4.92611e-197	-3.89508e-200	4.29126e-198	8.74046e-199	1.91605e-198	1.18393e-198	-6.33349e-197	-1.37142e-198	5.8545e-198	2.78474e-198	5.34677e-196
-1.55207e-198	-2.06789e-198	6.31812e-200	1.04336e-198	2.0228e-199	-3.25723e-199	-1.60997e-197	-4.81888e-199	-1.98548e-199	1.60217e-197	2.14619e-199	8.85788e-200	-1.97971e-198	-5.33921e-200	1.07054e-198	3.88303e-198	4.69582e-199	-2.97812e-198	4.40133e-199	-3.14173e-199	5.58914e-199	2.54346e-198	1.33691e-198	-2.01042e-198	-8.23226e-199	1.61341e-198	1.64397e-200	1.00108e-198	-3.31278e-198	2.41664e-199	6.30065e-197
-1.43308e-200	1.25562e-199	-3.73858e-199	-4.91856e-201	-2.68252e-202	-1.92425e-201	-1.93543e-199	1.69123e-199	4.01498e-200	2.20643e-199	4.23738e-200	1.76123e-200	2.71521e-200	1.16438e-199	-4.35182e-199	3.63195e-199	2.17074e-199	-5.57653e-199	-4.00917e-201	2.85075e-199	6.11366e-200	-2.13019e-200	-1.88393e-200	-4.10934e-199	2.94157e-199	-3.03418e-201	2.30541e-199	1.84132e-199	1.63509e-200	4.21251e-200	4.49264e-198
-9.15715e-201	-2.1067e-201	6.88975e-201	-1.18496e-200	-3.38269e-200	-4.93224e-201	7.47163e-201	2.25105e-200	1.59623e-201	-9.24038e-201	6.04597e-201	-5.61017e-201	-1.88948e-200	-2.01899e-200	6.90239e-202	4.23788e-202	8.79412e-201	-5.73204e-201	-6.15222e-201	2.39442e-201	4.5256e-201	3.46083e-201	-5.68162e-201	-3.68076e-200	1.09464e-200	-4.9922e-202	4.26531e-201	-1.04934e-200	1.11872e-200	9.38529e-201	2.81761e-199
-1.98333e-201	4.32272e-203	-3.15152e-201	-2.40055e-201	-5.64506e-201	-9.82264e-202	2.92665e-202	-4.42486e-201	1.30647e-201	9.09237e-202	3.05406e-202	4.54809e-202	-2.95584e-201	-1.42564e-201	-3.6704e-201	-1.01799e-204	2.07869e-201	-1.89805e-202	-1.96329e-203	-1.13517e-201	5.70011e-202	5.13543e-202	3.09822e-202	4.52933e-202	4.921e-202	4.03828e-203	-3.19716e-202	-7.07093e-202	-1.0879e-201	3.05304e-201	4.09221e-200
5.88648e-203	-2.24014e-202	5.61528e-204	-7.86682e-204	2.38094e-205	1.79202e-204	8.5158e-204	8.029e-203	8.11398e-203	-9.0668e-204	-6.60625e-202	3.16932e-203	3.26558e-202	-5.19667e-203	3.22012e-203	2.48726e-203	6.91105e-203	-2.78848e-203	1.17822e-202	1.88482e-202	-6.91321e-205	7.55777e-203	-9.2367e-203	2.21193e-203	-9.3812e-203	-9.95642e-204	-1.81444e-203	4.97931e-203	-7.99021e-203	-7.71768e-202	3.22275e-201
2.11511e-204	1.27543e-202	2.99275e-203	-1.47806e-204	1.667e-203	2.65778e-205	-1.16485e-203	-2.41556e-204	8.45757e-206	-9.20556e-204	3.22565e-205	-1.14676e-203	-7.7314e-204	1.6617e-205	-3.07196e-205	-5.4401e-204	2.28358e-204	-3.41706e-204	-1.7252e-203	3.94939e-204	8.93703e-205	-1.58776e-204	-6.96966e-204	1.0538e-203	2.70754e-203	-5.12326e-204	-2.00847e-204	1.96499e-204	1.21024e-203	1.83337e-203	3.40288e-202
5.86611e-204	5.96362e-205	3.0787e-205	1.95925e-204	5.75715e-205	1.41964e-204	9.60234e-207	-3.17031e-204	-1.19156e-204	-5.57797e-205	8.91028e-204	-3.17006e-206	9.32029e-206	-1.33276e-206	-1.3145e-206	6.88949e-205	7.48057e-205	4.28878e-205	-9.77892e-205	-2.39631e-204	-3.01982e-205	-4.54039e-205	2.71059e-205	1.61813e-204	-6.58536e-205	1.28341e-205	-5.21053e-205	5.59575e-205	-4.37508e-205	-3.99303e-205	3.53055e-203
7.1842e-206	-6.20019e-205	-2.66974e-206	3.82876e-206	3.67215e-207	-1.22241e-205	1.01647e-205	-1.46359e-207	-1.2349e-205	-1.63352e-206	2.13498e-205	3.92102e-206	1.49965e-206	-3.85987e-206	-1.8368e-205	-1.90268e-205	6.37959e-206	-1.595e-206	6.19231e-206	-3.97207e-206	2.73373e-205	-7.04464e-206	9.17162e-207	-1.25433e-205	2.54425e-208	-5.95507e-205	-2.96103e-206	1.93289e-206	-3.07082e-206	5.5932e-206	3.1971e-204
-3.01028e-207	-2.07648e-207	-1.3867e-207	1.37352e-206	8.27763e-208	-4.71595e-207	7.30825e-208	2.00256e-207	-1.01949e-207	1.81371e-206	-9.51223e-207	-7.2314e-207	-1.44361e-206	1.94257e-208	8.08324e-207	3.57849e-207	6.66669e-207	8.44958e-207	4.47283e-206	-9.38188e-207	-1.03333e-206	-3.00377e-206	-8.07472e-208	-1.11591e-206	-6.5976e-207	1.41889e-206	-3.84797e-208	8.02255e-207	-2.39187e-207	8.41796e-208	2.4467e-205
-2.14643e-207	3.60459e-208	7.19034e-208	-6.58095e-208	1.61925e-210	3.67902e-210	-1.2602e-207	-2.36813e-207	2.7948e-208	-3.59718e-209	3.40279e-207	-2.22921e-207	-6.43836e-211	-3.80512e-208	1.42813e-207	1.08616e-207	-1.47555e-208	6.04092e-208	1.65936e-208	1.56456e-208	1.62173e-208	1.2917e-207	3.19189e-208	4.34175e-209	-1.01966e-207	5.49105e-208	1.66119e-207	3.03054e-208	-3.59345e-209	-2.7386e-208	2.30939e-206
-1.52705e-209	-2.28039e-209	3.43599e-209	-5.43143e-210	2.35359e-209	1.42215e-208	-6.94293e-210	1.80682e-209	3.1855e-209	-2.26304e-209	4.5029e-208	-3.85437e-209	-1.08481e-208	-1.17678e-209	1.46702e-209	-8.45886e-209	-1.34496e-208	-7.06022e-209	-5.27099e-209	1.81147e-209	9.82113e-210	2.74778e-209	-1.06335e-210	6.98755e-209	-9.1295e-209	3.72167e-210	1.27267e-208	2.59425e-209	1.69674e-208	-1.24748e-209	1.84599e-207
-1.24319e-209	5.73809e-210	-9.12685e-210	2.87352e-210	-1.40089e-210	-5.01438e-210	5.64233e-211	3.68394e-210	-3.18307e-210	6.523e-211	1.13349e-210	-2.1552e-210	-8.02874e-210	3.0014e-210	-7.85027e-211	5.0938e-209	-7.82069e-210	8.81963e-210	9.32937e-210	1.13855e-209	1.61857e-209	-4.9266e-210	-1.24252e-210	4.4667e-210	-2.33572e-211	5.12716e-210	-6.23836e-210	-2.62813e-210	8.74736e-210	-3.86247e-210	2.01725e-208
1.60491e-213	-5.78534e-213	1.98579e-211	4.23138e-211	-2.3203e-211	-3.79518e-211	-5.14838e-212	4.91252e-211	3.13514e-213	-1.21888e-212	-2.08319e-211	-1.23287e-211	1.55891e-211	-5.44714e-210	4.01546e-211	-7.32895e-211	-6.21299e-212	-3.0648e-211	3.43799e-211	2.43416e-211	5.7821e-211	-7.6118e-211	-5.42232e-211	8.61439e-211	-1.28775e-210	6.0826e-211	1.95339e-210	3.64894e-211	3.25413e-211	7.43605e-211	1.785e-209
-1.54674e-211	1.25714e-212	7.10867e-212	1.21495e-212	-1.36173e-211	-8.68975e-213	2.06902e-211	-5.32688e-212	-6.23824e-212	1.82781e-212	-2.10835e-213	-1.65073e-211	1.55079e-211	-1.51086e-214	1.46642e-213	3.37117e-213	6.40773e-212	-1.49527e-212	2.66365e-212	1.06095e-212	1.71304e-213	6.59679e-213	2.53846e-213	-1.81984e-212	-5.32446e-213	-5.33401e-214	6.41136e-212	-9.16784e-212	-8.79204e-213	-3.43871e-214	1.37953e-210
4.75811e-212	4.48669e-214	3.10273e-213	-1.62457e-213	-2.79142e-213	-8.40058e-213	-1.55475e-214	-6.29425e-214	2.04894e-213	-1.19797e-213	-2.54905e-216	-6.89794e-214	7.77195e-214	3.25817e-214	-9.17257e-214	4.069e-213	1.95929e-213	-9.11702e-214	-2.96783e-213	-5.26487e-214	-5.0324e-214	6.47572e-214	-4.08577e-213	-1.99636e-212	-4.19372e-215	2.77715e-214	1.094e-212	2.49607e-212	1.1303e-212	6.33782e-213	1.60189e-211
-9.22637e-215	-1.17595e-214	1.05375e-213	1.93683e-214	1.82208e-214	1.9423e-214	5.87518e-215	-5.66722e-214	-1.40599e-213	1.69218e-214	2.46062e-213	2.61253e-215	4.38305e-215	-3.45365e-214	1.70413e-214	1.8142e-213	7.66647e-214	-1.01841e-214	-5.84273e-215	-5.80149e-214	8.57931e-214	1.20436e-213	-3.8513e-214	-4.55536e-215	4.87819e-215	-2.78371e-214	-6.77913e-215	1.56117e-215	-8.76122e-215	2.53925e-214	1.36471e-212
-4.85112e-215	8.95151e-215	3.14952e-216	-2.13707e-216	1.25173e-215	2.08447e-214	2.05967e-214	1.72077e-215	-1.72031e-214	7.60717e-216	6.83273e-216	5.84743e-215	4.5353e-215	-3.01167e-215	6.92027e-216	5.90454e-216	-1.08153e-214	4.20058e-215	9.11905e-215	1.0411e-215	1.00918e-214	5.95581e-215	-2.82508e-215	4.16072e-215	-6.40872e-216	-1.27631e-215	1.2099e-214	3.78198e-214	-1.91391e-215	-1.10547e-215	1.95134e-213
1.74912e-217	-9.37992e-217	-1.09876e-216	6.31177e-218	8.87467e-217	-1.21997e-215	1.07718e-216	3.32434e-216	-6.75266e-219	4.15401e-216	-5.44267e-217	-2.58524e-216	1.05665e-215	-2.26722e-216	2.39532e-216	-2.43383e-219	-2.24181e-218	8.46364e-217	-1.7311e-216	6.63391e-217	-2.03682e-215	3.60464e-216	-1.26156e-216	9.4177e-217	-3.45213e-215	8.1949e-216	2.5756e-217	3.22399e-216	2.43051e-216	2.7807e-217	1.20631e-214
3.4813e-217	6.57771e-217	-1.45179e-217	9.26597e-217	-1.27115e-218	-5.91442e-218	-1.06846e-216	-1.68937e-217	-3.00176e-218	-2.79826e-217	1.23672e-217	-8.68605e-217	1.37928e-217	-9.10035e-217	-1.71148e-217	-1.16528e-216	-8.15641e-217	-1.00928e-216	-1.00261e-217	-2.51371e-217	3.9423e-217	2.65349e-217	4.14159e-217	2.31299e-217	4.19713e-217	-7.36496e-218	6.5515e-218	-1.1266e-217	8.74279e-217	5.23672e-217	1.26245e-215
-3.06781e-219	-7.82942e-218	-5.20936e-218	5.52854e-218	1.93171e-218	-7.54198e-218	-1.52388e-218	-1.66226e-218	-9.55032e-218	1.82845e-218	2.03897e-219	5.29502e-217	-4.70481e-217	-3.62773e-219	-1.16854e-218	1.03047e-217	-9.17178e-219	-5.78029e-218	-5.61558e-219	1.25406e-218	-1.05659e-218	9.96944e-219	-1.8879e-218	3.92365e-219	2.36172e-219	4.23273e-218	7.18838e-219	1.35846e-218	-1.27376e-217	2.97488e-218	1.90057e-216
1.43297e-219	-3.0683e-220	-5.52825e-220	7.24316e-220	-2.33809e-219	-1.09154e-219	-1.89116e-218	9.51618e-220	2.5945e-219	6.81492e-220	4.23863e-220	5.73899e-219	-5.13649e-219	9.72748e-220	-1.67586e-219	6.7963e-220	-6.18586e-219	9.94409e-221	1.78201e-219	-3.0957e-219	-6.43459e-219	5.26648e-220	-8.90943e-219	1.97495e-219	3.65219e-219	4.57739e-220	-4.14731e-220	-4.59617e-219	2.10667e-219	2.71584e-219	8.71653e-218
-4.3015e-222	-4.79084e-221	1.87879e-219	1.20486e-221	-2.05446e-220	-1.49356e-220	-2.8321e-221	1.80572e-221	1.35106e-221	2.06311e-219	3.86614e-221	-2.55774e-220	-3.33331e-221	2.37034e-221	-1.68215e-220	-4.72671e-221	-5.29021e-220	-8.02184e-221	-1.37459e-220	-1.2025e-219	4.68449e-220	-9.89682e-221	1.44569e-221	3.69412e-220	-4.99885e-220	3.44649e-221	-8.57214e-220	-1.08801e-220	2.65745e-221	-3.66028e-220	9.78126e-219
-8.20484e-221	2.0211e-222	-5.06201e-221	3.4247e-222	-8.71775e-222	-2.44738e-221	1.72174e-221	8.60783e-221	1.33542e-221	5.00914e-222	-8.33607e-222	1.97106e-221	-3.31032e-223	1.08683e-222	-3.38521e-222	-7.8315e-222	-1.98497e-221	8.89765e-221	-1.29042e-221	-3.72485e-221	3.97957e-221	-6.22117e-222	5.88838e-221	1.32518e-221	-1.11946e-221	7.50862e-222	6.61771e-222	3.95148e-221	-2.41439e-221	5.75235e-221	7.57281e-220
-3.25079e-222	1.37047e-222	-4.22667e-222	3.98912e-222	6.12929e-224	4.87093e-224	5.40294e-223	-2.68102e-223	1.22406e-222	2.69405e-222	2.6155e-223	8.24721e-223	-3.62761e-221	-1.57741e-222	5.40712e-223	7.14442e-222	2.05075e-223	3.60536e-222	-2.79883e-223	3.13338e-224	-2.69701e-223	2.47559e-222	-1.32923e-222	-7.07068e-223	1.14184e-222	-8.22187e-223	1.09753e-222	-2.84429e-222	-3.83893e-223	-8.29739e-224	7.95744e-221
3.96413e-224	4.01026e-224	-9.31706e-224	3.5991e-223	1.86235e-223	-1.27196e-223	-8.11835e-223	-5.73454e-224	-1.7478e-223	-4.12977e-223	-7.59265e-223	2.82325e-223	2.89209e-224	1.42857e-223	2.06383e-223	-5.44661e-224	-3.1849e-224	4.46913e-224	3.34648e-223	6.45081e-223	1.08929e-223	1.71327e-224	-3.42867e-223	-1.61372e-223	-3.55702e-225	-2.82209e-222	1.85587e-225	4.59755e-224	1.13617e-223	7.41774e-223	9.19285e-222
8.31608e-226	-3.8229e-226	-1.67215e-224	-2.32769e-225	-1.99713e-224	-2.86506e-224	-4.66676e-224	6.37006e-224	-7.28308e-225	3.78181e-225	-1.82681e-224	-9.44059e-225	2.03754e-224	1.9594e-223	-6.45189e-225	-6.12926e-225	-9.44395e-225	6.29174e-225	1.52485e-224	-1.34489e-223	4.01515e-226	-1.8745e-224	-5.09906e-225	-2.09154e-226	-3.05649e-225	5.29659e-225	-5.33815e-225	3.49638e-224	4.52815e-225	-8.67371e-225	6.98708e-223
-4.64119e-225	-8.56218e-226	3.88584e-226	4.75811e-225	1.73316e-225	3.87615e-225	-1.73128e-226	1.57359e-225	3.55672e-227	1.06202e-225	5.30321e-225	2.38248e-225	4.03501e-225	-1.73329e-226	-4.18909e-225	7.38586e-225	-3.56828e-225	1.26699e-225	2.31043e-225	-8.42447e-226	1.50906e-227	-1.73765e-225	-3.81867e-225	-2.59032e-226	-1.12509e-224	2.21062e-227	3.10324e-226	1.10334e-225	-7.63629e-225	3.33308e-226	7.70416e-224
-1.36981e-226	-3.40917e-226	2.27209e-226	1.12064e-226	-1.1589e-226	1.10234e-226	-1.88531e-226	-1.42728e-226	-3.81396e-226	1.35824e-226	-9.88823e-227	1.44666e-227	2.64641e-226	-5.91167e-226	-3.25854e-226	-8.59494e-228	-2.53731e-226	1.87592e-225	6.57158e-226	-1.35391e-226	-9.76629e-228	1.44065e-228	4.79837e-228	4.22966e-227	-1.18491e-226	-3.68203e-226	6.94586e-228	3.13285e-227	6.52027e-227	3.44812e-228	6.7695e-225
-8.0444e-228	2.59875e-228	-3.93409e-229	-1.84018e-228	-7.14908e-228	3.95798e-228	3.73662e-227	-5.42262e-227	1.52455e-226	4.85896e-227	9.26691e-228	2.60571e-228	3.05064e-227	-2.03757e-228	7.35461e-228	-6.56956e-228	-1.25115e-228	2.5883e-227	-8.10148e-227	-2.00091e-227	2.74747e-227	-1.50574e-227	5.15963e-228	-9.63857e-228	1.13142e-227	1.44009e-228	-2.50575e-227	-9.4264e-229	4.25642e-228	3.71043e-228	6.07171e-226
-1.25418e-228	-4.63893e-228	3.64072e-229	3.45882e-228	4.88069e-228	-1.21031e-229	1.46858e-229	-1.60127e-229	-4.25064e-229	1.05698e-227	2.22106e-228	3.81866e-229	-8.71715e-229	1.31375e-229	8.30875e-229	1.13066e-228	-4.58707e-230	-9.74993e-228	-2.65175e-230	9.37391e-229	6.98886e-229	-1.832e-229	-4.3494e-229	-6.33656e-229	5.78752e-228	-5.6401e-228	8.33466e-229	-4.17038e-229	2.54573e-229	1.19456e-228	5.84247e-227
-1.59688e-229	1.83193e-230	-4.02189e-230	1.30404e-229	-1.6576e-230	5.52719e-229	-1.32103e-229	2.09367e-229	4.37758e-229	5.47033e-229	-6.71069e-229	-2.09658e-230	-9.49622e-230	6.49062e-229	2.14213e-229	-1.43792e-229	-3.24748e-230	1.82839e-229	6.41844e-232	2.04053e-231	-1.34029e-230	-3.36748e-230	-3.60354e-230	-1.14018e-230	3.5112e-229	-7.29274e-231	-1.59237e-229	-1.36094e-229	9.42984e-230	-1.62123e-230	5.11502e-228
6.15221e-231	-9.16257e-231	8.68439e-231	-1.22944e-230	9.1825e-230	-3.17437e-230	2.18934e-230	-3.03261e-231	-6.68828e-230	1.39707e-230	-2.06315e-231	-4.18892e-231	-3.8298e-230	-1.05056e-231	-7.89987e-231	7.5033e-231	1.11669e-230	-4.80583e-231	8.32861e-231	1.65148e-230	-1.18659e-231	-1.3377e-230	-8.44272e-231	1.40949e-231	1.69727e-231	-5.88007e-231	9.54008e-232	-2.00138e-230	-1.55699e-231	-4.35498e-231	4.26335e-229
-7.39032e-232	-8.53741e-232	3.65682e-232	-1.94717e-231	1.28714e-232	-1.75217e-232	1.53496e-232	-5.4665e-231	5.98948e-232	-1.68885e-230	3.65915e-231	4.75708e-232	-1.18926e-231	4.44591e-232	2.43334e-231	-4.59116e-232	-1.32801e-231	1.22147e-231	-1.36988e-231	3.20569e-231	-1.41978e-231	5.93976e-232	-3.14938e-232	4.1439e-233	2.01363e-231	-1.16548e-231	-1.02103e-232	2.1566e-232	1.22672e-231	5.22707e-233	5.02493e-230
-4.60001e-233	9.42503e-234	1.89368e-232	9.62347e-234	1.04405e-231	-2.8787e-232	-4.97314e-233	-1.40272e-232	-3.30451e-233	2.7004e-232	1.38478e-232	-1.30799e-232	-3.34383e-232	1.92593e-232	1.17554e-232	1.83655e-232	-2.01512e-233	1.13303e-233	-1.00928e-232	1.37055e-232	2.6342e-232	-2.23377e-232	1.2731e-232	-1.58319e-233	-2.32653e-232	1.5354e-233	-2.16831e-234	1.81339e-233	1.27465e-233	-1.55697e-232	4.51304e-231
1.04092e-233	-2.02109e-233	-2.73156e-233	-3.80324e-234	2.96577e-235	3.69262e-234	1.53433e-234	-4.29061e-235	-4.83156e-234	3.00581e-234	2.2648e-233	1.55431e-235	-1.18366e-233	5.09743e-234	-1.92842e-233	4.37978e-234	5.021e-234	7.17292e-234	1.56834e-233	6.05517e-235	9.91603e-235	-1.38662e-233	3.67704e-233	8.99172e-234	2.14039e-233	8.57271e-235	-6.50946e-234	5.91537e-233	-2.54007e-233	-9.4583e-234	3.50816e-232
5.81795e-234	-9.51243e-235	5.35996e-235	-3.19457e-234	-4.65993e-235	6.15171e-235	5.99296e-234	2.2005e-234	1.16849e-235	-1.00324e-236	2.55859e-235	-5.5694e-238	6.73277e-235	1.29772e-236	8.30708e-234	2.06045e-234	-3.57597e-235	-1.75412e-235	-3.5341e-235	-1.2132e-235	9.43841e-235	9.35281e-235	-1.19495e-234	-1.61162e-234	-1.70893e-234	-7.12339e-235	8.28325e-235	7.33655e-235	-1.87689e-235	6.9382e-236	4.11452e-233
-1.16178e-236	3.38558e-237	-1.71543e-236	-4.13292e-236	-2.333e-236	1.09067e-237	7.39e-236	1.83659e-236	-1.96143e-236	-2.57835e-236	-1.78167e-236	2.02518e-235	2.70665e-235	-2.8671e-235	-6.30622e-236	1.96302e-235	6.19248e-236	4.58935e-236	2.17614e-235	1.73194e-236	1.52044e-236	-1.14633e-236	-5.47908e-236	6.79512e-237	2.26925e-235	1.93072e-236	-5.76185e-235	7.51583e-235	1.83036e-235	1.96245e-235	3.65693e-234
4.97315e-237	-4.01159e-237	-2.1549e-237	8.37971e-238	-9.67141e-237	1.66981e-236	-1.20188e-237	1.41613e-236	-1.16919e-238	-4.30709e-237	-3.12637e-236	-7.76127e-237	-3.59773e-237	6.07483e-237	-1.02538e-237	4.83052e-237	-3.11038e-236	-4.00042e-238	4.04368e-236	2.23557e-236	-1.23692e-237	6.26885e-236	1.33446e-237	-1.16227e-237	2.40422e-236	-2.14984e-238	2.26372e-236	-7.77877e-237	1.33366e-236	-5.64882e-239	3.41473e-235
-2.28942e-238	1.20664e-238	-6.43813e-238	-5.60379e-238	7.78295e-238	2.06075e-238	-7.72797e-238	-2.17204e-238	8.09617e-239	8.4765e-238	2.52141e-237	-3.18244e-239	5.09466e-238	9.7554e-238	-8.61072e-238	1.14004e-240	1.56311e-237	2.37115e-238	-6.87978e-238	9.12208e-238	-1.44923e-238	1.37756e-237	-2.44869e-237	-7.15851e-238	-1.64456e-238	3.62801e-237	-7.73063e-238	4.25313e-237	1.50962e-238	1.3199e-237	2.77342e-236
2.18135e-238	4.26718e-239	1.84818e-238	-1.5742e-239	-2.81544e-239	-4.5621e-240	6.38042e-240	-4.27883e-240	3.83621e-238	6.34534e-239	3.33218e-239	-1.48061e-240	-1.39565e-238	3.56052e-239	-6.98652e-239	-1.94847e-239	-6.72851e-239	-1.74241e-240	1.04867e-238	4.2646e-240	-3.47736e-239	-1.00434e-238	1.00842e-238	-1.80999e-238	-1.48587e-238	1.8312e-238	1.17139e-238	-2.1477e-238	6.27931e-239	2.40682e-239	2.59682e-237
-9.93423e-240	-4.51487e-239	-4.69001e-240	-1.76583e-239	-5.3022e-240	-1.1649e-239	1.60533e-240	-1.26149e-239	1.30321e-241	-4.0745e-241	-3.14007e-239	1.5792e-239	-8.82161e-240	-3.26935e-240	-7.65414e-240	6.51209e-241	1.60173e-239	-4.83085e-240	-1.42806e-239	7.72519e-242	5.92787e-240	-6.32275e-241	1.60952e-240	-7.50694e-240	-5.86325e-239	2.18257e-239	-8.38219e-241	-1.87625e-239	-5.83185e-240	-9.46049e-241	3.34449e-238
-3.38887e-240	-6.9794e-241	-3.43491e-241	2.46325e-241	3.96108e-241	-4.67654e-241	9.17423e-242	2.66024e-241	-1.88513e-241	2.17328e-242	-1.24429e-240	-1.4666e-241	-3.50107e-241	-1.40786e-241	-2.59068e-240	5.13739e-241	-1.13508e-243	2.68246e-240	-1.62928e-241	2.01278e-241	-2.7732e-240	2.81947e-241	-1.56002e-240	2.03212e-241	-3.03196e-241	1.49554e-242	-7.56806e-242	1.77136e-240	-9.37958e-242	-4.12457e-240	2.53444e-239
8.14049e-242	1.27488e-241	-2.96996e-243	1.40527e-241	1.61555e-241	1.24667e-242	-9.56645e-241	2.08314e-243	4.21778e-241	6.35473e-242	3.13242e-242	-1.26244e-242	-1.93982e-242	-2.43479e-242	3.83167e-242	1.00553e-241	-8.98192e-242	-8.73024e-242	2.94806e-242	-3.3731e-243	5.3934e-243	3.01319e-241	5.70247e-241	1.94044e-243	2.9712e-242	2.33336e-242	1.78739e-242	-8.52085e-243	-2.33177e-241	3.03725e-241	3.90225e-240
-4.21668e-243	-6.8544e-244	2.21672e-244	-4.06823e-242	-1.5422e-242	-7.97843e-243	4.39992e-243	-3.83659e-243	7.04576e-244	2.60537e-244	1.76759e-244	-1.14296e-242	2.25242e-244	-3.48782e-243	-7.87275e-243	-8.95701e-244	9.18018e-243	4.86094e-243	4.81057e-243	9.99149e-243	-2.78097e-244	-1.05762e-243	2.032e-242	1.88507e-242	3.76713e-243	2.57928e-242	1.92058e-243	-6.17254e-243	-6.12798e-243	-2.71828e-243	2.18345e-241
4.57943e-244	5.83526e-244	2.12798e-244	-5.55633e-244	-5.67743e-245	1.62433e-244	1.34131e-243	-4.97817e-244	-2.45681e-244	2.68076e-244	-1.51087e-243	-2.75969e-243	2.93931e-244	-2.81189e-245	1.61292e-244	-3.25506e-244	1.73322e-244	4.91816e-244	3.68429e-244	1.41722e-244	-1.18831e-243	-1.82145e-243	-8.3106e-244	-2.01976e-244	-1.77128e-244	-4.31453e-244	-2.70628e-245	3.86946e-244	-1.77573e-243	3.14189e-244	1.7792e-242
-1.13368e-245	-4.31929e-245	-4.38731e-245	3.61467e-245	-2.82326e-245	-1.89829e-245	-4.8645e-246	-1.26781e-245	1.5824e-245	3.42253e-246	-1.75307e-244	1.4938e-244	-1.30896e-244	1.27809e-244	5.69541e-245	1.12443e-245	2.52261e-244	-8.68665e-245	-2.54868e-245	1.66341e-245	5.48124e-246	-9.94741e-245	-3.82263e-245	-1.20519e-244	3.32151e-245	7.12068e-246	2.98553e-244	-1.94673e-245	1.40406e-244	2.75697e-245	2.04143e-243
-3.83217e-248	6.05408e-247	-8.22373e-247	3.11397e-247	-5.42639e-246	3.65153e-247	-2.11828e-245	1.10288e-246	-7.80357e-246	-1.83198e-246	-1.79918e-245	-2.43744e-245	-1.5443e-246	3.03048e-247	1.05997e-245	-1.03905e-247	-4.0889e-245	-4.32728e-246	4.36578e-247	-5.59327e-246	-4.17367e-246	-1.25823e-245	6.42999e-248	-3.43837e-246	-9.34749e-247	-3.36481e-246	9.70946e-246	2.56482e-245	2.43405e-246	3.57115e-247	2.08361e-244
-1.25958e-247	-4.46043e-247	1.06998e-246	1.47433e-247	-1.18063e-246	2.90977e-248	8.92372e-248	-1.05153e-246	-1.1102e-248	9.83359e-247	1.13303e-247	7.32945e-248	1.81166e-246	-6.29598e-248	3.95188e-248	7.27083e-247	5.18016e-247	-4.70258e-247	-2.86452e-248	-9.399e-247	1.24519e-246	1.943e-248	3.78767e-248	5.25851e-248	-1.4887e-246	3.54916e-247	4.85645e-247	-8.26234e-248	-7.38346e-247	-5.91792e-248	1.44835e-245
1.76082e-247	-1.16048e-248	4.35035e-248	2.38297e-248	-4.65863e-248	5.01393e-248	-1.14229e-247	4.92106e-249	-3.74572e-248	-6.07963e-248	-6.54855e-248	-1.04567e-247	-2.17515e-248	-1.77932e-248	-3.83209e-248	1.39196e-250	-9.4983e-248	-2.55223e-247	-1.79999e-248	-1.94146e-248	7.92546e-248	4.97593e-248	4.05353e-249	1.22333e-247	6.69728e-248	-5.91285e-248	5.84433e-248	2.34879e-248	-4.11825e-249	3.26838e-248	1.70506e-246
-8.36765e-250	1.85971e-248	-2.6377e-250	1.40894e-250	-4.33249e-248	3.33539e-249	-1.14465e-252	5.88694e-250	5.90656e-250	1.43498e-248	6.66916e-249	1.81008e-249	-1.53907e-250	-5.06026e-249	-1.23722e-250	-7.25713e-249	2.76702e-249	7.99112e-250	5.56641e-249	-1.10559e-249	-2.43958e-249	2.93645e-249	-4.05931e-249	-1.12109e-249	3.75837e-249	-2.39884e-249	-1.98415e-249	1.53597e-250	-6.73971e-251	4.54394e-250	1.32715e-247
-2.22442e-250	-1.34027e-249	-4.49072e-250	7.41836e-251	-2.28626e-250	-3.70652e-251	-1.57988e-249	4.43161e-250	-5.24484e-251	-2.63175e-250	2.82747e-250	-1.75007e-250	7.32218e-251	-1.45456e-251	1.94529e-250	-1.04074e-250	6.8919e-250	-4.55323e-250	-6.19107e-250	-1.00177e-250	-1.35327e-249	2.10211e-249	2.3371e-249	2.7572e-250	-1.41282e-250	3.57614e-250	1.03747e-250	-3.90219e-250	-9.27121e-250	-3.51232e-250	1.57377e-248
-6.56648e-252	7.85763e-252	-4.5951e-252	1.89377e-253	2.36001e-250	7.38845e-251	1.04358e-251	-9.37064e-252	7.84984e-252	7.96477e-251	1.77581e-251	-4.02548e-251	-7.33665e-251	1.44875e-250	1.56154e-252	-2.03174e-251	-4.65144e-251	-8.8141e-251	-5.8627e-251	3.3409e-253	7.88977e-251	2.79689e-251	2.54385e-251	4.30416e-251	8.67144e-252	1.14709e-251	-2.16789e-251	2.74261e-250	-1.67479e-251	-6.17784e-251	1.4981e-249
-3.79076e-252	-2.64455e-252	-2.23945e-254	3.29994e-253	1.23802e-252	2.34298e-252	1.45817e-251	-1.53823e-252	-2.85775e-253	-7.13142e-252	-7.51467e-252	1.88753e-253	1.48661e-252	1.79081e-252	-1.58285e-252	2.7198e-252	-1.06136e-252	-2.13905e-252	6.53209e-253	1.08657e-252	4.49729e-253	-2.07827e-252	3.31464e-253	2.55391e-253	-4.26177e-252	-5.69481e-253	-3.41904e-252	1.61168e-251	-3.8787e-252	6.25913e-252	9.17493e-251
8.71822e-254	6.01377e-254	4.20762e-254	3.49814e-253	-1.60878e-254	2.71189e-254	-1.04288e-253	-1.94861e-252	1.24303e-253	2.81484e-253	4.37837e-254	-4.28864e-255	-1.28318e-253	-2.02274e-254	-5.94155e-254	-2.30457e-253	5.09735e-254	3.48442e-253	2.03105e-254	9.88811e-254	-4.3304e-254	-2.92225e-252	2.4043e-252	1.41734e-253	-4.80373e-253	-1.85626e-252	-2.39347e-254	-5.64525e-253	-3.33079e-253	-4.5882e-253	1.32748e-251
5.34115e-256	2.17491e-255	-1.86957e-254	1.54491e-255	-7.60123e-255	-1.06269e-253	2.34097e-254	4.70381e-256	4.11833e-254	-1.29261e-253	-3.07672e-254	-8.0498e-254	-9.22838e-254	-3.97446e-254	4.49763e-254	-8.74351e-255	7.15057e-254	5.37757e-254	-1.37732e-254	-5.90204e-255	4.66337e-254	-2.30293e-254	7.88236e-254	4.91111e-255	-4.36976e-254	-1.41948e-254	4.1498e-254	-1.06416e-253	-2.82308e-255	8.99298e-254	1.22507e-252
3.27332e-256	1.20318e-255	-9.76511e-256	-6.52619e-256	-1.03095e-254	5.83367e-256	-3.04253e-255	-1.44465e-255	-5.30965e-256	1.2449e-255	-3.30336e-256	2.53747e-255	5.52108e-256	2.56052e-256	4.88986e-258	8.59625e-256	8.29414e-256	-3.89923e-256	4.35946e-255	-8.62125e-256	-1.1766e-255	9.98667e-256	8.46482e-257	-6.85824e-256	1.54845e-255	-1.10454e-255	6.78586e-255	1.32587e-254	-1.0275e-255	4.58087e-257	5.80135e-254
-2.20716e-257	9.9252e-256	-9.13027e-257	-9.57105e-257	-7.291e-256	2.94077e-256	5.98658e-257	1.64044e-256	-1.91469e-256	5.88008e-257	5.59008e-257	3.47106e-256	3.9072e-256	3.98202e-257	-4.80619e-257	3.46872e-256	1.78166e-256	-1.3232e-257	-2.14566e-256	2.89036e-256	-1.98289e-257	-6.74485e-256	2.0364e-256	-1.46852e-256	-5.30827e-257	7.8404e-257	1.25308e-255	-6.34871e-256	-3.43957e-257	-7.34388e-258	7.72842e-255
-3.44771e-257	8.86465e-258	-1.73383e-257	2.48258e-257	4.51165e-258	1.871e-258	-2.92208e-257	-3.38313e-257	8.96284e-259	-1.14478e-257	8.76299e-257	3.17143e-257	-2.46711e-257	-5.40626e-257	2.04487e-258	-4.15493e-257	1.78807e-257	-9.92769e-257	-5.62144e-258	5.1877e-258	5.50881e-258	-3.00937e-257	2.05643e-257	3.05549e-259	6.33326e-258	-6.34015e-259	-2.29917e-257	4.6682e-258	-6.89496e-258	-5.45848e-257	6.89503e-256
4.03058e-259	-8.70141e-259	6.09286e-259	-1.19069e-258	-1.00812e-257	2.36696e-258	-4.32426e-259	1.12906e-257	-8.5045e-258	-5.19572e-258	-1.49534e-258	1.12514e-258	-5.85987e-259	-4.36759e-259	-6.66071e-258	-8.06579e-260	3.82205e-259	1.05056e-258	-1.41446e-257	-2.83756e-260	1.08159e-258	3.55384e-259	-1.07821e-257	-8.15106e-259	3.22804e-259	-7.46669e-258	-5.33954e-258	1.15538e-258	5.22925e-258	-2.06381e-259	9.96892e-257
2.45841e-259	4.24636e-260	-1.33554e-259	6.54027e-261	2.53901e-259	6.36111e-259	-2.50604e-260	-4.15605e-259	2.13728e-260	1.96037e-260	-1.37825e-259	2.61693e-259	3.34114e-259	-2.95982e-259	7.94022e-260	-2.64582e-259	3.59979e-259	-1.10359e-259	5.94791e-260	9.48474e-259	-2.01378e-259	6.51763e-259	4.36416e-260	2.1988e-259	-4.13239e-260	-4.02516e-259	2.28744e-260	-1.66474e-259	-3.07972e-260	3.33495e-260	6.46594e-258
-2.31061e-260	2.85356e-260	-1.05846e-260	-1.30705e-260	-1.82663e-259	2.57247e-260	-5.19485e-261	1.65528e-260	4.62491e-262	-2.73313e-261	-1.44838e-260	2.87398e-261	7.68809e-261	3.0389e-260	5.23509e-260	1.99681e-261	-4.18039e-261	1.29321e-260	-6.16689e-261	3.90229e-261	1.05884e-260	3.56886e-261	-6.27495e-260	-4.21032e-262	3.81058e-260	-3.12308e-261	-1.91709e-260	6.73909e-261	2.75103e-261	5.83754e-261	5.98648e-259
-1.55944e-262	-5.2038e-261	-1.44985e-261	-2.95188e-262	7.5414e-261	1.19423e-260	3.61685e-261	-1.76482e-262	-9.31681e-261	3.86913e-262	-2.63765e-262	-6.97772e-262	-5.60184e-261	8.53247e-263	2.54191e-261	-4.56169e-261	4.33546e-262	2.59821e-261	4.23959e-262	-1.8915e-262	8.94349e-262	1.3411e-261	6.42558e-262	6.35369e-261	-2.63243e-261	1.66942e-262	-9.3802e-261	3.70559e-261	2.63149e-261	2.64938e-262	8.5496e-260
-3.15558e-263	8.65915e-262	1.13255e-263	1.56172e-263	-2.24973e-262	-1.69619e-262	8.05958e-262	2.60636e-263	-1.32871e-262	2.97394e-264	9.44166e-263	-5.36976e-263	1.10831e-262	3.40398e-263	2.34994e-262	7.25861e-262	9.67725e-264	-5.56589e-264	4.32983e-263	9.17401e-264	-3.60535e-263	2.65764e-262	4.89249e-262	-3.66077e-263	-1.39794e-262	1.40113e-262	-1.35951e-262	-1.78045e-263	-1.31573e-262	-5.80763e-263	5.05941e-261
5.10104e-264	-4.60315e-264	-4.46225e-264	-8.59234e-264	-1.63503e-263	-1.68812e-263	-2.06431e-264	-5.55874e-265	-1.34754e-264	-1.70476e-264	5.57727e-263	8.02987e-264	1.64594e-264	-7.5101e-264	-8.25675e-265	1.0015e-262	-1.49054e-263	4.7661e-263	-8.54614e-265	3.6223e-264	1.41647e-264	4.18721e-263	1.44484e-263	-1.23835e-263	-1.23816e-263	-2.56737e-264	-5.45582e-264	2.01797e-263	8.51575e-264	-1.1031e-264	4.22964e-262
7.21568e-266	1.60987e-264	1.03342e-263	-1.89882e-265	1.74548e-265	-6.52409e-265	-3.78073e-266	-7.54613e-265	-2.70182e-266	-2.72373e-265	1.22822e-263	2.39867e-264	5.87586e-264	2.17155e-264	1.06566e-264	1.97664e-264	-3.54522e-265	2.74207e-265	2.05504e-265	1.11416e-263	1.9573e-264	2.18818e-264	3.88149e-266	-3.07161e-265	2.88165e-265	1.45803e-264	3.42172e-264	-6.58007e-265	9.61373e-265	-2.80778e-265	6.34308e-263
1.16134e-266	3.99349e-266	1.21754e-265	1.04177e-264	-6.57741e-267	-2.14572e-265	4.0422e-266	4.78144e-266	3.56256e-265	8.74105e-265	2.08242e-265	-5.50354e-266	-4.47643e-267	-1.4382e-265	-1.2378e-265	2.22536e-265	-1.38002e-266	1.08866e-268	-9.62781e-266	-3.82622e-265	-4.63215e-267	7.45294e-266	6.14499e-266	-7.09062e-267	-1.62006e-265	-8.7563e-266	4.29673e-266	9.1126e-265	8.41959e-267	6.04725e-265	5.97016e-264
5.69362e-267	2.02352e-266	-1.1387e-266	-3.00156e-267	2.37093e-266	7.84358e-267	2.36065e-266	-1.13651e-267	-7.15112e-267	-6.64036e-266	-5.01596e-267	-1.85999e-267	1.79434e-267	5.52639e-267	-3.97118e-266	2.79904e-268	4.55867e-267	7.62732e-267	-7.89635e-268	-1.53877e-266	-1.39737e-266	-1.49123e-266	4.36364e-266	5.30009e-266	8.41012e-267	1.09679e-267	1.92875e-267	-4.72603e-268	-5.428e-267	1.88545e-268	3.95768e-265
6.48762e-267	4.65138e-268	1.57318e-267	1.62348e-268	-1.9981e-269	-3.60401e-267	2.03014e-267	9.18714e-268	-1.39042e-268	-7.80796e-267	1.09658e-267	-4.71934e-268	2.16353e-268	1.0301e-267	-1.02875e-267	-3.39941e-267	2.24778e-267	1.95187e-267	-3.87258e-268	6.23041e-267	-2.28561e-268	9.15241e-268	-2.71528e-269	1.21103e-268	1.77803e-269	-1.78677e-268	-1.31837e-268	4.73997e-268	1.57913e-267	3.56248e-267	4.85045e-266
1.21268e-268	-8.99808e-269	3.11416e-268	-5.59853e-269	-7.15053e-269	9.40921e-269	-4.75296e-270	1.17559e-269	-6.54116e-269	1.48217e-269	1.30562e-269	2.08245e-268	2.14661e-269	-2.28711e-269	4.01547e-268	-9.43929e-269	-1.70792e-268	9.72918e-270	8.60333e-269	1.41638e-268	-5.56088e-269	-5.65569e-269	1.07356e-267	-9.03837e-269	-2.01182e-269	4.40577e-269	2.52305e-269	2.25041e-269	-3.72877e-269	-3.90437e-269	3.47511e-267
3.64912e-270	-6.40603e-270	2.01142e-269	1.88308e-269	-1.38457e-269	-1.33868e-269	-1.69818e-270	1.6793e-270	8.57729e-270	1.42795e-271	5.25477e-270	-1.82728e-269	-3.0321e-270	-3.75282e-270	-7.74801e-269	-3.25669e-269	1.32444e-271	-8.83139e-270	5.04218e-270	1.44516e-269	-8.6728e-270	6.88579e-271	-8.20601e-270	-8.52408e-270	2.39682e-270	3.37432e-269	2.59188e-270	-4.83317e-271	1.22763e-270	-7.71311e-269	4.00813e-268
-3.11727e-270	3.81737e-270	1.98307e-272	6.43877e-270	-1.86688e-272	4.55456e-271	1.19931e-270	-1.76169e-270	-5.84127e-271	7.74859e-270	-4.99149e-271	-7.06794e-273	2.6766e-273	7.25384e-271	1.16281e-271	2.43987e-270	7.33711e-271	-5.35873e-271	-2.89775e-270	7.03636e-271	-7.47476e-271	-6.38837e-271	3.23807e-271	-5.42699e-271	-1.36318e-270	-1.15185e-271	-5.31521e-272	7.74731e-271	3.92471e-271	4.6113e-272	3.88201e-269
9.75389e-272	9.92052e-272	-2.86167e-272	-7.13445e-272	-2.15941e-271	2.91623e-271	-8.96325e-272	1.16496e-271	2.59777e-274	1.43481e-271	-5.09132e-272	-8.00662e-272	-3.87861e-272	4.23142e-272	3.61951e-272	9.34616e-272	6.08261e-271	-2.27047e-271	8.87079e-272	-2.6127e-272	-2.24955e-271	-8.85803e-272	-8.17028e-272	-7.80326e-271	-4.22603e-271	3.20907e-272	5.2589e-272	3.26482e-271	4.99129e-271	7.66954e-272	5.03117e-270
3.78518e-273	-1.89336e-272	-3.46037e-272	6.0696e-274	2.29894e-273	1.1658e-273	-7.093e-274	2.12078e-273	5.08674e-273	2.71181e-273	-2.749e-273	1.63457e-273	-1.64608e-274	1.02688e-273	1.39764e-273	2.6995e-273	2.85592e-272	1.52453e-273	2.41353e-272	-4.38347e-274	2.88125e-273	3.80506e-274	-1.57939e-272	-4.3144e-274	-2.89891e-273	9.54798e-273	2.45729e-273	-7.69826e-274	-7.00846e-272	-2.50077e-273	2.44099e-271
-3.09537e-274	-6.41622e-273	-1.93546e-274	7.17917e-274	-1.62317e-273	2.40191e-274	1.0267e-273	-1.53084e-273	-2.24039e-275	3.03801e-274	-1.89253e-274	7.01705e-273	-9.66423e-274	1.72878e-274	-9.84993e-275	2.19774e-273	-1.18214e-274	-5.27592e-274	-4.22415e-275	1.28618e-274	3.48798e-274	1.5921e-273	-9.74033e-275	-6.3821e-274	-2.51191e-274	-7.98589e-276	8.8585e-275	-1.43773e-273	1.85751e-273	2.04364e-273	3.2206e-272
-4.02339e-275	6.36459e-275	-6.00828e-276	9.06587e-276	-6.89282e-275	1.0833e-275	-1.48365e-275	-6.56883e-275	2.35542e-277	-2.86454e-274	-3.5004e-275	-6.41616e-276	-3.97253e-276	1.59354e-274	-2.20286e-274	1.84757e-276	2.37082e-275	7.44569e-275	-6.21244e-275	-5.03158e-275	7.67002e-275	-1.17079e-275	-2.2132e-274	-1.26276e-275	2.03893e-275	-5.45689e-276	-2.57115e-275	-2.45359e-276	1.32378e-275	1.95799e-275	1.6126e-273
-4.62233e-276	7.52266e-276	-3.83807e-275	4.34949e-276	-9.2749e-276	-8.17416e-277	-2.50101e-276	3.02159e-276	6.42387e-276	-4.09853e-278	-6.18009e-277	8.05289e-277	-1.8105e-275	3.65822e-275	5.2886e-277	-2.46602e-277	-4.38706e-277	-4.99974e-276	1.46872e-275	-1.33496e-275	-5.59755e-277	-1.80353e-276	-2.72682e-277	-1.2005e-276	2.63881e-276	-2.07323e-276	9.70272e-276	-1.28135e-276	-8.5216e-277	-4.81566e-277	1.88183e-274
-1.26087e-276	-1.89905e-277	-4.37508e-277	1.35765e-276	1.83409e-278	-2.87299e-277	-1.91488e-276	2.89307e-277	-2.38764e-277	7.08726e-278	-2.01026e-277	-8.01919e-277	-1.00067e-278	1.78332e-277	-3.20045e-277	-6.72821e-277	8.39576e-278	2.30715e-276	1.63571e-277	1.50131e-277	1.71385e-276	-1.07742e-276	2.62616e-278	3.27678e-277	1.08198e-275	-1.12516e-277	-3.25336e-277	9.95848e-279	-2.96865e-277	4.87511e-278	2.57128e-275
-1.56972e-277	1.68743e-277	-1.02568e-277	-2.43148e-277	3.31123e-278	5.72447e-278	6.63188e-278	-1.19597e-277	-8.00778e-280	-9.93713e-278	1.87568e-279	-5.0516e-279	-1.46493e-277	1.54002e-278	1.29499e-277	-3.59452e-278	6.28525e-278	5.35517e-278	-1.66787e-278	-9.37106e-279	-8.65781e-279	-7.60648e-278	1.87135e-277	2.88356e-278	-2.15786e-279	-7.81384e-279	-3.11441e-279	-2.514e-278	-1.09062e-279	2.01145e-277	2.06575e-276
3.19548e-278	-8.02006e-279	3.76691e-278	1.39058e-279	-8.31321e-280	6.20559e-279	-5.94173e-279	-5.96142e-280	2.78566e-279	1.05754e-278	9.23801e-279	-2.08942e-280	-1.04925e-278	6.34382e-280	5.92425e-279	7.003e-279	4.51528e-279	-7.23803e-279	-3.01616e-279	-1.02978e-278	-1.40628e-279	1.04902e-278	-1.84738e-279	8.12754e-279	1.14718e-278	2.8909e-279	-1.91969e-279	-4.19949e-280	-5.61131e-282	-2.49137e-279	2.0561e-277
6.07141e-282	8.11752e-281	1.56783e-280	1.14084e-279	1.99234e-280	-1.60835e-279	1.12479e-279	6.1932e-280	9.98896e-280	2.51765e-280	-1.78949e-279	4.70052e-280	-9.45678e-280	-9.37075e-280	-1.92434e-280	3.05838e-281	-2.57158e-279	6.78625e-281	-6.55885e-280	3.82491e-280	-1.83025e-280	1.70136e-279	3.81013e-280	-2.08973e-279	5.77463e-280	-1.13089e-280	1.58942e-281	1.0928e-279	7.27916e-281	-3.83273e-280	2.08408e-278
-1.17229e-280	2.12232e-281	7.26447e-283	-7.43386e-282	1.85102e-281	3.69921e-280	7.99407e-282	-2.72687e-283	-9.56893e-281	2.28417e-281	2.76313e-281	-2.20299e-281	1.84723e-283	-2.23882e-281	5.22587e-282	-3.11093e-281	4.06028e-281	-6.71018e-282	-3.56624e-281	4.08134e-281	2.26108e-280	-1.56999e-281	1.51822e-280	-6.04132e-281	2.33525e-281	2.44702e-281	1.54182e-281	-2.55058e-280	1.85612e-281	-6.49084e-281	1.75001e-279
7.85938e-283	-2.45291e-282	3.90501e-283	3.0879e-282	1.18745e-282	-2.6723e-282	1.46379e-281	3.99155e-285	7.70431e-283	-3.1099e-282	3.67705e-282	-1.41491e-282	9.60824e-283	2.52168e-283	1.29735e-281	1.70067e-282	8.81266e-282	2.59049e-282	-4.95116e-282	3.47503e-281	-1.32587e-281	1.17105e-281	7.57136e-282	8.38007e-282	3.64979e-282	-4.2257e-282	5.45055e-283	7.90492e-282	-1.00288e-282	-1.52384e-282	1.60956e-280
-2.59757e-282	-8.10792e-285	-8.32046e-284	-2.93156e-283	-9.56465e-283	1.49898e-283	7.3017e-283	7.60625e-283	-1.67332e-282	-3.059e-283	1.91146e-284	-2.98531e-283	4.17531e-283	-6.88619e-284	-2.46583e-283	-1.68186e-283	2.95084e-282	6.53592e-283	6.84794e-283	-3.86742e-283	-1.66414e-283	5.86363e-283	1.56284e-283	-6.36682e-283	-5.47381e-284	-1.40971e-283	6.55048e-283	-4.81896e-283	3.12902e-283	-2.38518e-283	1.6883e-281
2.01135e-284	3.95527e-283	-1.89009e-283	-4.00898e-286	-1.07701e-285	1.12573e-283	2.68415e-284	-2.19717e-284	4.83852e-284	2.21296e-284	6.75501e-284	9.31372e-285	2.82678e-284	1.81652e-284	1.28376e-285	1.14824e-284	1.40296e-284	-1.77705e-283	4.12331e-284	-1.20102e-284	-4.12891e-284	7.13646e-284	-7.99124e-285	6.26855e-283	8.39596e-284	2.93927e-284	1.53857e-284	2.16697e-284	6.63029e-284	6.35453e-284	2.24682e-282
-9.29478e-285	8.96557e-286	-5.35621e-286	5.94527e-287	-2.6828e-285	8.60322e-285	5.54731e-286	1.71152e-285	1.24341e-285	-1.74984e-286	2.57686e-285	2.47247e-286	-6.21108e-285	9.03425e-286	1.04614e-284	-1.36394e-285	-4.36862e-285	1.4402e-285	-5.43261e-285	1.35021e-286	3.98482e-285	2.14122e-285	-1.26264e-284	1.68844e-286	8.66823e-286	1.03598e-286	-8.15643e-286	2.93504e-286	-2.05907e-287	-4.26635e-285	8.41853e-284
-4.14552e-287	-5.21275e-286	-2.13529e-286	9.31349e-287	-5.44017e-286	6.51905e-286	-3.64114e-288	3.74507e-287	4.47999e-286	-8.32937e-287	1.40331e-286	-3.67957e-287	-1.28179e-287	-1.84981e-286	7.64582e-286	-1.01381e-286	-1.00302e-285	-1.02138e-286	1.57739e-286	1.00578e-285	-3.55373e-286	-6.38846e-287	4.22904e-286	3.72284e-286	-2.10712e-286	6.52357e-286	4.19844e-286	-1.62271e-286	-4.04716e-286	4.14732e-286	9.62634e-285
-1.88467e-287	-5.96419e-287	-6.42371e-287	-4.32303e-287	1.36297e-288	1.26085e-286	6.69023e-288	-3.52097e-287	-1.42073e-287	4.24782e-287	5.27495e-287	2.64366e-287	-1.92423e-287	-4.90088e-288	6.67452e-287	-2.08365e-286	-1.57467e-287	-1.92228e-287	1.02198e-287	3.65932e-287	2.47172e-288	4.06564e-287	-1.57154e-287	-6.0539e-288	-7.82729e-287	3.29974e-287	1.3519e-286	-6.62731e-288	-6.81924e-288	-7.80741e-288	1.20482e-285
-3.01244e-288	-7.40947e-288	2.0495e-288	-3.75287e-290	2.2695e-288	4.61662e-289	1.05822e-287	-3.05759e-288	1.86365e-288	2.64403e-288	1.16233e-287	3.85419e-289	-5.71624e-288	-1.41766e-289	-1.73013e-289	6.00694e-288	8.52815e-289	-2.28119e-288	5.24215e-290	4.06229e-288	7.15267e-288	7.08317e-289	-1.31792e-287	1.80281e-288	2.81075e-289	5.30305e-289	-1.92153e-288	-5.817e-290	5.98089e-288	2.78647e-289	9.65766e-287
7.28866e-292	4.46473e-290	-3.1568e-290	1.78853e-289	-3.33023e-289	-2.20852e-289	4.28632e-290	2.05972e-291	-4.32577e-290	-2.94965e-289	1.36082e-289	-3.26597e-289	4.14722e-290	-1.97339e-290	3.23382e-289	5.50905e-289	1.20375e-289	-8.09621e-289	-3.97836e-289	7.75954e-289	5.11467e-290	-5.39176e-289	-7.00009e-289	-4.16405e-289	-1.23989e-289	-3.82293e-290	-3.92479e-289	8.56779e-289	-5.48963e-289	-9.44746e-289	9.3067e-288
5.24539e-290	-4.14765e-290	-2.2335e-291	-1.90419e-290	-2.75808e-290	-7.72917e-290	2.39588e-290	-1.46126e-290	-3.0816e-291	-9.33475e-291	-1.21821e-290	-4.34425e-291	-2.38266e-290	9.70368e-291	1.91477e-291	-8.81151e-291	5.16346e-291	2.48328e-289	1.94017e-291	1.37485e-291	5.57723e-290	4.57448e-291	8.71815e-291	-4.15127e-291	1.14767e-290	1.30453e-290	2.38519e-291	-1.15406e-290	5.13492e-290	-1.38579e-289	8.90248e-289
5.14844e-291	-7.94101e-291	-3.09728e-291	-1.09917e-291	-1.50843e-292	-1.59077e-291	4.16864e-292	4.21724e-291	8.74527e-292	-2.66226e-291	-2.72367e-292	5.64985e-292	-1.03317e-292	-1.0785e-290	-5.54211e-291	4.81575e-291	-5.33372e-291	-1.22759e-292	7.57905e-292	1.90631e-293	6.3627e-291	-9.03611e-291	-3.18141e-291	5.37895e-291	-3.49827e-293	2.66145e-291	-1.19762e-291	3.38706e-292	4.46852e-291	-4.02632e-292	8.85785e-290
2.22411e-292	-4.24114e-292	-3.59168e-292	4.84119e-292	-2.27801e-292	-3.65358e-292	-1.92977e-292	1.02691e-291	-9.17839e-292	-2.28001e-292	1.16578e-291	-6.33596e-293	-2.92383e-292	1.35097e-292	2.33414e-292	1.41467e-292	2.13796e-293	-1.19831e-291	7.71085e-293	4.64573e-293	-1.84839e-292	1.63747e-294	-2.26203e-292	9.17495e-292	1.87468e-292	9.39142e-293	5.60688e-294	1.33953e-292	2.03975e-293	2.47884e-292	9.84286e-291
5.18674e-296	3.54212e-293	-1.38328e-293	-2.62351e-294	8.01889e-294	5.04332e-293	6.08302e-293	-1.38965e-293	6.37031e-293	-2.78356e-293	5.74282e-293	1.05324e-293	8.72404e-294	-1.15369e-293	1.19476e-293	-1.16594e-293	5.44744e-294	3.88898e-294	6.1695e-294	-1.09963e-293	-1.65756e-294	-1.49493e-295	3.48158e-294	3.59247e-294	-9.42045e-293	1.57331e-293	5.07078e-293	1.18189e-293	-1.00278e-294	-2.85535e-293	6.25879e-292
-2.36573e-294	4.12177e-294	-5.79642e-295	-7.47297e-297	3.91902e-294	-1.6013e-294	4.20793e-295	-9.52481e-295	-6.72979e-295	5.73441e-294	2.58832e-295	-6.10389e-295	6.98773e-294	-1.57881e-294	-1.87406e-294	5.70286e-294	-9.55588e-295	1.01985e-294	-5.01386e-295	8.95788e-296	-5.7666e-294	1.80683e-294	-4.42744e-294	-8.4914e-294	7.30723e-295	1.86844e-294	-3.77351e-296	-1.35972e-293	1.16882e-294	9.96267e-295	7.88462e-293
1.61165e-296	-7.9465e-296	-5.90016e-295	-1.31898e-295	-2.72956e-295	1.04531e-295	2.31533e-295	2.75746e-295	3.52535e-295	-1.624e-295	-9.98816e-296	3.38885e-295	1.45899e-295	-3.92786e-296	-4.07933e-295	9.75276e-297	2.0125e-295	1.77756e-295	1.67541e-295	-4.52786e-296	-1.26535e-295	2.66967e-295	1.17346e-295	-2.10428e-295	-3.27152e-295	9.89802e-296	1.65354e-294	-1.75426e-297	-1.80848e-294	4.68238e-296	8.50866e-294
4.7777e-298	5.07225e-297	2.86663e-297	-4.66495e-297	-5.68568e-296	-7.5939e-297	9.35569e-297	1.53925e-295	-4.89502e-297	-3.94379e-297	3.52149e-297	-5.59634e-297	7.71041e-296	-1.30895e-296	-1.48958e-296	-1.82954e-297	1.68954e-297	4.65758e-297	-1.90862e-296	-6.2391e-297	4.52893e-297	-5.12478e-297	4.92903e-297	7.57159e-297	8.38918e-297	2.07704e-297	5.21144e-297	-1.33966e-296	1.65445e-297	-9.31703e-298	4.51176e-295
-2.64176e-298	7.86199e-298	-2.42802e-297	4.0839e-298	-6.77947e-297	9.55043e-297	7.17078e-298	3.08946e-297	-1.78523e-297	-3.32875e-297	-7.72912e-298	2.06867e-297	-7.60737e-299	-1.21494e-297	1.01773e-297	-2.3688e-297	-1.56533e-297	2.11786e-297	4.03426e-297	1.85359e-298	7.06869e-298	5.52154e-300	-2.0065e-297	2.97089e-297	2.87788e-298	1.11868e-297	-1.38877e-297	-4.26589e-297	1.15292e-297	2.97815e-297	6.14411e-296
9.94462e-299	1.76218e-299	-3.5698e-298	-7.18845e-298	-1.34776e-297	6.5588e-299	-6.31261e-300	1.49404e-299	-6.27885e-298	3.74082e-299	-1.93645e-299	1.01507e-298	-9.53766e-299	-1.07486e-298	2.23405e-299	-8.41011e-299	-4.80191e-298	-1.32795e-299	-3.08807e-298	-1.82259e-299	-5.97376e-299	2.36265e-298	4.54609e-298	-2.15769e-298	8.05354e-298	-4.07519e-298	2.95146e-298	-5.51626e-298	1.37739e-298	2.49576e-299	7.73218e-297
-6.77607e-300	1.16181e-299	8.66079e-299	5.51658e-301	-1.27044e-299	-7.40573e-299	-3.40531e-300	-4.78472e-299	-1.72438e-299	9.07687e-301	-8.76179e-300	4.70184e-299	1.69853e-299	1.23423e-300	-5.37404e-299	1.41007e-301	5.85321e-300	-1.98037e-300	5.51519e-299	-1.37564e-299	9.4306e-300	4.60883e-300	-9.49393e-301	1.24767e-299	1.68247e-299	1.73201e-300	4.10888e-300	8.55039e-300	2.65764e-300	5.43911e-299	5.82073e-298
1.3021e-300	-2.78391e-300	1.99035e-301	2.19083e-301	-8.57244e-301	8.03874e-301	-1.56758e-300	8.25688e-302	8.15268e-300	-4.5132e-301	2.14957e-300	-5.41185e-301	-7.98316e-302	2.48896e-301	-9.2196e-302	-1.06725e-300	-1.47666e-300	4.1683e-301	-7.17362e-300	1.64048e-299	5.40811e-300	1.70734e-300	8.0627e-301	1.12377e-302	-1.5334e-305	2.22838e-300	-2.28525e-301	-1.4571e-300	4.08449e-301	-1.07756e-301	5.84334e-299
-3.28438e-303	5.17696e-301	2.48208e-301	-9.85347e-303	1.09887e-301	9.90627e-302	-1.74518e-301	-2.82458e-301	-3.67947e-301	2.69809e-301	-1.8522e-301	-2.28852e-302	-1.92443e-302	1.22343e-301	-1.18667e-300	4.3367e-302	2.61626e-302	-1.4661e-301	-6.82422e-304	6.9809e-301	2.90052e-301	2.52553e-302	-7.96907e-302	-3.50193e-302	-3.30757e-301	6.35168e-302	9.05905e-302	1.68936e-301	2.65813e-301	1.12788e-301	5.99641e-300
-1.58873e-302	-8.71163e-304	-7.97382e-303	6.79421e-305	-1.43569e-302	-6.1472e-303	-2.73917e-302	8.39267e-302	-5.26514e-303	-1.34247e-302	2.59664e-305	1.63796e-303	6.04828e-303	3.39573e-302	3.13674e-302	-1.03777e-302	9.02743e-303	2.69644e-302	6.6753e-304	-1.73337e-302	-4.76082e-302	2.27268e-302	-2.19799e-303	-2.61565e-303	-1.53678e-302	1.38355e-303	5.14659e-303	5.6409e-302	4.87779e-304	6.11818e-303	4.72782e-301
-1.20072e-303	-2.42654e-303	7.83716e-304	-9.463e-304	1.36433e-304	-4.54459e-304	-4.14393e-304	-4.13382e-303	2.91426e-305	3.64143e-303	-4.00324e-304	5.01406e-303	2.10428e-304	-1.19821e-303	-1.62644e-304	-2.73913e-303	4.33033e-304	-4.22604e-303	3.72337e-303	-5.62565e-304	-1.19659e-303	-7.20467e-303	3.20743e-304	-3.60516e-304	-1.24861e-303	-3.4876e-303	-3.50905e-304	-9.97502e-305	3.05205e-304	7.38798e-304	4.81501e-302
-1.18504e-304	-1.60482e-305	1.80891e-304	-4.38346e-305	6.72633e-305	1.60045e-304	2.07249e-306	1.73074e-306	6.15242e-305	1.21705e-305	8.61185e-305	-1.88253e-305	-4.77354e-304	3.99316e-305	-1.52947e-304	-7.66401e-305	7.33902e-305	1.28706e-304	3.2252e-305	-4.10845e-304	-7.49347e-305	2.63156e-305	-9.10497e-305	-1.60816e-305	-1.39086e-305	4.74724e-304	-1.69508e-304	-1.17722e-304	-1.68622e-304	-1.23365e-304	3.43732e-303
-6.2848e-306	-3.15524e-306	6.48423e-307	-8.03446e-306	-7.56261e-306	-5.10826e-307	8.75303e-307	-2.72052e-305	-2.3637e-306	5.5688e-305	1.47827e-306	-2.90591e-306	2.44625e-305	-1.19042e-305	1.77198e-305	2.31822e-305	-1.77672e-305	7.05136e-306	-3.95715e-306	4.19523e-306	6.17202e-305	2.16704e-307	-5.03205e-306	-2.09391e-306	2.47573e-306	1.09671e-305	1.19994e-305	1.19261e-305	1.34033e-305	1.03955e-305	3.57183e-304
0	1.62552e-307	-2.99976e-308	9.56857e-308	7.53623e-307	-1.60671e-307	-3.90893e-307	-5.06165e-307	7.73482e-306	-6.24943e-308	1.03795e-306	-2.86527e-307	-3.8694e-307	-1.72979e-307	7.40571e-307	1.74716e-307	1.54909e-306	-1.65406e-306	5.93361e-307	1.79953e-306	-8.06409e-307	-8.65995e-307	3.51553e-306	3.88711e-308	-6.5232e-307	1.72105e-307	-8.14731e-308	1.05257e-306	0	2.33743e-307	2.57344e-305
3.95051e-308	0	-1.14109e-307	2.61798e-308	0	0	-3.86215e-307	0	0	0	2.95175e-307	0	9.16059e-308	3.19028e-308	5.3468e-308	2.70277e-308	3.8079e-308	-5.98316e-307	6.49779e-308	4.32585e-308	-2.9393e-308	0	4.53011e-308	0	4.62391e-308	-4.15354e-307	-2.63153e-308	5.09143e-308	0	6.43185e-308	2.57733e-306
0	0	0	0	0	0	0	0	3.53658e-308	0	0	0	0	0	0	2.6856e-308	0	2.48008e-308	0	0	0	3.91487e-308	0	0	0	0	0	0	0	0	2.67468e-307
0	0	0	0	0	0	0	0	0	0	0	0	0	0	0	0	0	0	0	0	0	0	0	0	0	0	0	0	0	0	2.62272e-308
0	0	0	0	0	0	0	0	0	0	0	0	0	0	0	0	0	0	0	0	0	0	0	0	0	0	0	0	0	0	0
0	0	0	0	0	0	0	0	0	0	0	0	0	0	0	0	0	0	0	0	0	0	0	0	0	0	0	0	0	0	0
0	0	0	0	0	0	0	0	0	0	0	0	0	0	0	0	0	0	0	0	0	0	0	0	0	0	0	0	0	0	0
0	0	0	0	0	0	0	0	0	0	0	0	0	0	0	0	0	0	0	0	0	0	0	0	0	0	0	0	0	0	0
0	0	0	0	0	0	0	0	0	0	0	0	0	0	0	0	0	0	0	0	0	0	0	0	0	0	0	0	0	0	0
0	0	0	0	0	0	0	0	0	0	0	0	0	0	0	0	0	0	0	0	0	0	0	0	0	0	0	0	0	0	0
0	0	0	0	0	0	0	0	0	0	0	0	0	0	0	0	0	0	0	0	0	0	0	0	0	0	0	0	0	0	0
0	0	0	0	0	0	0	0	0	0	0	0	0	0	0	0	0	0	0	0	0	0	0	0	0	0	0	0	0	0	0
0	0	0	0	0	0	0	0	0	0	0	0	0	0	0	0	0	0	0	0	0	0	0	0	0	0	0	0	0	0	0
0	0	0	0	0	0	0	0	0	0	0	0	0	0	0	0	0	0	0	0	0	0	0	0	0	0	0	0	0	0	0
0	0	0	0	0	0	0	0	0	0	0	0	0	0	0	0	0	0	0	0	0	0	0	0	0	0	0	0	0	0	0
0	0	0	0	0	0	0	0	0	0	0	0	0	0	0	0	0	0	0	0	0	0	0	0	0	0	0	0	0	0	0
0	0	0	0	0	0	0	0	0	0	0	0	0	0	0	0	0	0	0	0	0	0	0	0	0	0	0	0	0	0	0
0	0	0	0	0	0	0	0	0	0	0	0	0	0	0	0	0	0	0	0	0	0	0	0	0	0	0	0	0	0	0
0	0	0	0	0	0	0	0	0	0	0	0	0	0	0	0	0	0	0	0	0	0	0	0	0	0	0	0	0	0	0
0	0	0	0	0	0	0	0	0	0	0	0	0	0	0	0	0	0	0	0	0	0	0	0	0	0	0	0	0	0	0
0	0	0	0	0	0	0	0	0	0	0	0	0	0	0	0	0	0	0	0	0	0	0	0	0	0	0	0	0	0	0
0	0	0	0	0	0	0	0	0	0	0	0	0	0	0	0	0	0	0	0	0	0	0	0	0	0	0	0	0	0	0
0	0	0	0	0	0	0	0	0	0	0	0	0	0	0	0	0	0	0	0	0	0	0	0	0	0	0	0	0	0	0
0	0	0	0	0	0	0	0	0	0	0	0	0	0	0	0	0	0	0	0	0	0	0	0	0	0	0	0	0	0	0
0	0	0	0	0	0	0	0	0	0	0	0	0	0	0	0	0	0	0	0	0	0	0	0	0	0	0	0	0	0	0
0	0	0	0	0	0	0	0	0	0	0	0	0	0	0	0	0	0	0	0	0	0	0	0	0	0	0	0	0	0	0
0	0	0	0	0	0	0	0	0	0	0	0	0	0	0	0	0	0	0	0	0	0	0	0	0	0	0	0	0	0	0
0	0	0	0	0	0	0	0	0	0	0	0	0	0	0	0	0	0	0	0	0	0	0	0	0	0	0	0	0	0	0
0	0	0	0	0	0	0	0	0	0	0	0	0	0	0	0	0	0	0	0	0	0	0	0	0	0	0	0	0	0	0
0	0	0	0	0	0	0	0	0	0	0	0	0	0	0	0	0	0	0	0	0	0	0	0	0	0	0	0	0	0	0
0	0	0	0	0	0	0	0	0	0	0	0	0	0	0	0	0	0	0	0	0	0	0	0	0	0	0	0	0	0	0
0	0	0	0	0	0	0	0	0	0	0	0	0	0	0	0	0	0	0	0	0	0	0	0	0	0	0	0	0	0	0
0	0	0	0	0	0	0	0	0	0	0	0	0	0	0	0	0	0	0	0	0	0	0	0	0	0	0	0	0	0	0
0	0	0	0	0	0	0	0	0	0	0	0	0	0	0	0	0	0	0	0	0	0	0	0	0	0	0	0	0	0	0
0	0	0	0	0	0	0	0	0	0	0	0	0	0	0	0	0	0	0	0	0	0	0	0	0	0	0	0	0	0	0
0	0	0	0	0	0	0	0	0	0	0	0	0	0	0	0	0	0	0	0	0	0	0	0	0	0	0	0	0	0	0
0	0	0	0	0	0	0	0	0	0	0	0	0	0	0	0	0	0	0	0	0	0	0	0	0	0	0	0	0	0	0
0	0	0	0	0	0	0	0	0	0	0	0	0	0	0	0	0	0	0	0	0	0	0	0	0	0	0	0	0	0	0
0	0	0	0	0	0	0	0	0	0	0	0	0	0	0	0	0	0	0	0	0	0	0	0	0	0	0	0	0	0	0
0	0	0	0	0	0	0	0	0	0	0	0	0	0	0	0	0	0	0	0	0	0	0	0	0	0	0	0	0	0	0
0	0	0	0	0	0	0	0	0	0	0	0	0	0	0	0	0	0	0	0	0	0	0	0	0	0	0	0	0	0	0
0	0	0	0	0	0	0	0	0	0	0	0	0	0	0	0	0	0	0	0	0	0	0	0	0	0	0	0	0	0	0
0	0	0	0	0	0	0	0	0	0	0	0	0	0	0	0	0	0	0	0	0	0	0	0	0	0	0	0	0	0	0
0	0	0	0	0	0	0	0	0	0	0	0	0	0	0	0	0	0	0	0	0	0	0	0	0	0	0	0	0	0	0
0	0	0	0	0	0	0	0	0	0	0	0	0	0	0	0	0	0	0	0	0	0	0	0	0	0	0	0	0	0	0
0	0	0	0	0	0	0	0	0	0	0	0	0	0	0	0	0	0	0	0	0	0	0	0	0	0	0	0	0	0	0
0	0	0	0	0	0	0	0	0	0	0	0	0	0	0	0	0	0	0	0	0	0	0	0	0	0	0	0	0	0	0
0	0	0	0	0	0	0	0	0	0	0	0	0	0	0	0	0	0	0	0	0	0	0	0	0	0	0	0	0	0	0
0	0	0	0	0	0	0	0	0	0	0	0	0	0	0	0	0	0	0	0	0	0	0	0	0	0	0	0	0	0	0
0	0	0	0	0	0	0	0	0	0	0	0	0	0	0	0	0	0	0	0	0	0	0	0	0	0	0	0	0	0	0
0	0	0	0	0	0	0	0	0	0	0	0	0	0	0	0	0	0	0	0	0	0	0	0	0	0	0	0	0	0	0
0	0	0	0	0	0	0	0	0	0	0	0	0	0	0	0	0	0	0	0	0	0	0	0	0	0	0	0	0	0	0
0	0	0	0	0	0	0	0	0	0	0	0	0	0	0	0	0	0	0	0	0	0	0	0	0	0	0	0	0	0	0
0	0	0	0	0	0	0	0	0	0	0	0	0	0	0	0	0	0	0	0	0	0	0	0	0	0	0	0	0	0	0
0	0	0	0	0	0	0	0	0	0	0	0	0	0	0	0	0	0	0	0	0	0	0	0	0	0	0	0	0	0	0
0	0	0	0	0	0	0	0	0	0	0	0	0	0	0	0	0	0	0	0	0	0	0	0	0	0	0	0	0	0	0
0	0	0	0	0	0	0	0	0	0	0	0	0	0	0	0	0	0	0	0	0	0	0	0	0	0	0	0	0	0	0
0	0	0	0	0	0	0	0	0	0	0	0	0	0	0	0	0	0	0	0	0	0	0	0	0	0	0	0	0	0	0
0	0	0	0	0	0	0	0	0	0	0	0	0	0	0	0	0	0	0	0	0	0	0	0	0	0	0	0	0	0	0
0	0	0	0	0	0	0	0	0	0	0	0	0	0	0	0	0	0	0	0	0	0	0	0	0	0	0	0	0	0	0
0	0	0	0	0	0	0	0	0	0	0	0	0	0	0	0	0	0	0	0	0	0	0	0	0	0	0	0	0	0	0
0	0	0	0	0	0	0	0	0	0	0	0	0	0	0	0	0	0	0	0	0	0	0	0	0	0	0	0	0	0	0
0	0	0	0	0	0	0	0	0	0	0	0	0	0	0	0	0	0	0	0	0	0	0	0	0	0	0	0	0	0	0
0	0	0	0	0	0	0	0	0	0	0	0	0	0	0	0	0	0	0	0	0	0	0	0	0	0	0	0	0	0	0
0	0	0	0	0	0	0	0	0	0	0	0	0	0	0	0	0	0	0	0	0	0	0	0	0	0	0	0	0	0	0
0	0	0	0	0	0	0	0	0	0	0	0	0	0	0	0	0	0	0	0	0	0	0	0	0	0	0	0	0	0	0
0	0	0	0	0	0	0	0	0	0	0	0	0	0	0	0	0	0	0	0	0	0	0	0	0	0	0	0	0	0	0
0	0	0	0	0	0	0	0	0	0	0	0	0	0	0	0	0	0	0	0	0	0	0	0	0	0	0	0	0	0	0
0	0	0	0	0	0	0	0	0	0	0	0	0	0	0	0	0	0	0	0	0	0	0	0	0	0	0	0	0	0	0
0	0	0	0	0	0	0	0	0	0	0	0	0	0	0	0	0	0	0	0	0	0	0	0	0	0	0	0	0	0	0
0	0	0	0	0	0	0	0	0	0	0	0	0	0	0	0	0	0	0	0	0	0	0	0	0	0	0	0	0	0	0
0	0	0	0	0	0	0	0	0	0	0	0	0	0	0	0	0	0	0	0	0	0	0	0	0	0	0	0	0	0	0
0	0	0	0	0	0	0	0	0	0	0	0	0	0	0	0	0	0	0	0	0	0	0	0	0	0	0	0	0	0	0
0	0	0	0	0	0	0	0	0	0	0	0	0	0	0	0	0	0	0	0	0	0	0	0	0	0	0	0	0	0	0
0	0	0	0	0	0	0	0	0	0	0	0	0	0	0	0	0	0	0	0	0	0	0	0	0	0	0	0	0	0	0
0	0	0	0	0	0	0	0	0	0	0	0	0	0	0	0	0	0	0	0	0	0	0	0	0	0	0	0	0	0	0
0	0	0	0	0	0	0	0	0	0	0	0	0	0	0	0	0	0	0	0	0	0	0	0	0	0	0	0	0	0	0
0	0	0	0	0	0	0	0	0	0	0	0	0	0	0	0	0	0	0	0	0	0	0	0	0	0	0	0	0	0	0
0	0	0	0	0	0	0	0	0	0	0	0	0	0	0	0	0	0	0	0	0	0	0	0	0	0	0	0	0	0	0
0	0	0	0	0	0	0	0	0	0	0	0	0	0	0	0	0	0	0	0	0	0	0	0	0	0	0	0	0	0	0
0	0	0	0	0	0	0	0	0	0	0	0	0	0	0	0	0	0	0	0	0	0	0	0	0	0	0	0	0	0	0
0	0	0	0	0	0	0	0	0	0	0	0	0	0	0	0	0	0	0	0	0	0	0	0	0	0	0	0	0	0	0
0	0	0	0	0	0	0	0	0	0	0	0	0	0	0	0	0	0	0	0	0	0	0	0	0	0	0	0	0	0	0
0	0	0	0	0	0	0	0	0	0	0	0	0	0	0	0	0	0	0	0	0	0	0	0	0	0	0	0	0	0	0
0	0	0	0	0	0	0	0	0	0	0	0	0	0	0	0	0	0	0	0	0	0	0	0	0	0	0	0	0	0	0
0	0	0	0	0	0	0	0	0	0	0	0	0	0	0	0	0	0	0	0	0	0	0	0	0	0	0	0	0	0	0
0	0	0	0	0	0	0	0	0	0	0	0	0	0	0	0	0	0	0	0	0	0	0	0	0	0	0	0	0	0	0
0	0	0	0	0	0	0	0	0	0	0	0	0	0	0	0	0	0	0	0	0	0	0	0	0	0	0	0	0	0	0
0	0	0	0	0	0	0	0	0	0	0	0	0	0	0	0	0	0	0	0	0	0	0	0	0	0	0	0	0	0	0
0	0	0	0	0	0	0	0	0	0	0	0	0	0	0	0	0	0	0	0	0	0	0	0	0	0	0	0	0	0	0
0	0	0	0	0	0	0	0	0	0	0	0	0	0	0	0	0	0	0	0	0	0	0	0	0	0	0	0	0	0	0
0	0	0	0	0	0	0	0	0	0	0	0	0	0	0	0	0	0	0	0	0	0	0	0	0	0	0	0	0	0	0
0	0	0	0	0	0	0	0	0	0	0	0	0	0	0	0	0	0	0	0	0	0	0	0	0	0	0	0	0	0	0
0	0	0	0	0	0	0	0	0	0	0	0	0	0	0	0	0	0	0	0	0	0	0	0	0	0	0	0	0	0	0
0	0	0	0	0	0	0	0	0	0	0	0	0	0	0	0	0	0	0	0	0	0	0	0	0	0	0	0	0	0	0
0	0	0	0	0	0	0	0	0	0	0	0	0	0	0	0	0	0	0	0	0	0	0	0	0	0	0	0	0	0	0
0	0	0	0	0	0	0	0	0	0	0	0	0	0	0	0	0	0	0	0	0	0	0	0	0	0	0	0	0	0	0
0	0	0	0	0	0	0	0	0	0	0	0	0	0	0	0	0	0	0	0	0	0	0	0	0	0	0	0	0	0	0
0	0	0	0	0	0	0	0	0	0	0	0	0	0	0	0	0	0	0	0	0	0	0	0	0	0	0	0	0	0	0
0	0	0	0	0	0	0	0	0	0	0	0	0	0	0	0	0	0	0	0	0	0	0	0	0	0	0	0	0	0	0
0	0	0	0	0	0	0	0	0	0	0	0	0	0	0	0	0	0	0	0	0	0	0	0	0	0	0	0	0	0	0
0	0	0	0	0	0	0	0	0	0	0	0	0	0	0	0	0	0	0	0	0	0	0	0	0	0	0	0	0	0	0
0	0	0	0	0	0	0	0	0	0	0	0	0	0	0	0	0	0	0	0	0	0	0	0	0	0	0	0	0	0	0
0	0	0	0	0	0	0	0	0	0	0	0	0	0	0	0	0	0	0	0	0	0	0	0	0	0	0	0	0	0	0
0	0	0	0	0	0	0	0	0	0	0	0	0	0	0	0	0	0	0	0	0	0	0	0	0	0	0	0	0	0	0
0	0	0	0	0	0	0	0	0	0	0	0	0	0	0	0	0	0	0	0	0	0	0	0	0	0	0	0	0	0	0
0	0	0	0	0	0	0	0	0	0	0	0	0	0	0	0	0	0	0	0	0	0	0	0	0	0	0	0	0	0	0
0	0	0	0	0	0	0	0	0	0	0	0	0	0	0	0	0	0	0	0	0	0	0	0	0	0	0	0	0	0	0
0	0	0	0	0	0	0	0	0	0	0	0	0	0	0	0	0	0	0	0	0	0	0	0	0	0	0	0	0	0	0
0	0	0	0	0	0	0	0	0	0	0	0	0	0	0	0	0	0	0	0	0	0	0	0	0	0	0	0	0	0	0
0	0	0	0	0	0	0	0	0	0	0	0	0	0	0	0	0	0	0	0	0	0	0	0	0	0	0	0	0	0	0
0	0	0	0	0	0	0	0	0	0	0	0	0	0	0	0	0	0	0	0	0	0	0	0	0	0	0	0	0	0	0
0	0	0	0	0	0	0	0	0	0	0	0	0	0	0	0	0	0	0	0	0	0	0	0	0	0	0	0	0	0	0
0	0	0	0	0	0	0	0	0	0	0	0	0	0	0	0	0	0	0	0	0	0	0	0	0	0	0	0	0	0	0
0	0	0	0	0	0	0	0	0	0	0	0	0	0	0	0	0	0	0	0	0	0	0	0	0	0	0	0	0	0	0
0	0	0	0	0	0	0	0	0	0	0	0	0	0	0	0	0	0	0	0	0	0	0	0	0	0	0	0	0	0	0
0	0	0	0	0	0	0	0	0	0	0	0	0	0	0	0	0	0	0	0	0	0	0	0	0	0	0	0	0	0	0
0	0	0	0	0	0	0	0	0	0	0	0	0	0	0	0	0	0	0	0	0	0	0	0	0	0	0	0	0	0	0
0	0	0	0	0	0	0	0	0	0	0	0	0	0	0	0	0	0	0	0	0	0	0	0	0	0	0	0	0	0	0
0	0	0	0	0	0	0	0	0	0	0	0	0	0	0	0	0	0	0	0	0	0	0	0	0	0	0	0	0	0	0
0	0	0	0	0	0	0	0	0	0	0	0	0	0	0	0	0	0	0	0	0	0	0	0	0	0	0	0	0	0	0
0	0	0	0	0	0	0	0	0	0	0	0	0	0	0	0	0	0	0	0	0	0	0	0	0	0	0	0	0	0	0
0	0	0	0	0	0	0	0	0	0	0	0	0	0	0	0	0	0	0	0	0	0	0	0	0	0	0	0	0	0	0
0	0	0	0	0	0	0	0	0	0	0	0	0	0	0	0	0	0	0	0	0	0	0	0	0	0	0	0	0	0	0
0	0	0	0	0	0	0	0	0	0	0	0	0	0	0	0	0	0	0	0	0	0	0	0	0	0	0	0	0	0	0
0	0	0	0	0	0	0	0	0	0	0	0	0	0	0	0	0	0	0	0	0	0	0	0	0	0	0	0	0	0	0
0	0	0	0	0	0	0	0	0	0	0	0	0	0	0	0	0	0	0	0	0	0	0	0	0	0	0	0	0	0	0
0	0	0	0	0	0	0	0	0	0	0	0	0	0	0	0	0	0	0	0	0	0	0	0	0	0	0	0	0	0	0
0	0	0	0	0	0	0	0	0	0	0	0	0	0	0	0	0	0	0	0	0	0	0	0	0	0	0	0	0	0	0
0	0	0	0	0	0	0	0	0	0	0	0	0	0	0	0	0	0	0	0	0	0	0	0	0	0	0	0	0	0	0
0	0	0	0	0	0	0	0	0	0	0	0	0	0	0	0	0	0	0	0	0	0	0	0	0	0	0	0	0	0	0
0	0	0	0	0	0	0	0	0	0	0	0	0	0	0	0	0	0	0	0	0	0	0	0	0	0	0	0	0	0	0
0	0	0	0	0	0	0	0	0	0	0	0	0	0	0	0	0	0	0	0	0	0	0	0	0	0	0	0	0	0	0
0	0	0	0	0	0	0	0	0	0	0	0	0	0	0	0	0	0	0	0	0	0	0	0	0	0	0	0	0	0	0
0	0	0	0	0	0	0	0	0	0	0	0	0	0	0	0	0	0	0	0	0	0	0	0	0	0	0	0	0	0	0
0	0	0	0	0	0	0	0	0	0	0	0	0	0	0	0	0	0	0	0	0	0	0	0	0	0	0	0	0	0	0
0	0	0	0	0	0	0	0	0	0	0	0	0	0	0	0	0	0	0	0	0	0	0	0	0	0	0	0	0	0	0
0	0	0	0	0	0	0	0	0	0	0	0	0	0	0	0	0	0	0	0	0	0	0	0	0	0	0	0	0	0	0
0	0	0	0	0	0	0	0	0	0	0	0	0	0	0	0	0	0	0	0	0	0	0	0	0	0	0	0	0	0	0
0	0	0	0	0	0	0	0	0	0	0	0	0	0	0	0	0	0	0	0	0	0	0	0	0	0	0	0	0	0	0
0	0	0	0	0	0	0	0	0	0	0	0	0	0	0	0	0	0	0	0	0	0	0	0	0	0	0	0	0	0	0
0	0	0	0	0	0	0	0	0	0	0	0	0	0	0	0	0	0	0	0	0	0	0	0	0	0	0	0	0	0	0
0	0	0	0	0	0	0	0	0	0	0	0	0	0	0	0	0	0	0	0	0	0	0	0	0	0	0	0	0	0	0
0	0	0	0	0	0	0	0	0	0	0	0	0	0	0	0	0	0	0	0	0	0	0	0	0	0	0	0	0	0	0
0	0	0	0	0	0	0	0	0	0	0	0	0	0	0	0	0	0	0	0	0	0	0	0	0	0	0	0	0	0	0
0	0	0	0	0	0	0	0	0	0	0	0	0	0	0	0	0	0	0	0	0	0	0	0	0	0	0	0	0	0	0
0	0	0	0	0	0	0	0	0	0	0	0	0	0	0	0	0	0	0	0	0	0	0	0	0	0	0	0	0	0	0
0	0	0	0	0	0	0	0	0	0	0	0	0	0	0	0	0	0	0	0	0	0	0	0	0	0	0	0	0	0	0
0	0	0	0	0	0	0	0	0	0	0	0	0	0	0	0	0	0	0	0	0	0	0	0	0	0	0	0	0	0	0
0	0	0	0	0	0	0	0	0	0	0	0	0	0	0	0	0	0	0	0	0	0	0	0	0	0	0	0	0	0	0
0	0	0	0	0	0	0	0	0	0	0	0	0	0	0	0	0	0	0	0	0	0	0	0	0	0	0	0	0	0	0
0	0	0	0	0	0	0	0	0	0	0	0	0	0	0	0	0	0	0	0	0	0	0	0	0	0	0	0	0	0	0
0	0	0	0	0	0	0	0	0	0	0	0	0	0	0	0	0	0	0	0	0	0	0	0	0	0	0	0	0	0	0
0	0	0	0	0	0	0	0	0	0	0	0	0	0	0	0	0	0	0	0	0	0	0	0	0	0	0	0	0	0	0
0	0	0	0	0	0	0	0	0	0	0	0	0	0	0	0	0	0	0	0	0	0	0	0	0	0	0	0	0	0	0
0	0	0	0	0	0	0	0	0	0	0	0	0	0	0	0	0	0	0	0	0	0	0	0	0	0	0	0	0	0	0
0	0	0	0	0	0	0	0	0	0	0	0	0	0	0	0	0	0	0	0	0	0	0	0	0	0	0	0	0	0	0
0	0	0	0	0	0	0	0	0	0	0	0	0	0	0	0	0	0	0	0	0	0	0	0	0	0	0	0	0	0	0
0	0	0	0	0	0	0	0	0	0	0	0	0	0	0	0	0	0	0	0	0	0	0	0	0	0	0	0	0	0	0
0	0	0	0	0	0	0	0	0	0	0	0	0	0	0	0	0	0	0	0	0	0	0	0	0	0	0	0	0	0	0
0	0	0	0	0	0	0	0	0	0	0	0	0	0	0	0	0	0	0	0	0	0	0	0	0	0	0	0	0	0	0
0	0	0	0	0	0	0	0	0	0	0	0	0	0	0	0	0	0	0	0	0	0	0	0	0	0	0	0	0	0	0
0	0	0	0	0	0	0	0	0	0	0	0	0	0	0	0	0	0	0	0	0	0	0	0	0	0	0	0	0	0	0
0	0	0	0	0	0	0	0	0	0	0	0	0	0	0	0	0	0	0	0	0	0	0	0	0	0	0	0	0	0	0
0	0	0	0	0	0	0	0	0	0	0	0	0	0	0	0	0	0	0	0	0	0	0	0	0	0	0	0	0	0	0
0	0	0	0	0	0	0	0	0	0	0	0	0	0	0	0	0	0	0	0	0	0	0	0	0	0	0	0	0	0	0
0	0	0	0	0	0	0	0	0	0	0	0	0	0	0	0	0	0	0	0	0	0	0	0	0	0	0	0	0	0	0
0	0	0	0	0	0	0	0	0	0	0	0	0	0	0	0	0	0	0	0	0	0	0	0	0	0	0	0	0	0	0
0	0	0	0	0	0	0	0	0	0	0	0	0	0	0	0	0	0	0	0	0	0	0	0	0	0	0	0	0	0	0
0	0	0	0	0	0	0	0	0	0	0	0	0	0	0	0	0	0	0	0	0	0	0	0	0	0	0	0	0	0	0
0	0	0	0	0	0	0	0	0	0	0	0	0	0	0	0	0	0	0	0	0	0	0	0	0	0	0	0	0	0	0
0	0	0	0	0	0	0	0	0	0	0	0	0	0	0	0	0	0	0	0	0	0	0	0	0	0	0	0	0	0	0
0	0	0	0	0	0	0	0	0	0	0	0	0	0	0	0	0	0	0	0	0	0	0	0	0	0	0	0	0	0	0
0	0	0	0	0	0	0	0	0	0	0	0	0	0	0	0	0	0	0	0	0	0	0	0	0	0	0	0	0	0	0
0	0	0	0	0	0	0	0	0	0	0	0	0	0	0	0	0	0	0	0	0	0	0	0	0	0	0	0	0	0	0
0	0	0	0	0	0	0	0	0	0	0	0	0	0	0	0	0	0	0	0	0	0	0	0	0	0	0	0	0	0	0
0	0	0	0	0	0	0	0	0	0	0	0	0	0	0	0	0	0	0	0	0	0	0	0	0	0	0	0	0	0	0
0	0	0	0	0	0	0	0	0	0	0	0	0	0	0	0	0	0	0	0	0	0	0	0	0	0	0	0	0	0	0
0	0	0	0	0	0	0	0	0	0	0	0	0	0	0	0	0	0	0	0	0	0	0	0	0	0	0	0	0	0	0
0	0	0	0	0	0	0	0	0	0	0	0	0	0	0	0	0	0	0	0	0	0	0	0	0	0	0	0	0	0	0
0	0	0	0	0	0	0	0	0	0	0	0	0	0	0	0	0	0	0	0	0	0	0	0	0	0	0	0	0	0	0
0	0	0	0	0	0	0	0	0	0	0	0	0	0	0	0	0	0	0	0	0	0	0	0	0	0	0	0	0	0	0
0	0	0	0	0	0	0	0	0	0	0	0	0	0	0	0	0	0	0	0	0	0	0	0	0	0	0	0	0	0	0
0	0	0	0	0	0	0	0	0	0	0	0	0	0	0	0	0	0	0	0	0	0	0	0	0	0	0	0	0	0	0
0	0	0	0	0	0	0	0	0	0	0	0	0	0	0	0	0	0	0	0	0	0	0	0	0	0	0	0	0	0	0
0	0	0	0	0	0	0	0	0	0	0	0	0	0	0	0	0	0	0	0	0	0	0	0	0	0	0	0	0	0	0
0	0	0	0	0	0	0	0	0	0	0	0	0	0	0	0	0	0	0	0	0	0	0	0	0	0	0	0	0	0	0
0	0	0	0	0	0	0	0	0	0	0	0	0	0	0	0	0	0	0	0	0	0	0	0	0	0	0	0	0	0	0
0	0	0	0	0	0	0	0	0	0	0	0	0	0	0	0	0	0	0	0	0	0	0	0	0	0	0	0	0	0	0
0	0	0	0	0	0	0	0	0	0	0	0	0	0	0	0	0	0	0	0	0	0	0	0	0	0	0	0	0	0	0
0	0	0	0	0	0	0	0	0	0	0	0	0	0	0	0	0	0	0	0	0	0	0	0	0	0	0	0	0	0	0
0	0	0	0	0	0	0	0	0	0	0	0	0	0	0	0	0	0	0	0	0	0	0	0	0	0	0	0	0	0	0
0	0	0	0	0	0	0	0	0	0	0	0	0	0	0	0	0	0	0	0	0	0	0	0	0	0	0	0	0	0	0
0	0	0	0	0	0	0	0	0	0	0	0	0	0	0	0	0	0	0	0	0	0	0	0	0	0	0	0	0	0	0
0	0	0	0	0	0	0	0	0	0	0	0	0	0	0	0	0	0	0	0	0	0	0	0	0	0	0	0	0	0	0
0	0	0	0	0	0	0	0	0	0	0	0	0	0	0	0	0	0	0	0	0	0	0	0	0	0	0	0	0	0	0
0	0	0	0	0	0	0	0	0	0	0	0	0	0	0	0	0	0	0	0	0	0	0	0	0	0	0	0	0	0	0
0	0	0	0	0	0	0	0	0	0	0	0	0	0	0	0	0	0	0	0	0	0	0	0	0	0	0	0	0	0	0
0	0	0	0	0	0	0	0	0	0	0	0	0	0	0	0	0	0	0	0	0	0	0	0	0	0	0	0	0	0	0
0	0	0	0	0	0	0	0	0	0	0	0	0	0	0	0	0	0	0	0	0	0	0	0	0	0	0	0	0	0	0
0	0	0	0	0	0	0	0	0	0	0	0	0	0	0	0	0	0	0	0	0	0	0	0	0	0	0	0	0	0	0
0	0	0	0	0	0	0	0	0	0	0	0	0	0	0	0	0	0	0	0	0	0	0	0	0	0	0	0	0	0	0
0	0	0	0	0	0	0	0	0	0	0	0	0	0	0	0	0	0	0	0	0	0	0	0	0	0	0	0	0	0	0
0	0	0	0	0	0	0	0	0	0	0	0	0	0	0	0	0	0	0	0	0	0	0	0	0	0	0	0	0	0	0
0	0	0	0	0	0	0	0	0	0	0	0	0	0	0	0	0	0	0	0	0	0	0	0	0	0	0	0	0	0	0
0	0	0	0	0	0	0	0	0	0	0	0	0	0	0	0	0	0	0	0	0	0	0	0	0	0	0	0	0	0	0
0	0	0	0	0	0	0	0	0	0	0	0	0	0	0	0	0	0	0	0	0	0	0	0	0	0	0	0	0	0	0
0	0	0	0	0	0	0	0	0	0	0	0	0	0	0	0	0	0	0	0	0	0	0	0	0	0	0	0	0	0	0
0	0	0	0	0	0	0	0	0	0	0	0	0	0	0	0	0	0	0	0	0	0	0	0	0	0	0	0	0	0	0
0	0	0	0	0	0	0	0	0	0	0	0	0	0	0	0	0	0	0	0	0	0	0	0	0	0	0	0	0	0	0
0	0	0	0	0	0	0	0	0	0	0	0	0	0	0	0	0	0	0	0	0	0	0	0	0	0	0	0	0	0	0
0	0	0	0	0	0	0	0	0	0	0	0	0	0	0	0	0	0	0	0	0	0	0	0	0	0	0	0	0	0	0
0	0	0	0	0	0	0	0	0	0	0	0	0	0	0	0	0	0	0	0	0	0	0	0	0	0	0	0	0	0	0
0	0	0	0	0	0	0	0	0	0	0	0	0	0	0	0	0	0	0	0	0	0	0	0	0	0	0	0	0	0	0
0	0	0	0	0	0	0	0	0	0	0	0	0	0	0	0	0	0	0	0	0	0	0	0	0	0	0	0	0	0	0
0	0	0	0	0	0	0	0	0	0	0	0	0	0	0	0	0	0	0	0	0	0	0	0	0	0	0	0	0	0	0
0	0	0	0	0	0	0	0	0	0	0	0	0	0	0	0	0	0	0	0	0	0	0	0	0	0	0	0	0	0	0
0	0	0	0	0	0	0	0	0	0	0	0	0	0	0	0	0	0	0	0	0	0	0	0	0	0	0	0	0	0	0
0	0	0	0	0	0	0	0	0	0	0	0	0	0	0	0	0	0	0	0	0	0	0	0	0	0	0	0	0	0	0
0	0	0	0	0	0	0	0	0	0	0	0	0	0	0	0	0	0	0	0	0	0	0	0	0	0	0	0	0	0	0
0	0	0	0	0	0	0	0	0	0	0	0	0	0	0	0	0	0	0	0	0	0	0	0	0	0	0	0	0	0	0
0	0	0	0	0	0	0	0	0	0	0	0	0	0	0	0	0	0	0	0	0	0	0	0	0	0	0	0	0	0	0
0	0	0	0	0	0	0	0	0	0	0	0	0	0	0	0	0	0	0	0	0	0	0	0	0	0	0	0	0	0	0
0	0	0	0	0	0	0	0	0	0	0	0	0	0	0	0	0	0	0	0	0	0	0	0	0	0	0	0	0	0	0
0	0	0	0	0	0	0	0	0	0	0	0	0	0	0	0	0	0	0	0	0	0	0	0	0	0	0	0	0	0	0
0	0	0	0	0	0	0	0	0	0	0	0	0	0	0	0	0	0	0	0	0	0	0	0	0	0	0	0	0	0	0
0	0	0	0	0	0	0	0	0	0	0	0	0	0	0	0	0	0	0	0	0	0	0	0	0	0	0	0	0	0	0
0	0	0	0	0	0	0	0	0	0	0	0	0	0	0	0	0	0	0	0	0	0	0	0	0	0	0	0	0	0	0
0	0	0	0	0	0	0	0	0	0	0	0	0	0	0	0	0	0	0	0	0	0	0	0	0	0	0	0	0	0	0
0	0	0	0	0	0	0	0	0	0	0	0	0	0	0	0	0	0	0	0	0	0	0	0	0	0	0	0	0	0	0
0	0	0	0	0	0	0	0	0	0	0	0	0	0	0	0	0	0	0	0	0	0	0	0	0	0	0	0	0	0	0
0	0	0	0	0	0	0	0	0	0	0	0	0	0	0	0	0	0	0	0	0	0	0	0	0	0	0	0	0	0	0
0	0	0	0	0	0	0	0	0	0	0	0	0	0	0	0	0	0	0	0	0	0	0	0	0	0	0	0	0	0	0
0	0	0	0	0	0	0	0	0	0	0	0	0	0	0	0	0	0	0	0	0	0	0	0	0	0	0	0	0	0	0
0	0	0	0	0	0	0	0	0	0	0	0	0	0	0	0	0	0	0	0	0	0	0	0	0	0	0	0	0	0	0
0	0	0	0	0	0	0	0	0	0	0	0	0	0	0	0	0	0	0	0	0	0	0	0	0	0	0	0	0	0	0
0	0	0	0	0	0	0	0	0	0	0	0	0	0	0	0	0	0	0	0	0	0	0	0	0	0	0	0	0	0	0
0	0	0	0	0	0	0	0	0	0	0	0	0	0	0	0	0	0	0	0	0	0	0	0	0	0	0	0	0	0	0
0	0	0	0	0	0	0	0	0	0	0	0	0	0	0	0	0	0	0	0	0	0	0	0	0	0	0	0	0	0	0
0	0	0	0	0	0	0	0	0	0	0	0	0	0	0	0	0	0	0	0	0	0	0	0	0	0	0	0	0	0	0
0	0	0	0	0	0	0	0	0	0	0	0	0	0	0	0	0	0	0	0	0	0	0	0	0	0	0	0	0	0	0
0	0	0	0	0	0	0	0	0	0	0	0	0	0	0	0	0	0	0	0	0	0	0	0	0	0	0	0	0	0	0
0	0	0	0	0	0	0	0	0	0	0	0	0	0	0	0	0	0	0	0	0	0	0	0	0	0	0	0	0	0	0
0	0	0	0	0	0	0	0	0	0	0	0	0	0	0	0	0	0	0	0	0	0	0	0	0	0	0	0	0	0	0
0	0	0	0	0	0	0	0	0	0	0	0	0	0	0	0	0	0	0	0	0	0	0	0	0	0	0	0	0	0	0
0	0	0	0	0	0	0	0	0	0	0	0	0	0	0	0	0	0	0	0	0	0	0	0	0	0	0	0	0	0	0
0	0	0	0	0	0	0	0	0	0	0	0	0	0	0	0	0	0	0	0	0	0	0	0	0	0	0	0	0	0	0
0	0	0	0	0	0	0	0	0	0	0	0	0	0	0	0	0	0	0	0	0	0	0	0	0	0	0	0	0	0	0
0	0	0	0	0	0	0	0	0	0	0	0	0	0	0	0	0	0	0	0	0	0	0	0	0	0	0	0	0	0	0
0	0	0	0	0	0	0	0	0	0	0	0	0	0	0	0	0	0	0	0	0	0	0	0	0	0	0	0	0	0	0
0	0	0	0	0	0	0	0	0	0	0	0	0	0	0	0	0	0	0	0	0	0	0	0	0	0	0	0	0	0	0
0	0	0	0	0	0	0	0	0	0	0	0	0	0	0	0	0	0	0	0	0	0	0	0	0	0	0	0	0	0	0
0	0	0	0	0	0	0	0	0	0	0	0	0	0	0	0	0	0	0	0	0	0	0	0	0	0	0	0	0	0	0
0	0	0	0	0	0	0	0	0	0	0	0	0	0	0	0	0	0	0	0	0	0	0	0	0	0	0	0	0	0	0
0	0	0	0	0	0	0	0	0	0	0	0	0	0	0	0	0	0	0	0	0	0	0	0	0	0	0	0	0	0	0
0	0	0	0	0	0	0	0	0	0	0	0	0	0	0	0	0	0	0	0	0	0	0	0	0	0	0	0	0	0	0
0	0	0	0	0	0	0	0	0	0	0	0	0	0	0	0	0	0	0	0	0	0	0	0	0	0	0	0	0	0	0
0	0	0	0	0	0	0	0	0	0	0	0	0	0	0	0	0	0	0	0	0	0	0	0	0	0	0	0	0	0	0
0	0	0	0	0	0	0	0	0	0	0	0	0	0	0	0	0	0	0	0	0	0	0	0	0	0	0	0	0	0	0
0	0	0	0	0	0	0	0	0	0	0	0	0	0	0	0	0	0	0	0	0	0	0	0	0	0	0	0	0	0	0
0	0	0	0	0	0	0	0	0	0	0	0	0	0	0	0	0	0	0	0	0	0	0	0	0	0	0	0	0	0	0
0	0	0	0	0	0	0	0	0	0	0	0	0	0	0	0	0	0	0	0	0	0	0	0	0	0	0	0	0	0	0
0	0	0	0	0	0	0	0	0	0	0	0	0	0	0	0	0	0	0	0	0	0	0	0	0	0	0	0	0	0	0
0	0	0	0	0	0	0	0	0	0	0	0	0	0	0	0	0	0	0	0	0	0	0	0	0	0	0	0	0	0	0
0	0	0	0	0	0	0	0	0	0	0	0	0	0	0	0	0	0	0	0	0	0	0	0	0	0	0	0	0	0	0
0	0	0	0	0	0	0	0	0	0	0	0	0	0	0	0	0	0	0	0	0	0	0	0	0	0	0	0	0	0	0
0	0	0	0	0	0	0	0	0	0	0	0	0	0	0	0	0	0	0	0	0	0	0	0	0	0	0	0	0	0	0
0	0	0	0	0	0	0	0	0	0	0	0	0	0	0	0	0	0	0	0	0	0	0	0	0	0	0	0	0	0	0
0	0	0	0	0	0	0	0	0	0	0	0	0	0	0	0	0	0	0	0	0	0	0	0	0	0	0	0	0	0	0
0	0	0	0	0	0	0	0	0	0	0	0	0	0	0	0	0	0	0	0	0	0	0	0	0	0	0	0	0	0	0
0	0	0	0	0	0	0	0	0	0	0	0	0	0	0	0	0	0	0	0	0	0	0	0	0	0	0	0	0	0	0
0	0	0	0	0	0	0	0	0	0	0	0	0	0	0	0	0	0	0	0	0	0	0	0	0	0	0	0	0	0	0
0	0	0	0	0	0	0	0	0	0	0	0	0	0	0	0	0	0	0	0	0	0	0	0	0	0	0	0	0	0	0
0	0	0	0	0	0	0	0	0	0	0	0	0	0	0	0	0	0	0	0	0	0	0	0	0	0	0	0	0	0	0
0	0	0	0	0	0	0	0	0	0	0	0	0	0	0	0	0	0	0	0	0	0	0	0	0	0	0	0	0	0	0
0	0	0	0	0	0	0	0	0	0	0	0	0	0	0	0	0	0	0	0	0	0	0	0	0	0	0	0	0	0	0
0	0	0	0	0	0	0	0	0	0	0	0	0	0	0	0	0	0	0	0	0	0	0	0	0	0	0	0	0	0	0
0	0	0	0	0	0	0	0	0	0	0	0	0	0	0	0	0	0	0	0	0	0	0	0	0	0	0	0	0	0	0
0	0	0	0	0	0	0	0	0	0	0	0	0	0	0	0	0	0	0	0	0	0	0	0	0	0	0	0	0	0	0
0	0	0	0	0	0	0	0	0	0	0	0	0	0	0	0	0	0	0	0	0	0	0	0	0	0	0	0	0	0	0
0	0	0	0	0	0	0	0	0	0	0	0	0	0	0	0	0	0	0	0	0	0	0	0	0	0	0	0	0	0	0
0	0	0	0	0	0	0	0	0	0	0	0	0	0	0	0	0	0	0	0	0	0	0	0	0	0	0	0	0	0	0
0	0	0	0	0	0	0	0	0	0	0	0	0	0	0	0	0	0	0	0	0	0	0	0	0	0	0	0	0	0	0
0	0	0	0	0	0	0	0	0	0	0	0	0	0	0	0	0	0	0	0	0	0	0	0	0	0	0	0	0	0	0
0	0	0	0	0	0	0	0	0	0	0	0	0	0	0	0	0	0	0	0	0	0	0	0	0	0	0	0	0	0	0
0	0	0	0	0	0	0	0	0	0	0	0	0	0	0	0	0	0	0	0	0	0	0	0	0	0	0	0	0	0	0
0	0	0	0	0	0	0	0	0	0	0	0	0	0	0	0	0	0	0	0	0	0	0	0	0	0	0	0	0	0	0
0	0	0	0	0	0	0	0	0	0	0	0	0	0	0	0	0	0	0	0	0	0	0	0	0	0	0	0	0	0	0
0	0	0	0	0	0	0	0	0	0	0	0	0	0	0	0	0	0	0	0	0	0	0	0	0	0	0	0	0	0	0
0	0	0	0	0	0	0	0	0	0	0	0	0	0	0	0	0	0	0	0	0	0	0	0	0	0	0	0	0	0	0
0	0	0	0	0	0	0	0	0	0	0	0	0	0	0	0	0	0	0	0	0	0	0	0	0	0	0	0	0	0	0
0	0	0	0	0	0	0	0	0	0	0	0	0	0	0	0	0	0	0	0	0	0	0	0	0	0	0	0	0	0	0
0	0	0	0	0	0	0	0	0	0	0	0	0	0	0	0	0	0	0	0	0	0	0	0	0	0	0	0	0	0	0
0	0	0	0	0	0	0	0	0	0	0	0	0	0	0	0	0	0	0	0	0	0	0	0	0	0	0	0	0	0	0
0	0	0	0	0	0	0	0	0	0	0	0	0	0	0	0	0	0	0	0	0	0	0	0	0	0	0	0	0	0	0
0	0	0	0	0	0	0	0	0	0	0	0	0	0	0	0	0	0	0	0	0	0	0	0	0	0	0	0	0	0	0
0	0	0	0	0	0	0	0	0	0	0	0	0	0	0	0	0	0	0	0	0	0	0	0	0	0	0	0	0	0	0
0	0	0	0	0	0	0	0	0	0	0	0	0	0	0	0	0	0	0	0	0	0	0	0	0	0	0	0	0	0	0
0	0	0	0	0	0	0	0	0	0	0	0	0	0	0	0	0	0	0	0	0	0	0	0	0	0	0	0	0	0	0
0	0	0	0	0	0	0	0	0	0	0	0	0	0	0	0	0	0	0	0	0	0	0	0	0	0	0	0	0	0	0
0	0	0	0	0	0	0	0	0	0	0	0	0	0	0	0	0	0	0	0	0	0	0	0	0	0	0	0	0	0	0
0	0	0	0	0	0	0	0	0	0	0	0	0	0	0	0	0	0	0	0	0	0	0	0	0	0	0	0	0	0	0
0	0	0	0	0	0	0	0	0	0	0	0	0	0	0	0	0	0	0	0	0	0	0	0	0	0	0	0	0	0	0
0	0	0	0	0	0	0	0	0	0	0	0	0	0	0	0	0	0	0	0	0	0	0	0	0	0	0	0	0	0	0
0	0	0	0	0	0	0	0	0	0	0	0	0	0	0	0	0	0	0	0	0	0	0	0	0	0	0	0	0	0	0
0	0	0	0	0	0	0	0	0	0	0	0	0	0	0	0	0	0	0	0	0	0	0	0	0	0	0	0	0	0	0
0	0	0	0	0	0	0	0	0	0	0	0	0	0	0	0	0	0	0	0	0	0	0	0	0	0	0	0	0	0	0
0	0	0	0	0	0	0	0	0	0	0	0	0	0	0	0	0	0	0	0	0	0	0	0	0	0	0	0	0	0	0
0	0	0	0	0	0	0	0	0	0	0	0	0	0	0	0	0	0	0	0	0	0	0	0	0	0	0	0	0	0	0
0	0	0	0	0	0	0	0	0	0	0	0	0	0	0	0	0	0	0	0	0	0	0	0	0	0	0	0	0	0	0
0	0	0	0	0	0	0	0	0	0	0	0	0	0	0	0	0	0	0	0	0	0	0	0	0	0	0	0	0	0	0
0	0	0	0	0	0	0	0	0	0	0	0	0	0	0	0	0	0	0	0	0	0	0	0	0	0	0	0	0	0	0
0	0	0	0	0	0	0	0	0	0	0	0	0	0	0	0	0	0	0	0	0	0	0	0	0	0	0	0	0	0	0
0	0	0	0	0	0	0	0	0	0	0	0	0	0	0	0	0	0	0	0	0	0	0	0	0	0	0	0	0	0	0
0	0	0	0	0	0	0	0	0	0	0	0	0	0	0	0	0	0	0	0	0	0	0	0	0	0	0	0	0	0	0
0	0	0	0	0	0	0	0	0	0	0	0	0	0	0	0	0	0	0	0	0	0	0	0	0	0	0	0	0	0	0
0	0	0	0	0	0	0	0	0	0	0	0	0	0	0	0	0	0	0	0	0	0	0	0	0	0	0	0	0	0	0
0	0	0	0	0	0	0	0	0	0	0	0	0	0	0	0	0	0	0	0	0	0	0	0	0	0	0	0	0	0	0
0	0	0	0	0	0	0	0	0	0	0	0	0	0	0	0	0	0	0	0	0	0	0	0	0	0	0	0	0	0	0
0	0	0	0	0	0	0	0	0	0	0	0	0	0	0	0	0	0	0	0	0	0	0	0	0	0	0	0	0	0	0
0	0	0	0	0	0	0	0	0	0	0	0	0	0	0	0	0	0	0	0	0	0	0	0	0	0	0	0	0	0	0
0	0	0	0	0	0	0	0	0	0	0	0	0	0	0	0	0	0	0	0	0	0	0	0	0	0	0	0	0	0	0
0	0	0	0	0	0	0	0	0	0	0	0	0	0	0	0	0	0	0	0	0	0	0	0	0	0	0	0	0	0	0
0	0	0	0	0	0	0	0	0	0	0	0	0	0	0	0	0	0	0	0	0	0	0	0	0	0	0	0	0	0	0
0	0	0	0	0	0	0	0	0	0	0	0	0	0	0	0	0	0	0	0	0	0	0	0	0	0	0	0	0	0	0
0	0	0	0	0	0	0	0	0	0	0	0	0	0	0	0	0	0	0	0	0	0	0	0	0	0	0	0	0	0	0
0	0	0	0	0	0	0	0	0	0	0	0	0	0	0	0	0	0	0	0	0	0	0	0	0	0	0	0	0	0	0
0	0	0	0	0	0	0	0	0	0	0	0	0	0	0	0	0	0	0	0	0	0	0	0	0	0	0	0	0	0	0
0	0	0	0	0	0	0	0	0	0	0	0	0	0	0	0	0	0	0	0	0	0	0	0	0	0	0	0	0	0	0
0	0	0	0	0	0	0	0	0	0	0	0	0	0	0	0	0	0	0	0	0	0	0	0	0	0	0	0	0	0	0
0	0	0	0	0	0	0	0	0	0	0	0	0	0	0	0	0	0	0	0	0	0	0	0	0	0	0	0	0	0	0
0	0	0	0	0	0	0	0	0	0	0	0	0	0	0	0	0	0	0	0	0	0	0	0	0	0	0	0	0	0	0
0	0	0	0	0	0	0	0	0	0	0	0	0	0	0	0	0	0	0	0	0	0	0	0	0	0	0	0	0	0	0
0	0	0	0	0	0	0	0	0	0	0	0	0	0	0	0	0	0	0	0	0	0	0	0	0	0	0	0	0	0	0
0	0	0	0	0	0	0	0	0	0	0	0	0	0	0	0	0	0	0	0	0	0	0	0	0	0	0	0	0	0	0
0	0	0	0	0	0	0	0	0	0	0	0	0	0	0	0	0	0	0	0	0	0	0	0	0	0	0	0	0	0	0
0	0	0	0	0	0	0	0	0	0	0	0	0	0	0	0	0	0	0	0	0	0	0	0	0	0	0	0	0	0	0
0	0	0	0	0	0	0	0	0	0	0	0	0	0	0	0	0	0	0	0	0	0	0	0	0	0	0	0	0	0	0
0	0	0	0	0	0	0	0	0	0	0	0	0	0	0	0	0	0	0	0	0	0	0	0	0	0	0	0	0	0	0
0	0	0	0	0	0	0	0	0	0	0	0	0	0	0	0	0	0	0	0	0	0	0	0	0	0	0	0	0	0	0
0	0	0	0	0	0	0	0	0	0	0	0	0	0	0	0	0	0	0	0	0	0	0	0	0	0	0	0	0	0	0
0	0	0	0	0	0	0	0	0	0	0	0	0	0	0	0	0	0	0	0	0	0	0	0	0	0	0	0	0	0	0
0	0	0	0	0	0	0	0	0	0	0	0	0	0	0	0	0	0	0	0	0	0	0	0	0	0	0	0	0	0	0
0	0	0	0	0	0	0	0	0	0	0	0	0	0	0	0	0	0	0	0	0	0	0	0	0	0	0	0	0	0	0
0	0	0	0	0	0	0	0	0	0	0	0	0	0	0	0	0	0	0	0	0	0	0	0	0	0	0	0	0	0	0
0	0	0	0	0	0	0	0	0	0	0	0	0	0	0	0	0	0	0	0	0	0	0	0	0	0	0	0	0	0	0
0	0	0	0	0	0	0	0	0	0	0	0	0	0	0	0	0	0	0	0	0	0	0	0	0	0	0	0	0	0	0
0	0	0	0	0	0	0	0	0	0	0	0	0	0	0	0	0	0	0	0	0	0	0	0	0	0	0	0	0	0	0
0	0	0	0	0	0	0	0	0	0	0	0	0	0	0	0	0	0	0	0	0	0	0	0	0	0	0	0	0	0	0
0	0	0	0	0	0	0	0	0	0	0	0	0	0	0	0	0	0	0	0	0	0	0	0	0	0	0	0	0	0	0
0	0	0	0	0	0	0	0	0	0	0	0	0	0	0	0	0	0	0	0	0	0	0	0	0	0	0	0	0	0	0
0	0	0	0	0	0	0	0	0	0	0	0	0	0	0	0	0	0	0	0	0	0	0	0	0	0	0	0	0	0	0
0	0	0	0	0	0	0	0	0	0	0	0	0	0	0	0	0	0	0	0	0	0	0	0	0	0	0	0	0	0	0
0	0	0	0	0	0	0	0	0	0	0	0	0	0	0	0	0	0	0	0	0	0	0	0	0	0	0	0	0	0	0
0	0	0	0	0	0	0	0	0	0	0	0	0	0	0	0	0	0	0	0	0	0	0	0	0	0	0	0	0	0	0
0	0	0	0	0	0	0	0	0	0	0	0	0	0	0	0	0	0	0	0	0	0	0	0	0	0	0	0	0	0	0
0	0	0	0	0	0	0	0	0	0	0	0	0	0	0	0	0	0	0	0	0	0	0	0	0	0	0	0	0	0	0
0	0	0	0	0	0	0	0	0	0	0	0	0	0	0	0	0	0	0	0	0	0	0	0	0	0	0	0	0	0	0
0	0	0	0	0	0	0	0	0	0	0	0	0	0	0	0	0	0	0	0	0	0	0	0	0	0	0	0	0	0	0
0	0	0	0	0	0	0	0	0	0	0	0	0	0	0	0	0	0	0	0	0	0	0	0	0	0	0	0	0	0	0
0	0	0	0	0	0	0	0	0	0	0	0	0	0	0	0	0	0	0	0	0	0	0	0	0	0	0	0	0	0	0
0	0	0	0	0	0	0	0	0	0	0	0	0	0	0	0	0	0	0	0	0	0	0	0	0	0	0	0	0	0	0
0	0	0	0	0	0	0	0	0	0	0	0	0	0	0	0	0	0	0	0	0	0	0	0	0	0	0	0	0	0	0
0	0	0	0	0	0	0	0	0	0	0	0	0	0	0	0	0	0	0	0	0	0	0	0	0	0	0	0	0	0	0
0	0	0	0	0	0	0	0	0	0	0	0	0	0	0	0	0	0	0	0	0	0	0	0	0	0	0	0	0	0	0
0	0	0	0	0	0	0	0	0	0	0	0	0	0	0	0	0	0	0	0	0	0	0	0	0	0	0	0	0	0	0
0	0	0	0	0	0	0	0	0	0	0	0	0	0	0	0	0	0	0	0	0	0	0	0	0	0	0	0	0	0	0
0	0	0	0	0	0	0	0	0	0	0	0	0	0	0	0	0	0	0	0	0	0	0	0	0	0	0	0	0	0	0
0	0	0	0	0	0	0	0	0	0	0	0	0	0	0	0	0	0	0	0	0	0	0	0	0	0	0	0	0	0	0
0	0	0	0	0	0	0	0	0	0	0	0	0	0	0	0	0	0	0	0	0	0	0	0	0	0	0	0	0	0	0
0	0	0	0	0	0	0	0	0	0	0	0	0	0	0	0	0	0	0	0	0	0	0	0	0	0	0	0	0	0	0
0	0	0	0	0	0	0	0	0	0	0	0	0	0	0	0	0	0	0	0	0	0	0	0	0	0	0	0	0	0	0
0	0	0	0	0	0	0	0	0	0	0	0	0	0	0	0	0	0	0	0	0	0	0	0	0	0	0	0	0	0	0
0	0	0	0	0	0	0	0	0	0	0	0	0	0	0	0	0	0	0	0	0	0	0	0	0	0	0	0	0	0	0
0	0	0	0	0	0	0	0	0	0	0	0	0	0	0	0	0	0	0	0	0	0	0	0	0	0	0	0	0	0	0
0	0	0	0	0	0	0	0	0	0	0	0	0	0	0	0	0	0	0	0	0	0	0	0	0	0	0	0	0	0	0
0	0	0	0	0	0	0	0	0	0	0	0	0	0	0	0	0	0	0	0	0	0	0	0	0	0	0	0	0	0	0
0	0	0	0	0	0	0	0	0	0	0	0	0	0	0	0	0	0	0	0	0	0	0	0	0	0	0	0	0	0	0
0	0	0	0	0	0	0	0	0	0	0	0	0	0	0	0	0	0	0	0	0	0	0	0	0	0	0	0	0	0	0
0	0	0	0	0	0	0	0	0	0	0	0	0	0	0	0	0	0	0	0	0	0	0	0	0	0	0	0	0	0	0
0	0	0	0	0	0	0	0	0	0	0	0	0	0	0	0	0	0	0	0	0	0	0	0	0	0	0	0	0	0	0
0	0	0	0	0	0	0	0	0	0	0	0	0	0	0	0	0	0	0	0	0	0	0	0	0	0	0	0	0	0	0
0	0	0	0	0	0	0	0	0	0	0	0	0	0	0	0	0	0	0	0	0	0	0	0	0	0	0	0	0	0	0
0	0	0	0	0	0	0	0	0	0	0	0	0	0	0	0	0	0	0	0	0	0	0	0	0	0	0	0	0	0	0
0	0	0	0	0	0	0	0	0	0	0	0	0	0	0	0	0	0	0	0	0	0	0	0	0	0	0	0	0	0	0
0	0	0	0	0	0	0	0	0	0	0	0	0	0	0	0	0	0	0	0	0	0	0	0	0	0	0	0	0	0	0
0	0	0	0	0	0	0	0	0	0	0	0	0	0	0	0	0	0	0	0	0	0	0	0	0	0	0	0	0	0	0
0	0	0	0	0	0	0	0	0	0	0	0	0	0	0	0	0	0	0	0	0	0	0	0	0	0	0	0	0	0	0
0	0	0	0	0	0	0	0	0	0	0	0	0	0	0	0	0	0	0	0	0	0	0	0	0	0	0	0	0	0	0
0	0	0	0	0	0	0	0	0	0	0	0	0	0	0	0	0	0	0	0	0	0	0	0	0	0	0	0	0	0	0
0	0	0	0	0	0	0	0	0	0	0	0	0	0	0	0	0	0	0	0	0	0	0	0	0	0	0	0	0	0	0
0	0	0	0	0	0	0	0	0	0	0	0	0	0	0	0	0	0	0	0	0	0	0	0	0	0	0	0	0	0	0
0	0	0	0	0	0	0	0	0	0	0	0	0	0	0	0	0	0	0	0	0	0	0	0	0	0	0	0	0	0	0
0	0	0	0	0	0	0	0	0	0	0	0	0	0	0	0	0	0	0	0	0	0	0	0	0	0	0	0	0	0	0
0	0	0	0	0	0	0	0	0	0	0	0	0	0	0	0	0	0	0	0	0	0	0	0	0	0	0	0	0	0	0
0	0	0	0	0	0	0	0	0	0	0	0	0	0	0	0	0	0	0	0	0	0	0	0	0	0	0	0	0	0	0
0	0	0	0	0	0	0	0	0	0	0	0	0	0	0	0	0	0	0	0	0	0	0	0	0	0	0	0	0	0	0
0	0	0	0	0	0	0	0	0	0	0	0	0	0	0	0	0	0	0	0	0	0	0	0	0	0	0	0	0	0	0
0	0	0	0	0	0	0	0	0	0	0	0	0	0	0	0	0	0	0	0	0	0	0	0	0	0	0	0	0	0	0
0	0	0	0	0	0	0	0	0	0	0	0	0	0	0	0	0	0	0	0	0	0	0	0	0	0	0	0	0	0	0
0	0	0	0	0	0	0	0	0	0	0	0	0	0	0	0	0	0	0	0	0	0	0	0	0	0	0	0	0	0	0
0	0	0	0	0	0	0	0	0	0	0	0	0	0	0	0	0	0	0	0	0	0	0	0	0	0	0	0	0	0	0
0	0	0	0	0	0	0	0	0	0	0	0	0	0	0	0	0	0	0	0	0	0	0	0	0	0	0	0	0	0	0
0	0	0	0	0	0	0	0	0	0	0	0	0	0	0	0	0	0	0	0	0	0	0	0	0	0	0	0	0	0	0
0	0	0	0	0	0	0	0	0	0	0	0	0	0	0	0	0	0	0	0	0	0	0	0	0	0	0	0	0	0	0
0	0	0	0	0	0	0	0	0	0	0	0	0	0	0	0	0	0	0	0	0	0	0	0	0	0	0	0	0	0	0
0	0	0	0	0	0	0	0	0	0	0	0	0	0	0	0	0	0	0	0	0	0	0	0	0	0	0	0	0	0	0
0	0	0	0	0	0	0	0	0	0	0	0	0	0	0	0	0	0	0	0	0	0	0	0	0	0	0	0	0	0	0
0	0	0	0	0	0	0	0	0	0	0	0	0	0	0	0	0	0	0	0	0	0	0	0	0	0	0	0	0	0	0
0	0	0	0	0	0	0	0	0	0	0	0	0	0	0	0	0	0	0	0	0	0	0	0	0	0	0	0	0	0	0
0	0	0	0	0	0	0	0	0	0	0	0	0	0	0	0	0	0	0	0	0	0	0	0	0	0	0	0	0	0	0
0	0	0	0	0	0	0	0	0	0	0	0	0	0	0	0	0	0	0	0	0	0	0	0	0	0	0	0	0	0	0
0	0	0	0	0	0	0	0	0	0	0	0	0	0	0	0	0	0	0	0	0	0	0	0	0	0	0	0	0	0	0
0	0	0	0	0	0	0	0	0	0	0	0	0	0	0	0	0	0	0	0	0	0	0	0	0	0	0	0	0	0	0
0	0	0	0	0	0	0	0	0	0	0	0	0	0	0	0	0	0	0	0	0	0	0	0	0	0	0	0	0	0	0
0	0	0	0	0	0	0	0	0	0	0	0	0	0	0	0	0	0	0	0	0	0	0	0	0	0	0	0	0	0	0
0	0	0	0	0	0	0	0	0	0	0	0	0	0	0	0	0	0	0	0	0	0	0	0	0	0	0	0	0	0	0
0	0	0	0	0	0	0	0	0	0	0	0	0	0	0	0	0	0	0	0	0	0	0	0	0	0	0	0	0	0	0
0	0	0	0	0	0	0	0	0	0	0	0	0	0	0	0	0	0	0	0	0	0	0	0	0	0	0	0	0	0	0
0	0	0	0	0	0	0	0	0	0	0	0	0	0	0	0	0	0	0	0	0	0	0	0	0	0	0	0	0	0	0
0	0	0	0	0	0	0	0	0	0	0	0	0	0	0	0	0	0	0	0	0	0	0	0	0	0	0	0	0	0	0
0	0	0	0	0	0	0	0	0	0	0	0	0	0	0	0	0	0	0	0	0	0	0	0	0	0	0	0	0	0	0
0	0	0	0	0	0	0	0	0	0	0	0	0	0	0	0	0	0	0	0	0	0	0	0	0	0	0	0	0	0	0
0	0	0	0	0	0	0	0	0	0	0	0	0	0	0	0	0	0	0	0	0	0	0	0	0	0	0	0	0	0	0
0	0	0	0	0	0	0	0	0	0	0	0	0	0	0	0	0	0	0	0	0	0	0	0	0	0	0	0	0	0	0
0	0	0	0	0	0	0	0	0	0	0	0	0	0	0	0	0	0	0	0	0	0	0	0	0	0	0	0	0	0	0
0	0	0	0	0	0	0	0	0	0	0	0	0	0	0	0	0	0	0	0	0	0	0	0	0	0	0	0	0	0	0
0	0	0	0	0	0	0	0	0	0	0	0	0	0	0	0	0	0	0	0	0	0	0	0	0	0	0	0	0	0	0
0	0	0	0	0	0	0	0	0	0	0	0	0	0	0	0	0	0	0	0	0	0	0	0	0	0	0	0	0	0	0
0	0	0	0	0	0	0	0	0	0	0	0	0	0	0	0	0	0	0	0	0	0	0	0	0	0	0	0	0	0	0
0	0	0	0	0	0	0	0	0	0	0	0	0	0	0	0	0	0	0	0	0	0	0	0	0	0	0	0	0	0	0
0	0	0	0	0	0	0	0	0	0	0	0	0	0	0	0	0	0	0	0	0	0	0	0	0	0	0	0	0	0	0
0	0	0	0	0	0	0	0	0	0	0	0	0	0	0	0	0	0	0	0	0	0	0	0	0	0	0	0	0	0	0
0	0	0	0	0	0	0	0	0	0	0	0	0	0	0	0	0	0	0	0	0	0	0	0	0	0	0	0	0	0	0
0	0	0	0	0	0	0	0	0	0	0	0	0	0	0	0	0	0	0	0	0	0	0	0	0	0	0	0	0	0	0
0	0	0	0	0	0	0	0	0	0	0	0	0	0	0	0	0	0	0	0	0	0	0	0	0	0	0	0	0	0	0
0	0	0	0	0	0	0	0	0	0	0	0	0	0	0	0	0	0	0	0	0	0	0	0	0	0	0	0	0	0	0
0	0	0	0	0	0	0	0	0	0	0	0	0	0	0	0	0	0	0	0	0	0	0	0	0	0	0	0	0	0	0
0	0	0	0	0	0	0	0	0	0	0	0	0	0	0	0	0	0	0	0	0	0	0	0	0	0	0	0	0	0	0
0	0	0	0	0	0	0	0	0	0	0	0	0	0	0	0	0	0	0	0	0	0	0	0	0	0	0	0	0	0	0
0	0	0	0	0	0	0	0	0	0	0	0	0	0	0	0	0	0	0	0	0	0	0	0	0	0	0	0	0	0	0
0	0	0	0	0	0	0	0	0	0	0	0	0	0	0	0	0	0	0	0	0	0	0	0	0	0	0	0	0	0	0
0	0	0	0	0	0	0	0	0	0	0	0	0	0	0	0	0	0	0	0	0	0	0	0	0	0	0	0	0	0	0
0	0	0	0	0	0	0	0	0	0	0	0	0	0	0	0	0	0	0	0	0	0	0	0	0	0	0	0	0	0	0
0	0	0	0	0	0	0	0	0	0	0	0	0	0	0	0	0	0	0	0	0	0	0	0	0	0	0	0	0	0	0
0	0	0	0	0	0	0	0	0	0	0	0	0	0	0	0	0	0	0	0	0	0	0	0	0	0	0	0	0	0	0
0	0	0	0	0	0	0	0	0	0	0	0	0	0	0	0	0	0	0	0	0	0	0	0	0	0	0	0	0	0	0
0	0	0	0	0	0	0	0	0	0	0	0	0	0	0	0	0	0	0	0	0	0	0	0	0	0	0	0	0	0	0
0	0	0	0	0	0	0	0	0	0	0	0	0	0	0	0	0	0	0	0	0	0	0	0	0	0	0	0	0	0	0
0	0	0	0	0	0	0	0	0	0	0	0	0	0	0	0	0	0	0	0	0	0	0	0	0	0	0	0	0	0	0
0	0	0	0	0	0	0	0	0	0	0	0	0	0	0	0	0	0	0	0	0	0	0	0	0	0	0	0	0	0	0
0	0	0	0	0	0	0	0	0	0	0	0	0	0	0	0	0	0	0	0	0	0	0	0	0	0	0	0	0	0	0
0	0	0	0	0	0	0	0	0	0	0	0	0	0	0	0	0	0	0	0	0	0	0	0	0	0	0	0	0	0	0
0	0	0	0	0	0	0	0	0	0	0	0	0	0	0	0	0	0	0	0	0	0	0	0	0	0	0	0	0	0	0
0	0	0	0	0	0	0	0	0	0	0	0	0	0	0	0	0	0	0	0	0	0	0	0	0	0	0	0	0	0	0
0	0	0	0	0	0	0	0	0	0	0	0	0	0	0	0	0	0	0	0	0	0	0	0	0	0	0	0	0	0	0
0	0	0	0	0	0	0	0	0	0	0	0	0	0	0	0	0	0	0	0	0	0	0	0	0	0	0	0	0	0	0
0	0	0	0	0	0	0	0	0	0	0	0	0	0	0	0	0	0	0	0	0	0	0	0	0	0	0	0	0	0	0
0	0	0	0	0	0	0	0	0	0	0	0	0	0	0	0	0	0	0	0	0	0	0	0	0	0	0	0	0	0	0
0	0	0	0	0	0	0	0	0	0	0	0	0	0	0	0	0	0	0	0	0	0	0	0	0	0	0	0	0	0	0
0	0	0	0	0	0	0	0	0	0	0	0	0	0	0	0	0	0	0	0	0	0	0	0	0	0	0	0	0	0	0
0	0	0	0	0	0	0	0	0	0	0	0	0	0	0	0	0	0	0	0	0	0	0	0	0	0	0	0	0	0	0
0	0	0	0	0	0	0	0	0	0	0	0	0	0	0	0	0	0	0	0	0	0	0	0	0	0	0	0	0	0	0
0	0	0	0	0	0	0	0	0	0	0	0	0	0	0	0	0	0	0	0	0	0	0	0	0	0	0	0	0	0	0
0	0	0	0	0	0	0	0	0	0	0	0	0	0	0	0	0	0	0	0	0	0	0	0	0	0	0	0	0	0	0
0	0	0	0	0	0	0	0	0	0	0	0	0	0	0	0	0	0	0	0	0	0	0	0	0	0	0	0	0	0	0
0	0	0	0	0	0	0	0	0	0	0	0	0	0	0	0	0	0	0	0	0	0	0	0	0	0	0	0	0	0	0
0	0	0	0	0	0	0	0	0	0	0	0	0	0	0	0	0	0	0	0	0	0	0	0	0	0	0	0	0	0	0
0	0	0	0	0	0	0	0	0	0	0	0	0	0	0	0	0	0	0	0	0	0	0	0	0	0	0	0	0	0	0
0	0	0	0	0	0	0	0	0	0	0	0	0	0	0	0	0	0	0	0	0	0	0	0	0	0	0	0	0	0	0
0	0	0	0	0	0	0	0	0	0	0	0	0	0	0	0	0	0	0	0	0	0	0	0	0	0	0	0	0	0	0
0	0	0	0	0	0	0	0	0	0	0	0	0	0	0	0	0	0	0	0	0	0	0	0	0	0	0	0	0	0	0
0	0	0	0	0	0	0	0	0	0	0	0	0	0	0	0	0	0	0	0	0	0	0	0	0	0	0	0	0	0	0
0	0	0	0	0	0	0	0	0	0	0	0	0	0	0	0	0	0	0	0	0	0	0	0	0	0	0	0	0	0	0
0	0	0	0	0	0	0	0	0	0	0	0	0	0	0	0	0	0	0	0	0	0	0	0	0	0	0	0	0	0	0
0	0	0	0	0	0	0	0	0	0	0	0	0	0	0	0	0	0	0	0	0	0	0	0	0	0	0	0	0	0	0
0	0	0	0	0	0	0	0	0	0	0	0	0	0	0	0	0	0	0	0	0	0	0	0	0	0	0	0	0	0	0
0	0	0	0	0	0	0	0	0	0	0	0	0	0	0	0	0	0	0	0	0	0	0	0	0	0	0	0	0	0	0
0	0	0	0	0	0	0	0	0	0	0	0	0	0	0	0	0	0	0	0	0	0	0	0	0	0	0	0	0	0	0
0	0	0	0	0	0	0	0	0	0	0	0	0	0	0	0	0	0	0	0	0	0	0	0	0	0	0	0	0	0	0
0	0	0	0	0	0	0	0	0	0	0	0	0	0	0	0	0	0	0	0	0	0	0	0	0	0	0	0	0	0	0
0	0	0	0	0	0	0	0	0	0	0	0	0	0	0	0	0	0	0	0	0	0	0	0	0	0	0	0	0	0	0
0	0	0	0	0	0	0	0	0	0	0	0	0	0	0	0	0	0	0	0	0	0	0	0	0	0	0	0	0	0	0
0	0	0	0	0	0	0	0	0	0	0	0	0	0	0	0	0	0	0	0	0	0	0	0	0	0	0	0	0	0	0
0	0	0	0	0	0	0	0	0	0	0	0	0	0	0	0	0	0	0	0	0	0	0	0	0	0	0	0	0	0	0
0	0	0	0	0	0	0	0	0	0	0	0	0	0	0	0	0	0	0	0	0	0	0	0	0	0	0	0	0	0	0
0	0	0	0	0	0	0	0	0	0	0	0	0	0	0	0	0	0	0	0	0	0	0	0	0	0	0	0	0	0	0
0	0	0	0	0	0	0	0	0	0	0	0	0	0	0	0	0	0	0	0	0	0	0	0	0	0	0	0	0	0	0
0	0	0	0	0	0	0	0	0	0	0	0	0	0	0	0	0	0	0	0	0	0	0	0	0	0	0	0	0	0	0
0	0	0	0	0	0	0	0	0	0	0	0	0	0	0	0	0	0	0	0	0	0	0	0	0	0	0	0	0	0	0
0	0	0	0	0	0	0	0	0	0	0	0	0	0	0	0	0	0	0	0	0	0	0	0	0	0	0	0	0	0	0
0	0	0	0	0	0	0	0	0	0	0	0	0	0	0	0	0	0	0	0	0	0	0	0	0	0	0	0	0	0	0
0	0	0	0	0	0	0	0	0	0	0	0	0	0	0	0	0	0	0	0	0	0	0	0	0	0	0	0	0	0	0
0	0	0	0	0	0	0	0	0	0	0	0	0	0	0	0	0	0	0	0	0	0	0	0	0	0	0	0	0	0	0
0	0	0	0	0	0	0	0	0	0	0	0	0	0	0	0	0	0	0	0	0	0	0	0	0	0	0	0	0	0	0
0	0	0	0	0	0	0	0	0	0	0	0	0	0	0	0	0	0	0	0	0	0	0	0	0	0	0	0	0	0	0
0	0	0	0	0	0	0	0	0	0	0	0	0	0	0	0	0	0	0	0	0	0	0	0	0	0	0	0	0	0	0
0	0	0	0	0	0	0	0	0	0	0	0	0	0	0	0	0	0	0	0	0	0	0	0	0	0	0	0	0	0	0
0	0	0	0	0	0	0	0	0	0	0	0	0	0	0	0	0	0	0	0	0	0	0	0	0	0	0	0	0	0	0
0	0	0	0	0	0	0	0	0	0	0	0	0	0	0	0	0	0	0	0	0	0	0	0	0	0	0	0	0	0	0
0	0	0	0	0	0	0	0	0	0	0	0	0	0	0	0	0	0	0	0	0	0	0	0	0	0	0	0	0	0	0
0	0	0	0	0	0	0	0	0	0	0	0	0	0	0	0	0	0	0	0	0	0	0	0	0	0	0	0	0	0	0
0	0	0	0	0	0	0	0	0	0	0	0	0	0	0	0	0	0	0	0	0	0	0	0	0	0	0	0	0	0	0
0	0	0	0	0	0	0	0	0	0	0	0	0	0	0	0	0	0	0	0	0	0	0	0	0	0	0	0	0	0	0
0	0	0	0	0	0	0	0	0	0	0	0	0	0	0	0	0	0	0	0	0	0	0	0	0	0	0	0	0	0	0
0	0	0	0	0	0	0	0	0	0	0	0	0	0	0	0	0	0	0	0	0	0	0	0	0	0	0	0	0	0	0
0	0	0	0	0	0	0	0	0	0	0	0	0	0	0	0	0	0	0	0	0	0	0	0	0	0	0	0	0	0	0
0	0	0	0	0	0	0	0	0	0	0	0	0	0	0	0	0	0	0	0	0	0	0	0	0	0	0	0	0	0	0
0	0	0	0	0	0	0	0	0	0	0	0	0	0	0	0	0	0	0	0	0	0	0	0	0	0	0	0	0	0	0
0	0	0	0	0	0	0	0	0	0	0	0	0	0	0	0	0	0	0	0	0	0	0	0	0	0	0	0	0	0	0
0	0	0	0	0	0	0	0	0	0	0	0	0	0	0	0	0	0	0	0	0	0	0	0	0	0	0	0	0	0	0
0	0	0	0	0	0	0	0	0	0	0	0	0	0	0	0	0	0	0	0	0	0	0	0	0	0	0	0	0	0	0
0	0	0	0	0	0	0	0	0	0	0	0	0	0	0	0	0	0	0	0	0	0	0	0	0	0	0	0	0	0	0
0	0	0	0	0	0	0	0	0	0	0	0	0	0	0	0	0	0	0	0	0	0	0	0	0	0	0	0	0	0	0
0	0	0	0	0	0	0	0	0	0	0	0	0	0	0	0	0	0	0	0	0	0	0	0	0	0	0	0	0	0	0
0	0	0	0	0	0	0	0	0	0	0	0	0	0	0	0	0	0	0	0	0	0	0	0	0	0	0	0	0	0	0
0	0	0	0	0	0	0	0	0	0	0	0	0	0	0	0	0	0	0	0	0	0	0	0	0	0	0	0	0	0	0
0	0	0	0	0	0	0	0	0	0	0	0	0	0	0	0	0	0	0	0	0	0	0	0	0	0	0	0	0	0	0
0	0	0	0	0	0	0	0	0	0	0	0	0	0	0	0	0	0	0	0	0	0	0	0	0	0	0	0	0	0	0
0	0	0	0	0	0	0	0	0	0	0	0	0	0	0	0	0	0	0	0	0	0	0	0	0	0	0	0	0	0	0
0	0	0	0	0	0	0	0	0	0	0	0	0	0	0	0	0	0	0	0	0	0	0	0	0	0	0	0	0	0	0
0	0	0	0	0	0	0	0	0	0	0	0	0	0	0	0	0	0	0	0	0	0	0	0	0	0	0	0	0	0	0
0	0	0	0	0	0	0	0	0	0	0	0	0	0	0	0	0	0	0	0	0	0	0	0	0	0	0	0	0	0	0
0	0	0	0	0	0	0	0	0	0	0	0	0	0	0	0	0	0	0	0	0	0	0	0	0	0	0	0	0	0	0
0	0	0	0	0	0	0	0	0	0	0	0	0	0	0	0	0	0	0	0	0	0	0	0	0	0	0	0	0	0	0
0	0	0	0	0	0	0	0	0	0	0	0	0	0	0	0	0	0	0	0	0	0	0	0	0	0	0	0	0	0	0
0	0	0	0	0	0	0	0	0	0	0	0	0	0	0	0	0	0	0	0	0	0	0	0	0	0	0	0	0	0	0
0	0	0	0	0	0	0	0	0	0	0	0	0	0	0	0	0	0	0	0	0	0	0	0	0	0	0	0	0	0	0
0	0	0	0	0	0	0	0	0	0	0	0	0	0	0	0	0	0	0	0	0	0	0	0	0	0	0	0	0	0	0
0	0	0	0	0	0	0	0	0	0	0	0	0	0	0	0	0	0	0	0	0	0	0	0	0	0	0	0	0	0	0
0	0	0	0	0	0	0	0	0	0	0	0	0	0	0	0	0	0	0	0	0	0	0	0	0	0	0	0	0	0	0
0	0	0	0	0	0	0	0	0	0	0	0	0	0	0	0	0	0	0	0	0	0	0	0	0	0	0	0	0	0	0
0	0	0	0	0	0	0	0	0	0	0	0	0	0	0	0	0	0	0	0	0	0	0	0	0	0	0	0	0	0	0
0	0	0	0	0	0	0	0	0	0	0	0	0	0	0	0	0	0	0	0	0	0	0	0	0	0	0	0	0	0	0
0	0	0	0	0	0	0	0	0	0	0	0	0	0	0	0	0	0	0	0	0	0	0	0	0	0	0	0	0	0	0
0	0	0	0	0	0	0	0	0	0	0	0	0	0	0	0	0	0	0	0	0	0	0	0	0	0	0	0	0	0	0
0	0	0	0	0	0	0	0	0	0	0	0	0	0	0	0	0	0	0	0	0	0	0	0	0	0	0	0	0	0	0
0	0	0	0	0	0	0	0	0	0	0	0	0	0	0	0	0	0	0	0	0	0	0	0	0	0	0	0	0	0	0
0	0	0	0	0	0	0	0	0	0	0	0	0	0	0	0	0	0	0	0	0	0	0	0	0	0	0	0	0	0	0
0	0	0	0	0	0	0	0	0	0	0	0	0	0	0	0	0	0	0	0	0	0	0	0	0	0	0	0	0	0	0
0	0	0	0	0	0	0	0	0	0	0	0	0	0	0	0	0	0	0	0	0	0	0	0	0	0	0	0	0	0	0
0	0	0	0	0	0	0	0	0	0	0	0	0	0	0	0	0	0	0	0	0	0	0	0	0	0	0	0	0	0	0
0	0	0	0	0	0	0	0	0	0	0	0	0	0	0	0	0	0	0	0	0	0	0	0	0	0	0	0	0	0	0
0	0	0	0	0	0	0	0	0	0	0	0	0	0	0	0	0	0	0	0	0	0	0	0	0	0	0	0	0	0	0
0	0	0	0	0	0	0	0	0	0	0	0	0	0	0	0	0	0	0	0	0	0	0	0	0	0	0	0	0	0	0
0	0	0	0	0	0	0	0	0	0	0	0	0	0	0	0	0	0	0	0	0	0	0	0	0	0	0	0	0	0	0
0	0	0	0	0	0	0	0	0	0	0	0	0	0	0	0	0	0	0	0	0	0	0	0	0	0	0	0	0	0	0
0	0	0	0	0	0	0	0	0	0	0	0	0	0	0	0	0	0	0	0	0	0	0	0	0	0	0	0	0	0	0
0	0	0	0	0	0	0	0	0	0	0	0	0	0	0	0	0	0	0	0	0	0	0	0	0	0	0	0	0	0	0
0	0	0	0	0	0	0	0	0	0	0	0	0	0	0	0	0	0	0	0	0	0	0	0	0	0	0	0	0	0	0
0	0	0	0	0	0	0	0	0	0	0	0	0	0	0	0	0	0	0	0	0	0	0	0	0	0	0	0	0	0	0
0	0	0	0	0	0	0	0	0	0	0	0	0	0	0	0	0	0	0	0	0	0	0	0	0	0	0	0	0	0	0
0	0	0	0	0	0	0	0	0	0	0	0	0	0	0	0	0	0	0	0	0	0	0	0	0	0	0	0	0	0	0
0	0	0	0	0	0	0	0	0	0	0	0	0	0	0	0	0	0	0	0	0	0	0	0	0	0	0	0	0	0	0
0	0	0	0	0	0	0	0	0	0	0	0	0	0	0	0	0	0	0	0	0	0	0	0	0	0	0	0	0	0	0
0	0	0	0	0	0	0	0	0	0	0	0	0	0	0	0	0	0	0	0	0	0	0	0	0	0	0	0	0	0	0
0	0	0	0	0	0	0	0	0	0	0	0	0	0	0	0	0	0	0	0	0	0	0	0	0	0	0	0	0	0	0
0	0	0	0	0	0	0	0	0	0	0	0	0	0	0	0	0	0	0	0	0	0	0	0	0	0	0	0	0	0	0
0	0	0	0	0	0	0	0	0	0	0	0	0	0	0	0	0	0	0	0	0	0	0	0	0	0	0	0	0	0	0
0	0	0	0	0	0	0	0	0	0	0	0	0	0	0	0	0	0	0	0	0	0	0	0	0	0	0	0	0	0	0
0	0	0	0	0	0	0	0	0	0	0	0	0	0	0	0	0	0	0	0	0	0	0	0	0	0	0	0	0	0	0
0	0	0	0	0	0	0	0	0	0	0	0	0	0	0	0	0	0	0	0	0	0	0	0	0	0	0	0	0	0	0
0	0	0	0	0	0	0	0	0	0	0	0	0	0	0	0	0	0	0	0	0	0	0	0	0	0	0	0	0	0	0
0	0	0	0	0	0	0	0	0	0	0	0	0	0	0	0	0	0	0	0	0	0	0	0	0	0	0	0	0	0	0
0	0	0	0	0	0	0	0	0	0	0	0	0	0	0	0	0	0	0	0	0	0	0	0	0	0	0	0	0	0	0
0	0	0	0	0	0	0	0	0	0	0	0	0	0	0	0	0	0	0	0	0	0	0	0	0	0	0	0	0	0	0
0	0	0	0	0	0	0	0	0	0	0	0	0	0	0	0	0	0	0	0	0	0	0	0	0	0	0	0	0	0	0
0	0	0	0	0	0	0	0	0	0	0	0	0	0	0	0	0	0	0	0	0	0	0	0	0	0	0	0	0	0	0
0	0	0	0	0	0	0	0	0	0	0	0	0	0	0	0	0	0	0	0	0	0	0	0	0	0	0	0	0	0	0
0	0	0	0	0	0	0	0	0	0	0	0	0	0	0	0	0	0	0	0	0	0	0	0	0	0	0	0	0	0	0
0	0	0	0	0	0	0	0	0	0	0	0	0	0	0	0	0	0	0	0	0	0	0	0	0	0	0	0	0	0	0
0	0	0	0	0	0	0	0	0	0	0	0	0	0	0	0	0	0	0	0	0	0	0	0	0	0	0	0	0	0	0
0	0	0	0	0	0	0	0	0	0	0	0	0	0	0	0	0	0	0	0	0	0	0	0	0	0	0	0	0	0	0
0	0	0	0	0	0	0	0	0	0	0	0	0	0	0	0	0	0	0	0	0	0	0	0	0	0	0	0	0	0	0
0	0	0	0	0	0	0	0	0	0	0	0	0	0	0	0	0	0	0	0	0	0	0	0	0	0	0	0	0	0	0
0	0	0	0	0	0	0	0	0	0	0	0	0	0	0	0	0	0	0	0	0	0	0	0	0	0	0	0	0	0	0
0	0	0	0	0	0	0	0	0	0	0	0	0	0	0	0	0	0	0	0	0	0	0	0	0	0	0	0	0	0	0
0	0	0	0	0	0	0	0	0	0	0	0	0	0	0	0	0	0	0	0	0	0	0	0	0	0	0	0	0	0	0
0	0	0	0	0	0	0	0	0	0	0	0	0	0	0	0	0	0	0	0	0	0	0	0	0	0	0	0	0	0	0
0	0	0	0	0	0	0	0	0	0	0	0	0	0	0	0	0	0	0	0	0	0	0	0	0	0	0	0	0	0	0
0	0	0	0	0	0	0	0	0	0	0	0	0	0	0	0	0	0	0	0	0	0	0	0	0	0	0	0	0	0	0
0	0	0	0	0	0	0	0	0	0	0	0	0	0	0	0	0	0	0	0	0	0	0	0	0	0	0	0	0	0	0
0	0	0	0	0	0	0	0	0	0	0	0	0	0	0	0	0	0	0	0	0	0	0	0	0	0	0	0	0	0	0
0	0	0	0	0	0	0	0	0	0	0	0	0	0	0	0	0	0	0	0	0	0	0	0	0	0	0	0	0	0	0
0	0	0	0	0	0	0	0	0	0	0	0	0	0	0	0	0	0	0	0	0	0	0	0	0	0	0	0	0	0	0
0	0	0	0	0	0	0	0	0	0	0	0	0	0	0	0	0	0	0	0	0	0	0	0	0	0	0	0	0	0	0
0	0	0	0	0	0	0	0	0	0	0	0	0	0	0	0	0	0	0	0	0	0	0	0	0	0	0	0	0	0	0
0	0	0	0	0	0	0	0	0	0	0	0	0	0	0	0	0	0	0	0	0	0	0	0	0	0	0	0	0	0	0
0	0	0	0	0	0	0	0	0	0	0	0	0	0	0	0	0	0	0	0	0	0	0	0	0	0	0	0	0	0	0
0	0	0	0	0	0	0	0	0	0	0	0	0	0	0	0	0	0	0	0	0	0	0	0	0	0	0	0	0	0	0
0	0	0	0	0	0	0	0	0	0	0	0	0	0	0	0	0	0	0	0	0	0	0	0	0	0	0	0	0	0	0
0	0	0	0	0	0	0	0	0	0	0	0	0	0	0	0	0	0	0	0	0	0	0	0	0	0	0	0	0	0	0
0	0	0	0	0	0	0	0	0	0	0	0	0	0	0	0	0	0	0	0	0	0	0	0	0	0	0	0	0	0	0
0	0	0	0	0	0	0	0	0	0	0	0	0	0	0	0	0	0	0	0	0	0	0	0	0	0	0	0	0	0	0
0	0	0	0	0	0	0	0	0	0	0	0	0	0	0	0	0	0	0	0	0	0	0	0	0	0	0	0	0	0	0
0	0	0	0	0	0	0	0	0	0	0	0	0	0	0	0	0	0	0	0	0	0	0	0	0	0	0	0	0	0	0
0	0	0	0	0	0	0	0	0	0	0	0	0	0	0	0	0	0	0	0	0	0	0	0	0	0	0	0	0	0	0
0	0	0	0	0	0	0	0	0	0	0	0	0	0	0	0	0	0	0	0	0	0	0	0	0	0	0	0	0	0	0
0	0	0	0	0	0	0	0	0	0	0	0	0	0	0	0	0	0	0	0	0	0	0	0	0	0	0	0	0	0	0
0	0	0	0	0	0	0	0	0	0	0	0	0	0	0	0	0	0	0	0	0	0	0	0	0	0	0	0	0	0	0
0	0	0	0	0	0	0	0	0	0	0	0	0	0	0	0	0	0	0	0	0	0	0	0	0	0	0	0	0	0	0
0	0	0	0	0	0	0	0	0	0	0	0	0	0	0	0	0	0	0	0	0	0	0	0	0	0	0	0	0	0	0
0	0	0	0	0	0	0	0	0	0	0	0	0	0	0	0	0	0	0	0	0	0	0	0	0	0	0	0	0	0	0
0	0	0	0	0	0	0	0	0	0	0	0	0	0	0	0	0	0	0	0	0	0	0	0	0	0	0	0	0	0	0
0	0	0	0	0	0	0	0	0	0	0	0	0	0	0	0	0	0	0	0	0	0	0	0	0	0	0	0	0	0	0
0	0	0	0	0	0	0	0	0	0	0	0	0	0	0	0	0	0	0	0	0	0	0	0	0	0	0	0	0	0	0
0	0	0	0	0	0	0	0	0	0	0	0	0	0	0	0	0	0	0	0	0	0	0	0	0	0	0	0	0	0	0
0	0	0	0	0	0	0	0	0	0	0	0	0	0	0	0	0	0	0	0	0	0	0	0	0	0	0	0	0	0	0
0	0	0	0	0	0	0	0	0	0	0	0	0	0	0	0	0	0	0	0	0	0	0	0	0	0	0	0	0	0	0
0	0	0	0	0	0	0	0	0	0	0	0	0	0	0	0	0	0	0	0	0	0	0	0	0	0	0	0	0	0	0
0	0	0	0	0	0	0	0	0	0	0	0	0	0	0	0	0	0	0	0	0	0	0	0	0	0	0	0	0	0	0
0	0	0	0	0	0	0	0	0	0	0	0	0	0	0	0	0	0	0	0	0	0	0	0	0	0	0	0	0	0	0
0	0	0	0	0	0	0	0	0	0	0	0	0	0	0	0	0	0	0	0	0	0	0	0	0	0	0	0	0	0	0
0	0	0	0	0	0	0	0	0	0	0	0	0	0	0	0	0	0	0	0	0	0	0	0	0	0	0	0	0	0	0
0	0	0	0	0	0	0	0	0	0	0	0	0	0	0	0	0	0	0	0	0	0	0	0	0	0	0	0	0	0	0
0	0	0	0	0	0	0	0	0	0	0	0	0	0	0	0	0	0	0	0	0	0	0	0	0	0	0	0	0	0	0
0	0	0	0	0	0	0	0	0	0	0	0	0	0	0	0	0	0	0	0	0	0	0	0	0	0	0	0	0	0	0
0	0	0	0	0	0	0	0	0	0	0	0	0	0	0	0	0	0	0	0	0	0	0	0	0	0	0	0	0	0	0
0	0	0	0	0	0	0	0	0	0	0	0	0	0	0	0	0	0	0	0	0	0	0	0	0	0	0	0	0	0	0
0	0	0	0	0	0	0	0	0	0	0	0	0	0	0	0	0	0	0	0	0	0	0	0	0	0	0	0	0	0	0
0	0	0	0	0	0	0	0	0	0	0	0	0	0	0	0	0	0	0	0	0	0	0	0	0	0	0	0	0	0	0
0	0	0	0	0	0	0	0	0	0	0	0	0	0	0	0	0	0	0	0	0	0	0	0	0	0	0	0	0	0	0
0	0	0	0	0	0	0	0	0	0	0	0	0	0	0	0	0	0	0	0	0	0	0	0	0	0	0	0	0	0	0
0	0	0	0	0	0	0	0	0	0	0	0	0	0	0	0	0	0	0	0	0	0	0	0	0	0	0	0	0	0	0
0	0	0	0	0	0	0	0	0	0	0	0	0	0	0	0	0	0	0	0	0	0	0	0	0	0	0	0	0	0	0
0	0	0	0	0	0	0	0	0	0	0	0	0	0	0	0	0	0	0	0	0	0	0	0	0	0	0	0	0	0	0
0	0	0	0	0	0	0	0	0	0	0	0	0	0	0	0	0	0	0	0	0	0	0	0	0	0	0	0	0	0	0
0	0	0	0	0	0	0	0	0	0	0	0	0	0	0	0	0	0	0	0	0	0	0	0	0	0	0	0	0	0	0
0	0	0	0	0	0	0	0	0	0	0	0	0	0	0	0	0	0	0	0	0	0	0	0	0	0	0	0	0	0	0
0	0	0	0	0	0	0	0	0	0	0	0	0	0	0	0	0	0	0	0	0	0	0	0	0	0	0	0	0	0	0
0	0	0	0	0	0	0	0	0	0	0	0	0	0	0	0	0	0	0	0	0	0	0	0	0	0	0	0	0	0	0
0	0	0	0	0	0	0	0	0	0	0	0	0	0	0	0	0	0	0	0	0	0	0	0	0	0	0	0	0	0	0
0	0	0	0	0	0	0	0	0	0	0	0	0	0	0	0	0	0	0	0	0	0	0	0	0	0	0	0	0	0	0
0	0	0	0	0	0	0	0	0	0	0	0	0	0	0	0	0	0	0	0	0	0	0	0	0	0	0	0	0	0	0
0	0	0	0	0	0	0	0	0	0	0	0	0	0	0	0	0	0	0	0	0	0	0	0	0	0	0	0	0	0	0
0	0	0	0	0	0	0	0	0	0	0	0	0	0	0	0	0	0	0	0	0	0	0	0	0	0	0	0	0	0	0
0	0	0	0	0	0	0	0	0	0	0	0	0	0	0	0	0	0	0	0	0	0	0	0	0	0	0	0	0	0	0
0	0	0	0	0	0	0	0	0	0	0	0	0	0	0	0	0	0	0	0	0	0	0	0	0	0	0	0	0	0	0
0	0	0	0	0	0	0	0	0	0	0	0	0	0	0	0	0	0	0	0	0	0	0	0	0	0	0	0	0	0	0
0	0	0	0	0	0	0	0	0	0	0	0	0	0	0	0	0	0	0	0	0	0	0	0	0	0	0	0	0	0	0
0	0	0	0	0	0	0	0	0	0	0	0	0	0	0	0	0	0	0	0	0	0	0	0	0	0	0	0	0	0	0
0	0	0	0	0	0	0	0	0	0	0	0	0	0	0	0	0	0	0	0	0	0	0	0	0	0	0	0	0	0	0
0	0	0	0	0	0	0	0	0	0	0	0	0	0	0	0	0	0	0	0	0	0	0	0	0	0	0	0	0	0	0
0	0	0	0	0	0	0	0	0	0	0	0	0	0	0	0	0	0	0	0	0	0	0	0	0	0	0	0	0	0	0
0	0	0	0	0	0	0	0	0	0	0	0	0	0	0	0	0	0	0	0	0	0	0	0	0	0	0	0	0	0	0
0	0	0	0	0	0	0	0	0	0	0	0	0	0	0	0	0	0	0	0	0	0	0	0	0	0	0	0	0	0	0
0	0	0	0	0	0	0	0	0	0	0	0	0	0	0	0	0	0	0	0	0	0	0	0	0	0	0	0	0	0	0
0	0	0	0	0	0	0	0	0	0	0	0	0	0	0	0	0	0	0	0	0	0	0	0	0	0	0	0	0	0	0
0	0	0	0	0	0	0	0	0	0	0	0	0	0	0	0	0	0	0	0	0	0	0	0	0	0	0	0	0	0	0
0	0	0	0	0	0	0	0	0	0	0	0	0	0	0	0	0	0	0	0	0	0	0	0	0	0	0	0	0	0	0
0	0	0	0	0	0	0	0	0	0	0	0	0	0	0	0	0	0	0	0	0	0	0	0	0	0	0	0	0	0	0
0	0	0	0	0	0	0	0	0	0	0	0	0	0	0	0	0	0	0	0	0	0	0	0	0	0	0	0	0	0	0
0	0	0	0	0	0	0	0	0	0	0	0	0	0	0	0	0	0	0	0	0	0	0	0	0	0	0	0	0	0	0
0	0	0	0	0	0	0	0	0	0	0	0	0	0	0	0	0	0	0	0	0	0	0	0	0	0	0	0	0	0	0
0	0	0	0	0	0	0	0	0	0	0	0	0	0	0	0	0	0	0	0	0	0	0	0	0	0	0	0	0	0	0
0	0	0	0	0	0	0	0	0	0	0	0	0	0	0	0	0	0	0	0	0	0	0	0	0	0	0	0	0	0	0
0	0	0	0	0	0	0	0	0	0	0	0	0	0	0	0	0	0	0	0	0	0	0	0	0	0	0	0	0	0	0
0	0	0	0	0	0	0	0	0	0	0	0	0	0	0	0	0	0	0	0	0	0	0	0	0	0	0	0	0	0	0
0	0	0	0	0	0	0	0	0	0	0	0	0	0	0	0	0	0	0	0	0	0	0	0	0	0	0	0	0	0	0
0	0	0	0	0	0	0	0	0	0	0	0	0	0	0	0	0	0	0	0	0	0	0	0	0	0	0	0	0	0	0
0	0	0	0	0	0	0	0	0	0	0	0	0	0	0	0	0	0	0	0	0	0	0	0	0	0	0	0	0	0	0
0	0	0	0	0	0	0	0	0	0	0	0	0	0	0	0	0	0	0	0	0	0	0	0	0	0	0	0	0	0	0
0	0	0	0	0	0	0	0	0	0	0	0	0	0	0	0	0	0	0	0	0	0	0	0	0	0	0	0	0	0	0
0	0	0	0	0	0	0	0	0	0	0	0	0	0	0	0	0	0	0	0	0	0	0	0	0	0	0	0	0	0	0
0	0	0	0	0	0	0	0	0	0	0	0	0	0	0	0	0	0	0	0	0	0	0	0	0	0	0	0	0	0	0
0	0	0	0	0	0	0	0	0	0	0	0	0	0	0	0	0	0	0	0	0	0	0	0	0	0	0	0	0	0	0
0	0	0	0	0	0	0	0	0	0	0	0	0	0	0	0	0	0	0	0	0	0	0	0	0	0	0	0	0	0	0
0	0	0	0	0	0	0	0	0	0	0	0	0	0	0	0	0	0	0	0	0	0	0	0	0	0	0	0	0	0	0
0	0	0	0	0	0	0	0	0	0	0	0	0	0	0	0	0	0	0	0	0	0	0	0	0	0	0	0	0	0	0
0	0	0	0	0	0	0	0	0	0	0	0	0	0	0	0	0	0	0	0	0	0	0	0	0	0	0	0	0	0	0
0	0	0	0	0	0	0	0	0	0	0	0	0	0	0	0	0	0	0	0	0	0	0	0	0	0	0	0	0	0	0
0	0	0	0	0	0	0	0	0	0	0	0	0	0	0	0	0	0	0	0	0	0	0	0	0	0	0	0	0	0	0
0	0	0	0	0	0	0	0	0	0	0	0	0	0	0	0	0	0	0	0	0	0	0	0	0	0	0	0	0	0	0
0	0	0	0	0	0	0	0	0	0	0	0	0	0	0	0	0	0	0	0	0	0	0	0	0	0	0	0	0	0	0
0	0	0	0	0	0	0	0	0	0	0	0	0	0	0	0	0	0	0	0	0	0	0	0	0	0	0	0	0	0	0
0	0	0	0	0	0	0	0	0	0	0	0	0	0	0	0	0	0	0	0	0	0	0	0	0	0	0	0	0	0	0
0	0	0	0	0	0	0	0	0	0	0	0	0	0	0	0	0	0	0	0	0	0	0	0	0	0	0	0	0	0	0
0	0	0	0	0	0	0	0	0	0	0	0	0	0	0	0	0	0	0	0	0	0	0	0	0	0	0	0	0	0	0
0	0	0	0	0	0	0	0	0	0	0	0	0	0	0	0	0	0	0	0	0	0	0	0	0	0	0	0	0	0	0
0	0	0	0	0	0	0	0	0	0	0	0	0	0	0	0	0	0	0	0	0	0	0	0	0	0	0	0	0	0	0
0	0	0	0	0	0	0	0	0	0	0	0	0	0	0	0	0	0	0	0	0	0	0	0	0	0	0	0	0	0	0
0	0	0	0	0	0	0	0	0	0	0	0	0	0	0	0	0	0	0	0	0	0	0	0	0	0	0	0	0	0	0
0	0	0	0	0	0	0	0	0	0	0	0	0	0	0	0	0	0	0	0	0	0	0	0	0	0	0	0	0	0	0
0	0	0	0	0	0	0	0	0	0	0	0	0	0	0	0	0	0	0	0	0	0	0	0	0	0	0	0	0	0	0
0	0	0	0	0	0	0	0	0	0	0	0	0	0	0	0	0	0	0	0	0	0	0	0	0	0	0	0	0	0	0
0	0	0	0	0	0	0	0	0	0	0	0	0	0	0	0	0	0	0	0	0	0	0	0	0	0	0	0	0	0	0
0	0	0	0	0	0	0	0	0	0	0	0	0	0	0	0	0	0	0	0	0	0	0	0	0	0	0	0	0	0	0
0	0	0	0	0	0	0	0	0	0	0	0	0	0	0	0	0	0	0	0	0	0	0	0	0	0	0	0	0	0	0
0	0	0	0	0	0	0	0	0	0	0	0	0	0	0	0	0	0	0	0	0	0	0	0	0	0	0	0	0	0	0
0	0	0	0	0	0	0	0	0	0	0	0	0	0	0	0	0	0	0	0	0	0	0	0	0	0	0	0	0	0	0
0	0	0	0	0	0	0	0	0	0	0	0	0	0	0	0	0	0	0	0	0	0	0	0	0	0	0	0	0	0	0
0	0	0	0	0	0	0	0	0	0	0	0	0	0	0	0	0	0	0	0	0	0	0	0	0	0	0	0	0	0	0
0	0	0	0	0	0	0	0	0	0	0	0	0	0	0	0	0	0	0	0	0	0	0	0	0	0	0	0	0	0	0
0	0	0	0	0	0	0	0	0	0	0	0	0	0	0	0	0	0	0	0	0	0	0	0	0	0	0	0	0	0	0
0	0	0	0	0	0	0	0	0	0	0	0	0	0	0	0	0	0	0	0	0	0	0	0	0	0	0	0	0	0	0
0	0	0	0	0	0	0	0	0	0	0	0	0	0	0	0	0	0	0	0	0	0	0	0	0	0	0	0	0	0	0
0	0	0	0	0	0	0	0	0	0	0	0	0	0	0	0	0	0	0	0	0	0	0	0	0	0	0	0	0	0	0
0	0	0	0	0	0	0	0	0	0	0	0	0	0	0	0	0	0	0	0	0	0	0	0	0	0	0	0	0	0	0
0	0	0	0	0	0	0	0	0	0	0	0	0	0	0	0	0	0	0	0	0	0	0	0	0	0	0	0	0	0	0
0	0	0	0	0	0	0	0	0	0	0	0	0	0	0	0	0	0	0	0	0	0	0	0	0	0	0	0	0	0	0
0	0	0	0	0	0	0	0	0	0	0	0	0	0	0	0	0	0	0	0	0	0	0	0	0	0	0	0	0	0	0
0	0	0	0	0	0	0	0	0	0	0	0	0	0	0	0	0	0	0	0	0	0	0	0	0	0	0	0	0	0	0
0	0	0	0	0	0	0	0	0	0	0	0	0	0	0	0	0	0	0	0	0	0	0	0	0	0	0	0	0	0	0
0	0	0	0	0	0	0	0	0	0	0	0	0	0	0	0	0	0	0	0	0	0	0	0	0	0	0	0	0	0	0
0	0	0	0	0	0	0	0	0	0	0	0	0	0	0	0	0	0	0	0	0	0	0	0	0	0	0	0	0	0	0
0	0	0	0	0	0	0	0	0	0	0	0	0	0	0	0	0	0	0	0	0	0	0	0	0	0	0	0	0	0	0
0	0	0	0	0	0	0	0	0	0	0	0	0	0	0	0	0	0	0	0	0	0	0	0	0	0	0	0	0	0	0
0	0	0	0	0	0	0	0	0	0	0	0	0	0	0	0	0	0	0	0	0	0	0	0	0	0	0	0	0	0	0
0	0	0	0	0	0	0	0	0	0	0	0	0	0	0	0	0	0	0	0	0	0	0	0	0	0	0	0	0	0	0
0	0	0	0	0	0	0	0	0	0	0	0	0	0	0	0	0	0	0	0	0	0	0	0	0	0	0	0	0	0	0
0	0	0	0	0	0	0	0	0	0	0	0	0	0	0	0	0	0	0	0	0	0	0	0	0	0	0	0	0	0	0
0	0	0	0	0	0	0	0	0	0	0	0	0	0	0	0	0	0	0	0	0	0	0	0	0	0	0	0	0	0	0
0	0	0	0	0	0	0	0	0	0	0	0	0	0	0	0	0	0	0	0	0	0	0	0	0	0	0	0	0	0	0
0	0	0	0	0	0	0	0	0	0	0	0	0	0	0	0	0	0	0	0	0	0	0	0	0	0	0	0	0	0	0
0	0	0	0	0	0	0	0	0	0	0	0	0	0	0	0	0	0	0	0	0	0	0	0	0	0	0	0	0	0	0
0	0	0	0	0	0	0	0	0	0	0	0	0	0	0	0	0	0	0	0	0	0	0	0	0	0	0	0	0	0	0
0	0	0	0	0	0	0	0	0	0	0	0	0	0	0	0	0	0	0	0	0	0	0	0	0	0	0	0	0	0	0
0	0	0	0	0	0	0	0	0	0	0	0	0	0	0	0	0	0	0	0	0	0	0	0	0	0	0	0	0	0	0
0	0	0	0	0	0	0	0	0	0	0	0	0	0	0	0	0	0	0	0	0	0	0	0	0	0	0	0	0	0	0
0	0	0	0	0	0	0	0	0	0	0	0	0	0	0	0	0	0	0	0	0	0	0	0	0	0	0	0	0	0	0
0	0	0	0	0	0	0	0	0	0	0	0	0	0	0	0	0	0	0	0	0	0	0	0	0	0	0	0	0	0	0
0	0	0	0	0	0	0	0	0	0	0	0	0	0	0	0	0	0	0	0	0	0	0	0	0	0	0	0	0	0	0
0	0	0	0	0	0	0	0	0	0	0	0	0	0	0	0	0	0	0	0	0	0	0	0	0	0	0	0	0	0	0
0	0	0	0	0	0	0	0	0	0	0	0	0	0	0	0	0	0	0	0	0	0	0	0	0	0	0	0	0	0	0
0	0	0	0	0	0	0	0	0	0	0	0	0	0	0	0	0	0	0	0	0	0	0	0	0	0	0	0	0	0	0
0	0	0	0	0	0	0	0	0	0	0	0	0	0	0	0	0	0	0	0	0	0	0	0	0	0	0	0	0	0	0
0	0	0	0	0	0	0	0	0	0	0	0	0	0	0	0	0	0	0	0	0	0	0	0	0	0	0	0	0	0	0
0	0	0	0	0	0	0	0	0	0	0	0	0	0	0	0	0	0	0	0	0	0	0	0	0	0	0	0	0	0	0
0	0	0	0	0	0	0	0	0	0	0	0	0	0	0	0	0	0	0	0	0	0	0	0	0	0	0	0	0	0	0
0	0	0	0	0	0	0	0	0	0	0	0	0	0	0	0	0	0	0	0	0	0	0	0	0	0	0	0	0	0	0
0	0	0	0	0	0	0	0	0	0	0	0	0	0	0	0	0	0	0	0	0	0	0	0	0	0	0	0	0	0	0
0	0	0	0	0	0	0	0	0	0	0	0	0	0	0	0	0	0	0	0	0	0	0	0	0	0	0	0	0	0	0
0	0	0	0	0	0	0	0	0	0	0	0	0	0	0	0	0	0	0	0	0	0	0	0	0	0	0	0	0	0	0
0	0	0	0	0	0	0	0	0	0	0	0	0	0	0	0	0	0	0	0	0	0	0	0	0	0	0	0	0	0	0
0	0	0	0	0	0	0	0	0	0	0	0	0	0	0	0	0	0	0	0	0	0	0	0	0	0	0	0	0	0	0
0	0	0	0	0	0	0	0	0	0	0	0	0	0	0	0	0	0	0	0	0	0	0	0	0	0	0	0	0	0	0
0	0	0	0	0	0	0	0	0	0	0	0	0	0	0	0	0	0	0	0	0	0	0	0	0	0	0	0	0	0	0
0	0	0	0	0	0	0	0	0	0	0	0	0	0	0	0	0	0	0	0	0	0	0	0	0	0	0	0	0	0	0
0	0	0	0	0	0	0	0	0	0	0	0	0	0	0	0	0	0	0	0	0	0	0	0	0	0	0	0	0	0	0
0	0	0	0	0	0	0	0	0	0	0	0	0	0	0	0	0	0	0	0	0	0	0	0	0	0	0	0	0	0	0
0	0	0	0	0	0	0	0	0	0	0	0	0	0	0	0	0	0	0	0	0	0	0	0	0	0	0	0	0	0	0
0	0	0	0	0	0	0	0	0	0	0	0	0	0	0	0	0	0	0	0	0	0	0	0	0	0	0	0	0	0	0
0	0	0	0	0	0	0	0	0	0	0	0	0	0	0	0	0	0	0	0	0	0	0	0	0	0	0	0	0	0	0
0	0	0	0	0	0	0	0	0	0	0	0	0	0	0	0	0	0	0	0	0	0	0	0	0	0	0	0	0	0	0
0	0	0	0	0	0	0	0	0	0	0	0	0	0	0	0	0	0	0	0	0	0	0	0	0	0	0	0	0	0	0
0	0	0	0	0	0	0	0	0	0	0	0	0	0	0	0	0	0	0	0	0	0	0	0	0	0	0	0	0	0	0
0	0	0	0	0	0	0	0	0	0	0	0	0	0	0	0	0	0	0	0	0	0	0	0	0	0	0	0	0	0	0
0	0	0	0	0	0	0	0	0	0	0	0	0	0	0	0	0	0	0	0	0	0	0	0	0	0	0	0	0	0	0
0	0	0	0	0	0	0	0	0	0	0	0	0	0	0	0	0	0	0	0	0	0	0	0	0	0	0	0	0	0	0
0	0	0	0	0	0	0	0	0	0	0	0	0	0	0	0	0	0	0	0	0	0	0	0	0	0	0	0	0	0	0
0	0	0	0	0	0	0	0	0	0	0	0	0	0	0	0	0	0	0	0	0	0	0	0	0	0	0	0	0	0	0
0	0	0	0	0	0	0	0	0	0	0	0	0	0	0	0	0	0	0	0	0	0	0	0	0	0	0	0	0	0	0
0	0	0	0	0	0	0	0	0	0	0	0	0	0	0	0	0	0	0	0	0	0	0	0	0	0	0	0	0	0	0
0	0	0	0	0	0	0	0	0	0	0	0	0	0	0	0	0	0	0	0	0	0	0	0	0	0	0	0	0	0	0
0	0	0	0	0	0	0	0	0	0	0	0	0	0	0	0	0	0	0	0	0	0	0	0	0	0	0	0	0	0	0
0	0	0	0	0	0	0	0	0	0	0	0	0	0	0	0	0	0	0	0	0	0	0	0	0	0	0	0	0	0	0
0	0	0	0	0	0	0	0	0	0	0	0	0	0	0	0	0	0	0	0	0	0	0	0	0	0	0	0	0	0	0
0	0	0	0	0	0	0	0	0	0	0	0	0	0	0	0	0	0	0	0	0	0	0	0	0	0	0	0	0	0	0
0	0	0	0	0	0	0	0	0	0	0	0	0	0	0	0	0	0	0	0	0	0	0	0	0	0	0	0	0	0	0
0	0	0	0	0	0	0	0	0	0	0	0	0	0	0	0	0	0	0	0	0	0	0	0	0	0	0	0	0	0	0
0	0	0	0	0	0	0	0	0	0	0	0	0	0	0	0	0	0	0	0	0	0	0	0	0	0	0	0	0	0	0
0	0	0	0	0	0	0	0	0	0	0	0	0	0	0	0	0	0	0	0	0	0	0	0	0	0	0	0	0	0	0
0	0	0	0	0	0	0	0	0	0	0	0	0	0	0	0	0	0	0	0	0	0	0	0	0	0	0	0	0	0	0
0	0	0	0	0	0	0	0	0	0	0	0	0	0	0	0	0	0	0	0	0	0	0	0	0	0	0	0	0	0	0
0	0	0	0	0	0	0	0	0	0	0	0	0	0	0	0	0	0	0	0	0	0	0	0	0	0	0	0	0	0	0
0	0	0	0	0	0	0	0	0	0	0	0	0	0	0	0	0	0	0	0	0	0	0	0	0	0	0	0	0	0	0
0	0	0	0	0	0	0	0	0	0	0	0	0	0	0	0	0	0	0	0	0	0	0	0	0	0	0	0	0	0	0
0	0	0	0	0	0	0	0	0	0	0	0	0	0	0	0	0	0	0	0	0	0	0	0	0	0	0	0	0	0	0
0	0	0	0	0	0	0	0	0	0	0	0	0	0	0	0	0	0	0	0	0	0	0	0	0	0	0	0	0	0	0
0	0	0	0	0	0	0	0	0	0	0	0	0	0	0	0	0	0	0	0	0	0	0	0	0	0	0	0	0	0	0
0	0	0	0	0	0	0	0	0	0	0	0	0	0	0	0	0	0	0	0	0	0	0	0	0	0	0	0	0	0	0
0	0	0	0	0	0	0	0	0	0	0	0	0	0	0	0	0	0	0	0	0	0	0	0	0	0	0	0	0	0	0
0	0	0	0	0	0	0	0	0	0	0	0	0	0	0	0	0	0	0	0	0	0	0	0	0	0	0	0	0	0	0
0	0	0	0	0	0	0	0	0	0	0	0	0	0	0	0	0	0	0	0	0	0	0	0	0	0	0	0	0	0	0
0	0	0	0	0	0	0	0	0	0	0	0	0	0	0	0	0	0	0	0	0	0	0	0	0	0	0	0	0	0	0
0	0	0	0	0	0	0	0	0	0	0	0	0	0	0	0	0	0	0	0	0	0	0	0	0	0	0	0	0	0	0
0	0	0	0	0	0	0	0	0	0	0	0	0	0	0	0	0	0	0	0	0	0	0	0	0	0	0	0	0	0	0
0	0	0	0	0	0	0	0	0	0	0	0	0	0	0	0	0	0	0	0	0	0	0	0	0	0	0	0	0	0	0
0	0	0	0	0	0	0	0	0	0	0	0	0	0	0	0	0	0	0	0	0	0	0	0	0	0	0	0	0	0	0
0	0	0	0	0	0	0	0	0	0	0	0	0	0	0	0	0	0	0	0	0	0	0	0	0	0	0	0	0	0	0
0	0	0	0	0	0	0	0	0	0	0	0	0	0	0	0	0	0	0	0	0	0	0	0	0	0	0	0	0	0	0
0	0	0	0	0	0	0	0	0	0	0	0	0	0	0	0	0	0	0	0	0	0	0	0	0	0	0	0	0	0	0
0	0	0	0	0	0	0	0	0	0	0	0	0	0	0	0	0	0	0	0	0	0	0	0	0	0	0	0	0	0	0
0	0	0	0	0	0	0	0	0	0	0	0	0	0	0	0	0	0	0	0	0	0	0	0	0	0	0	0	0	0	0
0	0	0	0	0	0	0	0	0	0	0	0	0	0	0	0	0	0	0	0	0	0	0	0	0	0	0	0	0	0	0
0	0	0	0	0	0	0	0	0	0	0	0	0	0	0	0	0	0	0	0	0	0	0	0	0	0	0	0	0	0	0
0	0	0	0	0	0	0	0	0	0	0	0	0	0	0	0	0	0	0	0	0	0	0	0	0	0	0	0	0	0	0
0	0	0	0	0	0	0	0	0	0	0	0	0	0	0	0	0	0	0	0	0	0	0	0	0	0	0	0	0	0	0
0	0	0	0	0	0	0	0	0	0	0	0	0	0	0	0	0	0	0	0	0	0	0	0	0	0	0	0	0	0	0
0	0	0	0	0	0	0	0	0	0	0	0	0	0	0	0	0	0	0	0	0	0	0	0	0	0	0	0	0	0	0
0	0	0	0	0	0	0	0	0	0	0	0	0	0	0	0	0	0	0	0	0	0	0	0	0	0	0	0	0	0	0
0	0	0	0	0	0	0	0	0	0	0	0	0	0	0	0	0	0	0	0	0	0	0	0	0	0	0	0	0	0	0
0	0	0	0	0	0	0	0	0	0	0	0	0	0	0	0	0	0	0	0	0	0	0	0	0	0	0	0	0	0	0
0	0	0	0	0	0	0	0	0	0	0	0	0	0	0	0	0	0	0	0	0	0	0	0	0	0	0	0	0	0	0
0	0	0	0	0	0	0	0	0	0	0	0	0	0	0	0	0	0	0	0	0	0	0	0	0	0	0	0	0	0	0
0	0	0	0	0	0	0	0	0	0	0	0	0	0	0	0	0	0	0	0	0	0	0	0	0	0	0	0	0	0	0
0	0	0	0	0	0	0	0	0	0	0	0	0	0	0	0	0	0	0	0	0	0	0	0	0	0	0	0	0	0	0
0	0	0	0	0	0	0	0	0	0	0	0	0	0	0	0	0	0	0	0	0	0	0	0	0	0	0	0	0	0	0
0	0	0	0	0	0	0	0	0	0	0	0	0	0	0	0	0	0	0	0	0	0	0	0	0	0	0	0	0	0	0
0	0	0	0	0	0	0	0	0	0	0	0	0	0	0	0	0	0	0	0	0	0	0	0	0	0	0	0	0	0	0
0	0	0	0	0	0	0	0	0	0	0	0	0	0	0	0	0	0	0	0	0	0	0	0	0	0	0	0	0	0	0
0	0	0	0	0	0	0	0	0	0	0	0	0	0	0	0	0	0	0	0	0	0	0	0	0	0	0	0	0	0	0
0	0	0	0	0	0	0	0	0	0	0	0	0	0	0	0	0	0	0	0	0	0	0	0	0	0	0	0	0	0	0
0	0	0	0	0	0	0	0	0	0	0	0	0	0	0	0	0	0	0	0	0	0	0	0	0	0	0	0	0	0	0
0	0	0	0	0	0	0	0	0	0	0	0	0	0	0	0	0	0	0	0	0	0	0	0	0	0	0	0	0	0	0
0	0	0	0	0	0	0	0	0	0	0	0	0	0	0	0	0	0	0	0	0	0	0	0	0	0	0	0	0	0	0
0	0	0	0	0	0	0	0	0	0	0	0	0	0	0	0	0	0	0	0	0	0	0	0	0	0	0	0	0	0	0
0	0	0	0	0	0	0	0	0	0	0	0	0	0	0	0	0	0	0	0	0	0	0	0	0	0	0	0	0	0	0
0	0	0	0	0	0	0	0	0	0	0	0	0	0	0	0	0	0	0	0	0	0	0	0	0	0	0	0	0	0	0
0	0	0	0	0	0	0	0	0	0	0	0	0	0	0	0	0	0	0	0	0	0	0	0	0	0	0	0	0	0	0
0	0	0	0	0	0	0	0	0	0	0	0	0	0	0	0	0	0	0	0	0	0	0	0	0	0	0	0	0	0	0
0	0	0	0	0	0	0	0	0	0	0	0	0	0	0	0	0	0	0	0	0	0	0	0	0	0	0	0	0	0	0
0	0	0	0	0	0	0	0	0	0	0	0	0	0	0	0	0	0	0	0	0	0	0	0	0	0	0	0	0	0	0
0	0	0	0	0	0	0	0	0	0	0	0	0	0	0	0	0	0	0	0	0	0	0	0	0	0	0	0	0	0	0
0	0	0	0	0	0	0	0	0	0	0	0	0	0	0	0	0	0	0	0	0	0	0	0	0	0	0	0	0	0	0
0	0	0	0	0	0	0	0	0	0	0	0	0	0	0	0	0	0	0	0	0	0	0	0	0	0	0	0	0	0	0
0	0	0	0	0	0	0	0	0	0	0	0	0	0	0	0	0	0	0	0	0	0	0	0	0	0	0	0	0	0	0
0	0	0	0	0	0	0	0	0	0	0	0	0	0	0	0	0	0	0	0	0	0	0	0	0	0	0	0	0	0	0
0	0	0	0	0	0	0	0	0	0	0	0	0	0	0	0	0	0	0	0	0	0	0	0	0	0	0	0	0	0	0
0	0	0	0	0	0	0	0	0	0	0	0	0	0	0	0	0	0	0	0	0	0	0	0	0	0	0	0	0	0	0
0	0	0	0	0	0	0	0	0	0	0	0	0	0	0	0	0	0	0	0	0	0	0	0	0	0	0	0	0	0	0
0	0	0	0	0	0	0	0	0	0	0	0	0	0	0	0	0	0	0	0	0	0	0	0	0	0	0	0	0	0	0
0	0	0	0	0	0	0	0	0	0	0	0	0	0	0	0	0	0	0	0	0	0	0	0	0	0	0	0	0	0	0
0	0	0	0	0	0	0	0	0	0	0	0	0	0	0	0	0	0	0	0	0	0	0	0	0	0	0	0	0	0	0
0	0	0	0	0	0	0	0	0	0	0	0	0	0	0	0	0	0	0	0	0	0	0	0	0	0	0	0	0	0	0
0	0	0	0	0	0	0	0	0	0	0	0	0	0	0	0	0	0	0	0	0	0	0	0	0	0	0	0	0	0	0
0	0	0	0	0	0	0	0	0	0	0	0	0	0	0	0	0	0	0	0	0	0	0	0	0	0	0	0	0	0	0
0	0	0	0	0	0	0	0	0	0	0	0	0	0	0	0	0	0	0	0	0	0	0	0	0	0	0	0	0	0	0
0	0	0	0	0	0	0	0	0	0	0	0	0	0	0	0	0	0	0	0	0	0	0	0	0	0	0	0	0	0	0
0	0	0	0	0	0	0	0	0	0	0	0	0	0	0	0	0	0	0	0	0	0	0	0	0	0	0	0	0	0	0
0	0	0	0	0	0	0	0	0	0	0	0	0	0	0	0	0	0	0	0	0	0	0	0	0	0	0	0	0	0	0
0	0	0	0	0	0	0	0	0	0	0	0	0	0	0	0	0	0	0	0	0	0	0	0	0	0	0	0	0	0	0
0	0	0	0	0	0	0	0	0	0	0	0	0	0	0	0	0	0	0	0	0	0	0	0	0	0	0	0	0	0	0
0	0	0	0	0	0	0	0	0	0	0	0	0	0	0	0	0	0	0	0	0	0	0	0	0	0	0	0	0	0	0
0	0	0	0	0	0	0	0	0	0	0	0	0	0	0	0	0	0	0	0	0	0	0	0	0	0	0	0	0	0	0
0	0	0	0	0	0	0	0	0	0	0	0	0	0	0	0	0	0	0	0	0	0	0	0	0	0	0	0	0	0	0
0	0	0	0	0	0	0	0	0	0	0	0	0	0	0	0	0	0	0	0	0	0	0	0	0	0	0	0	0	0	0
0	0	0	0	0	0	0	0	0	0	0	0	0	0	0	0	0	0	0	0	0	0	0	0	0	0	0	0	0	0	0
0	0	0	0	0	0	0	0	0	0	0	0	0	0	0	0	0	0	0	0	0	0	0	0	0	0	0	0	0	0	0
0	0	0	0	0	0	0	0	0	0	0	0	0	0	0	0	0	0	0	0	0	0	0	0	0	0	0	0	0	0	0
0	0	0	0	0	0	0	0	0	0	0	0	0	0	0	0	0	0	0	0	0	0	0	0	0	0	0	0	0	0	0
0	0	0	0	0	0	0	0	0	0	0	0	0	0	0	0	0	0	0	0	0	0	0	0	0	0	0	0	0	0	0
0	0	0	0	0	0	0	0	0	0	0	0	0	0	0	0	0	0	0	0	0	0	0	0	0	0	0	0	0	0	0
0	0	0	0	0	0	0	0	0	0	0	0	0	0	0	0	0	0	0	0	0	0	0	0	0	0	0	0	0	0	0
0	0	0	0	0	0	0	0	0	0	0	0	0	0	0	0	0	0	0	0	0	0	0	0	0	0	0	0	0	0	0
0	0	0	0	0	0	0	0	0	0	0	0	0	0	0	0	0	0	0	0	0	0	0	0	0	0	0	0	0	0	0
0	0	0	0	0	0	0	0	0	0	0	0	0	0	0	0	0	0	0	0	0	0	0	0	0	0	0	0	0	0	0
0	0	0	0	0	0	0	0	0	0	0	0	0	0	0	0	0	0	0	0	0	0	0	0	0	0	0	0	0	0	0
0	0	0	0	0	0	0	0	0	0	0	0	0	0	0	0	0	0	0	0	0	0	0	0	0	0	0	0	0	0	0
0	0	0	0	0	0	0	0	0	0	0	0	0	0	0	0	0	0	0	0	0	0	0	0	0	0	0	0	0	0	0
0	0	0	0	0	0	0	0	0	0	0	0	0	0	0	0	0	0	0	0	0	0	0	0	0	0	0	0	0	0	0
0	0	0	0	0	0	0	0	0	0	0	0	0	0	0	0	0	0	0	0	0	0	0	0	0	0	0	0	0	0	0
0	0	0	0	0	0	0	0	0	0	0	0	0	0	0	0	0	0	0	0	0	0	0	0	0	0	0	0	0	0	0
0	0	0	0	0	0	0	0	0	0	0	0	0	0	0	0	0	0	0	0	0	0	0	0	0	0	0	0	0	0	0
0	0	0	0	0	0	0	0	0	0	0	0	0	0	0	0	0	0	0	0	0	0	0	0	0	0	0	0	0	0	0
0	0	0	0	0	0	0	0	0	0	0	0	0	0	0	0	0	0	0	0	0	0	0	0	0	0	0	0	0	0	0
0	0	0	0	0	0	0	0	0	0	0	0	0	0	0	0	0	0	0	0	0	0	0	0	0	0	0	0	0	0	0
0	0	0	0	0	0	0	0	0	0	0	0	0	0	0	0	0	0	0	0	0	0	0	0	0	0	0	0	0	0	0
0	0	0	0	0	0	0	0	0	0	0	0	0	0	0	0	0	0	0	0	0	0	0	0	0	0	0	0	0	0	0
0	0	0	0	0	0	0	0	0	0	0	0	0	0	0	0	0	0	0	0	0	0	0	0	0	0	0	0	0	0	0
0	0	0	0	0	0	0	0	0	0	0	0	0	0	0	0	0	0	0	0	0	0	0	0	0	0	0	0	0	0	0
0	0	0	0	0	0	0	0	0	0	0	0	0	0	0	0	0	0	0	0	0	0	0	0	0	0	0	0	0	0	0
0	0	0	0	0	0	0	0	0	0	0	0	0	0	0	0	0	0	0	0	0	0	0	0	0	0	0	0	0	0	0
0	0	0	0	0	0	0	0	0	0	0	0	0	0	0	0	0	0	0	0	0	0	0	0	0	0	0	0	0	0	0
0	0	0	0	0	0	0	0	0	0	0	0	0	0	0	0	0	0	0	0	0	0	0	0	0	0	0	0	0	0	0
0	0	0	0	0	0	0	0	0	0	0	0	0	0	0	0	0	0	0	0	0	0	0	0	0	0	0	0	0	0	0
0	0	0	0	0	0	0	0	0	0	0	0	0	0	0	0	0	0	0	0	0	0	0	0	0	0	0	0	0	0	0
0	0	0	0	0	0	0	0	0	0	0	0	0	0	0	0	0	0	0	0	0	0	0	0	0	0	0	0	0	0	0
0	0	0	0	0	0	0	0	0	0	0	0	0	0	0	0	0	0	0	0	0	0	0	0	0	0	0	0	0	0	0
0	0	0	0	0	0	0	0	0	0	0	0	0	0	0	0	0	0	0	0	0	0	0	0	0	0	0	0	0	0	0
0	0	0	0	0	0	0	0	0	0	0	0	0	0	0	0	0	0	0	0	0	0	0	0	0	0	0	0	0	0	0
0	0	0	0	0	0	0	0	0	0	0	0	0	0	0	0	0	0	0	0	0	0	0	0	0	0	0	0	0	0	0
0	0	0	0	0	0	0	0	0	0	0	0	0	0	0	0	0	0	0	0	0	0	0	0	0	0	0	0	0	0	0
0	0	0	0	0	0	0	0	0	0	0	0	0	0	0	0	0	0	0	0	0	0	0	0	0	0	0	0	0	0	0
0	0	0	0	0	0	0	0	0	0	0	0	0	0	0	0	0	0	0	0	0	0	0	0	0	0	0	0	0	0	0
0	0	0	0	0	0	0	0	0	0	0	0	0	0	0	0	0	0	0	0	0	0	0	0	0	0	0	0	0	0	0
0	0	0	0	0	0	0	0	0	0	0	0	0	0	0	0	0	0	0	0	0	0	0	0	0	0	0	0	0	0	0
0	0	0	0	0	0	0	0	0	0	0	0	0	0	0	0	0	0	0	0	0	0	0	0	0	0	0	0	0	0	0
0	0	0	0	0	0	0	0	0	0	0	0	0	0	0	0	0	0	0	0	0	0	0	0	0	0	0	0	0	0	0
0	0	0	0	0	0	0	0	0	0	0	0	0	0	0	0	0	0	0	0	0	0	0	0	0	0	0	0	0	0	0
0	0	0	0	0	0	0	0	0	0	0	0	0	0	0	0	0	0	0	0	0	0	0	0	0	0	0	0	0	0	0
0	0	0	0	0	0	0	0	0	0	0	0	0	0	0	0	0	0	0	0	0	0	0	0	0	0	0	0	0	0	0
0	0	0	0	0	0	0	0	0	0	0	0	0	0	0	0	0	0	0	0	0	0	0	0	0	0	0	0	0	0	0
0	0	0	0	0	0	0	0	0	0	0	0	0	0	0	0	0	0	0	0	0	0	0	0	0	0	0	0	0	0	0
0	0	0	0	0	0	0	0	0	0	0	0	0	0	0	0	0	0	0	0	0	0	0	0	0	0	0	0	0	0	0
0	0	0	0	0	0	0	0	0	0	0	0	0	0	0	0	0	0	0	0	0	0	0	0	0	0	0	0	0	0	0
0	0	0	0	0	0	0	0	0	0	0	0	0	0	0	0	0	0	0	0	0	0	0	0	0	0	0	0	0	0	0
0	0	0	0	0	0	0	0	0	0	0	0	0	0	0	0	0	0	0	0	0	0	0	0	0	0	0	0	0	0	0
0	0	0	0	0	0	0	0	0	0	0	0	0	0	0	0	0	0	0	0	0	0	0	0	0	0	0	0	0	0	0
0	0	0	0	0	0	0	0	0	0	0	0	0	0	0	0	0	0	0	0	0	0	0	0	0	0	0	0	0	0	0
0	0	0	0	0	0	0	0	0	0	0	0	0	0	0	0	0	0	0	0	0	0	0	0	0	0	0	0	0	0	0
0	0	0	0	0	0	0	0	0	0	0	0	0	0	0	0	0	0	0	0	0	0	0	0	0	0	0	0	0	0	0
0	0	0	0	0	0	0	0	0	0	0	0	0	0	0	0	0	0	0	0	0	0	0	0	0	0	0	0	0	0	0
0	0	0	0	0	0	0	0	0	0	0	0	0	0	0	0	0	0	0	0	0	0	0	0	0	0	0	0	0	0	0
0	0	0	0	0	0	0	0	0	0	0	0	0	0	0	0	0	0	0	0	0	0	0	0	0	0	0	0	0	0	0
0	0	0	0	0	0	0	0	0	0	0	0	0	0	0	0	0	0	0	0	0	0	0	0	0	0	0	0	0	0	0
0	0	0	0	0	0	0	0	0	0	0	0	0	0	0	0	0	0	0	0	0	0	0	0	0	0	0	0	0	0	0
0	0	0	0	0	0	0	0	0	0	0	0	0	0	0	0	0	0	0	0	0	0	0	0	0	0	0	0	0	0	0
0	0	0	0	0	0	0	0	0	0	0	0	0	0	0	0	0	0	0	0	0	0	0	0	0	0	0	0	0	0	0
0	0	0	0	0	0	0	0	0	0	0	0	0	0	0	0	0	0	0	0	0	0	0	0	0	0	0	0	0	0	0
0	0	0	0	0	0	0	0	0	0	0	0	0	0	0	0	0	0	0	0	0	0	0	0	0	0	0	0	0	0	0
0	0	0	0	0	0	0	0	0	0	0	0	0	0	0	0	0	0	0	0	0	0	0	0	0	0	0	0	0	0	0
0	0	0	0	0	0	0	0	0	0	0	0	0	0	0	0	0	0	0	0	0	0	0	0	0	0	0	0	0	0	0
0	0	0	0	0	0	0	0	0	0	0	0	0	0	0	0	0	0	0	0	0	0	0	0	0	0	0	0	0	0	0
0	0	0	0	0	0	0	0	0	0	0	0	0	0	0	0	0	0	0	0	0	0	0	0	0	0	0	0	0	0	0
0	0	0	0	0	0	0	0	0	0	0	0	0	0	0	0	0	0	0	0	0	0	0	0	0	0	0	0	0	0	0
0	0	0	0	0	0	0	0	0	0	0	0	0	0	0	0	0	0	0	0	0	0	0	0	0	0	0	0	0	0	0
0	0	0	0	0	0	0	0	0	0	0	0	0	0	0	0	0	0	0	0	0	0	0	0	0	0	0	0	0	0	0
0	0	0	0	0	0	0	0	0	0	0	0	0	0	0	0	0	0	0	0	0	0	0	0	0	0	0	0	0	0	0
0	0	0	0	0	0	0	0	0	0	0	0	0	0	0	0	0	0	0	0	0	0	0	0	0	0	0	0	0	0	0
0	0	0	0	0	0	0	0	0	0	0	0	0	0	0	0	0	0	0	0	0	0	0	0	0	0	0	0	0	0	0
0	0	0	0	0	0	0	0	0	0	0	0	0	0	0	0	0	0	0	0	0	0	0	0	0	0	0	0	0	0	0
0	0	0	0	0	0	0	0	0	0	0	0	0	0	0	0	0	0	0	0	0	0	0	0	0	0	0	0	0	0	0
0	0	0	0	0	0	0	0	0	0	0	0	0	0	0	0	0	0	0	0	0	0	0	0	0	0	0	0	0	0	0
0	0	0	0	0	0	0	0	0	0	0	0	0	0	0	0	0	0	0	0	0	0	0	0	0	0	0	0	0	0	0
0	0	0	0	0	0	0	0	0	0	0	0	0	0	0	0	0	0	0	0	0	0	0	0	0	0	0	0	0	0	0
0	0	0	0	0	0	0	0	0	0	0	0	0	0	0	0	0	0	0	0	0	0	0	0	0	0	0	0	0	0	0
0	0	0	0	0	0	0	0	0	0	0	0	0	0	0	0	0	0	0	0	0	0	0	0	0	0	0	0	0	0	0
0	0	0	0	0	0	0	0	0	0	0	0	0	0	0	0	0	0	0	0	0	0	0	0	0	0	0	0	0	0	0
0	0	0	0	0	0	0	0	0	0	0	0	0	0	0	0	0	0	0	0	0	0	0	0	0	0	0	0	0	0	0
0	0	0	0	0	0	0	0	0	0	0	0	0	0	0	0	0	0	0	0	0	0	0	0	0	0	0	0	0	0	0
0	0	0	0	0	0	0	0	0	0	0	0	0	0	0	0	0	0	0	0	0	0	0	0	0	0	0	0	0	0	0
0	0	0	0	0	0	0	0	0	0	0	0	0	0	0	0	0	0	0	0	0	0	0	0	0	0	0	0	0	0	0
0	0	0	0	0	0	0	0	0	0	0	0	0	0	0	0	0	0	0	0	0	0	0	0	0	0	0	0	0	0	0
0	0	0	0	0	0	0	0	0	0	0	0	0	0	0	0	0	0	0	0	0	0	0	0	0	0	0	0	0	0	0
0	0	0	0	0	0	0	0	0	0	0	0	0	0	0	0	0	0	0	0	0	0	0	0	0	0	0	0	0	0	0
0	0	0	0	0	0	0	0	0	0	0	0	0	0	0	0	0	0	0	0	0	0	0	0	0	0	0	0	0	0	0
0	0	0	0	0	0	0	0	0	0	0	0	0	0	0	0	0	0	0	0	0	0	0	0	0	0	0	0	0	0	0
0	0	0	0	0	0	0	0	0	0	0	0	0	0	0	0	0	0	0	0	0	0	0	0	0	0	0	0	0	0	0
0	0	0	0	0	0	0	0	0	0	0	0	0	0	0	0	0	0	0	0	0	0	0	0	0	0	0	0	0	0	0
0	0	0	0	0	0	0	0	0	0	0	0	0	0	0	0	0	0	0	0	0	0	0	0	0	0	0	0	0	0	0
0	0	0	0	0	0	0	0	0	0	0	0	0	0	0	0	0	0	0	0	0	0	0	0	0	0	0	0	0	0	0
0	0	0	0	0	0	0	0	0	0	0	0	0	0	0	0	0	0	0	0	0	0	0	0	0	0	0	0	0	0	0
0	0	0	0	0	0	0	0	0	0	0	0	0	0	0	0	0	0	0	0	0	0	0	0	0	0	0	0	0	0	0
0	0	0	0	0	0	0	0	0	0	0	0	0	0	0	0	0	0	0	0	0	0	0	0	0	0	0	0	0	0	0
0	0	0	0	0	0	0	0	0	0	0	0	0	0	0	0	0	0	0	0	0	0	0	0	0	0	0	0	0	0	0
0	0	0	0	0	0	0	0	0	0	0	0	0	0	0	0	0	0	0	0	0	0	0	0	0	0	0	0	0	0	0
0	0	0	0	0	0	0	0	0	0	0	0	0	0	0	0	0	0	0	0	0	0	0	0	0	0	0	0	0	0	0
0	0	0	0	0	0	0	0	0	0	0	0	0	0	0	0	0	0	0	0	0	0	0	0	0	0	0	0	0	0	0
0	0	0	0	0	0	0	0	0	0	0	0	0	0	0	0	0	0	0	0	0	0	0	0	0	0	0	0	0	0	0
0	0	0	0	0	0	0	0	0	0	0	0	0	0	0	0	0	0	0	0	0	0	0	0	0	0	0	0	0	0	0
0	0	0	0	0	0	0	0	0	0	0	0	0	0	0	0	0	0	0	0	0	0	0	0	0	0	0	0	0	0	0
0	0	0	0	0	0	0	0	0	0	0	0	0	0	0	0	0	0	0	0	0	0	0	0	0	0	0	0	0	0	0
0	0	0	0	0	0	0	0	0	0	0	0	0	0	0	0	0	0	0	0	0	0	0	0	0	0	0	0	0	0	0
0	0	0	0	0	0	0	0	0	0	0	0	0	0	0	0	0	0	0	0	0	0	0	0	0	0	0	0	0	0	0
0	0	0	0	0	0	0	0	0	0	0	0	0	0	0	0	0	0	0	0	0	0	0	0	0	0	0	0	0	0	0
0	0	0	0	0	0	0	0	0	0	0	0	0	0	0	0	0	0	0	0	0	0	0	0	0	0	0	0	0	0	0
0	0	0	0	0	0	0	0	0	0	0	0	0	0	0	0	0	0	0	0	0	0	0	0	0	0	0	0	0	0	0
0	0	0	0	0	0	0	0	0	0	0	0	0	0	0	0	0	0	0	0	0	0	0	0	0	0	0	0	0	0	0
0	0	0	0	0	0	0	0	0	0	0	0	0	0	0	0	0	0	0	0	0	0	0	0	0	0	0	0	0	0	0
0	0	0	0	0	0	0	0	0	0	0	0	0	0	0	0	0	0	0	0	0	0	0	0	0	0	0	0	0	0	0
0	0	0	0	0	0	0	0	0	0	0	0	0	0	0	0	0	0	0	0	0	0	0	0	0	0	0	0	0	0	0
0	0	0	0	0	0	0	0	0	0	0	0	0	0	0	0	0	0	0	0	0	0	0	0	0	0	0	0	0	0	0
0	0	0	0	0	0	0	0	0	0	0	0	0	0	0	0	0	0	0	0	0	0	0	0	0	0	0	0	0	0	0
0	0	0	0	0	0	0	0	0	0	0	0	0	0	0	0	0	0	0	0	0	0	0	0	0	0	0	0	0	0	0
0	0	0	0	0	0	0	0	0	0	0	0	0	0	0	0	0	0	0	0	0	0	0	0	0	0	0	0	0	0	0
0	0	0	0	0	0	0	0	0	0	0	0	0	0	0	0	0	0	0	0	0	0	0	0	0	0	0	0	0	0	0
0	0	0	0	0	0	0	0	0	0	0	0	0	0	0	0	0	0	0	0	0	0	0	0	0	0	0	0	0	0	0
0	0	0	0	0	0	0	0	0	0	0	0	0	0	0	0	0	0	0	0	0	0	0	0	0	0	0	0	0	0	0
0	0	0	0	0	0	0	0	0	0	0	0	0	0	0	0	0	0	0	0	0	0	0	0	0	0	0	0	0	0	0
0	0	0	0	0	0	0	0	0	0	0	0	0	0	0	0	0	0	0	0	0	0	0	0	0	0	0	0	0	0	0
0	0	0	0	0	0	0	0	0	0	0	0	0	0	0	0	0	0	0	0	0	0	0	0	0	0	0	0	0	0	0
0	0	0	0	0	0	0	0	0	0	0	0	0	0	0	0	0	0	0	0	0	0	0	0	0	0	0	0	0	0	0
0	0	0	0	0	0	0	0	0	0	0	0	0	0	0	0	0	0	0	0	0	0	0	0	0	0	0	0	0	0	0
0	0	0	0	0	0	0	0	0	0	0	0	0	0	0	0	0	0	0	0	0	0	0	0	0	0	0	0	0	0	0
0	0	0	0	0	0	0	0	0	0	0	0	0	0	0	0	0	0	0	0	0	0	0	0	0	0	0	0	0	0	0
0	0	0	0	0	0	0	0	0	0	0	0	0	0	0	0	0	0	0	0	0	0	0	0	0	0	0	0	0	0	0
0	0	0	0	0	0	0	0	0	0	0	0	0	0	0	0	0	0	0	0	0	0	0	0	0	0	0	0	0	0	0
0	0	0	0	0	0	0	0	0	0	0	0	0	0	0	0	0	0	0	0	0	0	0	0	0	0	0	0	0	0	0
0	0	0	0	0	0	0	0	0	0	0	0	0	0	0	0	0	0	0	0	0	0	0	0	0	0	0	0	0	0	0
0	0	0	0	0	0	0	0	0	0	0	0	0	0	0	0	0	0	0	0	0	0	0	0	0	0	0	0	0	0	0
0	0	0	0	0	0	0	0	0	0	0	0	0	0	0	0	0	0	0	0	0	0	0	0	0	0	0	0	0	0	0
0	0	0	0	0	0	0	0	0	0	0	0	0	0	0	0	0	0	0	0	0	0	0	0	0	0	0	0	0	0	0
0	0	0	0	0	0	0	0	0	0	0	0	0	0	0	0	0	0	0	0	0	0	0	0	0	0	0	0	0	0	0
0	0	0	0	0	0	0	0	0	0	0	0	0	0	0	0	0	0	0	0	0	0	0	0	0	0	0	0	0	0	0
0	0	0	0	0	0	0	0	0	0	0	0	0	0	0	0	0	0	0	0	0	0	0	0	0	0	0	0	0	0	0
0	0	0	0	0	0	0	0	0	0	0	0	0	0	0	0	0	0	0	0	0	0	0	0	0	0	0	0	0	0	0
0	0	0	0	0	0	0	0	0	0	0	0	0	0	0	0	0	0	0	0	0	0	0	0	0	0	0	0	0	0	0
0	0	0	0	0	0	0	0	0	0	0	0	0	0	0	0	0	0	0	0	0	0	0	0	0	0	0	0	0	0	0
0	0	0	0	0	0	0	0	0	0	0	0	0	0	0	0	0	0	0	0	0	0	0	0	0	0	0	0	0	0	0
0	0	0	0	0	0	0	0	0	0	0	0	0	0	0	0	0	0	0	0	0	0	0	0	0	0	0	0	0	0	0
0	0	0	0	0	0	0	0	0	0	0	0	0	0	0	0	0	0	0	0	0	0	0	0	0	0	0	0	0	0	0
0	0	0	0	0	0	0	0	0	0	0	0	0	0	0	0	0	0	0	0	0	0	0	0	0	0	0	0	0	0	0
0	0	0	0	0	0	0	0	0	0	0	0	0	0	0	0	0	0	0	0	0	0	0	0	0	0	0	0	0	0	0
0	0	0	0	0	0	0	0	0	0	0	0	0	0	0	0	0	0	0	0	0	0	0	0	0	0	0	0	0	0	0
0	0	0	0	0	0	0	0	0	0	0	0	0	0	0	0	0	0	0	0	0	0	0	0	0	0	0	0	0	0	0
0	0	0	0	0	0	0	0	0	0	0	0	0	0	0	0	0	0	0	0	0	0	0	0	0	0	0	0	0	0	0
0	0	0	0	0	0	0	0	0	0	0	0	0	0	0	0	0	0	0	0	0	0	0	0	0	0	0	0	0	0	0
0	0	0	0	0	0	0	0	0	0	0	0	0	0	0	0	0	0	0	0	0	0	0	0	0	0	0	0	0	0	0
0	0	0	0	0	0	0	0	0	0	0	0	0	0	0	0	0	0	0	0	0	0	0	0	0	0	0	0	0	0	0
0	0	0	0	0	0	0	0	0	0	0	0	0	0	0	0	0	0	0	0	0	0	0	0	0	0	0	0	0	0	0
0	0	0	0	0	0	0	0	0	0	0	0	0	0	0	0	0	0	0	0	0	0	0	0	0	0	0	0	0	0	0
0	0	0	0	0	0	0	0	0	0	0	0	0	0	0	0	0	0	0	0	0	0	0	0	0	0	0	0	0	0	0
0	0	0	0	0	0	0	0	0	0	0	0	0	0	0	0	0	0	0	0	0	0	0	0	0	0	0	0	0	0	0
0	0	0	0	0	0	0	0	0	0	0	0	0	0	0	0	0	0	0	0	0	0	0	0	0	0	0	0	0	0	0
0	0	0	0	0	0	0	0	0	0	0	0	0	0	0	0	0	0	0	0	0	0	0	0	0	0	0	0	0	0	0
0	0	0	0	0	0	0	0	0	0	0	0	0	0	0	0	0	0	0	0	0	0	0	0	0	0	0	0	0	0	0
0	0	0	0	0	0	0	0	0	0	0	0	0	0	0	0	0	0	0	0	0	0	0	0	0	0	0	0	0	0	0
0	0	0	0	0	0	0	0	0	0	0	0	0	0	0	0	0	0	0	0	0	0	0	0	0	0	0	0	0	0	0
0	0	0	0	0	0	0	0	0	0	0	0	0	0	0	0	0	0	0	0	0	0	0	0	0	0	0	0	0	0	0
0	0	0	0	0	0	0	0	0	0	0	0	0	0	0	0	0	0	0	0	0	0	0	0	0	0	0	0	0	0	0
0	0	0	0	0	0	0	0	0	0	0	0	0	0	0	0	0	0	0	0	0	0	0	0	0	0	0	0	0	0	0
0	0	0	0	0	0	0	0	0	0	0	0	0	0	0	0	0	0	0	0	0	0	0	0	0	0	0	0	0	0	0
0	0	0	0	0	0	0	0	0	0	0	0	0	0	0	0	0	0	0	0	0	0	0	0	0	0	0	0	0	0	0
0	0	0	0	0	0	0	0	0	0	0	0	0	0	0	0	0	0	0	0	0	0	0	0	0	0	0	0	0	0	0
0	0	0	0	0	0	0	0	0	0	0	0	0	0	0	0	0	0	0	0	0	0	0	0	0	0	0	0	0	0	0
0	0	0	0	0	0	0	0	0	0	0	0	0	0	0	0	0	0	0	0	0	0	0	0	0	0	0	0	0	0	0
0	0	0	0	0	0	0	0	0	0	0	0	0	0	0	0	0	0	0	0	0	0	0	0	0	0	0	0	0	0	0
0	0	0	0	0	0	0	0	0	0	0	0	0	0	0	0	0	0	0	0	0	0	0	0	0	0	0	0	0	0	0
0	0	0	0	0	0	0	0	0	0	0	0	0	0	0	0	0	0	0	0	0	0	0	0	0	0	0	0	0	0	0
0	0	0	0	0	0	0	0	0	0	0	0	0	0	0	0	0	0	0	0	0	0	0	0	0	0	0	0	0	0	0
0	0	0	0	0	0	0	0	0	0	0	0	0	0	0	0	0	0	0	0	0	0	0	0	0	0	0	0	0	0	0
0	0	0	0	0	0	0	0	0	0	0	0	0	0	0	0	0	0	0	0	0	0	0	0	0	0	0	0	0	0	0
0	0	0	0	0	0	0	0	0	0	0	0	0	0	0	0	0	0	0	0	0	0	0	0	0	0	0	0	0	0	0
0	0	0	0	0	0	0	0	0	0	0	0	0	0	0	0	0	0	0	0	0	0	0	0	0	0	0	0	0	0	0
0	0	0	0	0	0	0	0	0	0	0	0	0	0	0	0	0	0	0	0	0	0	0	0	0	0	0	0	0	0	0
0	0	0	0	0	0	0	0	0	0	0	0	0	0	0	0	0	0	0	0	0	0	0	0	0	0	0	0	0	0	0
0	0	0	0	0	0	0	0	0	0	0	0	0	0	0	0	0	0	0	0	0	0	0	0	0	0	0	0	0	0	0
0	0	0	0	0	0	0	0	0	0	0	0	0	0	0	0	0	0	0	0	0	0	0	0	0	0	0	0	0	0	0
0	0	0	0	0	0	0	0	0	0	0	0	0	0	0	0	0	0	0	0	0	0	0	0	0	0	0	0	0	0	0
0	0	0	0	0	0	0	0	0	0	0	0	0	0	0	0	0	0	0	0	0	0	0	0	0	0	0	0	0	0	0
0	0	0	0	0	0	0	0	0	0	0	0	0	0	0	0	0	0	0	0	0	0	0	0	0	0	0	0	0	0	0
0	0	0	0	0	0	0	0	0	0	0	0	0	0	0	0	0	0	0	0	0	0	0	0	0	0	0	0	0	0	0
0	0	0	0	0	0	0	0	0	0	0	0	0	0	0	0	0	0	0	0	0	0	0	0	0	0	0	0	0	0	0
0	0	0	0	0	0	0	0	0	0	0	0	0	0	0	0	0	0	0	0	0	0	0	0	0	0	0	0	0	0	0
0	0	0	0	0	0	0	0	0	0	0	0	0	0	0	0	0	0	0	0	0	0	0	0	0	0	0	0	0	0	0
0	0	0	0	0	0	0	0	0	0	0	0	0	0	0	0	0	0	0	0	0	0	0	0	0	0	0	0	0	0	0
0	0	0	0	0	0	0	0	0	0	0	0	0	0	0	0	0	0	0	0	0	0	0	0	0	0	0	0	0	0	0
0	0	0	0	0	0	0	0	0	0	0	0	0	0	0	0	0	0	0	0	0	0	0	0	0	0	0	0	0	0	0
0	0	0	0	0	0	0	0	0	0	0	0	0	0	0	0	0	0	0	0	0	0	0	0	0	0	0	0	0	0	0
0	0	0	0	0	0	0	0	0	0	0	0	0	0	0	0	0	0	0	0	0	0	0	0	0	0	0	0	0	0	0
0	0	0	0	0	0	0	0	0	0	0	0	0	0	0	0	0	0	0	0	0	0	0	0	0	0	0	0	0	0	0
0	0	0	0	0	0	0	0	0	0	0	0	0	0	0	0	0	0	0	0	0	0	0	0	0	0	0	0	0	0	0
0	0	0	0	0	0	0	0	0	0	0	0	0	0	0	0	0	0	0	0	0	0	0	0	0	0	0	0	0	0	0
0	0	0	0	0	0	0	0	0	0	0	0	0	0	0	0	0	0	0	0	0	0	0	0	0	0	0	0	0	0	0
0	0	0	0	0	0	0	0	0	0	0	0	0	0	0	0	0	0	0	0	0	0	0	0	0	0	0	0	0	0	0
0	0	0	0	0	0	0	0	0	0	0	0	0	0	0	0	0	0	0	0	0	0	0	0	0	0	0	0	0	0	0
0	0	0	0	0	0	0	0	0	0	0	0	0	0	0	0	0	0	0	0	0	0	0	0	0	0	0	0	0	0	0
0	0	0	0	0	0	0	0	0	0	0	0	0	0	0	0	0	0	0	0	0	0	0	0	0	0	0	0	0	0	0
0	0	0	0	0	0	0	0	0	0	0	0	0	0	0	0	0	0	0	0	0	0	0	0	0	0	0	0	0	0	0
0	0	0	0	0	0	0	0	0	0	0	0	0	0	0	0	0	0	0	0	0	0	0	0	0	0	0	0	0	0	0
0	0	0	0	0	0	0	0	0	0	0	0	0	0	0	0	0	0	0	0	0	0	0	0	0	0	0	0	0	0	0
0	0	0	0	0	0	0	0	0	0	0	0	0	0	0	0	0	0	0	0	0	0	0	0	0	0	0	0	0	0	0
0	0	0	0	0	0	0	0	0	0	0	0	0	0	0	0	0	0	0	0	0	0	0	0	0	0	0	0	0	0	0
0	0	0	0	0	0	0	0	0	0	0	0	0	0	0	0	0	0	0	0	0	0	0	0	0	0	0	0	0	0	0
0	0	0	0	0	0	0	0	0	0	0	0	0	0	0	0	0	0	0	0	0	0	0	0	0	0	0	0	0	0	0
0	0	0	0	0	0	0	0	0	0	0	0	0	0	0	0	0	0	0	0	0	0	0	0	0	0	0	0	0	0	0
0	0	0	0	0	0	0	0	0	0	0	0	0	0	0	0	0	0	0	0	0	0	0	0	0	0	0	0	0	0	0
0	0	0	0	0	0	0	0	0	0	0	0	0	0	0	0	0	0	0	0	0	0	0	0	0	0	0	0	0	0	0
0	0	0	0	0	0	0	0	0	0	0	0	0	0	0	0	0	0	0	0	0	0	0	0	0	0	0	0	0	0	0
0	0	0	0	0	0	0	0	0	0	0	0	0	0	0	0	0	0	0	0	0	0	0	0	0	0	0	0	0	0	0
0	0	0	0	0	0	0	0	0	0	0	0	0	0	0	0	0	0	0	0	0	0	0	0	0	0	0	0	0	0	0
0	0	0	0	0	0	0	0	0	0	0	0	0	0	0	0	0	0	0	0	0	0	0	0	0	0	0	0	0	0	0
0	0	0	0	0	0	0	0	0	0	0	0	0	0	0	0	0	0	0	0	0	0	0	0	0	0	0	0	0	0	0
0	0	0	0	0	0	0	0	0	0	0	0	0	0	0	0	0	0	0	0	0	0	0	0	0	0	0	0	0	0	0
0	0	0	0	0	0	0	0	0	0	0	0	0	0	0	0	0	0	0	0	0	0	0	0	0	0	0	0	0	0	0
0	0	0	0	0	0	0	0	0	0	0	0	0	0	0	0	0	0	0	0	0	0	0	0	0	0	0	0	0	0	0
0	0	0	0	0	0	0	0	0	0	0	0	0	0	0	0	0	0	0	0	0	0	0	0	0	0	0	0	0	0	0
0	0	0	0	0	0	0	0	0	0	0	0	0	0	0	0	0	0	0	0	0	0	0	0	0	0	0	0	0	0	0
0	0	0	0	0	0	0	0	0	0	0	0	0	0	0	0	0	0	0	0	0	0	0	0	0	0	0	0	0	0	0
0	0	0	0	0	0	0	0	0	0	0	0	0	0	0	0	0	0	0	0	0	0	0	0	0	0	0	0	0	0	0
0	0	0	0	0	0	0	0	0	0	0	0	0	0	0	0	0	0	0	0	0	0	0	0	0	0	0	0	0	0	0
0	0	0	0	0	0	0	0	0	0	0	0	0	0	0	0	0	0	0	0	0	0	0	0	0	0	0	0	0	0	0
0	0	0	0	0	0	0	0	0	0	0	0	0	0	0	0	0	0	0	0	0	0	0	0	0	0	0	0	0	0	0
0	0	0	0	0	0	0	0	0	0	0	0	0	0	0	0	0	0	0	0	0	0	0	0	0	0	0	0	0	0	0
0	0	0	0	0	0	0	0	0	0	0	0	0	0	0	0	0	0	0	0	0	0	0	0	0	0	0	0	0	0	0
0	0	0	0	0	0	0	0	0	0	0	0	0	0	0	0	0	0	0	0	0	0	0	0	0	0	0	0	0	0	0
0	0	0	0	0	0	0	0	0	0	0	0	0	0	0	0	0	0	0	0	0	0	0	0	0	0	0	0	0	0	0
0	0	0	0	0	0	0	0	0	0	0	0	0	0	0	0	0	0	0	0	0	0	0	0	0	0	0	0	0	0	0
0	0	0	0	0	0	0	0	0	0	0	0	0	0	0	0	0	0	0	0	0	0	0	0	0	0	0	0	0	0	0
0	0	0	0	0	0	0	0	0	0	0	0	0	0	0	0	0	0	0	0	0	0	0	0	0	0	0	0	0	0	0
0	0	0	0	0	0	0	0	0	0	0	0	0	0	0	0	0	0	0	0	0	0	0	0	0	0	0	0	0	0	0
0	0	0	0	0	0	0	0	0	0	0	0	0	0	0	0	0	0	0	0	0	0	0	0	0	0	0	0	0	0	0
0	0	0	0	0	0	0	0	0	0	0	0	0	0	0	0	0	0	0	0	0	0	0	0	0	0	0	0	0	0	0
0	0	0	0	0	0	0	0	0	0	0	0	0	0	0	0	0	0	0	0	0	0	0	0	0	0	0	0	0	0	0
0	0	0	0	0	0	0	0	0	0	0	0	0	0	0	0	0	0	0	0	0	0	0	0	0	0	0	0	0	0	0
0	0	0	0	0	0	0	0	0	0	0	0	0	0	0	0	0	0	0	0	0	0	0	0	0	0	0	0	0	0	0
0	0	0	0	0	0	0	0	0	0	0	0	0	0	0	0	0	0	0	0	0	0	0	0	0	0	0	0	0	0	0
0	0	0	0	0	0	0	0	0	0	0	0	0	0	0	0	0	0	0	0	0	0	0	0	0	0	0	0	0	0	0
0	0	0	0	0	0	0	0	0	0	0	0	0	0	0	0	0	0	0	0	0	0	0	0	0	0	0	0	0	0	0
0	0	0	0	0	0	0	0	0	0	0	0	0	0	0	0	0	0	0	0	0	0	0	0	0	0	0	0	0	0	0
0	0	0	0	0	0	0	0	0	0	0	0	0	0	0	0	0	0	0	0	0	0	0	0	0	0	0	0	0	0	0
0	0	0	0	0	0	0	0	0	0	0	0	0	0	0	0	0	0	0	0	0	0	0	0	0	0	0	0	0	0	0
0	0	0	0	0	0	0	0	0	0	0	0	0	0	0	0	0	0	0	0	0	0	0	0	0	0	0	0	0	0	0
0	0	0	0	0	0	0	0	0	0	0	0	0	0	0	0	0	0	0	0	0	0	0	0	0	0	0	0	0	0	0
0	0	0	0	0	0	0	0	0	0	0	0	0	0	0	0	0	0	0	0	0	0	0	0	0	0	0	0	0	0	0
0	0	0	0	0	0	0	0	0	0	0	0	0	0	0	0	0	0	0	0	0	0	0	0	0	0	0	0	0	0	0
0	0	0	0	0	0	0	0	0	0	0	0	0	0	0	0	0	0	0	0	0	0	0	0	0	0	0	0	0	0	0
0	0	0	0	0	0	0	0	0	0	0	0	0	0	0	0	0	0	0	0	0	0	0	0	0	0	0	0	0	0	0
0	0	0	0	0	0	0	0	0	0	0	0	0	0	0	0	0	0	0	0	0	0	0	0	0	0	0	0	0	0	0
0	0	0	0	0	0	0	0	0	0	0	0	0	0	0	0	0	0	0	0	0	0	0	0	0	0	0	0	0	0	0
0	0	0	0	0	0	0	0	0	0	0	0	0	0	0	0	0	0	0	0	0	0	0	0	0	0	0	0	0	0	0
0	0	0	0	0	0	0	0	0	0	0	0	0	0	0	0	0	0	0	0	0	0	0	0	0	0	0	0	0	0	0
0	0	0	0	0	0	0	0	0	0	0	0	0	0	0	0	0	0	0	0	0	0	0	0	0	0	0	0	0	0	0
0	0	0	0	0	0	0	0	0	0	0	0	0	0	0	0	0	0	0	0	0	0	0	0	0	0	0	0	0	0	0
0	0	0	0	0	0	0	0	0	0	0	0	0	0	0	0	0	0	0	0	0	0	0	0	0	0	0	0	0	0	0
0	0	0	0	0	0	0	0	0	0	0	0	0	0	0	0	0	0	0	0	0	0	0	0	0	0	0	0	0	0	0
0	0	0	0	0	0	0	0	0	0	0	0	0	0	0	0	0	0	0	0	0	0	0	0	0	0	0	0	0	0	0
0	0	0	0	0	0	0	0	0	0	0	0	0	0	0	0	0	0	0	0	0	0	0	0	0	0	0	0	0	0	0
0	0	0	0	0	0	0	0	0	0	0	0	0	0	0	0	0	0	0	0	0	0	0	0	0	0	0	0	0	0	0
0	0	0	0	0	0	0	0	0	0	0	0	0	0	0	0	0	0	0	0	0	0	0	0	0	0	0	0	0	0	0
0	0	0	0	0	0	0	0	0	0	0	0	0	0	0	0	0	0	0	0	0	0	0	0	0	0	0	0	0	0	0
0	0	0	0	0	0	0	0	0	0	0	0	0	0	0	0	0	0	0	0	0	0	0	0	0	0	0	0	0	0	0
0	0	0	0	0	0	0	0	0	0	0	0	0	0	0	0	0	0	0	0	0	0	0	0	0	0	0	0	0	0	0
0	0	0	0	0	0	0	0	0	0	0	0	0	0	0	0	0	0	0	0	0	0	0	0	0	0	0	0	0	0	0
0	0	0	0	0	0	0	0	0	0	0	0	0	0	0	0	0	0	0	0	0	0	0	0	0	0	0	0	0	0	0
0	0	0	0	0	0	0	0	0	0	0	0	0	0	0	0	0	0	0	0	0	0	0	0	0	0	0	0	0	0	0
0	0	0	0	0	0	0	0	0	0	0	0	0	0	0	0	0	0	0	0	0	0	0	0	0	0	0	0	0	0	0
0	0	0	0	0	0	0	0	0	0	0	0	0	0	0	0	0	0	0	0	0	0	0	0	0	0	0	0	0	0	0
0	0	0	0	0	0	0	0	0	0	0	0	0	0	0	0	0	0	0	0	0	0	0	0	0	0	0	0	0	0	0
0	0	0	0	0	0	0	0	0	0	0	0	0	0	0	0	0	0	0	0	0	0	0	0	0	0	0	0	0	0	0
0	0	0	0	0	0	0	0	0	0	0	0	0	0	0	0	0	0	0	0	0	0	0	0	0	0	0	0	0	0	0
0	0	0	0	0	0	0	0	0	0	0	0	0	0	0	0	0	0	0	0	0	0	0	0	0	0	0	0	0	0	0
0	0	0	0	0	0	0	0	0	0	0	0	0	0	0	0	0	0	0	0	0	0	0	0	0	0	0	0	0	0	0
0	0	0	0	0	0	0	0	0	0	0	0	0	0	0	0	0	0	0	0	0	0	0	0	0	0	0	0	0	0	0
0	0	0	0	0	0	0	0	0	0	0	0	0	0	0	0	0	0	0	0	0	0	0	0	0	0	0	0	0	0	0
0	0	0	0	0	0	0	0	0	0	0	0	0	0	0	0	0	0	0	0	0	0	0	0	0	0	0	0	0	0	0
0	0	0	0	0	0	0	0	0	0	0	0	0	0	0	0	0	0	0	0	0	0	0	0	0	0	0	0	0	0	0
0	0	0	0	0	0	0	0	0	0	0	0	0	0	0	0	0	0	0	0	0	0	0	0	0	0	0	0	0	0	0
0	0	0	0	0	0	0	0	0	0	0	0	0	0	0	0	0	0	0	0	0	0	0	0	0	0	0	0	0	0	0
0	0	0	0	0	0	0	0	0	0	0	0	0	0	0	0	0	0	0	0	0	0	0	0	0	0	0	0	0	0	0
0	0	0	0	0	0	0	0	0	0	0	0	0	0	0	0	0	0	0	0	0	0	0	0	0	0	0	0	0	0	0
0	0	0	0	0	0	0	0	0	0	0	0	0	0	0	0	0	0	0	0	0	0	0	0	0	0	0	0	0	0	0
0	0	0	0	0	0	0	0	0	0	0	0	0	0	0	0	0	0	0	0	0	0	0	0	0	0	0	0	0	0	0
0	0	0	0	0	0	0	0	0	0	0	0	0	0	0	0	0	0	0	0	0	0	0	0	0	0	0	0	0	0	0
0	0	0	0	0	0	0	0	0	0	0	0	0	0	0	0	0	0	0	0	0	0	0	0	0	0	0	0	0	0	0
0	0	0	0	0	0	0	0	0	0	0	0	0	0	0	0	0	0	0	0	0	0	0	0	0	0	0	0	0	0	0
0	0	0	0	0	0	0	0	0	0	0	0	0	0	0	0	0	0	0	0	0	0	0	0	0	0	0	0	0	0	0
0	0	0	0	0	0	0	0	0	0	0	0	0	0	0	0	0	0	0	0	0	0	0	0	0	0	0	0	0	0	0
0	0	0	0	0	0	0	0	0	0	0	0	0	0	0	0	0	0	0	0	0	0	0	0	0	0	0	0	0	0	0
0	0	0	0	0	0	0	0	0	0	0	0	0	0	0	0	0	0	0	0	0	0	0	0	0	0	0	0	0	0	0
0	0	0	0	0	0	0	0	0	0	0	0	0	0	0	0	0	0	0	0	0	0	0	0	0	0	0	0	0	0	0
0	0	0	0	0	0	0	0	0	0	0	0	0	0	0	0	0	0	0	0	0	0	0	0	0	0	0	0	0	0	0
0	0	0	0	0	0	0	0	0	0	0	0	0	0	0	0	0	0	0	0	0	0	0	0	0	0	0	0	0	0	0
0	0	0	0	0	0	0	0	0	0	0	0	0	0	0	0	0	0	0	0	0	0	0	0	0	0	0	0	0	0	0
0	0	0	0	0	0	0	0	0	0	0	0	0	0	0	0	0	0	0	0	0	0	0	0	0	0	0	0	0	0	0
0	0	0	0	0	0	0	0	0	0	0	0	0	0	0	0	0	0	0	0	0	0	0	0	0	0	0	0	0	0	0
0	0	0	0	0	0	0	0	0	0	0	0	0	0	0	0	0	0	0	0	0	0	0	0	0	0	0	0	0	0	0
0	0	0	0	0	0	0	0	0	0	0	0	0	0	0	0	0	0	0	0	0	0	0	0	0	0	0	0	0	0	0
0	0	0	0	0	0	0	0	0	0	0	0	0	0	0	0	0	0	0	0	0	0	0	0	0	0	0	0	0	0	0
0	0	0	0	0	0	0	0	0	0	0	0	0	0	0	0	0	0	0	0	0	0	0	0	0	0	0	0	0	0	0
0	0	0	0	0	0	0	0	0	0	0	0	0	0	0	0	0	0	0	0	0	0	0	0	0	0	0	0	0	0	0
0	0	0	0	0	0	0	0	0	0	0	0	0	0	0	0	0	0	0	0	0	0	0	0	0	0	0	0	0	0	0
0	0	0	0	0	0	0	0	0	0	0	0	0	0	0	0	0	0	0	0	0	0	0	0	0	0	0	0	0	0	0
0	0	0	0	0	0	0	0	0	0	0	0	0	0	0	0	0	0	0	0	0	0	0	0	0	0	0	0	0	0	0
0	0	0	0	0	0	0	0	0	0	0	0	0	0	0	0	0	0	0	0	0	0	0	0	0	0	0	0	0	0	0
0	0	0	0	0	0	0	0	0	0	0	0	0	0	0	0	0	0	0	0	0	0	0	0	0	0	0	0	0	0	0
0	0	0	0	0	0	0	0	0	0	0	0	0	0	0	0	0	0	0	0	0	0	0	0	0	0	0	0	0	0	0
0	0	0	0	0	0	0	0	0	0	0	0	0	0	0	0	0	0	0	0	0	0	0	0	0	0	0	0	0	0	0
0	0	0	0	0	0	0	0	0	0	0	0	0	0	0	0	0	0	0	0	0	0	0	0	0	0	0	0	0	0	0
0	0	0	0	0	0	0	0	0	0	0	0	0	0	0	0	0	0	0	0	0	0	0	0	0	0	0	0	0	0	0
0	0	0	0	0	0	0	0	0	0	0	0	0	0	0	0	0	0	0	0	0	0	0	0	0	0	0	0	0	0	0
0	0	0	0	0	0	0	0	0	0	0	0	0	0	0	0	0	0	0	0	0	0	0	0	0	0	0	0	0	0	0
0	0	0	0	0	0	0	0	0	0	0	0	0	0	0	0	0	0	0	0	0	0	0	0	0	0	0	0	0	0	0
0	0	0	0	0	0	0	0	0	0	0	0	0	0	0	0	0	0	0	0	0	0	0	0	0	0	0	0	0	0	0
0	0	0	0	0	0	0	0	0	0	0	0	0	0	0	0	0	0	0	0	0	0	0	0	0	0	0	0	0	0	0
0	0	0	0	0	0	0	0	0	0	0	0	0	0	0	0	0	0	0	0	0	0	0	0	0	0	0	0	0	0	0
0	0	0	0	0	0	0	0	0	0	0	0	0	0	0	0	0	0	0	0	0	0	0	0	0	0	0	0	0	0	0
0	0	0	0	0	0	0	0	0	0	0	0	0	0	0	0	0	0	0	0	0	0	0	0	0	0	0	0	0	0	0
0	0	0	0	0	0	0	0	0	0	0	0	0	0	0	0	0	0	0	0	0	0	0	0	0	0	0	0	0	0	0
0	0	0	0	0	0	0	0	0	0	0	0	0	0	0	0	0	0	0	0	0	0	0	0	0	0	0	0	0	0	0
0	0	0	0	0	0	0	0	0	0	0	0	0	0	0	0	0	0	0	0	0	0	0	0	0	0	0	0	0	0	0
0	0	0	0	0	0	0	0	0	0	0	0	0	0	0	0	0	0	0	0	0	0	0	0	0	0	0	0	0	0	0
0	0	0	0	0	0	0	0	0	0	0	0	0	0	0	0	0	0	0	0	0	0	0	0	0	0	0	0	0	0	0
0	0	0	0	0	0	0	0	0	0	0	0	0	0	0	0	0	0	0	0	0	0	0	0	0	0	0	0	0	0	0
0	0	0	0	0	0	0	0	0	0	0	0	0	0	0	0	0	0	0	0	0	0	0	0	0	0	0	0	0	0	0
0	0	0	0	0	0	0	0	0	0	0	0	0	0	0	0	0	0	0	0	0	0	0	0	0	0	0	0	0	0	0
0	0	0	0	0	0	0	0	0	0	0	0	0	0	0	0	0	0	0	0	0	0	0	0	0	0	0	0	0	0	0
0	0	0	0	0	0	0	0	0	0	0	0	0	0	0	0	0	0	0	0	0	0	0	0	0	0	0	0	0	0	0
0	0	0	0	0	0	0	0	0	0	0	0	0	0	0	0	0	0	0	0	0	0	0	0	0	0	0	0	0	0	0
0	0	0	0	0	0	0	0	0	0	0	0	0	0	0	0	0	0	0	0	0	0	0	0	0	0	0	0	0	0	0
0	0	0	0	0	0	0	0	0	0	0	0	0	0	0	0	0	0	0	0	0	0	0	0	0	0	0	0	0	0	0
0	0	0	0	0	0	0	0	0	0	0	0	0	0	0	0	0	0	0	0	0	0	0	0	0	0	0	0	0	0	0
0	0	0	0	0	0	0	0	0	0	0	0	0	0	0	0	0	0	0	0	0	0	0	0	0	0	0	0	0	0	0
0	0	0	0	0	0	0	0	0	0	0	0	0	0	0	0	0	0	0	0	0	0	0	0	0	0	0	0	0	0	0
0	0	0	0	0	0	0	0	0	0	0	0	0	0	0	0	0	0	0	0	0	0	0	0	0	0	0	0	0	0	0
0	0	0	0	0	0	0	0	0	0	0	0	0	0	0	0	0	0	0	0	0	0	0	0	0	0	0	0	0	0	0
0	0	0	0	0	0	0	0	0	0	0	0	0	0	0	0	0	0	0	0	0	0	0	0	0	0	0	0	0	0	0
0	0	0	0	0	0	0	0	0	0	0	0	0	0	0	0	0	0	0	0	0	0	0	0	0	0	0	0	0	0	0
0	0	0	0	0	0	0	0	0	0	0	0	0	0	0	0	0	0	0	0	0	0	0	0	0	0	0	0	0	0	0
0	0	0	0	0	0	0	0	0	0	0	0	0	0	0	0	0	0	0	0	0	0	0	0	0	0	0	0	0	0	0
0	0	0	0	0	0	0	0	0	0	0	0	0	0	0	0	0	0	0	0	0	0	0	0	0	0	0	0	0	0	0
0	0	0	0	0	0	0	0	0	0	0	0	0	0	0	0	0	0	0	0	0	0	0	0	0	0	0	0	0	0	0
0	0	0	0	0	0	0	0	0	0	0	0	0	0	0	0	0	0	0	0	0	0	0	0	0	0	0	0	0	0	0
0	0	0	0	0	0	0	0	0	0	0	0	0	0	0	0	0	0	0	0	0	0	0	0	0	0	0	0	0	0	0
0	0	0	0	0	0	0	0	0	0	0	0	0	0	0	0	0	0	0	0	0	0	0	0	0	0	0	0	0	0	0
0	0	0	0	0	0	0	0	0	0	0	0	0	0	0	0	0	0	0	0	0	0	0	0	0	0	0	0	0	0	0
0	0	0	0	0	0	0	0	0	0	0	0	0	0	0	0	0	0	0	0	0	0	0	0	0	0	0	0	0	0	0
0	0	0	0	0	0	0	0	0	0	0	0	0	0	0	0	0	0	0	0	0	0	0	0	0	0	0	0	0	0	0
0	0	0	0	0	0	0	0	0	0	0	0	0	0	0	0	0	0	0	0	0	0	0	0	0	0	0	0	0	0	0
0	0	0	0	0	0	0	0	0	0	0	0	0	0	0	0	0	0	0	0	0	0	0	0	0	0	0	0	0	0	0
0	0	0	0	0	0	0	0	0	0	0	0	0	0	0	0	0	0	0	0	0	0	0	0	0	0	0	0	0	0	0
0	0	0	0	0	0	0	0	0	0	0	0	0	0	0	0	0	0	0	0	0	0	0	0	0	0	0	0	0	0	0
0	0	0	0	0	0	0	0	0	0	0	0	0	0	0	0	0	0	0	0	0	0	0	0	0	0	0	0	0	0	0
0	0	0	0	0	0	0	0	0	0	0	0	0	0	0	0	0	0	0	0	0	0	0	0	0	0	0	0	0	0	0
0	0	0	0	0	0	0	0	0	0	0	0	0	0	0	0	0	0	0	0	0	0	0	0	0	0	0	0	0	0	0
0	0	0	0	0	0	0	0	0	0	0	0	0	0	0	0	0	0	0	0	0	0	0	0	0	0	0	0	0	0	0
0	0	0	0	0	0	0	0	0	0	0	0	0	0	0	0	0	0	0	0	0	0	0	0	0	0	0	0	0	0	0
0	0	0	0	0	0	0	0	0	0	0	0	0	0	0	0	0	0	0	0	0	0	0	0	0	0	0	0	0	0	0
0	0	0	0	0	0	0	0	0	0	0	0	0	0	0	0	0	0	0	0	0	0	0	0	0	0	0	0	0	0	0
0	0	0	0	0	0	0	0	0	0	0	0	0	0	0	0	0	0	0	0	0	0	0	0	0	0	0	0	0	0	0
0	0	0	0	0	0	0	0	0	0	0	0	0	0	0	0	0	0	0	0	0	0	0	0	0	0	0	0	0	0	0
0	0	0	0	0	0	0	0	0	0	0	0	0	0	0	0	0	0	0	0	0	0	0	0	0	0	0	0	0	0	0
0	0	0	0	0	0	0	0	0	0	0	0	0	0	0	0	0	0	0	0	0	0	0	0	0	0	0	0	0	0	0
0	0	0	0	0	0	0	0	0	0	0	0	0	0	0	0	0	0	0	0	0	0	0	0	0	0	0	0	0	0	0
0	0	0	0	0	0	0	0	0	0	0	0	0	0	0	0	0	0	0	0	0	0	0	0	0	0	0	0	0	0	0
0	0	0	0	0	0	0	0	0	0	0	0	0	0	0	0	0	0	0	0	0	0	0	0	0	0	0	0	0	0	0
0	0	0	0	0	0	0	0	0	0	0	0	0	0	0	0	0	0	0	0	0	0	0	0	0	0	0	0	0	0	0
0	0	0	0	0	0	0	0	0	0	0	0	0	0	0	0	0	0	0	0	0	0	0	0	0	0	0	0	0	0	0
0	0	0	0	0	0	0	0	0	0	0	0	0	0	0	0	0	0	0	0	0	0	0	0	0	0	0	0	0	0	0
0	0	0	0	0	0	0	0	0	0	0	0	0	0	0	0	0	0	0	0	0	0	0	0	0	0	0	0	0	0	0
0	0	0	0	0	0	0	0	0	0	0	0	0	0	0	0	0	0	0	0	0	0	0	0	0	0	0	0	0	0	0
0	0	0	0	0	0	0	0	0	0	0	0	0	0	0	0	0	0	0	0	0	0	0	0	0	0	0	0	0	0	0
0	0	0	0	0	0	0	0	0	0	0	0	0	0	0	0	0	0	0	0	0	0	0	0	0	0	0	0	0	0	0
0	0	0	0	0	0	0	0	0	0	0	0	0	0	0	0	0	0	0	0	0	0	0	0	0	0	0	0	0	0	0
0	0	0	0	0	0	0	0	0	0	0	0	0	0	0	0	0	0	0	0	0	0	0	0	0	0	0	0	0	0	0
0	0	0	0	0	0	0	0	0	0	0	0	0	0	0	0	0	0	0	0	0	0	0	0	0	0	0	0	0	0	0
0	0	0	0	0	0	0	0	0	0	0	0	0	0	0	0	0	0	0	0	0	0	0	0	0	0	0	0	0	0	0
0	0	0	0	0	0	0	0	0	0	0	0	0	0	0	0	0	0	0	0	0	0	0	0	0	0	0	0	0	0	0
0	0	0	0	0	0	0	0	0	0	0	0	0	0	0	0	0	0	0	0	0	0	0	0	0	0	0	0	0	0	0
0	0	0	0	0	0	0	0	0	0	0	0	0	0	0	0	0	0	0	0	0	0	0	0	0	0	0	0	0	0	0
0	0	0	0	0	0	0	0	0	0	0	0	0	0	0	0	0	0	0	0	0	0	0	0	0	0	0	0	0	0	0
0	0	0	0	0	0	0	0	0	0	0	0	0	0	0	0	0	0	0	0	0	0	0	0	0	0	0	0	0	0	0
0	0	0	0	0	0	0	0	0	0	0	0	0	0	0	0	0	0	0	0	0	0	0	0	0	0	0	0	0	0	0
0	0	0	0	0	0	0	0	0	0	0	0	0	0	0	0	0	0	0	0	0	0	0	0	0	0	0	0	0	0	0
0	0	0	0	0	0	0	0	0	0	0	0	0	0	0	0	0	0	0	0	0	0	0	0	0	0	0	0	0	0	0
0	0	0	0	0	0	0	0	0	0	0	0	0	0	0	0	0	0	0	0	0	0	0	0	0	0	0	0	0	0	0
0	0	0	0	0	0	0	0	0	0	0	0	0	0	0	0	0	0	0	0	0	0	0	0	0	0	0	0	0	0	0
0	0	0	0	0	0	0	0	0	0	0	0	0	0	0	0	0	0	0	0	0	0	0	0	0	0	0	0	0	0	0
0	0	0	0	0	0	0	0	0	0	0	0	0	0	0	0	0	0	0	0	0	0	0	0	0	0	0	0	0	0	0
0	0	0	0	0	0	0	0	0	0	0	0	0	0	0	0	0	0	0	0	0	0	0	0	0	0	0	0	0	0	0
0	0	0	0	0	0	0	0	0	0	0	0	0	0	0	0	0	0	0	0	0	0	0	0	0	0	0	0	0	0	0
0	0	0	0	0	0	0	0	0	0	0	0	0	0	0	0	0	0	0	0	0	0	0	0	0	0	0	0	0	0	0
0	0	0	0	0	0	0	0	0	0	0	0	0	0	0	0	0	0	0	0	0	0	0	0	0	0	0	0	0	0	0
0	0	0	0	0	0	0	0	0	0	0	0	0	0	0	0	0	0	0	0	0	0	0	0	0	0	0	0	0	0	0
0	0	0	0	0	0	0	0	0	0	0	0	0	0	0	0	0	0	0	0	0	0	0	0	0	0	0	0	0	0	0
0	0	0	0	0	0	0	0	0	0	0	0	0	0	0	0	0	0	0	0	0	0	0	0	0	0	0	0	0	0	0
0	0	0	0	0	0	0	0	0	0	0	0	0	0	0	0	0	0	0	0	0	0	0	0	0	0	0	0	0	0	0
0	0	0	0	0	0	0	0	0	0	0	0	0	0	0	0	0	0	0	0	0	0	0	0	0	0	0	0	0	0	0
0	0	0	0	0	0	0	0	0	0	0	0	0	0	0	0	0	0	0	0	0	0	0	0	0	0	0	0	0	0	0
0	0	0	0	0	0	0	0	0	0	0	0	0	0	0	0	0	0	0	0	0	0	0	0	0	0	0	0	0	0	0
0	0	0	0	0	0	0	0	0	0	0	0	0	0	0	0	0	0	0	0	0	0	0	0	0	0	0	0	0	0	0
0	0	0	0	0	0	0	0	0	0	0	0	0	0	0	0	0	0	0	0	0	0	0	0	0	0	0	0	0	0	0
0	0	0	0	0	0	0	0	0	0	0	0	0	0	0	0	0	0	0	0	0	0	0	0	0	0	0	0	0	0	0
0	0	0	0	0	0	0	0	0	0	0	0	0	0	0	0	0	0	0	0	0	0	0	0	0	0	0	0	0	0	0
0	0	0	0	0	0	0	0	0	0	0	0	0	0	0	0	0	0	0	0	0	0	0	0	0	0	0	0	0	0	0
0	0	0	0	0	0	0	0	0	0	0	0	0	0	0	0	0	0	0	0	0	0	0	0	0	0	0	0	0	0	0
0	0	0	0	0	0	0	0	0	0	0	0	0	0	0	0	0	0	0	0	0	0	0	0	0	0	0	0	0	0	0
0	0	0	0	0	0	0	0	0	0	0	0	0	0	0	0	0	0	0	0	0	0	0	0	0	0	0	0	0	0	0
0	0	0	0	0	0	0	0	0	0	0	0	0	0	0	0	0	0	0	0	0	0	0	0	0	0	0	0	0	0	0
0	0	0	0	0	0	0	0	0	0	0	0	0	0	0	0	0	0	0	0	0	0	0	0	0	0	0	0	0	0	0
0	0	0	0	0	0	0	0	0	0	0	0	0	0	0	0	0	0	0	0	0	0	0	0	0	0	0	0	0	0	0
0	0	0	0	0	0	0	0	0	0	0	0	0	0	0	0	0	0	0	0	0	0	0	0	0	0	0	0	0	0	0
0	0	0	0	0	0	0	0	0	0	0	0	0	0	0	0	0	0	0	0	0	0	0	0	0	0	0	0	0	0	0
0	0	0	0	0	0	0	0	0	0	0	0	0	0	0	0	0	0	0	0	0	0	0	0	0	0	0	0	0	0	0
0	0	0	0	0	0	0	0	0	0	0	0	0	0	0	0	0	0	0	0	0	0	0	0	0	0	0	0	0	0	0
0	0	0	0	0	0	0	0	0	0	0	0	0	0	0	0	0	0	0	0	0	0	0	0	0	0	0	0	0	0	0
0	0	0	0	0	0	0	0	0	0	0	0	0	0	0	0	0	0	0	0	0	0	0	0	0	0	0	0	0	0	0
0	0	0	0	0	0	0	0	0	0	0	0	0	0	0	0	0	0	0	0	0	0	0	0	0	0	0	0	0	0	0
0	0	0	0	0	0	0	0	0	0	0	0	0	0	0	0	0	0	0	0	0	0	0	0	0	0	0	0	0	0	0
0	0	0	0	0	0	0	0	0	0	0	0	0	0	0	0	0	0	0	0	0	0	0	0	0	0	0	0	0	0	0
0	0	0	0	0	0	0	0	0	0	0	0	0	0	0	0	0	0	0	0	0	0	0	0	0	0	0	0	0	0	0
0	0	0	0	0	0	0	0	0	0	0	0	0	0	0	0	0	0	0	0	0	0	0	0	0	0	0	0	0	0	0
0	0	0	0	0	0	0	0	0	0	0	0	0	0	0	0	0	0	0	0	0	0	0	0	0	0	0	0	0	0	0
0	0	0	0	0	0	0	0	0	0	0	0	0	0	0	0	0	0	0	0	0	0	0	0	0	0	0	0	0	0	0
0	0	0	0	0	0	0	0	0	0	0	0	0	0	0	0	0	0	0	0	0	0	0	0	0	0	0	0	0	0	0
0	0	0	0	0	0	0	0	0	0	0	0	0	0	0	0	0	0	0	0	0	0	0	0	0	0	0	0	0	0	0
0	0	0	0	0	0	0	0	0	0	0	0	0	0	0	0	0	0	0	0	0	0	0	0	0	0	0	0	0	0	0
0	0	0	0	0	0	0	0	0	0	0	0	0	0	0	0	0	0	0	0	0	0	0	0	0	0	0	0	0	0	0
0	0	0	0	0	0	0	0	0	0	0	0	0	0	0	0	0	0	0	0	0	0	0	0	0	0	0	0	0	0	0
0	0	0	0	0	0	0	0	0	0	0	0	0	0	0	0	0	0	0	0	0	0	0	0	0	0	0	0	0	0	0
0	0	0	0	0	0	0	0	0	0	0	0	0	0	0	0	0	0	0	0	0	0	0	0	0	0	0	0	0	0	0
0	0	0	0	0	0	0	0	0	0	0	0	0	0	0	0	0	0	0	0	0	0	0	0	0	0	0	0	0	0	0
0	0	0	0	0	0	0	0	0	0	0	0	0	0	0	0	0	0	0	0	0	0	0	0	0	0	0	0	0	0	0
0	0	0	0	0	0	0	0	0	0	0	0	0	0	0	0	0	0	0	0	0	0	0	0	0	0	0	0	0	0	0
0	0	0	0	0	0	0	0	0	0	0	0	0	0	0	0	0	0	0	0	0	0	0	0	0	0	0	0	0	0	0
0	0	0	0	0	0	0	0	0	0	0	0	0	0	0	0	0	0	0	0	0	0	0	0	0	0	0	0	0	0	0
0	0	0	0	0	0	0	0	0	0	0	0	0	0	0	0	0	0	0	0	0	0	0	0	0	0	0	0	0	0	0
0	0	0	0	0	0	0	0	0	0	0	0	0	0	0	0	0	0	0	0	0	0	0	0	0	0	0	0	0	0	0
0	0	0	0	0	0	0	0	0	0	0	0	0	0	0	0	0	0	0	0	0	0	0	0	0	0	0	0	0	0	0
0	0	0	0	0	0	0	0	0	0	0	0	0	0	0	0	0	0	0	0	0	0	0	0	0	0	0	0	0	0	0
0	0	0	0	0	0	0	0	0	0	0	0	0	0	0	0	0	0	0	0	0	0	0	0	0	0	0	0	0	0	0
0	0	0	0	0	0	0	0	0	0	0	0	0	0	0	0	0	0	0	0	0	0	0	0	0	0	0	0	0	0	0
0	0	0	0	0	0	0	0	0	0	0	0	0	0	0	0	0	0	0	0	0	0	0	0	0	0	0	0	0	0	0
0	0	0	0	0	0	0	0	0	0	0	0	0	0	0	0	0	0	0	0	0	0	0	0	0	0	0	0	0	0	0
0	0	0	0	0	0	0	0	0	0	0	0	0	0	0	0	0	0	0	0	0	0	0	0	0	0	0	0	0	0	0
0	0	0	0	0	0	0	0	0	0	0	0	0	0	0	0	0	0	0	0	0	0	0	0	0	0	0	0	0	0	0
0	0	0	0	0	0	0	0	0	0	0	0	0	0	0	0	0	0	0	0	0	0	0	0	0	0	0	0	0	0	0
0	0	0	0	0	0	0	0	0	0	0	0	0	0	0	0	0	0	0	0	0	0	0	0	0	0	0	0	0	0	0
0	0	0	0	0	0	0	0	0	0	0	0	0	0	0	0	0	0	0	0	0	0	0	0	0	0	0	0	0	0	0
0	0	0	0	0	0	0	0	0	0	0	0	0	0	0	0	0	0	0	0	0	0	0	0	0	0	0	0	0	0	0
0	0	0	0	0	0	0	0	0	0	0	0	0	0	0	0	0	0	0	0	0	0	0	0	0	0	0	0	0	0	0
0	0	0	0	0	0	0	0	0	0	0	0	0	0	0	0	0	0	0	0	0	0	0	0	0	0	0	0	0	0	0
0	0	0	0	0	0	0	0	0	0	0	0	0	0	0	0	0	0	0	0	0	0	0	0	0	0	0	0	0	0	0
0	0	0	0	0	0	0	0	0	0	0	0	0	0	0	0	0	0	0	0	0	0	0	0	0	0	0	0	0	0	0
0	0	0	0	0	0	0	0	0	0	0	0	0	0	0	0	0	0	0	0	0	0	0	0	0	0	0	0	0	0	0
0	0	0	0	0	0	0	0	0	0	0	0	0	0	0	0	0	0	0	0	0	0	0	0	0	0	0	0	0	0	0
0	0	0	0	0	0	0	0	0	0	0	0	0	0	0	0	0	0	0	0	0	0	0	0	0	0	0	0	0	0	0
0	0	0	0	0	0	0	0	0	0	0	0	0	0	0	0	0	0	0	0	0	0	0	0	0	0	0	0	0	0	0
0	0	0	0	0	0	0	0	0	0	0	0	0	0	0	0	0	0	0	0	0	0	0	0	0	0	0	0	0	0	0
0	0	0	0	0	0	0	0	0	0	0	0	0	0	0	0	0	0	0	0	0	0	0	0	0	0	0	0	0	0	0
0	0	0	0	0	0	0	0	0	0	0	0	0	0	0	0	0	0	0	0	0	0	0	0	0	0	0	0	0	0	0
0	0	0	0	0	0	0	0	0	0	0	0	0	0	0	0	0	0	0	0	0	0	0	0	0	0	0	0	0	0	0
0	0	0	0	0	0	0	0	0	0	0	0	0	0	0	0	0	0	0	0	0	0	0	0	0	0	0	0	0	0	0
0	0	0	0	0	0	0	0	0	0	0	0	0	0	0	0	0	0	0	0	0	0	0	0	0	0	0	0	0	0	0
0	0	0	0	0	0	0	0	0	0	0	0	0	0	0	0	0	0	0	0	0	0	0	0	0	0	0	0	0	0	0
0	0	0	0	0	0	0	0	0	0	0	0	0	0	0	0	0	0	0	0	0	0	0	0	0	0	0	0	0	0	0
0	0	0	0	0	0	0	0	0	0	0	0	0	0	0	0	0	0	0	0	0	0	0	0	0	0	0	0	0	0	0
0	0	0	0	0	0	0	0	0	0	0	0	0	0	0	0	0	0	0	0	0	0	0	0	0	0	0	0	0	0	0
0	0	0	0	0	0	0	0	0	0	0	0	0	0	0	0	0	0	0	0	0	0	0	0	0	0	0	0	0	0	0
0	0	0	0	0	0	0	0	0	0	0	0	0	0	0	0	0	0	0	0	0	0	0	0	0	0	0	0	0	0	0
0	0	0	0	0	0	0	0	0	0	0	0	0	0	0	0	0	0	0	0	0	0	0	0	0	0	0	0	0	0	0
0	0	0	0	0	0	0	0	0	0	0	0	0	0	0	0	0	0	0	0	0	0	0	0	0	0	0	0	0	0	0
0	0	0	0	0	0	0	0	0	0	0	0	0	0	0	0	0	0	0	0	0	0	0	0	0	0	0	0	0	0	0
0	0	0	0	0	0	0	0	0	0	0	0	0	0	0	0	0	0	0	0	0	0	0	0	0	0	0	0	0	0	0
0	0	0	0	0	0	0	0	0	0	0	0	0	0	0	0	0	0	0	0	0	0	0	0	0	0	0	0	0	0	0
0	0	0	0	0	0	0	0	0	0	0	0	0	0	0	0	0	0	0	0	0	0	0	0	0	0	0	0	0	0	0
0	0	0	0	0	0	0	0	0	0	0	0	0	0	0	0	0	0	0	0	0	0	0	0	0	0	0	0	0	0	0
0	0	0	0	0	0	0	0	0	0	0	0	0	0	0	0	0	0	0	0	0	0	0	0	0	0	0	0	0	0	0
0	0	0	0	0	0	0	0	0	0	0	0	0	0	0	0	0	0	0	0	0	0	0	0	0	0	0	0	0	0	0
0	0	0	0	0	0	0	0	0	0	0	0	0	0	0	0	0	0	0	0	0	0	0	0	0	0	0	0	0	0	0
0	0	0	0	0	0	0	0	0	0	0	0	0	0	0	0	0	0	0	0	0	0	0	0	0	0	0	0	0	0	0
0	0	0	0	0	0	0	0	0	0	0	0	0	0	0	0	0	0	0	0	0	0	0	0	0	0	0	0	0	0	0
0	0	0	0	0	0	0	0	0	0	0	0	0	0	0	0	0	0	0	0	0	0	0	0	0	0	0	0	0	0	0
0	0	0	0	0	0	0	0	0	0	0	0	0	0	0	0	0	0	0	0	0	0	0	0	0	0	0	0	0	0	0
0	0	0	0	0	0	0	0	0	0	0	0	0	0	0	0	0	0	0	0	0	0	0	0	0	0	0	0	0	0	0
0	0	0	0	0	0	0	0	0	0	0	0	0	0	0	0	0	0	0	0	0	0	0	0	0	0	0	0	0	0	0
0	0	0	0	0	0	0	0	0	0	0	0	0	0	0	0	0	0	0	0	0	0	0	0	0	0	0	0	0	0	0
0	0	0	0	0	0	0	0	0	0	0	0	0	0	0	0	0	0	0	0	0	0	0	0	0	0	0	0	0	0	0
0	0	0	0	0	0	0	0	0	0	0	0	0	0	0	0	0	0	0	0	0	0	0	0	0	0	0	0	0	0	0
0	0	0	0	0	0	0	0	0	0	0	0	0	0	0	0	0	0	0	0	0	0	0	0	0	0	0	0	0	0	0
0	0	0	0	0	0	0	0	0	0	0	0	0	0	0	0	0	0	0	0	0	0	0	0	0	0	0	0	0	0	0
0	0	0	0	0	0	0	0	0	0	0	0	0	0	0	0	0	0	0	0	0	0	0	0	0	0	0	0	0	0	0
0	0	0	0	0	0	0	0	0	0	0	0	0	0	0	0	0	0	0	0	0	0	0	0	0	0	0	0	0	0	0
0	0	0	0	0	0	0	0	0	0	0	0	0	0	0	0	0	0	0	0	0	0	0	0	0	0	0	0	0	0	0
0	0	0	0	0	0	0	0	0	0	0	0	0	0	0	0	0	0	0	0	0	0	0	0	0	0	0	0	0	0	0
0	0	0	0	0	0	0	0	0	0	0	0	0	0	0	0	0	0	0	0	0	0	0	0	0	0	0	0	0	0	0
0	0	0	0	0	0	0	0	0	0	0	0	0	0	0	0	0	0	0	0	0	0	0	0	0	0	0	0	0	0	0
0	0	0	0	0	0	0	0	0	0	0	0	0	0	0	0	0	0	0	0	0	0	0	0	0	0	0	0	0	0	0
0	0	0	0	0	0	0	0	0	0	0	0	0	0	0	0	0	0	0	0	0	0	0	0	0	0	0	0	0	0	0
0	0	0	0	0	0	0	0	0	0	0	0	0	0	0	0	0	0	0	0	0	0	0	0	0	0	0	0	0	0	0
0	0	0	0	0	0	0	0	0	0	0	0	0	0	0	0	0	0	0	0	0	0	0	0	0	0	0	0	0	0	0
0	0	0	0	0	0	0	0	0	0	0	0	0	0	0	0	0	0	0	0	0	0	0	0	0	0	0	0	0	0	0
0	0	0	0	0	0	0	0	0	0	0	0	0	0	0	0	0	0	0	0	0	0	0	0	0	0	0	0	0	0	0
0	0	0	0	0	0	0	0	0	0	0	0	0	0	0	0	0	0	0	0	0	0	0	0	0	0	0	0	0	0	0
0	0	0	0	0	0	0	0	0	0	0	0	0	0	0	0	0	0	0	0	0	0	0	0	0	0	0	0	0	0	0
0	0	0	0	0	0	0	0	0	0	0	0	0	0	0	0	0	0	0	0	0	0	0	0	0	0	0	0	0	0	0
0	0	0	0	0	0	0	0	0	0	0	0	0	0	0	0	0	0	0	0	0	0	0	0	0	0	0	0	0	0	0
0	0	0	0	0	0	0	0	0	0	0	0	0	0	0	0	0	0	0	0	0	0	0	0	0	0	0	0	0	0	0
0	0	0	0	0	0	0	0	0	0	0	0	0	0	0	0	0	0	0	0	0	0	0	0	0	0	0	0	0	0	0
0	0	0	0	0	0	0	0	0	0	0	0	0	0	0	0	0	0	0	0	0	0	0	0	0	0	0	0	0	0	0
0	0	0	0	0	0	0	0	0	0	0	0	0	0	0	0	0	0	0	0	0	0	0	0	0	0	0	0	0	0	0
0	0	0	0	0	0	0	0	0	0	0	0	0	0	0	0	0	0	0	0	0	0	0	0	0	0	0	0	0	0	0
0	0	0	0	0	0	0	0	0	0	0	0	0	0	0	0	0	0	0	0	0	0	0	0	0	0	0	0	0	0	0
0	0	0	0	0	0	0	0	0	0	0	0	0	0	0	0	0	0	0	0	0	0	0	0	0	0	0	0	0	0	0
0	0	0	0	0	0	0	0	0	0	0	0	0	0	0	0	0	0	0	0	0	0	0	0	0	0	0	0	0	0	0
0	0	0	0	0	0	0	0	0	0	0	0	0	0	0	0	0	0	0	0	0	0	0	0	0	0	0	0	0	0	0
0	0	0	0	0	0	0	0	0	0	0	0	0	0	0	0	0	0	0	0	0	0	0	0	0	0	0	0	0	0	0
0	0	0	0	0	0	0	0	0	0	0	0	0	0	0	0	0	0	0	0	0	0	0	0	0	0	0	0	0	0	0
0	0	0	0	0	0	0	0	0	0	0	0	0	0	0	0	0	0	0	0	0	0	0	0	0	0	0	0	0	0	0
0	0	0	0	0	0	0	0	0	0	0	0	0	0	0	0	0	0	0	0	0	0	0	0	0	0	0	0	0	0	0
0	0	0	0	0	0	0	0	0	0	0	0	0	0	0	0	0	0	0	0	0	0	0	0	0	0	0	0	0	0	0
0	0	0	0	0	0	0	0	0	0	0	0	0	0	0	0	0	0	0	0	0	0	0	0	0	0	0	0	0	0	0
0	0	0	0	0	0	0	0	0	0	0	0	0	0	0	0	0	0	0	0	0	0	0	0	0	0	0	0	0	0	0
0	0	0	0	0	0	0	0	0	0	0	0	0	0	0	0	0	0	0	0	0	0	0	0	0	0	0	0	0	0	0
0	0	0	0	0	0	0	0	0	0	0	0	0	0	0	0	0	0	0	0	0	0	0	0	0	0	0	0	0	0	0
0	0	0	0	0	0	0	0	0	0	0	0	0	0	0	0	0	0	0	0	0	0	0	0	0	0	0	0	0	0	0
0	0	0	0	0	0	0	0	0	0	0	0	0	0	0	0	0	0	0	0	0	0	0	0	0	0	0	0	0	0	0
0	0	0	0	0	0	0	0	0	0	0	0	0	0	0	0	0	0	0	0	0	0	0	0	0	0	0	0	0	0	0
0	0	0	0	0	0	0	0	0	0	0	0	0	0	0	0	0	0	0	0	0	0	0	0	0	0	0	0	0	0	0
0	0	0	0	0	0	0	0	0	0	0	0	0	0	0	0	0	0	0	0	0	0	0	0	0	0	0	0	0	0	0
0	0	0	0	0	0	0	0	0	0	0	0	0	0	0	0	0	0	0	0	0	0	0	0	0	0	0	0	0	0	0
0	0	0	0	0	0	0	0	0	0	0	0	0	0	0	0	0	0	0	0	0	0	0	0	0	0	0	0	0	0	0
0	0	0	0	0	0	0	0	0	0	0	0	0	0	0	0	0	0	0	0	0	0	0	0	0	0	0	0	0	0	0
0	0	0	0	0	0	0	0	0	0	0	0	0	0	0	0	0	0	0	0	0	0	0	0	0	0	0	0	0	0	0
0	0	0	0	0	0	0	0	0	0	0	0	0	0	0	0	0	0	0	0	0	0	0	0	0	0	0	0	0	0	0
0	0	0	0	0	0	0	0	0	0	0	0	0	0	0	0	0	0	0	0	0	0	0	0	0	0	0	0	0	0	0
0	0	0	0	0	0	0	0	0	0	0	0	0	0	0	0	0	0	0	0	0	0	0	0	0	0	0	0	0	0	0
0	0	0	0	0	0	0	0	0	0	0	0	0	0	0	0	0	0	0	0	0	0	0	0	0	0	0	0	0	0	0
0	0	0	0	0	0	0	0	0	0	0	0	0	0	0	0	0	0	0	0	0	0	0	0	0	0	0	0	0	0	0
0	0	0	0	0	0	0	0	0	0	0	0	0	0	0	0	0	0	0	0	0	0	0	0	0	0	0	0	0	0	0
0	0	0	0	0	0	0	0	0	0	0	0	0	0	0	0	0	0	0	0	0	0	0	0	0	0	0	0	0	0	0
0	0	0	0	0	0	0	0	0	0	0	0	0	0	0	0	0	0	0	0	0	0	0	0	0	0	0	0	0	0	0
0	0	0	0	0	0	0	0	0	0	0	0	0	0	0	0	0	0	0	0	0	0	0	0	0	0	0	0	0	0	0
0	0	0	0	0	0	0	0	0	0	0	0	0	0	0	0	0	0	0	0	0	0	0	0	0	0	0	0	0	0	0
0	0	0	0	0	0	0	0	0	0	0	0	0	0	0	0	0	0	0	0	0	0	0	0	0	0	0	0	0	0	0
0	0	0	0	0	0	0	0	0	0	0	0	0	0	0	0	0	0	0	0	0	0	0	0	0	0	0	0	0	0	0
0	0	0	0	0	0	0	0	0	0	0	0	0	0	0	0	0	0	0	0	0	0	0	0	0	0	0	0	0	0	0
0	0	0	0	0	0	0	0	0	0	0	0	0	0	0	0	0	0	0	0	0	0	0	0	0	0	0	0	0	0	0
0	0	0	0	0	0	0	0	0	0	0	0	0	0	0	0	0	0	0	0	0	0	0	0	0	0	0	0	0	0	0
0	0	0	0	0	0	0	0	0	0	0	0	0	0	0	0	0	0	0	0	0	0	0	0	0	0	0	0	0	0	0
0	0	0	0	0	0	0	0	0	0	0	0	0	0	0	0	0	0	0	0	0	0	0	0	0	0	0	0	0	0	0
0	0	0	0	0	0	0	0	0	0	0	0	0	0	0	0	0	0	0	0	0	0	0	0	0	0	0	0	0	0	0
0	0	0	0	0	0	0	0	0	0	0	0	0	0	0	0	0	0	0	0	0	0	0	0	0	0	0	0	0	0	0
0	0	0	0	0	0	0	0	0	0	0	0	0	0	0	0	0	0	0	0	0	0	0	0	0	0	0	0	0	0	0
0	0	0	0	0	0	0	0	0	0	0	0	0	0	0	0	0	0	0	0	0	0	0	0	0	0	0	0	0	0	0
0	0	0	0	0	0	0	0	0	0	0	0	0	0	0	0	0	0	0	0	0	0	0	0	0	0	0	0	0	0	0
0	0	0	0	0	0	0	0	0	0	0	0	0	0	0	0	0	0	0	0	0	0	0	0	0	0	0	0	0	0	0
0	0	0	0	0	0	0	0	0	0	0	0	0	0	0	0	0	0	0	0	0	0	0	0	0	0	0	0	0	0	0
0	0	0	0	0	0	0	0	0	0	0	0	0	0	0	0	0	0	0	0	0	0	0	0	0	0	0	0	0	0	0
0	0	0	0	0	0	0	0	0	0	0	0	0	0	0	0	0	0	0	0	0	0	0	0	0	0	0	0	0	0	0
0	0	0	0	0	0	0	0	0	0	0	0	0	0	0	0	0	0	0	0	0	0	0	0	0	0	0	0	0	0	0
0	0	0	0	0	0	0	0	0	0	0	0	0	0	0	0	0	0	0	0	0	0	0	0	0	0	0	0	0	0	0
0	0	0	0	0	0	0	0	0	0	0	0	0	0	0	0	0	0	0	0	0	0	0	0	0	0	0	0	0	0	0
0	0	0	0	0	0	0	0	0	0	0	0	0	0	0	0	0	0	0	0	0	0	0	0	0	0	0	0	0	0	0
0	0	0	0	0	0	0	0	0	0	0	0	0	0	0	0	0	0	0	0	0	0	0	0	0	0	0	0	0	0	0
0	0	0	0	0	0	0	0	0	0	0	0	0	0	0	0	0	0	0	0	0	0	0	0	0	0	0	0	0	0	0
0	0	0	0	0	0	0	0	0	0	0	0	0	0	0	0	0	0	0	0	0	0	0	0	0	0	0	0	0	0	0
0	0	0	0	0	0	0	0	0	0	0	0	0	0	0	0	0	0	0	0	0	0	0	0	0	0	0	0	0	0	0
0	0	0	0	0	0	0	0	0	0	0	0	0	0	0	0	0	0	0	0	0	0	0	0	0	0	0	0	0	0	0
0	0	0	0	0	0	0	0	0	0	0	0	0	0	0	0	0	0	0	0	0	0	0	0	0	0	0	0	0	0	0
0	0	0	0	0	0	0	0	0	0	0	0	0	0	0	0	0	0	0	0	0	0	0	0	0	0	0	0	0	0	0
0	0	0	0	0	0	0	0	0	0	0	0	0	0	0	0	0	0	0	0	0	0	0	0	0	0	0	0	0	0	0
0	0	0	0	0	0	0	0	0	0	0	0	0	0	0	0	0	0	0	0	0	0	0	0	0	0	0	0	0	0	0
0	0	0	0	0	0	0	0	0	0	0	0	0	0	0	0	0	0	0	0	0	0	0	0	0	0	0	0	0	0	0
0	0	0	0	0	0	0	0	0	0	0	0	0	0	0	0	0	0	0	0	0	0	0	0	0	0	0	0	0	0	0
0	0	0	0	0	0	0	0	0	0	0	0	0	0	0	0	0	0	0	0	0	0	0	0	0	0	0	0	0	0	0
0	0	0	0	0	0	0	0	0	0	0	0	0	0	0	0	0	0	0	0	0	0	0	0	0	0	0	0	0	0	0
0	0	0	0	0	0	0	0	0	0	0	0	0	0	0	0	0	0	0	0	0	0	0	0	0	0	0	0	0	0	0
0	0	0	0	0	0	0	0	0	0	0	0	0	0	0	0	0	0	0	0	0	0	0	0	0	0	0	0	0	0	0
0	0	0	0	0	0	0	0	0	0	0	0	0	0	0	0	0	0	0	0	0	0	0	0	0	0	0	0	0	0	0
0	0	0	0	0	0	0	0	0	0	0	0	0	0	0	0	0	0	0	0	0	0	0	0	0	0	0	0	0	0	0
0	0	0	0	0	0	0	0	0	0	0	0	0	0	0	0	0	0	0	0	0	0	0	0	0	0	0	0	0	0	0
0	0	0	0	0	0	0	0	0	0	0	0	0	0	0	0	0	0	0	0	0	0	0	0	0	0	0	0	0	0	0
0	0	0	0	0	0	0	0	0	0	0	0	0	0	0	0	0	0	0	0	0	0	0	0	0	0	0	0	0	0	0
0	0	0	0	0	0	0	0	0	0	0	0	0	0	0	0	0	0	0	0	0	0	0	0	0	0	0	0	0	0	0
0	0	0	0	0	0	0	0	0	0	0	0	0	0	0	0	0	0	0	0	0	0	0	0	0	0	0	0	0	0	0
0	0	0	0	0	0	0	0	0	0	0	0	0	0	0	0	0	0	0	0	0	0	0	0	0	0	0	0	0	0	0
0	0	0	0	0	0	0	0	0	0	0	0	0	0	0	0	0	0	0	0	0	0	0	0	0	0	0	0	0	0	0
0	0	0	0	0	0	0	0	0	0	0	0	0	0	0	0	0	0	0	0	0	0	0	0	0	0	0	0	0	0	0
0	0	0	0	0	0	0	0	0	0	0	0	0	0	0	0	0	0	0	0	0	0	0	0	0	0	0	0	0	0	0
0	0	0	0	0	0	0	0	0	0	0	0	0	0	0	0	0	0	0	0	0	0	0	0	0	0	0	0	0	0	0
0	0	0	0	0	0	0	0	0	0	0	0	0	0	0	0	0	0	0	0	0	0	0	0	0	0	0	0	0	0	0
0	0	0	0	0	0	0	0	0	0	0	0	0	0	0	0	0	0	0	0	0	0	0	0	0	0	0	0	0	0	0
0	0	0	0	0	0	0	0	0	0	0	0	0	0	0	0	0	0	0	0	0	0	0	0	0	0	0	0	0	0	0
0	0	0	0	0	0	0	0	0	0	0	0	0	0	0	0	0	0	0	0	0	0	0	0	0	0	0	0	0	0	0
0	0	0	0	0	0	0	0	0	0	0	0	0	0	0	0	0	0	0	0	0	0	0	0	0	0	0	0	0	0	0
0	0	0	0	0	0	0	0	0	0	0	0	0	0	0	0	0	0	0	0	0	0	0	0	0	0	0	0	0	0	0
0	0	0	0	0	0	0	0	0	0	0	0	0	0	0	0	0	0	0	0	0	0	0	0	0	0	0	0	0	0	0
0	0	0	0	0	0	0	0	0	0	0	0	0	0	0	0	0	0	0	0	0	0	0	0	0	0	0	0	0	0	0
0	0	0	0	0	0	0	0	0	0	0	0	0	0	0	0	0	0	0	0	0	0	0	0	0	0	0	0	0	0	0
0	0	0	0	0	0	0	0	0	0	0	0	0	0	0	0	0	0	0	0	0	0	0	0	0	0	0	0	0	0	0
0	0	0	0	0	0	0	0	0	0	0	0	0	0	0	0	0	0	0	0	0	0	0	0	0	0	0	0	0	0	0
0	0	0	0	0	0	0	0	0	0	0	0	0	0	0	0	0	0	0	0	0	0	0	0	0	0	0	0	0	0	0
0	0	0	0	0	0	0	0	0	0	0	0	0	0	0	0	0	0	0	0	0	0	0	0	0	0	0	0	0	0	0
0	0	0	0	0	0	0	0	0	0	0	0	0	0	0	0	0	0	0	0	0	0	0	0	0	0	0	0	0	0	0
0	0	0	0	0	0	0	0	0	0	0	0	0	0	0	0	0	0	0	0	0	0	0	0	0	0	0	0	0	0	0
0	0	0	0	0	0	0	0	0	0	0	0	0	0	0	0	0	0	0	0	0	0	0	0	0	0	0	0	0	0	0
0	0	0	0	0	0	0	0	0	0	0	0	0	0	0	0	0	0	0	0	0	0	0	0	0	0	0	0	0	0	0
0	0	0	0	0	0	0	0	0	0	0	0	0	0	0	0	0	0	0	0	0	0	0	0	0	0	0	0	0	0	0
0	0	0	0	0	0	0	0	0	0	0	0	0	0	0	0	0	0	0	0	0	0	0	0	0	0	0	0	0	0	0
0	0	0	0	0	0	0	0	0	0	0	0	0	0	0	0	0	0	0	0	0	0	0	0	0	0	0	0	0	0	0
0	0	0	0	0	0	0	0	0	0	0	0	0	0	0	0	0	0	0	0	0	0	0	0	0	0	0	0	0	0	0
0	0	0	0	0	0	0	0	0	0	0	0	0	0	0	0	0	0	0	0	0	0	0	0	0	0	0	0	0	0	0
0	0	0	0	0	0	0	0	0	0	0	0	0	0	0	0	0	0	0	0	0	0	0	0	0	0	0	0	0	0	0
0	0	0	0	0	0	0	0	0	0	0	0	0	0	0	0	0	0	0	0	0	0	0	0	0	0	0	0	0	0	0
0	0	0	0	0	0	0	0	0	0	0	0	0	0	0	0	0	0	0	0	0	0	0	0	0	0	0	0	0	0	0
0	0	0	0	0	0	0	0	0	0	0	0	0	0	0	0	0	0	0	0	0	0	0	0	0	0	0	0	0	0	0
0	0	0	0	0	0	0	0	0	0	0	0	0	0	0	0	0	0	0	0	0	0	0	0	0	0	0	0	0	0	0
0	0	0	0	0	0	0	0	0	0	0	0	0	0	0	0	0	0	0	0	0	0	0	0	0	0	0	0	0	0	0
0	0	0	0	0	0	0	0	0	0	0	0	0	0	0	0	0	0	0	0	0	0	0	0	0	0	0	0	0	0	0
0	0	0	0	0	0	0	0	0	0	0	0	0	0	0	0	0	0	0	0	0	0	0	0	0	0	0	0	0	0	0
0	0	0	0	0	0	0	0	0	0	0	0	0	0	0	0	0	0	0	0	0	0	0	0	0	0	0	0	0	0	0
0	0	0	0	0	0	0	0	0	0	0	0	0	0	0	0	0	0	0	0	0	0	0	0	0	0	0	0	0	0	0
0	0	0	0	0	0	0	0	0	0	0	0	0	0	0	0	0	0	0	0	0	0	0	0	0	0	0	0	0	0	0
0	0	0	0	0	0	0	0	0	0	0	0	0	0	0	0	0	0	0	0	0	0	0	0	0	0	0	0	0	0	0
0	0	0	0	0	0	0	0	0	0	0	0	0	0	0	0	0	0	0	0	0	0	0	0	0	0	0	0	0	0	0
0	0	0	0	0	0	0	0	0	0	0	0	0	0	0	0	0	0	0	0	0	0	0	0	0	0	0	0	0	0	0
0	0	0	0	0	0	0	0	0	0	0	0	0	0	0	0	0	0	0	0	0	0	0	0	0	0	0	0	0	0	0
0	0	0	0	0	0	0	0	0	0	0	0	0	0	0	0	0	0	0	0	0	0	0	0	0	0	0	0	0	0	0
0	0	0	0	0	0	0	0	0	0	0	0	0	0	0	0	0	0	0	0	0	0	0	0	0	0	0	0	0	0	0
0	0	0	0	0	0	0	0	0	0	0	0	0	0	0	0	0	0	0	0	0	0	0	0	0	0	0	0	0	0	0
0	0	0	0	0	0	0	0	0	0	0	0	0	0	0	0	0	0	0	0	0	0	0	0	0	0	0	0	0	0	0
0	0	0	0	0	0	0	0	0	0	0	0	0	0	0	0	0	0	0	0	0	0	0	0	0	0	0	0	0	0	0
0	0	0	0	0	0	0	0	0	0	0	0	0	0	0	0	0	0	0	0	0	0	0	0	0	0	0	0	0	0	0
0	0	0	0	0	0	0	0	0	0	0	0	0	0	0	0	0	0	0	0	0	0	0	0	0	0	0	0	0	0	0
0	0	0	0	0	0	0	0	0	0	0	0	0	0	0	0	0	0	0	0	0	0	0	0	0	0	0	0	0	0	0
0	0	0	0	0	0	0	0	0	0	0	0	0	0	0	0	0	0	0	0	0	0	0	0	0	0	0	0	0	0	0
0	0	0	0	0	0	0	0	0	0	0	0	0	0	0	0	0	0	0	0	0	0	0	0	0	0	0	0	0	0	0
0	0	0	0	0	0	0	0	0	0	0	0	0	0	0	0	0	0	0	0	0	0	0	0	0	0	0	0	0	0	0
0	0	0	0	0	0	0	0	0	0	0	0	0	0	0	0	0	0	0	0	0	0	0	0	0	0	0	0	0	0	0
0	0	0	0	0	0	0	0	0	0	0	0	0	0	0	0	0	0	0	0	0	0	0	0	0	0	0	0	0	0	0
0	0	0	0	0	0	0	0	0	0	0	0	0	0	0	0	0	0	0	0	0	0	0	0	0	0	0	0	0	0	0
0	0	0	0	0	0	0	0	0	0	0	0	0	0	0	0	0	0	0	0	0	0	0	0	0	0	0	0	0	0	0
0	0	0	0	0	0	0	0	0	0	0	0	0	0	0	0	0	0	0	0	0	0	0	0	0	0	0	0	0	0	0
0	0	0	0	0	0	0	0	0	0	0	0	0	0	0	0	0	0	0	0	0	0	0	0	0	0	0	0	0	0	0
0	0	0	0	0	0	0	0	0	0	0	0	0	0	0	0	0	0	0	0	0	0	0	0	0	0	0	0	0	0	0
0	0	0	0	0	0	0	0	0	0	0	0	0	0	0	0	0	0	0	0	0	0	0	0	0	0	0	0	0	0	0
0	0	0	0	0	0	0	0	0	0	0	0	0	0	0	0	0	0	0	0	0	0	0	0	0	0	0	0	0	0	0
0	0	0	0	0	0	0	0	0	0	0	0	0	0	0	0	0	0	0	0	0	0	0	0	0	0	0	0	0	0	0
0	0	0	0	0	0	0	0	0	0	0	0	0	0	0	0	0	0	0	0	0	0	0	0	0	0	0	0	0	0	0
0	0	0	0	0	0	0	0	0	0	0	0	0	0	0	0	0	0	0	0	0	0	0	0	0	0	0	0	0	0	0
0	0	0	0	0	0	0	0	0	0	0	0	0	0	0	0	0	0	0	0	0	0	0	0	0	0	0	0	0	0	0
0	0	0	0	0	0	0	0	0	0	0	0	0	0	0	0	0	0	0	0	0	0	0	0	0	0	0	0	0	0	0
0	0	0	0	0	0	0	0	0	0	0	0	0	0	0	0	0	0	0	0	0	0	0	0	0	0	0	0	0	0	0
0	0	0	0	0	0	0	0	0	0	0	0	0	0	0	0	0	0	0	0	0	0	0	0	0	0	0	0	0	0	0
0	0	0	0	0	0	0	0	0	0	0	0	0	0	0	0	0	0	0	0	0	0	0	0	0	0	0	0	0	0	0
0	0	0	0	0	0	0	0	0	0	0	0	0	0	0	0	0	0	0	0	0	0	0	0	0	0	0	0	0	0	0
0	0	0	0	0	0	0	0	0	0	0	0	0	0	0	0	0	0	0	0	0	0	0	0	0	0	0	0	0	0	0
0	0	0	0	0	0	0	0	0	0	0	0	0	0	0	0	0	0	0	0	0	0	0	0	0	0	0	0	0	0	0
0	0	0	0	0	0	0	0	0	0	0	0	0	0	0	0	0	0	0	0	0	0	0	0	0	0	0	0	0	0	0
0	0	0	0	0	0	0	0	0	0	0	0	0	0	0	0	0	0	0	0	0	0	0	0	0	0	0	0	0	0	0
0	0	0	0	0	0	0	0	0	0	0	0	0	0	0	0	0	0	0	0	0	0	0	0	0	0	0	0	0	0	0
0	0	0	0	0	0	0	0	0	0	0	0	0	0	0	0	0	0	0	0	0	0	0	0	0	0	0	0	0	0	0
0	0	0	0	0	0	0	0	0	0	0	0	0	0	0	0	0	0	0	0	0	0	0	0	0	0	0	0	0	0	0
0	0	0	0	0	0	0	0	0	0	0	0	0	0	0	0	0	0	0	0	0	0	0	0	0	0	0	0	0	0	0
0	0	0	0	0	0	0	0	0	0	0	0	0	0	0	0	0	0	0	0	0	0	0	0	0	0	0	0	0	0	0
0	0	0	0	0	0	0	0	0	0	0	0	0	0	0	0	0	0	0	0	0	0	0	0	0	0	0	0	0	0	0
0	0	0	0	0	0	0	0	0	0	0	0	0	0	0	0	0	0	0	0	0	0	0	0	0	0	0	0	0	0	0
0	0	0	0	0	0	0	0	0	0	0	0	0	0	0	0	0	0	0	0	0	0	0	0	0	0	0	0	0	0	0
0	0	0	0	0	0	0	0	0	0	0	0	0	0	0	0	0	0	0	0	0	0	0	0	0	0	0	0	0	0	0
0	0	0	0	0	0	0	0	0	0	0	0	0	0	0	0	0	0	0	0	0	0	0	0	0	0	0	0	0	0	0
0	0	0	0	0	0	0	0	0	0	0	0	0	0	0	0	0	0	0	0	0	0	0	0	0	0	0	0	0	0	0
0	0	0	0	0	0	0	0	0	0	0	0	0	0	0	0	0	0	0	0	0	0	0	0	0	0	0	0	0	0	0
0	0	0	0	0	0	0	0	0	0	0	0	0	0	0	0	0	0	0	0	0	0	0	0	0	0	0	0	0	0	0
0	0	0	0	0	0	0	0	0	0	0	0	0	0	0	0	0	0	0	0	0	0	0	0	0	0	0	0	0	0	0
0	0	0	0	0	0	0	0	0	0	0	0	0	0	0	0	0	0	0	0	0	0	0	0	0	0	0	0	0	0	0
0	0	0	0	0	0	0	0	0	0	0	0	0	0	0	0	0	0	0	0	0	0	0	0	0	0	0	0	0	0	0
0	0	0	0	0	0	0	0	0	0	0	0	0	0	0	0	0	0	0	0	0	0	0	0	0	0	0	0	0	0	0
0	0	0	0	0	0	0	0	0	0	0	0	0	0	0	0	0	0	0	0	0	0	0	0	0	0	0	0	0	0	0
0	0	0	0	0	0	0	0	0	0	0	0	0	0	0	0	0	0	0	0	0	0	0	0	0	0	0	0	0	0	0
0	0	0	0	0	0	0	0	0	0	0	0	0	0	0	0	0	0	0	0	0	0	0	0	0	0	0	0	0	0	0
0	0	0	0	0	0	0	0	0	0	0	0	0	0	0	0	0	0	0	0	0	0	0	0	0	0	0	0	0	0	0
0	0	0	0	0	0	0	0	0	0	0	0	0	0	0	0	0	0	0	0	0	0	0	0	0	0	0	0	0	0	0
0	0	0	0	0	0	0	0	0	0	0	0	0	0	0	0	0	0	0	0	0	0	0	0	0	0	0	0	0	0	0
0	0	0	0	0	0	0	0	0	0	0	0	0	0	0	0	0	0	0	0	0	0	0	0	0	0	0	0	0	0	0
0	0	0	0	0	0	0	0	0	0	0	0	0	0	0	0	0	0	0	0	0	0	0	0	0	0	0	0	0	0	0
0	0	0	0	0	0	0	0	0	0	0	0	0	0	0	0	0	0	0	0	0	0	0	0	0	0	0	0	0	0	0
0	0	0	0	0	0	0	0	0	0	0	0	0	0	0	0	0	0	0	0	0	0	0	0	0	0	0	0	0	0	0
0	0	0	0	0	0	0	0	0	0	0	0	0	0	0	0	0	0	0	0	0	0	0	0	0	0	0	0	0	0	0
0	0	0	0	0	0	0	0	0	0	0	0	0	0	0	0	0	0	0	0	0	0	0	0	0	0	0	0	0	0	0
0	0	0	0	0	0	0	0	0	0	0	0	0	0	0	0	0	0	0	0	0	0	0	0	0	0	0	0	0	0	0
0	0	0	0	0	0	0	0	0	0	0	0	0	0	0	0	0	0	0	0	0	0	0	0	0	0	0	0	0	0	0
0	0	0	0	0	0	0	0	0	0	0	0	0	0	0	0	0	0	0	0	0	0	0	0	0	0	0	0	0	0	0
0	0	0	0	0	0	0	0	0	0	0	0	0	0	0	0	0	0	0	0	0	0	0	0	0	0	0	0	0	0	0
0	0	0	0	0	0	0	0	0	0	0	0	0	0	0	0	0	0	0	0	0	0	0	0	0	0	0	0	0	0	0
0	0	0	0	0	0	0	0	0	0	0	0	0	0	0	0	0	0	0	0	0	0	0	0	0	0	0	0	0	0	0
0	0	0	0	0	0	0	0	0	0	0	0	0	0	0	0	0	0	0	0	0	0	0	0	0	0	0	0	0	0	0
0	0	0	0	0	0	0	0	0	0	0	0	0	0	0	0	0	0	0	0	0	0	0	0	0	0	0	0	0	0	0
0	0	0	0	0	0	0	0	0	0	0	0	0	0	0	0	0	0	0	0	0	0	0	0	0	0	0	0	0	0	0
0	0	0	0	0	0	0	0	0	0	0	0	0	0	0	0	0	0	0	0	0	0	0	0	0	0	0	0	0	0	0
0	0	0	0	0	0	0	0	0	0	0	0	0	0	0	0	0	0	0	0	0	0	0	0	0	0	0	0	0	0	0
0	0	0	0	0	0	0	0	0	0	0	0	0	0	0	0	0	0	0	0	0	0	0	0	0	0	0	0	0	0	0
0	0	0	0	0	0	0	0	0	0	0	0	0	0	0	0	0	0	0	0	0	0	0	0	0	0	0	0	0	0	0
0	0	0	0	0	0	0	0	0	0	0	0	0	0	0	0	0	0	0	0	0	0	0	0	0	0	0	0	0	0	0
0	0	0	0	0	0	0	0	0	0	0	0	0	0	0	0	0	0	0	0	0	0	0	0	0	0	0	0	0	0	0
0	0	0	0	0	0	0	0	0	0	0	0	0	0	0	0	0	0	0	0	0	0	0	0	0	0	0	0	0	0	0
0	0	0	0	0	0	0	0	0	0	0	0	0	0	0	0	0	0	0	0	0	0	0	0	0	0	0	0	0	0	0
0	0	0	0	0	0	0	0	0	0	0	0	0	0	0	0	0	0	0	0	0	0	0	0	0	0	0	0	0	0	0
0	0	0	0	0	0	0	0	0	0	0	0	0	0	0	0	0	0	0	0	0	0	0	0	0	0	0	0	0	0	0
0	0	0	0	0	0	0	0	0	0	0	0	0	0	0	0	0	0	0	0	0	0	0	0	0	0	0	0	0	0	0
0	0	0	0	0	0	0	0	0	0	0	0	0	0	0	0	0	0	0	0	0	0	0	0	0	0	0	0	0	0	0
0	0	0	0	0	0	0	0	0	0	0	0	0	0	0	0	0	0	0	0	0	0	0	0	0	0	0	0	0	0	0
0	0	0	0	0	0	0	0	0	0	0	0	0	0	0	0	0	0	0	0	0	0	0	0	0	0	0	0	0	0	0
0	0	0	0	0	0	0	0	0	0	0	0	0	0	0	0	0	0	0	0	0	0	0	0	0	0	0	0	0	0	0
0	0	0	0	0	0	0	0	0	0	0	0	0	0	0	0	0	0	0	0	0	0	0	0	0	0	0	0	0	0	0
0	0	0	0	0	0	0	0	0	0	0	0	0	0	0	0	0	0	0	0	0	0	0	0	0	0	0	0	0	0	0
0	0	0	0	0	0	0	0	0	0	0	0	0	0	0	0	0	0	0	0	0	0	0	0	0	0	0	0	0	0	0
0	0	0	0	0	0	0	0	0	0	0	0	0	0	0	0	0	0	0	0	0	0	0	0	0	0	0	0	0	0	0
0	0	0	0	0	0	0	0	0	0	0	0	0	0	0	0	0	0	0	0	0	0	0	0	0	0	0	0	0	0	0
0	0	0	0	0	0	0	0	0	0	0	0	0	0	0	0	0	0	0	0	0	0	0	0	0	0	0	0	0	0	0
0	0	0	0	0	0	0	0	0	0	0	0	0	0	0	0	0	0	0	0	0	0	0	0	0	0	0	0	0	0	0
0	0	0	0	0	0	0	0	0	0	0	0	0	0	0	0	0	0	0	0	0	0	0	0	0	0	0	0	0	0	0
0	0	0	0	0	0	0	0	0	0	0	0	0	0	0	0	0	0	0	0	0	0	0	0	0	0	0	0	0	0	0
0	0	0	0	0	0	0	0	0	0	0	0	0	0	0	0	0	0	0	0	0	0	0	0	0	0	0	0	0	0	0
0	0	0	0	0	0	0	0	0	0	0	0	0	0	0	0	0	0	0	0	0	0	0	0	0	0	0	0	0	0	0
0	0	0	0	0	0	0	0	0	0	0	0	0	0	0	0	0	0	0	0	0	0	0	0	0	0	0	0	0	0	0
0	0	0	0	0	0	0	0	0	0	0	0	0	0	0	0	0	0	0	0	0	0	0	0	0	0	0	0	0	0	0
0	0	0	0	0	0	0	0	0	0	0	0	0	0	0	0	0	0	0	0	0	0	0	0	0	0	0	0	0	0	0
0	0	0	0	0	0	0	0	0	0	0	0	0	0	0	0	0	0	0	0	0	0	0	0	0	0	0	0	0	0	0
0	0	0	0	0	0	0	0	0	0	0	0	0	0	0	0	0	0	0	0	0	0	0	0	0	0	0	0	0	0	0
0	0	0	0	0	0	0	0	0	0	0	0	0	0	0	0	0	0	0	0	0	0	0	0	0	0	0	0	0	0	0
0	0	0	0	0	0	0	0	0	0	0	0	0	0	0	0	0	0	0	0	0	0	0	0	0	0	0	0	0	0	0
0	0	0	0	0	0	0	0	0	0	0	0	0	0	0	0	0	0	0	0	0	0	0	0	0	0	0	0	0	0	0
0	0	0	0	0	0	0	0	0	0	0	0	0	0	0	0	0	0	0	0	0	0	0	0	0	0	0	0	0	0	0
0	0	0	0	0	0	0	0	0	0	0	0	0	0	0	0	0	0	0	0	0	0	0	0	0	0	0	0	0	0	0
0	0	0	0	0	0	0	0	0	0	0	0	0	0	0	0	0	0	0	0	0	0	0	0	0	0	0	0	0	0	0
0	0	0	0	0	0	0	0	0	0	0	0	0	0	0	0	0	0	0	0	0	0	0	0	0	0	0	0	0	0	0
0	0	0	0	0	0	0	0	0	0	0	0	0	0	0	0	0	0	0	0	0	0	0	0	0	0	0	0	0	0	0
0	0	0	0	0	0	0	0	0	0	0	0	0	0	0	0	0	0	0	0	0	0	0	0	0	0	0	0	0	0	0
0	0	0	0	0	0	0	0	0	0	0	0	0	0	0	0	0	0	0	0	0	0	0	0	0	0	0	0	0	0	0
0	0	0	0	0	0	0	0	0	0	0	0	0	0	0	0	0	0	0	0	0	0	0	0	0	0	0	0	0	0	0
0	0	0	0	0	0	0	0	0	0	0	0	0	0	0	0	0	0	0	0	0	0	0	0	0	0	0	0	0	0	0
0	0	0	0	0	0	0	0	0	0	0	0	0	0	0	0	0	0	0	0	0	0	0	0	0	0	0	0	0	0	0
0	0	0	0	0	0	0	0	0	0	0	0	0	0	0	0	0	0	0	0	0	0	0	0	0	0	0	0	0	0	0
0	0	0	0	0	0	0	0	0	0	0	0	0	0	0	0	0	0	0	0	0	0	0	0	0	0	0	0	0	0	0
0	0	0	0	0	0	0	0	0	0	0	0	0	0	0	0	0	0	0	0	0	0	0	0	0	0	0	0	0	0	0
0	0	0	0	0	0	0	0	0	0	0	0	0	0	0	0	0	0	0	0	0	0	0	0	0	0	0	0	0	0	0
0	0	0	0	0	0	0	0	0	0	0	0	0	0	0	0	0	0	0	0	0	0	0	0	0	0	0	0	0	0	0
0	0	0	0	0	0	0	0	0	0	0	0	0	0	0	0	0	0	0	0	0	0	0	0	0	0	0	0	0	0	0
0	0	0	0	0	0	0	0	0	0	0	0	0	0	0	0	0	0	0	0	0	0	0	0	0	0	0	0	0	0	0
0	0	0	0	0	0	0	0	0	0	0	0	0	0	0	0	0	0	0	0	0	0	0	0	0	0	0	0	0	0	0
0	0	0	0	0	0	0	0	0	0	0	0	0	0	0	0	0	0	0	0	0	0	0	0	0	0	0	0	0	0	0
0	0	0	0	0	0	0	0	0	0	0	0	0	0	0	0	0	0	0	0	0	0	0	0	0	0	0	0	0	0	0
0	0	0	0	0	0	0	0	0	0	0	0	0	0	0	0	0	0	0	0	0	0	0	0	0	0	0	0	0	0	0
0	0	0	0	0	0	0	0	0	0	0	0	0	0	0	0	0	0	0	0	0	0	0	0	0	0	0	0	0	0	0
0	0	0	0	0	0	0	0	0	0	0	0	0	0	0	0	0	0	0	0	0	0	0	0	0	0	0	0	0	0	0
0	0	0	0	0	0	0	0	0	0	0	0	0	0	0	0	0	0	0	0	0	0	0	0	0	0	0	0	0	0	0
0	0	0	0	0	0	0	0	0	0	0	0	0	0	0	0	0	0	0	0	0	0	0	0	0	0	0	0	0	0	0
0	0	0	0	0	0	0	0	0	0	0	0	0	0	0	0	0	0	0	0	0	0	0	0	0	0	0	0	0	0	0
0	0	0	0	0	0	0	0	0	0	0	0	0	0	0	0	0	0	0	0	0	0	0	0	0	0	0	0	0	0	0
0	0	0	0	0	0	0	0	0	0	0	0	0	0	0	0	0	0	0	0	0	0	0	0	0	0	0	0	0	0	0
0	0	0	0	0	0	0	0	0	0	0	0	0	0	0	0	0	0	0	0	0	0	0	0	0	0	0	0	0	0	0
0	0	0	0	0	0	0	0	0	0	0	0	0	0	0	0	0	0	0	0	0	0	0	0	0	0	0	0	0	0	0
0	0	0	0	0	0	0	0	0	0	0	0	0	0	0	0	0	0	0	0	0	0	0	0	0	0	0	0	0	0	0
0	0	0	0	0	0	0	0	0	0	0	0	0	0	0	0	0	0	0	0	0	0	0	0	0	0	0	0	0	0	0
0	0	0	0	0	0	0	0	0	0	0	0	0	0	0	0	0	0	0	0	0	0	0	0	0	0	0	0	0	0	0
0	0	0	0	0	0	0	0	0	0	0	0	0	0	0	0	0	0	0	0	0	0	0	0	0	0	0	0	0	0	0
0	0	0	0	0	0	0	0	0	0	0	0	0	0	0	0	0	0	0	0	0	0	0	0	0	0	0	0	0	0	0
0	0	0	0	0	0	0	0	0	0	0	0	0	0	0	0	0	0	0	0	0	0	0	0	0	0	0	0	0	0	0
0	0	0	0	0	0	0	0	0	0	0	0	0	0	0	0	0	0	0	0	0	0	0	0	0	0	0	0	0	0	0
0	0	0	0	0	0	0	0	0	0	0	0	0	0	0	0	0	0	0	0	0	0	0	0	0	0	0	0	0	0	0
0	0	0	0	0	0	0	0	0	0	0	0	0	0	0	0	0	0	0	0	0	0	0	0	0	0	0	0	0	0	0
0	0	0	0	0	0	0	0	0	0	0	0	0	0	0	0	0	0	0	0	0	0	0	0	0	0	0	0	0	0	0
0	0	0	0	0	0	0	0	0	0	0	0	0	0	0	0	0	0	0	0	0	0	0	0	0	0	0	0	0	0	0
0	0	0	0	0	0	0	0	0	0	0	0	0	0	0	0	0	0	0	0	0	0	0	0	0	0	0	0	0	0	0
0	0	0	0	0	0	0	0	0	0	0	0	0	0	0	0	0	0	0	0	0	0	0	0	0	0	0	0	0	0	0
0	0	0	0	0	0	0	0	0	0	0	0	0	0	0	0	0	0	0	0	0	0	0	0	0	0	0	0	0	0	0
0	0	0	0	0	0	0	0	0	0	0	0	0	0	0	0	0	0	0	0	0	0	0	0	0	0	0	0	0	0	0
0	0	0	0	0	0	0	0	0	0	0	0	0	0	0	0	0	0	0	0	0	0	0	0	0	0	0	0	0	0	0
0	0	0	0	0	0	0	0	0	0	0	0	0	0	0	0	0	0	0	0	0	0	0	0	0	0	0	0	0	0	0
0	0	0	0	0	0	0	0	0	0	0	0	0	0	0	0	0	0	0	0	0	0	0	0	0	0	0	0	0	0	0
0	0	0	0	0	0	0	0	0	0	0	0	0	0	0	0	0	0	0	0	0	0	0	0	0	0	0	0	0	0	0
0	0	0	0	0	0	0	0	0	0	0	0	0	0	0	0	0	0	0	0	0	0	0	0	0	0	0	0	0	0	0
0	0	0	0	0	0	0	0	0	0	0	0	0	0	0	0	0	0	0	0	0	0	0	0	0	0	0	0	0	0	0
0	0	0	0	0	0	0	0	0	0	0	0	0	0	0	0	0	0	0	0	0	0	0	0	0	0	0	0	0	0	0
0	0	0	0	0	0	0	0	0	0	0	0	0	0	0	0	0	0	0	0	0	0	0	0	0	0	0	0	0	0	0
0	0	0	0	0	0	0	0	0	0	0	0	0	0	0	0	0	0	0	0	0	0	0	0	0	0	0	0	0	0	0
0	0	0	0	0	0	0	0	0	0	0	0	0	0	0	0	0	0	0	0	0	0	0	0	0	0	0	0	0	0	0
0	0	0	0	0	0	0	0	0	0	0	0	0	0	0	0	0	0	0	0	0	0	0	0	0	0	0	0	0	0	0
0	0	0	0	0	0	0	0	0	0	0	0	0	0	0	0	0	0	0	0	0	0	0	0	0	0	0	0	0	0	0
0	0	0	0	0	0	0	0	0	0	0	0	0	0	0	0	0	0	0	0	0	0	0	0	0	0	0	0	0	0	0
0	0	0	0	0	0	0	0	0	0	0	0	0	0	0	0	0	0	0	0	0	0	0	0	0	0	0	0	0	0	0
0	0	0	0	0	0	0	0	0	0	0	0	0	0	0	0	0	0	0	0	0	0	0	0	0	0	0	0	0	0	0
0	0	0	0	0	0	0	0	0	0	0	0	0	0	0	0	0	0	0	0	0	0	0	0	0	0	0	0	0	0	0
0	0	0	0	0	0	0	0	0	0	0	0	0	0	0	0	0	0	0	0	0	0	0	0	0	0	0	0	0	0	0
0	0	0	0	0	0	0	0	0	0	0	0	0	0	0	0	0	0	0	0	0	0	0	0	0	0	0	0	0	0	0
0	0	0	0	0	0	0	0	0	0	0	0	0	0	0	0	0	0	0	0	0	0	0	0	0	0	0	0	0	0	0
0	0	0	0	0	0	0	0	0	0	0	0	0	0	0	0	0	0	0	0	0	0	0	0	0	0	0	0	0	0	0
0	0	0	0	0	0	0	0	0	0	0	0	0	0	0	0	0	0	0	0	0	0	0	0	0	0	0	0	0	0	0
0	0	0	0	0	0	0	0	0	0	0	0	0	0	0	0	0	0	0	0	0	0	0	0	0	0	0	0	0	0	0
0	0	0	0	0	0	0	0	0	0	0	0	0	0	0	0	0	0	0	0	0	0	0	0	0	0	0	0	0	0	0
0	0	0	0	0	0	0	0	0	0	0	0	0	0	0	0	0	0	0	0	0	0	0	0	0	0	0	0	0	0	0
0	0	0	0	0	0	0	0	0	0	0	0	0	0	0	0	0	0	0	0	0	0	0	0	0	0	0	0	0	0	0
0	0	0	0	0	0	0	0	0	0	0	0	0	0	0	0	0	0	0	0	0	0	0	0	0	0	0	0	0	0	0
0	0	0	0	0	0	0	0	0	0	0	0	0	0	0	0	0	0	0	0	0	0	0	0	0	0	0	0	0	0	0
0	0	0	0	0	0	0	0	0	0	0	0	0	0	0	0	0	0	0	0	0	0	0	0	0	0	0	0	0	0	0
0	0	0	0	0	0	0	0	0	0	0	0	0	0	0	0	0	0	0	0	0	0	0	0	0	0	0	0	0	0	0
0	0	0	0	0	0	0	0	0	0	0	0	0	0	0	0	0	0	0	0	0	0	0	0	0	0	0	0	0	0	0
0	0	0	0	0	0	0	0	0	0	0	0	0	0	0	0	0	0	0	0	0	0	0	0	0	0	0	0	0	0	0
0	0	0	0	0	0	0	0	0	0	0	0	0	0	0	0	0	0	0	0	0	0	0	0	0	0	0	0	0	0	0
0	0	0	0	0	0	0	0	0	0	0	0	0	0	0	0	0	0	0	0	0	0	0	0	0	0	0	0	0	0	0
0	0	0	0	0	0	0	0	0	0	0	0	0	0	0	0	0	0	0	0	0	0	0	0	0	0	0	0	0	0	0
0	0	0	0	0	0	0	0	0	0	0	0	0	0	0	0	0	0	0	0	0	0	0	0	0	0	0	0	0	0	0
0	0	0	0	0	0	0	0	0	0	0	0	0	0	0	0	0	0	0	0	0	0	0	0	0	0	0	0	0	0	0
0	0	0	0	0	0	0	0	0	0	0	0	0	0	0	0	0	0	0	0	0	0	0	0	0	0	0	0	0	0	0
0	0	0	0	0	0	0	0	0	0	0	0	0	0	0	0	0	0	0	0	0	0	0	0	0	0	0	0	0	0	0
0	0	0	0	0	0	0	0	0	0	0	0	0	0	0	0	0	0	0	0	0	0	0	0	0	0	0	0	0	0	0
0	0	0	0	0	0	0	0	0	0	0	0	0	0	0	0	0	0	0	0	0	0	0	0	0	0	0	0	0	0	0
0	0	0	0	0	0	0	0	0	0	0	0	0	0	0	0	0	0	0	0	0	0	0	0	0	0	0	0	0	0	0
0	0	0	0	0	0	0	0	0	0	0	0	0	0	0	0	0	0	0	0	0	0	0	0	0	0	0	0	0	0	0
0	0	0	0	0	0	0	0	0	0	0	0	0	0	0	0	0	0	0	0	0	0	0	0	0	0	0	0	0	0	0
0	0	0	0	0	0	0	0	0	0	0	0	0	0	0	0	0	0	0	0	0	0	0	0	0	0	0	0	0	0	0
0	0	0	0	0	0	0	0	0	0	0	0	0	0	0	0	0	0	0	0	0	0	0	0	0	0	0	0	0	0	0
0	0	0	0	0	0	0	0	0	0	0	0	0	0	0	0	0	0	0	0	0	0	0	0	0	0	0	0	0	0	0
0	0	0	0	0	0	0	0	0	0	0	0	0	0	0	0	0	0	0	0	0	0	0	0	0	0	0	0	0	0	0
0	0	0	0	0	0	0	0	0	0	0	0	0	0	0	0	0	0	0	0	0	0	0	0	0	0	0	0	0	0	0
0	0	0	0	0	0	0	0	0	0	0	0	0	0	0	0	0	0	0	0	0	0	0	0	0	0	0	0	0	0	0
0	0	0	0	0	0	0	0	0	0	0	0	0	0	0	0	0	0	0	0	0	0	0	0	0	0	0	0	0	0	0
0	0	0	0	0	0	0	0	0	0	0	0	0	0	0	0	0	0	0	0	0	0	0	0	0	0	0	0	0	0	0
0	0	0	0	0	0	0	0	0	0	0	0	0	0	0	0	0	0	0	0	0	0	0	0	0	0	0	0	0	0	0
0	0	0	0	0	0	0	0	0	0	0	0	0	0	0	0	0	0	0	0	0	0	0	0	0	0	0	0	0	0	0
0	0	0	0	0	0	0	0	0	0	0	0	0	0	0	0	0	0	0	0	0	0	0	0	0	0	0	0	0	0	0
0	0	0	0	0	0	0	0	0	0	0	0	0	0	0	0	0	0	0	0	0	0	0	0	0	0	0	0	0	0	0
0	0	0	0	0	0	0	0	0	0	0	0	0	0	0	0	0	0	0	0	0	0	0	0	0	0	0	0	0	0	0
0	0	0	0	0	0	0	0	0	0	0	0	0	0	0	0	0	0	0	0	0	0	0	0	0	0	0	0	0	0	0
0	0	0	0	0	0	0	0	0	0	0	0	0	0	0	0	0	0	0	0	0	0	0	0	0	0	0	0	0	0	0
0	0	0	0	0	0	0	0	0	0	0	0	0	0	0	0	0	0	0	0	0	0	0	0	0	0	0	0	0	0	0
0	0	0	0	0	0	0	0	0	0	0	0	0	0	0	0	0	0	0	0	0	0	0	0	0	0	0	0	0	0	0
0	0	0	0	0	0	0	0	0	0	0	0	0	0	0	0	0	0	0	0	0	0	0	0	0	0	0	0	0	0	0
0	0	0	0	0	0	0	0	0	0	0	0	0	0	0	0	0	0	0	0	0	0	0	0	0	0	0	0	0	0	0
0	0	0	0	0	0	0	0	0	0	0	0	0	0	0	0	0	0	0	0	0	0	0	0	0	0	0	0	0	0	0
0	0	0	0	0	0	0	0	0	0	0	0	0	0	0	0	0	0	0	0	0	0	0	0	0	0	0	0	0	0	0
0	0	0	0	0	0	0	0	0	0	0	0	0	0	0	0	0	0	0	0	0	0	0	0	0	0	0	0	0	0	0
0	0	0	0	0	0	0	0	0	0	0	0	0	0	0	0	0	0	0	0	0	0	0	0	0	0	0	0	0	0	0
0	0	0	0	0	0	0	0	0	0	0	0	0	0	0	0	0	0	0	0	0	0	0	0	0	0	0	0	0	0	0
0	0	0	0	0	0	0	0	0	0	0	0	0	0	0	0	0	0	0	0	0	0	0	0	0	0	0	0	0	0	0
0	0	0	0	0	0	0	0	0	0	0	0	0	0	0	0	0	0	0	0	0	0	0	0	0	0	0	0	0	0	0
0	0	0	0	0	0	0	0	0	0	0	0	0	0	0	0	0	0	0	0	0	0	0	0	0	0	0	0	0	0	0
0	0	0	0	0	0	0	0	0	0	0	0	0	0	0	0	0	0	0	0	0	0	0	0	0	0	0	0	0	0	0
0	0	0	0	0	0	0	0	0	0	0	0	0	0	0	0	0	0	0	0	0	0	0	0	0	0	0	0	0	0	0
0	0	0	0	0	0	0	0	0	0	0	0	0	0	0	0	0	0	0	0	0	0	0	0	0	0	0	0	0	0	0
0	0	0	0	0	0	0	0	0	0	0	0	0	0	0	0	0	0	0	0	0	0	0	0	0	0	0	0	0	0	0
0	0	0	0	0	0	0	0	0	0	0	0	0	0	0	0	0	0	0	0	0	0	0	0	0	0	0	0	0	0	0
0	0	0	0	0	0	0	0	0	0	0	0	0	0	0	0	0	0	0	0	0	0	0	0	0	0	0	0	0	0	0
0	0	0	0	0	0	0	0	0	0	0	0	0	0	0	0	0	0	0	0	0	0	0	0	0	0	0	0	0	0	0
0	0	0	0	0	0	0	0	0	0	0	0	0	0	0	0	0	0	0	0	0	0	0	0	0	0	0	0	0	0	0
0	0	0	0	0	0	0	0	0	0	0	0	0	0	0	0	0	0	0	0	0	0	0	0	0	0	0	0	0	0	0
0	0	0	0	0	0	0	0	0	0	0	0	0	0	0	0	0	0	0	0	0	0	0	0	0	0	0	0	0	0	0
0	0	0	0	0	0	0	0	0	0	0	0	0	0	0	0	0	0	0	0	0	0	0	0	0	0	0	0	0	0	0
0	0	0	0	0	0	0	0	0	0	0	0	0	0	0	0	0	0	0	0	0	0	0	0	0	0	0	0	0	0	0
0	0	0	0	0	0	0	0	0	0	0	0	0	0	0	0	0	0	0	0	0	0	0	0	0	0	0	0	0	0	0
0	0	0	0	0	0	0	0	0	0	0	0	0	0	0	0	0	0	0	0	0	0	0	0	0	0	0	0	0	0	0
0	0	0	0	0	0	0	0	0	0	0	0	0	0	0	0	0	0	0	0	0	0	0	0	0	0	0	0	0	0	0
[truncated: 1,000 more rows]
