# Supplementary material for: A modified shuffled frog leaping algorithm with inertia weight
Source: Sci Rep. 2024 Feb 20;14:4146. doi: 10.1038/s41598-024-51306-1 (PMC11224354; doi:10.1038/s41598-024-51306-1)
Supplement: Supplementary file 1 — Supplementary Information. [file 41598_2024_51306_MOESM1_ESM.zip › data/F2/MSFLA_Q_30.xls]

## Sheet: Sheet1
0.0034554	-0.0159394	-0.0113906	-0.473485	0.00175475	-0.110175	0.245433	-1.24506	0.0395359	0.0291433	-0.155635	0.136034	0.0996743	0.0971509	-0.382495	-0.163553	-0.149952	-0.0194218	-0.00882446	-0.277739	-0.287737	-0.816318	-0.0136662	-0.949681	-0.15509	0.0994584	0.133737	-0.024056	0.933231	-0.0111602	7.08998
0.00351697	-0.00501184	-0.0182383	0.0169312	-0.0148359	-0.0230795	-0.0583351	0.0151816	0.0293641	-0.00132848	0.0183877	-0.0643781	0.00240099	0.0177295	0.0049345	-0.00595155	0.0443463	0.0259215	0.0129505	-0.0168264	0.0120884	0.000222568	0.0138894	0.00505617	0.00756503	0.00243529	0.00876967	-0.00979516	-0.0146491	-0.0134299	0.487551
-0.00012641	-0.000133256	-0.00424212	-0.000325065	-0.000395716	-4.71584e-05	-4.94542e-05	0.000473951	-0.00117637	-0.0123921	0.00379187	-0.00270254	0.00151926	-0.00200395	-0.000170002	0.00647724	-0.00110114	-0.000221199	-0.00487207	-0.000385558	0.00121429	-0.000394608	-0.00101467	-0.000833988	-0.00129946	-0.000377467	-0.000627192	-0.000832266	0.000251032	-0.00237263	0.051824
-4.25794e-05	-9.9867e-05	-6.15477e-05	1.60891e-05	0.000203629	-8.04763e-06	6.15245e-05	0.000180799	-4.47612e-06	-0.000301864	4.72668e-07	-3.47904e-05	1.25079e-05	0.000268628	0.000102135	-0.000137051	-1.36189e-06	1.76631e-05	-7.15924e-05	-0.000180417	0.000358802	1.31217e-05	8.90045e-06	-0.00061203	-6.93296e-05	2.64499e-05	0.00086426	-0.000211778	0.00014691	-0.000197039	0.00431566
-3.05439e-06	-4.74592e-06	-2.94865e-06	8.81729e-07	-2.47776e-06	8.50418e-06	6.44289e-06	1.45129e-05	-5.50302e-05	7.78188e-06	7.55184e-05	1.53442e-05	1.96491e-05	-2.70543e-06	3.16003e-06	6.94779e-06	1.00578e-05	1.22673e-05	-8.74796e-06	3.84032e-06	4.68852e-06	1.79903e-07	8.92191e-06	-1.45251e-05	-1.79521e-05	2.28665e-05	-1.26847e-05	1.65254e-06	-4.39846e-07	-4.45106e-05	0.000393041
-8.60013e-07	4.31168e-07	-1.41965e-07	1.5929e-07	-2.26416e-06	5.62071e-06	-3.80643e-07	6.98293e-09	7.18808e-06	2.86107e-07	-5.59783e-08	-2.16112e-06	9.04857e-07	5.2525e-08	-1.48773e-07	-8.17812e-08	4.97363e-08	-1.85515e-07	1.22019e-06	1.04452e-06	4.77849e-07	-5.6148e-08	-7.83652e-08	-4.18856e-06	-8.95574e-07	2.36203e-06	-4.10506e-07	-2.2042e-07	5.9565e-08	-1.83289e-06	3.3826e-05
1.38641e-08	-1.18358e-07	1.26738e-08	-1.69208e-08	-2.38381e-08	-2.15696e-08	-2.25315e-08	-4.51829e-08	6.87971e-08	1.42092e-07	-1.35841e-08	-6.07586e-08	-3.83583e-08	-1.27173e-07	-2.08605e-07	-2.05792e-09	3.33791e-08	-2.31464e-07	-3.8181e-08	-1.99747e-07	8.36242e-09	-9.61614e-08	-1.28997e-09	4.87877e-08	-1.37819e-07	-4.50209e-08	-9.33527e-08	-7.56222e-08	-7.73444e-09	-2.48409e-08	1.97813e-06
-2.5936e-09	2.59948e-08	-2.68759e-09	-1.94837e-08	-2.89203e-09	2.53546e-09	8.38456e-08	-1.59126e-08	-8.24686e-10	-1.17587e-08	-5.40503e-09	-1.74655e-08	8.16526e-09	1.44923e-09	-2.61672e-08	-5.80791e-09	4.38185e-08	-1.04209e-08	8.56854e-09	-1.33763e-09	-1.20632e-09	-1.52491e-09	-5.67897e-09	1.21934e-08	-1.22704e-09	2.53619e-08	8.91129e-09	2.08147e-09	3.48112e-09	3.15604e-08	3.90361e-07
-1.30599e-09	7.631e-09	6.88264e-11	-8.57664e-10	-1.24698e-10	-3.75139e-10	-1.41061e-11	4.80231e-10	-3.30152e-11	2.48399e-10	-6.38883e-09	-3.24934e-09	-1.05378e-11	-5.91266e-11	-3.97359e-10	1.6466e-10	-1.38096e-10	-2.70842e-09	2.14072e-09	9.03962e-10	3.33086e-10	-9.0889e-10	-7.32672e-09	-5.7903e-11	-7.40115e-10	2.01057e-10	-1.04282e-09	-4.38265e-10	-5.88868e-10	-9.77429e-11	3.90356e-08
5.86983e-11	-9.02719e-10	-1.81969e-11	7.63818e-12	-1.11778e-11	1.32534e-11	-5.86623e-12	-6.42815e-11	-6.9562e-11	1.87757e-10	-8.37687e-11	-7.21262e-11	-4.58773e-11	-7.24888e-13	2.76575e-11	-5.65234e-11	-2.31276e-10	-1.12004e-10	3.28834e-12	1.47954e-10	-3.76339e-11	5.02069e-11	-3.29767e-11	1.01435e-10	-3.07097e-11	-2.41314e-11	6.88257e-11	3.60676e-10	1.274e-10	-3.37547e-10	3.29189e-09
-6.30435e-12	1.97375e-11	9.03945e-13	8.71088e-14	1.3866e-11	1.54257e-11	-1.22881e-11	6.04172e-12	-2.48725e-13	-2.21314e-12	-7.37578e-13	1.38271e-11	-9.98214e-14	3.89475e-12	5.4145e-12	-1.0357e-11	-3.7256e-12	-1.13356e-11	2.16324e-13	8.56693e-12	-4.58752e-13	-1.76035e-11	3.07616e-12	-6.87341e-12	4.15984e-12	-4.25223e-12	3.85374e-11	-3.85637e-12	1.40752e-11	-3.53214e-11	2.63506e-10
-5.22553e-14	-1.2002e-12	-2.63544e-13	-9.37868e-14	3.5092e-12	-4.09186e-14	-1.34663e-13	3.9264e-13	6.87245e-14	3.11284e-13	-6.0143e-13	2.6734e-15	-2.94293e-13	-1.76291e-13	-2.0247e-13	2.34772e-12	-7.6435e-15	2.86915e-13	-2.00456e-14	-1.95139e-12	-5.38491e-14	-9.48546e-14	-3.01385e-15	-4.68835e-13	-1.29726e-14	3.82091e-13	-1.04803e-12	-1.1908e-13	4.41309e-14	-3.54696e-12	1.77319e-11
-5.8693e-14	-3.80616e-14	3.00591e-14	-1.81988e-14	4.36525e-14	-1.86261e-14	-1.88444e-14	-1.93651e-14	-3.07e-13	1.05867e-13	-4.16814e-15	-1.19815e-14	-3.27185e-15	-1.28538e-14	6.92221e-14	-8.42918e-14	-1.75003e-13	4.04422e-14	5.38388e-14	9.05659e-14	4.86618e-14	-5.83254e-14	9.0345e-14	-4.92052e-14	-2.68317e-14	-8.96829e-14	9.96031e-14	-3.07351e-15	-4.6332e-15	7.05407e-14	1.74491e-12
-7.19112e-15	-1.15285e-14	-2.82701e-15	-2.23122e-16	5.85951e-15	-4.68954e-16	1.43293e-14	9.91656e-17	-2.23721e-16	-7.02886e-16	1.16259e-15	-4.60385e-15	-1.26575e-14	-3.22357e-14	-2.00357e-15	-1.41088e-14	-2.30266e-15	-5.35957e-15	1.44557e-15	9.65202e-16	-5.65263e-14	-2.25397e-14	-1.0762e-15	6.31042e-15	-1.56897e-14	-1.11631e-15	-1.76104e-14	-2.29417e-16	2.1145e-14	2.24753e-14	2.85017e-13
4.68558e-15	2.81939e-17	-1.95292e-16	3.55783e-15	-6.50802e-16	-1.69434e-15	7.56456e-16	-7.21294e-16	1.41009e-15	4.64686e-16	1.27964e-16	-5.42586e-16	9.02004e-16	5.69429e-16	-1.81991e-16	2.49755e-16	1.55181e-16	1.10835e-16	-2.09246e-16	-2.18912e-15	1.56381e-16	-2.16512e-16	6.62966e-17	-5.76795e-18	2.91939e-17	-1.62918e-15	4.52093e-16	6.2305e-17	-7.58747e-16	5.27879e-15	2.80579e-14
-1.24156e-17	4.9284e-18	-4.8603e-17	1.91239e-17	2.84724e-17	7.00908e-18	-6.65259e-17	1.49179e-16	-5.66121e-18	-1.69441e-17	7.80271e-18	-1.86458e-16	-2.44287e-18	-9.30542e-17	6.23765e-18	-2.28859e-16	4.41629e-17	-1.59103e-16	2.26752e-16	-4.78601e-18	-1.40494e-17	6.65237e-17	1.05851e-16	1.69637e-18	-3.96577e-17	7.69422e-18	2.55763e-17	-6.16408e-17	-3.14926e-16	2.61726e-17	1.98231e-15
-2.02135e-18	-3.31284e-18	-9.22603e-18	-8.38176e-18	2.67233e-18	3.05453e-19	6.02642e-19	5.01331e-18	8.40753e-19	-2.8745e-17	-3.41988e-17	-1.6993e-17	-2.12169e-17	-9.9015e-18	1.14425e-18	-1.94444e-19	-3.32531e-17	-4.59316e-19	3.47964e-18	-1.42991e-18	7.03171e-19	-1.81661e-18	7.24724e-19	-5.10045e-18	4.43046e-18	-5.3896e-18	4.91096e-18	4.15864e-18	6.3531e-19	-1.80693e-18	2.13069e-16
-3.49184e-20	2.54638e-20	-4.98404e-18	3.73402e-20	-3.45719e-19	6.49184e-20	9.97898e-19	1.22193e-18	2.09474e-18	5.23183e-19	9.84732e-19	1.4016e-18	-2.71301e-19	9.11333e-19	4.01688e-18	3.71106e-19	-1.15396e-19	-2.72934e-19	5.03996e-21	-5.32667e-20	1.00163e-19	4.64238e-19	-4.02963e-19	-1.2504e-19	-4.57388e-20	4.0308e-19	1.80307e-18	-4.91559e-21	-9.634e-19	7.16047e-19	2.37624e-17
-4.64524e-21	2.72775e-19	1.18515e-19	-2.41374e-20	4.52625e-22	-6.76302e-20	-3.62128e-20	4.03879e-20	-2.67537e-20	-4.65246e-23	2.34275e-20	-5.10722e-21	1.10355e-20	-4.29401e-20	1.79845e-21	-4.61309e-20	-1.88518e-20	-1.05315e-19	-1.11986e-20	2.64694e-21	-8.27455e-20	-5.39447e-21	-3.45883e-20	6.25245e-20	3.85122e-20	-2.10749e-20	-3.15653e-21	-1.91852e-19	-8.72755e-21	-1.04685e-19	1.41327e-18
-1.04348e-21	3.67139e-21	-1.3861e-20	-2.18618e-21	-5.1124e-22	9.73251e-24	-1.53973e-21	2.61796e-21	-8.49045e-21	1.77924e-21	1.23318e-21	-6.8855e-21	1.57144e-21	1.24584e-21	9.82063e-21	-5.65913e-22	3.34679e-21	-1.18447e-20	1.28991e-21	1.72209e-21	2.47496e-21	-1.11682e-20	3.04782e-22	-2.22156e-21	-5.62581e-22	9.45687e-21	-8.21542e-21	-2.0569e-21	1.74934e-20	5.29606e-22	1.29721e-19
8.48083e-22	1.572e-22	1.46141e-22	-4.97265e-22	-6.79026e-22	1.85556e-22	-4.0933e-23	-1.58002e-22	-3.8959e-22	-1.15681e-21	-7.8136e-22	-5.59998e-22	-1.11467e-22	-1.77699e-22	-3.42296e-23	6.05421e-22	-1.15365e-21	-3.08077e-22	1.44785e-22	2.42443e-22	1.06872e-22	4.19567e-22	4.5941e-22	4.49633e-23	-5.7458e-23	1.91662e-21	2.55265e-23	-1.15105e-22	8.41585e-24	4.10907e-22	1.19426e-20
1.90436e-23	3.2571e-24	2.79779e-23	1.34286e-23	1.87362e-22	4.71137e-23	-4.84015e-23	1.55237e-24	3.01735e-24	-3.98634e-23	-5.02881e-24	2.04807e-23	4.74486e-23	-7.94781e-24	8.04887e-24	5.80118e-24	-6.91048e-24	2.1539e-23	-6.84543e-24	9.89416e-23	-5.73864e-23	2.31874e-23	2.09895e-23	-2.42258e-22	8.28284e-24	1.76397e-22	-1.11043e-22	-3.54868e-23	1.08653e-24	2.88071e-23	1.32493e-21
-1.07057e-24	-1.25988e-24	-2.63043e-25	6.21509e-25	4.31003e-24	2.23225e-24	2.23793e-24	3.18416e-24	-4.41251e-24	5.10877e-25	5.33128e-24	-1.46906e-23	6.20156e-25	1.36781e-23	1.96967e-24	2.13223e-24	-2.23323e-26	1.29096e-25	4.74057e-25	7.66266e-26	5.05453e-24	-4.98932e-24	-3.85937e-24	1.74994e-24	-1.5346e-23	-7.32926e-25	-5.40798e-24	1.0441e-24	-4.25087e-24	4.82547e-27	1.01667e-22
-5.46442e-26	4.2209e-26	5.5066e-25	1.10911e-25	2.39251e-25	-3.24144e-25	-4.35881e-25	-4.32338e-25	-7.00459e-27	8.47025e-25	-3.72802e-25	2.32156e-25	-1.68205e-25	-1.65314e-26	2.59409e-26	-5.99779e-27	6.30706e-25	1.71006e-25	1.00796e-26	-4.55511e-26	-2.24568e-25	-5.394e-28	2.00827e-25	1.48226e-24	-4.29396e-25	-2.58187e-25	-1.35508e-24	-2.92109e-25	-1.31957e-25	3.1337e-26	9.1293e-24
1.69989e-26	1.1296e-26	3.51796e-26	4.75369e-27	-6.82575e-27	-5.05934e-27	2.82476e-27	-2.19457e-26	-2.10152e-27	-4.61147e-26	-5.85815e-26	2.63789e-26	4.57222e-26	-3.75995e-26	9.44018e-28	-1.77265e-25	1.07291e-26	1.89398e-29	-5.98308e-27	1.77e-26	-7.48134e-26	-3.32804e-27	-8.05793e-27	-5.45772e-26	3.71275e-27	7.26141e-26	1.599e-26	3.57035e-26	-6.71937e-26	-4.78492e-26	9.17861e-25
-3.85354e-27	-3.01886e-27	5.85482e-27	-6.14312e-27	-2.56717e-26	-4.67604e-27	6.07002e-28	-3.35989e-27	-1.66487e-27	2.92276e-27	-6.82031e-28	1.0994e-28	-7.64354e-28	7.08331e-30	2.61556e-28	-1.02665e-26	-2.41075e-27	-3.34069e-27	-4.74094e-27	-1.87664e-27	-6.4747e-29	5.17218e-27	4.75319e-27	-1.41515e-27	-6.65427e-29	1.01835e-26	9.66694e-28	2.20016e-27	-1.0423e-28	5.28427e-28	1.07688e-25
-1.38121e-28	4.7755e-29	4.75451e-28	-1.27944e-27	8.32575e-28	-1.65363e-28	4.78263e-29	1.46324e-28	1.19767e-29	1.38557e-28	1.31835e-28	-9.3043e-29	1.26429e-29	4.03242e-29	8.03122e-29	7.32737e-29	-2.0127e-28	-7.78373e-29	-1.0252e-28	1.75157e-29	4.73137e-28	2.27538e-28	-5.50161e-30	3.33473e-28	-1.64246e-29	2.06115e-28	6.04349e-29	7.84031e-28	4.66499e-28	-3.4165e-29	6.72128e-27
4.13342e-30	-1.2567e-28	-4.47234e-29	-1.42247e-29	6.26625e-30	7.57985e-29	-7.81217e-30	-6.43918e-30	1.59879e-29	-9.98994e-30	2.63464e-29	-1.95132e-31	-6.32218e-30	-1.01305e-31	1.70706e-28	1.29252e-28	-1.19411e-29	-4.54791e-30	1.39235e-29	2.14392e-29	1.1505e-30	1.8923e-30	4.88579e-29	4.53779e-30	-6.53758e-30	1.24318e-29	-2.23363e-31	-1.13778e-29	-3.17431e-29	5.81692e-30	8.20389e-28
-8.21671e-32	-3.08229e-30	-6.80102e-31	-1.61424e-30	5.83187e-32	-1.65019e-31	-5.97226e-31	-4.11927e-30	-4.01272e-31	-1.2321e-30	6.42407e-30	1.39564e-30	3.22116e-31	6.58277e-31	8.97774e-30	-3.34966e-32	-1.97859e-31	1.04571e-29	1.44192e-30	2.89396e-30	1.42009e-30	-1.95856e-30	-7.67015e-30	-2.16226e-30	3.11683e-31	-1.22898e-31	-2.54303e-30	3.70039e-30	1.47128e-30	-2.07729e-32	6.62153e-29
-1.29681e-31	3.39526e-34	1.15698e-31	3.27313e-32	1.57698e-30	4.38165e-31	1.12222e-31	-1.47198e-31	-9.89779e-32	1.03083e-31	-1.57556e-31	2.24374e-32	-6.06747e-32	9.62073e-32	-2.14016e-31	1.56359e-30	7.06979e-32	1.94938e-32	6.68485e-32	-2.8443e-32	-2.03823e-31	5.33815e-32	3.8273e-33	-5.41886e-33	4.57882e-32	-1.00373e-31	-1.68524e-32	9.65422e-33	1.43288e-33	-7.40891e-32	5.56968e-30
-6.66137e-32	3.43607e-32	-2.12923e-32	1.21413e-32	7.1567e-33	-2.09523e-32	-1.97584e-33	-4.15522e-35	7.10425e-32	-3.32236e-33	-2.07943e-33	3.24577e-33	-8.84337e-33	-3.69751e-34	-2.91334e-32	1.98211e-33	-1.83737e-33	4.14307e-32	-1.05352e-33	-1.93507e-32	1.26286e-32	-3.06261e-32	-1.14205e-32	9.56974e-34	9.45627e-33	1.46047e-31	-5.18834e-33	1.64705e-32	-9.84054e-34	-1.43806e-32	5.96385e-31
-1.40541e-33	-3.93144e-33	2.75498e-33	5.93718e-34	6.1523e-34	1.20103e-34	1.49526e-33	-2.25666e-33	-1.618e-33	2.10941e-33	8.47343e-34	-9.5944e-34	1.13221e-33	8.25163e-34	2.9368e-35	3.31097e-34	5.06339e-33	-1.80433e-33	-4.66112e-35	-6.14954e-33	4.47607e-34	2.34122e-34	1.56312e-33	-1.77974e-33	4.30108e-35	-1.57942e-33	-1.59712e-33	2.98021e-33	-7.7034e-34	3.41576e-34	4.5425e-32
2.451e-34	1.56285e-34	-3.06177e-35	3.53589e-34	6.54159e-35	-9.4632e-34	-1.04083e-33	-5.94565e-36	4.35665e-34	-3.69572e-35	4.45639e-35	2.39099e-35	-3.29295e-35	-7.07809e-36	7.01577e-35	2.24741e-35	-1.81031e-34	2.6267e-34	9.74479e-35	4.84047e-35	8.09058e-35	2.93271e-34	1.25656e-34	1.54408e-35	-4.7674e-36	4.28763e-36	-1.77054e-34	5.00895e-34	-1.13902e-35	1.29738e-35	5.33404e-33
-5.08479e-35	4.19714e-36	6.08157e-35	4.01259e-37	1.54252e-34	3.26986e-36	-4.33508e-36	3.99161e-35	-8.20285e-37	-8.17778e-35	1.26769e-35	7.0301e-36	-2.0978e-36	-2.4803e-35	-3.7403e-37	6.115e-35	-1.00811e-35	1.68706e-36	-2.66304e-35	1.08305e-35	1.8927e-38	1.12242e-36	-2.58952e-36	2.61901e-36	1.23914e-35	-3.27377e-35	-2.71934e-35	-1.71854e-35	2.63295e-36	6.45238e-36	6.62937e-34
2.22371e-37	7.96597e-38	-2.60322e-37	5.46682e-36	-6.34288e-37	1.06861e-36	-1.70569e-38	-2.72773e-37	8.28377e-37	-4.15309e-37	5.8595e-37	-7.17603e-37	1.7875e-36	-1.85753e-36	-3.91741e-36	-4.56735e-37	4.17816e-38	3.06958e-36	1.04388e-37	-2.05809e-36	6.21407e-37	-2.32953e-37	5.44098e-36	-2.81261e-37	-6.46768e-37	2.46273e-37	3.93882e-36	1.76545e-36	5.79324e-37	6.48624e-36	4.41016e-35
-8.47538e-39	3.18341e-37	-2.21154e-37	2.44443e-38	-1.37464e-37	6.98652e-38	-5.00759e-37	-1.32962e-37	1.14283e-37	-1.3973e-38	-3.46324e-37	-4.30096e-38	-1.42287e-36	-9.7025e-38	-1.60133e-37	1.74142e-37	3.02333e-37	1.00173e-37	7.65683e-38	-3.30107e-39	2.65279e-37	4.47906e-38	3.01541e-38	-5.93015e-40	-1.1834e-37	1.62733e-38	2.3001e-39	1.05211e-37	2.32597e-37	-2.49441e-37	5.33258e-36
1.57726e-39	-2.58489e-40	-1.36111e-39	2.01955e-40	-2.08988e-39	-9.98153e-40	-3.39894e-40	1.3185e-38	-9.74976e-39	2.01665e-39	2.22358e-38	8.77046e-40	6.1216e-39	-1.36906e-38	1.15946e-39	-3.54787e-39	-6.9108e-39	-3.0726e-39	1.21344e-37	-1.34012e-39	7.12149e-39	3.88201e-39	-8.27452e-40	1.80959e-40	2.66416e-41	-4.61965e-40	1.11677e-39	-3.0035e-39	3.19873e-39	3.47706e-38	2.66668e-37
-2.87196e-40	-2.56291e-40	1.95202e-39	1.7445e-40	-4.38881e-40	-7.4759e-41	2.66493e-40	-9.8625e-40	2.59665e-40	1.57611e-39	2.88079e-39	7.49654e-40	-7.10953e-40	-1.90538e-39	1.53468e-40	4.13818e-40	1.89712e-39	-4.95295e-39	-3.02482e-39	1.53659e-39	3.64659e-39	1.26279e-39	1.26728e-39	6.27171e-41	-4.67046e-41	-3.23511e-40	6.41414e-40	5.93534e-40	4.64538e-41	4.70403e-40	3.28591e-38
-1.27759e-41	6.41486e-40	6.22296e-42	6.52215e-41	-5.30692e-40	-3.2851e-41	3.482e-40	-3.98998e-42	-3.64353e-41	-1.19924e-40	4.56393e-41	-2.02695e-41	4.56354e-40	6.06173e-40	-6.28667e-41	2.01951e-41	-6.21281e-42	-2.12144e-41	5.70789e-41	3.49367e-41	-6.64754e-41	1.94685e-41	2.54088e-41	7.78528e-41	-7.46438e-41	-1.18055e-40	2.65312e-43	-1.04704e-40	3.513e-40	-7.10443e-41	4.03796e-39
9.68478e-42	-1.97052e-42	4.77675e-42	4.2728e-42	-1.37255e-41	-4.81331e-42	-1.97497e-42	-2.7538e-41	-2.91533e-42	-4.5153e-41	6.48304e-42	-1.83895e-42	4.98255e-42	4.12977e-41	1.2959e-42	2.97396e-41	2.02493e-42	1.60425e-42	1.06667e-41	-2.82654e-42	-2.14907e-42	-6.15085e-42	2.66829e-41	1.0829e-41	-4.84337e-43	3.73984e-42	9.62327e-42	-1.94978e-42	3.41181e-42	4.51881e-42	2.89125e-40
-1.47043e-45	1.15965e-42	1.34545e-43	-5.8172e-43	-1.78844e-43	6.356e-43	-6.28035e-44	-7.40046e-43	-5.38958e-43	-4.27112e-42	2.85679e-43	1.1569e-42	2.74362e-42	-4.73342e-42	-3.27953e-43	4.69402e-43	7.44618e-43	9.06418e-44	-5.7226e-43	7.11747e-43	-5.31498e-42	4.15193e-42	1.06202e-44	-4.87336e-43	-1.85563e-43	3.44393e-43	3.31958e-42	9.31971e-44	-4.5575e-43	-6.9214e-42	4.14258e-41
3.26934e-44	1.17427e-44	-1.02838e-44	-7.98955e-45	-3.01737e-45	3.29454e-43	2.72805e-43	-1.65977e-45	1.33415e-43	1.257e-43	9.0945e-45	-8.82872e-44	-8.25482e-44	-1.09872e-43	-1.33674e-45	-2.03204e-44	-3.35014e-44	1.00244e-43	1.17263e-44	3.79796e-44	-1.19515e-43	3.76821e-44	-2.79272e-44	-6.67783e-44	-3.37357e-44	1.8354e-43	2.18172e-43	8.19593e-44	-1.5294e-44	-1.93618e-43	2.40189e-42
7.803e-46	5.91742e-45	-4.34449e-45	-1.48507e-44	1.16509e-45	-9.07846e-46	1.46136e-45	-1.39063e-44	-3.85233e-44	1.74911e-44	-1.08992e-44	-1.38174e-44	1.34019e-44	-4.10987e-44	-5.24176e-45	1.3691e-46	-1.62375e-45	-1.53785e-46	-4.75418e-46	-6.06368e-44	-2.14323e-45	6.46981e-46	6.49151e-45	-2.25852e-44	-2.42261e-44	6.62547e-45	-1.20931e-44	9.47112e-45	2.49269e-45	5.14826e-45	3.38757e-43
2.95034e-46	2.78296e-46	2.10287e-46	1.53639e-45	-3.04894e-46	-9.40467e-47	-9.28116e-46	7.66999e-46	6.91127e-46	-4.34741e-46	-5.4528e-46	-3.50249e-46	-1.28667e-45	1.34345e-45	4.61934e-46	-2.07613e-46	-4.76683e-47	1.42647e-45	-4.02451e-46	4.76198e-46	2.47235e-46	-4.38769e-46	-3.26369e-45	-8.23965e-46	1.45136e-46	4.24125e-45	1.83526e-46	-1.27177e-45	1.42449e-46	-7.28358e-47	2.29185e-44
2.89373e-47	3.28547e-47	-1.03696e-47	-3.52067e-47	-4.39968e-47	1.48077e-46	-4.09399e-47	1.09124e-46	-1.84827e-47	1.1297e-47	-5.79502e-46	1.83861e-46	4.75511e-49	7.92656e-48	-2.81078e-48	1.15768e-47	3.10581e-47	9.89005e-47	3.29318e-48	-2.09943e-48	-4.70977e-47	-1.72603e-46	-4.22873e-47	-3.90008e-46	-1.24495e-47	1.42427e-46	-5.54427e-48	-5.19874e-47	-1.96198e-46	3.44799e-47	2.49587e-45
3.52915e-48	-7.21022e-49	1.10245e-47	3.35246e-48	1.03046e-47	3.35415e-47	1.38639e-47	1.42571e-47	-1.14631e-47	-1.25118e-49	-7.87111e-49	-9.97428e-48	3.87239e-47	9.80194e-48	-8.75068e-49	7.47828e-49	-1.01422e-47	1.37716e-47	-6.70807e-49	-4.01487e-49	-1.05999e-47	-2.1821e-48	-8.31959e-50	1.05198e-48	5.01828e-48	3.17997e-49	-1.05641e-47	3.08609e-48	-3.15629e-48	-2.07089e-47	2.44847e-46
5.1512e-50	-6.47687e-50	-4.4797e-50	9.10814e-49	1.61131e-49	8.61656e-50	-3.00844e-48	-2.74163e-48	7.57682e-49	8.75822e-49	4.34068e-50	-6.49374e-50	-2.68557e-50	-7.03239e-49	7.81408e-50	7.98579e-50	-7.39502e-49	-1.85869e-49	1.16987e-49	-1.52635e-48	2.56911e-48	-2.2836e-48	-8.69687e-49	-2.366e-49	6.76359e-49	-2.68728e-49	-1.05719e-49	-1.39478e-49	2.03616e-48	1.08975e-49	2.15623e-47
5.78463e-50	-2.62191e-49	-5.5622e-50	2.9319e-52	1.76186e-49	-1.24628e-50	5.75344e-49	-5.01768e-53	4.88615e-50	3.3755e-50	-3.96162e-50	5.25548e-51	-6.38451e-50	-3.17522e-51	-7.22561e-50	-4.83229e-51	-1.03001e-50	1.35375e-49	1.07915e-49	-8.21374e-50	-8.84985e-51	-9.55054e-50	9.66662e-50	4.69627e-50	-3.48021e-50	7.80284e-50	-4.03564e-50	4.88998e-50	4.77596e-50	4.45532e-51	2.24961e-48
-1.12762e-50	1.11626e-50	-9.98572e-51	-4.42107e-51	-9.31951e-51	2.54577e-50	6.21716e-51	2.31882e-50	-1.21082e-50	-5.34614e-51	3.35557e-52	9.63973e-52	8.66753e-51	-2.13069e-51	-4.36725e-51	2.94068e-51	3.95395e-50	8.4785e-51	-4.48135e-52	-3.36732e-51	5.81473e-51	2.6311e-51	9.47711e-51	-6.97133e-51	-8.60494e-52	1.05156e-50	-5.46421e-51	-1.48156e-51	-1.79156e-50	-8.02782e-52	2.51656e-49
-5.45156e-52	3.64357e-52	5.37783e-52	2.3479e-52	-2.92462e-52	-1.43926e-52	-1.108e-51	-5.32277e-52	3.2961e-52	-3.34094e-52	-8.45224e-52	-9.30426e-52	-2.14108e-52	1.47778e-51	1.22235e-51	-2.37396e-52	8.90325e-52	1.72231e-52	-1.95905e-51	2.22429e-53	-2.03174e-53	2.1249e-52	3.12263e-51	-3.28711e-52	-3.311e-52	1.54537e-52	2.27041e-52	-5.66633e-53	-1.01836e-51	-2.55428e-53	1.7891e-50
8.93502e-53	-1.00784e-52	3.10814e-53	-2.32962e-53	-2.01885e-53	9.40977e-53	-1.73705e-54	1.7742e-52	-4.55172e-54	-1.71545e-53	1.98384e-52	-7.51741e-53	-2.06063e-53	8.12933e-54	-1.54971e-53	6.35487e-53	-2.3472e-52	-3.90007e-55	-3.56101e-53	-1.68723e-53	-1.04642e-53	3.62337e-52	-5.2685e-54	-1.54605e-52	-4.48274e-53	-3.31676e-54	-8.79055e-55	5.66605e-54	-4.91233e-53	4.40124e-53	1.90909e-51
-5.15825e-55	5.19592e-53	-3.39023e-54	3.47409e-54	7.65671e-55	-8.41758e-55	-2.35934e-54	-1.24155e-53	4.30988e-54	7.5575e-54	1.50485e-53	6.89264e-55	2.78759e-55	2.11309e-54	-2.99487e-55	3.94542e-54	-2.85462e-53	-1.70886e-54	-1.50755e-54	5.29655e-55	-1.27717e-54	4.27361e-55	-2.29827e-53	3.38013e-54	1.26301e-54	7.1724e-55	-1.29539e-53	-9.54705e-54	-1.23311e-53	-4.46227e-54	2.11598e-52
-2.82223e-55	4.53327e-55	-1.9255e-55	-2.97762e-56	2.0451e-56	-7.20402e-55	-3.858e-54	-2.04107e-54	-8.74487e-55	-3.67446e-55	1.16489e-54	-3.14641e-55	1.71383e-54	1.12894e-56	1.92406e-55	-3.11195e-55	-1.23711e-55	-1.0836e-55	6.40873e-56	-7.61263e-55	-1.70042e-54	3.15638e-55	3.4782e-55	1.06119e-56	5.37913e-56	3.90289e-56	-3.34837e-55	5.72463e-55	-4.23241e-55	4.08845e-55	1.78121e-53
-9.27667e-56	-1.29687e-55	4.65206e-56	6.55557e-56	-2.61752e-56	8.60757e-56	3.06926e-56	8.77332e-57	2.0028e-56	-7.79424e-56	4.5895e-56	6.48058e-56	-4.95802e-57	-1.07811e-56	9.32841e-58	-6.1479e-57	-2.07102e-55	-1.05861e-56	3.41851e-58	1.7378e-57	5.67721e-56	4.76829e-56	-7.44803e-57	6.80384e-56	-6.04298e-57	-5.1247e-57	-8.94593e-57	5.9247e-57	7.11384e-57	-5.76544e-56	1.20825e-54
-4.54319e-57	-1.1942e-56	3.32431e-58	-1.1393e-57	-1.37234e-58	-1.55297e-56	1.30782e-56	-1.21989e-57	-5.18977e-58	1.52191e-57	4.6706e-57	-2.36454e-57	-1.19945e-58	1.82605e-57	-2.21958e-57	5.62886e-58	-3.98898e-58	-1.39372e-56	-3.82796e-58	2.11825e-58	-1.13974e-57	-1.70822e-57	-2.4156e-56	-2.09613e-57	-4.86064e-57	-2.63336e-57	2.29833e-58	-8.05048e-57	-2.47956e-57	-8.00413e-57	1.32015e-55
1.44722e-58	-3.67097e-58	1.06432e-58	-1.80696e-58	7.08686e-59	-4.56981e-59	2.01767e-58	2.96878e-57	-1.13782e-59	-1.36657e-58	1.56927e-58	1.14998e-59	-2.85034e-58	-5.43814e-58	3.29677e-59	2.07749e-59	1.56588e-59	6.02227e-58	-6.03664e-58	5.51298e-59	5.21532e-58	-5.3868e-58	-2.22301e-58	1.40969e-57	9.66574e-59	-3.21043e-57	-1.18942e-57	-7.03085e-59	4.03041e-58	5.63285e-58	1.47871e-56
6.95419e-59	-1.36948e-58	7.56212e-60	-7.35903e-61	4.89046e-59	1.47835e-59	-9.70942e-60	8.90361e-60	1.2944e-60	8.01599e-60	1.10587e-58	5.24388e-61	7.6364e-59	-1.21125e-59	1.3475e-58	-2.43043e-59	6.2346e-60	5.32622e-60	3.59897e-59	1.90594e-58	4.34959e-60	-1.24232e-58	-1.09042e-58	3.69293e-60	-9.70239e-60	-1.71313e-59	-4.93395e-59	1.03584e-59	2.41167e-58	4.03798e-59	1.51258e-57
-1.07098e-60	1.20146e-60	-2.64543e-61	9.05424e-61	7.65837e-61	-1.58549e-60	-9.28032e-60	3.64858e-62	1.60898e-60	5.38027e-60	2.88013e-61	-2.8692e-60	2.27569e-60	-1.01353e-60	3.19327e-60	-5.85717e-60	1.49673e-60	-1.72547e-59	6.87791e-61	1.82249e-61	-1.92615e-61	1.66497e-61	1.27408e-59	7.56593e-61	1.16785e-59	-3.99854e-61	4.1081e-60	4.10341e-60	4.7365e-60	-6.3681e-61	9.67378e-59
-1.86084e-61	-1.13715e-62	1.17482e-60	-1.66359e-61	8.60955e-64	-9.86148e-62	-9.05817e-61	-1.40857e-61	-3.28011e-62	-3.74135e-63	-9.04427e-62	1.1043e-60	1.15672e-61	1.34158e-61	-4.08856e-61	-4.4041e-63	-5.32258e-61	3.41597e-62	1.50749e-60	-6.70038e-61	1.25293e-60	-3.07747e-64	-5.85324e-62	5.63841e-61	-5.57611e-61	3.64412e-61	-1.26402e-61	2.22229e-61	-1.20772e-61	-8.84817e-62	1.06786e-59
-1.38645e-61	-3.4983e-62	4.22503e-62	-2.29907e-63	-6.95236e-62	1.67057e-63	-1.17077e-63	5.3346e-62	2.11645e-63	2.29312e-63	-3.84213e-62	-8.06458e-64	-2.71355e-62	2.33516e-63	-2.11473e-62	1.25958e-63	6.0253e-62	1.63082e-62	-6.32339e-62	7.64508e-63	-1.0842e-62	-3.33036e-62	1.94572e-63	1.02493e-62	3.01919e-63	-6.1045e-63	2.00788e-62	-8.42198e-64	-2.45447e-61	4.64315e-62	9.65107e-61
1.45429e-64	-2.49955e-64	-1.24689e-63	-1.10085e-62	1.34371e-64	1.61517e-62	3.40388e-63	4.0566e-64	-1.39501e-63	5.31925e-63	-5.99921e-65	-6.26409e-64	-8.53602e-63	-5.11335e-63	1.87822e-63	-2.25583e-63	2.11515e-63	7.66948e-63	-1.63431e-63	2.11266e-65	-8.22291e-64	-5.64629e-63	-1.69974e-63	8.45971e-64	-1.7354e-65	5.43173e-63	5.25436e-64	4.973e-64	-1.49258e-63	1.40817e-63	8.77574e-62
1.25935e-66	3.30598e-65	-3.11741e-64	1.2742e-65	8.03515e-65	-1.35846e-64	2.96522e-64	-1.14996e-64	-4.47731e-65	-3.22155e-64	3.43956e-65	1.91746e-65	-3.51504e-65	1.2634e-64	-2.60063e-65	-5.74908e-64	1.0725e-64	4.15605e-65	-4.18476e-65	-1.1408e-65	8.86948e-64	1.4003e-65	2.22858e-64	-4.35435e-64	1.68638e-64	-2.22915e-64	-3.77627e-64	-3.47383e-64	-2.4443e-64	1.31197e-64	5.42292e-63
-7.83127e-67	9.83029e-66	-1.61918e-65	3.95801e-66	-7.62773e-65	-7.86205e-65	7.61521e-65	-2.33332e-65	-8.54911e-66	5.01131e-65	2.081e-65	1.12122e-66	7.80819e-66	-1.18053e-65	-2.03065e-65	8.9923e-66	7.39713e-67	-2.82548e-66	-1.16977e-66	-2.08021e-65	7.0716e-66	2.19596e-66	1.51234e-65	-5.82788e-66	1.7453e-66	-5.66521e-66	8.41446e-66	-8.41137e-66	-6.57696e-67	5.05801e-66	5.0036e-64
-1.38679e-66	1.71852e-66	6.29869e-66	-1.08924e-66	-4.37963e-67	3.59697e-67	-2.12266e-66	-9.33336e-66	-3.8795e-67	-2.26037e-66	-3.77879e-66	6.38334e-66	1.34787e-66	4.15578e-67	1.39583e-65	2.73016e-67	1.25326e-67	-2.51234e-67	-1.52466e-66	-6.37893e-67	1.82401e-66	-2.62302e-66	-1.27754e-66	5.69088e-66	1.8456e-66	3.04006e-66	1.26469e-66	3.74961e-66	-1.91387e-66	-7.87949e-67	7.81085e-65
-9.96324e-68	-3.75496e-68	-3.0956e-68	-2.35735e-67	-3.14737e-68	6.83212e-68	-2.63262e-67	-5.3739e-67	-1.17317e-67	-2.26793e-67	1.30543e-67	3.53824e-67	-5.83144e-67	-9.56052e-67	3.08611e-68	2.7716e-67	2.01443e-68	-6.54965e-68	-3.28298e-67	-2.09202e-67	3.04745e-67	1.57548e-69	9.63745e-67	-7.35353e-67	-3.78196e-68	2.4308e-67	-1.94614e-67	1.53709e-67	2.95583e-67	1.29017e-69	7.53467e-66
3.5422e-68	-4.74233e-68	-1.55213e-68	1.5985e-68	6.94383e-69	5.35415e-68	-2.13293e-69	7.17752e-69	-1.43389e-68	1.12168e-67	1.00066e-69	6.99951e-69	2.34222e-68	-4.94484e-68	-1.01236e-68	-2.21406e-69	-2.79702e-68	-7.81411e-69	5.49047e-69	1.45384e-68	3.68152e-68	-2.23721e-68	-1.68437e-69	6.17365e-69	2.88325e-68	-6.67187e-68	-5.28743e-70	1.69207e-68	-1.38008e-69	9.65807e-69	6.5076e-67
9.01123e-69	1.10312e-70	5.06528e-70	-2.25872e-70	-1.45638e-69	1.02784e-69	4.75923e-70	7.12559e-70	5.04792e-70	4.34357e-71	8.98615e-69	-1.36858e-70	-1.80717e-69	-1.08063e-69	1.31347e-70	1.17567e-69	-1.26453e-70	1.57769e-69	-5.74104e-71	1.07201e-69	-2.51498e-69	6.31395e-70	-5.14549e-70	6.29528e-70	-2.19596e-71	-4.38764e-70	-2.59022e-70	9.52601e-70	4.66139e-70	5.98424e-70	3.72536e-68
2.97175e-72	-1.6616e-71	-1.95114e-70	-2.97312e-70	1.22016e-71	-1.54449e-69	4.58754e-71	2.53921e-71	-1.17208e-71	1.45877e-71	5.90408e-70	9.19364e-71	1.11607e-70	-2.9704e-71	-1.59904e-71	-4.32795e-71	-6.9771e-71	2.86506e-72	2.12561e-70	5.66484e-72	5.06936e-71	2.44897e-70	1.43098e-71	1.31619e-71	7.38535e-70	-2.16041e-70	1.26735e-70	1.87471e-70	-1.09143e-70	1.41477e-70	5.18253e-69
1.26599e-71	2.06782e-72	-3.98394e-71	-9.6126e-73	-2.08197e-71	-2.13041e-72	-7.28947e-72	1.4021e-71	-4.33234e-73	2.46254e-71	-2.45401e-72	5.84548e-72	1.22258e-72	-1.48691e-71	2.53681e-71	-1.76991e-71	3.5633e-72	-6.82483e-72	9.82421e-72	-5.32446e-72	1.02501e-70	-3.13871e-72	1.5963e-71	9.26141e-72	-3.82316e-71	1.42756e-71	-4.28072e-71	-2.14316e-71	7.71597e-72	-7.05746e-71	5.43744e-70
5.25576e-74	-6.30029e-73	-3.87181e-73	2.86879e-72	-1.60638e-73	-1.00377e-73	-5.16868e-73	1.36054e-72	-7.12275e-73	1.35862e-72	1.7908e-73	1.23382e-72	8.88509e-73	-2.02053e-73	-5.31508e-73	-1.96381e-72	-9.32449e-73	-4.5608e-73	-6.08546e-72	-3.89879e-73	-3.31087e-73	-3.17247e-72	7.58246e-73	9.4084e-73	-4.56722e-74	1.95238e-72	2.5934e-73	1.22414e-72	-3.27972e-72	-4.41485e-72	3.73893e-71
-1.38324e-73	-3.69168e-73	5.73218e-74	-1.45954e-73	-1.24218e-73	-1.98049e-74	2.07408e-73	-5.91232e-74	2.38868e-73	1.28159e-73	-1.24587e-75	-5.81931e-74	-4.43794e-74	1.24838e-73	4.99687e-73	2.90646e-73	-2.85132e-73	-7.96531e-74	2.27845e-73	2.97226e-73	4.70889e-75	-4.91816e-74	-3.99864e-73	-3.20421e-74	2.90921e-73	4.68057e-74	1.01027e-73	-3.40857e-73	-1.73874e-73	-2.83779e-75	4.83931e-72
-1.87826e-74	-1.21718e-74	-1.63189e-75	1.53406e-75	2.88539e-75	3.29647e-76	-2.64146e-74	-6.05208e-76	-1.19224e-75	5.3405e-75	-1.15608e-76	4.33672e-75	-2.78568e-75	1.63869e-76	-1.65843e-75	-1.10172e-74	-1.1008e-74	4.62858e-74	-5.54125e-76	1.08817e-74	9.23397e-76	1.10448e-75	4.28444e-75	2.41025e-76	1.50451e-75	1.01256e-74	6.42456e-75	6.3924e-75	9.4594e-76	-5.23036e-74	2.43945e-73
2.36694e-78	-5.74769e-76	-9.04194e-76	-2.39001e-75	-7.06695e-76	-7.98678e-76	-2.283e-75	-1.39051e-76	7.96699e-76	1.04856e-75	-1.51393e-76	-3.68062e-77	-1.18066e-75	-5.56985e-77	-3.88021e-78	8.86474e-76	-6.48226e-75	5.50245e-76	2.62307e-76	-1.42717e-75	8.40134e-76	1.93909e-75	1.07907e-75	4.73822e-77	9.06854e-77	2.19236e-75	-2.75589e-75	-3.81256e-75	1.02311e-75	2.46957e-76	3.47081e-74
1.13793e-77	6.09205e-79	-1.70863e-77	-1.07809e-76	-6.62137e-77	2.39509e-76	1.31953e-76	2.78499e-77	1.57996e-76	8.89917e-78	-2.8581e-76	-3.20326e-77	8.90727e-78	-2.41545e-77	-2.86099e-77	-4.97942e-76	8.99931e-78	-9.9353e-78	-1.26243e-76	-2.92993e-76	-2.98132e-76	-1.46686e-77	1.20243e-76	-1.86304e-77	-2.80913e-77	5.22766e-77	1.57815e-76	1.00625e-77	6.36406e-76	9.48049e-77	3.51606e-75
1.35013e-77	5.81539e-79	-1.3131e-78	1.10009e-77	6.19881e-78	6.25537e-78	-6.66333e-78	-6.98606e-79	8.66997e-78	3.20728e-78	-2.76308e-79	9.00517e-78	-7.78328e-79	1.2589e-77	-5.40099e-79	-6.04392e-78	7.19876e-78	1.89757e-77	-3.59858e-78	7.6227e-77	-4.04995e-77	2.68288e-77	1.00048e-77	-6.24316e-78	1.45634e-78	-1.94388e-78	3.24254e-78	4.49115e-77	-1.36635e-78	2.5974e-77	3.55794e-76
-1.91089e-78	4.54071e-79	2.14271e-80	-3.82222e-79	1.29006e-79	-4.33116e-79	3.71257e-80	-2.28422e-79	7.10367e-79	7.74431e-78	2.95409e-79	-4.46041e-81	3.54534e-78	-1.61676e-79	-4.27254e-79	3.81152e-80	1.11572e-79	-1.76288e-78	-8.05415e-80	-8.2374e-80	4.82977e-79	-6.0628e-79	-2.74938e-79	9.07723e-80	-3.56799e-81	7.72356e-79	3.39204e-80	-1.43434e-78	1.11829e-79	2.30113e-79	2.26017e-77
6.59576e-80	5.09661e-80	3.96196e-80	7.88799e-80	-1.38374e-80	4.02662e-79	6.73764e-80	-2.94666e-80	7.08423e-82	-3.84207e-80	-6.63119e-80	2.2404e-80	-7.29017e-81	-1.30021e-79	-1.00075e-79	-5.02688e-80	-4.54029e-79	-2.63987e-80	-3.69392e-80	-1.02073e-79	-5.68839e-80	-1.78821e-80	9.35351e-80	6.69131e-81	2.23945e-79	5.62083e-79	6.08723e-81	2.52563e-80	1.9626e-80	5.48756e-80	2.85057e-78
2.9521e-80	6.97765e-81	-1.75457e-82	8.09784e-82	9.03417e-81	2.74902e-81	2.82132e-80	-2.68039e-81	-6.62822e-82	-4.46668e-80	-5.63643e-82	-4.31496e-81	3.30731e-81	1.04907e-82	-1.10843e-80	2.59321e-82	-1.28919e-81	-2.49692e-81	5.77521e-81	-1.55748e-81	1.54205e-81	-1.64431e-81	-1.97336e-80	4.03105e-82	-1.61378e-81	1.60261e-80	1.56623e-80	9.39392e-81	-1.201e-80	1.48092e-81	2.35754e-79
4.31573e-82	1.48787e-82	-1.8081e-82	7.71581e-82	-1.84942e-82	9.53965e-82	-1.65008e-82	4.65669e-83	3.01187e-83	-4.40116e-82	-2.43234e-82	4.66787e-83	-2.44193e-82	-1.85946e-82	-3.83137e-82	-3.22059e-82	-1.3192e-81	4.40915e-83	-6.31278e-82	1.51681e-82	1.17712e-81	-2.12521e-81	1.28155e-81	-1.80298e-81	-3.87358e-82	1.54326e-82	1.46991e-82	-1.14144e-81	2.29464e-82	-1.39763e-82	1.55112e-80
6.68594e-83	-2.62953e-83	2.15904e-83	2.46088e-83	2.52386e-83	-3.76987e-83	-1.31716e-83	-6.03133e-86	-2.57551e-83	-1.03749e-82	-8.26052e-83	-5.8179e-83	-2.00675e-82	7.19285e-82	-8.78125e-83	3.03398e-83	-4.9757e-83	-5.91222e-85	-4.04161e-82	-2.90022e-84	5.88301e-85	2.85982e-83	2.5734e-84	-3.68606e-82	2.15497e-83	3.11367e-83	3.92231e-83	-1.07928e-82	6.15984e-84	2.80692e-84	2.5905e-81
1.45203e-84	-2.56076e-84	-1.88667e-84	-1.71028e-86	3.859e-84	4.52869e-85	-8.21183e-84	5.42623e-84	2.72635e-85	5.83179e-85	-7.20553e-83	1.69364e-83	-3.33928e-85	1.94693e-85	-1.25627e-83	6.85069e-84	-4.04158e-85	6.47742e-84	1.6227e-83	2.68793e-84	1.22907e-83	-3.58885e-84	-8.87389e-84	4.06636e-84	-1.10644e-84	-2.39922e-84	2.37681e-83	-2.02232e-85	-2.51513e-84	-6.54105e-84	2.24805e-82
-4.04386e-85	1.18696e-84	7.74916e-86	4.9736e-85	1.46797e-85	4.29515e-85	-1.47218e-85	4.14717e-85	1.99225e-85	1.02345e-84	-5.34623e-85	-1.21729e-84	1.4412e-84	1.82505e-84	2.7522e-85	3.84027e-85	-4.27071e-85	-2.09273e-85	-6.48016e-85	-4.26849e-86	-1.29682e-85	8.73474e-85	1.30921e-84	7.43419e-86	-7.95651e-86	1.76577e-85	4.92758e-85	-1.78987e-84	3.24532e-84	3.23789e-86	1.97348e-83
4.57708e-86	5.47839e-86	-5.78389e-86	-1.23471e-85	-1.44208e-85	1.00436e-85	2.6086e-86	-5.03893e-87	-7.37527e-87	1.27101e-86	-1.57643e-86	-3.47088e-86	-2.65044e-87	-9.14259e-87	2.20648e-86	-8.70001e-86	5.83534e-87	2.83546e-85	-1.41001e-86	-2.30852e-86	-3.13699e-86	-2.40941e-86	3.89919e-86	-3.92375e-86	-3.94629e-86	-1.22339e-85	-1.29598e-85	-7.69803e-87	-3.93561e-87	5.77032e-87	1.51811e-84
-5.39645e-87	3.06564e-87	1.00835e-86	-5.2427e-88	2.5837e-88	2.53181e-86	-1.57937e-87	1.66478e-87	-2.09583e-87	1.49906e-88	7.92273e-87	-1.24979e-86	-4.40619e-87	-5.91942e-87	-1.24213e-87	2.41564e-86	3.15508e-89	8.06015e-87	6.63713e-87	5.03006e-87	-8.31039e-88	6.23386e-87	7.68817e-88	5.35514e-88	3.46785e-87	1.38226e-87	5.37521e-87	7.99686e-89	-3.53784e-87	-3.85381e-87	1.52106e-85
-1.5573e-88	1.37713e-88	4.42921e-88	-9.99752e-88	3.78982e-88	-9.82087e-89	-8.12014e-88	-5.67345e-88	-3.20029e-88	-1.99439e-87	5.04804e-88	-7.50616e-88	1.17051e-87	-3.32049e-89	7.02207e-89	1.38463e-88	-7.52807e-88	2.12583e-88	-7.94559e-89	1.35637e-87	-1.15165e-87	6.98454e-88	-1.19903e-88	5.74675e-89	1.86542e-87	-7.0847e-89	4.14337e-89	3.37651e-88	7.64693e-89	-1.99188e-87	1.73873e-86
-1.51647e-88	-8.61602e-89	5.18536e-90	1.74039e-89	-8.30973e-90	3.69878e-89	-2.40909e-89	-6.74189e-89	-5.5784e-90	1.19817e-89	1.28312e-89	-8.42461e-89	5.54879e-89	-6.8335e-89	4.61376e-89	-1.74766e-89	1.44411e-88	-6.33666e-89	-6.42783e-89	-2.53969e-89	-2.1304e-89	-2.5097e-89	2.63811e-90	-1.2342e-90	-5.29725e-91	-2.44253e-89	-7.77565e-89	-4.51137e-89	3.04039e-89	-1.62579e-89	1.24149e-87
-4.85261e-91	5.72891e-90	3.72891e-90	5.98968e-92	-1.61428e-90	4.06609e-92	-1.51534e-89	-9.32099e-91	1.43479e-89	-5.68596e-92	1.33386e-91	-3.48401e-90	5.16187e-90	-3.01408e-90	-4.30925e-91	-2.6385e-90	-1.15943e-90	1.81559e-90	-5.03854e-90	1.55758e-92	8.27102e-91	2.81134e-91	4.16859e-90	1.73501e-91	-2.56274e-89	6.1173e-91	1.84666e-91	-2.35577e-90	1.34427e-90	-6.31971e-90	1.06934e-88
-4.02001e-92	5.48238e-91	-9.94711e-92	2.84898e-92	2.39329e-90	3.90943e-91	2.29985e-91	1.1342e-91	1.02288e-92	2.30606e-91	1.08452e-90	-6.76521e-92	1.92228e-91	5.4796e-91	-5.1306e-91	3.22135e-91	7.97198e-92	-1.41221e-91	-1.37879e-90	-1.66399e-90	7.09283e-95	-3.32929e-92	-2.29124e-92	6.90482e-91	-1.35058e-91	1.85569e-91	4.07944e-92	-1.03206e-92	2.57787e-92	4.78036e-91	1.16985e-89
-1.43148e-92	5.21484e-93	4.36346e-92	3.51902e-92	2.40773e-92	-1.09192e-91	-4.82487e-92	8.3624e-93	9.95371e-93	9.98099e-93	-1.5221e-92	4.38869e-92	-9.2614e-93	-1.53214e-92	-6.76353e-93	3.22087e-93	-1.76187e-93	-2.95872e-93	-1.89252e-92	2.71195e-92	5.04978e-92	-9.43495e-98	-8.86593e-92	-7.97252e-92	1.14762e-92	-1.85451e-92	7.46392e-92	-1.02935e-92	-7.88654e-92	-9.27705e-93	8.74589e-91
1.45041e-93	4.89436e-93	-1.22293e-92	-2.59909e-94	6.36449e-93	4.08254e-94	1.60982e-93	4.59522e-94	3.78303e-93	1.82318e-93	2.35728e-92	-1.55093e-93	-4.06897e-94	-3.15053e-94	2.18374e-93	-2.31474e-93	3.33551e-94	8.0401e-94	-3.89328e-93	-1.82724e-93	9.69878e-95	5.46232e-94	-2.7492e-93	-4.30301e-94	1.0182e-92	5.71698e-93	6.55509e-94	2.00056e-93	4.48598e-94	3.70074e-93	9.70116e-92
1.02349e-93	-1.48332e-94	-1.53356e-93	-2.74901e-95	1.77832e-94	3.56236e-95	3.398e-95	-2.60737e-94	3.97373e-94	1.92428e-94	-5.89229e-95	7.09987e-94	-1.11997e-95	2.15583e-94	-2.9122e-95	-2.18941e-95	-2.59966e-95	-9.62128e-95	3.35734e-94	-8.55265e-95	4.04791e-94	-1.94932e-94	3.03621e-95	1.70142e-93	-1.74235e-93	3.71188e-95	2.81869e-96	6.50315e-94	-1.56646e-94	5.90011e-96	1.03477e-92
-4.14908e-95	7.28841e-96	-3.24713e-95	-2.24404e-95	8.62609e-95	-1.77636e-95	2.6588e-96	2.46989e-95	-1.57668e-94	6.98859e-95	3.57611e-96	1.6084e-95	-6.98927e-96	2.18367e-95	-3.89577e-95	-2.02745e-95	-3.11598e-96	3.26133e-96	-1.40664e-95	-4.57119e-95	1.35119e-95	2.68664e-95	6.18776e-96	-7.72895e-96	-3.85445e-96	4.92828e-96	-4.07042e-96	1.43088e-96	1.80107e-95	-2.00941e-96	7.251e-94
-7.78106e-97	9.06516e-97	-5.45729e-98	2.61891e-96	2.09267e-96	5.03661e-96	-5.47203e-97	-1.63992e-96	-1.21218e-96	2.3439e-97	8.92039e-97	-4.27612e-96	9.68191e-97	-5.85343e-96	8.47814e-96	1.50724e-96	-1.39827e-95	8.01582e-96	6.01369e-97	-1.17656e-95	-1.31245e-96	6.76515e-98	5.60929e-97	4.44552e-97	-9.65133e-98	3.18734e-97	1.01804e-96	3.936e-97	-6.7638e-96	-3.65755e-96	8.60955e-95
9.72278e-97	2.7966e-97	-2.04848e-97	2.21575e-97	4.74877e-97	-6.97945e-98	1.29686e-98	-2.59034e-98	5.24635e-97	-1.21605e-97	1.23872e-98	1.05681e-98	-9.39837e-99	-2.59648e-98	1.13479e-97	9.05758e-99	1.22624e-97	1.72913e-98	-5.88393e-98	1.87023e-97	7.42813e-98	6.98286e-97	-1.46661e-97	-5.81683e-98	1.44258e-97	-1.0157e-97	-6.66191e-98	-6.02665e-97	5.3953e-99	1.62077e-97	5.53476e-96
-1.13712e-99	1.21192e-98	-2.9449e-100	2.43025e-99	1.12028e-98	-1.24718e-98	-1.05936e-98	6.38213e-99	2.93997e-98	2.01551e-99	-6.77774e-99	4.24764e-99	-4.59136e-100	1.41319e-99	3.96913e-100	1.86736e-98	-2.9719e-99	1.94279e-99	-2.30149e-98	-2.69808e-99	1.60691e-98	2.48933e-98	1.71509e-98	-2.63706e-98	-5.93811e-99	5.51831e-98	1.26611e-98	7.7956e-98	-9.01742e-99	2.50225e-98	4.20905e-97
-2.89343e-99	5.0624e-99	1.06358e-99	-5.87927e-100	8.80532e-99	-5.53078e-100	-2.59644e-100	-1.51652e-99	3.70504e-99	1.63789e-100	-6.2668e-100	2.45644e-99	-6.11099e-100	-1.53918e-100	-4.34056e-100	5.05183e-102	-2.18089e-99	9.49185e-101	-5.87254e-99	-2.8427e-99	-2.4118e-99	2.12254e-99	1.20246e-99	-2.75743e-99	1.68025e-99	9.40475e-100	8.95782e-100	-1.76497e-100	5.44551e-100	-5.64969e-102	5.26265e-98
6.68887e-100	-8.20549e-101	1.02795e-101	-2.47618e-102	1.1923e-101	1.78604e-100	1.71195e-101	-2.27873e-100	-3.69255e-100	-1.1995e-100	-4.28057e-100	1.13174e-99	1.07111e-100	-7.75784e-101	6.59018e-100	-1.03561e-101	-1.98824e-100	-2.39597e-100	1.65999e-101	3.30053e-100	-6.00785e-101	2.78138e-101	-3.06815e-101	1.05394e-100	-2.29709e-100	-1.26713e-100	-4.23426e-101	-2.77269e-100	3.0688e-102	4.40485e-101	5.83448e-99
2.36481e-101	-7.09597e-102	-3.95156e-102	-3.98835e-101	-8.8227e-102	-1.31544e-101	-1.94298e-101	-3.5172e-101	-6.72755e-102	-4.7353e-102	-1.96088e-102	-1.10988e-100	-1.03743e-101	1.47498e-101	2.57184e-101	-1.23224e-102	1.21547e-101	-3.82843e-102	-1.02919e-103	6.54797e-101	-1.85098e-101	-4.05556e-102	2.97711e-102	-8.78021e-102	-1.06553e-101	-2.11703e-102	1.23161e-102	5.44412e-101	-1.50848e-101	4.53502e-102	5.31598e-100
7.11482e-103	4.76004e-103	-4.61349e-103	-9.28197e-103	4.6837e-102	4.45095e-103	-6.94554e-103	-1.89171e-103	-1.43434e-102	4.06294e-102	3.52371e-103	1.24017e-102	3.79962e-102	4.79008e-102	-6.03273e-103	-7.78539e-104	8.78377e-103	2.45458e-102	6.13431e-102	1.92091e-102	2.3552e-103	5.48786e-104	9.26012e-103	4.64473e-102	2.76419e-103	-4.3612e-102	-4.18973e-102	-4.09809e-103	3.50278e-103	-1.75603e-103	5.19625e-101
3.9171e-104	-1.77608e-104	-1.76138e-106	3.09162e-104	-6.95593e-103	9.37102e-103	-1.741e-103	-3.04101e-104	3.85756e-104	-1.22339e-104	7.87e-103	1.73857e-104	9.16931e-104	1.83766e-104	-9.99914e-105	5.60384e-103	-2.11948e-104	-9.16855e-106	-9.49266e-104	3.01037e-104	3.17777e-105	2.21963e-103	4.72935e-104	-6.08844e-104	-4.50859e-103	3.15496e-104	8.15676e-104	1.39539e-103	7.0697e-104	-6.41414e-103	5.35696e-102
2.77649e-105	6.4392e-104	-2.2413e-105	3.4941e-104	-2.69263e-105	-1.20476e-104	6.46313e-105	1.12304e-105	-2.03976e-105	-4.0672e-105	3.83873e-105	-3.17959e-104	-3.13213e-105	-5.43366e-105	-2.50415e-106	-1.00211e-104	1.66909e-105	-1.82621e-104	1.63632e-104	1.95237e-105	-6.21233e-105	-5.8362e-106	4.35988e-104	5.91702e-106	1.76632e-104	-1.32852e-104	-6.4108e-104	1.20999e-104	1.58924e-104	1.99616e-104	4.195e-103
2.86808e-106	1.72862e-106	1.24595e-107	-2.903e-106	9.38228e-107	1.25043e-105	-2.3502e-107	2.89417e-106	1.12219e-105	4.28464e-105	-1.6164e-105	-2.34681e-106	-3.26488e-106	9.71507e-107	1.68355e-105	-8.46547e-105	-2.1085e-107	-1.50799e-105	-9.77424e-106	3.84955e-105	-7.00707e-106	7.71584e-107	-1.26596e-105	1.96384e-107	-8.5405e-105	1.00145e-105	6.18947e-106	6.15581e-106	-1.50826e-105	5.60353e-106	4.15148e-104
7.09632e-108	1.927e-106	5.8651e-108	-1.00468e-106	4.68722e-106	6.12633e-106	4.81035e-107	2.72413e-107	9.94903e-107	-3.88351e-107	3.70827e-107	8.03355e-107	-1.2771e-107	4.52274e-107	1.34102e-106	-1.01759e-108	3.96122e-107	-5.31688e-107	1.82926e-106	-2.61287e-106	3.98997e-109	-1.77053e-107	-9.65249e-108	2.49156e-107	8.21043e-107	-4.04338e-107	3.89075e-107	5.68016e-107	-2.54205e-106	-1.28534e-106	3.10234e-105
2.33133e-108	4.1229e-107	-3.30312e-109	-1.43821e-108	7.49222e-107	8.70914e-108	4.84777e-108	-1.07147e-107	8.82778e-108	3.76807e-108	-7.01419e-109	-1.03388e-107	-7.21395e-108	1.00962e-108	1.45108e-107	3.17004e-107	1.51313e-108	1.50812e-107	-4.28938e-108	1.49368e-108	-3.44167e-109	9.85803e-109	3.38271e-107	5.20679e-107	5.24215e-108	-2.46569e-107	5.79786e-107	-1.46664e-107	-8.4385e-108	7.55778e-108	4.50736e-106
5.83285e-109	-1.16485e-108	1.33676e-108	-2.98577e-109	-2.11939e-110	-1.01402e-108	7.66255e-110	2.81777e-110	-1.86e-109	-3.48688e-108	-1.57002e-109	-1.2574e-109	-1.66965e-108	2.05541e-108	-1.47233e-108	-1.28256e-108	4.74934e-109	-4.77194e-109	2.50485e-109	-5.00237e-109	-9.49672e-109	-8.33861e-110	-1.42305e-108	-2.14611e-109	-5.20289e-109	-1.22005e-109	1.85768e-109	1.32427e-109	1.82318e-109	-3.25124e-109	2.08006e-107
-1.0387e-109	1.68416e-109	-1.20062e-110	-1.47251e-109	-3.14639e-110	-1.52744e-109	1.97561e-109	8.43673e-110	-1.4132e-110	1.26934e-109	-5.77127e-109	-2.86259e-110	7.75179e-110	4.51483e-110	2.92194e-110	4.04567e-109	-4.43336e-110	-5.46606e-110	1.71843e-109	-3.36648e-109	5.94833e-111	-7.84708e-111	1.60485e-110	1.72852e-110	-4.19421e-110	-2.73184e-110	-1.47818e-109	2.67773e-110	1.66908e-110	-2.49623e-109	3.36574e-108
1.80439e-111	-1.60043e-110	-1.48784e-111	1.07789e-111	-1.24211e-110	5.51777e-111	-6.69672e-111	-2.83446e-113	-1.93827e-110	-3.43989e-111	4.89821e-111	-8.75151e-111	9.23995e-111	7.91526e-111	-3.33891e-111	4.51901e-112	5.11864e-110	-4.66229e-111	-5.67244e-111	1.83806e-110	-3.89878e-111	1.26424e-110	-1.16864e-111	-1.27132e-110	-2.79638e-111	2.20218e-110	1.87098e-111	-2.97733e-110	2.80341e-112	4.71573e-110	3.16681e-109
1.72704e-111	-1.93885e-111	-1.08168e-112	-2.73961e-111	2.5962e-112	1.54123e-111	-1.62918e-111	-3.69782e-112	8.30412e-112	3.0362e-112	-5.38106e-112	7.10826e-112	2.78885e-113	3.26818e-112	-2.58707e-113	2.89415e-112	-1.37943e-113	-1.27323e-111	1.75639e-112	-2.05092e-112	1.10508e-112	-6.62766e-113	3.16362e-111	-2.12073e-112	6.48444e-113	-3.98573e-112	-1.4452e-111	-2.27756e-111	-2.1006e-111	-8.43953e-114	2.48819e-110
6.88724e-113	3.4944e-112	5.75291e-113	4.68977e-113	4.74809e-114	-4.20539e-113	1.81227e-113	7.55208e-113	1.37687e-112	-2.53002e-114	2.50046e-113	7.93698e-114	9.44633e-113	3.28979e-113	7.74966e-113	3.66675e-113	-3.40737e-113	3.09604e-113	-2.80688e-112	2.50186e-113	4.26739e-114	4.93101e-113	-1.4203e-113	-4.11346e-113	-1.65447e-113	4.58802e-113	-4.05402e-113	1.60677e-112	-9.0328e-113	5.15422e-112	2.42692e-111
-1.1563e-114	-1.58948e-114	-4.28613e-115	-1.20176e-115	3.62226e-115	-7.79343e-115	-4.52213e-114	-3.89812e-114	1.94958e-113	-1.49754e-113	-1.09425e-113	-8.3332e-114	-3.44322e-114	-2.02032e-114	-2.51223e-114	-2.32144e-114	6.32075e-114	-2.09094e-113	-2.90333e-113	-1.84771e-113	6.39836e-114	-6.23344e-114	-2.12702e-114	-2.69698e-114	2.59462e-113	1.27005e-113	-1.94418e-114	-8.63732e-115	6.44079e-114	3.91683e-114	2.20909e-112
2.08518e-114	4.21966e-115	-1.38238e-114	8.35485e-115	-6.78079e-115	9.30848e-116	4.98118e-115	-2.99756e-115	4.25795e-115	-3.19652e-114	2.30284e-114	6.67665e-115	3.10538e-114	1.0137e-113	4.26587e-116	2.06868e-115	-4.59534e-118	1.33989e-115	2.4755e-115	1.89176e-114	-1.92051e-115	-5.22567e-115	4.24223e-116	-9.24998e-115	2.04024e-115	-3.9859e-116	2.60358e-115	-3.23949e-115	-1.63468e-115	5.0015e-115	3.18264e-113
-1.17025e-115	-6.67773e-116	-5.06813e-116	9.03472e-117	-1.07917e-117	-3.98802e-117	7.38353e-116	4.05239e-115	-4.62594e-116	5.78704e-116	-4.70686e-116	-8.59008e-116	-5.94339e-116	-1.72647e-115	2.35787e-116	-1.28513e-115	-5.65931e-116	-9.20277e-116	2.77886e-115	2.47066e-117	4.09955e-116	3.43701e-116	9.21077e-116	-3.4016e-117	1.81069e-115	-1.09062e-117	-3.27435e-116	-7.73288e-116	5.2187e-116	7.92511e-118	2.294e-114
6.53602e-118	4.73081e-118	-1.31448e-116	3.94768e-117	-7.97261e-117	-3.46567e-117	-3.16936e-117	-7.6318e-117	2.12331e-116	-1.36725e-117	-1.47647e-116	5.48957e-117	5.61568e-119	5.4388e-117	1.48541e-117	-5.9002e-119	-2.95777e-117	-8.27342e-119	2.25624e-117	-3.24451e-116	-2.08286e-119	-3.47912e-118	-1.93926e-117	-1.83449e-117	-4.67273e-119	9.61456e-118	2.57576e-118	1.37633e-117	6.20389e-117	-2.74218e-118	1.41357e-115
-7.3314e-119	3.52965e-118	-6.9361e-119	2.0119e-118	-3.96575e-118	-5.29128e-118	-6.83265e-118	8.11832e-119	-7.66823e-118	3.88659e-118	-7.70134e-119	-3.96381e-119	9.1024e-119	1.14003e-117	1.72302e-118	6.92054e-118	-3.30747e-119	-6.86958e-118	3.13531e-118	-3.80299e-119	-2.49897e-119	1.38508e-118	4.74533e-119	-2.96152e-117	5.40737e-119	4.15395e-118	7.9839e-119	-1.6432e-118	-5.58641e-118	-9.75967e-119	1.13685e-116
3.62985e-120	-4.89047e-120	9.31677e-120	1.01493e-119	-2.551e-119	-4.41831e-119	-1.47772e-119	-1.15945e-118	-5.2834e-119	-1.77427e-118	2.22265e-118	1.95727e-120	-1.06365e-118	1.01396e-118	2.09605e-120	2.81015e-119	9.56469e-119	-1.1761e-118	-9.43753e-120	-8.5738e-120	-8.54214e-120	-3.10771e-119	-2.91927e-118	2.24564e-119	-2.51381e-119	1.02505e-119	5.84646e-119	9.03513e-121	-9.84522e-120	1.42655e-118	1.75337e-117
3.08775e-120	5.09263e-120	8.29488e-120	9.69935e-121	3.1795e-121	8.80718e-121	-6.7258e-121	-2.9204e-120	-5.68203e-120	-7.96615e-121	1.11833e-120	-1.38173e-120	1.31545e-120	-2.15605e-121	-1.64984e-120	-1.79668e-120	2.9239e-121	2.37843e-120	1.36913e-119	-1.60234e-120	-2.61798e-121	6.71616e-120	-1.31921e-120	-5.9755e-120	-2.08724e-121	4.09846e-121	2.73492e-122	1.85655e-120	-5.05594e-121	-2.30824e-120	7.37465e-119
-2.03391e-121	3.94134e-121	1.47888e-121	-7.12599e-122	-3.0275e-121	4.73715e-121	1.10373e-120	-1.06327e-122	-3.07046e-121	-2.70126e-121	-3.21322e-121	1.51467e-121	-4.80456e-121	-2.70271e-121	-1.07093e-120	8.77446e-122	3.80305e-121	2.17512e-120	-4.67949e-121	-1.08345e-121	1.43401e-121	-3.58019e-121	3.53028e-121	9.2376e-121	-2.73771e-122	1.68224e-120	7.3222e-121	-1.80982e-121	5.42146e-121	-3.21499e-121	1.40632e-119
-1.30998e-123	2.28653e-123	-4.02233e-122	4.87869e-123	6.56731e-122	4.3954e-122	1.55463e-122	7.34987e-122	-2.1244e-122	5.67489e-122	2.28995e-122	-4.32699e-122	-2.16824e-122	5.26409e-123	1.20802e-121	-1.42287e-122	-1.2108e-122	-5.99727e-122	2.14649e-122	5.29552e-123	-6.65106e-123	-5.43324e-122	6.20355e-122	-6.25589e-122	9.82057e-122	4.20095e-122	-8.76322e-123	3.12691e-122	-6.93968e-122	-1.11875e-121	1.19945e-120
5.5703e-124	-9.3453e-124	1.96557e-122	-6.31701e-123	2.80572e-123	6.64911e-123	1.0653e-123	2.39304e-123	-5.15684e-123	2.68819e-123	-6.18124e-123	-1.99752e-124	6.13225e-123	2.64587e-124	-7.40682e-125	2.29358e-123	-5.43999e-123	1.48732e-123	-6.87718e-124	1.51903e-122	8.56986e-124	-2.47147e-124	3.02803e-123	4.88571e-123	-1.39072e-125	-2.05533e-123	-7.52113e-124	1.39399e-123	-4.83014e-124	-2.25963e-123	1.02149e-121
-1.90378e-125	-1.13574e-124	6.50238e-125	-2.28382e-124	-3.35475e-124	1.40093e-124	-5.20625e-124	-5.12313e-125	4.64376e-124	-3.24097e-125	9.36721e-125	2.94554e-124	3.72621e-125	5.30337e-124	2.23337e-125	3.01738e-124	-7.89713e-125	8.12423e-125	-2.42249e-123	1.27118e-124	6.05312e-126	2.18998e-127	1.89666e-125	2.30038e-124	4.61957e-124	-4.14905e-124	4.04812e-125	-2.04184e-125	-1.60444e-124	9.18415e-124	8.23184e-123
1.60478e-126	-1.43379e-125	4.29232e-125	-1.01805e-124	-1.11711e-126	1.03284e-126	2.63968e-124	-1.02149e-125	2.69741e-125	-4.44858e-125	5.34584e-126	6.85097e-127	6.53143e-126	3.98739e-126	-5.14787e-126	2.71306e-125	-3.36699e-125	-2.31597e-125	4.62421e-126	3.0817e-125	-4.4003e-126	2.23474e-125	-2.59212e-126	8.50637e-126	-9.95327e-126	2.31729e-125	-7.31607e-125	7.50038e-126	3.69037e-125	-2.49589e-124	1.08769e-123
5.2206e-126	2.68189e-126	-1.00978e-125	-1.05006e-126	1.71466e-125	-5.6204e-127	-1.67688e-126	5.21718e-127	-7.50242e-127	1.01122e-126	-8.48295e-128	-4.65361e-127	4.38494e-127	6.15103e-126	-4.60377e-127	-4.78439e-127	2.54098e-126	1.96593e-126	2.78524e-126	-6.30615e-126	5.95521e-127	6.90791e-127	-5.57635e-126	2.10441e-126	-5.48775e-127	-7.29437e-126	1.35788e-126	-7.77968e-126	-1.25836e-126	-6.66737e-127	9.02688e-125
-1.10768e-127	-3.67585e-127	-2.95428e-127	9.4524e-129	-7.65291e-128	1.90553e-126	1.91595e-127	2.37667e-127	6.93713e-127	-5.71326e-129	3.38307e-127	-1.9815e-126	-6.1897e-128	3.22627e-127	2.79534e-127	-3.32524e-127	4.98938e-127	-2.8758e-128	1.54145e-127	2.93194e-127	-8.24451e-129	1.72607e-127	-4.1585e-128	4.65209e-127	-2.3048e-127	4.76236e-127	7.95935e-128	9.30648e-128	3.20334e-127	-7.52722e-128	1.0148e-125
3.39157e-128	1.91146e-129	-7.69563e-129	-5.11379e-128	1.74185e-128	9.63375e-129	1.18672e-128	6.34047e-128	-1.97869e-128	-1.9245e-128	-1.74599e-129	-7.82483e-129	-1.18853e-128	-3.11533e-128	-1.32137e-129	-7.47975e-128	-4.91498e-128	7.8174e-130	3.28118e-128	4.13837e-129	2.86697e-128	1.72519e-130	1.74548e-128	6.84195e-128	-3.55206e-129	-7.40623e-129	-2.53734e-128	4.63071e-129	-3.24281e-129	-4.66367e-130	6.11015e-127
1.0026e-129	-4.40805e-130	5.14637e-130	2.85419e-129	9.21484e-130	1.50946e-129	7.91809e-130	1.23304e-129	-8.47783e-131	-5.82024e-129	-3.16275e-129	-6.95927e-129	2.76166e-129	6.11632e-131	1.20548e-129	-2.38655e-129	-2.70506e-130	1.44917e-128	-5.11321e-130	-1.07424e-128	-1.32479e-129	-3.17223e-129	3.46472e-129	1.1469e-129	1.25936e-130	9.75904e-130	9.17986e-130	4.30256e-129	8.34488e-130	-1.34439e-130	7.41257e-128
3.0908e-131	-1.89451e-130	-4.343e-130	4.48744e-130	4.62502e-130	-3.68187e-131	2.75308e-130	-1.14537e-129	1.00697e-130	-1.85062e-131	-1.3767e-130	-1.73245e-131	-2.34168e-131	-1.31988e-130	1.12962e-130	6.81712e-131	-1.37499e-130	-6.64509e-131	-1.18955e-130	-1.91296e-131	-1.79007e-130	5.5504e-131	-4.48638e-130	2.75155e-130	1.21928e-130	7.33682e-131	-1.65428e-130	-4.20377e-131	2.49237e-130	1.9872e-130	5.78519e-129
5.5734e-133	-1.56935e-131	-7.25373e-134	3.48764e-131	1.40281e-131	-3.58882e-133	1.27704e-131	-1.70719e-132	2.93885e-132	-3.72172e-131	-3.14799e-132	-2.15217e-131	3.06469e-132	1.21906e-131	-5.79035e-132	2.57113e-131	1.19138e-131	1.07715e-131	4.88182e-131	-3.61653e-131	-1.02229e-131	-3.10002e-131	1.72894e-132	-7.16948e-132	-8.33306e-131	-2.36713e-131	2.20749e-131	-3.32054e-131	1.42197e-132	-1.56709e-131	5.28812e-130
3.7726e-132	-6.73689e-133	2.89513e-132	1.08072e-132	-2.42482e-134	-2.61204e-133	-9.15964e-133	7.70486e-133	2.42554e-132	6.92957e-132	-1.93596e-132	1.76092e-132	-3.72176e-133	-1.67636e-133	2.78603e-132	-4.44382e-132	-3.86839e-134	5.04839e-133	1.58629e-132	-1.61832e-132	-1.6534e-132	9.04487e-133	1.52106e-132	3.33787e-132	3.12351e-133	-1.36312e-132	3.12249e-132	-9.18388e-134	-3.48656e-132	-3.07621e-133	5.10646e-131
-9.63611e-135	2.46001e-134	-3.94958e-135	-3.41837e-134	-2.35088e-134	-2.51878e-134	8.38922e-134	8.40216e-134	8.12977e-134	1.68425e-134	9.06452e-134	5.00761e-133	4.95271e-133	-5.35963e-134	3.61393e-133	-6.61189e-134	2.94547e-133	-8.55689e-134	1.73988e-133	-2.35107e-133	7.00116e-134	-4.26325e-134	2.20104e-133	-5.10845e-134	1.43541e-134	5.51692e-134	-4.23863e-134	-1.52076e-133	5.12678e-134	-3.16334e-133	3.75954e-132
-2.9957e-134	-1.66429e-135	9.79319e-136	-1.01438e-135	1.96221e-135	1.74111e-135	2.8565e-134	9.17262e-135	-3.56521e-134	1.22667e-134	-1.26844e-134	4.05346e-135	3.65606e-134	1.68357e-135	5.15937e-134	-4.70854e-134	6.53201e-134	-1.65983e-136	5.81558e-135	-4.30824e-136	-1.05682e-134	-1.21428e-136	-4.31843e-135	-3.83631e-134	-1.92393e-135	-3.40928e-134	2.1568e-136	-1.93542e-134	-5.95391e-136	1.7459e-135	4.59668e-133
8.34107e-136	1.83704e-136	3.26494e-135	1.40863e-135	5.11403e-135	-3.11081e-135	-8.89154e-136	1.66838e-135	7.53194e-137	-4.09677e-137	2.6294e-135	2.38124e-135	-8.12988e-135	3.77286e-136	-5.69319e-136	-1.53813e-135	-1.0996e-135	-7.58066e-136	-4.4157e-136	1.13708e-135	-2.00597e-135	8.35023e-137	1.07386e-135	-1.73092e-136	-3.41659e-135	-9.11234e-137	7.06029e-136	2.46777e-136	4.23485e-137	-7.87925e-136	4.42788e-134
-2.35253e-137	-3.23264e-137	-4.39089e-137	1.08252e-136	-2.40159e-136	-1.75289e-137	-2.18221e-137	-2.15188e-137	7.3158e-136	1.09562e-136	2.78538e-136	-7.43513e-138	4.39027e-138	6.17977e-137	2.62526e-136	4.91556e-137	1.67329e-136	2.90485e-136	2.03163e-138	-1.13803e-136	8.51388e-138	-1.67605e-136	-1.02325e-136	-3.51282e-138	-1.99683e-136	2.58927e-136	-4.53478e-137	-9.98742e-137	-3.46183e-137	-4.69896e-137	3.55507e-135
2.01199e-137	2.61297e-138	1.50981e-137	2.71138e-138	-1.61716e-137	8.06707e-138	6.92852e-137	7.81889e-139	8.87144e-138	2.67126e-139	1.84207e-138	3.5141e-137	-2.50773e-138	-3.48012e-138	5.63766e-138	-1.42199e-137	1.72769e-137	2.37864e-138	9.97233e-138	3.2172e-137	-1.46832e-137	-4.17319e-138	8.6892e-138	1.81384e-137	-3.92575e-137	2.29241e-138	1.61558e-137	4.45398e-138	2.1678e-137	-7.19189e-139	3.98856e-136
-5.50132e-138	-1.21005e-138	1.04442e-138	4.09587e-138	-1.10136e-138	9.75709e-139	2.55604e-140	9.31284e-141	-1.39971e-138	-2.19962e-139	-2.32323e-140	1.67345e-139	1.32517e-139	4.38751e-139	-2.28557e-139	-2.99367e-138	-5.12211e-139	1.13871e-139	-3.23315e-138	2.10263e-139	4.90146e-140	4.37408e-139	-2.73215e-140	1.1644e-138	1.04506e-137	1.13583e-138	8.78862e-140	7.00075e-139	2.5867e-140	-4.66074e-139	3.81814e-137
-1.59817e-139	1.41402e-140	9.83861e-140	5.24852e-140	-4.52422e-141	1.82549e-139	-1.24845e-139	-5.73834e-140	4.351e-139	6.20801e-140	-6.30834e-139	-7.13676e-140	5.23335e-140	-1.12248e-140	3.90609e-141	6.283e-141	-1.00286e-142	9.21702e-141	1.36818e-139	3.38164e-140	1.00351e-139	-2.28417e-141	-1.50261e-140	-1.61121e-139	-5.84905e-141	2.836e-139	2.42434e-141	-6.31339e-141	1.49228e-140	2.1871e-140	2.76097e-138
-1.14826e-141	-1.47356e-140	-5.98474e-141	1.03125e-141	-1.23369e-140	3.20853e-140	-2.38798e-141	1.05677e-140	4.52932e-141	2.03342e-142	2.05403e-140	-7.49586e-141	-1.25927e-142	-9.51667e-141	-1.67032e-140	-1.02372e-140	-5.40213e-140	6.22783e-142	7.49482e-140	4.64213e-140	-3.23793e-140	2.7076e-142	1.57046e-140	2.0201e-140	-5.23385e-141	-2.3067e-140	2.81664e-140	1.96745e-140	3.37274e-141	1.15567e-140	4.8527e-139
1.5622e-141	4.90015e-142	1.55652e-142	1.20278e-141	3.67036e-142	-2.00836e-141	1.43789e-141	-3.93582e-143	-3.38409e-143	-2.77321e-142	3.54168e-142	1.24407e-141	8.22446e-142	-1.03906e-141	-8.49637e-142	-5.0359e-142	3.80131e-143	-3.62078e-142	7.67677e-142	7.69576e-143	1.45085e-142	-4.08911e-141	-9.68663e-143	3.80052e-142	3.91873e-142	-7.11781e-143	2.60577e-142	2.23925e-142	-4.94473e-141	7.52456e-142	2.4988e-140
-1.3349e-142	-1.54506e-142	-3.21284e-143	-6.79594e-143	3.03226e-142	-1.52864e-143	3.46854e-143	4.72464e-143	9.5553e-144	-1.39732e-143	-7.84373e-144	-5.80959e-143	8.94142e-144	-1.06535e-142	-3.39664e-143	3.28606e-143	-9.23675e-143	-4.38773e-143	2.72186e-143	-9.96462e-143	-9.5637e-143	4.79265e-143	-5.06426e-143	-4.6036e-144	1.19388e-143	-1.05147e-142	-3.68723e-143	3.72877e-143	3.38877e-144	5.97772e-143	1.77663e-141
-1.45449e-143	-9.59261e-146	-5.42616e-144	-2.50153e-144	-5.53855e-145	6.38901e-144	-2.62056e-143	-1.0902e-143	-1.57772e-144	5.48896e-144	-6.53054e-144	3.86303e-145	1.0589e-145	8.19627e-145	-3.68204e-144	2.41256e-144	-1.29381e-143	-1.00474e-144	2.73923e-144	-1.501e-143	5.84047e-144	-1.89466e-144	3.76196e-144	-2.72282e-143	-8.91424e-145	4.50557e-144	-6.69806e-144	-8.21657e-144	-7.87748e-144	-1.04649e-144	1.87275e-142
2.0048e-146	1.53879e-145	2.17735e-145	-3.67729e-145	-2.02309e-145	-6.37374e-146	-6.08027e-145	3.04608e-145	-1.30301e-145	-4.35375e-145	-1.4246e-145	4.28582e-144	2.46302e-144	-4.1296e-145	-8.04592e-145	6.06987e-145	-1.10893e-146	-6.6572e-145	-1.01762e-145	-7.85192e-145	4.29307e-145	-3.13593e-144	9.00178e-146	7.79666e-145	1.12132e-144	9.94222e-145	1.08756e-145	4.95039e-145	-1.74464e-145	-1.07197e-144	2.11841e-143
8.26232e-146	6.36851e-146	3.06877e-146	9.8471e-146	1.4397e-145	-4.40297e-146	-4.99475e-146	9.86332e-147	1.04987e-146	3.81742e-146	-4.25103e-147	-1.17808e-145	-6.40238e-146	-1.03942e-145	1.36951e-145	1.09471e-145	1.07803e-146	-3.52032e-147	-4.778e-146	-6.41641e-146	-2.62731e-146	5.85287e-145	5.45989e-146	-2.18133e-146	-7.24334e-146	-1.01996e-145	8.1068e-146	-2.54439e-145	-1.29983e-145	-1.76776e-146	2.58021e-144
-3.92438e-147	-4.0286e-148	-7.26565e-147	4.20358e-147	-9.08507e-148	6.49894e-147	3.09242e-147	2.64441e-148	3.11424e-147	-4.03024e-147	-7.4324e-148	-2.2836e-147	1.80599e-148	1.60025e-147	3.4398e-146	-4.23585e-146	4.63894e-149	-1.22613e-146	1.09837e-148	2.09845e-146	-1.45547e-146	-6.1466e-147	7.2433e-147	-6.21774e-147	1.02489e-148	5.92937e-149	4.51109e-147	8.89651e-147	-2.36589e-147	1.05497e-146	2.09319e-145
7.62735e-148	-6.80373e-148	-1.07513e-147	-1.32915e-149	-5.9779e-148	-3.40752e-147	-7.08095e-148	4.52901e-148	2.39636e-149	3.72627e-148	4.20326e-148	4.05721e-147	-1.94752e-148	-2.18072e-149	5.60445e-148	3.47867e-148	-5.83274e-148	1.5375e-147	-7.08896e-148	-5.2487e-149	-2.12962e-147	-4.74375e-148	1.14522e-149	4.56248e-148	-1.36714e-148	1.90394e-147	-7.0556e-148	-2.57602e-148	-8.96869e-148	-2.39722e-147	2.59486e-146
-7.21491e-149	2.81296e-149	-8.16232e-150	-2.97436e-149	5.65527e-149	-7.33846e-149	1.54726e-150	6.12003e-149	2.0033e-149	4.08325e-148	-6.71305e-149	1.50971e-150	-3.33144e-149	1.94566e-149	-1.74147e-148	-1.11464e-148	-6.72442e-151	7.14884e-149	-4.65487e-149	-7.21828e-151	1.37436e-149	-1.96477e-148	2.03613e-148	9.87274e-150	1.05038e-148	-1.49752e-149	5.13749e-148	5.46369e-149	-5.45003e-150	2.33939e-150	2.40557e-147
2.91573e-151	2.18639e-150	-9.96725e-150	2.37217e-150	-3.68401e-150	-2.57884e-149	-4.58977e-151	2.28242e-150	-1.65587e-149	1.83634e-150	1.28401e-150	-1.10303e-151	7.12486e-151	-1.87944e-149	-4.718e-151	1.91088e-150	-1.58376e-149	-4.96613e-151	3.47658e-152	1.42803e-150	-7.29885e-152	3.30779e-150	3.91082e-149	-5.02056e-149	6.4854e-151	-2.66259e-150	-1.09152e-149	9.44292e-151	2.39907e-150	4.24595e-150	2.21017e-148
-4.626e-151	1.65458e-151	4.6996e-151	-2.01001e-152	-8.31628e-151	-1.85812e-151	-5.13017e-152	6.0263e-152	-4.40388e-151	2.11818e-151	1.77353e-151	1.81754e-150	3.2395e-152	-5.21191e-152	-2.08468e-150	2.68192e-151	-1.25517e-151	-3.52201e-150	-1.1205e-150	4.88149e-152	1.14785e-151	-5.5954e-151	9.78342e-151	-1.95139e-152	-4.28105e-151	5.25575e-151	2.87204e-151	-2.54192e-151	2.35145e-151	2.55601e-152	1.55764e-149
-2.93124e-152	-7.40154e-153	5.73564e-152	-6.10951e-152	7.23568e-153	9.09746e-153	-1.81531e-152	-3.29576e-152	3.0203e-152	-9.89899e-153	-5.56082e-152	7.39044e-152	5.06829e-153	6.07602e-152	-3.51692e-151	-2.5215e-152	-4.07321e-152	-9.58021e-153	2.68455e-153	-8.21943e-153	-4.55355e-151	1.46429e-152	-6.68147e-152	8.87191e-152	1.11389e-151	-2.12911e-153	1.26664e-152	-2.11732e-152	1.33675e-151	1.14064e-152	1.81415e-150
-1.73738e-153	6.78994e-153	-1.59921e-152	-1.12807e-153	-1.14104e-153	-4.32483e-154	-1.50095e-153	-4.09669e-152	-1.57284e-153	7.54479e-155	1.12531e-152	-3.22971e-153	-5.61735e-153	9.08558e-154	4.32548e-152	5.96641e-153	4.80236e-153	1.54945e-152	-3.55984e-152	-2.27385e-153	1.71889e-153	1.97051e-153	-3.6464e-154	3.30312e-153	2.22544e-153	-2.81174e-153	6.47725e-153	-1.34906e-153	2.00421e-153	-3.11177e-152	2.53079e-151
-1.18697e-153	-8.18951e-154	8.09774e-154	-3.75957e-156	5.96142e-153	3.76445e-154	-1.02593e-153	1.13679e-154	-6.45093e-154	1.35213e-153	4.9619e-154	-1.40103e-154	7.33282e-155	6.79672e-154	-5.47106e-154	-1.3594e-154	1.48758e-154	2.68008e-154	1.01234e-155	-6.63308e-154	1.07454e-154	-1.88111e-154	2.0218e-153	3.25675e-154	-2.49249e-154	3.04184e-154	-6.1323e-155	-5.9186e-155	1.47503e-155	7.8379e-154	1.95722e-152
-1.92088e-155	-7.34575e-155	1.95939e-154	-1.75276e-155	-4.79034e-155	1.14998e-155	-2.89853e-155	-3.30584e-156	-7.20093e-155	3.08433e-155	-7.46445e-155	-1.56851e-155	-1.43392e-155	-1.39988e-155	-9.58719e-156	-8.96572e-156	-6.32567e-155	1.06087e-154	2.03781e-155	-2.397e-155	7.13004e-155	4.36362e-155	-3.80355e-155	4.15774e-157	2.30305e-154	1.10504e-155	-3.62734e-156	7.39394e-156	1.16742e-155	3.39418e-155	1.30297e-153
-2.33391e-157	-1.05032e-155	-1.70328e-155	1.53663e-156	1.59381e-156	-1.40161e-157	-3.48977e-156	9.48622e-157	-5.28752e-156	-3.22204e-156	9.9608e-157	-1.09498e-156	-2.921e-157	1.63015e-155	-4.95872e-157	-2.07312e-156	-1.07577e-157	2.01278e-155	1.11141e-157	3.46038e-157	-8.69656e-157	1.53522e-156	2.72944e-156	2.11811e-156	-6.53933e-157	-2.05485e-156	8.22236e-156	1.55719e-155	-6.3286e-156	2.5968e-155	1.51986e-154
-9.31631e-158	-1.38078e-157	5.20518e-158	-2.45179e-158	-1.05212e-157	-3.09694e-157	-8.52507e-157	-7.39358e-157	-1.67985e-158	1.05191e-157	-2.41388e-157	3.72081e-157	-4.992e-157	8.39326e-158	-2.82027e-158	3.08457e-157	-2.80183e-157	-5.2673e-157	-1.76218e-156	-2.31546e-158	-9.80818e-158	1.13683e-157	2.14513e-159	6.52744e-158	3.00161e-157	1.67587e-156	-3.44112e-157	5.75871e-158	-1.29784e-158	-3.27824e-158	9.26476e-156
1.0538e-161	-5.476e-157	-2.58767e-158	4.24264e-159	-2.57061e-158	4.21118e-158	-1.6259e-158	1.31727e-158	2.99058e-158	4.88999e-159	3.16008e-158	3.30971e-159	6.75016e-158	3.31386e-158	-8.66685e-159	-3.47344e-159	-3.61021e-158	-5.40265e-158	-8.08024e-159	-1.27361e-158	-3.32284e-158	4.90303e-158	3.31514e-158	1.18264e-158	-1.28062e-158	-2.42697e-159	-8.6726e-159	-2.39634e-159	-1.18765e-158	-4.96396e-159	1.13879e-156
2.25423e-159	-7.0847e-159	-4.66875e-159	6.51269e-159	8.95287e-159	1.31686e-159	-3.30921e-159	-5.56904e-159	1.59293e-159	-6.72313e-159	-8.88764e-160	4.17822e-159	-2.92045e-159	3.90376e-159	1.77227e-159	6.93156e-159	2.37248e-159	3.13952e-159	4.51348e-159	-6.72998e-160	6.50574e-159	-2.8394e-160	1.40841e-158	1.68945e-159	-2.16134e-158	-1.25767e-159	1.94498e-158	-1.21843e-159	-6.88767e-160	-1.45399e-159	1.47523e-157
-9.62045e-161	1.62735e-160	-4.46742e-161	-2.82304e-160	1.8807e-160	-1.71728e-160	6.67014e-162	-1.3514e-160	3.50149e-161	-7.06959e-161	1.77598e-160	-9.79482e-161	-2.43624e-160	1.14549e-160	-5.29661e-160	2.3221e-161	3.00738e-160	5.63125e-160	1.58994e-160	-3.66509e-161	7.96711e-160	-4.49322e-160	-3.1051e-161	-4.33785e-160	-1.97133e-161	2.63982e-162	-2.14047e-161	2.50699e-159	1.15337e-160	-5.63866e-161	7.87269e-159
-1.68527e-162	3.26745e-161	1.77685e-161	4.79916e-162	-2.25554e-162	1.9075e-162	-2.06221e-161	-5.7069e-161	7.44873e-161	-8.51095e-161	5.69037e-162	-4.14329e-161	2.80515e-161	-1.38012e-160	8.29611e-163	2.31614e-161	-1.89361e-161	-3.35658e-161	-4.79487e-161	1.15208e-161	9.26751e-162	2.04538e-161	3.09965e-162	-7.49857e-163	1.10665e-160	-5.50966e-161	-2.51963e-160	2.77384e-161	2.87946e-161	6.79068e-164	1.15542e-159
6.16905e-162	-3.33178e-166	-3.99444e-162	-1.41312e-162	2.42798e-162	2.99565e-164	-1.80234e-162	2.02388e-162	-1.13258e-161	5.03344e-162	-2.50154e-162	2.87679e-163	1.10155e-162	1.20214e-163	9.52835e-162	8.99536e-163	-2.79962e-162	2.80138e-162	-4.37294e-162	-1.1416e-161	-4.71739e-162	-5.01723e-163	1.06017e-162	-3.39627e-162	2.37277e-162	-2.99093e-162	-3.2705e-162	6.66222e-162	-6.18094e-163	-2.49698e-163	9.58889e-161
-3.86443e-165	6.39024e-164	-7.86881e-163	3.96027e-164	-7.03209e-164	-4.7687e-165	6.41735e-165	-2.67953e-163	5.07092e-163	-2.70986e-164	5.45173e-163	-1.15888e-164	9.79961e-163	-1.73036e-163	6.20457e-163	-1.81917e-163	-8.18516e-164	3.38747e-162	-1.43856e-164	-1.83448e-163	3.28954e-163	-1.49063e-163	-7.38185e-164	-1.22845e-163	4.95901e-163	-1.27196e-163	2.70456e-163	4.03338e-163	3.47692e-164	-3.28034e-163	1.02916e-161
1.19074e-163	-6.81504e-164	-3.97488e-165	1.68627e-165	1.95038e-164	5.43934e-164	-8.77289e-164	-4.41048e-165	1.45307e-166	-1.21078e-165	8.02803e-165	1.20727e-164	-5.68714e-164	1.10996e-164	3.48927e-164	-6.35527e-165	-2.06771e-164	2.89384e-164	-1.01848e-165	2.7355e-164	-2.63081e-163	-1.50992e-164	9.9142e-165	1.80974e-164	-3.16312e-165	-9.81608e-165	6.88823e-165	-9.69151e-164	2.17022e-164	-1.37061e-164	1.02597e-162
-1.98755e-166	-4.37132e-165	-3.01275e-166	8.62114e-167	-2.60754e-166	5.77036e-167	-7.9202e-166	7.46116e-165	-3.02631e-166	-1.45828e-165	5.11958e-165	-1.42016e-165	1.84584e-165	9.85731e-165	7.23793e-165	-2.30442e-166	-3.85527e-165	-9.34003e-165	-6.10414e-165	3.29983e-167	-2.78146e-165	8.97893e-166	-1.01812e-164	2.64278e-166	-1.81119e-165	-1.4462e-165	8.97927e-167	-3.61849e-166	1.153e-165	-3.09833e-165	8.2419e-164
1.84562e-167	4.44608e-166	1.47759e-166	2.00075e-166	-6.09004e-166	-4.10289e-167	1.48201e-166	3.20921e-166	4.19265e-166	1.77776e-166	1.62512e-166	-9.06436e-166	-2.80364e-166	1.02012e-166	-8.18131e-167	2.74462e-166	-6.87768e-166	-1.52864e-166	4.1068e-166	5.72117e-167	1.20826e-166	1.24236e-165	1.54519e-166	2.90075e-167	2.43094e-166	8.06776e-167	-8.37892e-166	-5.60995e-167	-4.16329e-167	-1.52367e-167	8.46456e-165
6.58793e-168	9.02057e-168	-1.79566e-167	-2.29699e-168	2.06006e-167	8.20584e-169	-4.24971e-168	1.95507e-167	-1.44325e-167	-3.38669e-168	-1.16053e-166	8.31262e-168	-6.02711e-167	-5.68184e-168	1.72721e-167	3.04596e-169	5.81175e-167	-1.7832e-167	4.52048e-169	1.04521e-166	4.85842e-168	6.35154e-168	1.08558e-167	6.47445e-168	-2.93167e-167	-2.34148e-167	1.32505e-166	2.60817e-168	4.69969e-168	2.10606e-168	7.10912e-166
2.10057e-168	-1.80204e-168	7.16757e-168	-4.4874e-169	-3.16024e-168	1.47054e-169	4.76567e-168	-4.46576e-168	-3.2491e-169	-1.12588e-168	-3.52705e-169	3.4914e-168	4.78114e-168	6.38084e-168	4.27384e-168	6.54727e-168	3.658e-168	1.13475e-169	-4.23681e-168	-5.46756e-169	-2.54524e-169	4.01889e-169	7.80164e-168	3.29758e-169	-9.16081e-170	3.78606e-168	-1.7604e-168	2.94203e-169	2.46974e-168	-7.50222e-170	7.71555e-167
-1.0247e-169	4.34571e-169	3.2531e-169	-1.13161e-169	-1.88427e-169	-1.80546e-170	4.90016e-170	2.85227e-169	6.79505e-170	-1.2272e-169	4.0107e-169	4.65887e-170	7.19134e-170	-4.34745e-169	4.36863e-170	4.34492e-169	3.52888e-169	2.9493e-169	1.17466e-169	8.46537e-170	-1.40768e-170	2.06683e-169	-1.1594e-169	7.93804e-171	6.06556e-170	3.14982e-169	-2.2804e-169	-1.1395e-169	2.49611e-170	-1.49022e-169	5.22557e-168
-3.40375e-170	-8.69468e-171	-4.3753e-173	1.85758e-171	2.40845e-170	-7.85316e-171	-6.08465e-171	9.98045e-170	1.78891e-170	-8.09731e-171	1.04542e-169	6.86957e-170	-9.24062e-171	3.87956e-171	-9.55074e-171	-1.75316e-170	-2.61533e-170	1.12231e-170	9.73548e-171	-5.58855e-170	-4.97998e-171	-6.86948e-171	-6.09224e-171	1.03911e-170	-1.38019e-171	-1.11234e-170	4.30938e-170	3.95705e-170	-9.76381e-172	1.35206e-170	6.62882e-169
-2.64317e-172	-2.11377e-171	1.84805e-171	-6.23235e-173	-1.64246e-171	3.71024e-171	5.18872e-172	2.25079e-172	5.27327e-171	-2.59005e-171	2.04718e-172	-1.82593e-172	-4.75664e-171	4.57956e-172	-1.13504e-172	-1.16303e-170	-8.44909e-173	2.26462e-172	-6.85082e-172	-2.8231e-171	1.29988e-171	-8.3727e-172	3.96022e-171	1.42217e-171	2.54492e-171	-2.15069e-173	-6.75736e-172	-5.94265e-172	1.99207e-172	-1.85363e-171	5.28221e-170
2.4921e-173	-3.27612e-173	-1.33522e-172	5.40941e-173	7.38524e-172	1.32781e-172	6.22652e-172	9.24627e-173	2.08929e-172	2.92148e-173	-2.42763e-172	1.57006e-174	3.33841e-173	4.69666e-173	1.79347e-172	1.13011e-172	1.42809e-172	-2.81064e-174	9.62448e-173	2.00595e-172	-2.64814e-173	-6.54805e-173	-9.58699e-172	-1.97454e-173	1.38829e-172	5.2433e-174	-1.72984e-172	-7.90588e-173	-4.75559e-173	-1.36891e-172	4.78033e-171
-4.10225e-176	-1.71053e-173	1.53483e-173	1.94983e-173	-6.26157e-173	5.2836e-173	-8.36865e-175	-6.58865e-174	1.51385e-173	-3.25856e-174	-6.57655e-175	8.01009e-173	-2.70783e-174	-1.76751e-174	2.32272e-174	1.42516e-174	1.02743e-173	-9.58351e-173	-4.73511e-174	1.84756e-175	1.15876e-173	-2.55858e-174	4.40072e-174	3.42211e-173	2.35137e-173	-2.03822e-173	2.45059e-174	-2.67106e-173	8.50035e-174	2.60347e-174	5.30207e-172
-7.99096e-175	-2.28762e-176	1.14673e-174	5.57552e-176	-2.60406e-174	-3.02762e-174	4.54122e-175	9.63343e-175	-7.31674e-175	-4.68257e-174	-4.36306e-175	8.2944e-174	-1.24705e-174	3.31189e-175	4.74731e-175	1.81563e-174	-2.67002e-175	2.29009e-175	8.43006e-175	-1.78637e-174	1.04786e-174	5.67403e-176	-5.05553e-176	7.12948e-175	7.0385e-174	1.91271e-174	-3.7823e-176	-2.37258e-174	-2.35105e-174	-1.21797e-174	4.70113e-173
5.6421e-175	-2.40631e-175	-2.95211e-175	3.91063e-175	1.34909e-175	-1.63008e-175	-9.00135e-175	8.04152e-176	1.74299e-177	1.56704e-175	6.40932e-176	-7.37988e-176	5.26577e-176	-9.95922e-177	-1.31198e-175	-2.79379e-175	8.36421e-177	1.81509e-175	1.08919e-176	1.16364e-175	2.46262e-175	-3.34626e-176	-4.76201e-176	3.78721e-176	-6.66989e-175	-2.43719e-176	-8.0124e-176	-7.93914e-176	-5.24534e-175	-6.32115e-176	5.66008e-174
1.21478e-178	3.23314e-177	-4.2442e-177	4.0776e-177	4.56695e-176	8.32073e-178	-1.6765e-177	3.32364e-177	9.34876e-177	-3.73417e-177	6.81029e-177	1.75033e-176	-2.10757e-177	-1.21458e-176	-4.06799e-177	-2.40175e-176	4.25095e-177	1.01973e-176	5.59202e-178	-1.23081e-176	-3.53192e-177	-4.21022e-176	6.14556e-177	6.0713e-176	-5.03604e-178	3.53883e-177	-5.73501e-176	6.99283e-177	-1.85973e-176	-2.02591e-177	3.7173e-175
2.11828e-178	-5.92498e-178	-1.35763e-177	-7.13878e-178	1.82484e-178	-2.22951e-178	-5.14926e-177	-2.36527e-177	-1.32239e-176	-9.97263e-178	-2.45684e-178	1.66245e-177	-4.60528e-178	-3.45169e-180	-1.65472e-177	-7.79001e-178	-4.42178e-179	-5.54148e-178	-2.22236e-179	3.61864e-177	-1.48461e-177	-9.04708e-179	-5.65758e-178	3.27031e-177	3.87862e-178	-1.77e-178	-7.81116e-178	-3.5224e-179	1.9519e-177	2.8876e-177	4.56939e-176
1.94855e-180	1.03306e-178	-1.11283e-180	3.75051e-179	-3.30623e-178	5.7406e-178	-1.82098e-178	-1.54054e-178	-1.66106e-179	-1.627e-179	1.12044e-179	1.54728e-180	-8.39795e-180	-6.53271e-180	1.03402e-179	-5.96378e-178	-1.52789e-180	6.50311e-179	1.56418e-179	-8.9782e-179	4.5809e-179	-1.67661e-179	2.02445e-178	4.86514e-179	3.76845e-178	-1.03813e-179	-2.78698e-178	-4.72163e-180	-1.41613e-179	-4.06561e-180	3.22652e-177
-2.24542e-180	3.30927e-179	1.739e-179	2.54049e-181	5.54521e-180	-2.21224e-179	-2.7589e-180	-2.22883e-179	2.16131e-179	-5.8731e-180	1.70711e-179	-3.88127e-182	-5.31916e-180	3.72967e-180	-1.61816e-180	-4.28114e-179	-2.84631e-180	-1.22568e-180	3.07945e-179	1.18554e-179	2.13656e-180	-9.30238e-180	-5.52482e-180	2.8763e-179	3.68887e-180	-7.02871e-180	5.6526e-181	4.33807e-180	-2.19062e-180	7.75693e-180	3.21789e-178
1.77088e-181	-5.44616e-181	3.22332e-181	-3.70943e-181	1.23004e-180	5.18909e-180	-1.41186e-180	-3.29911e-181	5.05325e-180	-2.11033e-180	-9.82517e-181	1.60749e-180	1.69228e-180	1.0532e-180	8.67636e-181	1.84828e-180	-1.46587e-180	-2.71217e-180	3.62722e-181	3.18315e-182	-7.51673e-180	2.14925e-181	-6.52106e-181	-1.00051e-180	-1.04244e-180	-1.2762e-181	4.62479e-180	-1.0022e-181	-1.53317e-180	-3.63496e-181	4.65395e-179
6.10264e-182	4.20568e-182	-1.1564e-181	-1.25251e-182	-2.24438e-181	8.81047e-182	4.81185e-182	7.29869e-182	6.0045e-182	1.42737e-182	3.95884e-181	-4.11124e-181	-2.33291e-182	3.10015e-182	1.27027e-181	-8.78333e-183	1.39232e-182	3.29147e-183	-1.67712e-182	-1.56997e-182	-3.52786e-183	-1.82307e-181	6.89494e-183	-4.69332e-181	7.4233e-182	3.13783e-181	-1.18833e-181	-3.0523e-181	2.73649e-181	3.49393e-182	3.56878e-180
1.00548e-182	-2.67101e-182	-1.05295e-182	5.19838e-183	1.96069e-184	9.79989e-182	9.29502e-183	-2.36249e-182	3.87921e-184	1.0883e-182	-4.78449e-183	1.00792e-182	-3.65051e-183	-2.10662e-183	1.27084e-182	5.23672e-183	2.21011e-184	-1.23471e-183	-1.14018e-182	-1.06027e-184	-2.79155e-183	3.84479e-183	-6.51705e-183	2.87344e-183	-8.66051e-184	1.07638e-182	-2.03795e-183	5.69387e-184	2.13696e-183	1.89075e-182	2.97717e-181
-4.8844e-184	1.23233e-183	-1.36982e-184	-3.35075e-184	-5.13472e-184	3.49702e-185	1.86691e-183	-7.98179e-185	9.86048e-184	-6.13195e-184	1.91237e-184	-5.09036e-184	-6.11622e-184	-2.53583e-183	2.58239e-184	-3.98093e-184	-2.3359e-183	2.40625e-185	1.96477e-183	6.79086e-184	3.39988e-185	1.40126e-183	-4.24517e-184	1.49301e-184	-3.19119e-184	3.41026e-184	-3.99681e-184	-5.51229e-184	-2.95347e-183	-4.54091e-184	2.28228e-182
7.65445e-185	3.41026e-184	-2.23017e-184	2.34059e-185	-1.95453e-185	-5.57896e-185	-9.0853e-185	-1.67708e-185	-8.04071e-186	-2.71129e-185	4.49642e-185	1.68781e-185	-6.6838e-186	4.95405e-185	1.33552e-184	-5.18128e-185	-5.36002e-185	1.41792e-185	-1.53632e-184	1.85416e-184	-1.06274e-184	-4.70988e-185	-7.74663e-185	3.19113e-185	-5.81671e-187	2.10682e-186	-3.87125e-185	-1.39841e-184	1.69672e-184	4.62522e-185	2.25228e-183
-2.90162e-187	3.96773e-186	-1.26117e-185	-3.27158e-186	-8.66895e-187	3.63841e-185	5.70748e-186	5.88789e-187	2.06479e-186	6.40254e-186	-2.7585e-186	-2.17599e-185	-1.99103e-185	9.64487e-187	-4.42295e-186	-6.52183e-187	4.10871e-186	1.6926e-185	4.68017e-186	-1.75252e-186	2.18799e-187	-2.50831e-186	-1.62855e-186	-6.87866e-186	-1.80802e-185	8.3279e-186	1.2473e-186	-6.03157e-187	-1.61172e-186	-8.08961e-186	1.99286e-184
2.6738e-187	3.47315e-187	-1.66715e-188	1.34952e-187	-1.23859e-187	8.69515e-187	1.31313e-187	-7.6628e-188	-2.22539e-187	-3.89988e-187	2.0467e-187	-7.89242e-188	1.59761e-186	2.52128e-187	-2.81513e-187	-1.53165e-186	2.83879e-187	4.75162e-187	-3.07681e-186	-6.01282e-189	4.70571e-187	-8.3288e-187	-1.74898e-189	2.77529e-187	-5.63726e-188	-1.48226e-186	2.28577e-186	1.37777e-187	5.8001e-187	-7.30527e-187	1.7224e-185
3.0488e-188	-9.46617e-188	-5.09411e-188	-1.11641e-187	5.01189e-188	2.25534e-187	-6.55744e-188	-9.95972e-188	-2.52835e-188	-8.5453e-188	9.9941e-189	8.84507e-188	-6.07425e-189	-3.40249e-188	3.21493e-188	-5.82128e-189	1.28246e-187	-2.76374e-188	5.80797e-189	-2.80139e-189	3.20428e-188	2.09627e-187	4.46229e-188	6.65888e-189	-5.71875e-189	1.41907e-188	1.01236e-188	-2.19333e-189	7.03428e-190	-3.3308e-188	1.53949e-186
3.24578e-189	-8.8947e-189	-1.56392e-189	1.9391e-189	1.02868e-189	-2.35661e-189	-4.32859e-189	-5.36283e-189	-2.49147e-189	-2.07947e-189	2.76208e-188	6.34829e-190	7.314e-189	2.84362e-189	1.76613e-190	3.77708e-190	-3.38645e-189	-3.15793e-189	-2.17869e-189	9.51169e-190	5.51821e-190	-1.61415e-189	1.38609e-189	-2.83488e-189	-1.29923e-189	2.84469e-188	-1.61164e-189	-2.67259e-189	4.51975e-189	8.41964e-189	1.3529e-187
-1.4186e-189	-7.81504e-191	-8.49232e-191	7.3631e-190	-6.30582e-190	-1.08711e-189	-3.01104e-191	3.11768e-190	-8.36285e-191	1.09217e-190	-1.26718e-190	-2.41775e-190	-5.21873e-191	1.26695e-190	-1.28194e-190	1.58851e-190	6.5811e-192	-3.85846e-190	-3.35157e-191	3.11882e-190	7.99537e-190	4.28243e-189	9.98998e-190	-8.77808e-190	-1.19991e-190	2.72997e-191	1.46498e-190	2.05763e-190	-6.12638e-190	1.42805e-191	1.42279e-188
8.43383e-191	-3.40963e-190	-1.79518e-191	5.94303e-192	-2.62752e-192	2.33481e-191	6.34332e-191	3.18322e-191	-6.89178e-191	-3.42815e-191	-1.05172e-190	1.64253e-191	3.6849e-192	-6.69749e-191	1.27182e-192	-3.9848e-191	1.91958e-190	4.26432e-191	7.21421e-191	-2.09001e-192	1.97279e-191	-1.83664e-191	5.59753e-192	5.02356e-192	4.71568e-190	3.50665e-191	-8.49128e-191	3.65009e-191	5.72152e-191	1.97218e-191	1.96955e-189
-2.06033e-191	4.78065e-194	1.95923e-192	8.67085e-193	7.02243e-192	-5.71277e-192	2.15359e-192	3.66261e-193	-3.39604e-192	-3.89014e-193	2.23151e-192	-1.50609e-192	2.66607e-192	6.02177e-192	-4.30259e-192	-4.99796e-193	5.92068e-192	9.81263e-193	1.53079e-192	-3.25901e-193	5.43532e-192	1.35776e-191	-7.40747e-192	3.65165e-192	-8.67545e-193	5.00393e-193	-6.31319e-192	7.33142e-192	2.86527e-192	-3.13671e-193	1.16767e-190
-9.2183e-194	7.45163e-194	3.82837e-193	2.19006e-193	4.54288e-193	7.93245e-195	6.2849e-195	2.26154e-193	1.82216e-192	4.33646e-192	3.57562e-193	-1.28354e-192	-1.86495e-193	9.04272e-194	9.21899e-195	2.32041e-193	1.13565e-193	-5.0355e-194	9.3004e-194	2.38898e-193	2.32929e-195	-3.17555e-194	-1.10356e-193	3.697e-194	-6.21151e-195	-5.4715e-193	-5.88826e-193	-5.56752e-193	-1.01266e-193	1.23388e-193	1.23819e-191
7.82001e-194	-1.2615e-194	6.72252e-195	2.20081e-194	-5.86837e-194	2.11116e-194	9.41903e-195	-8.1708e-194	1.67887e-195	-5.39305e-194	3.60442e-194	1.09671e-193	1.46933e-193	4.83838e-195	-5.40857e-194	-4.8367e-194	1.84824e-193	3.60695e-194	-2.10851e-195	-7.96059e-195	2.15462e-194	5.8738e-195	5.16154e-195	5.96162e-194	1.5618e-194	-3.4685e-195	-2.31272e-194	-2.14948e-194	1.87133e-194	1.16351e-194	1.16323e-192
-9.44918e-196	5.30032e-195	-4.15608e-195	-4.65024e-197	6.19037e-195	1.58805e-195	1.02338e-195	-4.17835e-195	4.04048e-195	8.18226e-195	1.72194e-194	1.04654e-194	1.54283e-195	-3.14942e-195	2.58234e-196	-4.72356e-196	-6.22595e-195	-1.10004e-194	-1.10036e-196	3.7774e-195	7.98439e-195	-3.56801e-194	-3.7839e-194	4.86086e-195	-1.5147e-197	-8.64311e-196	-1.17595e-196	1.41697e-195	1.19136e-194	4.11146e-195	1.94676e-193
5.26542e-197	6.76472e-197	2.43149e-195	1.08211e-196	-1.41802e-196	-9.09975e-197	-5.89159e-196	1.36201e-196	-1.06955e-197	2.98934e-196	1.46076e-196	9.36175e-196	-4.23535e-196	-1.50151e-196	2.85139e-197	-2.69585e-198	-2.66908e-196	-3.97522e-195	-3.17552e-196	-2.21383e-196	-2.52547e-196	-3.95589e-197	1.88057e-198	-4.99724e-196	-4.19115e-196	-9.02507e-196	3.38462e-196	-6.1996e-196	-6.74143e-196	1.45536e-196	1.42894e-194
-1.58319e-197	-8.26982e-197	-2.01105e-198	-3.78792e-197	-3.63015e-197	1.56037e-197	3.90221e-197	-1.18058e-197	6.55827e-197	8.98447e-198	1.14592e-197	-2.8968e-197	8.53451e-197	5.82454e-197	7.02455e-198	2.26612e-198	-4.36335e-198	-1.03634e-196	-3.04793e-198	-2.72776e-197	1.50188e-197	1.66703e-196	3.82293e-198	-6.0144e-197	-1.69492e-198	2.92134e-198	1.63096e-197	1.00803e-196	1.26235e-197	-8.09583e-198	1.03549e-195
-1.56503e-198	1.41243e-198	-3.01704e-197	8.30408e-198	3.36789e-199	1.48487e-197	4.2636e-198	-1.00152e-198	2.0459e-198	-2.48141e-198	-9.58581e-199	-8.09862e-199	-3.61843e-199	3.78431e-198	1.85679e-198	-1.21583e-198	5.10169e-198	2.41456e-200	-6.6902e-199	-1.42602e-198	1.9618e-198	1.28352e-198	1.73331e-198	2.59207e-198	-5.04275e-198	5.17778e-198	-3.28132e-198	3.00886e-198	4.01222e-199	-1.55474e-198	1.08675e-196
3.67249e-200	3.51091e-199	6.11007e-200	-5.03734e-200	8.48809e-201	-7.6447e-200	-7.6602e-200	-1.84021e-199	1.37945e-199	2.72111e-199	-2.70124e-199	6.95065e-199	7.65033e-201	1.78204e-198	-1.48163e-200	-2.57747e-199	4.98954e-199	7.54087e-199	-8.84474e-200	1.20318e-201	-4.34988e-200	6.26717e-199	-2.2889e-199	1.22456e-200	2.15532e-200	5.98126e-202	-4.89785e-199	1.92692e-198	-4.18684e-200	1.40433e-199	9.15756e-198
-4.49872e-201	8.40554e-200	7.35781e-201	-3.01369e-200	-3.11506e-201	2.03869e-201	1.89162e-201	-2.62661e-200	-2.74466e-201	6.56963e-200	-2.10962e-200	7.31113e-201	-1.03466e-199	6.75697e-201	1.21431e-201	-2.89713e-200	-1.84729e-200	1.37697e-200	7.07956e-200	-1.64659e-200	-3.76851e-201	1.27538e-200	4.52507e-201	-7.87559e-201	5.63962e-200	-1.24334e-199	-1.56873e-200	-9.42088e-201	-3.16157e-202	-6.53908e-201	7.57738e-199
2.05615e-201	6.3374e-202	3.91035e-202	-1.00991e-202	-1.76451e-202	3.4035e-201	9.7511e-201	1.18592e-201	2.31443e-201	1.83113e-201	3.57248e-201	2.27986e-202	9.16287e-201	-3.11896e-201	-2.37485e-202	4.77195e-202	2.18079e-201	-2.24381e-201	8.86357e-202	7.95316e-202	5.57123e-202	-8.04451e-203	2.55635e-201	-2.4902e-201	2.16784e-201	-4.28408e-201	-6.73147e-202	-3.70288e-203	3.18292e-202	-8.62324e-201	6.65354e-200
1.7878e-202	-2.99229e-203	1.62605e-203	2.72686e-202	3.42913e-203	2.24031e-202	-1.00851e-201	7.2606e-204	-3.2773e-203	3.15422e-202	-3.35575e-203	1.08389e-203	-8.33668e-203	7.69666e-202	2.38735e-203	-9.89848e-203	-1.6741e-202	1.37344e-201	-2.54611e-203	-6.17344e-202	-4.80762e-204	-2.63753e-202	-4.11103e-203	-3.71067e-202	2.15277e-202	2.50462e-202	-5.50901e-203	-1.9032e-202	2.47465e-203	3.14622e-202	7.05513e-201
2.77552e-204	4.37628e-204	3.51995e-203	-2.42645e-203	1.3271e-203	-3.79926e-203	-2.0827e-203	1.3125e-205	7.24231e-203	7.81194e-204	1.50862e-204	-4.22923e-204	1.99145e-203	-3.21696e-204	6.4201e-204	1.57515e-204	6.62933e-203	-4.16368e-203	2.11689e-202	1.17607e-203	3.97649e-203	-2.33469e-204	-5.22313e-204	-5.33087e-204	1.16924e-203	1.06569e-203	-3.98314e-204	-3.30471e-204	4.55368e-203	-6.30142e-204	7.21446e-202
6.64954e-204	5.06948e-204	3.42088e-204	-3.79059e-205	2.85374e-204	-1.04617e-205	1.03582e-204	-1.14084e-204	1.50679e-205	-2.35462e-205	7.54737e-205	-4.99368e-205	1.13119e-204	-6.99998e-205	-3.53256e-204	1.40973e-204	1.02435e-204	-2.0406e-204	7.14509e-206	-1.57763e-205	-2.59231e-204	8.35013e-205	-1.96428e-204	5.00842e-205	-4.4874e-204	-1.25903e-205	-4.30472e-204	2.82189e-204	-1.43178e-205	-1.65111e-205	5.03025e-203
8.96571e-205	1.16288e-206	3.7465e-205	-1.01343e-205	-1.57256e-206	4.42103e-206	-8.74121e-206	3.25939e-205	-2.71576e-206	4.81412e-206	-1.00471e-206	-9.10687e-207	-1.05413e-205	1.07384e-206	-5.74275e-206	-1.80926e-205	6.00904e-206	-2.9953e-205	-9.93313e-207	4.30283e-206	1.02268e-205	-1.05317e-205	2.75401e-206	1.08476e-206	4.79601e-205	-1.3441e-205	1.09131e-205	1.67293e-205	1.47871e-205	2.47059e-206	4.02801e-204
-1.22497e-207	-3.41601e-206	3.8243e-206	2.15856e-207	1.98863e-207	1.44027e-206	-1.05823e-206	-4.77018e-207	-2.91102e-209	4.03021e-206	4.68355e-207	7.62322e-207	3.50568e-206	6.54131e-207	-1.41273e-207	-2.84509e-206	-1.60393e-207	-4.3773e-207	1.86438e-208	-1.84351e-206	6.47839e-207	6.04639e-207	-1.07083e-205	4.774e-208	2.01782e-207	-1.04707e-206	3.5719e-206	4.73923e-207	-4.08117e-207	6.23095e-207	4.39577e-205
-2.17577e-207	1.59431e-207	4.28832e-208	8.8589e-208	-1.19492e-207	-3.02095e-207	-2.99055e-208	-1.37542e-208	5.67868e-207	-4.10301e-208	-2.03465e-208	-8.03262e-208	-2.43626e-207	-2.70064e-209	4.70106e-207	-2.22665e-208	-2.5923e-207	-1.74e-208	-3.08895e-208	-7.44435e-208	-3.17753e-207	2.19371e-207	7.33079e-208	4.04999e-207	-1.29247e-208	2.87236e-208	-1.2804e-209	1.0395e-206	1.54605e-208	1.76919e-208	4.93497e-206
-4.78347e-209	1.84238e-209	-3.70979e-208	-8.53918e-210	-8.31558e-210	-9.48449e-210	-3.42218e-208	-2.23355e-208	1.07145e-208	-1.57418e-208	4.6609e-209	1.65879e-208	1.31837e-208	-2.07883e-208	2.82899e-209	-1.64464e-208	-4.14111e-209	-4.37928e-209	-1.60421e-208	6.82004e-209	1.45227e-208	4.08584e-208	4.12059e-209	-5.33664e-209	-1.74376e-208	-4.58947e-209	-2.06022e-208	2.8344e-209	4.43004e-208	5.38158e-209	3.95234e-207
3.94128e-209	-8.71333e-210	5.26739e-210	-2.80962e-209	8.72307e-210	-7.07613e-210	-6.84497e-210	-6.22152e-210	9.89689e-210	-9.53605e-210	-7.78098e-209	-5.73629e-211	5.53066e-210	-7.78887e-211	-2.81826e-211	-2.89325e-211	-6.32281e-210	-1.59081e-209	2.74865e-209	-1.56437e-210	4.88954e-210	2.93766e-211	-5.62076e-211	-1.49115e-209	3.96186e-209	-4.24823e-210	-8.24248e-210	4.89377e-211	-2.0522e-209	2.07027e-209	3.80815e-208
-1.04345e-210	3.35757e-213	-3.1745e-210	1.07687e-210	1.32095e-211	1.29181e-211	2.56697e-211	-1.74803e-212	-4.95899e-211	2.49778e-211	5.86746e-212	-3.23755e-210	-4.5349e-210	2.27276e-210	-1.04312e-212	-6.58962e-211	2.29799e-211	-9.85525e-211	-1.12788e-210	2.43236e-210	-3.94489e-211	-3.6704e-211	1.06458e-210	-8.211e-211	-1.4849e-210	6.58007e-211	-1.33273e-210	2.77455e-211	1.62049e-210	-2.84794e-210	3.29969e-209
6.42472e-213	4.20591e-212	7.61782e-212	-1.98963e-212	6.86241e-212	1.70399e-212	4.16192e-212	3.02908e-212	4.79477e-211	3.526e-212	4.49398e-212	1.01553e-212	-3.43763e-212	1.80784e-211	2.80654e-212	5.65552e-211	4.02074e-212	1.52077e-211	1.44886e-212	-1.72191e-211	-2.20767e-212	-6.16916e-212	-4.05679e-212	-2.24094e-212	-6.14791e-212	3.8925e-211	-8.14277e-212	-3.17543e-211	3.12314e-212	3.57878e-211	3.44526e-210
1.46782e-214	-4.913e-215	6.81531e-214	1.89997e-213	-1.44514e-212	-1.72326e-213	-6.0196e-214	-3.15761e-212	-1.54436e-214	1.11652e-213	2.62719e-213	6.44394e-213	7.84967e-213	2.86495e-213	-2.11811e-212	2.34999e-212	1.78345e-213	4.75275e-213	8.56265e-213	3.77657e-213	-9.36226e-213	2.63947e-213	-3.99849e-212	3.32877e-214	-9.40259e-214	-6.87969e-213	2.66246e-214	-1.15213e-215	-7.23388e-215	4.46278e-212	2.40861e-211
5.60702e-215	1.19887e-213	1.85929e-213	1.15971e-215	-6.15793e-214	1.88554e-213	-3.35248e-214	1.60216e-214	2.93898e-215	5.95829e-214	-5.12797e-214	4.71977e-214	3.34288e-214	-3.66122e-213	5.47493e-214	-1.36408e-213	-1.61747e-213	8.98114e-216	-2.43657e-214	4.90258e-214	1.72142e-213	1.55452e-213	-2.3482e-214	-9.63242e-214	-5.55035e-214	-2.70017e-213	-1.09941e-213	1.63416e-215	-1.20751e-213	-1.91043e-213	2.7963e-212
1.0267e-214	9.44928e-215	-1.20245e-214	-2.26238e-214	-5.36803e-216	-1.47633e-214	-5.51615e-215	-5.85924e-215	2.2009e-215	7.66652e-215	-2.35526e-215	-3.19358e-215	-2.62021e-215	-1.54534e-214	-1.6095e-214	-3.7491e-215	-5.61289e-215	2.24003e-214	6.01241e-215	7.80433e-216	1.74595e-214	-5.24736e-215	3.35018e-215	3.01743e-214	-7.75088e-216	1.63045e-214	-7.24577e-216	-2.91897e-215	-1.4905e-214	3.40933e-215	2.64449e-213
-3.98683e-216	1.00982e-215	4.6891e-216	-1.16421e-216	6.7994e-216	3.96096e-216	2.57829e-216	-1.34415e-215	1.40282e-216	-1.24532e-216	9.97494e-217	-2.21357e-215	5.15635e-216	2.27003e-215	4.02654e-216	-1.32968e-215	-3.52058e-216	-5.22078e-216	-6.93189e-216	-2.44564e-216	-2.34899e-217	-3.89203e-217	2.97096e-215	-5.1082e-216	6.83416e-217	6.01489e-217	7.40984e-217	-5.99546e-215	9.10485e-217	-4.06307e-216	2.38195e-214
-2.22735e-216	1.06704e-216	-9.14725e-217	8.47352e-217	4.02023e-216	6.3611e-218	-1.20607e-217	1.16788e-216	4.23801e-217	-2.85102e-217	5.453e-217	-1.5743e-216	-1.52046e-217	2.63649e-217	-1.65165e-217	-6.90462e-219	9.23696e-218	-6.96644e-217	-3.65484e-217	-2.22547e-217	7.65979e-217	-3.75058e-217	-1.4282e-216	-4.33877e-217	1.30879e-217	-1.28323e-217	-4.02882e-218	-1.02973e-217	5.50952e-218	8.63003e-218	1.87691e-215
3.58182e-219	-3.52924e-217	-3.59834e-217	-6.06305e-218	1.05323e-218	-8.14424e-218	-1.54525e-218	-8.61403e-218	-2.51435e-218	-9.98902e-218	2.86981e-217	-4.9237e-218	3.54928e-218	-1.33954e-217	4.01571e-218	2.85721e-218	8.29562e-219	-2.79359e-219	-2.91469e-218	3.9053e-218	3.72597e-218	5.05777e-218	1.39347e-218	-3.17792e-218	-3.64796e-218	5.2148e-219	3.86933e-219	1.80582e-218	4.17432e-218	1.32634e-218	2.00144e-216
1.15877e-220	1.54358e-218	1.51621e-218	-7.20614e-219	-1.0443e-219	-1.37576e-219	1.0268e-219	2.67932e-220	-9.69396e-219	3.7805e-221	4.19073e-219	1.95301e-219	5.43033e-219	-4.41318e-219	-7.31878e-221	-6.04309e-219	-2.09347e-219	5.27583e-220	-4.92539e-219	1.10482e-219	-1.73669e-219	5.765e-220	8.96632e-220	-5.93836e-220	-3.4014e-220	-5.85335e-220	7.8501e-220	-1.07645e-218	1.24216e-219	-9.39222e-219	1.09034e-217
-4.85511e-220	9.24177e-221	2.63926e-220	-4.4984e-220	-8.24689e-221	1.80021e-220	6.49407e-221	-9.22434e-220	-2.0238e-220	1.23768e-220	7.59552e-220	2.8154e-221	4.69891e-220	-2.03703e-220	-4.1466e-220	1.10086e-219	9.30011e-221	-8.77098e-220	-8.38234e-221	-1.96318e-220	-5.85268e-220	2.76744e-220	-1.29272e-220	-4.76191e-220	2.59384e-220	8.64462e-220	-5.98796e-220	-1.18177e-219	4.44256e-220	-1.47166e-219	1.33826e-218
5.96571e-222	3.58962e-221	-1.07304e-220	-1.49071e-220	-4.79417e-221	1.07333e-221	-3.20762e-223	-1.84063e-222	3.6601e-221	-5.83121e-221	-2.782e-221	-1.93994e-221	-8.59555e-222	-1.52919e-220	1.12704e-220	-2.55895e-222	2.37285e-221	-4.21956e-222	-8.23897e-221	8.43199e-221	1.55232e-220	3.14178e-221	1.92945e-222	-6.54155e-222	-1.3905e-220	-2.36594e-221	-6.27155e-221	-4.63568e-222	9.31101e-221	3.31167e-221	1.52405e-219
9.60869e-224	-6.2686e-222	-3.58876e-222	2.03087e-222	-3.0449e-222	1.40556e-221	3.8458e-222	2.74154e-222	1.21222e-222	9.11354e-222	2.91682e-222	5.63397e-223	-2.07339e-221	-1.86759e-222	-8.11373e-224	3.08807e-223	-2.56371e-222	2.1548e-222	1.6879e-222	9.48325e-223	-1.06025e-222	-3.82013e-222	-9.40212e-223	3.53983e-222	1.64966e-222	1.20587e-221	-4.07365e-223	3.22871e-222	7.24602e-222	7.54813e-223	1.1453e-220
8.15893e-223	-1.53294e-222	-2.48889e-225	-8.87068e-225	6.30489e-224	7.44716e-223	-4.32287e-223	2.11594e-223	-9.09185e-224	1.55347e-222	8.57961e-223	-4.45926e-223	-6.7345e-226	-1.40627e-222	5.03264e-224	-1.09625e-223	2.22379e-223	1.29597e-222	-1.85815e-223	-2.06327e-224	-1.33436e-223	-3.2623e-225	1.58771e-222	8.4975e-223	8.06002e-223	-3.0705e-223	-3.46098e-223	9.82578e-223	-2.17303e-223	5.41768e-225	1.52904e-221
-2.94626e-223	5.13411e-225	-7.87712e-225	4.55302e-224	-1.67868e-225	-1.23694e-224	1.06528e-224	-1.84302e-224	-7.1356e-225	-7.20775e-225	1.62804e-224	7.21594e-224	-1.32473e-225	8.22208e-224	-1.27956e-224	5.34204e-225	-6.99844e-225	-6.86952e-224	-6.41117e-225	4.55625e-224	-1.43673e-224	-7.12727e-224	2.79308e-223	2.45439e-225	-2.9616e-225	3.29589e-225	-1.63468e-224	-7.17816e-224	3.17498e-224	-3.88065e-224	1.26078e-222
-9.94196e-226	8.78801e-226	-7.04484e-225	-2.64328e-225	1.74052e-225	3.86836e-226	3.65723e-225	-4.16989e-225	-6.58718e-225	-9.67902e-226	1.24097e-225	5.16548e-226	-2.3855e-226	-1.31921e-225	-3.13045e-225	-1.52996e-224	-2.80043e-224	5.26226e-226	-2.5924e-225	-1.63248e-227	-3.63507e-225	1.32254e-225	-2.72565e-225	2.70253e-224	3.06952e-226	8.92354e-226	-1.96499e-225	-5.82031e-226	1.06241e-225	1.67228e-224	1.38195e-223
-5.04407e-226	1.60022e-226	-2.31146e-226	1.30303e-226	-6.32424e-226	3.19034e-226	3.18588e-227	2.36607e-226	-8.87687e-227	3.79382e-226	6.79411e-226	8.53188e-227	-2.74565e-225	-1.38373e-227	6.87138e-227	-7.93989e-226	-9.33797e-226	8.52191e-226	9.15611e-226	-1.50178e-226	1.10476e-226	2.18777e-226	-1.49904e-226	2.90174e-226	-1.11704e-226	1.24318e-226	6.46892e-226	-5.62022e-227	1.42086e-227	-4.87804e-226	1.21631e-224
-2.50006e-227	3.18781e-227	9.95481e-227	-1.2939e-228	8.84978e-228	2.7441e-227	-1.5301e-227	-7.5207e-228	-5.25096e-228	-3.05308e-227	2.17784e-227	-2.35608e-227	6.74885e-227	6.63111e-227	-1.27424e-226	-5.97095e-229	-2.08294e-227	1.25571e-228	-7.74336e-228	-2.06827e-227	6.89647e-227	-1.67387e-227	1.98486e-227	-3.85093e-228	3.11433e-228	-2.21785e-226	4.15388e-227	-6.23191e-228	-1.39205e-227	-1.83834e-227	1.02466e-225
-1.27373e-229	-7.6447e-228	-9.87804e-229	-2.87291e-229	-7.40328e-230	-6.6471e-228	-7.33263e-229	2.39803e-229	-1.38623e-229	6.36501e-229	9.57295e-229	1.92795e-228	-2.62851e-227	2.13372e-230	4.84965e-228	1.04585e-228	9.02114e-228	1.12685e-228	-2.62821e-230	-1.12379e-228	-8.93665e-229	-4.64245e-228	-8.34385e-229	-8.69249e-229	2.09062e-229	-1.9854e-228	2.49711e-228	-2.7923e-229	8.61409e-229	-1.16815e-229	7.70905e-227
-2.21142e-229	-4.50893e-229	1.87426e-229	1.50613e-229	-5.4607e-229	3.30935e-229	-5.42652e-229	8.32098e-229	1.65298e-228	3.69403e-230	8.53204e-229	-1.62856e-229	-1.01738e-228	-8.54893e-230	5.16933e-230	-1.10785e-229	-7.36467e-230	3.41642e-230	5.53655e-231	1.1559e-229	-1.18688e-230	-3.46339e-229	2.16315e-229	3.75314e-229	-2.61574e-230	-1.52084e-228	4.52361e-230	2.10471e-229	-1.0789e-228	6.8871e-229	1.19822e-227
-7.40024e-231	-3.92931e-230	-3.39137e-231	-9.59347e-232	4.46217e-230	-5.46442e-230	-2.72664e-232	-3.00269e-231	-1.2801e-230	1.3988e-230	1.85482e-230	-6.20199e-231	-5.74417e-230	-1.03495e-230	2.55633e-230	4.23541e-230	1.45998e-229	-8.0242e-231	-5.19173e-230	1.80059e-231	-1.57568e-231	8.05049e-231	2.11231e-231	2.51104e-230	-7.37175e-230	-1.51028e-230	-7.87999e-231	-2.44655e-230	-4.32491e-230	5.54957e-231	7.55387e-229
-2.01315e-231	-1.15811e-232	-3.83797e-231	-7.06743e-231	-2.20804e-231	-1.19873e-231	-1.5756e-233	2.83044e-232	1.63253e-231	-1.96989e-231	6.20544e-233	9.68635e-232	-7.15378e-233	1.65462e-232	-1.23047e-231	1.6591e-231	-1.50958e-230	-7.06876e-232	-1.31236e-232	2.52396e-231	-1.97915e-232	-8.26249e-231	2.2727e-232	7.34896e-232	-2.89608e-231	4.08897e-231	-3.77999e-232	-2.94923e-232	-1.56885e-231	-8.87615e-234	6.16158e-230
-5.01168e-232	3.04431e-233	1.91905e-234	-9.1121e-234	-1.04393e-231	-2.74596e-233	-1.28198e-233	-1.54639e-232	1.67442e-232	-2.12551e-232	-2.28235e-232	8.22303e-233	1.98465e-233	-9.73118e-233	6.62627e-232	5.83611e-232	1.86689e-233	-1.82208e-232	3.52811e-233	3.35492e-233	3.56723e-233	-1.513e-232	8.22597e-234	5.93953e-232	-5.2321e-234	-1.67284e-232	1.45681e-232	-9.38213e-233	2.82192e-233	-2.15268e-232	5.54971e-231
-1.83023e-233	-2.69278e-234	4.36268e-233	-6.67316e-235	-3.24713e-234	-5.27246e-234	-3.99491e-233	5.33783e-234	-4.80296e-233	-8.1427e-233	3.99448e-235	-7.30285e-234	-1.37375e-233	-1.76312e-234	-9.01759e-233	4.22948e-233	6.87644e-233	-5.62151e-233	-2.1693e-233	-5.07656e-234	3.54043e-235	-1.30193e-233	3.60053e-234	-1.07136e-234	-2.45417e-233	-8.4769e-235	-3.0504e-233	-1.17504e-233	4.33855e-234	-1.1066e-232	7.56663e-232
-9.35678e-235	4.35505e-235	1.74371e-234	-5.36943e-235	-3.81663e-234	1.11021e-234	8.44268e-234	8.50604e-235	4.85735e-235	-2.71125e-235	-8.60986e-236	-1.859e-234	6.15781e-235	1.64015e-233	-3.54159e-235	-6.24882e-235	1.48331e-234	-5.73728e-234	-6.46062e-235	1.26266e-234	-3.56644e-235	-1.16453e-234	2.13355e-234	1.12268e-233	-3.10747e-234	-1.5127e-234	2.61935e-235	9.85146e-235	4.21868e-235	-3.55311e-234	7.24233e-233
-9.4049e-236	7.00133e-237	-3.54252e-236	-8.40103e-236	1.95169e-236	-4.27007e-235	1.30276e-234	-3.6744e-236	3.18646e-235	-6.96028e-236	-1.10587e-235	1.55261e-235	-2.8082e-235	6.22226e-236	4.62117e-236	4.98206e-235	2.49631e-236	1.49178e-235	-3.28817e-236	-6.25362e-235	-1.04546e-235	9.51342e-238	-2.16148e-236	1.51791e-237	-2.66502e-236	-1.27348e-235	-1.922e-236	6.5171e-236	2.55739e-235	7.64413e-235	5.76763e-234
-4.7719e-236	8.46492e-238	5.83842e-237	1.47874e-236	-2.57746e-236	1.73032e-236	-1.81864e-237	-1.73781e-236	9.81312e-237	-1.11489e-236	-3.67093e-236	-3.13373e-236	-5.77794e-236	8.06508e-237	2.24917e-236	5.16929e-238	4.7848e-236	1.46631e-236	2.12613e-237	2.55383e-236	-1.68934e-236	1.176e-238	4.27697e-238	8.77229e-236	-1.37164e-237	3.87305e-237	-5.61524e-237	2.52354e-236	1.04579e-238	4.96879e-237	5.45833e-235
1.56828e-238	3.16688e-237	4.0615e-238	9.23915e-237	6.05941e-238	5.24451e-237	1.23459e-237	5.93007e-239	-1.06538e-236	-2.35588e-238	-1.40449e-237	-1.86449e-237	-1.3237e-237	-8.86088e-239	7.0227e-237	-5.67252e-237	-8.82114e-239	2.24162e-237	2.31198e-238	-1.30455e-239	-2.64405e-238	-8.52557e-238	1.10836e-237	1.82067e-238	-1.17931e-236	1.51224e-238	6.18388e-238	-6.0349e-238	-2.18677e-238	-8.16584e-238	6.75622e-236
-6.42521e-239	1.66625e-240	2.06249e-238	1.00888e-238	-6.10334e-238	4.5116e-239	-1.55652e-238	7.38896e-238	6.45303e-239	2.53122e-239	-3.62333e-239	9.56948e-240	3.46251e-239	-4.19852e-238	7.26495e-240	-4.09803e-238	-5.87339e-239	-9.01925e-239	1.59825e-239	-3.24633e-239	-9.37135e-240	-2.11239e-238	6.69852e-239	-8.20324e-238	2.72752e-239	3.45685e-239	1.35165e-238	-2.50496e-238	-4.61797e-239	2.68575e-238	4.99779e-237
5.64093e-240	7.67924e-239	-2.20647e-239	-3.88304e-239	2.86781e-239	3.14559e-240	-6.50819e-241	-1.20553e-239	3.12741e-239	6.30495e-239	1.08435e-239	2.00678e-239	3.19443e-241	3.24858e-240	2.00921e-239	1.26075e-239	3.22962e-239	-1.34854e-241	-1.23962e-239	5.42129e-241	9.79056e-240	3.72651e-240	-1.08948e-239	5.9749e-241	1.0002e-240	5.36826e-240	-5.48726e-239	-1.74744e-240	-6.77849e-240	-1.43413e-239	5.03848e-238
-2.01191e-240	7.71819e-241	1.50344e-241	-3.94974e-240	-9.91967e-242	9.33282e-242	-3.73323e-241	5.28057e-240	1.40235e-240	-2.13024e-240	-4.68922e-241	6.93319e-242	2.50282e-242	-8.93306e-242	4.91507e-241	5.22073e-240	-6.04456e-240	-4.58078e-241	4.86232e-242	1.44994e-240	1.48503e-240	2.57642e-241	-9.88229e-240	-2.96912e-241	2.08918e-240	7.73961e-241	-1.21597e-240	2.48746e-240	-4.63945e-240	-2.4891e-241	5.40057e-239
-3.95667e-243	-1.38e-243	-2.63139e-241	-1.13614e-241	8.48361e-243	-1.56979e-241	5.66459e-241	2.14291e-241	-2.57178e-241	6.24838e-241	-3.41531e-242	-3.1348e-241	-6.2883e-243	-4.72306e-242	-6.5881e-243	2.35246e-241	9.56004e-243	-4.18097e-242	3.2712e-241	-4.91953e-242	3.99069e-243	-1.1026e-241	4.71784e-241	3.71467e-242	-5.50436e-242	5.2975e-241	1.69138e-242	-2.29504e-241	1.60667e-241	3.62508e-242	4.9323e-240
1.97135e-243	-8.63267e-242	3.70383e-244	-6.35407e-243	1.24632e-242	-4.63604e-242	-1.05099e-242	-2.55047e-242	6.89475e-242	3.02166e-243	-1.83031e-242	9.94121e-243	-8.31828e-243	-1.94472e-243	1.82996e-242	-1.66318e-243	-1.13394e-242	-8.05456e-243	1.63694e-244	2.13026e-243	-1.0392e-242	8.51925e-243	8.03764e-243	-1.57039e-242	1.88023e-244	-5.00251e-243	-7.60829e-243	-1.52686e-242	-6.71218e-243	2.5092e-242	4.44512e-241
8.51739e-243	2.42247e-243	-2.65569e-244	1.00556e-244	-5.87983e-244	1.94378e-243	3.19299e-243	-2.2975e-244	5.27155e-244	-2.77051e-244	8.40084e-243	-1.14827e-244	1.29569e-243	-3.1351e-244	-1.02549e-244	3.16616e-244	-2.91496e-244	1.3899e-244	4.27051e-244	-2.34103e-244	1.81954e-244	5.38795e-245	-6.8491e-243	-2.97149e-243	-2.33986e-243	-1.05094e-243	1.26091e-243	7.78046e-243	-2.32459e-244	6.29082e-244	5.30505e-242
9.57804e-245	4.27004e-245	-8.8899e-245	-7.4069e-244	-9.59538e-246	6.66189e-245	-5.1817e-244	3.45197e-246	4.96271e-244	-7.05712e-246	3.5706e-244	1.60389e-244	-2.07146e-244	1.16589e-245	-5.62213e-245	1.41821e-246	1.54204e-245	-2.25112e-244	-2.25794e-244	-7.93327e-245	1.88776e-247	2.03156e-245	-3.05868e-246	-5.8522e-245	-1.2159e-244	9.6795e-245	6.05309e-245	1.18482e-244	-7.09221e-245	3.79485e-244	4.33868e-243
-1.74377e-245	-8.27618e-247	4.93014e-246	-3.35186e-245	-1.26475e-245	-3.95912e-246	-4.3592e-246	-1.57672e-246	-1.86806e-246	2.6665e-246	-2.21235e-246	1.05625e-245	8.42285e-246	1.01881e-246	2.73756e-245	6.07491e-247	-3.86241e-245	2.06989e-245	-7.77919e-247	-7.06601e-245	2.77563e-247	8.45426e-246	4.94681e-246	4.57123e-245	5.48706e-246	-4.16584e-245	6.38583e-247	7.9045e-246	2.17178e-247	7.47555e-246	3.87524e-244
-2.93547e-246	-2.40365e-246	-4.10784e-247	2.39552e-246	-3.47993e-247	-8.83713e-247	8.97868e-248	-1.48055e-246	-1.82733e-247	-3.56358e-246	-2.93719e-247	-8.25302e-247	-4.51665e-248	-2.09047e-247	-2.97856e-247	4.76662e-247	4.38909e-247	3.667e-246	-2.71266e-247	-3.02256e-247	2.43138e-246	1.15305e-246	4.11852e-247	8.12445e-248	6.89619e-246	-1.00749e-248	8.48363e-247	5.00169e-246	1.41253e-246	-1.01698e-247	3.9869e-245
-4.95823e-248	-6.08518e-249	9.13107e-249	-1.25169e-248	-2.13252e-247	-4.04757e-248	1.46526e-247	-3.9956e-248	1.82198e-248	-2.41541e-247	2.22305e-248	8.03053e-248	5.32191e-248	-1.99933e-247	1.52811e-247	-4.2612e-247	1.72408e-247	-5.29046e-247	-2.80397e-247	-3.32905e-248	9.54457e-248	-8.72508e-248	-2.7028e-248	4.99554e-248	-6.91633e-248	7.43774e-250	1.74071e-248	9.77443e-248	-3.90503e-249	-2.56107e-247	3.4318e-246
3.97858e-249	-8.96538e-249	-1.97219e-249	-3.11032e-249	-7.67575e-249	-1.97715e-250	1.20617e-248	2.10625e-249	2.54974e-251	-1.08602e-249	-2.57491e-250	2.75368e-248	1.64308e-248	2.00086e-249	-1.13078e-248	-1.90723e-249	1.64413e-249	-2.76932e-249	-2.39803e-248	-6.95348e-250	1.9982e-250	1.29892e-249	3.06881e-248	3.23526e-248	1.88227e-251	-4.383e-249	2.05425e-249	-4.39708e-250	3.66385e-249	-5.94124e-250	2.05403e-247
1.98184e-250	8.43877e-252	-6.82351e-250	-1.23233e-250	-1.39207e-250	7.90777e-250	-9.85125e-251	2.77878e-249	1.12128e-249	-7.0477e-250	-5.62777e-251	-1.91491e-249	-1.31247e-249	-9.03017e-251	7.20112e-251	2.79753e-250	5.87902e-249	-7.58105e-250	1.11262e-249	4.80832e-251	-4.64884e-250	-1.49895e-250	-7.01635e-250	1.88966e-249	-1.73248e-250	8.41279e-250	6.75035e-251	-1.58378e-251	-8.07965e-250	-1.53604e-250	2.34346e-248
1.58207e-250	1.298e-250	-7.30004e-252	-1.61864e-250	-1.85646e-250	1.23908e-251	7.96587e-252	-1.97337e-251	-8.6811e-252	-4.05018e-251	9.8818e-251	-2.06118e-251	-9.41162e-252	-7.82366e-251	-1.5422e-250	-2.2642e-251	-4.35911e-251	1.72865e-251	1.87575e-251	1.01383e-250	-1.52066e-251	-1.18778e-250	3.95311e-251	-5.47052e-251	3.11404e-251	5.34184e-251	-4.05212e-251	7.88994e-251	-3.83368e-251	-1.25552e-251	1.78014e-249
6.39612e-252	5.63506e-252	2.65901e-252	-3.41614e-252	-1.73201e-252	3.23818e-253	-1.38937e-251	-1.35935e-251	3.82087e-253	-1.59051e-251	3.30424e-252	4.79692e-252	6.71887e-252	-4.14174e-253	1.78096e-252	-9.34744e-252	7.45347e-252	5.48527e-252	1.02998e-252	-3.65045e-251	-1.80443e-252	5.07191e-252	6.58696e-252	-1.20275e-251	-8.14876e-253	7.32259e-253	1.03045e-251	-5.4103e-252	1.31018e-251	5.87346e-252	2.025e-250
-2.98793e-253	-9.23193e-253	2.05011e-252	1.53041e-253	-3.37929e-253	9.14758e-253	8.64227e-253	-1.53633e-253	1.31287e-252	1.7877e-252	1.36366e-254	2.1896e-253	5.29939e-254	-2.44743e-253	-2.71098e-253	1.0825e-253	9.87588e-253	-2.44705e-253	-6.76829e-253	-9.61902e-254	-6.18528e-254	-1.77519e-254	3.09533e-253	8.97919e-253	-1.73505e-252	1.91177e-254	5.88201e-254	-1.97351e-252	-7.06921e-253	1.67223e-253	1.76589e-251
-3.14364e-254	9.25643e-255	4.3441e-255	-2.04762e-254	-3.03526e-254	-3.12635e-254	-3.85719e-254	-3.45683e-254	5.50734e-255	-3.21246e-253	-1.91718e-254	-1.39062e-254	7.96256e-254	1.58119e-253	-3.73103e-254	6.57264e-254	-5.35878e-254	-2.92738e-254	3.80504e-254	-2.85182e-255	1.21039e-254	-1.59077e-255	-7.68666e-254	3.38617e-254	-3.11951e-253	5.01954e-254	1.36672e-254	6.36512e-254	-4.20065e-254	-1.57919e-255	1.63212e-252
1.72739e-254	-2.17614e-254	9.78351e-255	2.41893e-256	-5.25455e-256	-2.6948e-255	-2.7827e-255	-1.69756e-255	2.62992e-254	1.06892e-254	-2.95339e-255	-2.83147e-255	1.88604e-254	1.49688e-254	7.2236e-256	6.71489e-255	-2.11212e-256	-9.39488e-256	-2.4916e-256	-1.72816e-254	-9.50054e-257	9.4466e-256	-2.14407e-254	-1.17686e-255	-8.4207e-255	-6.56647e-256	3.11005e-256	6.70768e-255	8.33963e-255	-1.30415e-255	2.08879e-253
-1.49149e-256	1.42139e-255	8.2402e-256	5.56908e-256	3.18624e-256	4.87841e-256	3.77075e-256	-3.22954e-257	5.7144e-257	-5.74668e-257	2.33241e-257	-8.60613e-256	-1.38013e-255	-4.29131e-256	5.14556e-256	-1.03288e-256	1.49256e-255	5.54593e-256	7.85421e-256	2.70033e-255	-2.13053e-256	1.89814e-255	4.1053e-257	-1.42946e-255	-5.00224e-256	1.15152e-255	9.01394e-256	-2.62756e-257	1.90712e-257	1.70618e-256	1.94767e-254
7.68487e-258	-1.58221e-258	-1.80409e-257	-7.92491e-257	-8.14541e-258	-8.27503e-258	-6.6357e-258	-4.26541e-257	4.15914e-258	3.28798e-257	-7.95344e-257	-9.81279e-257	1.86264e-256	-6.66562e-257	1.88216e-258	-3.76012e-257	-5.74265e-257	-1.36279e-256	1.88728e-256	-1.13096e-257	4.46096e-257	7.3842e-260	-5.63172e-257	1.05185e-257	-6.42782e-257	1.0384e-257	-4.45745e-257	-4.08454e-258	7.63791e-258	-1.69925e-256	1.48552e-255
-5.55259e-259	-2.84217e-258	-1.7685e-259	-1.39293e-259	-4.04679e-259	1.32622e-258	-1.339e-258	6.40432e-258	-2.72152e-259	4.066e-258	-1.58568e-258	-1.19965e-258	1.9355e-257	1.32781e-258	2.97968e-258	-7.11091e-258	-3.84595e-259	-2.23841e-259	-4.59787e-258	1.05882e-257	-1.46452e-257	2.81866e-258	4.25806e-258	3.57673e-258	-2.25857e-258	-4.31088e-258	-1.88447e-258	2.4983e-258	-2.00967e-259	-2.55365e-258	1.05885e-256
-2.33829e-261	-2.60152e-258	3.07108e-259	-4.9768e-260	-6.72426e-260	4.31108e-259	1.28903e-259	3.57681e-259	-1.98084e-259	3.73345e-259	1.41571e-259	1.04065e-258	1.0146e-259	7.36798e-260	-3.84149e-259	-2.55435e-260	1.51179e-259	7.27169e-260	-3.83484e-258	-4.53091e-260	-4.50661e-259	-1.32355e-259	-2.7634e-259	1.34266e-258	-5.72642e-259	-6.07566e-260	6.74292e-260	4.1792e-261	2.92713e-259	-8.29472e-260	1.36709e-257
-2.82328e-261	7.82855e-261	-1.64974e-260	-1.2162e-261	1.5455e-260	4.03545e-260	5.95619e-260	1.38923e-260	-1.42061e-260	1.49385e-260	9.63818e-261	3.78847e-260	1.38709e-262	6.87912e-261	3.95092e-260	3.57336e-260	4.777e-261	2.31259e-261	2.96774e-261	-1.62378e-262	1.13739e-260	-2.42744e-259	-3.04437e-259	-2.87229e-260	-8.50219e-260	-3.7104e-260	-3.16225e-261	7.83868e-260	-4.01538e-260	3.51856e-261	1.1614e-258
3.48995e-261	-1.37544e-262	-7.46343e-261	-9.01431e-261	-4.49699e-261	1.21984e-261	-1.57704e-261	-2.25077e-261	4.66912e-261	-3.69531e-261	4.73055e-262	-1.37514e-260	8.34889e-262	4.79714e-261	-8.80359e-261	3.35561e-261	5.03446e-261	-2.62691e-260	-7.04218e-261	-4.35633e-261	-6.36296e-262	-7.95145e-262	-6.92702e-262	-8.37843e-262	-2.41569e-260	-2.9705e-261	8.05806e-262	-4.02814e-261	-1.47509e-261	-2.25767e-262	1.49356e-259
-3.41643e-262	-4.30682e-263	-3.42417e-262	2.31186e-262	-9.37159e-263	-1.08354e-261	-1.02641e-263	1.837e-262	3.44458e-262	-1.17118e-264	-4.96867e-265	3.78428e-263	-1.40434e-262	8.28431e-263	5.93904e-262	-2.55294e-262	-7.92663e-263	5.31726e-263	8.16271e-263	-3.73479e-262	1.56661e-263	1.58165e-262	7.88757e-263	2.97941e-263	-5.45039e-262	4.18104e-262	1.31401e-262	-1.43298e-262	-4.87539e-263	-4.76076e-263	5.99022e-261
1.83674e-264	-5.15671e-264	3.09155e-263	-1.52777e-263	6.21198e-264	1.02022e-263	-2.84404e-263	-8.42864e-263	2.51988e-264	2.87962e-264	2.75434e-263	9.17495e-264	-8.7375e-265	6.72665e-265	-1.7635e-263	-1.19091e-264	1.32184e-263	-4.66942e-263	4.46249e-265	1.06465e-264	1.86376e-264	-1.64517e-263	-3.93531e-263	-5.24217e-263	-1.29071e-262	-2.59965e-262	1.97261e-264	1.14808e-263	-9.4023e-265	-8.31966e-264	8.28081e-262
-1.79958e-265	-2.37288e-264	-3.66585e-264	9.71902e-265	6.59134e-264	2.32231e-265	-1.00594e-264	-5.4778e-265	-1.299e-263	2.32588e-264	5.69276e-265	2.53195e-264	-2.6566e-265	-3.18962e-264	-1.0931e-264	-1.26274e-264	-1.34943e-264	8.70174e-265	2.45496e-264	1.01287e-263	-2.64839e-266	8.86669e-266	1.26255e-264	6.98889e-264	-2.49882e-264	-4.49779e-266	9.04089e-265	2.25083e-264	-1.29844e-264	2.77068e-264	7.27337e-263
1.06933e-265	8.93649e-265	1.82998e-266	1.18649e-265	4.80472e-266	-2.52467e-265	-1.48488e-265	-1.43266e-264	-1.30367e-265	-5.59958e-266	4.59966e-266	-2.44396e-265	-3.30778e-265	1.55346e-265	3.88563e-265	3.8291e-265	-1.14742e-265	4.01196e-265	1.69169e-265	-4.90314e-265	-2.79882e-265	1.66213e-266	-1.37431e-265	1.27108e-265	-1.38488e-266	-4.25462e-265	-8.62915e-266	-8.74882e-267	5.45768e-265	-9.00902e-265	8.47103e-264
-2.95434e-266	1.70234e-266	1.14327e-267	7.53397e-267	-3.17089e-267	-1.77683e-266	-2.97583e-267	-1.10215e-265	9.102e-266	2.98655e-267	7.17669e-267	6.42979e-267	-5.75279e-268	-2.20346e-267	9.34496e-267	7.11176e-267	3.15705e-266	1.50715e-266	4.00147e-268	-4.17886e-266	3.25769e-266	4.80293e-266	1.60724e-265	7.20974e-268	-9.23438e-268	-5.36884e-267	1.24865e-267	2.30725e-266	-4.4788e-266	1.37537e-266	7.3626e-265
-7.24716e-268	1.02171e-267	-1.60747e-267	1.4272e-267	-4.96941e-268	-1.70981e-268	6.93191e-268	1.55396e-267	2.3995e-267	-3.93045e-267	-1.95432e-267	-1.77942e-267	-4.89442e-268	3.5087e-268	-7.31886e-269	-7.37991e-269	-1.47669e-267	5.19007e-267	-1.25252e-267	3.17437e-267	-3.95888e-267	5.62448e-267	9.91627e-268	3.47271e-268	-1.59204e-268	7.7413e-269	-1.82241e-268	-9.08941e-267	8.94906e-269	-2.63495e-267	5.29958e-266
2.57746e-268	-1.56295e-269	9.44623e-270	-7.92021e-269	1.00594e-267	-1.03945e-268	-1.33285e-268	-8.44879e-268	7.3912e-269	-3.20913e-269	8.98239e-269	-1.55649e-267	-1.8467e-267	2.78991e-269	2.63675e-269	7.13066e-269	1.05628e-268	-1.62269e-268	-4.81477e-270	5.06347e-269	-1.54159e-268	6.80328e-270	-2.3551e-268	1.39282e-268	-6.24723e-268	2.03022e-268	5.01551e-269	-5.32813e-270	4.34958e-268	1.11339e-268	8.4633e-267
-1.43871e-270	1.77191e-269	-2.37892e-269	-1.46216e-269	-4.51086e-270	4.79697e-270	-2.28422e-269	-2.30044e-269	-1.07882e-269	-8.5944e-270	4.18583e-270	-3.87668e-270	5.62328e-270	5.0519e-269	2.28956e-269	4.73857e-271	1.28806e-269	-1.87299e-270	6.53352e-270	3.61134e-269	-3.45211e-269	-1.15305e-269	9.71232e-269	-1.48355e-270	-4.1329e-269	-8.64697e-270	-5.42553e-271	5.76329e-270	-4.70799e-269	9.35489e-270	5.34455e-268
1.77466e-270	8.96056e-271	1.31861e-271	2.28262e-270	2.85392e-270	-2.2448e-271	6.6035e-271	6.03484e-271	-7.18455e-271	1.14356e-271	-1.08899e-270	-3.53894e-270	6.7738e-270	-1.72715e-271	-5.28617e-271	1.4218e-269	-7.85522e-271	3.21469e-270	-3.62932e-271	-8.49466e-273	-8.13897e-271	3.23745e-270	6.48607e-272	8.13422e-271	3.68619e-271	1.8628e-271	3.60881e-271	-3.73737e-271	8.52069e-272	4.17557e-271	4.76748e-269
1.85899e-271	8.36377e-272	-2.66457e-272	-1.79815e-271	2.37022e-273	1.04245e-271	8.50673e-272	5.42916e-273	-5.07502e-272	-2.7916e-272	2.68271e-271	1.68493e-271	7.76817e-272	3.51487e-271	1.72541e-271	1.58737e-272	1.61661e-272	3.02127e-272	1.14065e-272	-2.53265e-271	-1.06072e-271	2.5976e-271	5.63523e-272	-2.48321e-271	1.68525e-271	-8.86276e-272	-2.07152e-272	2.08809e-272	-1.27773e-272	1.26519e-272	3.11186e-270
1.90857e-273	-3.86272e-272	1.92714e-274	-4.88946e-273	6.42739e-272	1.80088e-273	2.51606e-272	2.81743e-273	-1.33807e-273	-3.29347e-273	9.07635e-273	-8.11264e-272	2.88606e-273	-2.22677e-272	-1.39471e-272	4.19038e-272	-3.56324e-273	-1.80729e-272	-2.8548e-273	1.00102e-273	2.60567e-272	2.09318e-272	-1.98187e-272	-1.05107e-272	5.7659e-273	2.00936e-273	-2.33045e-273	1.46802e-272	-8.61002e-274	5.49907e-272	4.98957e-271
-1.09271e-274	5.98809e-274	1.18229e-274	2.45701e-274	1.24947e-273	-1.29926e-275	1.89216e-273	1.19226e-273	-1.84336e-273	-1.47325e-273	-1.30435e-274	-5.69217e-274	-6.2773e-274	9.10239e-274	-3.72661e-273	5.94663e-274	-3.01286e-273	1.54655e-274	-3.01142e-273	-3.06353e-274	2.72384e-273	7.17684e-274	4.40841e-275	3.57044e-274	-5.58442e-274	4.86236e-274	6.6163e-274	-1.07127e-274	1.22776e-274	4.62933e-273	3.21879e-272
-1.29134e-274	-4.36261e-275	2.75414e-274	-5.23509e-275	2.30846e-274	-5.54054e-275	-3.55658e-275	2.95777e-274	-1.19693e-274	-2.56154e-274	4.80815e-275	-5.60416e-275	7.79972e-276	-2.13134e-274	-1.83368e-275	-3.76047e-275	-7.24398e-274	-2.74065e-275	-9.83348e-276	1.14118e-274	-9.78668e-275	4.31215e-275	-3.32548e-275	1.05142e-274	8.47756e-275	-4.60465e-276	3.66568e-275	1.11357e-274	2.79543e-274	-1.05215e-274	3.65226e-273
2.45983e-276	-9.71001e-277	-6.05081e-276	-1.47275e-275	-1.80361e-275	1.6715e-276	-6.07323e-276	-9.42487e-278	-3.3999e-275	6.89465e-276	-3.16358e-275	2.1887e-276	5.61023e-275	-4.54636e-275	-1.03881e-275	4.73865e-277	-2.31316e-275	1.20663e-276	5.43923e-276	1.57995e-275	-3.73981e-275	4.80835e-276	5.13214e-276	1.2554e-275	5.58796e-276	-3.81541e-276	-1.44756e-276	-1.88596e-277	2.59902e-275	-3.71315e-278	3.79767e-274
2.36067e-277	8.885e-277	-1.18334e-277	-2.89999e-278	-4.68848e-277	-1.97152e-276	-1.056e-277	-1.12551e-276	6.67446e-277	2.86684e-278	3.52526e-277	-5.55841e-276	-8.17634e-277	-5.7202e-277	-1.56701e-277	2.19164e-276	-4.59527e-277	-3.14714e-278	1.2406e-276	-1.64769e-277	-1.82141e-277	-3.5406e-277	2.71841e-276	-5.27281e-277	-2.315e-278	-1.57425e-276	1.60552e-277	6.47112e-277	1.32834e-276	-6.77049e-277	2.53771e-275
-2.14962e-277	-3.55496e-278	3.72785e-278	4.70893e-278	-4.06722e-278	-1.27543e-278	1.41428e-279	2.37178e-277	-9.44505e-278	-5.42011e-278	3.68893e-277	2.63329e-279	1.92211e-277	-3.25045e-278	1.72724e-277	-7.53012e-280	-2.9904e-278	-3.07585e-278	-5.56824e-278	-1.21848e-278	7.73879e-278	7.92788e-278	-1.0046e-278	4.32817e-278	-1.95198e-278	2.29649e-277	-6.26657e-278	-5.43129e-279	-2.87264e-278	3.62807e-278	2.26607e-276
2.18868e-280	-1.21439e-279	6.47774e-280	1.78381e-280	-5.48749e-279	3.34742e-278	4.63008e-279	-1.17866e-279	-6.68196e-279	1.17567e-279	3.7216e-279	6.10454e-280	-2.827e-281	8.48303e-279	1.74951e-278	6.72485e-280	-9.33396e-278	4.92582e-279	-3.69396e-279	-4.81392e-278	-9.97402e-279	8.23441e-281	-6.24375e-279	1.75704e-278	-4.20124e-279	9.50955e-280	2.11877e-281	-2.14769e-279	-7.63979e-280	-5.33065e-281	2.78006e-277
1.75418e-279	4.20059e-279	2.72864e-280	-1.18814e-279	3.46021e-279	-9.11202e-280	2.2263e-279	-1.34157e-280	2.53013e-279	1.31378e-280	5.80528e-281	-1.86164e-279	-1.82234e-281	-1.23017e-279	-2.65475e-280	5.8248e-280	1.4101e-280	-1.09984e-281	-1.21962e-280	-5.7907e-280	-1.30467e-279	-5.9786e-280	-2.26203e-280	-2.09309e-279	5.97686e-280	3.09788e-280	-6.52651e-280	-1.23862e-279	4.52154e-280	-3.47093e-281	2.91857e-278
3.90636e-281	1.51047e-281	2.85482e-280	7.74549e-282	-2.51921e-281	7.35442e-282	4.29306e-281	2.78588e-282	-5.12707e-281	1.62568e-281	-2.62175e-281	4.34683e-280	2.0258e-281	7.33634e-281	-1.85155e-281	4.81191e-280	-1.22136e-280	-2.73789e-280	-3.17568e-281	-1.57402e-280	-9.2399e-282	3.68892e-281	3.03704e-281	1.16146e-281	3.1353e-283	-3.10604e-281	-1.16237e-281	-4.03849e-281	4.11778e-282	5.98683e-281	2.36798e-279
-4.51686e-283	3.09312e-282	2.58579e-282	-7.98667e-282	6.91966e-284	4.6029e-283	-3.30816e-282	-3.24479e-282	4.37189e-283	1.42814e-281	-6.51871e-282	4.47612e-282	-3.85498e-283	-2.32733e-282	-5.67998e-282	1.90028e-283	-2.44421e-282	-4.90061e-282	3.61196e-282	2.45984e-283	-5.26421e-283	2.83216e-283	1.5094e-282	2.7238e-281	7.12356e-283	-8.4756e-282	-2.60542e-283	1.7964e-282	-1.18091e-281	-6.89647e-284	1.19379e-280
1.60906e-283	-7.20997e-285	-8.6412e-284	4.72037e-283	2.775e-283	-3.42497e-283	1.31418e-283	4.58033e-283	-2.40002e-282	6.46916e-284	1.55404e-282	8.41273e-284	2.41542e-284	5.30341e-284	2.00448e-283	-2.37281e-283	-8.39275e-284	-8.55468e-283	1.6461e-283	-5.10758e-283	8.12291e-283	5.63592e-284	-1.30774e-283	1.88246e-282	4.49824e-283	2.34123e-283	8.74521e-284	8.47261e-284	-4.74621e-282	4.39758e-284	1.66968e-281
1.05936e-283	-9.72579e-285	-1.8723e-284	-3.13821e-284	-1.32065e-284	2.7504e-283	1.13713e-284	-1.60168e-284	-4.69271e-285	-6.29393e-284	-2.59475e-284	-4.30085e-284	1.93566e-284	8.65673e-284	-2.60558e-285	1.42328e-284	5.38123e-284	-7.09557e-284	1.20232e-284	-8.77783e-285	-1.92923e-284	1.74198e-283	-8.28488e-284	3.14702e-284	-1.68269e-283	8.99796e-285	-8.09125e-284	1.49125e-284	3.67826e-284	1.46822e-283	1.65083e-282
1.74066e-284	-1.199e-285	-3.87332e-285	3.70916e-285	-7.62491e-286	3.23982e-285	-1.70298e-285	9.56421e-286	6.57786e-285	-1.19107e-284	8.96074e-285	1.3694e-287	1.60333e-286	-1.17983e-284	4.67064e-286	-4.27749e-285	-1.88115e-286	-5.25168e-285	1.12555e-286	-4.23565e-285	-2.71857e-286	-2.11911e-285	5.3062e-285	8.14951e-286	6.18424e-285	-8.17007e-285	-3.54339e-286	-1.96434e-284	-7.0653e-285	1.89474e-286	1.36923e-283
-2.49953e-286	3.02857e-286	-1.32747e-285	-6.85574e-287	-3.17976e-286	-3.08671e-287	-5.23385e-287	-1.75089e-286	-1.46331e-286	1.58858e-286	8.19087e-287	3.46784e-286	5.73859e-286	-1.35045e-286	-3.24171e-286	1.01106e-285	4.22713e-286	1.72232e-286	1.37401e-285	3.0389e-287	4.08168e-288	1.44561e-286	1.22196e-286	1.12099e-285	-1.31324e-285	-4.39671e-287	1.44661e-285	-9.14813e-286	-8.48397e-286	1.35007e-285	1.46114e-284
8.93217e-287	5.05063e-287	-2.10053e-287	-1.27895e-290	-1.64148e-286	-2.89641e-288	-4.84893e-287	1.13005e-286	-8.60587e-288	2.73172e-288	2.20589e-287	7.17882e-287	3.99506e-287	-5.20913e-287	-1.15455e-287	2.33592e-286	-2.44466e-287	-1.19034e-287	4.23509e-288	7.85714e-287	-2.36448e-287	-2.60394e-287	1.16826e-287	-4.41587e-288	6.0518e-287	1.10514e-287	3.46793e-287	1.52692e-287	5.15112e-289	-1.28265e-286	1.36699e-285
-4.51448e-288	1.09073e-288	-7.30534e-289	-5.09233e-290	-3.51908e-289	5.10759e-288	-1.07205e-289	-1.8995e-288	3.27847e-289	-2.14785e-288	1.755e-287	-9.69935e-289	-9.70065e-289	-1.75627e-288	1.82251e-288	2.13646e-287	7.75878e-288	1.42479e-288	-1.58138e-288	-2.40733e-288	1.13545e-288	4.94668e-288	-1.19523e-288	5.44595e-288	1.6478e-288	-4.03087e-289	-5.81212e-288	1.73175e-288	2.08358e-288	-2.42174e-288	1.00758e-286
-6.22019e-290	3.34896e-289	-1.68065e-289	6.36515e-289	1.96318e-288	1.23473e-289	1.81439e-289	3.4523e-289	-2.41537e-290	-4.07049e-289	-3.61579e-289	1.50258e-289	1.54315e-288	-1.10681e-288	7.08932e-289	4.00409e-289	-6.20872e-289	3.86058e-289	-1.43237e-290	4.23556e-289	-2.65404e-289	-5.34932e-289	2.97614e-289	-8.62138e-290	3.82526e-289	9.59692e-290	-9.51443e-292	-9.09721e-290	-1.35503e-289	4.66923e-290	1.18989e-287
-5.29147e-290	6.71156e-291	2.439e-290	4.13095e-291	1.54181e-291	1.71118e-290	-1.02827e-290	4.59087e-290	-8.76908e-292	1.2233e-290	-4.13416e-290	-1.34631e-289	-6.18564e-290	3.39748e-291	7.39368e-290	2.15835e-290	-1.11593e-290	-8.32635e-290	6.51672e-291	-1.55547e-289	-2.03051e-290	-1.07764e-290	-6.4596e-291	-1.61304e-291	2.69762e-292	-6.65021e-290	2.1074e-291	-1.01958e-290	1.08011e-289	-4.4157e-292	9.96017e-289
2.55021e-291	1.38951e-291	1.77687e-291	2.50451e-291	-2.15345e-290	-3.35818e-291	-1.23232e-291	1.36141e-292	-3.50173e-291	-1.2577e-292	6.14781e-292	1.0109e-291	-6.31999e-291	2.60908e-291	4.74337e-293	1.89423e-291	3.94997e-291	3.48787e-291	9.53008e-293	-7.48156e-292	3.73927e-291	-4.61796e-292	-2.11557e-290	2.11224e-292	7.72615e-293	-1.56115e-291	-7.80077e-292	-4.85206e-291	-6.75071e-291	2.40526e-291	1.00882e-289
3.99854e-293	4.56302e-292	-1.13613e-292	-1.64662e-292	-4.47662e-292	-8.67465e-293	-9.98519e-293	7.53499e-294	1.29336e-293	-1.1226e-291	4.83112e-293	-5.36943e-292	-6.54727e-294	-1.66308e-293	8.67118e-293	-4.35632e-292	6.13382e-292	-9.43586e-293	-4.82653e-292	-4.18625e-292	-5.99494e-292	-2.67759e-292	-1.21708e-292	-2.39774e-292	2.97972e-292	-6.85998e-292	2.83925e-292	2.13943e-292	8.70217e-293	2.3532e-292	8.3246e-291
-5.71057e-293	-4.8368e-294	2.71697e-292	6.03649e-293	6.87811e-294	5.83173e-295	4.05443e-294	-1.64278e-294	-9.96049e-294	2.71179e-293	3.03037e-293	2.16449e-294	-7.92814e-293	-1.61061e-293	-1.66106e-293	-1.81517e-294	-1.51993e-294	4.81989e-293	1.77296e-293	2.77214e-294	1.46954e-293	-2.03022e-294	2.75157e-293	-8.66536e-294	1.24747e-294	3.64658e-294	1.04607e-294	-2.01774e-293	1.43014e-293	1.26124e-293	7.66682e-292
7.75804e-295	6.53651e-295	-5.18192e-295	1.61302e-295	1.93898e-295	-5.38275e-295	-5.47471e-294	-2.09015e-294	2.82211e-295	1.22556e-294	-2.60243e-294	-7.53881e-294	1.42805e-294	-4.72647e-294	3.83199e-294	-3.23975e-295	4.79477e-296	-1.94609e-295	-9.36771e-295	-5.41917e-295	-6.09409e-294	1.17575e-294	-6.25903e-295	7.35503e-294	1.58112e-294	-9.09278e-296	-1.0236e-293	-2.34779e-296	-4.09717e-294	2.36991e-294	6.77361e-293
2.02232e-295	2.69831e-296	1.80605e-294	-8.53027e-296	-2.70843e-297	-9.83895e-296	-2.68662e-295	-5.76475e-296	2.59066e-294	-5.51451e-295	-5.21519e-296	-1.2761e-295	-5.74001e-296	-9.82446e-296	4.25496e-296	-5.22159e-295	-1.5965e-295	6.00404e-295	-2.04392e-295	-1.59673e-296	-3.9224e-295	2.79718e-296	7.08703e-296	-8.35018e-297	1.28712e-295	-3.93267e-296	-1.05971e-294	-1.80077e-296	-6.90434e-296	-1.35856e-295	9.5207e-294
1.60637e-295	3.00794e-296	2.75813e-296	-2.21514e-297	-1.44079e-296	9.15764e-297	-1.59915e-296	-3.65102e-296	1.18004e-296	-3.4244e-296	5.88872e-296	-6.35868e-297	9.82874e-297	-5.42093e-297	-3.86067e-296	2.12049e-296	-3.41993e-297	-5.57273e-296	2.75868e-297	-2.05442e-296	-2.72929e-297	2.28161e-296	-1.66678e-296	2.87126e-296	-6.44505e-296	3.13268e-296	-9.49241e-296	-7.08595e-296	1.0217e-296	1.66025e-296	9.24688e-295
-1.72673e-296	1.60898e-297	6.11069e-298	1.10608e-297	7.27354e-298	2.01165e-298	-2.85631e-297	1.79093e-299	-1.08757e-296	-2.03207e-297	2.00841e-298	1.0684e-297	2.19465e-297	-1.38706e-297	-4.36869e-297	-2.34524e-297	3.43902e-297	3.90674e-298	3.07202e-297	-2.39594e-298	1.20606e-296	-6.86145e-298	1.57592e-297	7.1623e-297	3.31983e-297	-2.07869e-297	-1.41096e-298	5.26771e-299	-1.01886e-298	4.98557e-297	8.81749e-296
-2.68789e-298	-2.87177e-299	-1.38475e-298	1.53844e-299	9.42854e-299	2.12092e-298	8.54541e-299	-3.10093e-298	1.07569e-298	-6.52532e-300	5.01807e-298	3.06025e-298	5.04532e-298	4.06223e-298	-3.49682e-298	6.26441e-299	-2.02984e-299	-2.83352e-298	1.09895e-298	-4.92209e-298	-2.45383e-297	3.01852e-298	-1.65963e-298	-1.83406e-298	4.13811e-298	-1.23697e-297	-4.0506e-299	-6.53845e-299	3.85172e-298	4.39465e-299	9.59489e-297
-3.79967e-299	-5.4188e-300	3.3143e-300	2.785e-300	6.28333e-301	1.21614e-301	1.00207e-300	1.55501e-299	3.83585e-300	-9.0171e-300	4.1622e-299	-9.75297e-300	5.09358e-299	1.31339e-299	-1.69977e-299	4.49664e-300	1.09911e-300	-5.6122e-300	-8.41412e-301	-6.45728e-300	5.5042e-300	2.23281e-300	7.61661e-299	8.052e-301	-8.66945e-299	-1.28142e-298	-3.36045e-299	-2.12629e-299	1.50294e-299	-2.19989e-299	6.2206e-298
-1.86607e-300	-7.57941e-301	5.18261e-301	-7.22354e-302	3.70539e-301	2.61144e-300	-3.23898e-300	4.55217e-301	1.22189e-300	-1.09422e-301	-5.74815e-303	-1.62759e-301	-4.6239e-301	2.8583e-300	-3.11718e-300	6.68589e-301	-3.46274e-301	-5.00375e-300	3.24708e-302	9.72472e-301	8.22938e-301	-1.48483e-301	8.28783e-301	-2.44051e-300	1.18677e-300	-1.48407e-300	2.65293e-301	-7.66904e-300	-1.45609e-300	1.0198e-300	4.21737e-299
-1.34972e-301	7.99364e-304	-4.68041e-301	4.59897e-304	4.93404e-302	-5.24605e-301	1.08656e-303	9.47527e-302	-3.48945e-302	6.31823e-301	-5.36494e-301	-3.61383e-302	-2.04692e-301	-1.16749e-301	1.38392e-302	4.43563e-302	1.9148e-302	2.09329e-301	1.4916e-301	-2.37664e-301	4.07283e-301	-2.32165e-301	-5.44086e-301	-4.59481e-301	8.7787e-302	-7.71211e-301	9.06185e-302	-1.11097e-302	4.46073e-301	-7.09486e-303	6.56525e-300
-9.76934e-303	7.84001e-303	1.48947e-303	-2.18198e-302	2.72459e-303	1.05383e-303	4.02997e-303	1.20144e-303	1.05886e-303	-1.27239e-302	-1.72333e-303	-1.6074e-302	8.93298e-303	4.41879e-303	-1.20451e-302	-1.33509e-302	-1.45456e-302	-1.01181e-301	-2.0347e-303	-9.3665e-302	8.91749e-303	2.86798e-302	1.72997e-302	-1.2215e-303	-8.4997e-302	-1.46126e-303	-4.55536e-304	-4.0216e-303	9.50712e-302	-1.9833e-302	5.93641e-301
-1.09002e-303	5.47483e-303	1.96574e-304	-1.18039e-304	5.24804e-304	-2.12932e-303	1.09205e-303	1.79044e-304	6.95085e-306	-3.93476e-304	1.61707e-303	-6.19149e-303	-9.99021e-304	-1.9053e-304	4.58399e-305	-2.12201e-304	-1.88206e-303	1.5055e-303	1.03887e-303	1.07402e-304	-1.05841e-302	-4.87597e-306	3.29805e-303	-2.25782e-303	5.32828e-305	-1.35966e-303	-1.32685e-303	1.02326e-303	2.47799e-305	2.92672e-303	4.78545e-302
-4.70689e-306	-1.00917e-305	3.40796e-305	1.4486e-304	-3.30964e-305	-1.68405e-304	-5.15434e-305	1.97913e-304	4.29957e-305	-1.04525e-305	7.04672e-305	5.28078e-305	7.71348e-305	1.26283e-305	-5.66073e-306	5.83086e-305	1.28811e-304	-1.47818e-304	-1.1166e-304	1.70777e-304	-4.8038e-304	-1.2274e-303	9.84496e-305	-5.42877e-305	2.0754e-305	-1.99312e-304	1.07863e-305	-6.24921e-304	-2.08812e-304	2.34749e-304	4.69407e-303
-1.2137e-305	1.37714e-305	-4.41535e-307	3.33725e-307	-1.32354e-306	3.13593e-306	-1.657e-305	6.12291e-306	-4.25997e-306	-4.54652e-306	-1.14677e-305	-4.46914e-305	6.74637e-306	-8.88083e-306	4.49346e-306	-4.98787e-306	-1.91196e-307	-7.01061e-305	-4.51415e-306	-3.26465e-305	-5.76977e-306	4.64631e-305	1.73215e-305	2.74419e-305	1.58945e-305	-2.48501e-306	4.43544e-306	-2.00045e-305	2.56075e-305	2.58584e-306	4.19377e-304
4.74143e-308	1.57853e-307	-1.88289e-306	-8.38701e-308	-2.93518e-306	-1.56225e-306	2.50795e-306	-3.97569e-307	2.34591e-306	-7.02101e-307	4.61047e-307	8.73724e-307	-6.59204e-308	-1.7801e-306	-1.51074e-307	0	2.43899e-306	-1.91991e-306	0	5.53287e-306	1.43974e-307	-2.22032e-306	4.20351e-308	5.21692e-307	-1.2047e-307	3.94153e-308	-7.55289e-307	-1.18801e-306	-6.26632e-307	-5.26428e-308	3.15702e-305
-1.12945e-307	4.88946e-308	0	2.94447e-307	-3.43793e-308	-2.78619e-308	1.98459e-307	-6.1004e-308	-2.8166e-307	8.46309e-308	7.21119e-307	4.15208e-307	3.12977e-308	0	-1.84026e-307	2.37279e-308	-2.09651e-307	9.90446e-308	5.43954e-308	0	2.57077e-307	0	-3.13394e-307	1.24375e-307	-3.43259e-307	-1.91381e-307	3.56746e-307	0	-7.43661e-308	3.13845e-308	4.62455e-306
0	0	0	0	0	0	0	0	0	0	0	0	0	0	0	0	-2.77122e-308	0	3.15188e-308	-3.53913e-308	2.23594e-308	4.62057e-308	3.77099e-308	-2.60482e-308	0	0	0	0	0	0	3.67166e-307
0	0	0	0	0	0	0	0	0	0	0	0	0	0	0	0	0	0	0	0	0	0	0	0	0	0	0	0	0	0	3.11254e-308
0	0	0	0	0	0	0	0	0	0	0	0	0	0	0	0	0	0	0	0	0	0	0	0	0	0	0	0	0	0	0
0	0	0	0	0	0	0	0	0	0	0	0	0	0	0	0	0	0	0	0	0	0	0	0	0	0	0	0	0	0	0
0	0	0	0	0	0	0	0	0	0	0	0	0	0	0	0	0	0	0	0	0	0	0	0	0	0	0	0	0	0	0
0	0	0	0	0	0	0	0	0	0	0	0	0	0	0	0	0	0	0	0	0	0	0	0	0	0	0	0	0	0	0
0	0	0	0	0	0	0	0	0	0	0	0	0	0	0	0	0	0	0	0	0	0	0	0	0	0	0	0	0	0	0
0	0	0	0	0	0	0	0	0	0	0	0	0	0	0	0	0	0	0	0	0	0	0	0	0	0	0	0	0	0	0
0	0	0	0	0	0	0	0	0	0	0	0	0	0	0	0	0	0	0	0	0	0	0	0	0	0	0	0	0	0	0
0	0	0	0	0	0	0	0	0	0	0	0	0	0	0	0	0	0	0	0	0	0	0	0	0	0	0	0	0	0	0
0	0	0	0	0	0	0	0	0	0	0	0	0	0	0	0	0	0	0	0	0	0	0	0	0	0	0	0	0	0	0
0	0	0	0	0	0	0	0	0	0	0	0	0	0	0	0	0	0	0	0	0	0	0	0	0	0	0	0	0	0	0
0	0	0	0	0	0	0	0	0	0	0	0	0	0	0	0	0	0	0	0	0	0	0	0	0	0	0	0	0	0	0
0	0	0	0	0	0	0	0	0	0	0	0	0	0	0	0	0	0	0	0	0	0	0	0	0	0	0	0	0	0	0
0	0	0	0	0	0	0	0	0	0	0	0	0	0	0	0	0	0	0	0	0	0	0	0	0	0	0	0	0	0	0
0	0	0	0	0	0	0	0	0	0	0	0	0	0	0	0	0	0	0	0	0	0	0	0	0	0	0	0	0	0	0
0	0	0	0	0	0	0	0	0	0	0	0	0	0	0	0	0	0	0	0	0	0	0	0	0	0	0	0	0	0	0
0	0	0	0	0	0	0	0	0	0	0	0	0	0	0	0	0	0	0	0	0	0	0	0	0	0	0	0	0	0	0
0	0	0	0	0	0	0	0	0	0	0	0	0	0	0	0	0	0	0	0	0	0	0	0	0	0	0	0	0	0	0
0	0	0	0	0	0	0	0	0	0	0	0	0	0	0	0	0	0	0	0	0	0	0	0	0	0	0	0	0	0	0
0	0	0	0	0	0	0	0	0	0	0	0	0	0	0	0	0	0	0	0	0	0	0	0	0	0	0	0	0	0	0
0	0	0	0	0	0	0	0	0	0	0	0	0	0	0	0	0	0	0	0	0	0	0	0	0	0	0	0	0	0	0
0	0	0	0	0	0	0	0	0	0	0	0	0	0	0	0	0	0	0	0	0	0	0	0	0	0	0	0	0	0	0
0	0	0	0	0	0	0	0	0	0	0	0	0	0	0	0	0	0	0	0	0	0	0	0	0	0	0	0	0	0	0
0	0	0	0	0	0	0	0	0	0	0	0	0	0	0	0	0	0	0	0	0	0	0	0	0	0	0	0	0	0	0
0	0	0	0	0	0	0	0	0	0	0	0	0	0	0	0	0	0	0	0	0	0	0	0	0	0	0	0	0	0	0
0	0	0	0	0	0	0	0	0	0	0	0	0	0	0	0	0	0	0	0	0	0	0	0	0	0	0	0	0	0	0
0	0	0	0	0	0	0	0	0	0	0	0	0	0	0	0	0	0	0	0	0	0	0	0	0	0	0	0	0	0	0
0	0	0	0	0	0	0	0	0	0	0	0	0	0	0	0	0	0	0	0	0	0	0	0	0	0	0	0	0	0	0
0	0	0	0	0	0	0	0	0	0	0	0	0	0	0	0	0	0	0	0	0	0	0	0	0	0	0	0	0	0	0
0	0	0	0	0	0	0	0	0	0	0	0	0	0	0	0	0	0	0	0	0	0	0	0	0	0	0	0	0	0	0
0	0	0	0	0	0	0	0	0	0	0	0	0	0	0	0	0	0	0	0	0	0	0	0	0	0	0	0	0	0	0
0	0	0	0	0	0	0	0	0	0	0	0	0	0	0	0	0	0	0	0	0	0	0	0	0	0	0	0	0	0	0
0	0	0	0	0	0	0	0	0	0	0	0	0	0	0	0	0	0	0	0	0	0	0	0	0	0	0	0	0	0	0
0	0	0	0	0	0	0	0	0	0	0	0	0	0	0	0	0	0	0	0	0	0	0	0	0	0	0	0	0	0	0
0	0	0	0	0	0	0	0	0	0	0	0	0	0	0	0	0	0	0	0	0	0	0	0	0	0	0	0	0	0	0
0	0	0	0	0	0	0	0	0	0	0	0	0	0	0	0	0	0	0	0	0	0	0	0	0	0	0	0	0	0	0
0	0	0	0	0	0	0	0	0	0	0	0	0	0	0	0	0	0	0	0	0	0	0	0	0	0	0	0	0	0	0
0	0	0	0	0	0	0	0	0	0	0	0	0	0	0	0	0	0	0	0	0	0	0	0	0	0	0	0	0	0	0
0	0	0	0	0	0	0	0	0	0	0	0	0	0	0	0	0	0	0	0	0	0	0	0	0	0	0	0	0	0	0
0	0	0	0	0	0	0	0	0	0	0	0	0	0	0	0	0	0	0	0	0	0	0	0	0	0	0	0	0	0	0
0	0	0	0	0	0	0	0	0	0	0	0	0	0	0	0	0	0	0	0	0	0	0	0	0	0	0	0	0	0	0
0	0	0	0	0	0	0	0	0	0	0	0	0	0	0	0	0	0	0	0	0	0	0	0	0	0	0	0	0	0	0
0	0	0	0	0	0	0	0	0	0	0	0	0	0	0	0	0	0	0	0	0	0	0	0	0	0	0	0	0	0	0
0	0	0	0	0	0	0	0	0	0	0	0	0	0	0	0	0	0	0	0	0	0	0	0	0	0	0	0	0	0	0
0	0	0	0	0	0	0	0	0	0	0	0	0	0	0	0	0	0	0	0	0	0	0	0	0	0	0	0	0	0	0
0	0	0	0	0	0	0	0	0	0	0	0	0	0	0	0	0	0	0	0	0	0	0	0	0	0	0	0	0	0	0
0	0	0	0	0	0	0	0	0	0	0	0	0	0	0	0	0	0	0	0	0	0	0	0	0	0	0	0	0	0	0
0	0	0	0	0	0	0	0	0	0	0	0	0	0	0	0	0	0	0	0	0	0	0	0	0	0	0	0	0	0	0
0	0	0	0	0	0	0	0	0	0	0	0	0	0	0	0	0	0	0	0	0	0	0	0	0	0	0	0	0	0	0
0	0	0	0	0	0	0	0	0	0	0	0	0	0	0	0	0	0	0	0	0	0	0	0	0	0	0	0	0	0	0
0	0	0	0	0	0	0	0	0	0	0	0	0	0	0	0	0	0	0	0	0	0	0	0	0	0	0	0	0	0	0
0	0	0	0	0	0	0	0	0	0	0	0	0	0	0	0	0	0	0	0	0	0	0	0	0	0	0	0	0	0	0
0	0	0	0	0	0	0	0	0	0	0	0	0	0	0	0	0	0	0	0	0	0	0	0	0	0	0	0	0	0	0
0	0	0	0	0	0	0	0	0	0	0	0	0	0	0	0	0	0	0	0	0	0	0	0	0	0	0	0	0	0	0
0	0	0	0	0	0	0	0	0	0	0	0	0	0	0	0	0	0	0	0	0	0	0	0	0	0	0	0	0	0	0
0	0	0	0	0	0	0	0	0	0	0	0	0	0	0	0	0	0	0	0	0	0	0	0	0	0	0	0	0	0	0
0	0	0	0	0	0	0	0	0	0	0	0	0	0	0	0	0	0	0	0	0	0	0	0	0	0	0	0	0	0	0
0	0	0	0	0	0	0	0	0	0	0	0	0	0	0	0	0	0	0	0	0	0	0	0	0	0	0	0	0	0	0
0	0	0	0	0	0	0	0	0	0	0	0	0	0	0	0	0	0	0	0	0	0	0	0	0	0	0	0	0	0	0
0	0	0	0	0	0	0	0	0	0	0	0	0	0	0	0	0	0	0	0	0	0	0	0	0	0	0	0	0	0	0
0	0	0	0	0	0	0	0	0	0	0	0	0	0	0	0	0	0	0	0	0	0	0	0	0	0	0	0	0	0	0
0	0	0	0	0	0	0	0	0	0	0	0	0	0	0	0	0	0	0	0	0	0	0	0	0	0	0	0	0	0	0
0	0	0	0	0	0	0	0	0	0	0	0	0	0	0	0	0	0	0	0	0	0	0	0	0	0	0	0	0	0	0
0	0	0	0	0	0	0	0	0	0	0	0	0	0	0	0	0	0	0	0	0	0	0	0	0	0	0	0	0	0	0
0	0	0	0	0	0	0	0	0	0	0	0	0	0	0	0	0	0	0	0	0	0	0	0	0	0	0	0	0	0	0
0	0	0	0	0	0	0	0	0	0	0	0	0	0	0	0	0	0	0	0	0	0	0	0	0	0	0	0	0	0	0
0	0	0	0	0	0	0	0	0	0	0	0	0	0	0	0	0	0	0	0	0	0	0	0	0	0	0	0	0	0	0
0	0	0	0	0	0	0	0	0	0	0	0	0	0	0	0	0	0	0	0	0	0	0	0	0	0	0	0	0	0	0
0	0	0	0	0	0	0	0	0	0	0	0	0	0	0	0	0	0	0	0	0	0	0	0	0	0	0	0	0	0	0
0	0	0	0	0	0	0	0	0	0	0	0	0	0	0	0	0	0	0	0	0	0	0	0	0	0	0	0	0	0	0
0	0	0	0	0	0	0	0	0	0	0	0	0	0	0	0	0	0	0	0	0	0	0	0	0	0	0	0	0	0	0
0	0	0	0	0	0	0	0	0	0	0	0	0	0	0	0	0	0	0	0	0	0	0	0	0	0	0	0	0	0	0
0	0	0	0	0	0	0	0	0	0	0	0	0	0	0	0	0	0	0	0	0	0	0	0	0	0	0	0	0	0	0
0	0	0	0	0	0	0	0	0	0	0	0	0	0	0	0	0	0	0	0	0	0	0	0	0	0	0	0	0	0	0
0	0	0	0	0	0	0	0	0	0	0	0	0	0	0	0	0	0	0	0	0	0	0	0	0	0	0	0	0	0	0
0	0	0	0	0	0	0	0	0	0	0	0	0	0	0	0	0	0	0	0	0	0	0	0	0	0	0	0	0	0	0
0	0	0	0	0	0	0	0	0	0	0	0	0	0	0	0	0	0	0	0	0	0	0	0	0	0	0	0	0	0	0
0	0	0	0	0	0	0	0	0	0	0	0	0	0	0	0	0	0	0	0	0	0	0	0	0	0	0	0	0	0	0
0	0	0	0	0	0	0	0	0	0	0	0	0	0	0	0	0	0	0	0	0	0	0	0	0	0	0	0	0	0	0
0	0	0	0	0	0	0	0	0	0	0	0	0	0	0	0	0	0	0	0	0	0	0	0	0	0	0	0	0	0	0
0	0	0	0	0	0	0	0	0	0	0	0	0	0	0	0	0	0	0	0	0	0	0	0	0	0	0	0	0	0	0
0	0	0	0	0	0	0	0	0	0	0	0	0	0	0	0	0	0	0	0	0	0	0	0	0	0	0	0	0	0	0
0	0	0	0	0	0	0	0	0	0	0	0	0	0	0	0	0	0	0	0	0	0	0	0	0	0	0	0	0	0	0
0	0	0	0	0	0	0	0	0	0	0	0	0	0	0	0	0	0	0	0	0	0	0	0	0	0	0	0	0	0	0
0	0	0	0	0	0	0	0	0	0	0	0	0	0	0	0	0	0	0	0	0	0	0	0	0	0	0	0	0	0	0
0	0	0	0	0	0	0	0	0	0	0	0	0	0	0	0	0	0	0	0	0	0	0	0	0	0	0	0	0	0	0
0	0	0	0	0	0	0	0	0	0	0	0	0	0	0	0	0	0	0	0	0	0	0	0	0	0	0	0	0	0	0
0	0	0	0	0	0	0	0	0	0	0	0	0	0	0	0	0	0	0	0	0	0	0	0	0	0	0	0	0	0	0
0	0	0	0	0	0	0	0	0	0	0	0	0	0	0	0	0	0	0	0	0	0	0	0	0	0	0	0	0	0	0
0	0	0	0	0	0	0	0	0	0	0	0	0	0	0	0	0	0	0	0	0	0	0	0	0	0	0	0	0	0	0
0	0	0	0	0	0	0	0	0	0	0	0	0	0	0	0	0	0	0	0	0	0	0	0	0	0	0	0	0	0	0
0	0	0	0	0	0	0	0	0	0	0	0	0	0	0	0	0	0	0	0	0	0	0	0	0	0	0	0	0	0	0
0	0	0	0	0	0	0	0	0	0	0	0	0	0	0	0	0	0	0	0	0	0	0	0	0	0	0	0	0	0	0
0	0	0	0	0	0	0	0	0	0	0	0	0	0	0	0	0	0	0	0	0	0	0	0	0	0	0	0	0	0	0
0	0	0	0	0	0	0	0	0	0	0	0	0	0	0	0	0	0	0	0	0	0	0	0	0	0	0	0	0	0	0
0	0	0	0	0	0	0	0	0	0	0	0	0	0	0	0	0	0	0	0	0	0	0	0	0	0	0	0	0	0	0
0	0	0	0	0	0	0	0	0	0	0	0	0	0	0	0	0	0	0	0	0	0	0	0	0	0	0	0	0	0	0
0	0	0	0	0	0	0	0	0	0	0	0	0	0	0	0	0	0	0	0	0	0	0	0	0	0	0	0	0	0	0
0	0	0	0	0	0	0	0	0	0	0	0	0	0	0	0	0	0	0	0	0	0	0	0	0	0	0	0	0	0	0
0	0	0	0	0	0	0	0	0	0	0	0	0	0	0	0	0	0	0	0	0	0	0	0	0	0	0	0	0	0	0
0	0	0	0	0	0	0	0	0	0	0	0	0	0	0	0	0	0	0	0	0	0	0	0	0	0	0	0	0	0	0
0	0	0	0	0	0	0	0	0	0	0	0	0	0	0	0	0	0	0	0	0	0	0	0	0	0	0	0	0	0	0
0	0	0	0	0	0	0	0	0	0	0	0	0	0	0	0	0	0	0	0	0	0	0	0	0	0	0	0	0	0	0
0	0	0	0	0	0	0	0	0	0	0	0	0	0	0	0	0	0	0	0	0	0	0	0	0	0	0	0	0	0	0
0	0	0	0	0	0	0	0	0	0	0	0	0	0	0	0	0	0	0	0	0	0	0	0	0	0	0	0	0	0	0
0	0	0	0	0	0	0	0	0	0	0	0	0	0	0	0	0	0	0	0	0	0	0	0	0	0	0	0	0	0	0
0	0	0	0	0	0	0	0	0	0	0	0	0	0	0	0	0	0	0	0	0	0	0	0	0	0	0	0	0	0	0
0	0	0	0	0	0	0	0	0	0	0	0	0	0	0	0	0	0	0	0	0	0	0	0	0	0	0	0	0	0	0
0	0	0	0	0	0	0	0	0	0	0	0	0	0	0	0	0	0	0	0	0	0	0	0	0	0	0	0	0	0	0
0	0	0	0	0	0	0	0	0	0	0	0	0	0	0	0	0	0	0	0	0	0	0	0	0	0	0	0	0	0	0
0	0	0	0	0	0	0	0	0	0	0	0	0	0	0	0	0	0	0	0	0	0	0	0	0	0	0	0	0	0	0
0	0	0	0	0	0	0	0	0	0	0	0	0	0	0	0	0	0	0	0	0	0	0	0	0	0	0	0	0	0	0
0	0	0	0	0	0	0	0	0	0	0	0	0	0	0	0	0	0	0	0	0	0	0	0	0	0	0	0	0	0	0
0	0	0	0	0	0	0	0	0	0	0	0	0	0	0	0	0	0	0	0	0	0	0	0	0	0	0	0	0	0	0
0	0	0	0	0	0	0	0	0	0	0	0	0	0	0	0	0	0	0	0	0	0	0	0	0	0	0	0	0	0	0
0	0	0	0	0	0	0	0	0	0	0	0	0	0	0	0	0	0	0	0	0	0	0	0	0	0	0	0	0	0	0
0	0	0	0	0	0	0	0	0	0	0	0	0	0	0	0	0	0	0	0	0	0	0	0	0	0	0	0	0	0	0
0	0	0	0	0	0	0	0	0	0	0	0	0	0	0	0	0	0	0	0	0	0	0	0	0	0	0	0	0	0	0
0	0	0	0	0	0	0	0	0	0	0	0	0	0	0	0	0	0	0	0	0	0	0	0	0	0	0	0	0	0	0
0	0	0	0	0	0	0	0	0	0	0	0	0	0	0	0	0	0	0	0	0	0	0	0	0	0	0	0	0	0	0
0	0	0	0	0	0	0	0	0	0	0	0	0	0	0	0	0	0	0	0	0	0	0	0	0	0	0	0	0	0	0
0	0	0	0	0	0	0	0	0	0	0	0	0	0	0	0	0	0	0	0	0	0	0	0	0	0	0	0	0	0	0
0	0	0	0	0	0	0	0	0	0	0	0	0	0	0	0	0	0	0	0	0	0	0	0	0	0	0	0	0	0	0
0	0	0	0	0	0	0	0	0	0	0	0	0	0	0	0	0	0	0	0	0	0	0	0	0	0	0	0	0	0	0
0	0	0	0	0	0	0	0	0	0	0	0	0	0	0	0	0	0	0	0	0	0	0	0	0	0	0	0	0	0	0
0	0	0	0	0	0	0	0	0	0	0	0	0	0	0	0	0	0	0	0	0	0	0	0	0	0	0	0	0	0	0
0	0	0	0	0	0	0	0	0	0	0	0	0	0	0	0	0	0	0	0	0	0	0	0	0	0	0	0	0	0	0
0	0	0	0	0	0	0	0	0	0	0	0	0	0	0	0	0	0	0	0	0	0	0	0	0	0	0	0	0	0	0
0	0	0	0	0	0	0	0	0	0	0	0	0	0	0	0	0	0	0	0	0	0	0	0	0	0	0	0	0	0	0
0	0	0	0	0	0	0	0	0	0	0	0	0	0	0	0	0	0	0	0	0	0	0	0	0	0	0	0	0	0	0
0	0	0	0	0	0	0	0	0	0	0	0	0	0	0	0	0	0	0	0	0	0	0	0	0	0	0	0	0	0	0
0	0	0	0	0	0	0	0	0	0	0	0	0	0	0	0	0	0	0	0	0	0	0	0	0	0	0	0	0	0	0
0	0	0	0	0	0	0	0	0	0	0	0	0	0	0	0	0	0	0	0	0	0	0	0	0	0	0	0	0	0	0
0	0	0	0	0	0	0	0	0	0	0	0	0	0	0	0	0	0	0	0	0	0	0	0	0	0	0	0	0	0	0
0	0	0	0	0	0	0	0	0	0	0	0	0	0	0	0	0	0	0	0	0	0	0	0	0	0	0	0	0	0	0
0	0	0	0	0	0	0	0	0	0	0	0	0	0	0	0	0	0	0	0	0	0	0	0	0	0	0	0	0	0	0
0	0	0	0	0	0	0	0	0	0	0	0	0	0	0	0	0	0	0	0	0	0	0	0	0	0	0	0	0	0	0
0	0	0	0	0	0	0	0	0	0	0	0	0	0	0	0	0	0	0	0	0	0	0	0	0	0	0	0	0	0	0
0	0	0	0	0	0	0	0	0	0	0	0	0	0	0	0	0	0	0	0	0	0	0	0	0	0	0	0	0	0	0
0	0	0	0	0	0	0	0	0	0	0	0	0	0	0	0	0	0	0	0	0	0	0	0	0	0	0	0	0	0	0
0	0	0	0	0	0	0	0	0	0	0	0	0	0	0	0	0	0	0	0	0	0	0	0	0	0	0	0	0	0	0
0	0	0	0	0	0	0	0	0	0	0	0	0	0	0	0	0	0	0	0	0	0	0	0	0	0	0	0	0	0	0
0	0	0	0	0	0	0	0	0	0	0	0	0	0	0	0	0	0	0	0	0	0	0	0	0	0	0	0	0	0	0
0	0	0	0	0	0	0	0	0	0	0	0	0	0	0	0	0	0	0	0	0	0	0	0	0	0	0	0	0	0	0
0	0	0	0	0	0	0	0	0	0	0	0	0	0	0	0	0	0	0	0	0	0	0	0	0	0	0	0	0	0	0
0	0	0	0	0	0	0	0	0	0	0	0	0	0	0	0	0	0	0	0	0	0	0	0	0	0	0	0	0	0	0
0	0	0	0	0	0	0	0	0	0	0	0	0	0	0	0	0	0	0	0	0	0	0	0	0	0	0	0	0	0	0
0	0	0	0	0	0	0	0	0	0	0	0	0	0	0	0	0	0	0	0	0	0	0	0	0	0	0	0	0	0	0
0	0	0	0	0	0	0	0	0	0	0	0	0	0	0	0	0	0	0	0	0	0	0	0	0	0	0	0	0	0	0
0	0	0	0	0	0	0	0	0	0	0	0	0	0	0	0	0	0	0	0	0	0	0	0	0	0	0	0	0	0	0
0	0	0	0	0	0	0	0	0	0	0	0	0	0	0	0	0	0	0	0	0	0	0	0	0	0	0	0	0	0	0
0	0	0	0	0	0	0	0	0	0	0	0	0	0	0	0	0	0	0	0	0	0	0	0	0	0	0	0	0	0	0
0	0	0	0	0	0	0	0	0	0	0	0	0	0	0	0	0	0	0	0	0	0	0	0	0	0	0	0	0	0	0
0	0	0	0	0	0	0	0	0	0	0	0	0	0	0	0	0	0	0	0	0	0	0	0	0	0	0	0	0	0	0
0	0	0	0	0	0	0	0	0	0	0	0	0	0	0	0	0	0	0	0	0	0	0	0	0	0	0	0	0	0	0
0	0	0	0	0	0	0	0	0	0	0	0	0	0	0	0	0	0	0	0	0	0	0	0	0	0	0	0	0	0	0
0	0	0	0	0	0	0	0	0	0	0	0	0	0	0	0	0	0	0	0	0	0	0	0	0	0	0	0	0	0	0
0	0	0	0	0	0	0	0	0	0	0	0	0	0	0	0	0	0	0	0	0	0	0	0	0	0	0	0	0	0	0
0	0	0	0	0	0	0	0	0	0	0	0	0	0	0	0	0	0	0	0	0	0	0	0	0	0	0	0	0	0	0
0	0	0	0	0	0	0	0	0	0	0	0	0	0	0	0	0	0	0	0	0	0	0	0	0	0	0	0	0	0	0
0	0	0	0	0	0	0	0	0	0	0	0	0	0	0	0	0	0	0	0	0	0	0	0	0	0	0	0	0	0	0
0	0	0	0	0	0	0	0	0	0	0	0	0	0	0	0	0	0	0	0	0	0	0	0	0	0	0	0	0	0	0
0	0	0	0	0	0	0	0	0	0	0	0	0	0	0	0	0	0	0	0	0	0	0	0	0	0	0	0	0	0	0
0	0	0	0	0	0	0	0	0	0	0	0	0	0	0	0	0	0	0	0	0	0	0	0	0	0	0	0	0	0	0
0	0	0	0	0	0	0	0	0	0	0	0	0	0	0	0	0	0	0	0	0	0	0	0	0	0	0	0	0	0	0
0	0	0	0	0	0	0	0	0	0	0	0	0	0	0	0	0	0	0	0	0	0	0	0	0	0	0	0	0	0	0
0	0	0	0	0	0	0	0	0	0	0	0	0	0	0	0	0	0	0	0	0	0	0	0	0	0	0	0	0	0	0
0	0	0	0	0	0	0	0	0	0	0	0	0	0	0	0	0	0	0	0	0	0	0	0	0	0	0	0	0	0	0
0	0	0	0	0	0	0	0	0	0	0	0	0	0	0	0	0	0	0	0	0	0	0	0	0	0	0	0	0	0	0
0	0	0	0	0	0	0	0	0	0	0	0	0	0	0	0	0	0	0	0	0	0	0	0	0	0	0	0	0	0	0
0	0	0	0	0	0	0	0	0	0	0	0	0	0	0	0	0	0	0	0	0	0	0	0	0	0	0	0	0	0	0
0	0	0	0	0	0	0	0	0	0	0	0	0	0	0	0	0	0	0	0	0	0	0	0	0	0	0	0	0	0	0
0	0	0	0	0	0	0	0	0	0	0	0	0	0	0	0	0	0	0	0	0	0	0	0	0	0	0	0	0	0	0
0	0	0	0	0	0	0	0	0	0	0	0	0	0	0	0	0	0	0	0	0	0	0	0	0	0	0	0	0	0	0
0	0	0	0	0	0	0	0	0	0	0	0	0	0	0	0	0	0	0	0	0	0	0	0	0	0	0	0	0	0	0
0	0	0	0	0	0	0	0	0	0	0	0	0	0	0	0	0	0	0	0	0	0	0	0	0	0	0	0	0	0	0
0	0	0	0	0	0	0	0	0	0	0	0	0	0	0	0	0	0	0	0	0	0	0	0	0	0	0	0	0	0	0
0	0	0	0	0	0	0	0	0	0	0	0	0	0	0	0	0	0	0	0	0	0	0	0	0	0	0	0	0	0	0
0	0	0	0	0	0	0	0	0	0	0	0	0	0	0	0	0	0	0	0	0	0	0	0	0	0	0	0	0	0	0
0	0	0	0	0	0	0	0	0	0	0	0	0	0	0	0	0	0	0	0	0	0	0	0	0	0	0	0	0	0	0
0	0	0	0	0	0	0	0	0	0	0	0	0	0	0	0	0	0	0	0	0	0	0	0	0	0	0	0	0	0	0
0	0	0	0	0	0	0	0	0	0	0	0	0	0	0	0	0	0	0	0	0	0	0	0	0	0	0	0	0	0	0
0	0	0	0	0	0	0	0	0	0	0	0	0	0	0	0	0	0	0	0	0	0	0	0	0	0	0	0	0	0	0
0	0	0	0	0	0	0	0	0	0	0	0	0	0	0	0	0	0	0	0	0	0	0	0	0	0	0	0	0	0	0
0	0	0	0	0	0	0	0	0	0	0	0	0	0	0	0	0	0	0	0	0	0	0	0	0	0	0	0	0	0	0
0	0	0	0	0	0	0	0	0	0	0	0	0	0	0	0	0	0	0	0	0	0	0	0	0	0	0	0	0	0	0
0	0	0	0	0	0	0	0	0	0	0	0	0	0	0	0	0	0	0	0	0	0	0	0	0	0	0	0	0	0	0
0	0	0	0	0	0	0	0	0	0	0	0	0	0	0	0	0	0	0	0	0	0	0	0	0	0	0	0	0	0	0
0	0	0	0	0	0	0	0	0	0	0	0	0	0	0	0	0	0	0	0	0	0	0	0	0	0	0	0	0	0	0
0	0	0	0	0	0	0	0	0	0	0	0	0	0	0	0	0	0	0	0	0	0	0	0	0	0	0	0	0	0	0
0	0	0	0	0	0	0	0	0	0	0	0	0	0	0	0	0	0	0	0	0	0	0	0	0	0	0	0	0	0	0
0	0	0	0	0	0	0	0	0	0	0	0	0	0	0	0	0	0	0	0	0	0	0	0	0	0	0	0	0	0	0
0	0	0	0	0	0	0	0	0	0	0	0	0	0	0	0	0	0	0	0	0	0	0	0	0	0	0	0	0	0	0
0	0	0	0	0	0	0	0	0	0	0	0	0	0	0	0	0	0	0	0	0	0	0	0	0	0	0	0	0	0	0
0	0	0	0	0	0	0	0	0	0	0	0	0	0	0	0	0	0	0	0	0	0	0	0	0	0	0	0	0	0	0
0	0	0	0	0	0	0	0	0	0	0	0	0	0	0	0	0	0	0	0	0	0	0	0	0	0	0	0	0	0	0
0	0	0	0	0	0	0	0	0	0	0	0	0	0	0	0	0	0	0	0	0	0	0	0	0	0	0	0	0	0	0
0	0	0	0	0	0	0	0	0	0	0	0	0	0	0	0	0	0	0	0	0	0	0	0	0	0	0	0	0	0	0
0	0	0	0	0	0	0	0	0	0	0	0	0	0	0	0	0	0	0	0	0	0	0	0	0	0	0	0	0	0	0
0	0	0	0	0	0	0	0	0	0	0	0	0	0	0	0	0	0	0	0	0	0	0	0	0	0	0	0	0	0	0
0	0	0	0	0	0	0	0	0	0	0	0	0	0	0	0	0	0	0	0	0	0	0	0	0	0	0	0	0	0	0
0	0	0	0	0	0	0	0	0	0	0	0	0	0	0	0	0	0	0	0	0	0	0	0	0	0	0	0	0	0	0
0	0	0	0	0	0	0	0	0	0	0	0	0	0	0	0	0	0	0	0	0	0	0	0	0	0	0	0	0	0	0
0	0	0	0	0	0	0	0	0	0	0	0	0	0	0	0	0	0	0	0	0	0	0	0	0	0	0	0	0	0	0
0	0	0	0	0	0	0	0	0	0	0	0	0	0	0	0	0	0	0	0	0	0	0	0	0	0	0	0	0	0	0
0	0	0	0	0	0	0	0	0	0	0	0	0	0	0	0	0	0	0	0	0	0	0	0	0	0	0	0	0	0	0
0	0	0	0	0	0	0	0	0	0	0	0	0	0	0	0	0	0	0	0	0	0	0	0	0	0	0	0	0	0	0
0	0	0	0	0	0	0	0	0	0	0	0	0	0	0	0	0	0	0	0	0	0	0	0	0	0	0	0	0	0	0
0	0	0	0	0	0	0	0	0	0	0	0	0	0	0	0	0	0	0	0	0	0	0	0	0	0	0	0	0	0	0
0	0	0	0	0	0	0	0	0	0	0	0	0	0	0	0	0	0	0	0	0	0	0	0	0	0	0	0	0	0	0
0	0	0	0	0	0	0	0	0	0	0	0	0	0	0	0	0	0	0	0	0	0	0	0	0	0	0	0	0	0	0
0	0	0	0	0	0	0	0	0	0	0	0	0	0	0	0	0	0	0	0	0	0	0	0	0	0	0	0	0	0	0
0	0	0	0	0	0	0	0	0	0	0	0	0	0	0	0	0	0	0	0	0	0	0	0	0	0	0	0	0	0	0
0	0	0	0	0	0	0	0	0	0	0	0	0	0	0	0	0	0	0	0	0	0	0	0	0	0	0	0	0	0	0
0	0	0	0	0	0	0	0	0	0	0	0	0	0	0	0	0	0	0	0	0	0	0	0	0	0	0	0	0	0	0
0	0	0	0	0	0	0	0	0	0	0	0	0	0	0	0	0	0	0	0	0	0	0	0	0	0	0	0	0	0	0
0	0	0	0	0	0	0	0	0	0	0	0	0	0	0	0	0	0	0	0	0	0	0	0	0	0	0	0	0	0	0
0	0	0	0	0	0	0	0	0	0	0	0	0	0	0	0	0	0	0	0	0	0	0	0	0	0	0	0	0	0	0
0	0	0	0	0	0	0	0	0	0	0	0	0	0	0	0	0	0	0	0	0	0	0	0	0	0	0	0	0	0	0
0	0	0	0	0	0	0	0	0	0	0	0	0	0	0	0	0	0	0	0	0	0	0	0	0	0	0	0	0	0	0
0	0	0	0	0	0	0	0	0	0	0	0	0	0	0	0	0	0	0	0	0	0	0	0	0	0	0	0	0	0	0
0	0	0	0	0	0	0	0	0	0	0	0	0	0	0	0	0	0	0	0	0	0	0	0	0	0	0	0	0	0	0
0	0	0	0	0	0	0	0	0	0	0	0	0	0	0	0	0	0	0	0	0	0	0	0	0	0	0	0	0	0	0
0	0	0	0	0	0	0	0	0	0	0	0	0	0	0	0	0	0	0	0	0	0	0	0	0	0	0	0	0	0	0
0	0	0	0	0	0	0	0	0	0	0	0	0	0	0	0	0	0	0	0	0	0	0	0	0	0	0	0	0	0	0
0	0	0	0	0	0	0	0	0	0	0	0	0	0	0	0	0	0	0	0	0	0	0	0	0	0	0	0	0	0	0
0	0	0	0	0	0	0	0	0	0	0	0	0	0	0	0	0	0	0	0	0	0	0	0	0	0	0	0	0	0	0
0	0	0	0	0	0	0	0	0	0	0	0	0	0	0	0	0	0	0	0	0	0	0	0	0	0	0	0	0	0	0
0	0	0	0	0	0	0	0	0	0	0	0	0	0	0	0	0	0	0	0	0	0	0	0	0	0	0	0	0	0	0
0	0	0	0	0	0	0	0	0	0	0	0	0	0	0	0	0	0	0	0	0	0	0	0	0	0	0	0	0	0	0
0	0	0	0	0	0	0	0	0	0	0	0	0	0	0	0	0	0	0	0	0	0	0	0	0	0	0	0	0	0	0
0	0	0	0	0	0	0	0	0	0	0	0	0	0	0	0	0	0	0	0	0	0	0	0	0	0	0	0	0	0	0
0	0	0	0	0	0	0	0	0	0	0	0	0	0	0	0	0	0	0	0	0	0	0	0	0	0	0	0	0	0	0
0	0	0	0	0	0	0	0	0	0	0	0	0	0	0	0	0	0	0	0	0	0	0	0	0	0	0	0	0	0	0
0	0	0	0	0	0	0	0	0	0	0	0	0	0	0	0	0	0	0	0	0	0	0	0	0	0	0	0	0	0	0
0	0	0	0	0	0	0	0	0	0	0	0	0	0	0	0	0	0	0	0	0	0	0	0	0	0	0	0	0	0	0
0	0	0	0	0	0	0	0	0	0	0	0	0	0	0	0	0	0	0	0	0	0	0	0	0	0	0	0	0	0	0
0	0	0	0	0	0	0	0	0	0	0	0	0	0	0	0	0	0	0	0	0	0	0	0	0	0	0	0	0	0	0
0	0	0	0	0	0	0	0	0	0	0	0	0	0	0	0	0	0	0	0	0	0	0	0	0	0	0	0	0	0	0
0	0	0	0	0	0	0	0	0	0	0	0	0	0	0	0	0	0	0	0	0	0	0	0	0	0	0	0	0	0	0
0	0	0	0	0	0	0	0	0	0	0	0	0	0	0	0	0	0	0	0	0	0	0	0	0	0	0	0	0	0	0
0	0	0	0	0	0	0	0	0	0	0	0	0	0	0	0	0	0	0	0	0	0	0	0	0	0	0	0	0	0	0
0	0	0	0	0	0	0	0	0	0	0	0	0	0	0	0	0	0	0	0	0	0	0	0	0	0	0	0	0	0	0
0	0	0	0	0	0	0	0	0	0	0	0	0	0	0	0	0	0	0	0	0	0	0	0	0	0	0	0	0	0	0
0	0	0	0	0	0	0	0	0	0	0	0	0	0	0	0	0	0	0	0	0	0	0	0	0	0	0	0	0	0	0
0	0	0	0	0	0	0	0	0	0	0	0	0	0	0	0	0	0	0	0	0	0	0	0	0	0	0	0	0	0	0
0	0	0	0	0	0	0	0	0	0	0	0	0	0	0	0	0	0	0	0	0	0	0	0	0	0	0	0	0	0	0
0	0	0	0	0	0	0	0	0	0	0	0	0	0	0	0	0	0	0	0	0	0	0	0	0	0	0	0	0	0	0
0	0	0	0	0	0	0	0	0	0	0	0	0	0	0	0	0	0	0	0	0	0	0	0	0	0	0	0	0	0	0
0	0	0	0	0	0	0	0	0	0	0	0	0	0	0	0	0	0	0	0	0	0	0	0	0	0	0	0	0	0	0
0	0	0	0	0	0	0	0	0	0	0	0	0	0	0	0	0	0	0	0	0	0	0	0	0	0	0	0	0	0	0
0	0	0	0	0	0	0	0	0	0	0	0	0	0	0	0	0	0	0	0	0	0	0	0	0	0	0	0	0	0	0
0	0	0	0	0	0	0	0	0	0	0	0	0	0	0	0	0	0	0	0	0	0	0	0	0	0	0	0	0	0	0
0	0	0	0	0	0	0	0	0	0	0	0	0	0	0	0	0	0	0	0	0	0	0	0	0	0	0	0	0	0	0
0	0	0	0	0	0	0	0	0	0	0	0	0	0	0	0	0	0	0	0	0	0	0	0	0	0	0	0	0	0	0
0	0	0	0	0	0	0	0	0	0	0	0	0	0	0	0	0	0	0	0	0	0	0	0	0	0	0	0	0	0	0
0	0	0	0	0	0	0	0	0	0	0	0	0	0	0	0	0	0	0	0	0	0	0	0	0	0	0	0	0	0	0
0	0	0	0	0	0	0	0	0	0	0	0	0	0	0	0	0	0	0	0	0	0	0	0	0	0	0	0	0	0	0
0	0	0	0	0	0	0	0	0	0	0	0	0	0	0	0	0	0	0	0	0	0	0	0	0	0	0	0	0	0	0
0	0	0	0	0	0	0	0	0	0	0	0	0	0	0	0	0	0	0	0	0	0	0	0	0	0	0	0	0	0	0
0	0	0	0	0	0	0	0	0	0	0	0	0	0	0	0	0	0	0	0	0	0	0	0	0	0	0	0	0	0	0
0	0	0	0	0	0	0	0	0	0	0	0	0	0	0	0	0	0	0	0	0	0	0	0	0	0	0	0	0	0	0
0	0	0	0	0	0	0	0	0	0	0	0	0	0	0	0	0	0	0	0	0	0	0	0	0	0	0	0	0	0	0
0	0	0	0	0	0	0	0	0	0	0	0	0	0	0	0	0	0	0	0	0	0	0	0	0	0	0	0	0	0	0
0	0	0	0	0	0	0	0	0	0	0	0	0	0	0	0	0	0	0	0	0	0	0	0	0	0	0	0	0	0	0
0	0	0	0	0	0	0	0	0	0	0	0	0	0	0	0	0	0	0	0	0	0	0	0	0	0	0	0	0	0	0
0	0	0	0	0	0	0	0	0	0	0	0	0	0	0	0	0	0	0	0	0	0	0	0	0	0	0	0	0	0	0
0	0	0	0	0	0	0	0	0	0	0	0	0	0	0	0	0	0	0	0	0	0	0	0	0	0	0	0	0	0	0
0	0	0	0	0	0	0	0	0	0	0	0	0	0	0	0	0	0	0	0	0	0	0	0	0	0	0	0	0	0	0
0	0	0	0	0	0	0	0	0	0	0	0	0	0	0	0	0	0	0	0	0	0	0	0	0	0	0	0	0	0	0
0	0	0	0	0	0	0	0	0	0	0	0	0	0	0	0	0	0	0	0	0	0	0	0	0	0	0	0	0	0	0
0	0	0	0	0	0	0	0	0	0	0	0	0	0	0	0	0	0	0	0	0	0	0	0	0	0	0	0	0	0	0
0	0	0	0	0	0	0	0	0	0	0	0	0	0	0	0	0	0	0	0	0	0	0	0	0	0	0	0	0	0	0
0	0	0	0	0	0	0	0	0	0	0	0	0	0	0	0	0	0	0	0	0	0	0	0	0	0	0	0	0	0	0
0	0	0	0	0	0	0	0	0	0	0	0	0	0	0	0	0	0	0	0	0	0	0	0	0	0	0	0	0	0	0
0	0	0	0	0	0	0	0	0	0	0	0	0	0	0	0	0	0	0	0	0	0	0	0	0	0	0	0	0	0	0
0	0	0	0	0	0	0	0	0	0	0	0	0	0	0	0	0	0	0	0	0	0	0	0	0	0	0	0	0	0	0
0	0	0	0	0	0	0	0	0	0	0	0	0	0	0	0	0	0	0	0	0	0	0	0	0	0	0	0	0	0	0
0	0	0	0	0	0	0	0	0	0	0	0	0	0	0	0	0	0	0	0	0	0	0	0	0	0	0	0	0	0	0
0	0	0	0	0	0	0	0	0	0	0	0	0	0	0	0	0	0	0	0	0	0	0	0	0	0	0	0	0	0	0
0	0	0	0	0	0	0	0	0	0	0	0	0	0	0	0	0	0	0	0	0	0	0	0	0	0	0	0	0	0	0
0	0	0	0	0	0	0	0	0	0	0	0	0	0	0	0	0	0	0	0	0	0	0	0	0	0	0	0	0	0	0
0	0	0	0	0	0	0	0	0	0	0	0	0	0	0	0	0	0	0	0	0	0	0	0	0	0	0	0	0	0	0
0	0	0	0	0	0	0	0	0	0	0	0	0	0	0	0	0	0	0	0	0	0	0	0	0	0	0	0	0	0	0
0	0	0	0	0	0	0	0	0	0	0	0	0	0	0	0	0	0	0	0	0	0	0	0	0	0	0	0	0	0	0
0	0	0	0	0	0	0	0	0	0	0	0	0	0	0	0	0	0	0	0	0	0	0	0	0	0	0	0	0	0	0
0	0	0	0	0	0	0	0	0	0	0	0	0	0	0	0	0	0	0	0	0	0	0	0	0	0	0	0	0	0	0
0	0	0	0	0	0	0	0	0	0	0	0	0	0	0	0	0	0	0	0	0	0	0	0	0	0	0	0	0	0	0
0	0	0	0	0	0	0	0	0	0	0	0	0	0	0	0	0	0	0	0	0	0	0	0	0	0	0	0	0	0	0
0	0	0	0	0	0	0	0	0	0	0	0	0	0	0	0	0	0	0	0	0	0	0	0	0	0	0	0	0	0	0
0	0	0	0	0	0	0	0	0	0	0	0	0	0	0	0	0	0	0	0	0	0	0	0	0	0	0	0	0	0	0
0	0	0	0	0	0	0	0	0	0	0	0	0	0	0	0	0	0	0	0	0	0	0	0	0	0	0	0	0	0	0
0	0	0	0	0	0	0	0	0	0	0	0	0	0	0	0	0	0	0	0	0	0	0	0	0	0	0	0	0	0	0
0	0	0	0	0	0	0	0	0	0	0	0	0	0	0	0	0	0	0	0	0	0	0	0	0	0	0	0	0	0	0
0	0	0	0	0	0	0	0	0	0	0	0	0	0	0	0	0	0	0	0	0	0	0	0	0	0	0	0	0	0	0
0	0	0	0	0	0	0	0	0	0	0	0	0	0	0	0	0	0	0	0	0	0	0	0	0	0	0	0	0	0	0
0	0	0	0	0	0	0	0	0	0	0	0	0	0	0	0	0	0	0	0	0	0	0	0	0	0	0	0	0	0	0
0	0	0	0	0	0	0	0	0	0	0	0	0	0	0	0	0	0	0	0	0	0	0	0	0	0	0	0	0	0	0
0	0	0	0	0	0	0	0	0	0	0	0	0	0	0	0	0	0	0	0	0	0	0	0	0	0	0	0	0	0	0
0	0	0	0	0	0	0	0	0	0	0	0	0	0	0	0	0	0	0	0	0	0	0	0	0	0	0	0	0	0	0
0	0	0	0	0	0	0	0	0	0	0	0	0	0	0	0	0	0	0	0	0	0	0	0	0	0	0	0	0	0	0
0	0	0	0	0	0	0	0	0	0	0	0	0	0	0	0	0	0	0	0	0	0	0	0	0	0	0	0	0	0	0
0	0	0	0	0	0	0	0	0	0	0	0	0	0	0	0	0	0	0	0	0	0	0	0	0	0	0	0	0	0	0
0	0	0	0	0	0	0	0	0	0	0	0	0	0	0	0	0	0	0	0	0	0	0	0	0	0	0	0	0	0	0
0	0	0	0	0	0	0	0	0	0	0	0	0	0	0	0	0	0	0	0	0	0	0	0	0	0	0	0	0	0	0
0	0	0	0	0	0	0	0	0	0	0	0	0	0	0	0	0	0	0	0	0	0	0	0	0	0	0	0	0	0	0
0	0	0	0	0	0	0	0	0	0	0	0	0	0	0	0	0	0	0	0	0	0	0	0	0	0	0	0	0	0	0
0	0	0	0	0	0	0	0	0	0	0	0	0	0	0	0	0	0	0	0	0	0	0	0	0	0	0	0	0	0	0
0	0	0	0	0	0	0	0	0	0	0	0	0	0	0	0	0	0	0	0	0	0	0	0	0	0	0	0	0	0	0
0	0	0	0	0	0	0	0	0	0	0	0	0	0	0	0	0	0	0	0	0	0	0	0	0	0	0	0	0	0	0
0	0	0	0	0	0	0	0	0	0	0	0	0	0	0	0	0	0	0	0	0	0	0	0	0	0	0	0	0	0	0
0	0	0	0	0	0	0	0	0	0	0	0	0	0	0	0	0	0	0	0	0	0	0	0	0	0	0	0	0	0	0
0	0	0	0	0	0	0	0	0	0	0	0	0	0	0	0	0	0	0	0	0	0	0	0	0	0	0	0	0	0	0
0	0	0	0	0	0	0	0	0	0	0	0	0	0	0	0	0	0	0	0	0	0	0	0	0	0	0	0	0	0	0
0	0	0	0	0	0	0	0	0	0	0	0	0	0	0	0	0	0	0	0	0	0	0	0	0	0	0	0	0	0	0
0	0	0	0	0	0	0	0	0	0	0	0	0	0	0	0	0	0	0	0	0	0	0	0	0	0	0	0	0	0	0
0	0	0	0	0	0	0	0	0	0	0	0	0	0	0	0	0	0	0	0	0	0	0	0	0	0	0	0	0	0	0
0	0	0	0	0	0	0	0	0	0	0	0	0	0	0	0	0	0	0	0	0	0	0	0	0	0	0	0	0	0	0
0	0	0	0	0	0	0	0	0	0	0	0	0	0	0	0	0	0	0	0	0	0	0	0	0	0	0	0	0	0	0
0	0	0	0	0	0	0	0	0	0	0	0	0	0	0	0	0	0	0	0	0	0	0	0	0	0	0	0	0	0	0
0	0	0	0	0	0	0	0	0	0	0	0	0	0	0	0	0	0	0	0	0	0	0	0	0	0	0	0	0	0	0
0	0	0	0	0	0	0	0	0	0	0	0	0	0	0	0	0	0	0	0	0	0	0	0	0	0	0	0	0	0	0
0	0	0	0	0	0	0	0	0	0	0	0	0	0	0	0	0	0	0	0	0	0	0	0	0	0	0	0	0	0	0
0	0	0	0	0	0	0	0	0	0	0	0	0	0	0	0	0	0	0	0	0	0	0	0	0	0	0	0	0	0	0
0	0	0	0	0	0	0	0	0	0	0	0	0	0	0	0	0	0	0	0	0	0	0	0	0	0	0	0	0	0	0
0	0	0	0	0	0	0	0	0	0	0	0	0	0	0	0	0	0	0	0	0	0	0	0	0	0	0	0	0	0	0
0	0	0	0	0	0	0	0	0	0	0	0	0	0	0	0	0	0	0	0	0	0	0	0	0	0	0	0	0	0	0
0	0	0	0	0	0	0	0	0	0	0	0	0	0	0	0	0	0	0	0	0	0	0	0	0	0	0	0	0	0	0
0	0	0	0	0	0	0	0	0	0	0	0	0	0	0	0	0	0	0	0	0	0	0	0	0	0	0	0	0	0	0
0	0	0	0	0	0	0	0	0	0	0	0	0	0	0	0	0	0	0	0	0	0	0	0	0	0	0	0	0	0	0
0	0	0	0	0	0	0	0	0	0	0	0	0	0	0	0	0	0	0	0	0	0	0	0	0	0	0	0	0	0	0
0	0	0	0	0	0	0	0	0	0	0	0	0	0	0	0	0	0	0	0	0	0	0	0	0	0	0	0	0	0	0
0	0	0	0	0	0	0	0	0	0	0	0	0	0	0	0	0	0	0	0	0	0	0	0	0	0	0	0	0	0	0
0	0	0	0	0	0	0	0	0	0	0	0	0	0	0	0	0	0	0	0	0	0	0	0	0	0	0	0	0	0	0
0	0	0	0	0	0	0	0	0	0	0	0	0	0	0	0	0	0	0	0	0	0	0	0	0	0	0	0	0	0	0
0	0	0	0	0	0	0	0	0	0	0	0	0	0	0	0	0	0	0	0	0	0	0	0	0	0	0	0	0	0	0
0	0	0	0	0	0	0	0	0	0	0	0	0	0	0	0	0	0	0	0	0	0	0	0	0	0	0	0	0	0	0
0	0	0	0	0	0	0	0	0	0	0	0	0	0	0	0	0	0	0	0	0	0	0	0	0	0	0	0	0	0	0
0	0	0	0	0	0	0	0	0	0	0	0	0	0	0	0	0	0	0	0	0	0	0	0	0	0	0	0	0	0	0
0	0	0	0	0	0	0	0	0	0	0	0	0	0	0	0	0	0	0	0	0	0	0	0	0	0	0	0	0	0	0
0	0	0	0	0	0	0	0	0	0	0	0	0	0	0	0	0	0	0	0	0	0	0	0	0	0	0	0	0	0	0
0	0	0	0	0	0	0	0	0	0	0	0	0	0	0	0	0	0	0	0	0	0	0	0	0	0	0	0	0	0	0
0	0	0	0	0	0	0	0	0	0	0	0	0	0	0	0	0	0	0	0	0	0	0	0	0	0	0	0	0	0	0
0	0	0	0	0	0	0	0	0	0	0	0	0	0	0	0	0	0	0	0	0	0	0	0	0	0	0	0	0	0	0
0	0	0	0	0	0	0	0	0	0	0	0	0	0	0	0	0	0	0	0	0	0	0	0	0	0	0	0	0	0	0
0	0	0	0	0	0	0	0	0	0	0	0	0	0	0	0	0	0	0	0	0	0	0	0	0	0	0	0	0	0	0
0	0	0	0	0	0	0	0	0	0	0	0	0	0	0	0	0	0	0	0	0	0	0	0	0	0	0	0	0	0	0
0	0	0	0	0	0	0	0	0	0	0	0	0	0	0	0	0	0	0	0	0	0	0	0	0	0	0	0	0	0	0
0	0	0	0	0	0	0	0	0	0	0	0	0	0	0	0	0	0	0	0	0	0	0	0	0	0	0	0	0	0	0
0	0	0	0	0	0	0	0	0	0	0	0	0	0	0	0	0	0	0	0	0	0	0	0	0	0	0	0	0	0	0
0	0	0	0	0	0	0	0	0	0	0	0	0	0	0	0	0	0	0	0	0	0	0	0	0	0	0	0	0	0	0
0	0	0	0	0	0	0	0	0	0	0	0	0	0	0	0	0	0	0	0	0	0	0	0	0	0	0	0	0	0	0
0	0	0	0	0	0	0	0	0	0	0	0	0	0	0	0	0	0	0	0	0	0	0	0	0	0	0	0	0	0	0
0	0	0	0	0	0	0	0	0	0	0	0	0	0	0	0	0	0	0	0	0	0	0	0	0	0	0	0	0	0	0
0	0	0	0	0	0	0	0	0	0	0	0	0	0	0	0	0	0	0	0	0	0	0	0	0	0	0	0	0	0	0
0	0	0	0	0	0	0	0	0	0	0	0	0	0	0	0	0	0	0	0	0	0	0	0	0	0	0	0	0	0	0
0	0	0	0	0	0	0	0	0	0	0	0	0	0	0	0	0	0	0	0	0	0	0	0	0	0	0	0	0	0	0
0	0	0	0	0	0	0	0	0	0	0	0	0	0	0	0	0	0	0	0	0	0	0	0	0	0	0	0	0	0	0
0	0	0	0	0	0	0	0	0	0	0	0	0	0	0	0	0	0	0	0	0	0	0	0	0	0	0	0	0	0	0
0	0	0	0	0	0	0	0	0	0	0	0	0	0	0	0	0	0	0	0	0	0	0	0	0	0	0	0	0	0	0
0	0	0	0	0	0	0	0	0	0	0	0	0	0	0	0	0	0	0	0	0	0	0	0	0	0	0	0	0	0	0
0	0	0	0	0	0	0	0	0	0	0	0	0	0	0	0	0	0	0	0	0	0	0	0	0	0	0	0	0	0	0
0	0	0	0	0	0	0	0	0	0	0	0	0	0	0	0	0	0	0	0	0	0	0	0	0	0	0	0	0	0	0
0	0	0	0	0	0	0	0	0	0	0	0	0	0	0	0	0	0	0	0	0	0	0	0	0	0	0	0	0	0	0
0	0	0	0	0	0	0	0	0	0	0	0	0	0	0	0	0	0	0	0	0	0	0	0	0	0	0	0	0	0	0
0	0	0	0	0	0	0	0	0	0	0	0	0	0	0	0	0	0	0	0	0	0	0	0	0	0	0	0	0	0	0
0	0	0	0	0	0	0	0	0	0	0	0	0	0	0	0	0	0	0	0	0	0	0	0	0	0	0	0	0	0	0
0	0	0	0	0	0	0	0	0	0	0	0	0	0	0	0	0	0	0	0	0	0	0	0	0	0	0	0	0	0	0
0	0	0	0	0	0	0	0	0	0	0	0	0	0	0	0	0	0	0	0	0	0	0	0	0	0	0	0	0	0	0
0	0	0	0	0	0	0	0	0	0	0	0	0	0	0	0	0	0	0	0	0	0	0	0	0	0	0	0	0	0	0
0	0	0	0	0	0	0	0	0	0	0	0	0	0	0	0	0	0	0	0	0	0	0	0	0	0	0	0	0	0	0
0	0	0	0	0	0	0	0	0	0	0	0	0	0	0	0	0	0	0	0	0	0	0	0	0	0	0	0	0	0	0
0	0	0	0	0	0	0	0	0	0	0	0	0	0	0	0	0	0	0	0	0	0	0	0	0	0	0	0	0	0	0
0	0	0	0	0	0	0	0	0	0	0	0	0	0	0	0	0	0	0	0	0	0	0	0	0	0	0	0	0	0	0
0	0	0	0	0	0	0	0	0	0	0	0	0	0	0	0	0	0	0	0	0	0	0	0	0	0	0	0	0	0	0
0	0	0	0	0	0	0	0	0	0	0	0	0	0	0	0	0	0	0	0	0	0	0	0	0	0	0	0	0	0	0
0	0	0	0	0	0	0	0	0	0	0	0	0	0	0	0	0	0	0	0	0	0	0	0	0	0	0	0	0	0	0
0	0	0	0	0	0	0	0	0	0	0	0	0	0	0	0	0	0	0	0	0	0	0	0	0	0	0	0	0	0	0
0	0	0	0	0	0	0	0	0	0	0	0	0	0	0	0	0	0	0	0	0	0	0	0	0	0	0	0	0	0	0
0	0	0	0	0	0	0	0	0	0	0	0	0	0	0	0	0	0	0	0	0	0	0	0	0	0	0	0	0	0	0
0	0	0	0	0	0	0	0	0	0	0	0	0	0	0	0	0	0	0	0	0	0	0	0	0	0	0	0	0	0	0
0	0	0	0	0	0	0	0	0	0	0	0	0	0	0	0	0	0	0	0	0	0	0	0	0	0	0	0	0	0	0
0	0	0	0	0	0	0	0	0	0	0	0	0	0	0	0	0	0	0	0	0	0	0	0	0	0	0	0	0	0	0
0	0	0	0	0	0	0	0	0	0	0	0	0	0	0	0	0	0	0	0	0	0	0	0	0	0	0	0	0	0	0
0	0	0	0	0	0	0	0	0	0	0	0	0	0	0	0	0	0	0	0	0	0	0	0	0	0	0	0	0	0	0
0	0	0	0	0	0	0	0	0	0	0	0	0	0	0	0	0	0	0	0	0	0	0	0	0	0	0	0	0	0	0
0	0	0	0	0	0	0	0	0	0	0	0	0	0	0	0	0	0	0	0	0	0	0	0	0	0	0	0	0	0	0
0	0	0	0	0	0	0	0	0	0	0	0	0	0	0	0	0	0	0	0	0	0	0	0	0	0	0	0	0	0	0
0	0	0	0	0	0	0	0	0	0	0	0	0	0	0	0	0	0	0	0	0	0	0	0	0	0	0	0	0	0	0
0	0	0	0	0	0	0	0	0	0	0	0	0	0	0	0	0	0	0	0	0	0	0	0	0	0	0	0	0	0	0
0	0	0	0	0	0	0	0	0	0	0	0	0	0	0	0	0	0	0	0	0	0	0	0	0	0	0	0	0	0	0
0	0	0	0	0	0	0	0	0	0	0	0	0	0	0	0	0	0	0	0	0	0	0	0	0	0	0	0	0	0	0
0	0	0	0	0	0	0	0	0	0	0	0	0	0	0	0	0	0	0	0	0	0	0	0	0	0	0	0	0	0	0
0	0	0	0	0	0	0	0	0	0	0	0	0	0	0	0	0	0	0	0	0	0	0	0	0	0	0	0	0	0	0
0	0	0	0	0	0	0	0	0	0	0	0	0	0	0	0	0	0	0	0	0	0	0	0	0	0	0	0	0	0	0
0	0	0	0	0	0	0	0	0	0	0	0	0	0	0	0	0	0	0	0	0	0	0	0	0	0	0	0	0	0	0
0	0	0	0	0	0	0	0	0	0	0	0	0	0	0	0	0	0	0	0	0	0	0	0	0	0	0	0	0	0	0
0	0	0	0	0	0	0	0	0	0	0	0	0	0	0	0	0	0	0	0	0	0	0	0	0	0	0	0	0	0	0
0	0	0	0	0	0	0	0	0	0	0	0	0	0	0	0	0	0	0	0	0	0	0	0	0	0	0	0	0	0	0
0	0	0	0	0	0	0	0	0	0	0	0	0	0	0	0	0	0	0	0	0	0	0	0	0	0	0	0	0	0	0
0	0	0	0	0	0	0	0	0	0	0	0	0	0	0	0	0	0	0	0	0	0	0	0	0	0	0	0	0	0	0
0	0	0	0	0	0	0	0	0	0	0	0	0	0	0	0	0	0	0	0	0	0	0	0	0	0	0	0	0	0	0
0	0	0	0	0	0	0	0	0	0	0	0	0	0	0	0	0	0	0	0	0	0	0	0	0	0	0	0	0	0	0
0	0	0	0	0	0	0	0	0	0	0	0	0	0	0	0	0	0	0	0	0	0	0	0	0	0	0	0	0	0	0
0	0	0	0	0	0	0	0	0	0	0	0	0	0	0	0	0	0	0	0	0	0	0	0	0	0	0	0	0	0	0
0	0	0	0	0	0	0	0	0	0	0	0	0	0	0	0	0	0	0	0	0	0	0	0	0	0	0	0	0	0	0
0	0	0	0	0	0	0	0	0	0	0	0	0	0	0	0	0	0	0	0	0	0	0	0	0	0	0	0	0	0	0
0	0	0	0	0	0	0	0	0	0	0	0	0	0	0	0	0	0	0	0	0	0	0	0	0	0	0	0	0	0	0
0	0	0	0	0	0	0	0	0	0	0	0	0	0	0	0	0	0	0	0	0	0	0	0	0	0	0	0	0	0	0
0	0	0	0	0	0	0	0	0	0	0	0	0	0	0	0	0	0	0	0	0	0	0	0	0	0	0	0	0	0	0
0	0	0	0	0	0	0	0	0	0	0	0	0	0	0	0	0	0	0	0	0	0	0	0	0	0	0	0	0	0	0
0	0	0	0	0	0	0	0	0	0	0	0	0	0	0	0	0	0	0	0	0	0	0	0	0	0	0	0	0	0	0
0	0	0	0	0	0	0	0	0	0	0	0	0	0	0	0	0	0	0	0	0	0	0	0	0	0	0	0	0	0	0
0	0	0	0	0	0	0	0	0	0	0	0	0	0	0	0	0	0	0	0	0	0	0	0	0	0	0	0	0	0	0
0	0	0	0	0	0	0	0	0	0	0	0	0	0	0	0	0	0	0	0	0	0	0	0	0	0	0	0	0	0	0
0	0	0	0	0	0	0	0	0	0	0	0	0	0	0	0	0	0	0	0	0	0	0	0	0	0	0	0	0	0	0
0	0	0	0	0	0	0	0	0	0	0	0	0	0	0	0	0	0	0	0	0	0	0	0	0	0	0	0	0	0	0
0	0	0	0	0	0	0	0	0	0	0	0	0	0	0	0	0	0	0	0	0	0	0	0	0	0	0	0	0	0	0
0	0	0	0	0	0	0	0	0	0	0	0	0	0	0	0	0	0	0	0	0	0	0	0	0	0	0	0	0	0	0
0	0	0	0	0	0	0	0	0	0	0	0	0	0	0	0	0	0	0	0	0	0	0	0	0	0	0	0	0	0	0
0	0	0	0	0	0	0	0	0	0	0	0	0	0	0	0	0	0	0	0	0	0	0	0	0	0	0	0	0	0	0
0	0	0	0	0	0	0	0	0	0	0	0	0	0	0	0	0	0	0	0	0	0	0	0	0	0	0	0	0	0	0
0	0	0	0	0	0	0	0	0	0	0	0	0	0	0	0	0	0	0	0	0	0	0	0	0	0	0	0	0	0	0
0	0	0	0	0	0	0	0	0	0	0	0	0	0	0	0	0	0	0	0	0	0	0	0	0	0	0	0	0	0	0
0	0	0	0	0	0	0	0	0	0	0	0	0	0	0	0	0	0	0	0	0	0	0	0	0	0	0	0	0	0	0
0	0	0	0	0	0	0	0	0	0	0	0	0	0	0	0	0	0	0	0	0	0	0	0	0	0	0	0	0	0	0
0	0	0	0	0	0	0	0	0	0	0	0	0	0	0	0	0	0	0	0	0	0	0	0	0	0	0	0	0	0	0
0	0	0	0	0	0	0	0	0	0	0	0	0	0	0	0	0	0	0	0	0	0	0	0	0	0	0	0	0	0	0
0	0	0	0	0	0	0	0	0	0	0	0	0	0	0	0	0	0	0	0	0	0	0	0	0	0	0	0	0	0	0
0	0	0	0	0	0	0	0	0	0	0	0	0	0	0	0	0	0	0	0	0	0	0	0	0	0	0	0	0	0	0
0	0	0	0	0	0	0	0	0	0	0	0	0	0	0	0	0	0	0	0	0	0	0	0	0	0	0	0	0	0	0
0	0	0	0	0	0	0	0	0	0	0	0	0	0	0	0	0	0	0	0	0	0	0	0	0	0	0	0	0	0	0
0	0	0	0	0	0	0	0	0	0	0	0	0	0	0	0	0	0	0	0	0	0	0	0	0	0	0	0	0	0	0
0	0	0	0	0	0	0	0	0	0	0	0	0	0	0	0	0	0	0	0	0	0	0	0	0	0	0	0	0	0	0
0	0	0	0	0	0	0	0	0	0	0	0	0	0	0	0	0	0	0	0	0	0	0	0	0	0	0	0	0	0	0
0	0	0	0	0	0	0	0	0	0	0	0	0	0	0	0	0	0	0	0	0	0	0	0	0	0	0	0	0	0	0
0	0	0	0	0	0	0	0	0	0	0	0	0	0	0	0	0	0	0	0	0	0	0	0	0	0	0	0	0	0	0
0	0	0	0	0	0	0	0	0	0	0	0	0	0	0	0	0	0	0	0	0	0	0	0	0	0	0	0	0	0	0
0	0	0	0	0	0	0	0	0	0	0	0	0	0	0	0	0	0	0	0	0	0	0	0	0	0	0	0	0	0	0
0	0	0	0	0	0	0	0	0	0	0	0	0	0	0	0	0	0	0	0	0	0	0	0	0	0	0	0	0	0	0
0	0	0	0	0	0	0	0	0	0	0	0	0	0	0	0	0	0	0	0	0	0	0	0	0	0	0	0	0	0	0
0	0	0	0	0	0	0	0	0	0	0	0	0	0	0	0	0	0	0	0	0	0	0	0	0	0	0	0	0	0	0
0	0	0	0	0	0	0	0	0	0	0	0	0	0	0	0	0	0	0	0	0	0	0	0	0	0	0	0	0	0	0
0	0	0	0	0	0	0	0	0	0	0	0	0	0	0	0	0	0	0	0	0	0	0	0	0	0	0	0	0	0	0
0	0	0	0	0	0	0	0	0	0	0	0	0	0	0	0	0	0	0	0	0	0	0	0	0	0	0	0	0	0	0
0	0	0	0	0	0	0	0	0	0	0	0	0	0	0	0	0	0	0	0	0	0	0	0	0	0	0	0	0	0	0
0	0	0	0	0	0	0	0	0	0	0	0	0	0	0	0	0	0	0	0	0	0	0	0	0	0	0	0	0	0	0
0	0	0	0	0	0	0	0	0	0	0	0	0	0	0	0	0	0	0	0	0	0	0	0	0	0	0	0	0	0	0
0	0	0	0	0	0	0	0	0	0	0	0	0	0	0	0	0	0	0	0	0	0	0	0	0	0	0	0	0	0	0
0	0	0	0	0	0	0	0	0	0	0	0	0	0	0	0	0	0	0	0	0	0	0	0	0	0	0	0	0	0	0
0	0	0	0	0	0	0	0	0	0	0	0	0	0	0	0	0	0	0	0	0	0	0	0	0	0	0	0	0	0	0
0	0	0	0	0	0	0	0	0	0	0	0	0	0	0	0	0	0	0	0	0	0	0	0	0	0	0	0	0	0	0
0	0	0	0	0	0	0	0	0	0	0	0	0	0	0	0	0	0	0	0	0	0	0	0	0	0	0	0	0	0	0
0	0	0	0	0	0	0	0	0	0	0	0	0	0	0	0	0	0	0	0	0	0	0	0	0	0	0	0	0	0	0
0	0	0	0	0	0	0	0	0	0	0	0	0	0	0	0	0	0	0	0	0	0	0	0	0	0	0	0	0	0	0
0	0	0	0	0	0	0	0	0	0	0	0	0	0	0	0	0	0	0	0	0	0	0	0	0	0	0	0	0	0	0
0	0	0	0	0	0	0	0	0	0	0	0	0	0	0	0	0	0	0	0	0	0	0	0	0	0	0	0	0	0	0
0	0	0	0	0	0	0	0	0	0	0	0	0	0	0	0	0	0	0	0	0	0	0	0	0	0	0	0	0	0	0
0	0	0	0	0	0	0	0	0	0	0	0	0	0	0	0	0	0	0	0	0	0	0	0	0	0	0	0	0	0	0
0	0	0	0	0	0	0	0	0	0	0	0	0	0	0	0	0	0	0	0	0	0	0	0	0	0	0	0	0	0	0
0	0	0	0	0	0	0	0	0	0	0	0	0	0	0	0	0	0	0	0	0	0	0	0	0	0	0	0	0	0	0
0	0	0	0	0	0	0	0	0	0	0	0	0	0	0	0	0	0	0	0	0	0	0	0	0	0	0	0	0	0	0
0	0	0	0	0	0	0	0	0	0	0	0	0	0	0	0	0	0	0	0	0	0	0	0	0	0	0	0	0	0	0
0	0	0	0	0	0	0	0	0	0	0	0	0	0	0	0	0	0	0	0	0	0	0	0	0	0	0	0	0	0	0
0	0	0	0	0	0	0	0	0	0	0	0	0	0	0	0	0	0	0	0	0	0	0	0	0	0	0	0	0	0	0
0	0	0	0	0	0	0	0	0	0	0	0	0	0	0	0	0	0	0	0	0	0	0	0	0	0	0	0	0	0	0
0	0	0	0	0	0	0	0	0	0	0	0	0	0	0	0	0	0	0	0	0	0	0	0	0	0	0	0	0	0	0
0	0	0	0	0	0	0	0	0	0	0	0	0	0	0	0	0	0	0	0	0	0	0	0	0	0	0	0	0	0	0
0	0	0	0	0	0	0	0	0	0	0	0	0	0	0	0	0	0	0	0	0	0	0	0	0	0	0	0	0	0	0
0	0	0	0	0	0	0	0	0	0	0	0	0	0	0	0	0	0	0	0	0	0	0	0	0	0	0	0	0	0	0
0	0	0	0	0	0	0	0	0	0	0	0	0	0	0	0	0	0	0	0	0	0	0	0	0	0	0	0	0	0	0
0	0	0	0	0	0	0	0	0	0	0	0	0	0	0	0	0	0	0	0	0	0	0	0	0	0	0	0	0	0	0
0	0	0	0	0	0	0	0	0	0	0	0	0	0	0	0	0	0	0	0	0	0	0	0	0	0	0	0	0	0	0
0	0	0	0	0	0	0	0	0	0	0	0	0	0	0	0	0	0	0	0	0	0	0	0	0	0	0	0	0	0	0
0	0	0	0	0	0	0	0	0	0	0	0	0	0	0	0	0	0	0	0	0	0	0	0	0	0	0	0	0	0	0
0	0	0	0	0	0	0	0	0	0	0	0	0	0	0	0	0	0	0	0	0	0	0	0	0	0	0	0	0	0	0
0	0	0	0	0	0	0	0	0	0	0	0	0	0	0	0	0	0	0	0	0	0	0	0	0	0	0	0	0	0	0
0	0	0	0	0	0	0	0	0	0	0	0	0	0	0	0	0	0	0	0	0	0	0	0	0	0	0	0	0	0	0
0	0	0	0	0	0	0	0	0	0	0	0	0	0	0	0	0	0	0	0	0	0	0	0	0	0	0	0	0	0	0
0	0	0	0	0	0	0	0	0	0	0	0	0	0	0	0	0	0	0	0	0	0	0	0	0	0	0	0	0	0	0
0	0	0	0	0	0	0	0	0	0	0	0	0	0	0	0	0	0	0	0	0	0	0	0	0	0	0	0	0	0	0
0	0	0	0	0	0	0	0	0	0	0	0	0	0	0	0	0	0	0	0	0	0	0	0	0	0	0	0	0	0	0
0	0	0	0	0	0	0	0	0	0	0	0	0	0	0	0	0	0	0	0	0	0	0	0	0	0	0	0	0	0	0
0	0	0	0	0	0	0	0	0	0	0	0	0	0	0	0	0	0	0	0	0	0	0	0	0	0	0	0	0	0	0
0	0	0	0	0	0	0	0	0	0	0	0	0	0	0	0	0	0	0	0	0	0	0	0	0	0	0	0	0	0	0
0	0	0	0	0	0	0	0	0	0	0	0	0	0	0	0	0	0	0	0	0	0	0	0	0	0	0	0	0	0	0
0	0	0	0	0	0	0	0	0	0	0	0	0	0	0	0	0	0	0	0	0	0	0	0	0	0	0	0	0	0	0
0	0	0	0	0	0	0	0	0	0	0	0	0	0	0	0	0	0	0	0	0	0	0	0	0	0	0	0	0	0	0
0	0	0	0	0	0	0	0	0	0	0	0	0	0	0	0	0	0	0	0	0	0	0	0	0	0	0	0	0	0	0
0	0	0	0	0	0	0	0	0	0	0	0	0	0	0	0	0	0	0	0	0	0	0	0	0	0	0	0	0	0	0
0	0	0	0	0	0	0	0	0	0	0	0	0	0	0	0	0	0	0	0	0	0	0	0	0	0	0	0	0	0	0
0	0	0	0	0	0	0	0	0	0	0	0	0	0	0	0	0	0	0	0	0	0	0	0	0	0	0	0	0	0	0
0	0	0	0	0	0	0	0	0	0	0	0	0	0	0	0	0	0	0	0	0	0	0	0	0	0	0	0	0	0	0
0	0	0	0	0	0	0	0	0	0	0	0	0	0	0	0	0	0	0	0	0	0	0	0	0	0	0	0	0	0	0
0	0	0	0	0	0	0	0	0	0	0	0	0	0	0	0	0	0	0	0	0	0	0	0	0	0	0	0	0	0	0
0	0	0	0	0	0	0	0	0	0	0	0	0	0	0	0	0	0	0	0	0	0	0	0	0	0	0	0	0	0	0
0	0	0	0	0	0	0	0	0	0	0	0	0	0	0	0	0	0	0	0	0	0	0	0	0	0	0	0	0	0	0
0	0	0	0	0	0	0	0	0	0	0	0	0	0	0	0	0	0	0	0	0	0	0	0	0	0	0	0	0	0	0
0	0	0	0	0	0	0	0	0	0	0	0	0	0	0	0	0	0	0	0	0	0	0	0	0	0	0	0	0	0	0
0	0	0	0	0	0	0	0	0	0	0	0	0	0	0	0	0	0	0	0	0	0	0	0	0	0	0	0	0	0	0
0	0	0	0	0	0	0	0	0	0	0	0	0	0	0	0	0	0	0	0	0	0	0	0	0	0	0	0	0	0	0
0	0	0	0	0	0	0	0	0	0	0	0	0	0	0	0	0	0	0	0	0	0	0	0	0	0	0	0	0	0	0
0	0	0	0	0	0	0	0	0	0	0	0	0	0	0	0	0	0	0	0	0	0	0	0	0	0	0	0	0	0	0
0	0	0	0	0	0	0	0	0	0	0	0	0	0	0	0	0	0	0	0	0	0	0	0	0	0	0	0	0	0	0
0	0	0	0	0	0	0	0	0	0	0	0	0	0	0	0	0	0	0	0	0	0	0	0	0	0	0	0	0	0	0
0	0	0	0	0	0	0	0	0	0	0	0	0	0	0	0	0	0	0	0	0	0	0	0	0	0	0	0	0	0	0
0	0	0	0	0	0	0	0	0	0	0	0	0	0	0	0	0	0	0	0	0	0	0	0	0	0	0	0	0	0	0
0	0	0	0	0	0	0	0	0	0	0	0	0	0	0	0	0	0	0	0	0	0	0	0	0	0	0	0	0	0	0
0	0	0	0	0	0	0	0	0	0	0	0	0	0	0	0	0	0	0	0	0	0	0	0	0	0	0	0	0	0	0
0	0	0	0	0	0	0	0	0	0	0	0	0	0	0	0	0	0	0	0	0	0	0	0	0	0	0	0	0	0	0
0	0	0	0	0	0	0	0	0	0	0	0	0	0	0	0	0	0	0	0	0	0	0	0	0	0	0	0	0	0	0
0	0	0	0	0	0	0	0	0	0	0	0	0	0	0	0	0	0	0	0	0	0	0	0	0	0	0	0	0	0	0
0	0	0	0	0	0	0	0	0	0	0	0	0	0	0	0	0	0	0	0	0	0	0	0	0	0	0	0	0	0	0
0	0	0	0	0	0	0	0	0	0	0	0	0	0	0	0	0	0	0	0	0	0	0	0	0	0	0	0	0	0	0
0	0	0	0	0	0	0	0	0	0	0	0	0	0	0	0	0	0	0	0	0	0	0	0	0	0	0	0	0	0	0
0	0	0	0	0	0	0	0	0	0	0	0	0	0	0	0	0	0	0	0	0	0	0	0	0	0	0	0	0	0	0
0	0	0	0	0	0	0	0	0	0	0	0	0	0	0	0	0	0	0	0	0	0	0	0	0	0	0	0	0	0	0
0	0	0	0	0	0	0	0	0	0	0	0	0	0	0	0	0	0	0	0	0	0	0	0	0	0	0	0	0	0	0
0	0	0	0	0	0	0	0	0	0	0	0	0	0	0	0	0	0	0	0	0	0	0	0	0	0	0	0	0	0	0
0	0	0	0	0	0	0	0	0	0	0	0	0	0	0	0	0	0	0	0	0	0	0	0	0	0	0	0	0	0	0
0	0	0	0	0	0	0	0	0	0	0	0	0	0	0	0	0	0	0	0	0	0	0	0	0	0	0	0	0	0	0
0	0	0	0	0	0	0	0	0	0	0	0	0	0	0	0	0	0	0	0	0	0	0	0	0	0	0	0	0	0	0
0	0	0	0	0	0	0	0	0	0	0	0	0	0	0	0	0	0	0	0	0	0	0	0	0	0	0	0	0	0	0
0	0	0	0	0	0	0	0	0	0	0	0	0	0	0	0	0	0	0	0	0	0	0	0	0	0	0	0	0	0	0
0	0	0	0	0	0	0	0	0	0	0	0	0	0	0	0	0	0	0	0	0	0	0	0	0	0	0	0	0	0	0
0	0	0	0	0	0	0	0	0	0	0	0	0	0	0	0	0	0	0	0	0	0	0	0	0	0	0	0	0	0	0
0	0	0	0	0	0	0	0	0	0	0	0	0	0	0	0	0	0	0	0	0	0	0	0	0	0	0	0	0	0	0
0	0	0	0	0	0	0	0	0	0	0	0	0	0	0	0	0	0	0	0	0	0	0	0	0	0	0	0	0	0	0
0	0	0	0	0	0	0	0	0	0	0	0	0	0	0	0	0	0	0	0	0	0	0	0	0	0	0	0	0	0	0
0	0	0	0	0	0	0	0	0	0	0	0	0	0	0	0	0	0	0	0	0	0	0	0	0	0	0	0	0	0	0
0	0	0	0	0	0	0	0	0	0	0	0	0	0	0	0	0	0	0	0	0	0	0	0	0	0	0	0	0	0	0
0	0	0	0	0	0	0	0	0	0	0	0	0	0	0	0	0	0	0	0	0	0	0	0	0	0	0	0	0	0	0
0	0	0	0	0	0	0	0	0	0	0	0	0	0	0	0	0	0	0	0	0	0	0	0	0	0	0	0	0	0	0
0	0	0	0	0	0	0	0	0	0	0	0	0	0	0	0	0	0	0	0	0	0	0	0	0	0	0	0	0	0	0
0	0	0	0	0	0	0	0	0	0	0	0	0	0	0	0	0	0	0	0	0	0	0	0	0	0	0	0	0	0	0
0	0	0	0	0	0	0	0	0	0	0	0	0	0	0	0	0	0	0	0	0	0	0	0	0	0	0	0	0	0	0
0	0	0	0	0	0	0	0	0	0	0	0	0	0	0	0	0	0	0	0	0	0	0	0	0	0	0	0	0	0	0
0	0	0	0	0	0	0	0	0	0	0	0	0	0	0	0	0	0	0	0	0	0	0	0	0	0	0	0	0	0	0
0	0	0	0	0	0	0	0	0	0	0	0	0	0	0	0	0	0	0	0	0	0	0	0	0	0	0	0	0	0	0
0	0	0	0	0	0	0	0	0	0	0	0	0	0	0	0	0	0	0	0	0	0	0	0	0	0	0	0	0	0	0
0	0	0	0	0	0	0	0	0	0	0	0	0	0	0	0	0	0	0	0	0	0	0	0	0	0	0	0	0	0	0
0	0	0	0	0	0	0	0	0	0	0	0	0	0	0	0	0	0	0	0	0	0	0	0	0	0	0	0	0	0	0
0	0	0	0	0	0	0	0	0	0	0	0	0	0	0	0	0	0	0	0	0	0	0	0	0	0	0	0	0	0	0
0	0	0	0	0	0	0	0	0	0	0	0	0	0	0	0	0	0	0	0	0	0	0	0	0	0	0	0	0	0	0
0	0	0	0	0	0	0	0	0	0	0	0	0	0	0	0	0	0	0	0	0	0	0	0	0	0	0	0	0	0	0
0	0	0	0	0	0	0	0	0	0	0	0	0	0	0	0	0	0	0	0	0	0	0	0	0	0	0	0	0	0	0
0	0	0	0	0	0	0	0	0	0	0	0	0	0	0	0	0	0	0	0	0	0	0	0	0	0	0	0	0	0	0
0	0	0	0	0	0	0	0	0	0	0	0	0	0	0	0	0	0	0	0	0	0	0	0	0	0	0	0	0	0	0
0	0	0	0	0	0	0	0	0	0	0	0	0	0	0	0	0	0	0	0	0	0	0	0	0	0	0	0	0	0	0
0	0	0	0	0	0	0	0	0	0	0	0	0	0	0	0	0	0	0	0	0	0	0	0	0	0	0	0	0	0	0
0	0	0	0	0	0	0	0	0	0	0	0	0	0	0	0	0	0	0	0	0	0	0	0	0	0	0	0	0	0	0
0	0	0	0	0	0	0	0	0	0	0	0	0	0	0	0	0	0	0	0	0	0	0	0	0	0	0	0	0	0	0
0	0	0	0	0	0	0	0	0	0	0	0	0	0	0	0	0	0	0	0	0	0	0	0	0	0	0	0	0	0	0
0	0	0	0	0	0	0	0	0	0	0	0	0	0	0	0	0	0	0	0	0	0	0	0	0	0	0	0	0	0	0
0	0	0	0	0	0	0	0	0	0	0	0	0	0	0	0	0	0	0	0	0	0	0	0	0	0	0	0	0	0	0
0	0	0	0	0	0	0	0	0	0	0	0	0	0	0	0	0	0	0	0	0	0	0	0	0	0	0	0	0	0	0
0	0	0	0	0	0	0	0	0	0	0	0	0	0	0	0	0	0	0	0	0	0	0	0	0	0	0	0	0	0	0
0	0	0	0	0	0	0	0	0	0	0	0	0	0	0	0	0	0	0	0	0	0	0	0	0	0	0	0	0	0	0
0	0	0	0	0	0	0	0	0	0	0	0	0	0	0	0	0	0	0	0	0	0	0	0	0	0	0	0	0	0	0
0	0	0	0	0	0	0	0	0	0	0	0	0	0	0	0	0	0	0	0	0	0	0	0	0	0	0	0	0	0	0
0	0	0	0	0	0	0	0	0	0	0	0	0	0	0	0	0	0	0	0	0	0	0	0	0	0	0	0	0	0	0
0	0	0	0	0	0	0	0	0	0	0	0	0	0	0	0	0	0	0	0	0	0	0	0	0	0	0	0	0	0	0
0	0	0	0	0	0	0	0	0	0	0	0	0	0	0	0	0	0	0	0	0	0	0	0	0	0	0	0	0	0	0
0	0	0	0	0	0	0	0	0	0	0	0	0	0	0	0	0	0	0	0	0	0	0	0	0	0	0	0	0	0	0
0	0	0	0	0	0	0	0	0	0	0	0	0	0	0	0	0	0	0	0	0	0	0	0	0	0	0	0	0	0	0
0	0	0	0	0	0	0	0	0	0	0	0	0	0	0	0	0	0	0	0	0	0	0	0	0	0	0	0	0	0	0
0	0	0	0	0	0	0	0	0	0	0	0	0	0	0	0	0	0	0	0	0	0	0	0	0	0	0	0	0	0	0
0	0	0	0	0	0	0	0	0	0	0	0	0	0	0	0	0	0	0	0	0	0	0	0	0	0	0	0	0	0	0
0	0	0	0	0	0	0	0	0	0	0	0	0	0	0	0	0	0	0	0	0	0	0	0	0	0	0	0	0	0	0
0	0	0	0	0	0	0	0	0	0	0	0	0	0	0	0	0	0	0	0	0	0	0	0	0	0	0	0	0	0	0
0	0	0	0	0	0	0	0	0	0	0	0	0	0	0	0	0	0	0	0	0	0	0	0	0	0	0	0	0	0	0
0	0	0	0	0	0	0	0	0	0	0	0	0	0	0	0	0	0	0	0	0	0	0	0	0	0	0	0	0	0	0
0	0	0	0	0	0	0	0	0	0	0	0	0	0	0	0	0	0	0	0	0	0	0	0	0	0	0	0	0	0	0
0	0	0	0	0	0	0	0	0	0	0	0	0	0	0	0	0	0	0	0	0	0	0	0	0	0	0	0	0	0	0
0	0	0	0	0	0	0	0	0	0	0	0	0	0	0	0	0	0	0	0	0	0	0	0	0	0	0	0	0	0	0
0	0	0	0	0	0	0	0	0	0	0	0	0	0	0	0	0	0	0	0	0	0	0	0	0	0	0	0	0	0	0
0	0	0	0	0	0	0	0	0	0	0	0	0	0	0	0	0	0	0	0	0	0	0	0	0	0	0	0	0	0	0
0	0	0	0	0	0	0	0	0	0	0	0	0	0	0	0	0	0	0	0	0	0	0	0	0	0	0	0	0	0	0
0	0	0	0	0	0	0	0	0	0	0	0	0	0	0	0	0	0	0	0	0	0	0	0	0	0	0	0	0	0	0
0	0	0	0	0	0	0	0	0	0	0	0	0	0	0	0	0	0	0	0	0	0	0	0	0	0	0	0	0	0	0
0	0	0	0	0	0	0	0	0	0	0	0	0	0	0	0	0	0	0	0	0	0	0	0	0	0	0	0	0	0	0
0	0	0	0	0	0	0	0	0	0	0	0	0	0	0	0	0	0	0	0	0	0	0	0	0	0	0	0	0	0	0
0	0	0	0	0	0	0	0	0	0	0	0	0	0	0	0	0	0	0	0	0	0	0	0	0	0	0	0	0	0	0
0	0	0	0	0	0	0	0	0	0	0	0	0	0	0	0	0	0	0	0	0	0	0	0	0	0	0	0	0	0	0
0	0	0	0	0	0	0	0	0	0	0	0	0	0	0	0	0	0	0	0	0	0	0	0	0	0	0	0	0	0	0
0	0	0	0	0	0	0	0	0	0	0	0	0	0	0	0	0	0	0	0	0	0	0	0	0	0	0	0	0	0	0
0	0	0	0	0	0	0	0	0	0	0	0	0	0	0	0	0	0	0	0	0	0	0	0	0	0	0	0	0	0	0
0	0	0	0	0	0	0	0	0	0	0	0	0	0	0	0	0	0	0	0	0	0	0	0	0	0	0	0	0	0	0
0	0	0	0	0	0	0	0	0	0	0	0	0	0	0	0	0	0	0	0	0	0	0	0	0	0	0	0	0	0	0
0	0	0	0	0	0	0	0	0	0	0	0	0	0	0	0	0	0	0	0	0	0	0	0	0	0	0	0	0	0	0
0	0	0	0	0	0	0	0	0	0	0	0	0	0	0	0	0	0	0	0	0	0	0	0	0	0	0	0	0	0	0
0	0	0	0	0	0	0	0	0	0	0	0	0	0	0	0	0	0	0	0	0	0	0	0	0	0	0	0	0	0	0
0	0	0	0	0	0	0	0	0	0	0	0	0	0	0	0	0	0	0	0	0	0	0	0	0	0	0	0	0	0	0
0	0	0	0	0	0	0	0	0	0	0	0	0	0	0	0	0	0	0	0	0	0	0	0	0	0	0	0	0	0	0
0	0	0	0	0	0	0	0	0	0	0	0	0	0	0	0	0	0	0	0	0	0	0	0	0	0	0	0	0	0	0
0	0	0	0	0	0	0	0	0	0	0	0	0	0	0	0	0	0	0	0	0	0	0	0	0	0	0	0	0	0	0
0	0	0	0	0	0	0	0	0	0	0	0	0	0	0	0	0	0	0	0	0	0	0	0	0	0	0	0	0	0	0
0	0	0	0	0	0	0	0	0	0	0	0	0	0	0	0	0	0	0	0	0	0	0	0	0	0	0	0	0	0	0
0	0	0	0	0	0	0	0	0	0	0	0	0	0	0	0	0	0	0	0	0	0	0	0	0	0	0	0	0	0	0
0	0	0	0	0	0	0	0	0	0	0	0	0	0	0	0	0	0	0	0	0	0	0	0	0	0	0	0	0	0	0
0	0	0	0	0	0	0	0	0	0	0	0	0	0	0	0	0	0	0	0	0	0	0	0	0	0	0	0	0	0	0
0	0	0	0	0	0	0	0	0	0	0	0	0	0	0	0	0	0	0	0	0	0	0	0	0	0	0	0	0	0	0
0	0	0	0	0	0	0	0	0	0	0	0	0	0	0	0	0	0	0	0	0	0	0	0	0	0	0	0	0	0	0
0	0	0	0	0	0	0	0	0	0	0	0	0	0	0	0	0	0	0	0	0	0	0	0	0	0	0	0	0	0	0
0	0	0	0	0	0	0	0	0	0	0	0	0	0	0	0	0	0	0	0	0	0	0	0	0	0	0	0	0	0	0
0	0	0	0	0	0	0	0	0	0	0	0	0	0	0	0	0	0	0	0	0	0	0	0	0	0	0	0	0	0	0
0	0	0	0	0	0	0	0	0	0	0	0	0	0	0	0	0	0	0	0	0	0	0	0	0	0	0	0	0	0	0
0	0	0	0	0	0	0	0	0	0	0	0	0	0	0	0	0	0	0	0	0	0	0	0	0	0	0	0	0	0	0
0	0	0	0	0	0	0	0	0	0	0	0	0	0	0	0	0	0	0	0	0	0	0	0	0	0	0	0	0	0	0
0	0	0	0	0	0	0	0	0	0	0	0	0	0	0	0	0	0	0	0	0	0	0	0	0	0	0	0	0	0	0
0	0	0	0	0	0	0	0	0	0	0	0	0	0	0	0	0	0	0	0	0	0	0	0	0	0	0	0	0	0	0
0	0	0	0	0	0	0	0	0	0	0	0	0	0	0	0	0	0	0	0	0	0	0	0	0	0	0	0	0	0	0
0	0	0	0	0	0	0	0	0	0	0	0	0	0	0	0	0	0	0	0	0	0	0	0	0	0	0	0	0	0	0
0	0	0	0	0	0	0	0	0	0	0	0	0	0	0	0	0	0	0	0	0	0	0	0	0	0	0	0	0	0	0
0	0	0	0	0	0	0	0	0	0	0	0	0	0	0	0	0	0	0	0	0	0	0	0	0	0	0	0	0	0	0
0	0	0	0	0	0	0	0	0	0	0	0	0	0	0	0	0	0	0	0	0	0	0	0	0	0	0	0	0	0	0
0	0	0	0	0	0	0	0	0	0	0	0	0	0	0	0	0	0	0	0	0	0	0	0	0	0	0	0	0	0	0
0	0	0	0	0	0	0	0	0	0	0	0	0	0	0	0	0	0	0	0	0	0	0	0	0	0	0	0	0	0	0
0	0	0	0	0	0	0	0	0	0	0	0	0	0	0	0	0	0	0	0	0	0	0	0	0	0	0	0	0	0	0
0	0	0	0	0	0	0	0	0	0	0	0	0	0	0	0	0	0	0	0	0	0	0	0	0	0	0	0	0	0	0
0	0	0	0	0	0	0	0	0	0	0	0	0	0	0	0	0	0	0	0	0	0	0	0	0	0	0	0	0	0	0
0	0	0	0	0	0	0	0	0	0	0	0	0	0	0	0	0	0	0	0	0	0	0	0	0	0	0	0	0	0	0
0	0	0	0	0	0	0	0	0	0	0	0	0	0	0	0	0	0	0	0	0	0	0	0	0	0	0	0	0	0	0
0	0	0	0	0	0	0	0	0	0	0	0	0	0	0	0	0	0	0	0	0	0	0	0	0	0	0	0	0	0	0
0	0	0	0	0	0	0	0	0	0	0	0	0	0	0	0	0	0	0	0	0	0	0	0	0	0	0	0	0	0	0
0	0	0	0	0	0	0	0	0	0	0	0	0	0	0	0	0	0	0	0	0	0	0	0	0	0	0	0	0	0	0
0	0	0	0	0	0	0	0	0	0	0	0	0	0	0	0	0	0	0	0	0	0	0	0	0	0	0	0	0	0	0
0	0	0	0	0	0	0	0	0	0	0	0	0	0	0	0	0	0	0	0	0	0	0	0	0	0	0	0	0	0	0
0	0	0	0	0	0	0	0	0	0	0	0	0	0	0	0	0	0	0	0	0	0	0	0	0	0	0	0	0	0	0
0	0	0	0	0	0	0	0	0	0	0	0	0	0	0	0	0	0	0	0	0	0	0	0	0	0	0	0	0	0	0
0	0	0	0	0	0	0	0	0	0	0	0	0	0	0	0	0	0	0	0	0	0	0	0	0	0	0	0	0	0	0
0	0	0	0	0	0	0	0	0	0	0	0	0	0	0	0	0	0	0	0	0	0	0	0	0	0	0	0	0	0	0
0	0	0	0	0	0	0	0	0	0	0	0	0	0	0	0	0	0	0	0	0	0	0	0	0	0	0	0	0	0	0
0	0	0	0	0	0	0	0	0	0	0	0	0	0	0	0	0	0	0	0	0	0	0	0	0	0	0	0	0	0	0
0	0	0	0	0	0	0	0	0	0	0	0	0	0	0	0	0	0	0	0	0	0	0	0	0	0	0	0	0	0	0
0	0	0	0	0	0	0	0	0	0	0	0	0	0	0	0	0	0	0	0	0	0	0	0	0	0	0	0	0	0	0
0	0	0	0	0	0	0	0	0	0	0	0	0	0	0	0	0	0	0	0	0	0	0	0	0	0	0	0	0	0	0
0	0	0	0	0	0	0	0	0	0	0	0	0	0	0	0	0	0	0	0	0	0	0	0	0	0	0	0	0	0	0
0	0	0	0	0	0	0	0	0	0	0	0	0	0	0	0	0	0	0	0	0	0	0	0	0	0	0	0	0	0	0
0	0	0	0	0	0	0	0	0	0	0	0	0	0	0	0	0	0	0	0	0	0	0	0	0	0	0	0	0	0	0
0	0	0	0	0	0	0	0	0	0	0	0	0	0	0	0	0	0	0	0	0	0	0	0	0	0	0	0	0	0	0
0	0	0	0	0	0	0	0	0	0	0	0	0	0	0	0	0	0	0	0	0	0	0	0	0	0	0	0	0	0	0
0	0	0	0	0	0	0	0	0	0	0	0	0	0	0	0	0	0	0	0	0	0	0	0	0	0	0	0	0	0	0
0	0	0	0	0	0	0	0	0	0	0	0	0	0	0	0	0	0	0	0	0	0	0	0	0	0	0	0	0	0	0
0	0	0	0	0	0	0	0	0	0	0	0	0	0	0	0	0	0	0	0	0	0	0	0	0	0	0	0	0	0	0
0	0	0	0	0	0	0	0	0	0	0	0	0	0	0	0	0	0	0	0	0	0	0	0	0	0	0	0	0	0	0
0	0	0	0	0	0	0	0	0	0	0	0	0	0	0	0	0	0	0	0	0	0	0	0	0	0	0	0	0	0	0
0	0	0	0	0	0	0	0	0	0	0	0	0	0	0	0	0	0	0	0	0	0	0	0	0	0	0	0	0	0	0
0	0	0	0	0	0	0	0	0	0	0	0	0	0	0	0	0	0	0	0	0	0	0	0	0	0	0	0	0	0	0
0	0	0	0	0	0	0	0	0	0	0	0	0	0	0	0	0	0	0	0	0	0	0	0	0	0	0	0	0	0	0
0	0	0	0	0	0	0	0	0	0	0	0	0	0	0	0	0	0	0	0	0	0	0	0	0	0	0	0	0	0	0
0	0	0	0	0	0	0	0	0	0	0	0	0	0	0	0	0	0	0	0	0	0	0	0	0	0	0	0	0	0	0
0	0	0	0	0	0	0	0	0	0	0	0	0	0	0	0	0	0	0	0	0	0	0	0	0	0	0	0	0	0	0
0	0	0	0	0	0	0	0	0	0	0	0	0	0	0	0	0	0	0	0	0	0	0	0	0	0	0	0	0	0	0
0	0	0	0	0	0	0	0	0	0	0	0	0	0	0	0	0	0	0	0	0	0	0	0	0	0	0	0	0	0	0
0	0	0	0	0	0	0	0	0	0	0	0	0	0	0	0	0	0	0	0	0	0	0	0	0	0	0	0	0	0	0
0	0	0	0	0	0	0	0	0	0	0	0	0	0	0	0	0	0	0	0	0	0	0	0	0	0	0	0	0	0	0
0	0	0	0	0	0	0	0	0	0	0	0	0	0	0	0	0	0	0	0	0	0	0	0	0	0	0	0	0	0	0
0	0	0	0	0	0	0	0	0	0	0	0	0	0	0	0	0	0	0	0	0	0	0	0	0	0	0	0	0	0	0
0	0	0	0	0	0	0	0	0	0	0	0	0	0	0	0	0	0	0	0	0	0	0	0	0	0	0	0	0	0	0
0	0	0	0	0	0	0	0	0	0	0	0	0	0	0	0	0	0	0	0	0	0	0	0	0	0	0	0	0	0	0
0	0	0	0	0	0	0	0	0	0	0	0	0	0	0	0	0	0	0	0	0	0	0	0	0	0	0	0	0	0	0
0	0	0	0	0	0	0	0	0	0	0	0	0	0	0	0	0	0	0	0	0	0	0	0	0	0	0	0	0	0	0
0	0	0	0	0	0	0	0	0	0	0	0	0	0	0	0	0	0	0	0	0	0	0	0	0	0	0	0	0	0	0
0	0	0	0	0	0	0	0	0	0	0	0	0	0	0	0	0	0	0	0	0	0	0	0	0	0	0	0	0	0	0
0	0	0	0	0	0	0	0	0	0	0	0	0	0	0	0	0	0	0	0	0	0	0	0	0	0	0	0	0	0	0
0	0	0	0	0	0	0	0	0	0	0	0	0	0	0	0	0	0	0	0	0	0	0	0	0	0	0	0	0	0	0
0	0	0	0	0	0	0	0	0	0	0	0	0	0	0	0	0	0	0	0	0	0	0	0	0	0	0	0	0	0	0
0	0	0	0	0	0	0	0	0	0	0	0	0	0	0	0	0	0	0	0	0	0	0	0	0	0	0	0	0	0	0
0	0	0	0	0	0	0	0	0	0	0	0	0	0	0	0	0	0	0	0	0	0	0	0	0	0	0	0	0	0	0
0	0	0	0	0	0	0	0	0	0	0	0	0	0	0	0	0	0	0	0	0	0	0	0	0	0	0	0	0	0	0
0	0	0	0	0	0	0	0	0	0	0	0	0	0	0	0	0	0	0	0	0	0	0	0	0	0	0	0	0	0	0
0	0	0	0	0	0	0	0	0	0	0	0	0	0	0	0	0	0	0	0	0	0	0	0	0	0	0	0	0	0	0
0	0	0	0	0	0	0	0	0	0	0	0	0	0	0	0	0	0	0	0	0	0	0	0	0	0	0	0	0	0	0
0	0	0	0	0	0	0	0	0	0	0	0	0	0	0	0	0	0	0	0	0	0	0	0	0	0	0	0	0	0	0
0	0	0	0	0	0	0	0	0	0	0	0	0	0	0	0	0	0	0	0	0	0	0	0	0	0	0	0	0	0	0
0	0	0	0	0	0	0	0	0	0	0	0	0	0	0	0	0	0	0	0	0	0	0	0	0	0	0	0	0	0	0
0	0	0	0	0	0	0	0	0	0	0	0	0	0	0	0	0	0	0	0	0	0	0	0	0	0	0	0	0	0	0
0	0	0	0	0	0	0	0	0	0	0	0	0	0	0	0	0	0	0	0	0	0	0	0	0	0	0	0	0	0	0
0	0	0	0	0	0	0	0	0	0	0	0	0	0	0	0	0	0	0	0	0	0	0	0	0	0	0	0	0	0	0
0	0	0	0	0	0	0	0	0	0	0	0	0	0	0	0	0	0	0	0	0	0	0	0	0	0	0	0	0	0	0
0	0	0	0	0	0	0	0	0	0	0	0	0	0	0	0	0	0	0	0	0	0	0	0	0	0	0	0	0	0	0
0	0	0	0	0	0	0	0	0	0	0	0	0	0	0	0	0	0	0	0	0	0	0	0	0	0	0	0	0	0	0
0	0	0	0	0	0	0	0	0	0	0	0	0	0	0	0	0	0	0	0	0	0	0	0	0	0	0	0	0	0	0
0	0	0	0	0	0	0	0	0	0	0	0	0	0	0	0	0	0	0	0	0	0	0	0	0	0	0	0	0	0	0
0	0	0	0	0	0	0	0	0	0	0	0	0	0	0	0	0	0	0	0	0	0	0	0	0	0	0	0	0	0	0
0	0	0	0	0	0	0	0	0	0	0	0	0	0	0	0	0	0	0	0	0	0	0	0	0	0	0	0	0	0	0
0	0	0	0	0	0	0	0	0	0	0	0	0	0	0	0	0	0	0	0	0	0	0	0	0	0	0	0	0	0	0
0	0	0	0	0	0	0	0	0	0	0	0	0	0	0	0	0	0	0	0	0	0	0	0	0	0	0	0	0	0	0
0	0	0	0	0	0	0	0	0	0	0	0	0	0	0	0	0	0	0	0	0	0	0	0	0	0	0	0	0	0	0
0	0	0	0	0	0	0	0	0	0	0	0	0	0	0	0	0	0	0	0	0	0	0	0	0	0	0	0	0	0	0
0	0	0	0	0	0	0	0	0	0	0	0	0	0	0	0	0	0	0	0	0	0	0	0	0	0	0	0	0	0	0
0	0	0	0	0	0	0	0	0	0	0	0	0	0	0	0	0	0	0	0	0	0	0	0	0	0	0	0	0	0	0
0	0	0	0	0	0	0	0	0	0	0	0	0	0	0	0	0	0	0	0	0	0	0	0	0	0	0	0	0	0	0
0	0	0	0	0	0	0	0	0	0	0	0	0	0	0	0	0	0	0	0	0	0	0	0	0	0	0	0	0	0	0
0	0	0	0	0	0	0	0	0	0	0	0	0	0	0	0	0	0	0	0	0	0	0	0	0	0	0	0	0	0	0
0	0	0	0	0	0	0	0	0	0	0	0	0	0	0	0	0	0	0	0	0	0	0	0	0	0	0	0	0	0	0
0	0	0	0	0	0	0	0	0	0	0	0	0	0	0	0	0	0	0	0	0	0	0	0	0	0	0	0	0	0	0
0	0	0	0	0	0	0	0	0	0	0	0	0	0	0	0	0	0	0	0	0	0	0	0	0	0	0	0	0	0	0
0	0	0	0	0	0	0	0	0	0	0	0	0	0	0	0	0	0	0	0	0	0	0	0	0	0	0	0	0	0	0
0	0	0	0	0	0	0	0	0	0	0	0	0	0	0	0	0	0	0	0	0	0	0	0	0	0	0	0	0	0	0
0	0	0	0	0	0	0	0	0	0	0	0	0	0	0	0	0	0	0	0	0	0	0	0	0	0	0	0	0	0	0
0	0	0	0	0	0	0	0	0	0	0	0	0	0	0	0	0	0	0	0	0	0	0	0	0	0	0	0	0	0	0
0	0	0	0	0	0	0	0	0	0	0	0	0	0	0	0	0	0	0	0	0	0	0	0	0	0	0	0	0	0	0
0	0	0	0	0	0	0	0	0	0	0	0	0	0	0	0	0	0	0	0	0	0	0	0	0	0	0	0	0	0	0
0	0	0	0	0	0	0	0	0	0	0	0	0	0	0	0	0	0	0	0	0	0	0	0	0	0	0	0	0	0	0
0	0	0	0	0	0	0	0	0	0	0	0	0	0	0	0	0	0	0	0	0	0	0	0	0	0	0	0	0	0	0
0	0	0	0	0	0	0	0	0	0	0	0	0	0	0	0	0	0	0	0	0	0	0	0	0	0	0	0	0	0	0
0	0	0	0	0	0	0	0	0	0	0	0	0	0	0	0	0	0	0	0	0	0	0	0	0	0	0	0	0	0	0
0	0	0	0	0	0	0	0	0	0	0	0	0	0	0	0	0	0	0	0	0	0	0	0	0	0	0	0	0	0	0
0	0	0	0	0	0	0	0	0	0	0	0	0	0	0	0	0	0	0	0	0	0	0	0	0	0	0	0	0	0	0
0	0	0	0	0	0	0	0	0	0	0	0	0	0	0	0	0	0	0	0	0	0	0	0	0	0	0	0	0	0	0
0	0	0	0	0	0	0	0	0	0	0	0	0	0	0	0	0	0	0	0	0	0	0	0	0	0	0	0	0	0	0
0	0	0	0	0	0	0	0	0	0	0	0	0	0	0	0	0	0	0	0	0	0	0	0	0	0	0	0	0	0	0
0	0	0	0	0	0	0	0	0	0	0	0	0	0	0	0	0	0	0	0	0	0	0	0	0	0	0	0	0	0	0
0	0	0	0	0	0	0	0	0	0	0	0	0	0	0	0	0	0	0	0	0	0	0	0	0	0	0	0	0	0	0
0	0	0	0	0	0	0	0	0	0	0	0	0	0	0	0	0	0	0	0	0	0	0	0	0	0	0	0	0	0	0
0	0	0	0	0	0	0	0	0	0	0	0	0	0	0	0	0	0	0	0	0	0	0	0	0	0	0	0	0	0	0
0	0	0	0	0	0	0	0	0	0	0	0	0	0	0	0	0	0	0	0	0	0	0	0	0	0	0	0	0	0	0
0	0	0	0	0	0	0	0	0	0	0	0	0	0	0	0	0	0	0	0	0	0	0	0	0	0	0	0	0	0	0
0	0	0	0	0	0	0	0	0	0	0	0	0	0	0	0	0	0	0	0	0	0	0	0	0	0	0	0	0	0	0
0	0	0	0	0	0	0	0	0	0	0	0	0	0	0	0	0	0	0	0	0	0	0	0	0	0	0	0	0	0	0
0	0	0	0	0	0	0	0	0	0	0	0	0	0	0	0	0	0	0	0	0	0	0	0	0	0	0	0	0	0	0
0	0	0	0	0	0	0	0	0	0	0	0	0	0	0	0	0	0	0	0	0	0	0	0	0	0	0	0	0	0	0
0	0	0	0	0	0	0	0	0	0	0	0	0	0	0	0	0	0	0	0	0	0	0	0	0	0	0	0	0	0	0
0	0	0	0	0	0	0	0	0	0	0	0	0	0	0	0	0	0	0	0	0	0	0	0	0	0	0	0	0	0	0
0	0	0	0	0	0	0	0	0	0	0	0	0	0	0	0	0	0	0	0	0	0	0	0	0	0	0	0	0	0	0
0	0	0	0	0	0	0	0	0	0	0	0	0	0	0	0	0	0	0	0	0	0	0	0	0	0	0	0	0	0	0
0	0	0	0	0	0	0	0	0	0	0	0	0	0	0	0	0	0	0	0	0	0	0	0	0	0	0	0	0	0	0
0	0	0	0	0	0	0	0	0	0	0	0	0	0	0	0	0	0	0	0	0	0	0	0	0	0	0	0	0	0	0
0	0	0	0	0	0	0	0	0	0	0	0	0	0	0	0	0	0	0	0	0	0	0	0	0	0	0	0	0	0	0
0	0	0	0	0	0	0	0	0	0	0	0	0	0	0	0	0	0	0	0	0	0	0	0	0	0	0	0	0	0	0
0	0	0	0	0	0	0	0	0	0	0	0	0	0	0	0	0	0	0	0	0	0	0	0	0	0	0	0	0	0	0
0	0	0	0	0	0	0	0	0	0	0	0	0	0	0	0	0	0	0	0	0	0	0	0	0	0	0	0	0	0	0
0	0	0	0	0	0	0	0	0	0	0	0	0	0	0	0	0	0	0	0	0	0	0	0	0	0	0	0	0	0	0
0	0	0	0	0	0	0	0	0	0	0	0	0	0	0	0	0	0	0	0	0	0	0	0	0	0	0	0	0	0	0
0	0	0	0	0	0	0	0	0	0	0	0	0	0	0	0	0	0	0	0	0	0	0	0	0	0	0	0	0	0	0
0	0	0	0	0	0	0	0	0	0	0	0	0	0	0	0	0	0	0	0	0	0	0	0	0	0	0	0	0	0	0
0	0	0	0	0	0	0	0	0	0	0	0	0	0	0	0	0	0	0	0	0	0	0	0	0	0	0	0	0	0	0
0	0	0	0	0	0	0	0	0	0	0	0	0	0	0	0	0	0	0	0	0	0	0	0	0	0	0	0	0	0	0
0	0	0	0	0	0	0	0	0	0	0	0	0	0	0	0	0	0	0	0	0	0	0	0	0	0	0	0	0	0	0
0	0	0	0	0	0	0	0	0	0	0	0	0	0	0	0	0	0	0	0	0	0	0	0	0	0	0	0	0	0	0
0	0	0	0	0	0	0	0	0	0	0	0	0	0	0	0	0	0	0	0	0	0	0	0	0	0	0	0	0	0	0
0	0	0	0	0	0	0	0	0	0	0	0	0	0	0	0	0	0	0	0	0	0	0	0	0	0	0	0	0	0	0
0	0	0	0	0	0	0	0	0	0	0	0	0	0	0	0	0	0	0	0	0	0	0	0	0	0	0	0	0	0	0
0	0	0	0	0	0	0	0	0	0	0	0	0	0	0	0	0	0	0	0	0	0	0	0	0	0	0	0	0	0	0
0	0	0	0	0	0	0	0	0	0	0	0	0	0	0	0	0	0	0	0	0	0	0	0	0	0	0	0	0	0	0
0	0	0	0	0	0	0	0	0	0	0	0	0	0	0	0	0	0	0	0	0	0	0	0	0	0	0	0	0	0	0
0	0	0	0	0	0	0	0	0	0	0	0	0	0	0	0	0	0	0	0	0	0	0	0	0	0	0	0	0	0	0
0	0	0	0	0	0	0	0	0	0	0	0	0	0	0	0	0	0	0	0	0	0	0	0	0	0	0	0	0	0	0
0	0	0	0	0	0	0	0	0	0	0	0	0	0	0	0	0	0	0	0	0	0	0	0	0	0	0	0	0	0	0
0	0	0	0	0	0	0	0	0	0	0	0	0	0	0	0	0	0	0	0	0	0	0	0	0	0	0	0	0	0	0
0	0	0	0	0	0	0	0	0	0	0	0	0	0	0	0	0	0	0	0	0	0	0	0	0	0	0	0	0	0	0
0	0	0	0	0	0	0	0	0	0	0	0	0	0	0	0	0	0	0	0	0	0	0	0	0	0	0	0	0	0	0
0	0	0	0	0	0	0	0	0	0	0	0	0	0	0	0	0	0	0	0	0	0	0	0	0	0	0	0	0	0	0
0	0	0	0	0	0	0	0	0	0	0	0	0	0	0	0	0	0	0	0	0	0	0	0	0	0	0	0	0	0	0
0	0	0	0	0	0	0	0	0	0	0	0	0	0	0	0	0	0	0	0	0	0	0	0	0	0	0	0	0	0	0
0	0	0	0	0	0	0	0	0	0	0	0	0	0	0	0	0	0	0	0	0	0	0	0	0	0	0	0	0	0	0
0	0	0	0	0	0	0	0	0	0	0	0	0	0	0	0	0	0	0	0	0	0	0	0	0	0	0	0	0	0	0
0	0	0	0	0	0	0	0	0	0	0	0	0	0	0	0	0	0	0	0	0	0	0	0	0	0	0	0	0	0	0
0	0	0	0	0	0	0	0	0	0	0	0	0	0	0	0	0	0	0	0	0	0	0	0	0	0	0	0	0	0	0
0	0	0	0	0	0	0	0	0	0	0	0	0	0	0	0	0	0	0	0	0	0	0	0	0	0	0	0	0	0	0
0	0	0	0	0	0	0	0	0	0	0	0	0	0	0	0	0	0	0	0	0	0	0	0	0	0	0	0	0	0	0
0	0	0	0	0	0	0	0	0	0	0	0	0	0	0	0	0	0	0	0	0	0	0	0	0	0	0	0	0	0	0
0	0	0	0	0	0	0	0	0	0	0	0	0	0	0	0	0	0	0	0	0	0	0	0	0	0	0	0	0	0	0
0	0	0	0	0	0	0	0	0	0	0	0	0	0	0	0	0	0	0	0	0	0	0	0	0	0	0	0	0	0	0
0	0	0	0	0	0	0	0	0	0	0	0	0	0	0	0	0	0	0	0	0	0	0	0	0	0	0	0	0	0	0
0	0	0	0	0	0	0	0	0	0	0	0	0	0	0	0	0	0	0	0	0	0	0	0	0	0	0	0	0	0	0
0	0	0	0	0	0	0	0	0	0	0	0	0	0	0	0	0	0	0	0	0	0	0	0	0	0	0	0	0	0	0
0	0	0	0	0	0	0	0	0	0	0	0	0	0	0	0	0	0	0	0	0	0	0	0	0	0	0	0	0	0	0
0	0	0	0	0	0	0	0	0	0	0	0	0	0	0	0	0	0	0	0	0	0	0	0	0	0	0	0	0	0	0
0	0	0	0	0	0	0	0	0	0	0	0	0	0	0	0	0	0	0	0	0	0	0	0	0	0	0	0	0	0	0
0	0	0	0	0	0	0	0	0	0	0	0	0	0	0	0	0	0	0	0	0	0	0	0	0	0	0	0	0	0	0
0	0	0	0	0	0	0	0	0	0	0	0	0	0	0	0	0	0	0	0	0	0	0	0	0	0	0	0	0	0	0
0	0	0	0	0	0	0	0	0	0	0	0	0	0	0	0	0	0	0	0	0	0	0	0	0	0	0	0	0	0	0
0	0	0	0	0	0	0	0	0	0	0	0	0	0	0	0	0	0	0	0	0	0	0	0	0	0	0	0	0	0	0
0	0	0	0	0	0	0	0	0	0	0	0	0	0	0	0	0	0	0	0	0	0	0	0	0	0	0	0	0	0	0
0	0	0	0	0	0	0	0	0	0	0	0	0	0	0	0	0	0	0	0	0	0	0	0	0	0	0	0	0	0	0
0	0	0	0	0	0	0	0	0	0	0	0	0	0	0	0	0	0	0	0	0	0	0	0	0	0	0	0	0	0	0
0	0	0	0	0	0	0	0	0	0	0	0	0	0	0	0	0	0	0	0	0	0	0	0	0	0	0	0	0	0	0
0	0	0	0	0	0	0	0	0	0	0	0	0	0	0	0	0	0	0	0	0	0	0	0	0	0	0	0	0	0	0
0	0	0	0	0	0	0	0	0	0	0	0	0	0	0	0	0	0	0	0	0	0	0	0	0	0	0	0	0	0	0
0	0	0	0	0	0	0	0	0	0	0	0	0	0	0	0	0	0	0	0	0	0	0	0	0	0	0	0	0	0	0
0	0	0	0	0	0	0	0	0	0	0	0	0	0	0	0	0	0	0	0	0	0	0	0	0	0	0	0	0	0	0
0	0	0	0	0	0	0	0	0	0	0	0	0	0	0	0	0	0	0	0	0	0	0	0	0	0	0	0	0	0	0
0	0	0	0	0	0	0	0	0	0	0	0	0	0	0	0	0	0	0	0	0	0	0	0	0	0	0	0	0	0	0
0	0	0	0	0	0	0	0	0	0	0	0	0	0	0	0	0	0	0	0	0	0	0	0	0	0	0	0	0	0	0
0	0	0	0	0	0	0	0	0	0	0	0	0	0	0	0	0	0	0	0	0	0	0	0	0	0	0	0	0	0	0
0	0	0	0	0	0	0	0	0	0	0	0	0	0	0	0	0	0	0	0	0	0	0	0	0	0	0	0	0	0	0
0	0	0	0	0	0	0	0	0	0	0	0	0	0	0	0	0	0	0	0	0	0	0	0	0	0	0	0	0	0	0
0	0	0	0	0	0	0	0	0	0	0	0	0	0	0	0	0	0	0	0	0	0	0	0	0	0	0	0	0	0	0
0	0	0	0	0	0	0	0	0	0	0	0	0	0	0	0	0	0	0	0	0	0	0	0	0	0	0	0	0	0	0
0	0	0	0	0	0	0	0	0	0	0	0	0	0	0	0	0	0	0	0	0	0	0	0	0	0	0	0	0	0	0
0	0	0	0	0	0	0	0	0	0	0	0	0	0	0	0	0	0	0	0	0	0	0	0	0	0	0	0	0	0	0
0	0	0	0	0	0	0	0	0	0	0	0	0	0	0	0	0	0	0	0	0	0	0	0	0	0	0	0	0	0	0
0	0	0	0	0	0	0	0	0	0	0	0	0	0	0	0	0	0	0	0	0	0	0	0	0	0	0	0	0	0	0
0	0	0	0	0	0	0	0	0	0	0	0	0	0	0	0	0	0	0	0	0	0	0	0	0	0	0	0	0	0	0
0	0	0	0	0	0	0	0	0	0	0	0	0	0	0	0	0	0	0	0	0	0	0	0	0	0	0	0	0	0	0
0	0	0	0	0	0	0	0	0	0	0	0	0	0	0	0	0	0	0	0	0	0	0	0	0	0	0	0	0	0	0
0	0	0	0	0	0	0	0	0	0	0	0	0	0	0	0	0	0	0	0	0	0	0	0	0	0	0	0	0	0	0
0	0	0	0	0	0	0	0	0	0	0	0	0	0	0	0	0	0	0	0	0	0	0	0	0	0	0	0	0	0	0
0	0	0	0	0	0	0	0	0	0	0	0	0	0	0	0	0	0	0	0	0	0	0	0	0	0	0	0	0	0	0
0	0	0	0	0	0	0	0	0	0	0	0	0	0	0	0	0	0	0	0	0	0	0	0	0	0	0	0	0	0	0
0	0	0	0	0	0	0	0	0	0	0	0	0	0	0	0	0	0	0	0	0	0	0	0	0	0	0	0	0	0	0
0	0	0	0	0	0	0	0	0	0	0	0	0	0	0	0	0	0	0	0	0	0	0	0	0	0	0	0	0	0	0
0	0	0	0	0	0	0	0	0	0	0	0	0	0	0	0	0	0	0	0	0	0	0	0	0	0	0	0	0	0	0
0	0	0	0	0	0	0	0	0	0	0	0	0	0	0	0	0	0	0	0	0	0	0	0	0	0	0	0	0	0	0
0	0	0	0	0	0	0	0	0	0	0	0	0	0	0	0	0	0	0	0	0	0	0	0	0	0	0	0	0	0	0
0	0	0	0	0	0	0	0	0	0	0	0	0	0	0	0	0	0	0	0	0	0	0	0	0	0	0	0	0	0	0
0	0	0	0	0	0	0	0	0	0	0	0	0	0	0	0	0	0	0	0	0	0	0	0	0	0	0	0	0	0	0
0	0	0	0	0	0	0	0	0	0	0	0	0	0	0	0	0	0	0	0	0	0	0	0	0	0	0	0	0	0	0
0	0	0	0	0	0	0	0	0	0	0	0	0	0	0	0	0	0	0	0	0	0	0	0	0	0	0	0	0	0	0
0	0	0	0	0	0	0	0	0	0	0	0	0	0	0	0	0	0	0	0	0	0	0	0	0	0	0	0	0	0	0
0	0	0	0	0	0	0	0	0	0	0	0	0	0	0	0	0	0	0	0	0	0	0	0	0	0	0	0	0	0	0
0	0	0	0	0	0	0	0	0	0	0	0	0	0	0	0	0	0	0	0	0	0	0	0	0	0	0	0	0	0	0
0	0	0	0	0	0	0	0	0	0	0	0	0	0	0	0	0	0	0	0	0	0	0	0	0	0	0	0	0	0	0
0	0	0	0	0	0	0	0	0	0	0	0	0	0	0	0	0	0	0	0	0	0	0	0	0	0	0	0	0	0	0
0	0	0	0	0	0	0	0	0	0	0	0	0	0	0	0	0	0	0	0	0	0	0	0	0	0	0	0	0	0	0
0	0	0	0	0	0	0	0	0	0	0	0	0	0	0	0	0	0	0	0	0	0	0	0	0	0	0	0	0	0	0
0	0	0	0	0	0	0	0	0	0	0	0	0	0	0	0	0	0	0	0	0	0	0	0	0	0	0	0	0	0	0
0	0	0	0	0	0	0	0	0	0	0	0	0	0	0	0	0	0	0	0	0	0	0	0	0	0	0	0	0	0	0
0	0	0	0	0	0	0	0	0	0	0	0	0	0	0	0	0	0	0	0	0	0	0	0	0	0	0	0	0	0	0
0	0	0	0	0	0	0	0	0	0	0	0	0	0	0	0	0	0	0	0	0	0	0	0	0	0	0	0	0	0	0
0	0	0	0	0	0	0	0	0	0	0	0	0	0	0	0	0	0	0	0	0	0	0	0	0	0	0	0	0	0	0
0	0	0	0	0	0	0	0	0	0	0	0	0	0	0	0	0	0	0	0	0	0	0	0	0	0	0	0	0	0	0
0	0	0	0	0	0	0	0	0	0	0	0	0	0	0	0	0	0	0	0	0	0	0	0	0	0	0	0	0	0	0
0	0	0	0	0	0	0	0	0	0	0	0	0	0	0	0	0	0	0	0	0	0	0	0	0	0	0	0	0	0	0
0	0	0	0	0	0	0	0	0	0	0	0	0	0	0	0	0	0	0	0	0	0	0	0	0	0	0	0	0	0	0
0	0	0	0	0	0	0	0	0	0	0	0	0	0	0	0	0	0	0	0	0	0	0	0	0	0	0	0	0	0	0
0	0	0	0	0	0	0	0	0	0	0	0	0	0	0	0	0	0	0	0	0	0	0	0	0	0	0	0	0	0	0
0	0	0	0	0	0	0	0	0	0	0	0	0	0	0	0	0	0	0	0	0	0	0	0	0	0	0	0	0	0	0
0	0	0	0	0	0	0	0	0	0	0	0	0	0	0	0	0	0	0	0	0	0	0	0	0	0	0	0	0	0	0
0	0	0	0	0	0	0	0	0	0	0	0	0	0	0	0	0	0	0	0	0	0	0	0	0	0	0	0	0	0	0
0	0	0	0	0	0	0	0	0	0	0	0	0	0	0	0	0	0	0	0	0	0	0	0	0	0	0	0	0	0	0
0	0	0	0	0	0	0	0	0	0	0	0	0	0	0	0	0	0	0	0	0	0	0	0	0	0	0	0	0	0	0
0	0	0	0	0	0	0	0	0	0	0	0	0	0	0	0	0	0	0	0	0	0	0	0	0	0	0	0	0	0	0
0	0	0	0	0	0	0	0	0	0	0	0	0	0	0	0	0	0	0	0	0	0	0	0	0	0	0	0	0	0	0
0	0	0	0	0	0	0	0	0	0	0	0	0	0	0	0	0	0	0	0	0	0	0	0	0	0	0	0	0	0	0
0	0	0	0	0	0	0	0	0	0	0	0	0	0	0	0	0	0	0	0	0	0	0	0	0	0	0	0	0	0	0
0	0	0	0	0	0	0	0	0	0	0	0	0	0	0	0	0	0	0	0	0	0	0	0	0	0	0	0	0	0	0
0	0	0	0	0	0	0	0	0	0	0	0	0	0	0	0	0	0	0	0	0	0	0	0	0	0	0	0	0	0	0
0	0	0	0	0	0	0	0	0	0	0	0	0	0	0	0	0	0	0	0	0	0	0	0	0	0	0	0	0	0	0
0	0	0	0	0	0	0	0	0	0	0	0	0	0	0	0	0	0	0	0	0	0	0	0	0	0	0	0	0	0	0
0	0	0	0	0	0	0	0	0	0	0	0	0	0	0	0	0	0	0	0	0	0	0	0	0	0	0	0	0	0	0
0	0	0	0	0	0	0	0	0	0	0	0	0	0	0	0	0	0	0	0	0	0	0	0	0	0	0	0	0	0	0
0	0	0	0	0	0	0	0	0	0	0	0	0	0	0	0	0	0	0	0	0	0	0	0	0	0	0	0	0	0	0
0	0	0	0	0	0	0	0	0	0	0	0	0	0	0	0	0	0	0	0	0	0	0	0	0	0	0	0	0	0	0
0	0	0	0	0	0	0	0	0	0	0	0	0	0	0	0	0	0	0	0	0	0	0	0	0	0	0	0	0	0	0
0	0	0	0	0	0	0	0	0	0	0	0	0	0	0	0	0	0	0	0	0	0	0	0	0	0	0	0	0	0	0
0	0	0	0	0	0	0	0	0	0	0	0	0	0	0	0	0	0	0	0	0	0	0	0	0	0	0	0	0	0	0
0	0	0	0	0	0	0	0	0	0	0	0	0	0	0	0	0	0	0	0	0	0	0	0	0	0	0	0	0	0	0
0	0	0	0	0	0	0	0	0	0	0	0	0	0	0	0	0	0	0	0	0	0	0	0	0	0	0	0	0	0	0
0	0	0	0	0	0	0	0	0	0	0	0	0	0	0	0	0	0	0	0	0	0	0	0	0	0	0	0	0	0	0
0	0	0	0	0	0	0	0	0	0	0	0	0	0	0	0	0	0	0	0	0	0	0	0	0	0	0	0	0	0	0
0	0	0	0	0	0	0	0	0	0	0	0	0	0	0	0	0	0	0	0	0	0	0	0	0	0	0	0	0	0	0
0	0	0	0	0	0	0	0	0	0	0	0	0	0	0	0	0	0	0	0	0	0	0	0	0	0	0	0	0	0	0
0	0	0	0	0	0	0	0	0	0	0	0	0	0	0	0	0	0	0	0	0	0	0	0	0	0	0	0	0	0	0
0	0	0	0	0	0	0	0	0	0	0	0	0	0	0	0	0	0	0	0	0	0	0	0	0	0	0	0	0	0	0
0	0	0	0	0	0	0	0	0	0	0	0	0	0	0	0	0	0	0	0	0	0	0	0	0	0	0	0	0	0	0
0	0	0	0	0	0	0	0	0	0	0	0	0	0	0	0	0	0	0	0	0	0	0	0	0	0	0	0	0	0	0
0	0	0	0	0	0	0	0	0	0	0	0	0	0	0	0	0	0	0	0	0	0	0	0	0	0	0	0	0	0	0
0	0	0	0	0	0	0	0	0	0	0	0	0	0	0	0	0	0	0	0	0	0	0	0	0	0	0	0	0	0	0
0	0	0	0	0	0	0	0	0	0	0	0	0	0	0	0	0	0	0	0	0	0	0	0	0	0	0	0	0	0	0
0	0	0	0	0	0	0	0	0	0	0	0	0	0	0	0	0	0	0	0	0	0	0	0	0	0	0	0	0	0	0
0	0	0	0	0	0	0	0	0	0	0	0	0	0	0	0	0	0	0	0	0	0	0	0	0	0	0	0	0	0	0
0	0	0	0	0	0	0	0	0	0	0	0	0	0	0	0	0	0	0	0	0	0	0	0	0	0	0	0	0	0	0
0	0	0	0	0	0	0	0	0	0	0	0	0	0	0	0	0	0	0	0	0	0	0	0	0	0	0	0	0	0	0
0	0	0	0	0	0	0	0	0	0	0	0	0	0	0	0	0	0	0	0	0	0	0	0	0	0	0	0	0	0	0
0	0	0	0	0	0	0	0	0	0	0	0	0	0	0	0	0	0	0	0	0	0	0	0	0	0	0	0	0	0	0
0	0	0	0	0	0	0	0	0	0	0	0	0	0	0	0	0	0	0	0	0	0	0	0	0	0	0	0	0	0	0
0	0	0	0	0	0	0	0	0	0	0	0	0	0	0	0	0	0	0	0	0	0	0	0	0	0	0	0	0	0	0
0	0	0	0	0	0	0	0	0	0	0	0	0	0	0	0	0	0	0	0	0	0	0	0	0	0	0	0	0	0	0
0	0	0	0	0	0	0	0	0	0	0	0	0	0	0	0	0	0	0	0	0	0	0	0	0	0	0	0	0	0	0
0	0	0	0	0	0	0	0	0	0	0	0	0	0	0	0	0	0	0	0	0	0	0	0	0	0	0	0	0	0	0
0	0	0	0	0	0	0	0	0	0	0	0	0	0	0	0	0	0	0	0	0	0	0	0	0	0	0	0	0	0	0
0	0	0	0	0	0	0	0	0	0	0	0	0	0	0	0	0	0	0	0	0	0	0	0	0	0	0	0	0	0	0
0	0	0	0	0	0	0	0	0	0	0	0	0	0	0	0	0	0	0	0	0	0	0	0	0	0	0	0	0	0	0
0	0	0	0	0	0	0	0	0	0	0	0	0	0	0	0	0	0	0	0	0	0	0	0	0	0	0	0	0	0	0
0	0	0	0	0	0	0	0	0	0	0	0	0	0	0	0	0	0	0	0	0	0	0	0	0	0	0	0	0	0	0
0	0	0	0	0	0	0	0	0	0	0	0	0	0	0	0	0	0	0	0	0	0	0	0	0	0	0	0	0	0	0
0	0	0	0	0	0	0	0	0	0	0	0	0	0	0	0	0	0	0	0	0	0	0	0	0	0	0	0	0	0	0
0	0	0	0	0	0	0	0	0	0	0	0	0	0	0	0	0	0	0	0	0	0	0	0	0	0	0	0	0	0	0
0	0	0	0	0	0	0	0	0	0	0	0	0	0	0	0	0	0	0	0	0	0	0	0	0	0	0	0	0	0	0
0	0	0	0	0	0	0	0	0	0	0	0	0	0	0	0	0	0	0	0	0	0	0	0	0	0	0	0	0	0	0
0	0	0	0	0	0	0	0	0	0	0	0	0	0	0	0	0	0	0	0	0	0	0	0	0	0	0	0	0	0	0
0	0	0	0	0	0	0	0	0	0	0	0	0	0	0	0	0	0	0	0	0	0	0	0	0	0	0	0	0	0	0
0	0	0	0	0	0	0	0	0	0	0	0	0	0	0	0	0	0	0	0	0	0	0	0	0	0	0	0	0	0	0
0	0	0	0	0	0	0	0	0	0	0	0	0	0	0	0	0	0	0	0	0	0	0	0	0	0	0	0	0	0	0
0	0	0	0	0	0	0	0	0	0	0	0	0	0	0	0	0	0	0	0	0	0	0	0	0	0	0	0	0	0	0
0	0	0	0	0	0	0	0	0	0	0	0	0	0	0	0	0	0	0	0	0	0	0	0	0	0	0	0	0	0	0
0	0	0	0	0	0	0	0	0	0	0	0	0	0	0	0	0	0	0	0	0	0	0	0	0	0	0	0	0	0	0
0	0	0	0	0	0	0	0	0	0	0	0	0	0	0	0	0	0	0	0	0	0	0	0	0	0	0	0	0	0	0
0	0	0	0	0	0	0	0	0	0	0	0	0	0	0	0	0	0	0	0	0	0	0	0	0	0	0	0	0	0	0
0	0	0	0	0	0	0	0	0	0	0	0	0	0	0	0	0	0	0	0	0	0	0	0	0	0	0	0	0	0	0
0	0	0	0	0	0	0	0	0	0	0	0	0	0	0	0	0	0	0	0	0	0	0	0	0	0	0	0	0	0	0
0	0	0	0	0	0	0	0	0	0	0	0	0	0	0	0	0	0	0	0	0	0	0	0	0	0	0	0	0	0	0
0	0	0	0	0	0	0	0	0	0	0	0	0	0	0	0	0	0	0	0	0	0	0	0	0	0	0	0	0	0	0
0	0	0	0	0	0	0	0	0	0	0	0	0	0	0	0	0	0	0	0	0	0	0	0	0	0	0	0	0	0	0
0	0	0	0	0	0	0	0	0	0	0	0	0	0	0	0	0	0	0	0	0	0	0	0	0	0	0	0	0	0	0
0	0	0	0	0	0	0	0	0	0	0	0	0	0	0	0	0	0	0	0	0	0	0	0	0	0	0	0	0	0	0
0	0	0	0	0	0	0	0	0	0	0	0	0	0	0	0	0	0	0	0	0	0	0	0	0	0	0	0	0	0	0
0	0	0	0	0	0	0	0	0	0	0	0	0	0	0	0	0	0	0	0	0	0	0	0	0	0	0	0	0	0	0
0	0	0	0	0	0	0	0	0	0	0	0	0	0	0	0	0	0	0	0	0	0	0	0	0	0	0	0	0	0	0
0	0	0	0	0	0	0	0	0	0	0	0	0	0	0	0	0	0	0	0	0	0	0	0	0	0	0	0	0	0	0
0	0	0	0	0	0	0	0	0	0	0	0	0	0	0	0	0	0	0	0	0	0	0	0	0	0	0	0	0	0	0
0	0	0	0	0	0	0	0	0	0	0	0	0	0	0	0	0	0	0	0	0	0	0	0	0	0	0	0	0	0	0
0	0	0	0	0	0	0	0	0	0	0	0	0	0	0	0	0	0	0	0	0	0	0	0	0	0	0	0	0	0	0
0	0	0	0	0	0	0	0	0	0	0	0	0	0	0	0	0	0	0	0	0	0	0	0	0	0	0	0	0	0	0
0	0	0	0	0	0	0	0	0	0	0	0	0	0	0	0	0	0	0	0	0	0	0	0	0	0	0	0	0	0	0
0	0	0	0	0	0	0	0	0	0	0	0	0	0	0	0	0	0	0	0	0	0	0	0	0	0	0	0	0	0	0
0	0	0	0	0	0	0	0	0	0	0	0	0	0	0	0	0	0	0	0	0	0	0	0	0	0	0	0	0	0	0
0	0	0	0	0	0	0	0	0	0	0	0	0	0	0	0	0	0	0	0	0	0	0	0	0	0	0	0	0	0	0
0	0	0	0	0	0	0	0	0	0	0	0	0	0	0	0	0	0	0	0	0	0	0	0	0	0	0	0	0	0	0
0	0	0	0	0	0	0	0	0	0	0	0	0	0	0	0	0	0	0	0	0	0	0	0	0	0	0	0	0	0	0
0	0	0	0	0	0	0	0	0	0	0	0	0	0	0	0	0	0	0	0	0	0	0	0	0	0	0	0	0	0	0
0	0	0	0	0	0	0	0	0	0	0	0	0	0	0	0	0	0	0	0	0	0	0	0	0	0	0	0	0	0	0
0	0	0	0	0	0	0	0	0	0	0	0	0	0	0	0	0	0	0	0	0	0	0	0	0	0	0	0	0	0	0
0	0	0	0	0	0	0	0	0	0	0	0	0	0	0	0	0	0	0	0	0	0	0	0	0	0	0	0	0	0	0
0	0	0	0	0	0	0	0	0	0	0	0	0	0	0	0	0	0	0	0	0	0	0	0	0	0	0	0	0	0	0
0	0	0	0	0	0	0	0	0	0	0	0	0	0	0	0	0	0	0	0	0	0	0	0	0	0	0	0	0	0	0
0	0	0	0	0	0	0	0	0	0	0	0	0	0	0	0	0	0	0	0	0	0	0	0	0	0	0	0	0	0	0
0	0	0	0	0	0	0	0	0	0	0	0	0	0	0	0	0	0	0	0	0	0	0	0	0	0	0	0	0	0	0
0	0	0	0	0	0	0	0	0	0	0	0	0	0	0	0	0	0	0	0	0	0	0	0	0	0	0	0	0	0	0
0	0	0	0	0	0	0	0	0	0	0	0	0	0	0	0	0	0	0	0	0	0	0	0	0	0	0	0	0	0	0
0	0	0	0	0	0	0	0	0	0	0	0	0	0	0	0	0	0	0	0	0	0	0	0	0	0	0	0	0	0	0
0	0	0	0	0	0	0	0	0	0	0	0	0	0	0	0	0	0	0	0	0	0	0	0	0	0	0	0	0	0	0
0	0	0	0	0	0	0	0	0	0	0	0	0	0	0	0	0	0	0	0	0	0	0	0	0	0	0	0	0	0	0
0	0	0	0	0	0	0	0	0	0	0	0	0	0	0	0	0	0	0	0	0	0	0	0	0	0	0	0	0	0	0
0	0	0	0	0	0	0	0	0	0	0	0	0	0	0	0	0	0	0	0	0	0	0	0	0	0	0	0	0	0	0
0	0	0	0	0	0	0	0	0	0	0	0	0	0	0	0	0	0	0	0	0	0	0	0	0	0	0	0	0	0	0
0	0	0	0	0	0	0	0	0	0	0	0	0	0	0	0	0	0	0	0	0	0	0	0	0	0	0	0	0	0	0
0	0	0	0	0	0	0	0	0	0	0	0	0	0	0	0	0	0	0	0	0	0	0	0	0	0	0	0	0	0	0
0	0	0	0	0	0	0	0	0	0	0	0	0	0	0	0	0	0	0	0	0	0	0	0	0	0	0	0	0	0	0
0	0	0	0	0	0	0	0	0	0	0	0	0	0	0	0	0	0	0	0	0	0	0	0	0	0	0	0	0	0	0
0	0	0	0	0	0	0	0	0	0	0	0	0	0	0	0	0	0	0	0	0	0	0	0	0	0	0	0	0	0	0
0	0	0	0	0	0	0	0	0	0	0	0	0	0	0	0	0	0	0	0	0	0	0	0	0	0	0	0	0	0	0
0	0	0	0	0	0	0	0	0	0	0	0	0	0	0	0	0	0	0	0	0	0	0	0	0	0	0	0	0	0	0
0	0	0	0	0	0	0	0	0	0	0	0	0	0	0	0	0	0	0	0	0	0	0	0	0	0	0	0	0	0	0
0	0	0	0	0	0	0	0	0	0	0	0	0	0	0	0	0	0	0	0	0	0	0	0	0	0	0	0	0	0	0
0	0	0	0	0	0	0	0	0	0	0	0	0	0	0	0	0	0	0	0	0	0	0	0	0	0	0	0	0	0	0
0	0	0	0	0	0	0	0	0	0	0	0	0	0	0	0	0	0	0	0	0	0	0	0	0	0	0	0	0	0	0
0	0	0	0	0	0	0	0	0	0	0	0	0	0	0	0	0	0	0	0	0	0	0	0	0	0	0	0	0	0	0
0	0	0	0	0	0	0	0	0	0	0	0	0	0	0	0	0	0	0	0	0	0	0	0	0	0	0	0	0	0	0
0	0	0	0	0	0	0	0	0	0	0	0	0	0	0	0	0	0	0	0	0	0	0	0	0	0	0	0	0	0	0
0	0	0	0	0	0	0	0	0	0	0	0	0	0	0	0	0	0	0	0	0	0	0	0	0	0	0	0	0	0	0
0	0	0	0	0	0	0	0	0	0	0	0	0	0	0	0	0	0	0	0	0	0	0	0	0	0	0	0	0	0	0
0	0	0	0	0	0	0	0	0	0	0	0	0	0	0	0	0	0	0	0	0	0	0	0	0	0	0	0	0	0	0
0	0	0	0	0	0	0	0	0	0	0	0	0	0	0	0	0	0	0	0	0	0	0	0	0	0	0	0	0	0	0
0	0	0	0	0	0	0	0	0	0	0	0	0	0	0	0	0	0	0	0	0	0	0	0	0	0	0	0	0	0	0
0	0	0	0	0	0	0	0	0	0	0	0	0	0	0	0	0	0	0	0	0	0	0	0	0	0	0	0	0	0	0
0	0	0	0	0	0	0	0	0	0	0	0	0	0	0	0	0	0	0	0	0	0	0	0	0	0	0	0	0	0	0
0	0	0	0	0	0	0	0	0	0	0	0	0	0	0	0	0	0	0	0	0	0	0	0	0	0	0	0	0	0	0
0	0	0	0	0	0	0	0	0	0	0	0	0	0	0	0	0	0	0	0	0	0	0	0	0	0	0	0	0	0	0
0	0	0	0	0	0	0	0	0	0	0	0	0	0	0	0	0	0	0	0	0	0	0	0	0	0	0	0	0	0	0
0	0	0	0	0	0	0	0	0	0	0	0	0	0	0	0	0	0	0	0	0	0	0	0	0	0	0	0	0	0	0
0	0	0	0	0	0	0	0	0	0	0	0	0	0	0	0	0	0	0	0	0	0	0	0	0	0	0	0	0	0	0
0	0	0	0	0	0	0	0	0	0	0	0	0	0	0	0	0	0	0	0	0	0	0	0	0	0	0	0	0	0	0
0	0	0	0	0	0	0	0	0	0	0	0	0	0	0	0	0	0	0	0	0	0	0	0	0	0	0	0	0	0	0
0	0	0	0	0	0	0	0	0	0	0	0	0	0	0	0	0	0	0	0	0	0	0	0	0	0	0	0	0	0	0
0	0	0	0	0	0	0	0	0	0	0	0	0	0	0	0	0	0	0	0	0	0	0	0	0	0	0	0	0	0	0
0	0	0	0	0	0	0	0	0	0	0	0	0	0	0	0	0	0	0	0	0	0	0	0	0	0	0	0	0	0	0
0	0	0	0	0	0	0	0	0	0	0	0	0	0	0	0	0	0	0	0	0	0	0	0	0	0	0	0	0	0	0
0	0	0	0	0	0	0	0	0	0	0	0	0	0	0	0	0	0	0	0	0	0	0	0	0	0	0	0	0	0	0
0	0	0	0	0	0	0	0	0	0	0	0	0	0	0	0	0	0	0	0	0	0	0	0	0	0	0	0	0	0	0
0	0	0	0	0	0	0	0	0	0	0	0	0	0	0	0	0	0	0	0	0	0	0	0	0	0	0	0	0	0	0
0	0	0	0	0	0	0	0	0	0	0	0	0	0	0	0	0	0	0	0	0	0	0	0	0	0	0	0	0	0	0
0	0	0	0	0	0	0	0	0	0	0	0	0	0	0	0	0	0	0	0	0	0	0	0	0	0	0	0	0	0	0
0	0	0	0	0	0	0	0	0	0	0	0	0	0	0	0	0	0	0	0	0	0	0	0	0	0	0	0	0	0	0
0	0	0	0	0	0	0	0	0	0	0	0	0	0	0	0	0	0	0	0	0	0	0	0	0	0	0	0	0	0	0
0	0	0	0	0	0	0	0	0	0	0	0	0	0	0	0	0	0	0	0	0	0	0	0	0	0	0	0	0	0	0
0	0	0	0	0	0	0	0	0	0	0	0	0	0	0	0	0	0	0	0	0	0	0	0	0	0	0	0	0	0	0
0	0	0	0	0	0	0	0	0	0	0	0	0	0	0	0	0	0	0	0	0	0	0	0	0	0	0	0	0	0	0
0	0	0	0	0	0	0	0	0	0	0	0	0	0	0	0	0	0	0	0	0	0	0	0	0	0	0	0	0	0	0
0	0	0	0	0	0	0	0	0	0	0	0	0	0	0	0	0	0	0	0	0	0	0	0	0	0	0	0	0	0	0
0	0	0	0	0	0	0	0	0	0	0	0	0	0	0	0	0	0	0	0	0	0	0	0	0	0	0	0	0	0	0
0	0	0	0	0	0	0	0	0	0	0	0	0	0	0	0	0	0	0	0	0	0	0	0	0	0	0	0	0	0	0
0	0	0	0	0	0	0	0	0	0	0	0	0	0	0	0	0	0	0	0	0	0	0	0	0	0	0	0	0	0	0
0	0	0	0	0	0	0	0	0	0	0	0	0	0	0	0	0	0	0	0	0	0	0	0	0	0	0	0	0	0	0
0	0	0	0	0	0	0	0	0	0	0	0	0	0	0	0	0	0	0	0	0	0	0	0	0	0	0	0	0	0	0
0	0	0	0	0	0	0	0	0	0	0	0	0	0	0	0	0	0	0	0	0	0	0	0	0	0	0	0	0	0	0
0	0	0	0	0	0	0	0	0	0	0	0	0	0	0	0	0	0	0	0	0	0	0	0	0	0	0	0	0	0	0
0	0	0	0	0	0	0	0	0	0	0	0	0	0	0	0	0	0	0	0	0	0	0	0	0	0	0	0	0	0	0
0	0	0	0	0	0	0	0	0	0	0	0	0	0	0	0	0	0	0	0	0	0	0	0	0	0	0	0	0	0	0
0	0	0	0	0	0	0	0	0	0	0	0	0	0	0	0	0	0	0	0	0	0	0	0	0	0	0	0	0	0	0
0	0	0	0	0	0	0	0	0	0	0	0	0	0	0	0	0	0	0	0	0	0	0	0	0	0	0	0	0	0	0
0	0	0	0	0	0	0	0	0	0	0	0	0	0	0	0	0	0	0	0	0	0	0	0	0	0	0	0	0	0	0
0	0	0	0	0	0	0	0	0	0	0	0	0	0	0	0	0	0	0	0	0	0	0	0	0	0	0	0	0	0	0
0	0	0	0	0	0	0	0	0	0	0	0	0	0	0	0	0	0	0	0	0	0	0	0	0	0	0	0	0	0	0
0	0	0	0	0	0	0	0	0	0	0	0	0	0	0	0	0	0	0	0	0	0	0	0	0	0	0	0	0	0	0
0	0	0	0	0	0	0	0	0	0	0	0	0	0	0	0	0	0	0	0	0	0	0	0	0	0	0	0	0	0	0
0	0	0	0	0	0	0	0	0	0	0	0	0	0	0	0	0	0	0	0	0	0	0	0	0	0	0	0	0	0	0
0	0	0	0	0	0	0	0	0	0	0	0	0	0	0	0	0	0	0	0	0	0	0	0	0	0	0	0	0	0	0
0	0	0	0	0	0	0	0	0	0	0	0	0	0	0	0	0	0	0	0	0	0	0	0	0	0	0	0	0	0	0
0	0	0	0	0	0	0	0	0	0	0	0	0	0	0	0	0	0	0	0	0	0	0	0	0	0	0	0	0	0	0
0	0	0	0	0	0	0	0	0	0	0	0	0	0	0	0	0	0	0	0	0	0	0	0	0	0	0	0	0	0	0
0	0	0	0	0	0	0	0	0	0	0	0	0	0	0	0	0	0	0	0	0	0	0	0	0	0	0	0	0	0	0
0	0	0	0	0	0	0	0	0	0	0	0	0	0	0	0	0	0	0	0	0	0	0	0	0	0	0	0	0	0	0
0	0	0	0	0	0	0	0	0	0	0	0	0	0	0	0	0	0	0	0	0	0	0	0	0	0	0	0	0	0	0
0	0	0	0	0	0	0	0	0	0	0	0	0	0	0	0	0	0	0	0	0	0	0	0	0	0	0	0	0	0	0
0	0	0	0	0	0	0	0	0	0	0	0	0	0	0	0	0	0	0	0	0	0	0	0	0	0	0	0	0	0	0
0	0	0	0	0	0	0	0	0	0	0	0	0	0	0	0	0	0	0	0	0	0	0	0	0	0	0	0	0	0	0
0	0	0	0	0	0	0	0	0	0	0	0	0	0	0	0	0	0	0	0	0	0	0	0	0	0	0	0	0	0	0
0	0	0	0	0	0	0	0	0	0	0	0	0	0	0	0	0	0	0	0	0	0	0	0	0	0	0	0	0	0	0
0	0	0	0	0	0	0	0	0	0	0	0	0	0	0	0	0	0	0	0	0	0	0	0	0	0	0	0	0	0	0
0	0	0	0	0	0	0	0	0	0	0	0	0	0	0	0	0	0	0	0	0	0	0	0	0	0	0	0	0	0	0
0	0	0	0	0	0	0	0	0	0	0	0	0	0	0	0	0	0	0	0	0	0	0	0	0	0	0	0	0	0	0
0	0	0	0	0	0	0	0	0	0	0	0	0	0	0	0	0	0	0	0	0	0	0	0	0	0	0	0	0	0	0
0	0	0	0	0	0	0	0	0	0	0	0	0	0	0	0	0	0	0	0	0	0	0	0	0	0	0	0	0	0	0
0	0	0	0	0	0	0	0	0	0	0	0	0	0	0	0	0	0	0	0	0	0	0	0	0	0	0	0	0	0	0
0	0	0	0	0	0	0	0	0	0	0	0	0	0	0	0	0	0	0	0	0	0	0	0	0	0	0	0	0	0	0
0	0	0	0	0	0	0	0	0	0	0	0	0	0	0	0	0	0	0	0	0	0	0	0	0	0	0	0	0	0	0
0	0	0	0	0	0	0	0	0	0	0	0	0	0	0	0	0	0	0	0	0	0	0	0	0	0	0	0	0	0	0
0	0	0	0	0	0	0	0	0	0	0	0	0	0	0	0	0	0	0	0	0	0	0	0	0	0	0	0	0	0	0
0	0	0	0	0	0	0	0	0	0	0	0	0	0	0	0	0	0	0	0	0	0	0	0	0	0	0	0	0	0	0
0	0	0	0	0	0	0	0	0	0	0	0	0	0	0	0	0	0	0	0	0	0	0	0	0	0	0	0	0	0	0
0	0	0	0	0	0	0	0	0	0	0	0	0	0	0	0	0	0	0	0	0	0	0	0	0	0	0	0	0	0	0
0	0	0	0	0	0	0	0	0	0	0	0	0	0	0	0	0	0	0	0	0	0	0	0	0	0	0	0	0	0	0
0	0	0	0	0	0	0	0	0	0	0	0	0	0	0	0	0	0	0	0	0	0	0	0	0	0	0	0	0	0	0
0	0	0	0	0	0	0	0	0	0	0	0	0	0	0	0	0	0	0	0	0	0	0	0	0	0	0	0	0	0	0
0	0	0	0	0	0	0	0	0	0	0	0	0	0	0	0	0	0	0	0	0	0	0	0	0	0	0	0	0	0	0
0	0	0	0	0	0	0	0	0	0	0	0	0	0	0	0	0	0	0	0	0	0	0	0	0	0	0	0	0	0	0
0	0	0	0	0	0	0	0	0	0	0	0	0	0	0	0	0	0	0	0	0	0	0	0	0	0	0	0	0	0	0
0	0	0	0	0	0	0	0	0	0	0	0	0	0	0	0	0	0	0	0	0	0	0	0	0	0	0	0	0	0	0
0	0	0	0	0	0	0	0	0	0	0	0	0	0	0	0	0	0	0	0	0	0	0	0	0	0	0	0	0	0	0
0	0	0	0	0	0	0	0	0	0	0	0	0	0	0	0	0	0	0	0	0	0	0	0	0	0	0	0	0	0	0
0	0	0	0	0	0	0	0	0	0	0	0	0	0	0	0	0	0	0	0	0	0	0	0	0	0	0	0	0	0	0
0	0	0	0	0	0	0	0	0	0	0	0	0	0	0	0	0	0	0	0	0	0	0	0	0	0	0	0	0	0	0
0	0	0	0	0	0	0	0	0	0	0	0	0	0	0	0	0	0	0	0	0	0	0	0	0	0	0	0	0	0	0
0	0	0	0	0	0	0	0	0	0	0	0	0	0	0	0	0	0	0	0	0	0	0	0	0	0	0	0	0	0	0
0	0	0	0	0	0	0	0	0	0	0	0	0	0	0	0	0	0	0	0	0	0	0	0	0	0	0	0	0	0	0
0	0	0	0	0	0	0	0	0	0	0	0	0	0	0	0	0	0	0	0	0	0	0	0	0	0	0	0	0	0	0
0	0	0	0	0	0	0	0	0	0	0	0	0	0	0	0	0	0	0	0	0	0	0	0	0	0	0	0	0	0	0
0	0	0	0	0	0	0	0	0	0	0	0	0	0	0	0	0	0	0	0	0	0	0	0	0	0	0	0	0	0	0
0	0	0	0	0	0	0	0	0	0	0	0	0	0	0	0	0	0	0	0	0	0	0	0	0	0	0	0	0	0	0
0	0	0	0	0	0	0	0	0	0	0	0	0	0	0	0	0	0	0	0	0	0	0	0	0	0	0	0	0	0	0
0	0	0	0	0	0	0	0	0	0	0	0	0	0	0	0	0	0	0	0	0	0	0	0	0	0	0	0	0	0	0
0	0	0	0	0	0	0	0	0	0	0	0	0	0	0	0	0	0	0	0	0	0	0	0	0	0	0	0	0	0	0
0	0	0	0	0	0	0	0	0	0	0	0	0	0	0	0	0	0	0	0	0	0	0	0	0	0	0	0	0	0	0
0	0	0	0	0	0	0	0	0	0	0	0	0	0	0	0	0	0	0	0	0	0	0	0	0	0	0	0	0	0	0
0	0	0	0	0	0	0	0	0	0	0	0	0	0	0	0	0	0	0	0	0	0	0	0	0	0	0	0	0	0	0
0	0	0	0	0	0	0	0	0	0	0	0	0	0	0	0	0	0	0	0	0	0	0	0	0	0	0	0	0	0	0
0	0	0	0	0	0	0	0	0	0	0	0	0	0	0	0	0	0	0	0	0	0	0	0	0	0	0	0	0	0	0
0	0	0	0	0	0	0	0	0	0	0	0	0	0	0	0	0	0	0	0	0	0	0	0	0	0	0	0	0	0	0
0	0	0	0	0	0	0	0	0	0	0	0	0	0	0	0	0	0	0	0	0	0	0	0	0	0	0	0	0	0	0
0	0	0	0	0	0	0	0	0	0	0	0	0	0	0	0	0	0	0	0	0	0	0	0	0	0	0	0	0	0	0
0	0	0	0	0	0	0	0	0	0	0	0	0	0	0	0	0	0	0	0	0	0	0	0	0	0	0	0	0	0	0
0	0	0	0	0	0	0	0	0	0	0	0	0	0	0	0	0	0	0	0	0	0	0	0	0	0	0	0	0	0	0
0	0	0	0	0	0	0	0	0	0	0	0	0	0	0	0	0	0	0	0	0	0	0	0	0	0	0	0	0	0	0
0	0	0	0	0	0	0	0	0	0	0	0	0	0	0	0	0	0	0	0	0	0	0	0	0	0	0	0	0	0	0
0	0	0	0	0	0	0	0	0	0	0	0	0	0	0	0	0	0	0	0	0	0	0	0	0	0	0	0	0	0	0
0	0	0	0	0	0	0	0	0	0	0	0	0	0	0	0	0	0	0	0	0	0	0	0	0	0	0	0	0	0	0
0	0	0	0	0	0	0	0	0	0	0	0	0	0	0	0	0	0	0	0	0	0	0	0	0	0	0	0	0	0	0
0	0	0	0	0	0	0	0	0	0	0	0	0	0	0	0	0	0	0	0	0	0	0	0	0	0	0	0	0	0	0
0	0	0	0	0	0	0	0	0	0	0	0	0	0	0	0	0	0	0	0	0	0	0	0	0	0	0	0	0	0	0
0	0	0	0	0	0	0	0	0	0	0	0	0	0	0	0	0	0	0	0	0	0	0	0	0	0	0	0	0	0	0
0	0	0	0	0	0	0	0	0	0	0	0	0	0	0	0	0	0	0	0	0	0	0	0	0	0	0	0	0	0	0
0	0	0	0	0	0	0	0	0	0	0	0	0	0	0	0	0	0	0	0	0	0	0	0	0	0	0	0	0	0	0
0	0	0	0	0	0	0	0	0	0	0	0	0	0	0	0	0	0	0	0	0	0	0	0	0	0	0	0	0	0	0
0	0	0	0	0	0	0	0	0	0	0	0	0	0	0	0	0	0	0	0	0	0	0	0	0	0	0	0	0	0	0
0	0	0	0	0	0	0	0	0	0	0	0	0	0	0	0	0	0	0	0	0	0	0	0	0	0	0	0	0	0	0
0	0	0	0	0	0	0	0	0	0	0	0	0	0	0	0	0	0	0	0	0	0	0	0	0	0	0	0	0	0	0
0	0	0	0	0	0	0	0	0	0	0	0	0	0	0	0	0	0	0	0	0	0	0	0	0	0	0	0	0	0	0
0	0	0	0	0	0	0	0	0	0	0	0	0	0	0	0	0	0	0	0	0	0	0	0	0	0	0	0	0	0	0
0	0	0	0	0	0	0	0	0	0	0	0	0	0	0	0	0	0	0	0	0	0	0	0	0	0	0	0	0	0	0
0	0	0	0	0	0	0	0	0	0	0	0	0	0	0	0	0	0	0	0	0	0	0	0	0	0	0	0	0	0	0
0	0	0	0	0	0	0	0	0	0	0	0	0	0	0	0	0	0	0	0	0	0	0	0	0	0	0	0	0	0	0
0	0	0	0	0	0	0	0	0	0	0	0	0	0	0	0	0	0	0	0	0	0	0	0	0	0	0	0	0	0	0
0	0	0	0	0	0	0	0	0	0	0	0	0	0	0	0	0	0	0	0	0	0	0	0	0	0	0	0	0	0	0
0	0	0	0	0	0	0	0	0	0	0	0	0	0	0	0	0	0	0	0	0	0	0	0	0	0	0	0	0	0	0
0	0	0	0	0	0	0	0	0	0	0	0	0	0	0	0	0	0	0	0	0	0	0	0	0	0	0	0	0	0	0
0	0	0	0	0	0	0	0	0	0	0	0	0	0	0	0	0	0	0	0	0	0	0	0	0	0	0	0	0	0	0
0	0	0	0	0	0	0	0	0	0	0	0	0	0	0	0	0	0	0	0	0	0	0	0	0	0	0	0	0	0	0
0	0	0	0	0	0	0	0	0	0	0	0	0	0	0	0	0	0	0	0	0	0	0	0	0	0	0	0	0	0	0
0	0	0	0	0	0	0	0	0	0	0	0	0	0	0	0	0	0	0	0	0	0	0	0	0	0	0	0	0	0	0
0	0	0	0	0	0	0	0	0	0	0	0	0	0	0	0	0	0	0	0	0	0	0	0	0	0	0	0	0	0	0
0	0	0	0	0	0	0	0	0	0	0	0	0	0	0	0	0	0	0	0	0	0	0	0	0	0	0	0	0	0	0
0	0	0	0	0	0	0	0	0	0	0	0	0	0	0	0	0	0	0	0	0	0	0	0	0	0	0	0	0	0	0
0	0	0	0	0	0	0	0	0	0	0	0	0	0	0	0	0	0	0	0	0	0	0	0	0	0	0	0	0	0	0
0	0	0	0	0	0	0	0	0	0	0	0	0	0	0	0	0	0	0	0	0	0	0	0	0	0	0	0	0	0	0
0	0	0	0	0	0	0	0	0	0	0	0	0	0	0	0	0	0	0	0	0	0	0	0	0	0	0	0	0	0	0
0	0	0	0	0	0	0	0	0	0	0	0	0	0	0	0	0	0	0	0	0	0	0	0	0	0	0	0	0	0	0
0	0	0	0	0	0	0	0	0	0	0	0	0	0	0	0	0	0	0	0	0	0	0	0	0	0	0	0	0	0	0
0	0	0	0	0	0	0	0	0	0	0	0	0	0	0	0	0	0	0	0	0	0	0	0	0	0	0	0	0	0	0
0	0	0	0	0	0	0	0	0	0	0	0	0	0	0	0	0	0	0	0	0	0	0	0	0	0	0	0	0	0	0
0	0	0	0	0	0	0	0	0	0	0	0	0	0	0	0	0	0	0	0	0	0	0	0	0	0	0	0	0	0	0
0	0	0	0	0	0	0	0	0	0	0	0	0	0	0	0	0	0	0	0	0	0	0	0	0	0	0	0	0	0	0
0	0	0	0	0	0	0	0	0	0	0	0	0	0	0	0	0	0	0	0	0	0	0	0	0	0	0	0	0	0	0
0	0	0	0	0	0	0	0	0	0	0	0	0	0	0	0	0	0	0	0	0	0	0	0	0	0	0	0	0	0	0
0	0	0	0	0	0	0	0	0	0	0	0	0	0	0	0	0	0	0	0	0	0	0	0	0	0	0	0	0	0	0
0	0	0	0	0	0	0	0	0	0	0	0	0	0	0	0	0	0	0	0	0	0	0	0	0	0	0	0	0	0	0
0	0	0	0	0	0	0	0	0	0	0	0	0	0	0	0	0	0	0	0	0	0	0	0	0	0	0	0	0	0	0
0	0	0	0	0	0	0	0	0	0	0	0	0	0	0	0	0	0	0	0	0	0	0	0	0	0	0	0	0	0	0
0	0	0	0	0	0	0	0	0	0	0	0	0	0	0	0	0	0	0	0	0	0	0	0	0	0	0	0	0	0	0
0	0	0	0	0	0	0	0	0	0	0	0	0	0	0	0	0	0	0	0	0	0	0	0	0	0	0	0	0	0	0
0	0	0	0	0	0	0	0	0	0	0	0	0	0	0	0	0	0	0	0	0	0	0	0	0	0	0	0	0	0	0
0	0	0	0	0	0	0	0	0	0	0	0	0	0	0	0	0	0	0	0	0	0	0	0	0	0	0	0	0	0	0
0	0	0	0	0	0	0	0	0	0	0	0	0	0	0	0	0	0	0	0	0	0	0	0	0	0	0	0	0	0	0
0	0	0	0	0	0	0	0	0	0	0	0	0	0	0	0	0	0	0	0	0	0	0	0	0	0	0	0	0	0	0
0	0	0	0	0	0	0	0	0	0	0	0	0	0	0	0	0	0	0	0	0	0	0	0	0	0	0	0	0	0	0
0	0	0	0	0	0	0	0	0	0	0	0	0	0	0	0	0	0	0	0	0	0	0	0	0	0	0	0	0	0	0
0	0	0	0	0	0	0	0	0	0	0	0	0	0	0	0	0	0	0	0	0	0	0	0	0	0	0	0	0	0	0
0	0	0	0	0	0	0	0	0	0	0	0	0	0	0	0	0	0	0	0	0	0	0	0	0	0	0	0	0	0	0
0	0	0	0	0	0	0	0	0	0	0	0	0	0	0	0	0	0	0	0	0	0	0	0	0	0	0	0	0	0	0
0	0	0	0	0	0	0	0	0	0	0	0	0	0	0	0	0	0	0	0	0	0	0	0	0	0	0	0	0	0	0
0	0	0	0	0	0	0	0	0	0	0	0	0	0	0	0	0	0	0	0	0	0	0	0	0	0	0	0	0	0	0
0	0	0	0	0	0	0	0	0	0	0	0	0	0	0	0	0	0	0	0	0	0	0	0	0	0	0	0	0	0	0
0	0	0	0	0	0	0	0	0	0	0	0	0	0	0	0	0	0	0	0	0	0	0	0	0	0	0	0	0	0	0
0	0	0	0	0	0	0	0	0	0	0	0	0	0	0	0	0	0	0	0	0	0	0	0	0	0	0	0	0	0	0
0	0	0	0	0	0	0	0	0	0	0	0	0	0	0	0	0	0	0	0	0	0	0	0	0	0	0	0	0	0	0
0	0	0	0	0	0	0	0	0	0	0	0	0	0	0	0	0	0	0	0	0	0	0	0	0	0	0	0	0	0	0
0	0	0	0	0	0	0	0	0	0	0	0	0	0	0	0	0	0	0	0	0	0	0	0	0	0	0	0	0	0	0
0	0	0	0	0	0	0	0	0	0	0	0	0	0	0	0	0	0	0	0	0	0	0	0	0	0	0	0	0	0	0
0	0	0	0	0	0	0	0	0	0	0	0	0	0	0	0	0	0	0	0	0	0	0	0	0	0	0	0	0	0	0
0	0	0	0	0	0	0	0	0	0	0	0	0	0	0	0	0	0	0	0	0	0	0	0	0	0	0	0	0	0	0
0	0	0	0	0	0	0	0	0	0	0	0	0	0	0	0	0	0	0	0	0	0	0	0	0	0	0	0	0	0	0
0	0	0	0	0	0	0	0	0	0	0	0	0	0	0	0	0	0	0	0	0	0	0	0	0	0	0	0	0	0	0
0	0	0	0	0	0	0	0	0	0	0	0	0	0	0	0	0	0	0	0	0	0	0	0	0	0	0	0	0	0	0
0	0	0	0	0	0	0	0	0	0	0	0	0	0	0	0	0	0	0	0	0	0	0	0	0	0	0	0	0	0	0
0	0	0	0	0	0	0	0	0	0	0	0	0	0	0	0	0	0	0	0	0	0	0	0	0	0	0	0	0	0	0
0	0	0	0	0	0	0	0	0	0	0	0	0	0	0	0	0	0	0	0	0	0	0	0	0	0	0	0	0	0	0
0	0	0	0	0	0	0	0	0	0	0	0	0	0	0	0	0	0	0	0	0	0	0	0	0	0	0	0	0	0	0
0	0	0	0	0	0	0	0	0	0	0	0	0	0	0	0	0	0	0	0	0	0	0	0	0	0	0	0	0	0	0
0	0	0	0	0	0	0	0	0	0	0	0	0	0	0	0	0	0	0	0	0	0	0	0	0	0	0	0	0	0	0
0	0	0	0	0	0	0	0	0	0	0	0	0	0	0	0	0	0	0	0	0	0	0	0	0	0	0	0	0	0	0
0	0	0	0	0	0	0	0	0	0	0	0	0	0	0	0	0	0	0	0	0	0	0	0	0	0	0	0	0	0	0
0	0	0	0	0	0	0	0	0	0	0	0	0	0	0	0	0	0	0	0	0	0	0	0	0	0	0	0	0	0	0
0	0	0	0	0	0	0	0	0	0	0	0	0	0	0	0	0	0	0	0	0	0	0	0	0	0	0	0	0	0	0
0	0	0	0	0	0	0	0	0	0	0	0	0	0	0	0	0	0	0	0	0	0	0	0	0	0	0	0	0	0	0
0	0	0	0	0	0	0	0	0	0	0	0	0	0	0	0	0	0	0	0	0	0	0	0	0	0	0	0	0	0	0
0	0	0	0	0	0	0	0	0	0	0	0	0	0	0	0	0	0	0	0	0	0	0	0	0	0	0	0	0	0	0
0	0	0	0	0	0	0	0	0	0	0	0	0	0	0	0	0	0	0	0	0	0	0	0	0	0	0	0	0	0	0
0	0	0	0	0	0	0	0	0	0	0	0	0	0	0	0	0	0	0	0	0	0	0	0	0	0	0	0	0	0	0
0	0	0	0	0	0	0	0	0	0	0	0	0	0	0	0	0	0	0	0	0	0	0	0	0	0	0	0	0	0	0
0	0	0	0	0	0	0	0	0	0	0	0	0	0	0	0	0	0	0	0	0	0	0	0	0	0	0	0	0	0	0
0	0	0	0	0	0	0	0	0	0	0	0	0	0	0	0	0	0	0	0	0	0	0	0	0	0	0	0	0	0	0
0	0	0	0	0	0	0	0	0	0	0	0	0	0	0	0	0	0	0	0	0	0	0	0	0	0	0	0	0	0	0
0	0	0	0	0	0	0	0	0	0	0	0	0	0	0	0	0	0	0	0	0	0	0	0	0	0	0	0	0	0	0
0	0	0	0	0	0	0	0	0	0	0	0	0	0	0	0	0	0	0	0	0	0	0	0	0	0	0	0	0	0	0
0	0	0	0	0	0	0	0	0	0	0	0	0	0	0	0	0	0	0	0	0	0	0	0	0	0	0	0	0	0	0
0	0	0	0	0	0	0	0	0	0	0	0	0	0	0	0	0	0	0	0	0	0	0	0	0	0	0	0	0	0	0
0	0	0	0	0	0	0	0	0	0	0	0	0	0	0	0	0	0	0	0	0	0	0	0	0	0	0	0	0	0	0
0	0	0	0	0	0	0	0	0	0	0	0	0	0	0	0	0	0	0	0	0	0	0	0	0	0	0	0	0	0	0
0	0	0	0	0	0	0	0	0	0	0	0	0	0	0	0	0	0	0	0	0	0	0	0	0	0	0	0	0	0	0
0	0	0	0	0	0	0	0	0	0	0	0	0	0	0	0	0	0	0	0	0	0	0	0	0	0	0	0	0	0	0
0	0	0	0	0	0	0	0	0	0	0	0	0	0	0	0	0	0	0	0	0	0	0	0	0	0	0	0	0	0	0
0	0	0	0	0	0	0	0	0	0	0	0	0	0	0	0	0	0	0	0	0	0	0	0	0	0	0	0	0	0	0
0	0	0	0	0	0	0	0	0	0	0	0	0	0	0	0	0	0	0	0	0	0	0	0	0	0	0	0	0	0	0
0	0	0	0	0	0	0	0	0	0	0	0	0	0	0	0	0	0	0	0	0	0	0	0	0	0	0	0	0	0	0
0	0	0	0	0	0	0	0	0	0	0	0	0	0	0	0	0	0	0	0	0	0	0	0	0	0	0	0	0	0	0
0	0	0	0	0	0	0	0	0	0	0	0	0	0	0	0	0	0	0	0	0	0	0	0	0	0	0	0	0	0	0
0	0	0	0	0	0	0	0	0	0	0	0	0	0	0	0	0	0	0	0	0	0	0	0	0	0	0	0	0	0	0
0	0	0	0	0	0	0	0	0	0	0	0	0	0	0	0	0	0	0	0	0	0	0	0	0	0	0	0	0	0	0
0	0	0	0	0	0	0	0	0	0	0	0	0	0	0	0	0	0	0	0	0	0	0	0	0	0	0	0	0	0	0
0	0	0	0	0	0	0	0	0	0	0	0	0	0	0	0	0	0	0	0	0	0	0	0	0	0	0	0	0	0	0
0	0	0	0	0	0	0	0	0	0	0	0	0	0	0	0	0	0	0	0	0	0	0	0	0	0	0	0	0	0	0
0	0	0	0	0	0	0	0	0	0	0	0	0	0	0	0	0	0	0	0	0	0	0	0	0	0	0	0	0	0	0
0	0	0	0	0	0	0	0	0	0	0	0	0	0	0	0	0	0	0	0	0	0	0	0	0	0	0	0	0	0	0
0	0	0	0	0	0	0	0	0	0	0	0	0	0	0	0	0	0	0	0	0	0	0	0	0	0	0	0	0	0	0
0	0	0	0	0	0	0	0	0	0	0	0	0	0	0	0	0	0	0	0	0	0	0	0	0	0	0	0	0	0	0
0	0	0	0	0	0	0	0	0	0	0	0	0	0	0	0	0	0	0	0	0	0	0	0	0	0	0	0	0	0	0
0	0	0	0	0	0	0	0	0	0	0	0	0	0	0	0	0	0	0	0	0	0	0	0	0	0	0	0	0	0	0
0	0	0	0	0	0	0	0	0	0	0	0	0	0	0	0	0	0	0	0	0	0	0	0	0	0	0	0	0	0	0
0	0	0	0	0	0	0	0	0	0	0	0	0	0	0	0	0	0	0	0	0	0	0	0	0	0	0	0	0	0	0
0	0	0	0	0	0	0	0	0	0	0	0	0	0	0	0	0	0	0	0	0	0	0	0	0	0	0	0	0	0	0
0	0	0	0	0	0	0	0	0	0	0	0	0	0	0	0	0	0	0	0	0	0	0	0	0	0	0	0	0	0	0
0	0	0	0	0	0	0	0	0	0	0	0	0	0	0	0	0	0	0	0	0	0	0	0	0	0	0	0	0	0	0
0	0	0	0	0	0	0	0	0	0	0	0	0	0	0	0	0	0	0	0	0	0	0	0	0	0	0	0	0	0	0
0	0	0	0	0	0	0	0	0	0	0	0	0	0	0	0	0	0	0	0	0	0	0	0	0	0	0	0	0	0	0
0	0	0	0	0	0	0	0	0	0	0	0	0	0	0	0	0	0	0	0	0	0	0	0	0	0	0	0	0	0	0
0	0	0	0	0	0	0	0	0	0	0	0	0	0	0	0	0	0	0	0	0	0	0	0	0	0	0	0	0	0	0
0	0	0	0	0	0	0	0	0	0	0	0	0	0	0	0	0	0	0	0	0	0	0	0	0	0	0	0	0	0	0
0	0	0	0	0	0	0	0	0	0	0	0	0	0	0	0	0	0	0	0	0	0	0	0	0	0	0	0	0	0	0
0	0	0	0	0	0	0	0	0	0	0	0	0	0	0	0	0	0	0	0	0	0	0	0	0	0	0	0	0	0	0
0	0	0	0	0	0	0	0	0	0	0	0	0	0	0	0	0	0	0	0	0	0	0	0	0	0	0	0	0	0	0
0	0	0	0	0	0	0	0	0	0	0	0	0	0	0	0	0	0	0	0	0	0	0	0	0	0	0	0	0	0	0
0	0	0	0	0	0	0	0	0	0	0	0	0	0	0	0	0	0	0	0	0	0	0	0	0	0	0	0	0	0	0
0	0	0	0	0	0	0	0	0	0	0	0	0	0	0	0	0	0	0	0	0	0	0	0	0	0	0	0	0	0	0
0	0	0	0	0	0	0	0	0	0	0	0	0	0	0	0	0	0	0	0	0	0	0	0	0	0	0	0	0	0	0
0	0	0	0	0	0	0	0	0	0	0	0	0	0	0	0	0	0	0	0	0	0	0	0	0	0	0	0	0	0	0
0	0	0	0	0	0	0	0	0	0	0	0	0	0	0	0	0	0	0	0	0	0	0	0	0	0	0	0	0	0	0
0	0	0	0	0	0	0	0	0	0	0	0	0	0	0	0	0	0	0	0	0	0	0	0	0	0	0	0	0	0	0
0	0	0	0	0	0	0	0	0	0	0	0	0	0	0	0	0	0	0	0	0	0	0	0	0	0	0	0	0	0	0
0	0	0	0	0	0	0	0	0	0	0	0	0	0	0	0	0	0	0	0	0	0	0	0	0	0	0	0	0	0	0
0	0	0	0	0	0	0	0	0	0	0	0	0	0	0	0	0	0	0	0	0	0	0	0	0	0	0	0	0	0	0
0	0	0	0	0	0	0	0	0	0	0	0	0	0	0	0	0	0	0	0	0	0	0	0	0	0	0	0	0	0	0
0	0	0	0	0	0	0	0	0	0	0	0	0	0	0	0	0	0	0	0	0	0	0	0	0	0	0	0	0	0	0
0	0	0	0	0	0	0	0	0	0	0	0	0	0	0	0	0	0	0	0	0	0	0	0	0	0	0	0	0	0	0
0	0	0	0	0	0	0	0	0	0	0	0	0	0	0	0	0	0	0	0	0	0	0	0	0	0	0	0	0	0	0
0	0	0	0	0	0	0	0	0	0	0	0	0	0	0	0	0	0	0	0	0	0	0	0	0	0	0	0	0	0	0
0	0	0	0	0	0	0	0	0	0	0	0	0	0	0	0	0	0	0	0	0	0	0	0	0	0	0	0	0	0	0
0	0	0	0	0	0	0	0	0	0	0	0	0	0	0	0	0	0	0	0	0	0	0	0	0	0	0	0	0	0	0
0	0	0	0	0	0	0	0	0	0	0	0	0	0	0	0	0	0	0	0	0	0	0	0	0	0	0	0	0	0	0
0	0	0	0	0	0	0	0	0	0	0	0	0	0	0	0	0	0	0	0	0	0	0	0	0	0	0	0	0	0	0
0	0	0	0	0	0	0	0	0	0	0	0	0	0	0	0	0	0	0	0	0	0	0	0	0	0	0	0	0	0	0
0	0	0	0	0	0	0	0	0	0	0	0	0	0	0	0	0	0	0	0	0	0	0	0	0	0	0	0	0	0	0
0	0	0	0	0	0	0	0	0	0	0	0	0	0	0	0	0	0	0	0	0	0	0	0	0	0	0	0	0	0	0
0	0	0	0	0	0	0	0	0	0	0	0	0	0	0	0	0	0	0	0	0	0	0	0	0	0	0	0	0	0	0
0	0	0	0	0	0	0	0	0	0	0	0	0	0	0	0	0	0	0	0	0	0	0	0	0	0	0	0	0	0	0
0	0	0	0	0	0	0	0	0	0	0	0	0	0	0	0	0	0	0	0	0	0	0	0	0	0	0	0	0	0	0
0	0	0	0	0	0	0	0	0	0	0	0	0	0	0	0	0	0	0	0	0	0	0	0	0	0	0	0	0	0	0
0	0	0	0	0	0	0	0	0	0	0	0	0	0	0	0	0	0	0	0	0	0	0	0	0	0	0	0	0	0	0
0	0	0	0	0	0	0	0	0	0	0	0	0	0	0	0	0	0	0	0	0	0	0	0	0	0	0	0	0	0	0
0	0	0	0	0	0	0	0	0	0	0	0	0	0	0	0	0	0	0	0	0	0	0	0	0	0	0	0	0	0	0
0	0	0	0	0	0	0	0	0	0	0	0	0	0	0	0	0	0	0	0	0	0	0	0	0	0	0	0	0	0	0
0	0	0	0	0	0	0	0	0	0	0	0	0	0	0	0	0	0	0	0	0	0	0	0	0	0	0	0	0	0	0
0	0	0	0	0	0	0	0	0	0	0	0	0	0	0	0	0	0	0	0	0	0	0	0	0	0	0	0	0	0	0
0	0	0	0	0	0	0	0	0	0	0	0	0	0	0	0	0	0	0	0	0	0	0	0	0	0	0	0	0	0	0
0	0	0	0	0	0	0	0	0	0	0	0	0	0	0	0	0	0	0	0	0	0	0	0	0	0	0	0	0	0	0
0	0	0	0	0	0	0	0	0	0	0	0	0	0	0	0	0	0	0	0	0	0	0	0	0	0	0	0	0	0	0
0	0	0	0	0	0	0	0	0	0	0	0	0	0	0	0	0	0	0	0	0	0	0	0	0	0	0	0	0	0	0
0	0	0	0	0	0	0	0	0	0	0	0	0	0	0	0	0	0	0	0	0	0	0	0	0	0	0	0	0	0	0
0	0	0	0	0	0	0	0	0	0	0	0	0	0	0	0	0	0	0	0	0	0	0	0	0	0	0	0	0	0	0
0	0	0	0	0	0	0	0	0	0	0	0	0	0	0	0	0	0	0	0	0	0	0	0	0	0	0	0	0	0	0
0	0	0	0	0	0	0	0	0	0	0	0	0	0	0	0	0	0	0	0	0	0	0	0	0	0	0	0	0	0	0
0	0	0	0	0	0	0	0	0	0	0	0	0	0	0	0	0	0	0	0	0	0	0	0	0	0	0	0	0	0	0
0	0	0	0	0	0	0	0	0	0	0	0	0	0	0	0	0	0	0	0	0	0	0	0	0	0	0	0	0	0	0
0	0	0	0	0	0	0	0	0	0	0	0	0	0	0	0	0	0	0	0	0	0	0	0	0	0	0	0	0	0	0
0	0	0	0	0	0	0	0	0	0	0	0	0	0	0	0	0	0	0	0	0	0	0	0	0	0	0	0	0	0	0
0	0	0	0	0	0	0	0	0	0	0	0	0	0	0	0	0	0	0	0	0	0	0	0	0	0	0	0	0	0	0
0	0	0	0	0	0	0	0	0	0	0	0	0	0	0	0	0	0	0	0	0	0	0	0	0	0	0	0	0	0	0
0	0	0	0	0	0	0	0	0	0	0	0	0	0	0	0	0	0	0	0	0	0	0	0	0	0	0	0	0	0	0
0	0	0	0	0	0	0	0	0	0	0	0	0	0	0	0	0	0	0	0	0	0	0	0	0	0	0	0	0	0	0
0	0	0	0	0	0	0	0	0	0	0	0	0	0	0	0	0	0	0	0	0	0	0	0	0	0	0	0	0	0	0
0	0	0	0	0	0	0	0	0	0	0	0	0	0	0	0	0	0	0	0	0	0	0	0	0	0	0	0	0	0	0
0	0	0	0	0	0	0	0	0	0	0	0	0	0	0	0	0	0	0	0	0	0	0	0	0	0	0	0	0	0	0
0	0	0	0	0	0	0	0	0	0	0	0	0	0	0	0	0	0	0	0	0	0	0	0	0	0	0	0	0	0	0
0	0	0	0	0	0	0	0	0	0	0	0	0	0	0	0	0	0	0	0	0	0	0	0	0	0	0	0	0	0	0
0	0	0	0	0	0	0	0	0	0	0	0	0	0	0	0	0	0	0	0	0	0	0	0	0	0	0	0	0	0	0
0	0	0	0	0	0	0	0	0	0	0	0	0	0	0	0	0	0	0	0	0	0	0	0	0	0	0	0	0	0	0
0	0	0	0	0	0	0	0	0	0	0	0	0	0	0	0	0	0	0	0	0	0	0	0	0	0	0	0	0	0	0
0	0	0	0	0	0	0	0	0	0	0	0	0	0	0	0	0	0	0	0	0	0	0	0	0	0	0	0	0	0	0
0	0	0	0	0	0	0	0	0	0	0	0	0	0	0	0	0	0	0	0	0	0	0	0	0	0	0	0	0	0	0
0	0	0	0	0	0	0	0	0	0	0	0	0	0	0	0	0	0	0	0	0	0	0	0	0	0	0	0	0	0	0
0	0	0	0	0	0	0	0	0	0	0	0	0	0	0	0	0	0	0	0	0	0	0	0	0	0	0	0	0	0	0
0	0	0	0	0	0	0	0	0	0	0	0	0	0	0	0	0	0	0	0	0	0	0	0	0	0	0	0	0	0	0
0	0	0	0	0	0	0	0	0	0	0	0	0	0	0	0	0	0	0	0	0	0	0	0	0	0	0	0	0	0	0
0	0	0	0	0	0	0	0	0	0	0	0	0	0	0	0	0	0	0	0	0	0	0	0	0	0	0	0	0	0	0
0	0	0	0	0	0	0	0	0	0	0	0	0	0	0	0	0	0	0	0	0	0	0	0	0	0	0	0	0	0	0
0	0	0	0	0	0	0	0	0	0	0	0	0	0	0	0	0	0	0	0	0	0	0	0	0	0	0	0	0	0	0
0	0	0	0	0	0	0	0	0	0	0	0	0	0	0	0	0	0	0	0	0	0	0	0	0	0	0	0	0	0	0
0	0	0	0	0	0	0	0	0	0	0	0	0	0	0	0	0	0	0	0	0	0	0	0	0	0	0	0	0	0	0
0	0	0	0	0	0	0	0	0	0	0	0	0	0	0	0	0	0	0	0	0	0	0	0	0	0	0	0	0	0	0
0	0	0	0	0	0	0	0	0	0	0	0	0	0	0	0	0	0	0	0	0	0	0	0	0	0	0	0	0	0	0
0	0	0	0	0	0	0	0	0	0	0	0	0	0	0	0	0	0	0	0	0	0	0	0	0	0	0	0	0	0	0
0	0	0	0	0	0	0	0	0	0	0	0	0	0	0	0	0	0	0	0	0	0	0	0	0	0	0	0	0	0	0
0	0	0	0	0	0	0	0	0	0	0	0	0	0	0	0	0	0	0	0	0	0	0	0	0	0	0	0	0	0	0
0	0	0	0	0	0	0	0	0	0	0	0	0	0	0	0	0	0	0	0	0	0	0	0	0	0	0	0	0	0	0
0	0	0	0	0	0	0	0	0	0	0	0	0	0	0	0	0	0	0	0	0	0	0	0	0	0	0	0	0	0	0
0	0	0	0	0	0	0	0	0	0	0	0	0	0	0	0	0	0	0	0	0	0	0	0	0	0	0	0	0	0	0
0	0	0	0	0	0	0	0	0	0	0	0	0	0	0	0	0	0	0	0	0	0	0	0	0	0	0	0	0	0	0
0	0	0	0	0	0	0	0	0	0	0	0	0	0	0	0	0	0	0	0	0	0	0	0	0	0	0	0	0	0	0
0	0	0	0	0	0	0	0	0	0	0	0	0	0	0	0	0	0	0	0	0	0	0	0	0	0	0	0	0	0	0
0	0	0	0	0	0	0	0	0	0	0	0	0	0	0	0	0	0	0	0	0	0	0	0	0	0	0	0	0	0	0
0	0	0	0	0	0	0	0	0	0	0	0	0	0	0	0	0	0	0	0	0	0	0	0	0	0	0	0	0	0	0
0	0	0	0	0	0	0	0	0	0	0	0	0	0	0	0	0	0	0	0	0	0	0	0	0	0	0	0	0	0	0
0	0	0	0	0	0	0	0	0	0	0	0	0	0	0	0	0	0	0	0	0	0	0	0	0	0	0	0	0	0	0
0	0	0	0	0	0	0	0	0	0	0	0	0	0	0	0	0	0	0	0	0	0	0	0	0	0	0	0	0	0	0
0	0	0	0	0	0	0	0	0	0	0	0	0	0	0	0	0	0	0	0	0	0	0	0	0	0	0	0	0	0	0
0	0	0	0	0	0	0	0	0	0	0	0	0	0	0	0	0	0	0	0	0	0	0	0	0	0	0	0	0	0	0
0	0	0	0	0	0	0	0	0	0	0	0	0	0	0	0	0	0	0	0	0	0	0	0	0	0	0	0	0	0	0
0	0	0	0	0	0	0	0	0	0	0	0	0	0	0	0	0	0	0	0	0	0	0	0	0	0	0	0	0	0	0
0	0	0	0	0	0	0	0	0	0	0	0	0	0	0	0	0	0	0	0	0	0	0	0	0	0	0	0	0	0	0
0	0	0	0	0	0	0	0	0	0	0	0	0	0	0	0	0	0	0	0	0	0	0	0	0	0	0	0	0	0	0
0	0	0	0	0	0	0	0	0	0	0	0	0	0	0	0	0	0	0	0	0	0	0	0	0	0	0	0	0	0	0
0	0	0	0	0	0	0	0	0	0	0	0	0	0	0	0	0	0	0	0	0	0	0	0	0	0	0	0	0	0	0
0	0	0	0	0	0	0	0	0	0	0	0	0	0	0	0	0	0	0	0	0	0	0	0	0	0	0	0	0	0	0
0	0	0	0	0	0	0	0	0	0	0	0	0	0	0	0	0	0	0	0	0	0	0	0	0	0	0	0	0	0	0
0	0	0	0	0	0	0	0	0	0	0	0	0	0	0	0	0	0	0	0	0	0	0	0	0	0	0	0	0	0	0
0	0	0	0	0	0	0	0	0	0	0	0	0	0	0	0	0	0	0	0	0	0	0	0	0	0	0	0	0	0	0
0	0	0	0	0	0	0	0	0	0	0	0	0	0	0	0	0	0	0	0	0	0	0	0	0	0	0	0	0	0	0
0	0	0	0	0	0	0	0	0	0	0	0	0	0	0	0	0	0	0	0	0	0	0	0	0	0	0	0	0	0	0
0	0	0	0	0	0	0	0	0	0	0	0	0	0	0	0	0	0	0	0	0	0	0	0	0	0	0	0	0	0	0
0	0	0	0	0	0	0	0	0	0	0	0	0	0	0	0	0	0	0	0	0	0	0	0	0	0	0	0	0	0	0
0	0	0	0	0	0	0	0	0	0	0	0	0	0	0	0	0	0	0	0	0	0	0	0	0	0	0	0	0	0	0
0	0	0	0	0	0	0	0	0	0	0	0	0	0	0	0	0	0	0	0	0	0	0	0	0	0	0	0	0	0	0
0	0	0	0	0	0	0	0	0	0	0	0	0	0	0	0	0	0	0	0	0	0	0	0	0	0	0	0	0	0	0
0	0	0	0	0	0	0	0	0	0	0	0	0	0	0	0	0	0	0	0	0	0	0	0	0	0	0	0	0	0	0
0	0	0	0	0	0	0	0	0	0	0	0	0	0	0	0	0	0	0	0	0	0	0	0	0	0	0	0	0	0	0
0	0	0	0	0	0	0	0	0	0	0	0	0	0	0	0	0	0	0	0	0	0	0	0	0	0	0	0	0	0	0
0	0	0	0	0	0	0	0	0	0	0	0	0	0	0	0	0	0	0	0	0	0	0	0	0	0	0	0	0	0	0
0	0	0	0	0	0	0	0	0	0	0	0	0	0	0	0	0	0	0	0	0	0	0	0	0	0	0	0	0	0	0
0	0	0	0	0	0	0	0	0	0	0	0	0	0	0	0	0	0	0	0	0	0	0	0	0	0	0	0	0	0	0
0	0	0	0	0	0	0	0	0	0	0	0	0	0	0	0	0	0	0	0	0	0	0	0	0	0	0	0	0	0	0
0	0	0	0	0	0	0	0	0	0	0	0	0	0	0	0	0	0	0	0	0	0	0	0	0	0	0	0	0	0	0
0	0	0	0	0	0	0	0	0	0	0	0	0	0	0	0	0	0	0	0	0	0	0	0	0	0	0	0	0	0	0
0	0	0	0	0	0	0	0	0	0	0	0	0	0	0	0	0	0	0	0	0	0	0	0	0	0	0	0	0	0	0
0	0	0	0	0	0	0	0	0	0	0	0	0	0	0	0	0	0	0	0	0	0	0	0	0	0	0	0	0	0	0
0	0	0	0	0	0	0	0	0	0	0	0	0	0	0	0	0	0	0	0	0	0	0	0	0	0	0	0	0	0	0
0	0	0	0	0	0	0	0	0	0	0	0	0	0	0	0	0	0	0	0	0	0	0	0	0	0	0	0	0	0	0
0	0	0	0	0	0	0	0	0	0	0	0	0	0	0	0	0	0	0	0	0	0	0	0	0	0	0	0	0	0	0
0	0	0	0	0	0	0	0	0	0	0	0	0	0	0	0	0	0	0	0	0	0	0	0	0	0	0	0	0	0	0
0	0	0	0	0	0	0	0	0	0	0	0	0	0	0	0	0	0	0	0	0	0	0	0	0	0	0	0	0	0	0
0	0	0	0	0	0	0	0	0	0	0	0	0	0	0	0	0	0	0	0	0	0	0	0	0	0	0	0	0	0	0
0	0	0	0	0	0	0	0	0	0	0	0	0	0	0	0	0	0	0	0	0	0	0	0	0	0	0	0	0	0	0
0	0	0	0	0	0	0	0	0	0	0	0	0	0	0	0	0	0	0	0	0	0	0	0	0	0	0	0	0	0	0
0	0	0	0	0	0	0	0	0	0	0	0	0	0	0	0	0	0	0	0	0	0	0	0	0	0	0	0	0	0	0
0	0	0	0	0	0	0	0	0	0	0	0	0	0	0	0	0	0	0	0	0	0	0	0	0	0	0	0	0	0	0
0	0	0	0	0	0	0	0	0	0	0	0	0	0	0	0	0	0	0	0	0	0	0	0	0	0	0	0	0	0	0
0	0	0	0	0	0	0	0	0	0	0	0	0	0	0	0	0	0	0	0	0	0	0	0	0	0	0	0	0	0	0
0	0	0	0	0	0	0	0	0	0	0	0	0	0	0	0	0	0	0	0	0	0	0	0	0	0	0	0	0	0	0
0	0	0	0	0	0	0	0	0	0	0	0	0	0	0	0	0	0	0	0	0	0	0	0	0	0	0	0	0	0	0
0	0	0	0	0	0	0	0	0	0	0	0	0	0	0	0	0	0	0	0	0	0	0	0	0	0	0	0	0	0	0
0	0	0	0	0	0	0	0	0	0	0	0	0	0	0	0	0	0	0	0	0	0	0	0	0	0	0	0	0	0	0
0	0	0	0	0	0	0	0	0	0	0	0	0	0	0	0	0	0	0	0	0	0	0	0	0	0	0	0	0	0	0
0	0	0	0	0	0	0	0	0	0	0	0	0	0	0	0	0	0	0	0	0	0	0	0	0	0	0	0	0	0	0
0	0	0	0	0	0	0	0	0	0	0	0	0	0	0	0	0	0	0	0	0	0	0	0	0	0	0	0	0	0	0
0	0	0	0	0	0	0	0	0	0	0	0	0	0	0	0	0	0	0	0	0	0	0	0	0	0	0	0	0	0	0
0	0	0	0	0	0	0	0	0	0	0	0	0	0	0	0	0	0	0	0	0	0	0	0	0	0	0	0	0	0	0
0	0	0	0	0	0	0	0	0	0	0	0	0	0	0	0	0	0	0	0	0	0	0	0	0	0	0	0	0	0	0
0	0	0	0	0	0	0	0	0	0	0	0	0	0	0	0	0	0	0	0	0	0	0	0	0	0	0	0	0	0	0
0	0	0	0	0	0	0	0	0	0	0	0	0	0	0	0	0	0	0	0	0	0	0	0	0	0	0	0	0	0	0
0	0	0	0	0	0	0	0	0	0	0	0	0	0	0	0	0	0	0	0	0	0	0	0	0	0	0	0	0	0	0
0	0	0	0	0	0	0	0	0	0	0	0	0	0	0	0	0	0	0	0	0	0	0	0	0	0	0	0	0	0	0
0	0	0	0	0	0	0	0	0	0	0	0	0	0	0	0	0	0	0	0	0	0	0	0	0	0	0	0	0	0	0
0	0	0	0	0	0	0	0	0	0	0	0	0	0	0	0	0	0	0	0	0	0	0	0	0	0	0	0	0	0	0
0	0	0	0	0	0	0	0	0	0	0	0	0	0	0	0	0	0	0	0	0	0	0	0	0	0	0	0	0	0	0
0	0	0	0	0	0	0	0	0	0	0	0	0	0	0	0	0	0	0	0	0	0	0	0	0	0	0	0	0	0	0
0	0	0	0	0	0	0	0	0	0	0	0	0	0	0	0	0	0	0	0	0	0	0	0	0	0	0	0	0	0	0
0	0	0	0	0	0	0	0	0	0	0	0	0	0	0	0	0	0	0	0	0	0	0	0	0	0	0	0	0	0	0
0	0	0	0	0	0	0	0	0	0	0	0	0	0	0	0	0	0	0	0	0	0	0	0	0	0	0	0	0	0	0
0	0	0	0	0	0	0	0	0	0	0	0	0	0	0	0	0	0	0	0	0	0	0	0	0	0	0	0	0	0	0
0	0	0	0	0	0	0	0	0	0	0	0	0	0	0	0	0	0	0	0	0	0	0	0	0	0	0	0	0	0	0
0	0	0	0	0	0	0	0	0	0	0	0	0	0	0	0	0	0	0	0	0	0	0	0	0	0	0	0	0	0	0
0	0	0	0	0	0	0	0	0	0	0	0	0	0	0	0	0	0	0	0	0	0	0	0	0	0	0	0	0	0	0
0	0	0	0	0	0	0	0	0	0	0	0	0	0	0	0	0	0	0	0	0	0	0	0	0	0	0	0	0	0	0
0	0	0	0	0	0	0	0	0	0	0	0	0	0	0	0	0	0	0	0	0	0	0	0	0	0	0	0	0	0	0
0	0	0	0	0	0	0	0	0	0	0	0	0	0	0	0	0	0	0	0	0	0	0	0	0	0	0	0	0	0	0
0	0	0	0	0	0	0	0	0	0	0	0	0	0	0	0	0	0	0	0	0	0	0	0	0	0	0	0	0	0	0
0	0	0	0	0	0	0	0	0	0	0	0	0	0	0	0	0	0	0	0	0	0	0	0	0	0	0	0	0	0	0
0	0	0	0	0	0	0	0	0	0	0	0	0	0	0	0	0	0	0	0	0	0	0	0	0	0	0	0	0	0	0
0	0	0	0	0	0	0	0	0	0	0	0	0	0	0	0	0	0	0	0	0	0	0	0	0	0	0	0	0	0	0
0	0	0	0	0	0	0	0	0	0	0	0	0	0	0	0	0	0	0	0	0	0	0	0	0	0	0	0	0	0	0
0	0	0	0	0	0	0	0	0	0	0	0	0	0	0	0	0	0	0	0	0	0	0	0	0	0	0	0	0	0	0
0	0	0	0	0	0	0	0	0	0	0	0	0	0	0	0	0	0	0	0	0	0	0	0	0	0	0	0	0	0	0
0	0	0	0	0	0	0	0	0	0	0	0	0	0	0	0	0	0	0	0	0	0	0	0	0	0	0	0	0	0	0
0	0	0	0	0	0	0	0	0	0	0	0	0	0	0	0	0	0	0	0	0	0	0	0	0	0	0	0	0	0	0
0	0	0	0	0	0	0	0	0	0	0	0	0	0	0	0	0	0	0	0	0	0	0	0	0	0	0	0	0	0	0
0	0	0	0	0	0	0	0	0	0	0	0	0	0	0	0	0	0	0	0	0	0	0	0	0	0	0	0	0	0	0
0	0	0	0	0	0	0	0	0	0	0	0	0	0	0	0	0	0	0	0	0	0	0	0	0	0	0	0	0	0	0
0	0	0	0	0	0	0	0	0	0	0	0	0	0	0	0	0	0	0	0	0	0	0	0	0	0	0	0	0	0	0
0	0	0	0	0	0	0	0	0	0	0	0	0	0	0	0	0	0	0	0	0	0	0	0	0	0	0	0	0	0	0
0	0	0	0	0	0	0	0	0	0	0	0	0	0	0	0	0	0	0	0	0	0	0	0	0	0	0	0	0	0	0
0	0	0	0	0	0	0	0	0	0	0	0	0	0	0	0	0	0	0	0	0	0	0	0	0	0	0	0	0	0	0
0	0	0	0	0	0	0	0	0	0	0	0	0	0	0	0	0	0	0	0	0	0	0	0	0	0	0	0	0	0	0
0	0	0	0	0	0	0	0	0	0	0	0	0	0	0	0	0	0	0	0	0	0	0	0	0	0	0	0	0	0	0
0	0	0	0	0	0	0	0	0	0	0	0	0	0	0	0	0	0	0	0	0	0	0	0	0	0	0	0	0	0	0
0	0	0	0	0	0	0	0	0	0	0	0	0	0	0	0	0	0	0	0	0	0	0	0	0	0	0	0	0	0	0
0	0	0	0	0	0	0	0	0	0	0	0	0	0	0	0	0	0	0	0	0	0	0	0	0	0	0	0	0	0	0
0	0	0	0	0	0	0	0	0	0	0	0	0	0	0	0	0	0	0	0	0	0	0	0	0	0	0	0	0	0	0
0	0	0	0	0	0	0	0	0	0	0	0	0	0	0	0	0	0	0	0	0	0	0	0	0	0	0	0	0	0	0
0	0	0	0	0	0	0	0	0	0	0	0	0	0	0	0	0	0	0	0	0	0	0	0	0	0	0	0	0	0	0
0	0	0	0	0	0	0	0	0	0	0	0	0	0	0	0	0	0	0	0	0	0	0	0	0	0	0	0	0	0	0
0	0	0	0	0	0	0	0	0	0	0	0	0	0	0	0	0	0	0	0	0	0	0	0	0	0	0	0	0	0	0
0	0	0	0	0	0	0	0	0	0	0	0	0	0	0	0	0	0	0	0	0	0	0	0	0	0	0	0	0	0	0
0	0	0	0	0	0	0	0	0	0	0	0	0	0	0	0	0	0	0	0	0	0	0	0	0	0	0	0	0	0	0
0	0	0	0	0	0	0	0	0	0	0	0	0	0	0	0	0	0	0	0	0	0	0	0	0	0	0	0	0	0	0
0	0	0	0	0	0	0	0	0	0	0	0	0	0	0	0	0	0	0	0	0	0	0	0	0	0	0	0	0	0	0
0	0	0	0	0	0	0	0	0	0	0	0	0	0	0	0	0	0	0	0	0	0	0	0	0	0	0	0	0	0	0
0	0	0	0	0	0	0	0	0	0	0	0	0	0	0	0	0	0	0	0	0	0	0	0	0	0	0	0	0	0	0
0	0	0	0	0	0	0	0	0	0	0	0	0	0	0	0	0	0	0	0	0	0	0	0	0	0	0	0	0	0	0
0	0	0	0	0	0	0	0	0	0	0	0	0	0	0	0	0	0	0	0	0	0	0	0	0	0	0	0	0	0	0
0	0	0	0	0	0	0	0	0	0	0	0	0	0	0	0	0	0	0	0	0	0	0	0	0	0	0	0	0	0	0
0	0	0	0	0	0	0	0	0	0	0	0	0	0	0	0	0	0	0	0	0	0	0	0	0	0	0	0	0	0	0
0	0	0	0	0	0	0	0	0	0	0	0	0	0	0	0	0	0	0	0	0	0	0	0	0	0	0	0	0	0	0
0	0	0	0	0	0	0	0	0	0	0	0	0	0	0	0	0	0	0	0	0	0	0	0	0	0	0	0	0	0	0
0	0	0	0	0	0	0	0	0	0	0	0	0	0	0	0	0	0	0	0	0	0	0	0	0	0	0	0	0	0	0
0	0	0	0	0	0	0	0	0	0	0	0	0	0	0	0	0	0	0	0	0	0	0	0	0	0	0	0	0	0	0
0	0	0	0	0	0	0	0	0	0	0	0	0	0	0	0	0	0	0	0	0	0	0	0	0	0	0	0	0	0	0
0	0	0	0	0	0	0	0	0	0	0	0	0	0	0	0	0	0	0	0	0	0	0	0	0	0	0	0	0	0	0
0	0	0	0	0	0	0	0	0	0	0	0	0	0	0	0	0	0	0	0	0	0	0	0	0	0	0	0	0	0	0
0	0	0	0	0	0	0	0	0	0	0	0	0	0	0	0	0	0	0	0	0	0	0	0	0	0	0	0	0	0	0
0	0	0	0	0	0	0	0	0	0	0	0	0	0	0	0	0	0	0	0	0	0	0	0	0	0	0	0	0	0	0
0	0	0	0	0	0	0	0	0	0	0	0	0	0	0	0	0	0	0	0	0	0	0	0	0	0	0	0	0	0	0
0	0	0	0	0	0	0	0	0	0	0	0	0	0	0	0	0	0	0	0	0	0	0	0	0	0	0	0	0	0	0
0	0	0	0	0	0	0	0	0	0	0	0	0	0	0	0	0	0	0	0	0	0	0	0	0	0	0	0	0	0	0
0	0	0	0	0	0	0	0	0	0	0	0	0	0	0	0	0	0	0	0	0	0	0	0	0	0	0	0	0	0	0
0	0	0	0	0	0	0	0	0	0	0	0	0	0	0	0	0	0	0	0	0	0	0	0	0	0	0	0	0	0	0
0	0	0	0	0	0	0	0	0	0	0	0	0	0	0	0	0	0	0	0	0	0	0	0	0	0	0	0	0	0	0
0	0	0	0	0	0	0	0	0	0	0	0	0	0	0	0	0	0	0	0	0	0	0	0	0	0	0	0	0	0	0
0	0	0	0	0	0	0	0	0	0	0	0	0	0	0	0	0	0	0	0	0	0	0	0	0	0	0	0	0	0	0
0	0	0	0	0	0	0	0	0	0	0	0	0	0	0	0	0	0	0	0	0	0	0	0	0	0	0	0	0	0	0
0	0	0	0	0	0	0	0	0	0	0	0	0	0	0	0	0	0	0	0	0	0	0	0	0	0	0	0	0	0	0
0	0	0	0	0	0	0	0	0	0	0	0	0	0	0	0	0	0	0	0	0	0	0	0	0	0	0	0	0	0	0
0	0	0	0	0	0	0	0	0	0	0	0	0	0	0	0	0	0	0	0	0	0	0	0	0	0	0	0	0	0	0
0	0	0	0	0	0	0	0	0	0	0	0	0	0	0	0	0	0	0	0	0	0	0	0	0	0	0	0	0	0	0
0	0	0	0	0	0	0	0	0	0	0	0	0	0	0	0	0	0	0	0	0	0	0	0	0	0	0	0	0	0	0
0	0	0	0	0	0	0	0	0	0	0	0	0	0	0	0	0	0	0	0	0	0	0	0	0	0	0	0	0	0	0
0	0	0	0	0	0	0	0	0	0	0	0	0	0	0	0	0	0	0	0	0	0	0	0	0	0	0	0	0	0	0
0	0	0	0	0	0	0	0	0	0	0	0	0	0	0	0	0	0	0	0	0	0	0	0	0	0	0	0	0	0	0
0	0	0	0	0	0	0	0	0	0	0	0	0	0	0	0	0	0	0	0	0	0	0	0	0	0	0	0	0	0	0
0	0	0	0	0	0	0	0	0	0	0	0	0	0	0	0	0	0	0	0	0	0	0	0	0	0	0	0	0	0	0
0	0	0	0	0	0	0	0	0	0	0	0	0	0	0	0	0	0	0	0	0	0	0	0	0	0	0	0	0	0	0
0	0	0	0	0	0	0	0	0	0	0	0	0	0	0	0	0	0	0	0	0	0	0	0	0	0	0	0	0	0	0
0	0	0	0	0	0	0	0	0	0	0	0	0	0	0	0	0	0	0	0	0	0	0	0	0	0	0	0	0	0	0
0	0	0	0	0	0	0	0	0	0	0	0	0	0	0	0	0	0	0	0	0	0	0	0	0	0	0	0	0	0	0
0	0	0	0	0	0	0	0	0	0	0	0	0	0	0	0	0	0	0	0	0	0	0	0	0	0	0	0	0	0	0
0	0	0	0	0	0	0	0	0	0	0	0	0	0	0	0	0	0	0	0	0	0	0	0	0	0	0	0	0	0	0
0	0	0	0	0	0	0	0	0	0	0	0	0	0	0	0	0	0	0	0	0	0	0	0	0	0	0	0	0	0	0
0	0	0	0	0	0	0	0	0	0	0	0	0	0	0	0	0	0	0	0	0	0	0	0	0	0	0	0	0	0	0
0	0	0	0	0	0	0	0	0	0	0	0	0	0	0	0	0	0	0	0	0	0	0	0	0	0	0	0	0	0	0
0	0	0	0	0	0	0	0	0	0	0	0	0	0	0	0	0	0	0	0	0	0	0	0	0	0	0	0	0	0	0
0	0	0	0	0	0	0	0	0	0	0	0	0	0	0	0	0	0	0	0	0	0	0	0	0	0	0	0	0	0	0
0	0	0	0	0	0	0	0	0	0	0	0	0	0	0	0	0	0	0	0	0	0	0	0	0	0	0	0	0	0	0
0	0	0	0	0	0	0	0	0	0	0	0	0	0	0	0	0	0	0	0	0	0	0	0	0	0	0	0	0	0	0
0	0	0	0	0	0	0	0	0	0	0	0	0	0	0	0	0	0	0	0	0	0	0	0	0	0	0	0	0	0	0
0	0	0	0	0	0	0	0	0	0	0	0	0	0	0	0	0	0	0	0	0	0	0	0	0	0	0	0	0	0	0
0	0	0	0	0	0	0	0	0	0	0	0	0	0	0	0	0	0	0	0	0	0	0	0	0	0	0	0	0	0	0
0	0	0	0	0	0	0	0	0	0	0	0	0	0	0	0	0	0	0	0	0	0	0	0	0	0	0	0	0	0	0
0	0	0	0	0	0	0	0	0	0	0	0	0	0	0	0	0	0	0	0	0	0	0	0	0	0	0	0	0	0	0
0	0	0	0	0	0	0	0	0	0	0	0	0	0	0	0	0	0	0	0	0	0	0	0	0	0	0	0	0	0	0
0	0	0	0	0	0	0	0	0	0	0	0	0	0	0	0	0	0	0	0	0	0	0	0	0	0	0	0	0	0	0
0	0	0	0	0	0	0	0	0	0	0	0	0	0	0	0	0	0	0	0	0	0	0	0	0	0	0	0	0	0	0
0	0	0	0	0	0	0	0	0	0	0	0	0	0	0	0	0	0	0	0	0	0	0	0	0	0	0	0	0	0	0
0	0	0	0	0	0	0	0	0	0	0	0	0	0	0	0	0	0	0	0	0	0	0	0	0	0	0	0	0	0	0
0	0	0	0	0	0	0	0	0	0	0	0	0	0	0	0	0	0	0	0	0	0	0	0	0	0	0	0	0	0	0
0	0	0	0	0	0	0	0	0	0	0	0	0	0	0	0	0	0	0	0	0	0	0	0	0	0	0	0	0	0	0
0	0	0	0	0	0	0	0	0	0	0	0	0	0	0	0	0	0	0	0	0	0	0	0	0	0	0	0	0	0	0
0	0	0	0	0	0	0	0	0	0	0	0	0	0	0	0	0	0	0	0	0	0	0	0	0	0	0	0	0	0	0
0	0	0	0	0	0	0	0	0	0	0	0	0	0	0	0	0	0	0	0	0	0	0	0	0	0	0	0	0	0	0
0	0	0	0	0	0	0	0	0	0	0	0	0	0	0	0	0	0	0	0	0	0	0	0	0	0	0	0	0	0	0
0	0	0	0	0	0	0	0	0	0	0	0	0	0	0	0	0	0	0	0	0	0	0	0	0	0	0	0	0	0	0
0	0	0	0	0	0	0	0	0	0	0	0	0	0	0	0	0	0	0	0	0	0	0	0	0	0	0	0	0	0	0
0	0	0	0	0	0	0	0	0	0	0	0	0	0	0	0	0	0	0	0	0	0	0	0	0	0	0	0	0	0	0
0	0	0	0	0	0	0	0	0	0	0	0	0	0	0	0	0	0	0	0	0	0	0	0	0	0	0	0	0	0	0
0	0	0	0	0	0	0	0	0	0	0	0	0	0	0	0	0	0	0	0	0	0	0	0	0	0	0	0	0	0	0
0	0	0	0	0	0	0	0	0	0	0	0	0	0	0	0	0	0	0	0	0	0	0	0	0	0	0	0	0	0	0
0	0	0	0	0	0	0	0	0	0	0	0	0	0	0	0	0	0	0	0	0	0	0	0	0	0	0	0	0	0	0
0	0	0	0	0	0	0	0	0	0	0	0	0	0	0	0	0	0	0	0	0	0	0	0	0	0	0	0	0	0	0
0	0	0	0	0	0	0	0	0	0	0	0	0	0	0	0	0	0	0	0	0	0	0	0	0	0	0	0	0	0	0
0	0	0	0	0	0	0	0	0	0	0	0	0	0	0	0	0	0	0	0	0	0	0	0	0	0	0	0	0	0	0
0	0	0	0	0	0	0	0	0	0	0	0	0	0	0	0	0	0	0	0	0	0	0	0	0	0	0	0	0	0	0
0	0	0	0	0	0	0	0	0	0	0	0	0	0	0	0	0	0	0	0	0	0	0	0	0	0	0	0	0	0	0
0	0	0	0	0	0	0	0	0	0	0	0	0	0	0	0	0	0	0	0	0	0	0	0	0	0	0	0	0	0	0
0	0	0	0	0	0	0	0	0	0	0	0	0	0	0	0	0	0	0	0	0	0	0	0	0	0	0	0	0	0	0
0	0	0	0	0	0	0	0	0	0	0	0	0	0	0	0	0	0	0	0	0	0	0	0	0	0	0	0	0	0	0
0	0	0	0	0	0	0	0	0	0	0	0	0	0	0	0	0	0	0	0	0	0	0	0	0	0	0	0	0	0	0
0	0	0	0	0	0	0	0	0	0	0	0	0	0	0	0	0	0	0	0	0	0	0	0	0	0	0	0	0	0	0
0	0	0	0	0	0	0	0	0	0	0	0	0	0	0	0	0	0	0	0	0	0	0	0	0	0	0	0	0	0	0
0	0	0	0	0	0	0	0	0	0	0	0	0	0	0	0	0	0	0	0	0	0	0	0	0	0	0	0	0	0	0
0	0	0	0	0	0	0	0	0	0	0	0	0	0	0	0	0	0	0	0	0	0	0	0	0	0	0	0	0	0	0
0	0	0	0	0	0	0	0	0	0	0	0	0	0	0	0	0	0	0	0	0	0	0	0	0	0	0	0	0	0	0
0	0	0	0	0	0	0	0	0	0	0	0	0	0	0	0	0	0	0	0	0	0	0	0	0	0	0	0	0	0	0
0	0	0	0	0	0	0	0	0	0	0	0	0	0	0	0	0	0	0	0	0	0	0	0	0	0	0	0	0	0	0
0	0	0	0	0	0	0	0	0	0	0	0	0	0	0	0	0	0	0	0	0	0	0	0	0	0	0	0	0	0	0
0	0	0	0	0	0	0	0	0	0	0	0	0	0	0	0	0	0	0	0	0	0	0	0	0	0	0	0	0	0	0
0	0	0	0	0	0	0	0	0	0	0	0	0	0	0	0	0	0	0	0	0	0	0	0	0	0	0	0	0	0	0
0	0	0	0	0	0	0	0	0	0	0	0	0	0	0	0	0	0	0	0	0	0	0	0	0	0	0	0	0	0	0
0	0	0	0	0	0	0	0	0	0	0	0	0	0	0	0	0	0	0	0	0	0	0	0	0	0	0	0	0	0	0
0	0	0	0	0	0	0	0	0	0	0	0	0	0	0	0	0	0	0	0	0	0	0	0	0	0	0	0	0	0	0
0	0	0	0	0	0	0	0	0	0	0	0	0	0	0	0	0	0	0	0	0	0	0	0	0	0	0	0	0	0	0
0	0	0	0	0	0	0	0	0	0	0	0	0	0	0	0	0	0	0	0	0	0	0	0	0	0	0	0	0	0	0
0	0	0	0	0	0	0	0	0	0	0	0	0	0	0	0	0	0	0	0	0	0	0	0	0	0	0	0	0	0	0
0	0	0	0	0	0	0	0	0	0	0	0	0	0	0	0	0	0	0	0	0	0	0	0	0	0	0	0	0	0	0
0	0	0	0	0	0	0	0	0	0	0	0	0	0	0	0	0	0	0	0	0	0	0	0	0	0	0	0	0	0	0
0	0	0	0	0	0	0	0	0	0	0	0	0	0	0	0	0	0	0	0	0	0	0	0	0	0	0	0	0	0	0
0	0	0	0	0	0	0	0	0	0	0	0	0	0	0	0	0	0	0	0	0	0	0	0	0	0	0	0	0	0	0
0	0	0	0	0	0	0	0	0	0	0	0	0	0	0	0	0	0	0	0	0	0	0	0	0	0	0	0	0	0	0
0	0	0	0	0	0	0	0	0	0	0	0	0	0	0	0	0	0	0	0	0	0	0	0	0	0	0	0	0	0	0
0	0	0	0	0	0	0	0	0	0	0	0	0	0	0	0	0	0	0	0	0	0	0	0	0	0	0	0	0	0	0
0	0	0	0	0	0	0	0	0	0	0	0	0	0	0	0	0	0	0	0	0	0	0	0	0	0	0	0	0	0	0
0	0	0	0	0	0	0	0	0	0	0	0	0	0	0	0	0	0	0	0	0	0	0	0	0	0	0	0	0	0	0
0	0	0	0	0	0	0	0	0	0	0	0	0	0	0	0	0	0	0	0	0	0	0	0	0	0	0	0	0	0	0
0	0	0	0	0	0	0	0	0	0	0	0	0	0	0	0	0	0	0	0	0	0	0	0	0	0	0	0	0	0	0
0	0	0	0	0	0	0	0	0	0	0	0	0	0	0	0	0	0	0	0	0	0	0	0	0	0	0	0	0	0	0
0	0	0	0	0	0	0	0	0	0	0	0	0	0	0	0	0	0	0	0	0	0	0	0	0	0	0	0	0	0	0
0	0	0	0	0	0	0	0	0	0	0	0	0	0	0	0	0	0	0	0	0	0	0	0	0	0	0	0	0	0	0
0	0	0	0	0	0	0	0	0	0	0	0	0	0	0	0	0	0	0	0	0	0	0	0	0	0	0	0	0	0	0
0	0	0	0	0	0	0	0	0	0	0	0	0	0	0	0	0	0	0	0	0	0	0	0	0	0	0	0	0	0	0
0	0	0	0	0	0	0	0	0	0	0	0	0	0	0	0	0	0	0	0	0	0	0	0	0	0	0	0	0	0	0
0	0	0	0	0	0	0	0	0	0	0	0	0	0	0	0	0	0	0	0	0	0	0	0	0	0	0	0	0	0	0
0	0	0	0	0	0	0	0	0	0	0	0	0	0	0	0	0	0	0	0	0	0	0	0	0	0	0	0	0	0	0
0	0	0	0	0	0	0	0	0	0	0	0	0	0	0	0	0	0	0	0	0	0	0	0	0	0	0	0	0	0	0
0	0	0	0	0	0	0	0	0	0	0	0	0	0	0	0	0	0	0	0	0	0	0	0	0	0	0	0	0	0	0
0	0	0	0	0	0	0	0	0	0	0	0	0	0	0	0	0	0	0	0	0	0	0	0	0	0	0	0	0	0	0
0	0	0	0	0	0	0	0	0	0	0	0	0	0	0	0	0	0	0	0	0	0	0	0	0	0	0	0	0	0	0
0	0	0	0	0	0	0	0	0	0	0	0	0	0	0	0	0	0	0	0	0	0	0	0	0	0	0	0	0	0	0
0	0	0	0	0	0	0	0	0	0	0	0	0	0	0	0	0	0	0	0	0	0	0	0	0	0	0	0	0	0	0
0	0	0	0	0	0	0	0	0	0	0	0	0	0	0	0	0	0	0	0	0	0	0	0	0	0	0	0	0	0	0
0	0	0	0	0	0	0	0	0	0	0	0	0	0	0	0	0	0	0	0	0	0	0	0	0	0	0	0	0	0	0
0	0	0	0	0	0	0	0	0	0	0	0	0	0	0	0	0	0	0	0	0	0	0	0	0	0	0	0	0	0	0
0	0	0	0	0	0	0	0	0	0	0	0	0	0	0	0	0	0	0	0	0	0	0	0	0	0	0	0	0	0	0
0	0	0	0	0	0	0	0	0	0	0	0	0	0	0	0	0	0	0	0	0	0	0	0	0	0	0	0	0	0	0
0	0	0	0	0	0	0	0	0	0	0	0	0	0	0	0	0	0	0	0	0	0	0	0	0	0	0	0	0	0	0
0	0	0	0	0	0	0	0	0	0	0	0	0	0	0	0	0	0	0	0	0	0	0	0	0	0	0	0	0	0	0
0	0	0	0	0	0	0	0	0	0	0	0	0	0	0	0	0	0	0	0	0	0	0	0	0	0	0	0	0	0	0
0	0	0	0	0	0	0	0	0	0	0	0	0	0	0	0	0	0	0	0	0	0	0	0	0	0	0	0	0	0	0
0	0	0	0	0	0	0	0	0	0	0	0	0	0	0	0	0	0	0	0	0	0	0	0	0	0	0	0	0	0	0
0	0	0	0	0	0	0	0	0	0	0	0	0	0	0	0	0	0	0	0	0	0	0	0	0	0	0	0	0	0	0
0	0	0	0	0	0	0	0	0	0	0	0	0	0	0	0	0	0	0	0	0	0	0	0	0	0	0	0	0	0	0
0	0	0	0	0	0	0	0	0	0	0	0	0	0	0	0	0	0	0	0	0	0	0	0	0	0	0	0	0	0	0
0	0	0	0	0	0	0	0	0	0	0	0	0	0	0	0	0	0	0	0	0	0	0	0	0	0	0	0	0	0	0
0	0	0	0	0	0	0	0	0	0	0	0	0	0	0	0	0	0	0	0	0	0	0	0	0	0	0	0	0	0	0
0	0	0	0	0	0	0	0	0	0	0	0	0	0	0	0	0	0	0	0	0	0	0	0	0	0	0	0	0	0	0
0	0	0	0	0	0	0	0	0	0	0	0	0	0	0	0	0	0	0	0	0	0	0	0	0	0	0	0	0	0	0
0	0	0	0	0	0	0	0	0	0	0	0	0	0	0	0	0	0	0	0	0	0	0	0	0	0	0	0	0	0	0
0	0	0	0	0	0	0	0	0	0	0	0	0	0	0	0	0	0	0	0	0	0	0	0	0	0	0	0	0	0	0
0	0	0	0	0	0	0	0	0	0	0	0	0	0	0	0	0	0	0	0	0	0	0	0	0	0	0	0	0	0	0
0	0	0	0	0	0	0	0	0	0	0	0	0	0	0	0	0	0	0	0	0	0	0	0	0	0	0	0	0	0	0
0	0	0	0	0	0	0	0	0	0	0	0	0	0	0	0	0	0	0	0	0	0	0	0	0	0	0	0	0	0	0
0	0	0	0	0	0	0	0	0	0	0	0	0	0	0	0	0	0	0	0	0	0	0	0	0	0	0	0	0	0	0
0	0	0	0	0	0	0	0	0	0	0	0	0	0	0	0	0	0	0	0	0	0	0	0	0	0	0	0	0	0	0
0	0	0	0	0	0	0	0	0	0	0	0	0	0	0	0	0	0	0	0	0	0	0	0	0	0	0	0	0	0	0
0	0	0	0	0	0	0	0	0	0	0	0	0	0	0	0	0	0	0	0	0	0	0	0	0	0	0	0	0	0	0
0	0	0	0	0	0	0	0	0	0	0	0	0	0	0	0	0	0	0	0	0	0	0	0	0	0	0	0	0	0	0
0	0	0	0	0	0	0	0	0	0	0	0	0	0	0	0	0	0	0	0	0	0	0	0	0	0	0	0	0	0	0
0	0	0	0	0	0	0	0	0	0	0	0	0	0	0	0	0	0	0	0	0	0	0	0	0	0	0	0	0	0	0
0	0	0	0	0	0	0	0	0	0	0	0	0	0	0	0	0	0	0	0	0	0	0	0	0	0	0	0	0	0	0
0	0	0	0	0	0	0	0	0	0	0	0	0	0	0	0	0	0	0	0	0	0	0	0	0	0	0	0	0	0	0
0	0	0	0	0	0	0	0	0	0	0	0	0	0	0	0	0	0	0	0	0	0	0	0	0	0	0	0	0	0	0
0	0	0	0	0	0	0	0	0	0	0	0	0	0	0	0	0	0	0	0	0	0	0	0	0	0	0	0	0	0	0
0	0	0	0	0	0	0	0	0	0	0	0	0	0	0	0	0	0	0	0	0	0	0	0	0	0	0	0	0	0	0
0	0	0	0	0	0	0	0	0	0	0	0	0	0	0	0	0	0	0	0	0	0	0	0	0	0	0	0	0	0	0
0	0	0	0	0	0	0	0	0	0	0	0	0	0	0	0	0	0	0	0	0	0	0	0	0	0	0	0	0	0	0
0	0	0	0	0	0	0	0	0	0	0	0	0	0	0	0	0	0	0	0	0	0	0	0	0	0	0	0	0	0	0
0	0	0	0	0	0	0	0	0	0	0	0	0	0	0	0	0	0	0	0	0	0	0	0	0	0	0	0	0	0	0
0	0	0	0	0	0	0	0	0	0	0	0	0	0	0	0	0	0	0	0	0	0	0	0	0	0	0	0	0	0	0
0	0	0	0	0	0	0	0	0	0	0	0	0	0	0	0	0	0	0	0	0	0	0	0	0	0	0	0	0	0	0
0	0	0	0	0	0	0	0	0	0	0	0	0	0	0	0	0	0	0	0	0	0	0	0	0	0	0	0	0	0	0
0	0	0	0	0	0	0	0	0	0	0	0	0	0	0	0	0	0	0	0	0	0	0	0	0	0	0	0	0	0	0
0	0	0	0	0	0	0	0	0	0	0	0	0	0	0	0	0	0	0	0	0	0	0	0	0	0	0	0	0	0	0
0	0	0	0	0	0	0	0	0	0	0	0	0	0	0	0	0	0	0	0	0	0	0	0	0	0	0	0	0	0	0
0	0	0	0	0	0	0	0	0	0	0	0	0	0	0	0	0	0	0	0	0	0	0	0	0	0	0	0	0	0	0
0	0	0	0	0	0	0	0	0	0	0	0	0	0	0	0	0	0	0	0	0	0	0	0	0	0	0	0	0	0	0
0	0	0	0	0	0	0	0	0	0	0	0	0	0	0	0	0	0	0	0	0	0	0	0	0	0	0	0	0	0	0
0	0	0	0	0	0	0	0	0	0	0	0	0	0	0	0	0	0	0	0	0	0	0	0	0	0	0	0	0	0	0
0	0	0	0	0	0	0	0	0	0	0	0	0	0	0	0	0	0	0	0	0	0	0	0	0	0	0	0	0	0	0
0	0	0	0	0	0	0	0	0	0	0	0	0	0	0	0	0	0	0	0	0	0	0	0	0	0	0	0	0	0	0
0	0	0	0	0	0	0	0	0	0	0	0	0	0	0	0	0	0	0	0	0	0	0	0	0	0	0	0	0	0	0
0	0	0	0	0	0	0	0	0	0	0	0	0	0	0	0	0	0	0	0	0	0	0	0	0	0	0	0	0	0	0
0	0	0	0	0	0	0	0	0	0	0	0	0	0	0	0	0	0	0	0	0	0	0	0	0	0	0	0	0	0	0
0	0	0	0	0	0	0	0	0	0	0	0	0	0	0	0	0	0	0	0	0	0	0	0	0	0	0	0	0	0	0
0	0	0	0	0	0	0	0	0	0	0	0	0	0	0	0	0	0	0	0	0	0	0	0	0	0	0	0	0	0	0
0	0	0	0	0	0	0	0	0	0	0	0	0	0	0	0	0	0	0	0	0	0	0	0	0	0	0	0	0	0	0
0	0	0	0	0	0	0	0	0	0	0	0	0	0	0	0	0	0	0	0	0	0	0	0	0	0	0	0	0	0	0
0	0	0	0	0	0	0	0	0	0	0	0	0	0	0	0	0	0	0	0	0	0	0	0	0	0	0	0	0	0	0
0	0	0	0	0	0	0	0	0	0	0	0	0	0	0	0	0	0	0	0	0	0	0	0	0	0	0	0	0	0	0
0	0	0	0	0	0	0	0	0	0	0	0	0	0	0	0	0	0	0	0	0	0	0	0	0	0	0	0	0	0	0
0	0	0	0	0	0	0	0	0	0	0	0	0	0	0	0	0	0	0	0	0	0	0	0	0	0	0	0	0	0	0
0	0	0	0	0	0	0	0	0	0	0	0	0	0	0	0	0	0	0	0	0	0	0	0	0	0	0	0	0	0	0
0	0	0	0	0	0	0	0	0	0	0	0	0	0	0	0	0	0	0	0	0	0	0	0	0	0	0	0	0	0	0
0	0	0	0	0	0	0	0	0	0	0	0	0	0	0	0	0	0	0	0	0	0	0	0	0	0	0	0	0	0	0
0	0	0	0	0	0	0	0	0	0	0	0	0	0	0	0	0	0	0	0	0	0	0	0	0	0	0	0	0	0	0
0	0	0	0	0	0	0	0	0	0	0	0	0	0	0	0	0	0	0	0	0	0	0	0	0	0	0	0	0	0	0
0	0	0	0	0	0	0	0	0	0	0	0	0	0	0	0	0	0	0	0	0	0	0	0	0	0	0	0	0	0	0
0	0	0	0	0	0	0	0	0	0	0	0	0	0	0	0	0	0	0	0	0	0	0	0	0	0	0	0	0	0	0
0	0	0	0	0	0	0	0	0	0	0	0	0	0	0	0	0	0	0	0	0	0	0	0	0	0	0	0	0	0	0
0	0	0	0	0	0	0	0	0	0	0	0	0	0	0	0	0	0	0	0	0	0	0	0	0	0	0	0	0	0	0
0	0	0	0	0	0	0	0	0	0	0	0	0	0	0	0	0	0	0	0	0	0	0	0	0	0	0	0	0	0	0
0	0	0	0	0	0	0	0	0	0	0	0	0	0	0	0	0	0	0	0	0	0	0	0	0	0	0	0	0	0	0
0	0	0	0	0	0	0	0	0	0	0	0	0	0	0	0	0	0	0	0	0	0	0	0	0	0	0	0	0	0	0
0	0	0	0	0	0	0	0	0	0	0	0	0	0	0	0	0	0	0	0	0	0	0	0	0	0	0	0	0	0	0
0	0	0	0	0	0	0	0	0	0	0	0	0	0	0	0	0	0	0	0	0	0	0	0	0	0	0	0	0	0	0
0	0	0	0	0	0	0	0	0	0	0	0	0	0	0	0	0	0	0	0	0	0	0	0	0	0	0	0	0	0	0
0	0	0	0	0	0	0	0	0	0	0	0	0	0	0	0	0	0	0	0	0	0	0	0	0	0	0	0	0	0	0
0	0	0	0	0	0	0	0	0	0	0	0	0	0	0	0	0	0	0	0	0	0	0	0	0	0	0	0	0	0	0
0	0	0	0	0	0	0	0	0	0	0	0	0	0	0	0	0	0	0	0	0	0	0	0	0	0	0	0	0	0	0
0	0	0	0	0	0	0	0	0	0	0	0	0	0	0	0	0	0	0	0	0	0	0	0	0	0	0	0	0	0	0
0	0	0	0	0	0	0	0	0	0	0	0	0	0	0	0	0	0	0	0	0	0	0	0	0	0	0	0	0	0	0
0	0	0	0	0	0	0	0	0	0	0	0	0	0	0	0	0	0	0	0	0	0	0	0	0	0	0	0	0	0	0
0	0	0	0	0	0	0	0	0	0	0	0	0	0	0	0	0	0	0	0	0	0	0	0	0	0	0	0	0	0	0
0	0	0	0	0	0	0	0	0	0	0	0	0	0	0	0	0	0	0	0	0	0	0	0	0	0	0	0	0	0	0
0	0	0	0	0	0	0	0	0	0	0	0	0	0	0	0	0	0	0	0	0	0	0	0	0	0	0	0	0	0	0
0	0	0	0	0	0	0	0	0	0	0	0	0	0	0	0	0	0	0	0	0	0	0	0	0	0	0	0	0	0	0
0	0	0	0	0	0	0	0	0	0	0	0	0	0	0	0	0	0	0	0	0	0	0	0	0	0	0	0	0	0	0
0	0	0	0	0	0	0	0	0	0	0	0	0	0	0	0	0	0	0	0	0	0	0	0	0	0	0	0	0	0	0
0	0	0	0	0	0	0	0	0	0	0	0	0	0	0	0	0	0	0	0	0	0	0	0	0	0	0	0	0	0	0
0	0	0	0	0	0	0	0	0	0	0	0	0	0	0	0	0	0	0	0	0	0	0	0	0	0	0	0	0	0	0
0	0	0	0	0	0	0	0	0	0	0	0	0	0	0	0	0	0	0	0	0	0	0	0	0	0	0	0	0	0	0
0	0	0	0	0	0	0	0	0	0	0	0	0	0	0	0	0	0	0	0	0	0	0	0	0	0	0	0	0	0	0
0	0	0	0	0	0	0	0	0	0	0	0	0	0	0	0	0	0	0	0	0	0	0	0	0	0	0	0	0	0	0
0	0	0	0	0	0	0	0	0	0	0	0	0	0	0	0	0	0	0	0	0	0	0	0	0	0	0	0	0	0	0
0	0	0	0	0	0	0	0	0	0	0	0	0	0	0	0	0	0	0	0	0	0	0	0	0	0	0	0	0	0	0
0	0	0	0	0	0	0	0	0	0	0	0	0	0	0	0	0	0	0	0	0	0	0	0	0	0	0	0	0	0	0
0	0	0	0	0	0	0	0	0	0	0	0	0	0	0	0	0	0	0	0	0	0	0	0	0	0	0	0	0	0	0
0	0	0	0	0	0	0	0	0	0	0	0	0	0	0	0	0	0	0	0	0	0	0	0	0	0	0	0	0	0	0
0	0	0	0	0	0	0	0	0	0	0	0	0	0	0	0	0	0	0	0	0	0	0	0	0	0	0	0	0	0	0
0	0	0	0	0	0	0	0	0	0	0	0	0	0	0	0	0	0	0	0	0	0	0	0	0	0	0	0	0	0	0
0	0	0	0	0	0	0	0	0	0	0	0	0	0	0	0	0	0	0	0	0	0	0	0	0	0	0	0	0	0	0
0	0	0	0	0	0	0	0	0	0	0	0	0	0	0	0	0	0	0	0	0	0	0	0	0	0	0	0	0	0	0
0	0	0	0	0	0	0	0	0	0	0	0	0	0	0	0	0	0	0	0	0	0	0	0	0	0	0	0	0	0	0
0	0	0	0	0	0	0	0	0	0	0	0	0	0	0	0	0	0	0	0	0	0	0	0	0	0	0	0	0	0	0
0	0	0	0	0	0	0	0	0	0	0	0	0	0	0	0	0	0	0	0	0	0	0	0	0	0	0	0	0	0	0
0	0	0	0	0	0	0	0	0	0	0	0	0	0	0	0	0	0	0	0	0	0	0	0	0	0	0	0	0	0	0
0	0	0	0	0	0	0	0	0	0	0	0	0	0	0	0	0	0	0	0	0	0	0	0	0	0	0	0	0	0	0
0	0	0	0	0	0	0	0	0	0	0	0	0	0	0	0	0	0	0	0	0	0	0	0	0	0	0	0	0	0	0
0	0	0	0	0	0	0	0	0	0	0	0	0	0	0	0	0	0	0	0	0	0	0	0	0	0	0	0	0	0	0
0	0	0	0	0	0	0	0	0	0	0	0	0	0	0	0	0	0	0	0	0	0	0	0	0	0	0	0	0	0	0
0	0	0	0	0	0	0	0	0	0	0	0	0	0	0	0	0	0	0	0	0	0	0	0	0	0	0	0	0	0	0
0	0	0	0	0	0	0	0	0	0	0	0	0	0	0	0	0	0	0	0	0	0	0	0	0	0	0	0	0	0	0
0	0	0	0	0	0	0	0	0	0	0	0	0	0	0	0	0	0	0	0	0	0	0	0	0	0	0	0	0	0	0
0	0	0	0	0	0	0	0	0	0	0	0	0	0	0	0	0	0	0	0	0	0	0	0	0	0	0	0	0	0	0
0	0	0	0	0	0	0	0	0	0	0	0	0	0	0	0	0	0	0	0	0	0	0	0	0	0	0	0	0	0	0
0	0	0	0	0	0	0	0	0	0	0	0	0	0	0	0	0	0	0	0	0	0	0	0	0	0	0	0	0	0	0
0	0	0	0	0	0	0	0	0	0	0	0	0	0	0	0	0	0	0	0	0	0	0	0	0	0	0	0	0	0	0
0	0	0	0	0	0	0	0	0	0	0	0	0	0	0	0	0	0	0	0	0	0	0	0	0	0	0	0	0	0	0
0	0	0	0	0	0	0	0	0	0	0	0	0	0	0	0	0	0	0	0	0	0	0	0	0	0	0	0	0	0	0
0	0	0	0	0	0	0	0	0	0	0	0	0	0	0	0	0	0	0	0	0	0	0	0	0	0	0	0	0	0	0
0	0	0	0	0	0	0	0	0	0	0	0	0	0	0	0	0	0	0	0	0	0	0	0	0	0	0	0	0	0	0
0	0	0	0	0	0	0	0	0	0	0	0	0	0	0	0	0	0	0	0	0	0	0	0	0	0	0	0	0	0	0
0	0	0	0	0	0	0	0	0	0	0	0	0	0	0	0	0	0	0	0	0	0	0	0	0	0	0	0	0	0	0
0	0	0	0	0	0	0	0	0	0	0	0	0	0	0	0	0	0	0	0	0	0	0	0	0	0	0	0	0	0	0
0	0	0	0	0	0	0	0	0	0	0	0	0	0	0	0	0	0	0	0	0	0	0	0	0	0	0	0	0	0	0
0	0	0	0	0	0	0	0	0	0	0	0	0	0	0	0	0	0	0	0	0	0	0	0	0	0	0	0	0	0	0
0	0	0	0	0	0	0	0	0	0	0	0	0	0	0	0	0	0	0	0	0	0	0	0	0	0	0	0	0	0	0
0	0	0	0	0	0	0	0	0	0	0	0	0	0	0	0	0	0	0	0	0	0	0	0	0	0	0	0	0	0	0
0	0	0	0	0	0	0	0	0	0	0	0	0	0	0	0	0	0	0	0	0	0	0	0	0	0	0	0	0	0	0
0	0	0	0	0	0	0	0	0	0	0	0	0	0	0	0	0	0	0	0	0	0	0	0	0	0	0	0	0	0	0
0	0	0	0	0	0	0	0	0	0	0	0	0	0	0	0	0	0	0	0	0	0	0	0	0	0	0	0	0	0	0
0	0	0	0	0	0	0	0	0	0	0	0	0	0	0	0	0	0	0	0	0	0	0	0	0	0	0	0	0	0	0
0	0	0	0	0	0	0	0	0	0	0	0	0	0	0	0	0	0	0	0	0	0	0	0	0	0	0	0	0	0	0
0	0	0	0	0	0	0	0	0	0	0	0	0	0	0	0	0	0	0	0	0	0	0	0	0	0	0	0	0	0	0
0	0	0	0	0	0	0	0	0	0	0	0	0	0	0	0	0	0	0	0	0	0	0	0	0	0	0	0	0	0	0
0	0	0	0	0	0	0	0	0	0	0	0	0	0	0	0	0	0	0	0	0	0	0	0	0	0	0	0	0	0	0
0	0	0	0	0	0	0	0	0	0	0	0	0	0	0	0	0	0	0	0	0	0	0	0	0	0	0	0	0	0	0
0	0	0	0	0	0	0	0	0	0	0	0	0	0	0	0	0	0	0	0	0	0	0	0	0	0	0	0	0	0	0
0	0	0	0	0	0	0	0	0	0	0	0	0	0	0	0	0	0	0	0	0	0	0	0	0	0	0	0	0	0	0
0	0	0	0	0	0	0	0	0	0	0	0	0	0	0	0	0	0	0	0	0	0	0	0	0	0	0	0	0	0	0
0	0	0	0	0	0	0	0	0	0	0	0	0	0	0	0	0	0	0	0	0	0	0	0	0	0	0	0	0	0	0
0	0	0	0	0	0	0	0	0	0	0	0	0	0	0	0	0	0	0	0	0	0	0	0	0	0	0	0	0	0	0
0	0	0	0	0	0	0	0	0	0	0	0	0	0	0	0	0	0	0	0	0	0	0	0	0	0	0	0	0	0	0
0	0	0	0	0	0	0	0	0	0	0	0	0	0	0	0	0	0	0	0	0	0	0	0	0	0	0	0	0	0	0
0	0	0	0	0	0	0	0	0	0	0	0	0	0	0	0	0	0	0	0	0	0	0	0	0	0	0	0	0	0	0
0	0	0	0	0	0	0	0	0	0	0	0	0	0	0	0	0	0	0	0	0	0	0	0	0	0	0	0	0	0	0
0	0	0	0	0	0	0	0	0	0	0	0	0	0	0	0	0	0	0	0	0	0	0	0	0	0	0	0	0	0	0
0	0	0	0	0	0	0	0	0	0	0	0	0	0	0	0	0	0	0	0	0	0	0	0	0	0	0	0	0	0	0
0	0	0	0	0	0	0	0	0	0	0	0	0	0	0	0	0	0	0	0	0	0	0	0	0	0	0	0	0	0	0
0	0	0	0	0	0	0	0	0	0	0	0	0	0	0	0	0	0	0	0	0	0	0	0	0	0	0	0	0	0	0
0	0	0	0	0	0	0	0	0	0	0	0	0	0	0	0	0	0	0	0	0	0	0	0	0	0	0	0	0	0	0
0	0	0	0	0	0	0	0	0	0	0	0	0	0	0	0	0	0	0	0	0	0	0	0	0	0	0	0	0	0	0
0	0	0	0	0	0	0	0	0	0	0	0	0	0	0	0	0	0	0	0	0	0	0	0	0	0	0	0	0	0	0
0	0	0	0	0	0	0	0	0	0	0	0	0	0	0	0	0	0	0	0	0	0	0	0	0	0	0	0	0	0	0
0	0	0	0	0	0	0	0	0	0	0	0	0	0	0	0	0	0	0	0	0	0	0	0	0	0	0	0	0	0	0
0	0	0	0	0	0	0	0	0	0	0	0	0	0	0	0	0	0	0	0	0	0	0	0	0	0	0	0	0	0	0
0	0	0	0	0	0	0	0	0	0	0	0	0	0	0	0	0	0	0	0	0	0	0	0	0	0	0	0	0	0	0
0	0	0	0	0	0	0	0	0	0	0	0	0	0	0	0	0	0	0	0	0	0	0	0	0	0	0	0	0	0	0
0	0	0	0	0	0	0	0	0	0	0	0	0	0	0	0	0	0	0	0	0	0	0	0	0	0	0	0	0	0	0
0	0	0	0	0	0	0	0	0	0	0	0	0	0	0	0	0	0	0	0	0	0	0	0	0	0	0	0	0	0	0
0	0	0	0	0	0	0	0	0	0	0	0	0	0	0	0	0	0	0	0	0	0	0	0	0	0	0	0	0	0	0
0	0	0	0	0	0	0	0	0	0	0	0	0	0	0	0	0	0	0	0	0	0	0	0	0	0	0	0	0	0	0
0	0	0	0	0	0	0	0	0	0	0	0	0	0	0	0	0	0	0	0	0	0	0	0	0	0	0	0	0	0	0
0	0	0	0	0	0	0	0	0	0	0	0	0	0	0	0	0	0	0	0	0	0	0	0	0	0	0	0	0	0	0
0	0	0	0	0	0	0	0	0	0	0	0	0	0	0	0	0	0	0	0	0	0	0	0	0	0	0	0	0	0	0
0	0	0	0	0	0	0	0	0	0	0	0	0	0	0	0	0	0	0	0	0	0	0	0	0	0	0	0	0	0	0
0	0	0	0	0	0	0	0	0	0	0	0	0	0	0	0	0	0	0	0	0	0	0	0	0	0	0	0	0	0	0
0	0	0	0	0	0	0	0	0	0	0	0	0	0	0	0	0	0	0	0	0	0	0	0	0	0	0	0	0	0	0
0	0	0	0	0	0	0	0	0	0	0	0	0	0	0	0	0	0	0	0	0	0	0	0	0	0	0	0	0	0	0
0	0	0	0	0	0	0	0	0	0	0	0	0	0	0	0	0	0	0	0	0	0	0	0	0	0	0	0	0	0	0
0	0	0	0	0	0	0	0	0	0	0	0	0	0	0	0	0	0	0	0	0	0	0	0	0	0	0	0	0	0	0
0	0	0	0	0	0	0	0	0	0	0	0	0	0	0	0	0	0	0	0	0	0	0	0	0	0	0	0	0	0	0
0	0	0	0	0	0	0	0	0	0	0	0	0	0	0	0	0	0	0	0	0	0	0	0	0	0	0	0	0	0	0
0	0	0	0	0	0	0	0	0	0	0	0	0	0	0	0	0	0	0	0	0	0	0	0	0	0	0	0	0	0	0
0	0	0	0	0	0	0	0	0	0	0	0	0	0	0	0	0	0	0	0	0	0	0	0	0	0	0	0	0	0	0
0	0	0	0	0	0	0	0	0	0	0	0	0	0	0	0	0	0	0	0	0	0	0	0	0	0	0	0	0	0	0
0	0	0	0	0	0	0	0	0	0	0	0	0	0	0	0	0	0	0	0	0	0	0	0	0	0	0	0	0	0	0
0	0	0	0	0	0	0	0	0	0	0	0	0	0	0	0	0	0	0	0	0	0	0	0	0	0	0	0	0	0	0
0	0	0	0	0	0	0	0	0	0	0	0	0	0	0	0	0	0	0	0	0	0	0	0	0	0	0	0	0	0	0
0	0	0	0	0	0	0	0	0	0	0	0	0	0	0	0	0	0	0	0	0	0	0	0	0	0	0	0	0	0	0
0	0	0	0	0	0	0	0	0	0	0	0	0	0	0	0	0	0	0	0	0	0	0	0	0	0	0	0	0	0	0
0	0	0	0	0	0	0	0	0	0	0	0	0	0	0	0	0	0	0	0	0	0	0	0	0	0	0	0	0	0	0
0	0	0	0	0	0	0	0	0	0	0	0	0	0	0	0	0	0	0	0	0	0	0	0	0	0	0	0	0	0	0
0	0	0	0	0	0	0	0	0	0	0	0	0	0	0	0	0	0	0	0	0	0	0	0	0	0	0	0	0	0	0
0	0	0	0	0	0	0	0	0	0	0	0	0	0	0	0	0	0	0	0	0	0	0	0	0	0	0	0	0	0	0
0	0	0	0	0	0	0	0	0	0	0	0	0	0	0	0	0	0	0	0	0	0	0	0	0	0	0	0	0	0	0
0	0	0	0	0	0	0	0	0	0	0	0	0	0	0	0	0	0	0	0	0	0	0	0	0	0	0	0	0	0	0
0	0	0	0	0	0	0	0	0	0	0	0	0	0	0	0	0	0	0	0	0	0	0	0	0	0	0	0	0	0	0
0	0	0	0	0	0	0	0	0	0	0	0	0	0	0	0	0	0	0	0	0	0	0	0	0	0	0	0	0	0	0
0	0	0	0	0	0	0	0	0	0	0	0	0	0	0	0	0	0	0	0	0	0	0	0	0	0	0	0	0	0	0
0	0	0	0	0	0	0	0	0	0	0	0	0	0	0	0	0	0	0	0	0	0	0	0	0	0	0	0	0	0	0
0	0	0	0	0	0	0	0	0	0	0	0	0	0	0	0	0	0	0	0	0	0	0	0	0	0	0	0	0	0	0
0	0	0	0	0	0	0	0	0	0	0	0	0	0	0	0	0	0	0	0	0	0	0	0	0	0	0	0	0	0	0
0	0	0	0	0	0	0	0	0	0	0	0	0	0	0	0	0	0	0	0	0	0	0	0	0	0	0	0	0	0	0
0	0	0	0	0	0	0	0	0	0	0	0	0	0	0	0	0	0	0	0	0	0	0	0	0	0	0	0	0	0	0
0	0	0	0	0	0	0	0	0	0	0	0	0	0	0	0	0	0	0	0	0	0	0	0	0	0	0	0	0	0	0
0	0	0	0	0	0	0	0	0	0	0	0	0	0	0	0	0	0	0	0	0	0	0	0	0	0	0	0	0	0	0
0	0	0	0	0	0	0	0	0	0	0	0	0	0	0	0	0	0	0	0	0	0	0	0	0	0	0	0	0	0	0
0	0	0	0	0	0	0	0	0	0	0	0	0	0	0	0	0	0	0	0	0	0	0	0	0	0	0	0	0	0	0
0	0	0	0	0	0	0	0	0	0	0	0	0	0	0	0	0	0	0	0	0	0	0	0	0	0	0	0	0	0	0
0	0	0	0	0	0	0	0	0	0	0	0	0	0	0	0	0	0	0	0	0	0	0	0	0	0	0	0	0	0	0
0	0	0	0	0	0	0	0	0	0	0	0	0	0	0	0	0	0	0	0	0	0	0	0	0	0	0	0	0	0	0
0	0	0	0	0	0	0	0	0	0	0	0	0	0	0	0	0	0	0	0	0	0	0	0	0	0	0	0	0	0	0
0	0	0	0	0	0	0	0	0	0	0	0	0	0	0	0	0	0	0	0	0	0	0	0	0	0	0	0	0	0	0
0	0	0	0	0	0	0	0	0	0	0	0	0	0	0	0	0	0	0	0	0	0	0	0	0	0	0	0	0	0	0
0	0	0	0	0	0	0	0	0	0	0	0	0	0	0	0	0	0	0	0	0	0	0	0	0	0	0	0	0	0	0
0	0	0	0	0	0	0	0	0	0	0	0	0	0	0	0	0	0	0	0	0	0	0	0	0	0	0	0	0	0	0
0	0	0	0	0	0	0	0	0	0	0	0	0	0	0	0	0	0	0	0	0	0	0	0	0	0	0	0	0	0	0
0	0	0	0	0	0	0	0	0	0	0	0	0	0	0	0	0	0	0	0	0	0	0	0	0	0	0	0	0	0	0
0	0	0	0	0	0	0	0	0	0	0	0	0	0	0	0	0	0	0	0	0	0	0	0	0	0	0	0	0	0	0
0	0	0	0	0	0	0	0	0	0	0	0	0	0	0	0	0	0	0	0	0	0	0	0	0	0	0	0	0	0	0
0	0	0	0	0	0	0	0	0	0	0	0	0	0	0	0	0	0	0	0	0	0	0	0	0	0	0	0	0	0	0
0	0	0	0	0	0	0	0	0	0	0	0	0	0	0	0	0	0	0	0	0	0	0	0	0	0	0	0	0	0	0
0	0	0	0	0	0	0	0	0	0	0	0	0	0	0	0	0	0	0	0	0	0	0	0	0	0	0	0	0	0	0
0	0	0	0	0	0	0	0	0	0	0	0	0	0	0	0	0	0	0	0	0	0	0	0	0	0	0	0	0	0	0
0	0	0	0	0	0	0	0	0	0	0	0	0	0	0	0	0	0	0	0	0	0	0	0	0	0	0	0	0	0	0
0	0	0	0	0	0	0	0	0	0	0	0	0	0	0	0	0	0	0	0	0	0	0	0	0	0	0	0	0	0	0
0	0	0	0	0	0	0	0	0	0	0	0	0	0	0	0	0	0	0	0	0	0	0	0	0	0	0	0	0	0	0
0	0	0	0	0	0	0	0	0	0	0	0	0	0	0	0	0	0	0	0	0	0	0	0	0	0	0	0	0	0	0
0	0	0	0	0	0	0	0	0	0	0	0	0	0	0	0	0	0	0	0	0	0	0	0	0	0	0	0	0	0	0
0	0	0	0	0	0	0	0	0	0	0	0	0	0	0	0	0	0	0	0	0	0	0	0	0	0	0	0	0	0	0
0	0	0	0	0	0	0	0	0	0	0	0	0	0	0	0	0	0	0	0	0	0	0	0	0	0	0	0	0	0	0
0	0	0	0	0	0	0	0	0	0	0	0	0	0	0	0	0	0	0	0	0	0	0	0	0	0	0	0	0	0	0
0	0	0	0	0	0	0	0	0	0	0	0	0	0	0	0	0	0	0	0	0	0	0	0	0	0	0	0	0	0	0
[truncated: 1,000 more rows]
