# Supplementary material for: A modified shuffled frog leaping algorithm with inertia weight
Source: Sci Rep. 2024 Feb 20;14:4146. doi: 10.1038/s41598-024-51306-1 (PMC11224354; doi:10.1038/s41598-024-51306-1)
Supplement: Supplementary file 1 — Supplementary Information. [file 41598_2024_51306_MOESM1_ESM.zip › data/F2/MSFLA_Q_4.xls]

## Sheet: Sheet1
-0.176236	-1.18841	-0.176683	0.193754	-0.0610767	-0.118941	-0.0889629	-0.449259	-0.134336	-0.0165517	-0.332928	-0.0291566	0.370038	-0.130058	-0.228009	-0.154245	-0.0986228	-0.0389808	-0.00868166	0.30215	-0.0942571	-0.303689	0.327252	0.799369	0.0998492	0.329956	0.0243824	0.12571	-0.143431	-0.0973585	6.64233
-0.0725941	-0.00328122	0.0212706	-0.0786698	-0.00615894	-0.0206387	0.00809385	0.00411348	0.0132589	0.00412428	-0.00334967	-0.0365834	-0.0237364	0.00165865	0.0014777	-0.0117617	0.00648978	-0.0205116	-0.00730807	0.0139027	-0.00851215	0.00170964	-0.00349443	0.0441997	-0.00421044	0.00131079	0.0384346	-0.00792171	0.0144933	-0.0130228	0.496293
-0.00427816	0.00651204	0.00243635	-0.000199645	-7.43406e-05	-0.00164557	0.00995493	0.000754272	0.000608957	-0.000170874	0.000314171	-0.00788877	-5.25371e-05	-0.0101869	-0.000168092	0.000949636	0.000156149	0.000165149	-0.000160549	-0.00149769	0.000691062	-0.00349054	0.000223054	0.00133071	-0.00451525	-0.00198466	0.00705031	0.00178266	0.00125098	-0.00069057	0.0711845
0.00060247	0.00015409	0.000148928	-9.70761e-05	-4.48752e-05	-0.000114103	9.17925e-05	-0.000240503	-0.000233915	-0.000564939	2.04725e-05	9.30913e-05	-3.49078e-05	4.05597e-05	-8.54704e-05	-0.000262881	2.17124e-05	-0.000123077	8.68844e-05	9.34032e-05	-4.07015e-05	-7.88773e-05	-1.85723e-05	8.42404e-05	6.13581e-06	-0.000222546	2.75163e-05	-9.20384e-05	1.72899e-05	-7.80199e-05	0.00382109
-1.23208e-05	2.16299e-05	3.15305e-07	4.1907e-06	6.36295e-06	2.43187e-05	1.61176e-06	-1.53695e-06	9.57232e-07	-2.86413e-05	2.67188e-06	-9.23121e-07	-4.48112e-06	3.37712e-06	-4.5576e-06	-1.04346e-05	5.25124e-06	5.42355e-07	-2.55148e-05	3.27736e-05	-3.5612e-07	-1.12529e-05	-2.04776e-06	-5.84762e-05	-6.90703e-05	4.73925e-06	-1.58727e-05	7.93519e-07	-2.87621e-07	-3.40177e-06	0.000358711
-2.43625e-06	3.77721e-07	-5.54773e-07	-3.65306e-06	-2.505e-07	1.84347e-06	-2.80433e-07	5.02882e-07	-4.49352e-07	-2.08476e-06	-9.53958e-07	4.53975e-07	-9.46223e-07	2.37849e-07	1.82115e-08	-1.70852e-06	-1.92123e-07	1.87471e-06	-5.86236e-07	-8.84636e-08	1.60323e-06	-1.90573e-06	5.71953e-07	-2.97207e-06	2.55241e-06	2.46843e-06	-3.78116e-07	7.80818e-07	2.71644e-08	2.69965e-07	3.30234e-05
2.37525e-07	1.64896e-08	-3.15334e-08	-5.63857e-08	1.90126e-08	-5.08849e-09	-3.15154e-07	-3.24512e-08	-5.23444e-07	-1.51166e-10	-3.34949e-08	2.2487e-08	-1.56945e-07	-2.1096e-08	4.96679e-08	-1.10235e-07	-3.72128e-07	-2.51137e-07	-1.19135e-07	-3.05956e-08	-4.65108e-08	6.11034e-08	-6.62597e-09	4.62421e-07	-2.37596e-08	2.98132e-08	3.67628e-09	4.6137e-08	7.60648e-08	4.72512e-08	3.20752e-06
-5.50638e-09	-6.93674e-09	-9.45817e-08	3.08375e-08	-1.03721e-08	2.27293e-08	9.83834e-08	1.8886e-08	-1.38865e-08	-2.34327e-09	1.72431e-08	-4.70812e-10	1.48792e-08	-1.06167e-08	3.12937e-08	1.21963e-08	-6.60054e-09	5.68829e-09	-3.703e-10	-5.84952e-09	-1.90393e-09	2.37134e-10	-1.47159e-08	-1.29139e-09	1.57754e-08	-7.91182e-09	1.27262e-08	7.75095e-09	2.36792e-09	2.03601e-09	4.76388e-07
-7.68899e-11	-1.94377e-10	1.10753e-09	-2.87655e-09	-7.58366e-10	1.25156e-11	-5.40596e-10	-2.19254e-09	5.62704e-09	-1.88966e-09	4.08331e-10	5.02065e-11	-1.49594e-11	-3.78096e-09	2.29389e-10	5.16971e-10	1.92446e-12	-1.66679e-09	5.82815e-11	-2.17283e-10	-8.30783e-10	1.55355e-10	1.22452e-09	2.20465e-10	-3.02516e-10	-2.55145e-10	1.90274e-10	-3.27027e-10	-8.22733e-10	-5.86523e-10	2.71365e-08
-9.76507e-11	1.21272e-10	3.3349e-11	1.26642e-10	-4.55286e-12	-2.66134e-11	-2.29636e-11	-3.16724e-11	1.67525e-12	-3.7799e-11	-1.47537e-10	9.2698e-13	-2.67801e-11	3.54114e-11	1.85816e-11	5.07466e-11	8.82753e-11	-1.34631e-10	1.00695e-12	-8.49427e-11	-7.35423e-11	-5.77612e-10	1.41188e-11	-1.53634e-11	4.03079e-10	4.81346e-10	1.33008e-11	-5.87547e-11	9.2102e-12	1.19857e-10	2.85921e-09
3.80818e-12	-4.95395e-12	-2.44692e-11	1.43692e-12	1.16904e-12	-4.38886e-12	7.52554e-12	8.38635e-13	5.21279e-13	-9.6367e-12	-1.63817e-12	4.72331e-12	1.26904e-11	-1.0172e-11	1.08493e-12	7.47918e-13	2.34862e-11	-1.7671e-11	1.53623e-11	-8.45978e-12	9.98906e-12	2.5774e-12	2.81075e-12	-5.67846e-13	-7.54165e-13	-2.41236e-12	4.44882e-13	-4.78981e-12	-1.34634e-11	-9.58724e-13	1.93553e-10
-5.15527e-13	1.85421e-13	1.12824e-12	-1.29868e-13	2.16428e-12	-4.76043e-13	-3.02004e-13	-4.27851e-13	-4.75708e-15	2.28623e-12	-6.26965e-13	8.50445e-13	3.93119e-13	2.16977e-13	-7.69162e-14	3.22546e-13	1.12569e-12	-2.58498e-13	-1.60828e-14	5.47219e-13	1.15392e-12	-3.04478e-14	-1.50058e-12	-2.41697e-13	-1.02921e-13	2.92851e-13	-2.27318e-13	-3.01325e-13	3.37911e-12	-6.77432e-14	1.93526e-11
1.17542e-14	-3.56078e-14	2.00317e-14	1.97242e-14	-1.26492e-13	4.71147e-14	-4.61649e-14	4.33977e-15	-9.54507e-15	5.42639e-14	-7.08201e-14	-9.47474e-14	-8.43826e-16	1.5272e-14	2.84111e-14	-9.77422e-15	3.55163e-15	8.09412e-14	-1.04423e-13	7.33262e-14	-1.17805e-14	5.52623e-15	-4.43821e-15	3.50739e-13	5.92659e-13	1.52422e-13	1.85142e-13	-3.74929e-13	8.24028e-15	-1.32963e-13	2.67599e-12
-5.6799e-16	-1.05136e-15	2.42453e-15	6.75405e-16	-5.27e-14	-7.53529e-17	3.3111e-17	1.02304e-15	-6.09974e-15	4.04384e-17	-7.59554e-17	1.97608e-15	-1.95599e-15	-1.18118e-14	1.73142e-16	-1.05831e-14	9.71788e-17	-9.25822e-16	-1.20748e-14	5.21578e-16	-7.63643e-15	-5.88315e-15	-3.4309e-15	-3.17514e-15	1.66282e-14	-2.38849e-16	-4.7779e-15	-1.42475e-15	-2.373e-14	-1.38434e-15	1.73196e-13
7.14143e-16	1.45876e-16	-5.05608e-16	-2.97326e-16	5.12882e-16	-1.47299e-17	-2.2243e-16	-6.5202e-16	3.09282e-16	2.71833e-16	4.0164e-16	-7.26488e-16	5.90969e-16	-7.07987e-16	5.0921e-16	2.75948e-16	1.25543e-17	3.4617e-16	2.91019e-17	-1.56545e-17	-1.26218e-16	1.60665e-16	7.03169e-17	-1.23723e-15	-2.10434e-15	6.02827e-16	-1.90064e-15	5.24634e-16	5.35473e-16	3.55274e-16	1.48795e-14
2.79977e-17	-2.30789e-17	7.83886e-17	2.67455e-17	-3.32241e-17	-1.09577e-17	-5.65209e-17	1.07521e-16	8.60679e-18	3.61551e-17	5.27352e-17	1.50415e-17	5.06657e-19	-2.32648e-18	6.39842e-18	2.39246e-16	-2.41965e-16	1.26515e-17	-9.56616e-20	1.18529e-17	6.12104e-18	-2.47301e-17	1.73439e-17	-6.71658e-17	9.40002e-18	-7.6549e-17	-1.64763e-17	-1.78139e-18	-1.32986e-17	5.49719e-19	1.22543e-15
6.55626e-18	-1.59352e-17	-1.77211e-18	4.07592e-18	2.1015e-18	-2.57293e-19	3.16623e-18	-3.71809e-18	-4.6503e-19	1.99757e-18	1.52363e-18	3.68502e-19	8.43218e-18	1.48361e-17	4.4376e-18	-2.62028e-19	-2.1444e-18	8.65104e-18	-5.2581e-18	-8.77789e-19	2.94281e-18	-1.18283e-17	2.87311e-18	-1.18021e-17	1.77052e-17	-4.63588e-19	-6.9362e-19	2.43068e-18	7.00174e-18	-8.02393e-19	1.4538e-16
-2.00673e-19	1.13864e-19	7.62128e-19	4.86868e-19	3.11662e-18	1.42514e-18	4.54102e-20	-2.37221e-20	9.43261e-19	-1.13281e-18	2.24326e-19	-5.25886e-19	-1.76768e-19	2.4825e-18	4.20603e-19	4.56836e-18	-7.43745e-19	7.79384e-20	-4.62223e-21	-4.11297e-19	1.16104e-19	1.21873e-19	7.14609e-19	5.30497e-19	1.22667e-18	3.50557e-19	-6.40168e-20	1.89669e-19	3.16408e-19	-2.35285e-19	2.17522e-17
-1.33316e-19	-5.3134e-20	-3.69521e-20	-1.57576e-19	2.79833e-21	-5.10467e-21	-2.26798e-21	2.90348e-20	2.07814e-22	-9.06385e-20	6.70206e-20	2.11197e-19	5.7592e-21	2.17279e-19	-1.46003e-19	-1.53797e-21	7.71065e-20	2.20929e-19	-9.68416e-22	-8.63896e-21	-1.0178e-20	1.15597e-19	-1.06136e-20	-3.83985e-19	-8.44642e-22	-6.57838e-20	-3.09734e-20	1.40172e-21	9.49536e-20	-3.85659e-21	2.18566e-18
-4.76933e-22	5.309e-21	-3.36518e-21	4.03445e-21	3.53269e-21	1.80185e-20	-8.3606e-22	7.22237e-22	2.25178e-21	-1.74392e-21	-1.55438e-20	-1.42536e-20	4.73587e-22	8.07451e-21	2.2546e-20	-3.5328e-23	-2.02877e-21	-1.2219e-21	-2.9033e-21	-5.53683e-21	7.42917e-21	3.26684e-22	-3.44608e-23	-1.10132e-20	-3.04009e-21	8.08451e-22	1.35975e-21	3.60143e-21	1.05671e-21	-2.66614e-21	1.44244e-19
2.18771e-23	1.28671e-22	1.28649e-21	2.06724e-23	1.3368e-21	2.21658e-22	-3.21268e-23	9.58343e-22	-2.45891e-23	8.16133e-22	3.70237e-23	1.14778e-21	2.18767e-22	-1.8819e-23	-9.97123e-22	2.03872e-22	6.99774e-23	-3.50272e-22	1.77947e-21	8.77973e-22	-1.0011e-22	1.11262e-22	-2.57797e-22	2.23943e-22	-1.02523e-21	7.74539e-23	-4.55982e-22	-5.31551e-21	2.14503e-22	1.92813e-22	1.8523e-20
-9.00044e-24	-4.10304e-23	3.72373e-24	-6.67583e-23	-8.44958e-23	6.74777e-24	3.74443e-23	7.83985e-24	1.15482e-23	9.81916e-25	-1.89041e-22	-6.55338e-24	-4.28853e-23	9.69021e-24	3.63713e-23	1.56749e-23	-1.27591e-23	-1.26356e-22	-1.88867e-22	-4.85019e-24	-2.92462e-23	-1.27727e-22	-2.9629e-23	-5.66599e-23	6.9264e-23	-6.34995e-24	-1.36146e-23	-9.41758e-23	2.18707e-23	8.60441e-23	1.4372e-21
-1.55806e-24	-5.92001e-25	-4.89569e-25	1.55088e-24	9.726e-26	-7.96627e-24	-7.68344e-24	2.38033e-24	1.016e-24	-1.39956e-24	2.95423e-24	4.39038e-25	-7.84527e-25	1.4067e-25	1.14417e-23	-2.21696e-24	-2.88454e-24	1.37465e-26	7.62835e-25	1.56208e-24	8.05754e-25	-9.35937e-25	-2.00368e-25	-4.24004e-24	-6.46026e-25	-2.82621e-24	1.13056e-23	-1.25953e-24	-2.81049e-24	1.92584e-25	7.31562e-23
-2.61864e-25	3.40799e-25	3.03148e-27	7.69983e-26	-4.38575e-25	3.86308e-25	3.04015e-25	2.07911e-25	1.31816e-25	4.77772e-26	2.13742e-25	1.47423e-25	5.36939e-25	-1.22393e-24	1.49907e-25	6.57208e-25	-1.06964e-25	8.51237e-25	8.49128e-25	-2.21496e-25	7.53763e-26	6.66653e-26	-1.4807e-25	-3.09478e-26	2.65582e-25	-1.03947e-24	-6.65031e-26	8.29194e-26	2.15565e-25	-4.4213e-26	9.19238e-24
-3.51098e-27	7.61205e-26	7.06159e-27	-9.39371e-26	1.21583e-26	1.12845e-27	-4.72338e-26	2.76601e-26	1.87655e-26	-8.54687e-27	-7.73107e-28	-9.88776e-27	-1.74175e-26	2.69806e-25	3.48625e-27	6.10833e-26	-6.65102e-26	4.01269e-27	2.19755e-26	-5.87291e-26	4.84979e-26	8.50296e-28	2.90566e-27	-8.26066e-26	2.98308e-27	7.8845e-27	-3.05674e-26	1.70657e-26	3.06385e-26	-1.75176e-27	1.03556e-24
-1.11407e-27	1.70234e-27	-1.46351e-27	-4.14705e-28	1.36744e-26	6.51297e-27	6.41252e-28	4.00898e-28	6.2234e-28	-1.5022e-28	-4.5121e-28	2.54238e-27	-6.91688e-28	7.52327e-28	-5.66817e-28	-2.37665e-27	-3.49297e-27	-6.50055e-31	3.94255e-28	1.37636e-27	-3.72572e-28	3.52508e-28	-1.19936e-27	-3.03828e-28	-2.60668e-27	2.11005e-27	7.83603e-27	9.51036e-28	2.28632e-27	3.26124e-27	6.06216e-26
-4.17562e-29	-5.75605e-29	1.81001e-28	-9.36108e-29	-2.64967e-28	4.07931e-28	2.40788e-30	2.42694e-28	8.18581e-29	3.59658e-28	4.2959e-28	-1.14741e-27	3.23335e-28	2.90377e-29	-2.07982e-28	2.63086e-29	1.77501e-29	-5.29571e-29	-5.6391e-28	-1.49297e-28	3.06812e-28	-3.14177e-29	9.1853e-29	-1.69893e-27	-3.16582e-28	6.52383e-29	4.08046e-28	1.72801e-28	2.44108e-28	5.13522e-29	8.06816e-27
3.8256e-29	1.14441e-29	9.24578e-30	2.98287e-29	-9.20669e-30	-1.61528e-29	-1.90573e-28	-6.23659e-29	3.79397e-30	2.58459e-29	1.96236e-30	-7.55028e-29	9.8945e-30	-4.32361e-29	-3.1184e-30	-6.6125e-30	1.00726e-30	4.08727e-30	5.54773e-29	1.95847e-29	-3.88766e-30	3.07652e-29	7.06131e-29	-2.21582e-29	-2.12129e-29	2.38952e-29	-9.63474e-30	8.63504e-29	-1.00559e-30	1.94202e-30	8.88661e-28
2.37727e-30	8.59051e-31	-3.06144e-31	-5.96536e-30	-1.34105e-31	-8.45229e-30	1.29645e-29	-4.80825e-31	3.75263e-30	1.57397e-30	4.67517e-31	1.44677e-30	3.6684e-32	4.6463e-30	-3.2722e-30	7.22696e-30	1.09838e-31	1.73017e-30	6.19181e-30	-1.33019e-31	-1.67021e-30	-7.47013e-30	-9.58672e-30	8.19723e-31	-2.89208e-31	4.04373e-30	-5.76576e-31	-8.31571e-31	1.76386e-30	8.78667e-31	9.00578e-29
9.79329e-32	4.00772e-31	-1.18059e-31	9.09908e-32	8.74582e-31	4.66541e-32	-1.01411e-31	-1.74325e-31	-2.62737e-31	-1.82057e-31	-1.78428e-31	5.80956e-31	1.02262e-30	-2.68405e-32	6.48266e-31	-6.52435e-31	1.9515e-33	-6.69497e-31	2.65048e-32	4.88919e-32	-9.38674e-31	7.26421e-31	-2.79519e-32	-3.09632e-32	5.81524e-32	-9.37349e-32	-8.97675e-33	-1.26023e-32	4.23499e-32	1.89774e-32	8.16471e-30
6.74474e-33	1.2663e-32	7.46463e-32	2.00557e-33	9.19661e-33	2.2803e-33	3.49826e-33	-1.77891e-32	2.07187e-32	-2.61686e-34	9.74882e-33	-1.58656e-32	-2.02598e-32	1.37741e-32	2.19501e-32	8.99429e-32	3.17494e-32	1.73441e-33	-2.40153e-32	-4.6724e-32	-9.87023e-33	3.74709e-32	-3.66913e-32	-3.60527e-34	9.17577e-33	3.0819e-33	1.4715e-33	4.08199e-32	6.57805e-33	1.58113e-32	5.869e-31
-3.38378e-34	-6.60186e-34	-8.92544e-34	-9.55068e-34	9.7736e-34	-1.38272e-33	1.39259e-33	-1.21016e-33	1.1017e-33	-5.52579e-33	5.98237e-33	-6.26312e-34	1.83171e-33	4.08221e-33	-3.49332e-35	2.77981e-33	-1.44169e-33	-3.61664e-33	2.59054e-34	1.44059e-33	-4.01585e-33	3.98947e-34	3.5767e-34	-1.86158e-33	-4.51563e-34	9.96444e-34	8.26168e-33	-3.47596e-33	6.2435e-34	3.46879e-34	5.73227e-32
-1.03836e-33	1.57457e-33	3.94626e-35	-1.11727e-35	1.65437e-37	-9.94528e-36	-1.09864e-34	-8.00144e-35	-5.50656e-34	-3.20878e-35	2.92262e-36	6.48085e-36	1.16102e-35	-5.98118e-36	1.73587e-35	1.82903e-34	1.35301e-35	8.59101e-35	-5.22115e-34	-6.49772e-34	-1.20162e-34	1.83811e-34	2.33445e-34	-9.02217e-35	3.56254e-35	-6.86715e-36	-1.49743e-34	1.0128e-35	3.8462e-35	9.45322e-35	5.90788e-33
-4.1516e-35	-5.86818e-35	2.68369e-36	1.32536e-35	9.27844e-36	-9.45031e-37	2.32744e-37	-4.46207e-36	-3.98864e-35	-2.08296e-36	1.57372e-35	-2.8313e-37	-1.64896e-35	1.1361e-35	-4.04224e-37	-1.94111e-35	-4.35824e-35	7.17206e-35	-9.55258e-36	3.71931e-35	8.3888e-37	2.95733e-35	-1.39011e-36	9.95928e-36	6.8725e-36	1.74683e-36	1.62281e-36	-6.07348e-36	2.781e-36	3.97089e-35	4.99325e-34
-7.27959e-36	1.95359e-37	-2.46961e-37	-6.28444e-36	2.19501e-36	5.35509e-37	1.00594e-36	-1.9882e-36	1.84507e-37	-4.40969e-36	4.19508e-36	-3.86929e-37	4.4194e-36	-1.34249e-36	-4.48227e-36	1.04663e-36	2.72295e-36	3.14433e-36	2.95178e-37	3.13964e-38	-2.75805e-37	2.96622e-36	-2.27684e-36	-3.87097e-37	6.83275e-37	-1.57395e-37	-7.18342e-36	2.45829e-36	2.38997e-37	-8.72565e-37	6.38918e-35
-8.20094e-38	6.39762e-38	3.75854e-39	-8.20092e-38	-4.52274e-37	9.71315e-37	7.28025e-38	-3.8257e-37	-4.11587e-38	2.16749e-37	2.16302e-38	-2.58811e-37	-3.13513e-37	-1.18422e-38	7.336e-38	-3.64467e-38	-1.14251e-36	-1.47359e-37	-6.45591e-37	1.2299e-38	-2.17076e-41	2.91484e-38	-5.63085e-37	1.45927e-37	1.54132e-37	2.61247e-37	5.7288e-37	-1.4472e-37	-8.35209e-39	-1.28375e-37	7.03987e-36
-1.0248e-38	-1.75252e-38	-4.24592e-39	-1.14311e-38	2.59478e-39	-2.91723e-39	1.51501e-39	3.9096e-38	4.64573e-39	-1.83273e-38	-1.24714e-38	4.51199e-39	2.16276e-38	-1.09992e-39	3.36991e-38	-6.53623e-39	-6.001e-40	3.33398e-38	-8.08519e-41	-6.91307e-39	8.38784e-38	-1.3735e-39	1.48131e-39	1.41012e-39	5.65279e-38	-1.43214e-38	-4.60828e-39	9.54586e-39	8.0132e-40	2.34662e-39	4.09721e-37
3.16481e-40	-6.86394e-40	-8.84919e-41	-6.60792e-40	2.64223e-40	5.53869e-40	-1.08933e-38	2.83686e-39	3.40034e-40	-1.11278e-39	3.54894e-40	2.4652e-39	2.11391e-40	-3.83138e-41	-1.2275e-39	6.09318e-42	-3.12922e-39	3.00275e-39	6.41331e-41	-2.80311e-39	1.84506e-40	-3.11619e-40	-1.97314e-39	1.99581e-39	-1.08775e-39	1.37459e-39	-1.23994e-39	8.40031e-41	-4.3593e-39	-2.80998e-39	4.64765e-38
-2.09792e-40	4.98005e-41	-6.57399e-41	1.41022e-40	3.21045e-42	-2.50308e-41	2.23535e-41	-4.72532e-41	3.63872e-40	-8.21546e-41	-4.94937e-41	-5.97633e-41	1.08409e-40	-2.54542e-41	2.83041e-41	-9.81139e-42	-2.56305e-41	2.06843e-40	1.08713e-40	-1.35949e-39	-3.03428e-41	1.80123e-41	1.60543e-41	-1.02626e-40	-8.83415e-41	-2.86198e-40	-8.77425e-42	7.75207e-41	-4.02357e-40	2.41745e-40	4.26411e-39
1.18949e-42	-4.20256e-42	4.93115e-43	-1.37763e-40	-1.99773e-41	4.73786e-42	3.57945e-41	-1.06506e-41	-7.14609e-43	-4.35807e-41	7.73093e-43	-2.11245e-41	3.17533e-42	-7.07128e-44	-1.26073e-41	-2.67797e-42	-6.35922e-42	-1.13556e-41	7.80629e-42	7.10915e-43	-3.08961e-42	-2.18404e-42	5.6976e-42	-1.55126e-41	-1.39336e-42	-5.11718e-42	-1.34298e-41	4.05922e-43	1.76584e-42	-5.4527e-43	3.74906e-40
-2.385e-43	-6.27002e-43	-1.17707e-42	1.58246e-42	5.43692e-43	5.37042e-43	9.46229e-43	-9.77325e-44	6.96035e-43	-1.01539e-43	-2.11484e-43	9.86688e-43	4.20104e-43	3.61214e-43	-2.13091e-42	-2.73494e-42	4.07312e-43	-1.69878e-43	2.93306e-44	-3.06925e-43	2.23139e-43	-4.39357e-42	-4.86968e-43	-2.44329e-42	-1.46646e-42	3.27704e-43	4.87244e-43	-1.90022e-43	-2.55706e-42	-1.11441e-42	2.79959e-41
-2.9459e-44	-8.78563e-46	-4.32888e-43	8.98567e-44	-7.96265e-44	-2.46577e-44	9.89381e-44	-1.37151e-44	2.12804e-44	2.71351e-44	-3.76322e-43	1.09638e-45	1.4187e-43	1.06682e-44	-1.64325e-44	-2.0159e-44	2.08748e-45	1.80163e-44	-1.47371e-43	-1.3509e-43	7.34094e-44	1.31171e-43	-2.27317e-44	-5.4121e-44	1.18027e-44	5.66606e-44	-1.19769e-43	1.85566e-43	-8.48347e-44	7.03886e-44	2.498e-42
-1.43801e-46	2.85348e-46	-2.16375e-46	1.15658e-45	-6.44096e-45	-2.37888e-46	1.53438e-45	-3.07739e-44	1.6922e-44	2.93356e-45	5.10576e-46	-6.58821e-45	3.51159e-45	-3.59332e-46	3.42957e-45	-4.46014e-44	2.94295e-44	7.47713e-46	-1.06856e-46	1.83761e-45	-8.04306e-46	9.98995e-45	1.72904e-45	-1.79174e-44	2.14417e-46	1.85584e-44	3.39554e-44	-3.69487e-45	1.08114e-45	2.51913e-47	2.39737e-43
8.39878e-47	7.26499e-46	-2.01464e-46	-4.11929e-46	2.09715e-45	8.88576e-47	-2.81967e-46	-5.05835e-48	-7.61947e-46	-6.543e-46	8.45095e-48	-1.70571e-46	5.69935e-46	-1.39169e-46	-2.7047e-46	3.68431e-46	-5.28887e-47	-6.20926e-46	-4.17062e-48	-1.41204e-46	-5.5313e-47	1.63773e-47	9.10708e-46	4.02259e-46	6.67781e-46	3.49028e-46	3.88769e-45	9.85174e-46	-2.13621e-45	2.81185e-46	1.73511e-44
3.85756e-47	7.09311e-48	-5.51906e-47	-2.35214e-46	-1.41745e-47	-1.34401e-46	-3.18128e-47	-3.80411e-47	-2.51427e-47	-2.97716e-47	3.98551e-47	-8.16824e-47	2.57923e-47	1.28646e-46	-2.29411e-46	6.51309e-47	2.37878e-46	-1.08386e-47	1.83293e-46	-9.63542e-47	-3.79442e-48	-6.29637e-48	-1.61924e-46	-9.28368e-47	-3.00377e-47	4.86985e-47	-2.25404e-47	1.46624e-46	5.20756e-47	1.55247e-48	2.27468e-45
2.57294e-48	-6.29531e-48	2.16966e-48	-1.67052e-47	6.82487e-48	-6.54557e-48	2.13429e-47	8.75464e-48	5.6066e-48	7.06879e-47	-6.5234e-48	5.73826e-49	5.63058e-48	1.92776e-47	1.03343e-47	9.04485e-49	-4.33265e-48	-2.36482e-48	1.41299e-47	-1.91271e-48	-2.91397e-48	-7.07369e-49	-1.28622e-47	8.24312e-49	-2.08966e-47	-1.56284e-47	-3.48421e-49	-2.46062e-48	2.56975e-48	-9.97861e-48	2.8268e-46
-3.87386e-49	-2.44579e-49	1.2011e-49	2.25528e-49	4.88989e-49	3.18491e-50	1.17789e-48	-7.66524e-50	-1.27771e-48	1.0125e-48	-3.40475e-49	1.50669e-49	4.07567e-49	4.49368e-49	1.55586e-48	3.50298e-49	7.70804e-49	-1.21352e-50	2.93203e-49	2.28928e-49	-6.32974e-49	2.9765e-49	1.24152e-49	-5.63466e-50	-1.76001e-49	-2.43688e-50	1.61631e-49	4.17665e-48	6.50778e-49	-6.81787e-49	1.65848e-47
1.10737e-51	2.82877e-49	-1.38969e-49	-1.25059e-49	5.94179e-51	-9.13331e-50	1.19486e-49	4.80095e-50	-2.51245e-49	3.3618e-51	1.74998e-50	-5.21199e-51	-6.04041e-50	2.40836e-50	6.81345e-51	1.95399e-49	-1.81059e-50	4.0785e-50	-3.65297e-49	-5.2948e-50	9.65868e-51	-5.59882e-50	-1.86821e-51	8.18474e-52	-7.662e-50	-1.53824e-52	1.98394e-51	-1.04917e-50	-2.16393e-49	-1.32491e-51	2.22924e-48
6.80903e-53	-5.75012e-51	-5.24896e-51	-1.35727e-51	1.40282e-50	1.75844e-50	-2.1983e-51	2.21317e-51	3.25921e-51	-1.2338e-51	-2.74846e-51	-1.69447e-50	6.885e-52	-5.44707e-51	-2.11174e-50	-3.64979e-51	-1.68669e-52	-8.6983e-51	-1.08269e-51	-8.77483e-52	3.95288e-51	9.78863e-51	2.54602e-51	-8.4302e-52	-7.42444e-51	1.7289e-52	1.08656e-50	1.61011e-51	2.48612e-51	1.32605e-52	1.54187e-49
1.11713e-52	-4.88882e-52	6.78531e-52	2.17168e-52	2.18182e-52	4.23835e-52	-6.47817e-52	2.80932e-52	9.42082e-53	-4.14891e-51	3.67029e-52	-4.69818e-53	-6.49857e-52	-3.67533e-53	-1.09714e-52	1.65736e-51	-1.42765e-52	-4.29816e-52	-7.33373e-52	-4.57065e-53	-1.34155e-51	1.86626e-51	-8.39854e-53	3.4987e-52	-6.30192e-53	-1.83442e-52	-5.27702e-52	9.45943e-52	1.68752e-52	-5.66519e-52	1.76266e-50
5.21908e-53	3.42197e-53	1.21326e-53	-4.65759e-54	-7.86441e-54	-1.00156e-55	-8.11559e-54	-4.02179e-53	-1.37077e-53	-2.54615e-53	9.91785e-53	-4.03676e-55	-4.02951e-53	1.36432e-53	1.33598e-53	2.00307e-53	-9.79683e-53	-1.8573e-53	1.8113e-53	-3.37689e-54	6.29495e-54	1.45483e-52	-2.05731e-54	2.25075e-54	-4.5981e-53	1.17488e-53	-3.53257e-54	1.14263e-53	6.24184e-54	8.31058e-53	8.41732e-52
8.56049e-55	3.82056e-54	6.32923e-56	6.37468e-54	-1.11748e-55	-7.44368e-54	6.09606e-55	-2.77815e-55	9.69863e-54	9.81804e-54	-1.50959e-54	-2.52387e-54	-1.32136e-54	-1.59821e-54	-2.32399e-54	6.9177e-55	2.86391e-54	5.36616e-55	4.41758e-54	-2.22382e-56	-1.79512e-54	9.36272e-55	-6.16249e-54	6.07181e-54	1.77185e-54	5.02863e-54	-2.93496e-54	2.85329e-54	6.68178e-53	5.11632e-54	1.56372e-52
-2.45305e-55	-5.84678e-55	-2.39081e-55	-9.38735e-56	1.1589e-56	-6.56601e-56	-1.38046e-55	5.23542e-56	2.61829e-55	-3.1393e-55	-1.32293e-55	1.01244e-55	2.92848e-57	1.39506e-55	-7.49543e-56	-1.38327e-55	1.463e-55	2.09413e-55	-1.33754e-55	-2.72894e-55	-1.03178e-54	4.73521e-56	1.69063e-56	1.6412e-54	-7.37258e-55	1.0594e-54	4.06892e-57	-9.21084e-56	-6.24857e-56	-5.78757e-56	8.10839e-54
1.85035e-56	-4.74461e-57	4.52877e-56	-1.9589e-55	6.44333e-57	1.98612e-56	-1.4231e-56	4.07908e-58	7.53201e-56	4.00355e-58	-1.25748e-57	5.89118e-56	-6.61555e-59	4.13675e-57	-8.80092e-56	4.91666e-57	1.15522e-56	1.44475e-57	-1.51722e-57	3.97974e-57	-8.92323e-56	-2.66282e-56	-1.45989e-57	-6.92502e-57	-6.36578e-57	1.50388e-56	9.2394e-56	1.60486e-56	-3.57533e-57	5.87776e-56	8.73327e-55
-2.10288e-56	-2.61797e-57	-3.12347e-57	-5.9059e-57	1.27195e-57	1.51644e-57	-1.13638e-56	1.14414e-58	-5.80243e-57	-2.42083e-58	-3.08043e-58	1.4141e-58	3.48392e-57	-3.5224e-58	-5.3344e-58	-2.25779e-58	5.44017e-58	8.99795e-58	-4.82803e-56	-1.24547e-58	-8.9365e-58	3.08487e-57	-3.42865e-57	1.77649e-56	9.8289e-59	-7.03789e-57	2.75236e-58	-4.37869e-58	-2.67077e-58	9.8545e-58	1.42155e-55
-1.1268e-58	5.63375e-58	-8.24531e-58	-1.75351e-57	-7.40497e-59	2.71202e-58	4.31883e-58	2.86448e-58	4.92517e-58	-5.97687e-58	-2.51654e-60	6.56854e-59	-2.41072e-59	-2.66976e-59	-6.79589e-59	-1.24189e-58	-3.97841e-58	-1.59444e-58	6.13296e-58	9.41089e-59	-2.46036e-58	4.26769e-58	-1.06563e-57	1.69917e-59	-1.4305e-58	1.3627e-57	-9.77848e-59	2.29641e-58	2.55077e-58	-1.59256e-59	1.08433e-56
4.42837e-59	-1.07154e-59	-1.70808e-59	1.10932e-58	-8.3833e-60	2.5175e-59	1.35415e-59	3.38059e-60	-1.65613e-59	8.80695e-60	-1.10745e-59	-6.99982e-59	4.05266e-59	2.45195e-59	-2.04437e-59	-2.50838e-59	1.49624e-59	-3.00485e-60	3.74289e-61	5.03397e-59	-3.79365e-59	-1.77429e-59	-2.91054e-60	-1.58443e-60	7.46687e-60	5.40892e-59	-3.02499e-59	2.74231e-59	-2.51546e-60	1.59625e-58	8.60732e-58
3.50853e-61	-1.40434e-60	-5.34183e-60	-1.42537e-62	-3.56251e-60	-1.01222e-60	-1.94861e-61	2.42629e-60	5.60923e-60	9.39188e-61	1.84772e-60	3.04057e-61	-3.96772e-60	-5.87202e-60	-2.41879e-60	-8.49659e-61	9.87402e-60	-4.1579e-60	8.03144e-61	2.19124e-61	8.21818e-62	1.15585e-61	-3.84269e-61	-8.52918e-61	1.28446e-60	-2.8216e-60	-7.04694e-61	1.04189e-61	2.68052e-60	5.81484e-60	6.6015e-59
-8.58218e-62	-1.12051e-60	-1.08154e-61	-1.43439e-61	-5.24175e-62	2.90849e-61	3.6451e-61	-1.09924e-61	1.08642e-61	-5.38796e-62	-1.64574e-61	6.26419e-62	2.42703e-61	1.75753e-61	-1.43145e-61	-9.75217e-62	3.69808e-61	-2.90402e-61	-1.13933e-61	-1.14309e-61	-1.11546e-61	7.59114e-62	-4.40821e-62	-3.31917e-62	1.21427e-61	1.83613e-61	5.89163e-63	8.2978e-63	-2.59849e-61	-5.8934e-62	5.11569e-60
3.58858e-63	-2.77248e-63	3.23313e-62	6.22636e-63	-8.5648e-63	3.91345e-63	1.67367e-62	4.16684e-63	1.43433e-62	1.39128e-63	2.7827e-62	1.27863e-62	7.97603e-63	-7.9276e-63	-6.43495e-63	2.75e-61	-5.33339e-63	1.39538e-61	-8.40694e-62	5.08539e-63	-8.25024e-63	-1.30579e-62	3.32775e-63	1.38913e-62	-1.34241e-62	1.82323e-62	-8.77525e-62	4.39839e-62	1.11984e-63	-7.65558e-64	8.69818e-61
5.33355e-63	2.23629e-64	-3.34144e-64	1.42293e-64	-2.71811e-64	-1.78782e-63	-9.07389e-64	5.6679e-63	2.7942e-63	4.25513e-64	5.99023e-63	-3.94737e-63	-2.50415e-63	-8.18211e-63	3.46028e-63	-1.51813e-63	-5.47036e-63	3.54686e-64	-2.2216e-63	-2.50596e-68	6.70203e-66	3.9454e-63	-6.46127e-64	-3.57797e-63	-5.0453e-64	-2.12165e-63	-6.50199e-64	2.55557e-64	1.86909e-63	8.13118e-63	7.32456e-62
-1.39046e-64	2.29618e-64	1.08054e-64	7.25066e-65	1.40193e-64	7.66703e-65	2.07779e-64	-5.2083e-65	-1.22244e-64	-1.94037e-65	1.65877e-64	-2.22305e-63	2.88731e-66	-2.1242e-65	-1.29105e-63	7.62648e-65	5.8881e-64	4.24775e-66	-3.38552e-64	-6.05332e-65	-3.67816e-65	-6.1586e-65	4.82907e-64	-9.97362e-65	-2.07682e-64	9.73777e-65	1.60367e-66	1.75753e-65	-6.64319e-65	8.3967e-65	7.09576e-63
2.7572e-66	2.62789e-66	1.30288e-65	-1.94615e-66	-2.30257e-65	7.28684e-68	8.20221e-66	-9.822e-66	5.74597e-66	7.01686e-66	4.00291e-66	1.30169e-66	-4.94748e-66	-7.87055e-65	-8.76453e-67	-1.23902e-65	-8.01896e-67	2.34395e-64	-7.93489e-66	3.87286e-66	-1.46337e-66	-1.49027e-65	-2.94171e-66	-4.66094e-66	-1.38928e-64	5.62969e-67	4.40166e-66	-2.36889e-65	5.27398e-68	-5.04354e-66	6.20121e-64
2.09848e-66	3.07101e-66	-1.30609e-65	-6.29146e-68	1.51794e-66	1.94566e-66	1.57734e-66	-8.76066e-67	6.59388e-68	-1.031e-66	6.21216e-66	-4.73573e-67	-1.47693e-66	-4.56692e-67	-7.31688e-67	7.30003e-67	-5.05674e-66	-1.4412e-67	-3.38147e-67	-1.93468e-66	7.94585e-67	-1.66142e-66	3.70224e-67	7.03372e-67	-1.72504e-66	4.08841e-68	-2.20863e-67	-3.83179e-67	-8.99792e-67	-7.34122e-67	5.03954e-65
-3.56065e-67	-1.87293e-67	-5.51888e-68	-2.54652e-68	-1.97834e-67	-4.21167e-69	-7.73737e-68	-1.59536e-67	6.99368e-68	4.35581e-67	-2.81935e-68	1.90169e-67	1.44377e-67	-5.94911e-68	-2.94468e-67	9.30535e-68	5.57726e-69	-4.26448e-68	1.18095e-68	2.15231e-67	5.14395e-67	2.88658e-68	-1.77303e-68	-3.01259e-67	-2.24627e-68	-5.77586e-69	8.39193e-67	-2.55293e-67	6.31299e-67	2.23258e-67	5.49303e-66
2.90221e-69	1.83847e-69	1.18651e-69	-2.05232e-68	2.19026e-68	1.6241e-68	6.27782e-69	-7.92503e-69	5.25428e-70	-1.31494e-68	-1.03593e-69	-1.0171e-68	2.10943e-68	-1.27213e-69	2.37365e-68	1.7451e-68	2.34389e-68	-5.07186e-68	1.30999e-69	1.59687e-68	-6.5658e-70	2.91213e-70	-1.62577e-69	-3.64612e-69	9.50199e-68	-9.28044e-69	-3.96444e-68	2.14375e-68	8.21945e-70	7.02943e-69	4.38122e-67
-2.11319e-69	1.42845e-70	-4.12514e-70	8.51296e-70	-5.48303e-70	1.28112e-69	1.20201e-69	-7.75977e-71	2.11655e-69	6.02231e-69	-6.58084e-71	-2.07908e-69	-9.65395e-72	-4.79175e-70	1.6422e-70	2.80675e-71	1.04978e-69	-2.54639e-70	-3.02223e-69	-4.09502e-71	-4.58319e-69	-1.12552e-69	1.79675e-69	1.54166e-69	-9.63477e-70	6.02553e-70	-1.29319e-70	4.93368e-69	1.62238e-69	-2.1898e-70	3.94789e-68
-1.16357e-70	-8.33354e-73	4.30275e-71	-7.93695e-71	1.67156e-70	5.81571e-70	-2.70856e-72	9.1011e-72	-3.74315e-71	-9.75032e-71	1.31822e-70	-1.02986e-71	1.27199e-70	-7.62137e-71	6.62429e-72	-3.91285e-71	8.78944e-70	3.06007e-70	1.74384e-70	-1.05426e-71	-1.81961e-70	5.49518e-72	-6.76806e-71	4.95506e-73	-5.84145e-71	1.55504e-72	1.10278e-70	-3.76069e-70	7.41256e-71	-9.83182e-71	3.87061e-69
1.29873e-71	-3.46248e-71	2.42189e-71	6.1489e-72	4.79618e-71	8.66628e-72	2.21471e-71	1.5809e-73	-7.02039e-71	-8.8918e-72	7.00866e-71	-1.92633e-73	-3.47547e-71	9.18573e-72	-1.9042e-71	1.76216e-72	-1.01345e-72	1.65772e-72	4.2953e-72	-3.99371e-71	-3.0852e-72	-2.85153e-72	-2.80875e-71	2.1795e-72	1.13335e-72	-2.13341e-71	1.48542e-71	1.16581e-72	3.12081e-72	3.81605e-72	4.99564e-70
2.40743e-73	-4.26216e-72	2.35074e-72	-8.31258e-73	4.55338e-73	-5.84675e-72	9.7509e-73	-9.09162e-73	9.32334e-74	-1.55886e-72	4.44691e-73	7.16709e-73	-3.39494e-73	4.60363e-72	7.93876e-74	-2.96293e-72	6.51584e-72	-1.3891e-72	-2.47548e-74	1.08904e-73	4.35076e-73	-4.54475e-73	-6.31706e-74	-8.09703e-73	2.46376e-73	9.39635e-74	-1.96026e-74	5.7721e-73	2.49882e-73	6.75935e-73	3.83342e-71
-1.49766e-73	5.95234e-73	8.29577e-74	7.67295e-74	-4.02068e-73	3.28624e-74	-9.41708e-75	-4.42368e-73	-2.47464e-74	-1.36223e-74	-3.70004e-74	-1.59006e-73	-2.37701e-73	-1.07968e-74	1.69024e-73	-1.46685e-73	-5.43987e-74	-6.23971e-74	-7.29008e-74	-4.26583e-75	-1.38811e-73	6.69166e-75	3.03069e-74	4.03107e-73	-8.95961e-74	-5.23877e-74	5.833e-74	3.80007e-75	1.88598e-74	1.3067e-74	3.5989e-72
2.0988e-74	-1.17533e-74	-2.71995e-76	-5.45814e-74	-8.46444e-75	-2.70513e-75	-1.65021e-74	-3.23514e-76	1.43861e-73	-2.76813e-74	-6.51243e-75	-4.38882e-75	2.45517e-75	9.62472e-76	2.41271e-74	-3.59188e-76	-7.00798e-75	-1.16782e-75	-7.12181e-75	-5.03895e-75	-4.79919e-75	2.70341e-74	2.3239e-75	-1.44515e-74	-1.94165e-75	1.48026e-74	-1.09036e-75	1.18841e-74	-6.89482e-75	7.73353e-76	4.32269e-73
-6.50182e-77	-1.03495e-76	-2.21008e-76	1.04968e-75	1.49587e-76	-1.5896e-74	-2.29457e-76	-1.17229e-77	4.40624e-79	4.35913e-76	-5.06631e-77	2.85196e-75	8.83878e-76	7.58137e-78	4.00172e-76	2.27806e-76	1.35712e-76	-8.43032e-76	2.80886e-75	6.10537e-76	6.40404e-76	9.45783e-76	-2.26699e-75	2.14981e-76	3.32136e-76	4.36441e-76	2.4778e-76	4.31208e-76	-6.85445e-76	1.27753e-77	3.31964e-74
1.11588e-76	9.58838e-77	2.77008e-77	-2.67188e-78	-9.79849e-77	-3.01523e-77	-1.04227e-76	-4.77542e-77	-3.50865e-78	1.16722e-76	2.68104e-77	1.33609e-76	8.00333e-77	2.45491e-77	1.23516e-76	-2.88898e-77	-1.33511e-76	1.33169e-77	-1.08559e-76	-5.22158e-76	-8.43893e-78	-3.39993e-78	-1.76336e-78	1.81496e-76	-2.25294e-77	1.64446e-77	2.57783e-77	1.19431e-76	3.9573e-76	-1.54407e-77	2.6236e-75
1.42797e-77	8.14233e-79	-5.51217e-77	1.16296e-77	4.40858e-79	6.45166e-79	9.41575e-78	-8.12906e-78	-1.32544e-78	2.69366e-77	-1.90385e-78	2.37809e-77	-3.40077e-78	-1.00145e-77	-3.1527e-79	1.31083e-78	2.83368e-78	1.43912e-79	-9.66588e-78	-1.23019e-78	-2.93669e-77	-3.45711e-78	-4.83229e-78	2.46021e-77	-2.79612e-77	2.33913e-78	7.20058e-79	6.33968e-79	6.12414e-79	3.14888e-78	2.81012e-76
-4.97843e-80	-6.01685e-79	1.42985e-78	3.24335e-80	2.03239e-79	1.64252e-79	-1.63827e-80	2.15495e-79	-1.8615e-79	7.45518e-80	3.35814e-80	1.45829e-78	-1.08249e-78	-2.35037e-78	-2.27242e-79	-1.58739e-78	4.62637e-79	2.86914e-78	-5.66907e-79	1.33957e-79	-1.84778e-78	-3.52231e-79	5.29182e-80	-8.93385e-79	2.72497e-80	1.18658e-79	-2.20607e-79	1.01982e-78	8.53948e-79	-5.58506e-80	1.91883e-77
9.16609e-81	4.78526e-81	-7.53776e-81	8.84998e-81	2.6329e-79	-1.91157e-80	2.55317e-79	-1.03088e-79	1.49609e-79	7.80968e-81	-2.19662e-80	-1.09571e-79	2.61148e-79	2.77438e-80	-7.62035e-81	-1.66923e-80	-1.20188e-79	-2.58375e-80	-3.32052e-80	-1.05055e-79	8.17143e-81	-2.91664e-79	1.00376e-80	-1.26131e-80	-1.89861e-80	6.69334e-81	-3.86409e-81	4.60478e-80	-3.88758e-81	1.32374e-80	1.9728e-78
1.52402e-80	1.78934e-81	1.11415e-80	7.38684e-81	-1.96673e-81	-2.80198e-80	-7.64988e-82	-3.23741e-81	-4.07243e-81	1.62982e-81	2.71121e-81	1.99324e-81	-7.94592e-81	1.80029e-80	1.10492e-81	-5.25457e-81	-4.35838e-80	-2.30227e-81	4.02836e-81	-5.83608e-82	9.95463e-82	-6.29008e-81	-2.02476e-80	7.52281e-81	-1.02027e-80	-6.83506e-82	-2.30951e-81	-7.78751e-81	9.16955e-82	-4.48757e-80	2.64592e-79
2.90225e-81	3.09433e-81	-3.06619e-83	-7.05192e-82	5.22561e-82	-1.08234e-82	-2.62147e-82	-6.1031e-82	-6.3981e-82	-1.03419e-81	-3.16606e-82	3.41114e-82	-6.13266e-83	-3.5468e-82	2.16741e-81	-3.70384e-82	-2.48137e-82	-4.96282e-83	1.43907e-81	5.2967e-82	7.10026e-83	-5.09811e-82	2.856e-82	-4.95425e-82	-4.4252e-83	-3.21912e-82	-2.10865e-82	-7.45223e-82	-1.04064e-82	5.8819e-83	1.86347e-80
4.64447e-83	-5.61663e-82	5.95519e-83	-2.05774e-83	2.81942e-83	-1.33095e-83	-5.0679e-83	9.8315e-84	2.69467e-83	-1.10636e-83	3.17634e-83	-7.72822e-85	-2.4345e-83	4.5986e-83	1.76962e-84	1.26722e-82	9.90052e-83	4.06459e-84	1.15803e-82	2.19902e-83	1.2597e-83	2.36442e-82	-3.1485e-82	1.10089e-82	1.09633e-83	-2.43667e-83	1.65237e-83	-8.16493e-84	-1.03544e-82	-1.72629e-83	2.15529e-81
-3.80948e-84	2.90356e-84	-1.26817e-84	2.02545e-83	-2.69664e-84	2.04291e-83	-2.23799e-83	9.0969e-85	-3.06971e-84	7.58874e-84	-1.80527e-84	-8.01817e-84	-3.70119e-83	-5.45716e-85	-1.27555e-84	-1.23528e-86	-6.28217e-84	-2.96235e-84	-1.88472e-83	8.11808e-85	-1.52715e-84	1.9184e-85	1.83815e-84	-4.83552e-84	-3.04682e-84	-1.67871e-84	5.97265e-85	1.184e-85	-1.14613e-83	2.71706e-84	1.90894e-82
-3.08915e-84	1.25941e-84	-3.25387e-85	1.48113e-85	2.14699e-86	-9.41044e-85	2.96989e-86	3.55759e-85	-9.45331e-87	-5.25347e-86	6.09062e-86	8.48251e-85	-2.57136e-85	-7.73599e-86	2.38128e-85	3.15433e-85	-3.34254e-85	1.47262e-85	-2.43898e-85	-2.79512e-85	7.53493e-85	2.31712e-85	6.50311e-85	3.64444e-85	-1.43067e-84	-1.76602e-85	-2.32572e-85	-5.92172e-86	-1.04006e-85	5.75547e-85	1.36127e-83
-1.33913e-85	-6.29756e-87	-5.62146e-88	-3.8146e-87	-7.7792e-86	8.68521e-87	1.2494e-86	7.09348e-86	6.74918e-86	7.39248e-87	-7.72837e-86	-9.77398e-86	7.36841e-87	1.29702e-86	2.92445e-86	-6.22885e-87	-1.54779e-86	-4.83033e-88	-1.3867e-86	-3.354e-85	-2.60623e-87	-8.20234e-87	2.55582e-86	3.35276e-86	-1.67508e-86	-1.53267e-86	-3.01082e-85	-2.39174e-87	3.34036e-87	5.92532e-86	1.45348e-84
4.75508e-88	2.78138e-87	-1.15883e-88	2.35387e-87	3.19918e-87	7.15631e-87	-5.0455e-88	8.86977e-89	8.73101e-88	1.49523e-87	8.75665e-88	7.11214e-88	1.2836e-86	2.15113e-88	6.17004e-87	1.99837e-87	5.32606e-88	6.55745e-89	1.99862e-86	-2.99992e-86	-3.08964e-87	-2.90688e-88	-6.42873e-88	-8.16953e-89	-4.8788e-88	-4.41927e-87	-3.05674e-89	-9.30777e-88	-3.97093e-88	8.62823e-88	1.03667e-85
-3.5077e-89	1.08861e-89	-5.86348e-88	-3.15823e-88	5.02741e-88	-1.02997e-87	2.53929e-88	3.10007e-88	6.55876e-89	4.0359e-89	9.99673e-89	8.11897e-89	-2.85433e-89	-1.05051e-88	4.94067e-90	-8.84586e-88	5.2808e-89	-1.00274e-88	1.30934e-88	1.47937e-87	4.74078e-89	-1.77244e-89	8.09181e-88	3.86708e-88	-3.00077e-89	3.18529e-88	2.38274e-88	1.36487e-87	4.89112e-88	-3.4448e-89	9.85466e-87
1.45216e-89	-1.39306e-89	-1.84598e-89	7.45422e-89	1.59825e-90	9.96231e-90	9.6949e-91	1.64298e-88	7.82755e-91	9.19348e-90	9.60458e-90	-3.58386e-90	-2.98116e-89	5.42166e-90	-9.554e-90	-8.7607e-91	2.43007e-89	-9.7569e-90	4.89585e-90	1.92102e-89	-1.37332e-89	3.54605e-90	1.51949e-88	7.61321e-90	-8.51982e-89	1.68715e-89	-4.55598e-89	5.71827e-90	3.59634e-89	-2.1664e-89	8.13091e-88
4.47917e-90	1.23847e-90	-4.18204e-91	8.04021e-90	4.96334e-91	-6.14617e-91	9.2877e-92	-5.58591e-92	-2.98382e-90	-1.45577e-90	-8.01653e-91	-1.55893e-90	4.67223e-90	5.55741e-90	-3.69604e-91	1.4987e-89	2.45428e-90	4.04607e-91	-8.88388e-91	-3.34473e-92	-1.42462e-90	-1.33658e-90	-2.19263e-90	-3.06569e-90	1.11614e-90	4.53438e-91	6.80907e-90	4.5364e-90	1.77557e-90	-5.51061e-90	7.98237e-89
-2.15633e-92	-5.88397e-92	-8.57575e-91	4.36866e-92	8.4804e-92	-5.23996e-92	-1.29536e-92	3.84735e-92	9.82764e-92	-1.22624e-92	1.24018e-91	-1.33131e-91	-4.47837e-91	-6.03474e-93	1.42389e-91	-2.73806e-92	1.94045e-93	1.14852e-90	5.18278e-91	-4.12223e-91	-6.30555e-91	1.30113e-91	-3.52563e-92	-3.07234e-91	2.04692e-91	1.37624e-91	8.00007e-92	4.43809e-91	1.88268e-92	-5.12288e-92	6.28193e-90
1.54953e-92	1.50583e-91	6.14256e-92	-3.49208e-93	4.31256e-93	5.44707e-92	7.84866e-93	-1.52643e-93	2.36492e-93	-1.05483e-92	-2.90181e-92	-4.09677e-92	7.96756e-93	6.36131e-93	-7.69477e-92	9.15498e-92	-1.50783e-92	4.18546e-93	4.53554e-93	-5.14752e-92	-8.54524e-93	3.86425e-92	-1.54032e-91	-5.8909e-92	-1.37124e-93	1.02157e-92	-6.37023e-92	1.07506e-93	1.99414e-93	-1.68134e-93	9.80322e-91
9.20675e-93	2.43412e-93	-7.17216e-94	-1.5103e-93	1.46667e-93	-5.9773e-93	3.82834e-94	-5.90789e-93	-2.12059e-93	2.17491e-93	1.37922e-94	-3.90655e-93	3.32151e-94	-3.19567e-93	5.1784e-93	1.23065e-93	7.34141e-94	9.58601e-94	1.03469e-93	7.47642e-95	-4.20684e-93	-2.59835e-95	5.95245e-93	3.31225e-94	4.93681e-95	1.52235e-94	-2.68785e-93	-2.86215e-94	2.03313e-93	-1.93867e-93	6.63461e-92
-5.7417e-94	7.12361e-94	-3.1367e-94	3.28554e-95	-8.82589e-95	-2.18783e-94	3.07793e-95	5.2099e-94	-1.86825e-94	-6.44255e-95	-3.84336e-95	9.42448e-95	-9.93946e-95	2.37235e-94	-1.3898e-94	-1.21264e-94	5.81321e-95	5.13574e-95	1.11193e-94	1.33859e-94	-8.12478e-94	-2.37367e-94	-4.05421e-94	-8.44663e-94	1.45599e-95	1.3935e-95	1.0359e-95	-1.44966e-94	-4.27226e-96	-7.17659e-95	6.387e-93
-1.70555e-95	-4.51508e-96	-3.86328e-95	1.10867e-95	-8.29304e-96	-6.95276e-97	2.07186e-96	-1.32186e-95	-1.18525e-94	4.39194e-95	-1.06841e-95	-3.30721e-95	-2.83246e-96	-5.87964e-96	-4.49123e-95	1.87777e-95	-2.72308e-96	-8.32766e-95	-3.15832e-95	7.72782e-96	6.64955e-95	-1.33262e-94	4.79859e-95	-1.98199e-95	7.77946e-96	-2.52207e-96	-1.31622e-96	-8.5697e-95	-2.44809e-96	-3.28721e-96	8.70096e-94
2.48632e-96	-6.63621e-97	-7.47195e-96	3.41074e-97	1.53965e-96	8.83352e-97	8.91897e-97	-1.80156e-96	7.83396e-96	-2.75052e-96	-6.93453e-97	-4.8174e-96	5.0143e-96	-1.13047e-95	9.25697e-97	8.73333e-96	-1.45991e-97	2.64356e-96	-1.41334e-96	-1.85197e-97	-4.51134e-96	3.14183e-96	1.93684e-97	1.95561e-96	-2.59972e-96	-1.95453e-96	-5.65374e-97	-7.62496e-97	-4.19755e-96	-6.48916e-97	8.30719e-95
5.67859e-98	1.54075e-98	-2.74787e-97	5.31657e-97	-1.1519e-97	-3.45188e-97	-8.46128e-98	-6.28289e-98	-1.52688e-97	5.46623e-98	5.8978e-98	5.97628e-98	2.65632e-98	5.7583e-97	2.03812e-97	1.59073e-98	3.13994e-98	6.22164e-97	1.01243e-98	-9.5189e-98	3.02425e-97	6.21752e-98	5.66434e-98	7.12004e-98	-7.47447e-98	-7.31535e-99	-4.40783e-97	-1.42871e-97	6.73729e-98	1.26346e-97	4.74542e-96
4.92645e-98	-2.67894e-98	-6.28484e-98	2.72543e-98	3.93667e-98	-5.57147e-99	5.99809e-98	8.33268e-99	-1.23726e-97	2.67429e-98	1.52724e-98	5.45133e-99	-1.05957e-98	-4.78123e-98	-4.77811e-99	-1.95121e-98	-1.39904e-98	4.78673e-99	-1.32549e-98	-3.12243e-99	1.15736e-98	-1.71748e-98	1.56557e-99	2.74748e-98	3.793e-100	6.26627e-99	4.0685e-99	-1.38163e-100	-2.59224e-100	-4.73136e-99	6.42085e-97
5.41423e-99	3.03118e-99	-1.65622e-100	3.2865e-100	2.5008e-99	-1.16892e-99	-2.07737e-100	4.18996e-99	-1.28015e-99	6.27439e-100	7.46388e-99	-1.3521e-99	-9.02402e-100	-5.82506e-99	-7.78113e-99	8.41926e-100	-7.06728e-100	1.21998e-99	1.75806e-99	3.71733e-100	-2.60766e-100	-3.57359e-100	-1.33106e-99	-7.2431e-100	-8.55971e-101	-4.30416e-99	-1.20451e-100	-9.28535e-100	6.7599e-100	-6.42107e-100	5.6568e-98
1.36569e-101	-1.06783e-100	-7.24259e-101	6.60015e-100	1.13137e-100	1.26515e-101	2.30145e-100	1.42371e-101	-1.97515e-101	1.2745e-100	-9.23476e-101	1.33561e-100	-3.93954e-101	4.05856e-100	1.27682e-100	9.48676e-102	-7.15195e-100	1.49321e-101	-1.12114e-100	-1.47431e-101	-7.1304e-100	-4.61507e-102	-3.67037e-101	-1.17299e-100	4.16549e-100	-5.54027e-101	3.87181e-102	-1.15819e-100	-2.52316e-101	-1.02518e-100	4.62662e-99
5.9377e-103	-4.02164e-102	2.30515e-101	4.46673e-102	-1.51035e-101	1.39886e-102	4.40788e-102	-2.062e-101	3.96778e-102	-3.69589e-102	8.45528e-103	2.02917e-101	-9.65984e-102	2.08318e-102	-6.13393e-103	2.43469e-101	-1.37072e-100	-2.02485e-101	1.43147e-101	-2.04868e-101	3.7589e-103	4.31568e-102	1.4438e-101	3.61258e-102	-1.85791e-101	1.17484e-101	-5.82074e-102	3.71946e-103	3.4048e-102	6.86248e-102	4.0082e-100
-1.3774e-103	1.34902e-103	3.12619e-102	2.25199e-102	-2.05963e-103	-2.85504e-103	-2.05016e-102	7.38622e-103	2.41109e-102	-2.36262e-102	-3.73448e-103	5.13659e-102	-2.46077e-102	2.02486e-103	1.56473e-102	1.32137e-102	7.92817e-102	-1.53915e-103	4.83997e-102	2.38841e-102	-1.31686e-103	-3.61729e-104	7.01413e-103	4.02471e-104	-1.30912e-102	-2.47652e-102	4.45974e-103	5.01814e-103	2.36268e-102	1.56761e-102	4.96479e-101
-1.94918e-103	-7.42493e-104	1.25842e-103	3.48285e-105	1.89993e-104	-6.1987e-104	-3.24107e-104	-4.49701e-104	-4.05944e-104	1.78517e-104	3.23701e-104	-1.45008e-105	2.95513e-103	-7.79817e-104	5.51433e-105	5.25074e-104	2.25022e-103	4.17998e-104	-1.99121e-103	-6.17011e-103	2.08534e-103	2.77449e-103	-6.50334e-104	1.12444e-103	2.28052e-102	2.75596e-104	3.13438e-104	1.67629e-103	-2.41903e-104	-9.34774e-104	5.45178e-102
-1.54588e-104	2.27322e-104	1.19744e-104	2.05641e-106	-6.42173e-106	-2.3055e-105	9.15766e-106	6.91254e-106	6.64976e-105	-2.04008e-106	-2.68066e-106	-8.46934e-105	2.61473e-104	3.48602e-107	1.59578e-104	-3.69815e-104	1.89037e-104	-4.17919e-105	-2.29262e-104	-9.59143e-106	5.03209e-105	8.85737e-105	7.73974e-105	1.71156e-104	4.01638e-106	7.98241e-105	-1.34196e-105	4.60935e-105	3.78508e-104	-4.36311e-106	2.87974e-103
1.52412e-106	6.29904e-107	8.49657e-106	-3.50601e-106	-2.93082e-106	4.81086e-106	-7.78387e-106	-6.1194e-106	-2.29707e-105	5.72999e-106	3.24045e-106	-1.05507e-105	1.61111e-107	1.73656e-106	1.02624e-105	-4.72721e-105	-1.28944e-106	-1.09685e-106	-3.29799e-106	-1.68501e-105	2.70626e-106	-1.83978e-105	-1.15667e-106	-3.25072e-107	1.19837e-105	-3.65231e-105	3.47541e-105	-5.3512e-106	6.72677e-106	-2.72281e-105	3.05413e-104
4.33769e-107	7.95619e-107	1.37629e-106	-9.75658e-108	2.26892e-107	-3.93227e-106	-5.08902e-107	2.22244e-106	-2.88007e-107	2.42735e-106	-7.04321e-107	4.46073e-107	1.15648e-107	-2.01105e-107	-5.53288e-108	-3.81035e-107	-3.04498e-107	-4.37596e-107	-1.15494e-106	3.88801e-107	-4.16481e-106	3.16104e-107	-9.4112e-107	-4.51833e-107	5.50413e-107	6.85955e-107	1.18698e-107	3.64422e-107	-5.10671e-107	6.66987e-106	3.12723e-105
-3.50234e-107	8.43822e-109	6.61748e-108	1.35061e-107	-1.41431e-109	-3.54638e-108	-4.30199e-108	-4.38829e-108	1.84397e-108	7.39696e-107	-3.04287e-109	9.74516e-109	-2.35988e-108	-6.6753e-108	6.12076e-108	1.01651e-107	-8.02393e-107	1.22423e-108	-8.18133e-108	1.46858e-107	7.90225e-108	-2.15385e-107	5.71513e-108	4.07108e-109	-5.13315e-109	1.17142e-107	2.70381e-107	1.74305e-108	6.80779e-110	1.24031e-107	3.64156e-106
9.81425e-109	1.50611e-108	1.80327e-108	1.79714e-108	-3.77221e-109	1.66518e-108	-1.46555e-108	1.55878e-108	4.40195e-109	2.88897e-110	-1.89391e-109	-3.90989e-109	2.37346e-109	5.8072e-109	6.35399e-109	-1.36301e-108	2.99542e-109	3.42511e-108	-1.41906e-109	1.84406e-110	7.06718e-110	-5.90378e-109	-2.73079e-109	-1.43696e-108	-1.37361e-108	4.12178e-108	-4.85843e-110	-1.03709e-108	3.02737e-108	1.36531e-109	3.10217e-107
1.46614e-109	-7.74708e-111	-3.96399e-109	2.22078e-111	2.71906e-110	-3.88988e-110	-1.82688e-109	1.56906e-109	-9.41414e-111	4.77109e-110	-3.97743e-110	-2.39527e-110	-1.67442e-109	2.60245e-109	-4.79658e-111	-1.84585e-110	-1.92364e-109	1.59809e-109	6.27857e-110	-2.29197e-109	-3.91803e-110	3.72121e-109	-3.79664e-110	-9.66738e-111	-3.53105e-110	-7.05484e-110	-2.46519e-111	1.76029e-109	-4.93083e-110	-3.84624e-110	3.00567e-108
-6.93191e-112	9.55777e-111	-3.733e-112	1.0211e-110	4.52954e-111	1.75032e-110	4.75446e-111	-5.85265e-112	-4.43259e-111	-2.27923e-110	1.00203e-109	3.09883e-110	-4.0023e-110	-1.74789e-110	-7.87576e-113	-6.55829e-111	-1.71231e-110	-2.19433e-110	6.92029e-111	2.33887e-111	1.28189e-111	-5.97903e-111	-1.35623e-110	-3.40429e-111	5.22216e-111	4.11927e-112	1.03853e-110	-9.13506e-111	4.6844e-111	-1.38031e-110	3.86958e-109
3.70124e-112	1.16444e-111	3.73118e-113	-6.34554e-112	1.32547e-114	5.22803e-111	4.84059e-113	-4.07313e-113	-5.57572e-112	-1.76461e-112	-3.04704e-112	4.91652e-112	-4.0767e-112	-5.03229e-114	-1.37314e-112	-5.13015e-111	-2.711e-111	-9.58701e-112	1.97171e-111	2.84597e-112	-8.0597e-111	2.65098e-112	-2.70893e-112	4.45605e-112	-1.15837e-113	-4.24168e-112	-2.56748e-112	9.34189e-113	-1.59389e-112	-7.94393e-112	3.14425e-110
6.399e-113	-1.17241e-112	-1.50311e-112	-1.45055e-114	-2.62496e-113	-1.28977e-113	1.49846e-112	-2.85284e-114	-1.96981e-113	-2.00722e-112	-1.07117e-113	3.07776e-116	2.85177e-113	-1.45601e-112	-7.79638e-115	1.69121e-114	4.27334e-112	-2.48694e-112	-6.67613e-113	-1.89586e-112	-5.19833e-115	8.88249e-114	6.01181e-112	-7.80084e-115	-3.50276e-113	3.7445e-113	-5.94528e-113	-1.03098e-113	-2.27903e-114	4.70014e-113	2.66785e-111
-4.15779e-114	-4.70695e-114	1.27615e-113	-7.37618e-115	-8.03088e-115	-5.05837e-114	3.73397e-113	-8.13451e-114	3.5137e-113	-5.04531e-114	-3.31616e-115	-4.05108e-114	3.4161e-114	-7.97835e-114	1.58282e-114	2.79896e-113	-9.15521e-114	1.39615e-113	3.88135e-114	-5.14739e-114	-3.93901e-115	-1.73493e-114	4.99415e-113	-9.17619e-115	9.33679e-114	2.26817e-114	-1.72231e-114	-2.86001e-114	-1.68287e-114	2.85931e-114	2.65094e-112
8.82987e-115	3.67267e-116	-3.41754e-115	1.27006e-114	1.35058e-114	1.05841e-114	4.65872e-115	-9.99856e-116	3.50783e-115	-7.69974e-115	1.19524e-115	-8.96433e-115	-1.2587e-115	1.80024e-114	-1.5518e-114	4.82782e-115	5.34631e-115	1.12137e-115	2.41574e-115	-2.97448e-116	-3.64638e-114	-2.68388e-114	-4.94426e-114	9.0205e-115	-1.90752e-115	-1.43562e-114	1.19268e-114	-6.87272e-115	-4.09489e-115	-3.06279e-115	2.89205e-113
-3.65636e-117	1.24857e-116	-2.22283e-116	1.46934e-115	-1.55586e-116	1.72025e-116	2.20159e-116	-8.58485e-116	1.55413e-116	3.04608e-116	1.94256e-115	4.48684e-117	4.83789e-116	-5.23714e-116	7.88227e-117	-1.61062e-116	-1.8767e-115	-7.78038e-117	-1.44287e-115	-1.69224e-116	-2.11631e-115	-2.83225e-116	1.26038e-116	6.15641e-116	1.20333e-115	3.99102e-115	-3.46344e-116	-1.39453e-115	-9.57081e-116	5.42076e-117	2.16085e-114
-1.6199e-117	2.40607e-116	2.54276e-117	-8.42334e-117	-1.41854e-116	1.1857e-116	-6.14798e-117	5.66392e-117	2.466e-117	-4.93346e-117	-2.16366e-116	2.29308e-117	-1.03097e-116	-2.07972e-116	-2.26306e-118	2.97302e-117	5.91114e-118	1.88687e-116	1.02994e-117	6.2498e-116	-2.92657e-117	-6.71764e-118	3.25404e-117	8.29545e-117	1.03501e-117	-2.45441e-117	6.36342e-118	-5.94313e-118	2.63378e-117	1.39385e-116	2.59564e-115
1.95571e-117	-4.78013e-118	-6.98508e-118	-2.88529e-119	-4.00513e-117	-1.75189e-118	4.0707e-119	7.75509e-119	1.01891e-118	2.93559e-117	-1.45362e-118	7.87492e-118	-2.18334e-118	-6.24682e-119	4.75325e-118	1.29803e-117	1.95627e-117	2.59558e-118	8.92126e-119	8.58513e-118	-1.22493e-117	-8.66829e-118	-4.15874e-119	3.75689e-119	-1.03881e-117	-4.1208e-118	1.50659e-119	2.56617e-118	-9.40945e-120	4.47432e-118	2.0998e-116
4.8743e-119	-4.81029e-119	-4.32538e-119	3.23306e-119	4.44791e-119	-2.98986e-120	5.28711e-120	-5.512e-119	-9.61049e-119	-7.25044e-119	3.64533e-119	-6.56317e-119	5.98807e-119	1.95008e-118	1.88541e-120	-5.84766e-120	3.7811e-119	-2.79705e-119	1.66313e-118	-7.6874e-120	-6.53099e-120	-7.99141e-119	1.37911e-119	-2.62808e-118	-1.05573e-118	-4.12773e-119	-5.17812e-120	1.23569e-119	1.56064e-118	-1.3983e-119	1.75088e-117
-6.6778e-121	-1.15668e-120	1.4837e-120	2.12628e-120	8.2282e-121	-2.33127e-119	-3.27888e-120	1.36721e-119	5.89318e-120	6.97619e-120	-7.49401e-120	2.09083e-119	-6.30692e-121	-8.094e-121	5.78331e-119	4.06496e-121	-2.10717e-119	-4.38579e-120	-1.93189e-122	-2.99594e-121	2.50507e-120	-1.02005e-120	-1.24466e-119	-4.64312e-120	1.0634e-120	-6.65722e-120	6.06018e-120	4.05557e-121	6.15135e-120	9.9068e-121	2.15192e-118
-4.90808e-120	3.38096e-122	-8.48352e-121	-1.37723e-121	-5.08096e-121	4.13791e-121	-3.06812e-121	-8.7191e-121	5.31026e-122	9.26852e-122	6.2988e-121	-1.75857e-121	-2.40912e-120	-3.20549e-121	7.31421e-121	1.89772e-121	3.19377e-121	1.26642e-120	2.98417e-121	1.23568e-122	-1.36844e-121	2.35156e-121	-1.66065e-120	-1.76485e-120	2.05029e-122	1.04052e-122	-2.25324e-121	5.03119e-121	-1.84274e-120	1.03363e-122	2.09375e-119
-1.42493e-121	-1.21355e-122	-2.29372e-121	-2.76183e-122	-5.34921e-122	-1.8108e-123	-6.82041e-122	-9.89578e-124	-4.8267e-122	1.7793e-124	6.48632e-123	-4.72304e-122	7.93047e-122	1.73382e-123	4.65891e-124	-1.0103e-123	-1.62305e-122	-3.26668e-122	1.60232e-121	-3.62816e-121	-6.71787e-123	1.12909e-122	1.4365e-123	6.97481e-122	-7.58903e-123	3.41156e-122	-2.43261e-122	4.3944e-123	-4.75524e-122	-9.30934e-123	1.50922e-120
1.27439e-122	2.20335e-123	6.11692e-124	1.66689e-124	-1.75712e-124	1.79857e-123	5.71594e-124	-8.28673e-125	1.45618e-123	-7.44671e-123	-8.65125e-124	-2.22177e-122	1.84306e-124	1.43028e-123	2.60443e-124	4.53475e-123	3.15048e-123	-5.68695e-123	-6.77917e-123	-1.2218e-123	-1.35137e-122	1.55642e-122	2.39274e-123	2.06086e-122	-4.7384e-124	5.05689e-124	1.05602e-123	1.99736e-123	3.80584e-123	-5.61113e-123	1.39117e-121
-9.01239e-124	-1.19993e-124	3.74933e-124	-3.04063e-125	2.0392e-123	-4.91163e-125	-1.42078e-126	1.89114e-126	-5.25023e-125	4.29167e-124	-9.42348e-124	4.78883e-125	-3.15888e-124	-1.61993e-123	-5.14316e-125	-4.57646e-124	1.70735e-125	-2.07703e-125	1.86334e-124	-9.36989e-126	8.88617e-124	7.9276e-124	2.90905e-124	3.8929e-124	-4.5343e-124	-3.08971e-123	6.10396e-124	-1.03451e-124	-9.06284e-125	-1.14481e-124	1.44922e-122
6.37519e-126	-1.74236e-125	-3.58969e-126	1.00112e-126	-6.91926e-125	1.19774e-125	-1.04433e-125	-1.23577e-124	-2.86162e-125	8.17882e-128	-7.33187e-125	-3.16465e-124	-2.08466e-125	6.97123e-125	-1.17692e-125	6.36158e-125	-6.64445e-126	2.00478e-126	-2.13096e-125	3.39061e-125	1.88638e-125	-1.88995e-125	-6.80839e-126	-9.15611e-127	4.51359e-125	-9.15614e-125	-2.03444e-125	1.06445e-124	3.03469e-125	-1.88552e-126	1.23308e-123
2.65238e-126	2.95573e-126	3.72132e-126	6.13879e-127	-2.48365e-127	1.14682e-126	3.2533e-126	4.95938e-126	1.71022e-125	5.78838e-127	-7.98908e-128	6.2324e-127	-2.1648e-126	1.3226e-126	-2.78251e-126	-6.10237e-127	5.84054e-127	-3.5441e-126	-2.19057e-126	1.09751e-126	-2.08822e-126	2.49247e-126	-7.46028e-127	-2.2034e-126	1.0467e-127	2.4093e-126	-1.36782e-126	-1.10442e-126	1.08377e-126	-2.92528e-126	6.87571e-125
1.21518e-126	-2.12947e-127	-3.07069e-127	-6.07502e-129	-2.12764e-127	1.71291e-126	4.5433e-128	-1.22715e-127	1.63541e-126	-5.13746e-127	1.76807e-127	-1.1864e-126	9.22403e-127	7.81334e-127	2.73196e-127	-4.52333e-127	4.44839e-127	-1.01922e-127	6.27411e-127	-4.14541e-127	4.17832e-127	1.65001e-127	-6.9506e-128	1.83507e-129	-4.30332e-127	1.15593e-127	8.06309e-128	5.66552e-128	7.91019e-128	-6.49853e-128	1.28469e-125
8.69053e-129	-2.0627e-128	3.71587e-128	-7.8556e-129	-5.1854e-128	8.568e-128	1.69691e-128	-4.60249e-128	-1.99185e-129	1.81049e-128	-3.96508e-128	-3.25163e-129	3.33771e-128	6.95375e-130	-3.80967e-128	-1.09668e-128	2.70198e-129	4.80794e-128	-1.26323e-129	1.83878e-128	5.95818e-129	-5.22737e-128	-9.11515e-128	-3.29833e-129	4.62799e-130	-6.36369e-130	-2.73342e-128	-3.9403e-129	-4.4027e-128	6.45766e-128	7.85086e-127
6.31518e-129	-7.32186e-132	6.69083e-129	3.43482e-130	-1.74655e-129	-1.57487e-129	1.90525e-129	1.80539e-129	1.99361e-131	-9.00429e-130	-3.03601e-129	1.06354e-129	-3.19356e-129	-1.35251e-129	-8.12328e-130	5.60607e-130	9.84746e-130	-6.87957e-130	-2.83339e-129	-4.93095e-129	-4.21762e-130	9.58701e-130	-3.26215e-128	7.83065e-129	-3.55471e-129	-2.0424e-129	-7.18986e-130	-8.4665e-129	3.14785e-130	-4.28986e-129	1.01985e-127
-1.5061e-130	-3.56822e-130	-4.51802e-130	3.96766e-130	5.67814e-131	-4.37439e-131	-1.17076e-131	-2.55142e-130	8.264e-131	-1.08707e-131	-1.25619e-129	-2.55089e-129	2.29094e-130	3.09489e-130	-7.15014e-130	6.61912e-130	-7.29297e-131	2.23055e-130	-2.72323e-130	1.46189e-131	-8.13564e-130	-4.93095e-131	-5.71672e-132	-9.25873e-131	4.0531e-132	-2.38457e-130	7.5822e-131	-1.03546e-129	-1.96621e-130	-3.77404e-131	1.06717e-128
-5.76981e-131	-6.8259e-132	-1.51036e-132	2.42996e-133	-4.22039e-132	1.71613e-131	4.36025e-132	-3.77432e-132	3.01714e-131	4.14992e-131	5.30414e-131	-1.42689e-131	-3.45775e-132	-2.81592e-130	5.68299e-133	8.80879e-132	-1.27507e-131	-1.70256e-131	-6.99326e-131	2.11898e-132	-3.44226e-131	-8.5212e-132	2.9456e-132	-1.47599e-130	4.50742e-131	1.70672e-132	-8.32258e-131	1.3402e-131	-9.15956e-132	3.61217e-131	1.01321e-129
-5.06407e-132	-1.21622e-132	-3.53493e-132	5.26326e-133	4.61223e-133	4.19098e-132	1.14057e-132	1.66276e-132	7.68192e-133	-4.88932e-133	1.32728e-132	2.06108e-133	5.36534e-133	4.07793e-133	-1.74831e-133	1.99859e-132	-4.45554e-133	4.69334e-133	2.44841e-132	-9.03574e-133	1.04627e-132	2.08012e-132	1.13918e-132	9.22724e-133	-6.51005e-132	6.22914e-133	8.35441e-132	-5.00029e-132	2.03677e-132	-6.44688e-132	6.21318e-131
4.74722e-133	-3.7514e-133	3.47513e-134	2.07441e-133	-2.32864e-134	3.24679e-134	-8.61473e-133	-6.93215e-133	-1.37468e-133	1.74185e-133	-1.1162e-133	-6.26225e-134	-7.90781e-134	-6.42574e-134	4.90633e-133	-6.32459e-134	-9.15088e-134	-2.15683e-133	8.13391e-133	1.27594e-132	8.07016e-134	3.62939e-133	9.35806e-134	6.13175e-134	1.35604e-133	-2.519e-135	-1.35068e-133	-1.11715e-134	1.04913e-132	-2.07819e-133	8.42198e-132
2.25133e-134	3.30013e-134	-6.37781e-135	-2.39843e-135	1.46033e-135	3.06601e-134	-1.42722e-135	7.95181e-135	-2.05517e-135	-2.6301e-134	6.56357e-135	-1.01442e-134	-7.25578e-134	-5.05256e-134	6.06576e-135	-5.55659e-134	3.94565e-135	2.82886e-135	-3.23796e-135	-4.80826e-136	6.29721e-135	2.03917e-134	2.16381e-134	2.19725e-134	-1.83383e-136	9.42294e-134	-1.72477e-134	2.59486e-134	1.09401e-135	-8.64076e-135	5.63706e-133
5.5763e-135	1.72283e-135	2.40161e-136	-1.36337e-135	2.3839e-136	7.31299e-135	9.33645e-136	3.18097e-135	8.43255e-136	-4.86618e-136	-2.08859e-136	-5.4879e-136	5.5951e-135	-2.23202e-135	1.77248e-135	-5.30441e-136	-1.07283e-135	5.65877e-137	3.73584e-135	-2.71995e-135	-1.01076e-135	-2.47149e-135	-2.79061e-135	8.5014e-135	-2.2125e-135	-1.68524e-135	3.07354e-135	-2.44975e-135	-1.10592e-136	4.77372e-136	6.51547e-134
-3.26221e-137	3.76349e-136	-7.82108e-138	-2.40857e-136	6.59594e-137	-2.00485e-135	1.69273e-137	-2.05983e-137	-1.17495e-137	-3.51558e-137	-5.73757e-136	-3.12642e-136	-8.34053e-137	5.51104e-137	2.33944e-136	-3.51133e-136	-1.10255e-137	7.51182e-137	-9.09807e-136	5.63197e-136	-2.27477e-136	9.93207e-137	4.96251e-137	-1.48519e-137	-1.56421e-137	-1.21927e-136	5.68916e-137	2.38056e-137	-5.96566e-136	-2.90321e-138	7.19104e-135
2.97331e-137	2.36011e-137	3.60647e-137	7.1616e-138	-3.52355e-137	4.61523e-139	6.99452e-138	-5.7096e-137	-9.44384e-138	1.96981e-137	2.91072e-137	-1.80181e-137	3.88109e-139	-2.02341e-138	4.44142e-137	-2.88766e-137	-2.49102e-138	9.86139e-139	2.70517e-137	3.34965e-138	-2.83978e-138	7.41838e-138	8.09755e-138	-2.63342e-138	1.39032e-137	-1.43304e-138	3.66127e-138	-3.93637e-138	1.3275e-137	1.55485e-137	4.54942e-136
2.1277e-139	-8.27325e-138	1.20457e-138	2.49872e-141	-2.1016e-139	-2.11414e-138	-1.63923e-139	-7.04911e-139	4.71716e-139	-3.39902e-140	1.10573e-138	9.03203e-139	-8.81148e-139	9.78918e-138	4.47279e-138	-1.56064e-138	1.26578e-139	-2.94375e-140	3.51249e-139	1.85685e-140	-1.45717e-138	1.70774e-138	1.21162e-139	-8.97013e-139	9.69256e-140	-1.75548e-138	-1.71866e-139	1.12323e-139	-1.95056e-139	-5.25825e-140	3.91978e-137
3.1203e-139	1.73546e-138	5.89127e-139	-6.12137e-139	4.0966e-141	1.24435e-139	5.23603e-140	-4.96027e-139	-1.19064e-139	-6.25369e-140	8.41945e-140	1.27651e-140	-1.51983e-140	-1.47743e-141	-1.63146e-140	3.2647e-141	-2.15718e-139	-5.04982e-139	2.9976e-139	9.92249e-141	-1.37355e-140	-8.06107e-140	7.61036e-141	-3.8686e-139	3.28276e-141	-2.70208e-141	1.67112e-140	2.28089e-139	-6.62234e-140	-6.26538e-139	6.70324e-138
-1.23214e-140	-1.19857e-141	-1.24678e-140	5.89983e-142	-1.06196e-140	-4.0347e-141	1.90092e-140	2.0558e-140	-1.32076e-141	1.02956e-140	3.13015e-140	5.06734e-141	3.10424e-141	5.34861e-141	-1.17503e-140	1.04974e-140	4.76014e-141	-2.82885e-140	-2.06572e-140	4.01624e-141	-1.07502e-140	3.74555e-141	1.72289e-140	6.28299e-141	-1.92441e-139	2.61951e-140	1.48535e-140	-1.17694e-140	-4.77679e-140	-9.7682e-141	5.5801e-139
-5.23544e-142	-1.35106e-141	-1.91369e-141	-3.08783e-141	-9.31009e-142	-1.06568e-142	3.22074e-142	3.66642e-142	-1.56244e-141	-3.07201e-141	-3.4843e-141	9.12371e-143	2.80946e-143	-2.53036e-141	8.97875e-143	-2.10489e-141	-7.03909e-142	-1.74036e-142	-1.00647e-140	-2.79584e-141	2.3684e-141	2.37694e-141	-2.64707e-141	-1.96433e-142	-1.07257e-142	5.80563e-142	-9.72267e-142	2.81413e-141	-1.72591e-141	4.54751e-142	4.95478e-140
-1.58059e-142	8.07411e-142	-1.15223e-143	5.8848e-144	-9.37897e-143	2.23039e-142	-1.53865e-143	3.74121e-143	-2.18642e-143	1.06311e-142	-3.33294e-142	-2.08404e-142	3.76064e-143	-6.66943e-145	-9.48578e-142	7.9424e-144	7.32164e-144	-1.02052e-142	-5.8606e-142	-8.02027e-144	-1.49273e-143	1.02216e-142	3.46519e-143	-1.50664e-142	4.15085e-143	1.03612e-142	2.9811e-142	1.16106e-142	-9.22347e-143	1.30754e-142	4.80541e-141
5.39205e-144	-1.05731e-144	8.55244e-144	1.43167e-144	-1.87638e-144	1.50978e-144	-2.49966e-143	-1.64041e-143	1.14661e-144	1.65552e-144	-5.4713e-145	2.68629e-145	-6.70113e-143	-6.41207e-144	6.89827e-144	-3.82337e-144	-3.2715e-144	4.08932e-144	9.82973e-145	-1.24372e-143	-1.39875e-143	-1.48948e-143	-1.84053e-144	-3.34897e-144	-6.7923e-145	-9.93219e-146	-3.3921e-144	-3.73583e-144	-7.43219e-143	-7.74284e-143	3.63493e-142
-5.21158e-146	-3.47318e-144	4.90507e-145	1.08285e-145	-6.35156e-145	-2.24396e-145	7.25706e-145	-6.61151e-146	4.2229e-144	-5.02267e-146	-1.29852e-145	1.03341e-144	-5.02312e-145	2.29312e-145	-1.46016e-146	-4.709e-146	-2.74847e-144	3.07196e-146	4.73259e-145	2.22991e-146	-3.23129e-144	-2.6728e-146	2.01247e-144	1.4874e-145	-1.91189e-144	1.76985e-145	9.59522e-145	5.92336e-145	-9.93394e-145	-7.3533e-145	2.60686e-143
1.4928e-145	-8.95824e-146	3.17707e-146	-2.74279e-147	1.84508e-146	-1.50635e-146	1.52461e-145	2.0908e-145	5.80734e-145	-6.04899e-146	-2.74162e-146	1.42523e-145	-2.87567e-146	-2.94351e-146	-6.66396e-146	-1.88275e-147	-5.49355e-147	-8.82671e-147	-1.37352e-146	-7.0974e-146	-2.98022e-145	7.85099e-146	-1.10023e-146	7.53163e-145	4.2519e-146	-1.27138e-145	5.39489e-146	4.40576e-146	-1.78348e-145	-4.13261e-145	3.70531e-144
2.36171e-146	4.32582e-147	-2.1846e-146	-4.28912e-147	2.01775e-147	-1.8822e-146	-2.01756e-146	2.47265e-149	6.15831e-146	-1.16908e-147	4.45391e-148	4.25258e-148	1.76944e-147	-2.84364e-147	2.60447e-146	-1.75129e-146	7.01788e-147	-1.2381e-146	3.28739e-147	-4.14006e-147	1.38937e-146	8.06184e-147	6.04257e-146	-2.39636e-146	-1.15976e-146	4.84351e-148	1.47666e-146	1.79078e-146	-7.84735e-147	1.25433e-146	4.0523e-145
9.80162e-148	3.28529e-148	1.27539e-147	4.11227e-148	-5.84776e-148	-1.00166e-147	6.25317e-149	-1.01744e-147	-1.26022e-147	8.55184e-149	-6.44278e-148	-9.27049e-147	4.65243e-148	-3.02993e-147	-1.65283e-149	2.56761e-148	-8.2895e-148	-1.39779e-148	-4.4419e-148	-1.10789e-147	-6.3284e-148	-8.37771e-148	1.30129e-148	3.39849e-149	3.20442e-148	-6.40444e-148	-6.1379e-149	1.46628e-147	3.19698e-148	-3.24739e-148	2.79792e-146
-8.1843e-149	-6.81542e-150	-2.0685e-148	1.4579e-148	-4.90491e-149	1.89478e-149	-4.73615e-149	-9.30659e-149	-8.34021e-149	2.38449e-149	-2.53768e-149	6.83094e-149	1.33712e-149	-1.47926e-149	2.83018e-149	-8.70816e-149	-7.61206e-150	-2.22561e-148	-1.1599e-149	-4.88533e-151	-1.36887e-148	-5.27348e-149	-6.47595e-149	4.94405e-148	3.14671e-148	-3.46946e-149	-9.43526e-149	-8.9002e-150	4.95714e-149	1.94801e-149	2.50692e-147
-1.50002e-150	-3.4395e-151	1.30404e-149	-4.30426e-149	-2.44353e-149	-1.48866e-149	-3.09729e-149	-1.95834e-149	-3.53291e-151	-1.11393e-149	-2.88309e-149	-3.15943e-151	8.30761e-151	-5.47142e-152	3.13578e-150	5.02392e-150	1.95835e-149	-1.74394e-152	-3.41308e-151	2.52519e-150	-6.98437e-150	5.08252e-149	1.81492e-150	-3.68416e-150	-3.33271e-150	-1.31841e-149	3.787e-150	5.00112e-150	-6.38559e-150	1.93985e-150	3.16896e-148
2.55314e-151	-1.05284e-150	1.88624e-150	3.20539e-150	3.87757e-151	1.71435e-150	-1.59312e-151	2.33159e-151	2.05858e-150	5.19719e-151	-7.3589e-151	-7.80241e-151	-2.10514e-150	3.72348e-151	-7.10781e-151	9.98711e-153	-2.40308e-151	5.10094e-151	5.10055e-151	1.32159e-151	6.85527e-152	2.77833e-151	-3.64034e-151	-5.23523e-151	-4.96026e-151	9.02677e-151	-1.70928e-150	1.11079e-151	1.11143e-151	7.28291e-152	2.22166e-149
-5.64995e-152	9.81268e-152	-2.12457e-154	-1.59844e-151	-2.23536e-152	2.94316e-152	7.29407e-153	2.63331e-152	-2.79273e-152	3.90789e-154	3.9228e-153	1.09022e-151	-7.15666e-152	-1.86212e-152	-9.31695e-154	-4.68478e-152	2.9919e-153	3.14308e-151	4.19839e-151	-2.18155e-151	-1.30895e-153	3.79768e-152	-8.21509e-153	4.68178e-151	2.12857e-153	2.40256e-151	6.46171e-152	9.556e-154	5.05239e-152	-7.24776e-152	2.58126e-150
-3.25764e-153	-1.16805e-152	1.41179e-152	9.33222e-154	-1.99435e-152	2.30296e-152	1.60845e-153	-1.30248e-152	-3.30327e-153	1.69845e-152	-4.53039e-154	-2.45103e-154	3.40359e-153	-6.97999e-153	-7.05169e-153	3.40353e-154	8.95619e-154	6.14932e-153	-2.84654e-153	-1.2619e-152	2.90389e-153	-9.0101e-154	-4.30531e-153	-2.86198e-153	1.24979e-152	-1.547e-154	3.90557e-154	-2.87059e-152	-2.6627e-153	-3.82174e-154	2.04634e-151
-1.40394e-154	1.3799e-155	3.46905e-154	1.22887e-154	2.53625e-154	3.33756e-153	4.64994e-154	4.23397e-154	-1.08334e-155	3.32047e-153	2.8985e-155	1.63496e-154	1.30198e-154	3.8055e-155	-3.95729e-154	7.51222e-155	-1.83561e-154	-1.04941e-155	-4.27842e-154	2.02044e-154	-6.759e-154	-1.04198e-153	7.61209e-155	-7.87589e-154	-6.09404e-155	2.90628e-153	-9.58322e-154	1.96723e-154	6.01459e-154	5.8175e-154	1.79775e-152
2.50253e-155	-1.88972e-156	5.39238e-155	6.91535e-155	-4.96566e-155	6.83779e-156	-1.85345e-155	1.4566e-155	4.15867e-155	9.57493e-156	4.29335e-156	1.42045e-155	-7.21629e-155	-2.08486e-154	3.64784e-156	-7.01606e-156	-1.17622e-154	1.33835e-155	-8.21935e-155	2.93249e-156	-1.91753e-155	7.42465e-156	7.71929e-155	-7.39992e-156	1.77868e-155	5.96778e-155	4.53555e-155	-2.57251e-155	-3.32919e-156	5.16802e-156	1.08493e-153
-3.63698e-156	1.07285e-156	-2.64236e-156	-5.34521e-156	-2.6497e-156	1.06176e-156	6.30361e-157	6.19174e-156	3.45273e-156	1.04869e-156	-1.16651e-156	-2.99063e-156	5.29912e-156	7.03334e-156	1.72059e-156	-2.17487e-155	7.33511e-157	3.04585e-156	1.03599e-155	3.98648e-155	-4.41165e-157	3.52291e-157	2.81242e-157	-2.00938e-156	-1.81606e-156	3.12092e-156	-2.29549e-155	1.32828e-155	-8.12314e-156	-1.6242e-156	1.75701e-154
-1.6717e-157	-1.22242e-156	-3.22267e-158	8.91745e-158	-5.85658e-158	1.38461e-157	1.99713e-157	2.33713e-156	4.81566e-158	1.10452e-158	1.29542e-158	-4.19465e-158	6.76845e-157	1.03893e-157	1.12362e-157	-7.14641e-157	1.15119e-157	1.05769e-156	5.50221e-157	-2.48805e-156	4.37146e-157	1.42447e-157	-9.25273e-158	-4.14698e-157	-6.55524e-158	4.00352e-157	-1.72404e-157	5.049e-158	-7.17883e-158	-9.10221e-158	1.21162e-155
3.42131e-158	1.47561e-157	-1.02196e-159	1.20439e-158	-2.85956e-158	1.21275e-157	-5.71199e-159	1.86489e-158	3.16713e-157	-1.40498e-157	3.02027e-158	-5.70084e-159	3.27731e-159	-5.80732e-159	2.80038e-157	-9.86522e-159	-5.65524e-159	5.52022e-158	-1.53398e-159	-5.86341e-159	-1.02728e-158	2.89058e-159	9.11137e-158	-7.68347e-159	-2.77672e-159	1.23645e-158	5.67071e-159	-3.77369e-159	8.21501e-158	6.58101e-158	1.51393e-156
1.80337e-159	-8.73491e-159	1.47567e-158	-2.11927e-159	-3.38559e-159	5.3868e-161	3.04115e-159	-4.66907e-159	1.80865e-159	-1.25415e-158	-1.10329e-158	6.04405e-159	4.90833e-159	1.10256e-158	4.08506e-161	1.97874e-159	-3.00175e-160	-2.4226e-160	-2.44882e-160	-8.57153e-160	1.56884e-158	1.40958e-159	1.38295e-158	3.27079e-160	1.56111e-158	-2.2987e-160	-4.6638e-159	-2.28361e-160	-2.4759e-159	9.60323e-159	1.53656e-157
7.34256e-161	-2.36991e-160	-1.6035e-162	4.5032e-160	2.44326e-160	-5.30369e-160	-3.90693e-161	-1.04074e-160	2.5026e-160	2.82973e-160	-6.00235e-160	9.17262e-162	9.3566e-160	-4.50124e-162	-5.18037e-160	-2.90052e-161	-1.76792e-160	8.41662e-162	-1.05056e-159	-2.21488e-160	-1.87622e-159	2.53294e-160	9.99329e-162	-2.38209e-161	-2.82485e-160	6.92943e-160	6.5718e-161	-2.81673e-160	4.34135e-161	-4.59073e-160	9.75592e-159
-1.25695e-161	3.49679e-162	8.33182e-162	6.73169e-162	-1.78989e-161	-1.70473e-161	-2.40433e-161	-5.82897e-161	4.24093e-163	1.63568e-160	-3.94269e-161	2.45974e-161	-1.46414e-161	-4.54125e-162	-2.05146e-161	-3.21084e-161	-5.96227e-161	-1.17473e-160	1.37713e-160	3.34813e-162	-3.82456e-161	-9.00177e-161	-6.74876e-161	-7.99341e-162	-5.74075e-161	7.59718e-161	1.93803e-161	7.00771e-161	5.36621e-161	3.28382e-161	1.27947e-159
2.19106e-163	-8.67625e-163	-5.43067e-163	-2.50418e-162	2.40652e-162	3.52654e-163	1.21748e-161	5.95787e-163	-5.61112e-162	3.576e-162	-1.08442e-162	1.24032e-162	1.60936e-162	1.08484e-162	-1.13215e-162	2.90881e-162	1.21884e-162	2.28259e-162	-3.61006e-162	-2.81993e-163	-1.18958e-161	-8.78224e-163	2.87303e-162	6.83767e-163	-1.6627e-161	1.30387e-162	-4.13274e-162	9.33419e-164	3.88157e-164	-3.54538e-163	8.41854e-161
-1.38455e-163	-2.83772e-163	6.52473e-164	1.29218e-164	-5.74546e-163	-9.71703e-164	4.28708e-163	1.04051e-162	8.7024e-164	2.17784e-164	-2.05657e-163	-6.62826e-163	-5.98179e-164	-1.58957e-163	-5.55171e-165	-1.7398e-162	-8.87366e-164	2.00631e-163	-6.29639e-164	-3.52745e-163	-2.51118e-164	4.0791e-164	-4.96695e-164	3.00818e-163	-1.40041e-162	4.58036e-163	1.57893e-163	-2.49708e-163	-2.25222e-163	-3.43085e-163	9.53857e-162
4.28e-165	-1.52815e-164	1.07134e-164	-2.61618e-164	-3.23416e-164	1.35769e-163	-1.8874e-164	1.28461e-164	2.78919e-164	-1.94823e-164	-1.24643e-164	2.12123e-165	-1.20482e-165	2.60839e-163	1.15544e-163	2.94161e-166	9.14761e-165	-1.0057e-166	2.82528e-164	-6.48128e-165	1.98384e-164	-1.93516e-164	4.41734e-164	-6.61003e-165	-4.45281e-165	-1.63337e-163	-1.93321e-164	-1.90852e-165	-7.59204e-165	1.72265e-165	1.02841e-162
-7.80542e-165	-5.06426e-165	2.40469e-165	-5.37071e-166	6.8237e-165	5.86481e-165	5.53764e-165	-6.33852e-166	5.34879e-166	1.23309e-165	2.47505e-165	-7.44917e-166	-1.63131e-166	3.90453e-165	-4.26562e-165	-1.26245e-165	5.91935e-165	-3.43505e-165	7.09631e-166	-1.16835e-164	6.89111e-165	-1.92803e-164	-6.43647e-167	2.72699e-165	3.4755e-165	-2.82628e-165	2.02947e-166	-1.5296e-165	7.48561e-165	3.7152e-166	1.15857e-163
-2.87927e-167	7.44044e-166	4.14959e-167	-2.65575e-166	1.15474e-165	-1.09814e-166	1.08315e-166	-9.78515e-166	-1.52006e-167	-1.30993e-166	-3.63117e-167	-3.37294e-167	-3.92643e-166	-2.10016e-166	1.56644e-166	-1.65276e-165	-2.79831e-167	7.46638e-167	2.6424e-166	-8.21181e-167	-1.6415e-166	-8.41075e-166	3.63809e-167	1.66138e-166	1.1028e-166	1.38611e-166	3.74948e-166	-5.90333e-167	-1.51275e-165	-1.88277e-166	1.01002e-164
-3.02025e-168	8.24453e-168	5.28968e-169	-1.54196e-168	-4.30987e-167	6.17871e-167	-8.54727e-167	-1.0475e-166	-6.20911e-168	6.40594e-168	5.8113e-167	7.02703e-168	-1.48668e-166	-3.18765e-167	1.96345e-167	1.3246e-167	-7.76206e-168	-3.29139e-167	-8.01903e-168	-2.11375e-168	-1.46153e-167	-1.41931e-167	-1.20611e-167	-1.10772e-167	1.19612e-167	1.10933e-167	-8.75579e-168	7.36713e-168	6.77822e-167	-8.98673e-168	8.18326e-166
-4.62173e-168	-1.4133e-169	-1.8174e-167	-3.34976e-168	-3.47512e-168	8.40435e-169	-5.58956e-168	2.42331e-169	-7.84333e-168	1.04985e-168	8.88647e-169	-7.96882e-169	3.62269e-169	5.25714e-169	-2.3443e-169	3.92358e-168	2.1166e-168	1.30498e-168	1.29426e-168	8.50928e-169	1.4494e-168	9.01747e-169	-1.36873e-167	2.52439e-169	5.58727e-169	8.44267e-169	-7.7148e-169	-3.44233e-169	-1.91908e-168	-1.39669e-168	7.97511e-167
2.39175e-169	-9.99825e-170	-1.10681e-169	1.21542e-169	-1.41918e-170	-3.06577e-170	7.00976e-170	2.99087e-169	-5.69256e-170	1.50365e-169	3.19612e-170	-5.8468e-169	1.46594e-169	-5.10889e-169	1.37417e-171	-3.90081e-170	-1.85196e-169	-1.65206e-168	-7.95333e-171	-9.5011e-169	5.51431e-169	-4.91233e-170	1.20265e-169	-1.46535e-170	-9.01083e-171	-1.34777e-170	7.142e-170	-5.23876e-170	-1.33303e-169	-3.71945e-169	6.68955e-168
1.39813e-170	4.39195e-170	4.7925e-170	2.5583e-171	9.12975e-171	7.12088e-170	-8.54437e-170	-8.06759e-172	2.26035e-171	-2.33073e-171	3.79424e-170	8.00836e-170	2.13701e-170	-1.68244e-170	2.09103e-170	-1.28601e-170	1.58226e-172	-3.59713e-171	6.06956e-171	-2.83857e-170	-3.04831e-172	-2.31644e-170	6.4607e-171	5.32748e-171	-4.88619e-171	8.14639e-171	1.43643e-171	1.84491e-170	7.6013e-171	1.88138e-170	6.02356e-169
4.57035e-171	2.00118e-171	-5.13624e-172	-2.86161e-171	-1.22974e-171	8.40867e-171	-6.83814e-172	2.38516e-171	5.165e-172	1.25783e-171	-6.06585e-172	3.67012e-172	1.90114e-171	-3.47618e-172	2.45768e-171	-1.82281e-171	-5.32151e-171	1.97536e-171	7.71825e-172	6.82319e-172	4.04167e-172	-7.92325e-171	-9.28099e-172	8.04702e-173	-5.8652e-173	-3.18648e-171	2.33812e-171	-8.97276e-171	2.86044e-172	2.75222e-172	6.51356e-170
-5.85976e-172	7.88836e-173	-8.34083e-173	-7.51512e-174	-6.70417e-172	-9.22468e-173	-2.9896e-173	-3.32566e-172	-1.17292e-172	-3.12681e-173	-8.36037e-173	5.37125e-173	2.54051e-172	-9.45136e-173	-7.0876e-172	6.42021e-173	4.33159e-173	-5.87931e-174	1.73043e-172	8.21805e-172	2.02521e-172	4.96315e-173	-7.04283e-173	7.87287e-172	-2.10872e-173	7.41523e-173	8.09498e-176	-1.02295e-171	1.33636e-171	3.59854e-172	8.25671e-171
4.35088e-174	-2.7024e-174	-2.01578e-175	8.94914e-174	1.23303e-174	3.4628e-174	-1.54916e-173	-5.33821e-174	-4.47569e-174	-6.88629e-173	4.32983e-173	-6.62093e-173	1.35212e-173	1.15578e-173	-7.07701e-174	1.32495e-173	-2.55129e-174	2.50336e-174	4.00589e-173	3.33627e-173	-1.44101e-175	1.12945e-174	-8.01722e-174	6.26934e-173	-1.89862e-174	-4.2991e-173	-4.39925e-174	1.8013e-174	-8.79032e-173	2.31105e-173	5.82546e-172
-8.62328e-175	-7.706e-175	1.05863e-175	-2.26319e-175	-2.09394e-175	-9.35194e-175	8.14649e-175	-3.07928e-174	-3.35481e-174	1.76494e-174	-4.32984e-174	5.92567e-175	-1.35102e-174	1.02234e-174	2.57774e-175	-9.84638e-175	-3.79541e-175	-1.34733e-174	2.84816e-174	-3.64759e-174	-1.60938e-174	2.55699e-175	2.7426e-174	2.12286e-174	1.53393e-175	6.46423e-174	-2.11312e-175	4.97014e-175	-1.46745e-174	-1.27882e-174	4.56869e-173
-1.20361e-175	-7.02908e-176	-1.30043e-176	-6.99857e-176	1.42404e-175	1.40827e-175	-2.21837e-176	6.54587e-175	3.56247e-175	-2.63207e-176	-5.10169e-175	3.55264e-175	-1.05447e-175	-7.69332e-176	2.15009e-175	3.51725e-176	2.48933e-176	8.52871e-175	5.126e-176	4.35566e-175	-7.22675e-176	3.69488e-176	4.81359e-175	1.26416e-174	5.38524e-177	5.72578e-175	-4.16651e-175	1.88813e-175	-2.87113e-175	-1.05134e-175	7.7092e-174
2.02283e-177	-3.96444e-176	1.14161e-175	-3.51172e-177	4.41453e-176	8.63712e-177	-9.80618e-177	-1.8092e-177	1.51501e-177	1.38347e-177	-4.12877e-176	7.03888e-176	3.10684e-176	7.50038e-177	-3.50358e-178	4.28995e-177	7.47332e-178	1.68342e-177	1.69994e-176	-6.62486e-178	1.57654e-176	-6.92118e-178	-1.97302e-176	-5.89612e-179	1.58688e-177	-2.56233e-176	-4.21374e-177	-1.26131e-177	-1.25332e-176	3.05656e-178	4.83385e-175
-1.77275e-177	-3.55137e-178	-9.671e-180	2.75525e-178	7.45551e-179	-2.07407e-179	1.7734e-178	-1.13379e-178	-2.21097e-177	8.12874e-178	2.66207e-178	-2.71068e-179	-2.27522e-177	-5.65109e-178	1.99627e-177	-3.8526e-177	-8.79177e-178	-3.893e-177	4.84621e-177	-4.96065e-177	-2.25514e-178	-2.22461e-178	4.50579e-178	-1.32268e-178	2.0332e-177	-1.05802e-178	7.07374e-179	6.63263e-178	-1.93532e-177	-3.01053e-177	3.82342e-176
3.02053e-179	5.67133e-179	-5.03299e-178	7.80624e-179	4.83305e-179	-5.58272e-179	-3.25467e-178	-3.44212e-178	2.08916e-178	3.06291e-178	-8.87793e-179	4.33728e-178	6.42827e-178	2.15858e-179	-2.2707e-178	7.08446e-179	-1.03571e-178	4.44059e-179	3.54409e-179	5.60767e-179	-7.83933e-179	-3.22278e-179	-3.32769e-179	2.73824e-178	2.47086e-178	-2.97274e-178	3.63038e-179	-8.33887e-178	-1.53614e-179	1.11013e-178	5.6403e-177
7.74358e-180	1.26673e-179	-1.94644e-180	2.4823e-179	1.10224e-179	8.26424e-181	-7.86829e-180	-1.63834e-180	1.2308e-179	-1.57315e-180	2.89099e-180	-1.32576e-180	-2.63214e-179	-6.84924e-180	4.24515e-179	-2.26568e-179	-7.58282e-180	1.585e-179	1.79225e-180	-1.32965e-179	1.09312e-179	-3.21274e-181	5.09254e-180	-3.6756e-180	-1.42679e-179	-9.79931e-180	4.85073e-180	-5.79907e-180	1.53207e-179	-1.76814e-179	3.11174e-178
6.95833e-181	-3.67849e-180	1.04161e-180	-2.14496e-180	-9.47988e-183	-2.00754e-180	-5.9761e-180	-1.66848e-180	-4.351e-181	8.15465e-182	-7.26909e-181	-3.70617e-181	-2.63334e-181	-7.76362e-181	7.22587e-182	1.13771e-180	-3.2625e-182	-7.74938e-182	-7.87969e-182	-3.25103e-180	1.23721e-180	-2.37934e-180	1.46822e-180	1.39189e-181	1.75489e-181	-1.21306e-180	-2.47454e-182	3.8165e-180	-7.09465e-181	3.36079e-181	3.60256e-179
-4.91674e-181	-2.50929e-182	2.35056e-182	-1.08875e-182	-2.08895e-181	1.37033e-182	7.11704e-182	-1.88751e-181	8.02377e-181	1.69873e-182	5.37909e-182	1.5231e-181	-3.00813e-181	2.12034e-182	2.41691e-182	3.76727e-183	-1.8554e-181	2.32587e-181	1.38846e-182	-4.93361e-182	-2.01903e-182	-6.35608e-182	2.09048e-183	-4.94427e-181	-1.29548e-181	2.77379e-181	-3.59248e-182	1.12042e-182	3.65772e-182	-5.99074e-182	4.02126e-180
-1.55707e-182	3.89266e-184	-1.92762e-183	1.75734e-183	9.51532e-183	-4.90809e-183	3.8583e-182	-1.57264e-182	8.55836e-183	7.03588e-186	-5.34764e-184	4.63089e-183	-6.87375e-183	-3.77665e-183	-1.57715e-182	-9.0071e-184	2.50993e-184	-1.06739e-182	-2.38613e-183	-9.15842e-183	-1.50112e-183	-2.17028e-182	7.93038e-183	3.04633e-182	-5.27016e-182	7.79153e-183	-1.24499e-182	3.97922e-183	-2.2098e-183	1.38024e-183	2.94011e-181
-3.22264e-184	-8.26367e-184	-4.62179e-184	1.27111e-184	-5.22738e-184	-3.3083e-184	1.50545e-184	-6.19718e-184	4.7576e-185	-6.79668e-186	3.58098e-184	-8.26719e-186	-5.75316e-185	-7.42754e-183	2.33262e-184	-2.29086e-184	-1.59177e-184	1.81578e-184	-2.44336e-184	-1.14805e-183	8.12003e-183	-8.67222e-184	-2.13312e-184	4.44771e-183	1.63504e-184	-4.37725e-184	-8.55377e-187	-1.00331e-184	-4.05301e-185	-5.24028e-184	2.83783e-182
-2.97203e-186	-8.62394e-185	-1.19707e-186	-3.7327e-185	-2.81338e-185	5.12731e-186	-8.44907e-186	2.97167e-184	-7.38324e-186	8.49479e-186	-7.06767e-185	6.29749e-186	7.46889e-186	1.76361e-185	6.08699e-185	-7.28404e-185	-2.42093e-185	1.92933e-185	-3.90676e-184	-3.11661e-184	-1.13293e-185	7.14421e-185	-6.9708e-185	1.73365e-184	-4.92959e-186	1.89085e-185	-3.51074e-185	4.40289e-184	9.3284e-185	8.81849e-185	2.47067e-183
6.41258e-186	-1.04286e-187	-2.07722e-186	-1.82689e-186	-3.20829e-186	-1.42357e-187	-1.4678e-185	6.53755e-186	-8.84527e-186	1.75957e-185	-1.16602e-186	8.42591e-186	1.27965e-186	-6.97443e-186	2.59351e-185	-3.33583e-186	-8.72806e-187	1.5429e-186	-7.4386e-185	-1.09473e-186	8.73053e-186	-1.24321e-185	-5.28577e-186	-6.4035e-186	1.40988e-185	-2.53006e-186	-6.4763e-185	1.09901e-185	2.84559e-186	-5.30384e-187	3.15051e-184
2.04144e-187	-1.72053e-187	-4.13142e-187	1.10329e-189	7.02998e-187	2.83719e-188	-3.5192e-188	9.55376e-187	2.52101e-188	6.42714e-187	-3.70068e-188	2.6754e-187	8.72124e-188	-1.31891e-186	2.02647e-186	-3.73887e-186	6.56578e-187	2.26748e-187	4.88508e-188	-1.39202e-188	-4.3188e-187	1.549e-187	-4.79742e-187	1.06485e-187	3.76252e-187	1.29379e-187	1.96152e-186	1.00366e-187	-1.11675e-187	8.05478e-187	1.62601e-185
2.29081e-189	-1.09129e-187	7.99804e-188	-1.50225e-189	2.25849e-189	-2.21662e-187	2.51502e-188	-4.46634e-188	1.44292e-187	-8.6841e-188	4.48356e-188	-2.39168e-188	-4.49947e-190	-2.08427e-188	-1.83292e-188	-3.03296e-188	7.41454e-188	4.07237e-188	-3.08117e-187	1.73917e-189	2.20531e-187	3.60382e-189	1.30451e-188	1.25719e-188	5.17165e-188	-8.59515e-190	-8.98931e-188	-8.59658e-189	-9.73315e-189	2.00591e-187	1.89234e-186
2.17728e-189	5.23503e-190	6.88696e-190	1.76363e-188	-9.67135e-189	1.3403e-188	-5.98714e-190	1.66395e-188	-9.60979e-189	3.42076e-190	-4.09074e-190	-5.02436e-190	-3.05228e-188	-1.4125e-188	-1.16161e-188	3.03613e-190	4.84709e-189	-1.11454e-188	-1.6412e-190	-4.94444e-189	4.74482e-189	-6.76101e-189	4.60911e-189	1.05677e-190	-1.92503e-190	6.5064e-189	8.71209e-189	5.41302e-189	-7.0442e-189	1.86645e-189	1.95826e-187
1.02917e-189	-1.03455e-189	8.20985e-191	-1.3676e-189	-5.56962e-191	-4.21692e-191	-1.64771e-189	-5.21588e-192	2.37382e-190	5.84432e-191	-5.56806e-190	-1.83745e-191	-3.49246e-191	1.83101e-190	5.90514e-190	6.39092e-191	1.89196e-190	7.41007e-190	-1.77551e-189	-6.54797e-190	7.28238e-190	-1.19951e-190	5.84162e-191	3.51252e-189	-2.83844e-189	2.01496e-191	-9.76864e-191	-1.21961e-191	1.17137e-191	4.39017e-190	1.82065e-188
2.30931e-190	2.16867e-191	-4.50902e-190	-6.68588e-191	-5.51665e-192	-2.98793e-191	3.22849e-192	6.41529e-193	-3.52398e-192	3.12396e-192	-7.1401e-191	5.32308e-190	-6.54657e-191	1.37857e-191	-1.4894e-193	7.64462e-191	-2.64554e-192	8.99388e-191	5.82065e-192	5.09384e-192	-1.44408e-190	-1.9305e-191	-5.66099e-191	1.88674e-191	-1.36716e-193	1.85484e-191	-2.6016e-191	1.20141e-190	-5.3435e-192	2.00946e-192	2.09073e-189
5.95512e-193	-8.84217e-193	2.67883e-192	-1.27629e-192	-1.61447e-192	-1.78498e-192	1.84837e-191	2.72345e-192	1.49279e-192	-1.29057e-192	1.94356e-192	-4.08038e-192	1.18806e-191	6.9821e-192	-3.22502e-192	-1.483e-192	4.58994e-193	-1.45491e-192	-8.77326e-192	-4.75568e-194	2.99127e-192	1.52732e-191	-7.02786e-192	2.63999e-192	-5.81066e-192	-3.2947e-193	1.44281e-193	2.21299e-191	-1.94093e-192	1.65509e-191	1.47993e-190
1.45426e-193	-9.40078e-193	5.73083e-194	1.15307e-193	1.30093e-192	1.39048e-193	-4.32613e-194	-1.93709e-193	-1.7583e-195	5.51671e-194	1.56595e-192	1.44227e-194	7.91201e-193	3.66296e-193	2.96357e-193	-1.15679e-194	-2.32733e-194	5.36578e-193	6.07045e-193	7.51442e-194	4.57906e-196	1.41226e-193	-1.36061e-193	1.56644e-193	-1.34426e-193	-5.78926e-192	1.14101e-192	-1.56406e-195	2.70275e-193	-5.06707e-193	1.55575e-191
-2.61979e-194	1.09039e-193	1.67223e-195	1.35364e-194	4.05355e-193	8.60528e-196	2.72967e-194	-6.84364e-195	-1.5399e-195	5.00494e-194	-2.43927e-194	-7.7944e-194	3.5459e-195	4.35571e-194	3.3546e-194	1.0877e-194	-9.9026e-194	-6.1973e-194	-1.2734e-194	3.38877e-193	-3.23606e-194	-2.35268e-194	3.35797e-194	-2.40072e-194	-3.29811e-194	-1.69835e-193	-1.82091e-193	1.09646e-193	-1.89504e-194	-4.01274e-194	2.01597e-192
-8.91055e-195	7.90892e-195	6.85262e-195	2.28959e-195	5.94362e-195	-3.42895e-196	-1.50161e-197	-1.7627e-195	1.36101e-194	-1.34963e-194	3.14452e-196	-3.02235e-195	-1.6952e-195	5.14166e-195	-8.88838e-195	-4.46601e-195	2.23239e-195	8.68268e-195	1.96521e-195	3.62253e-195	1.6125e-194	-2.73675e-195	6.20906e-195	-4.57953e-195	1.37313e-196	-7.07393e-196	1.78183e-196	-2.2877e-196	-1.11085e-195	3.53615e-195	1.36712e-193
4.96076e-196	1.37903e-197	4.21843e-196	-2.14103e-196	-4.50079e-196	-5.14407e-196	2.67888e-195	3.66395e-195	-8.21513e-196	-4.15502e-196	-6.29798e-197	-1.23612e-196	-4.11019e-196	-1.11964e-196	-1.06379e-195	1.4344e-196	-1.27953e-195	-4.2853e-197	-5.21309e-196	1.78693e-196	-4.41993e-196	1.5384e-195	-1.55793e-196	-2.71072e-198	2.94993e-196	8.65262e-196	3.32471e-196	6.58613e-197	2.53296e-196	-5.50902e-197	1.76352e-194
-1.8947e-197	-1.15222e-198	4.93963e-199	9.44293e-198	8.22935e-198	-1.86889e-196	5.96175e-198	-5.73158e-197	-3.38749e-197	-5.35047e-197	2.29701e-198	5.8847e-197	1.6297e-197	-1.62643e-197	-4.46952e-197	-4.53707e-197	-6.11924e-198	8.13402e-197	1.526e-197	-1.01472e-196	-1.89787e-196	-6.39334e-198	-1.55965e-197	2.98248e-197	-6.04846e-197	1.14906e-197	1.21657e-197	6.21313e-198	-8.5378e-197	-3.31935e-198	1.18443e-195
4.82494e-200	8.07751e-199	3.22079e-199	-5.15209e-199	3.31722e-198	-1.16972e-197	1.65102e-198	3.9491e-198	1.15105e-198	5.36703e-198	-1.84437e-198	-1.35121e-198	-2.50566e-198	1.85829e-197	-7.21543e-198	-5.30717e-199	-2.6121e-198	-5.76062e-200	-7.82654e-199	-8.33686e-199	4.34147e-199	7.21462e-198	-1.08577e-197	-3.61029e-198	-9.67738e-199	4.29625e-199	1.18815e-197	-1.16734e-199	3.26888e-198	-8.57126e-199	1.0478e-196
2.60095e-199	-5.59874e-199	4.23012e-200	-4.70056e-199	1.10083e-199	-1.3244e-199	1.51162e-200	1.07464e-199	3.65188e-199	1.88615e-199	-5.80079e-199	-1.78562e-199	-1.27471e-198	-1.6752e-201	1.21875e-198	-1.09962e-200	-2.55941e-199	-8.00323e-200	1.01604e-198	-1.6203e-199	1.9098e-199	-1.91531e-199	2.73048e-200	-4.73329e-200	6.53407e-200	-4.61288e-199	-1.0767e-199	1.32779e-199	9.97176e-201	1.85581e-199	8.44983e-198
-2.40075e-200	-3.48302e-200	-1.22e-199	-1.80948e-201	-3.94569e-201	-3.83191e-200	-2.62358e-200	-2.24245e-199	-5.00364e-201	1.04248e-200	8.20406e-201	4.92879e-201	-1.57728e-200	4.17711e-201	3.18034e-200	-4.82858e-200	5.95099e-201	-1.46597e-200	-2.22359e-201	-9.80525e-201	-2.80754e-201	2.09909e-202	6.77721e-201	6.44144e-201	-8.70334e-201	-2.43554e-201	5.47021e-200	-4.41001e-201	-2.15163e-201	-1.17338e-201	7.26445e-199
3.35135e-201	-1.80077e-201	-1.17047e-201	1.05154e-201	-3.36136e-201	-1.0821e-200	-1.03165e-201	-1.10968e-201	-7.01963e-202	1.18401e-200	-4.32148e-201	-5.0301e-201	-1.35621e-201	-5.6923e-201	6.55797e-201	-4.30254e-201	-1.48045e-201	9.62137e-202	1.0624e-202	7.9097e-202	-1.93102e-202	9.11668e-202	1.75937e-201	1.76328e-201	7.18532e-201	4.8784e-202	1.03688e-201	4.36096e-201	-1.97597e-202	1.74183e-202	8.49105e-200
-1.35643e-201	4.17377e-202	-7.66235e-203	-4.72657e-202	-1.18629e-203	-4.48493e-203	1.31391e-202	4.64268e-202	2.70794e-202	2.8064e-204	-1.81192e-202	4.00982e-202	-3.90016e-203	-1.21158e-202	1.56451e-204	9.4633e-202	-5.47564e-202	-1.68765e-202	3.98556e-202	1.39969e-203	8.86623e-203	-1.30251e-202	8.95853e-202	-1.43193e-202	-2.87965e-204	-6.57338e-203	-1.06439e-203	-1.00944e-202	-1.4596e-202	6.8576e-202	8.33804e-201
3.70528e-204	6.42027e-204	3.53944e-204	-8.4814e-204	4.73678e-205	-5.09335e-203	-2.12315e-204	7.99018e-204	-3.15576e-203	1.66071e-203	-1.72763e-203	-1.33121e-203	-6.3867e-204	4.69972e-203	1.42196e-203	-1.97187e-204	-6.50835e-204	4.62685e-203	-6.18477e-205	-6.97328e-203	1.02286e-203	-3.0183e-204	1.07091e-204	3.74285e-204	-3.41126e-203	5.36765e-203	-2.09464e-202	6.93523e-204	8.24615e-204	-6.12413e-204	6.91743e-202
1.03616e-204	-2.02243e-204	-2.11241e-203	2.28468e-205	3.99669e-205	-1.93098e-204	4.11347e-205	-5.32535e-206	3.62264e-204	2.0651e-205	-5.38355e-205	3.18436e-205	-2.64444e-205	-5.55998e-205	3.50019e-205	-1.02486e-203	-5.8918e-205	1.98933e-204	2.96081e-204	-8.31111e-205	-1.61092e-203	1.70408e-205	-1.37977e-204	-4.49815e-205	-1.11212e-204	9.33317e-205	3.55117e-204	5.33972e-205	-1.20765e-203	-2.31852e-204	8.83166e-203
4.05901e-205	8.69306e-207	-8.25027e-206	4.00629e-205	5.66047e-206	5.4755e-206	-7.36354e-206	1.20528e-205	-2.36887e-205	-1.48795e-207	6.38192e-205	5.61341e-206	-1.04357e-205	-8.32425e-206	3.86141e-206	-3.38348e-206	1.05521e-205	2.17762e-205	-2.16343e-206	6.89278e-205	5.27501e-205	-1.13452e-205	-2.65491e-206	-2.79039e-206	-1.20045e-205	-8.12204e-206	-3.22835e-206	-6.83129e-205	1.33241e-205	7.26716e-206	5.24819e-204
-2.8524e-206	-5.38878e-207	-1.25707e-207	1.00703e-206	6.91187e-207	3.25837e-206	6.65332e-207	1.87562e-207	-6.12509e-208	-6.21467e-209	1.0834e-206	-2.00965e-206	4.71649e-207	4.73029e-206	6.67786e-206	-1.73623e-206	-4.92069e-206	-4.60223e-206	-1.50761e-206	-3.2872e-207	-1.20977e-206	1.30237e-206	3.86172e-207	7.74641e-208	-5.83904e-207	-2.28875e-207	6.25377e-207	-2.06733e-205	6.10103e-208	2.3947e-207	6.285e-205
1.63853e-207	-6.70275e-207	2.54282e-207	-8.37745e-208	-2.29988e-207	-1.10066e-208	-9.24311e-208	-1.74526e-207	-1.16351e-207	-5.01184e-207	-1.25722e-207	1.22609e-207	4.44807e-208	3.32884e-208	1.79231e-207	-2.80102e-208	-8.86659e-207	5.11001e-208	-4.43398e-208	-2.34096e-208	-8.539e-209	2.02704e-208	-1.51285e-207	5.32457e-208	3.56635e-208	4.98411e-208	-1.2806e-206	3.48528e-208	3.15799e-208	7.33974e-208	5.5758e-206
9.15107e-210	-1.23597e-208	7.2958e-210	-7.73396e-209	-1.06682e-208	-1.58332e-208	2.07167e-209	6.71505e-209	-1.02943e-208	-3.06946e-208	1.16993e-210	-2.39488e-210	-1.17136e-208	4.68088e-208	-1.41273e-209	2.1199e-209	-4.08285e-208	5.70632e-208	-2.57993e-209	-1.73637e-208	6.71507e-211	-6.40443e-209	-1.54435e-208	8.72811e-211	1.82021e-209	-5.45788e-208	-4.79944e-208	-1.64827e-209	1.16455e-208	1.74936e-208	4.35445e-207
-6.29058e-210	-4.23325e-210	-6.1844e-210	2.88557e-209	4.6338e-210	-2.14062e-209	-1.76727e-212	-8.11635e-211	-1.78303e-209	6.29248e-209	3.78987e-209	-8.53754e-210	-3.0401e-210	-2.17231e-211	-1.80771e-209	-8.04e-210	-1.62981e-210	3.39729e-210	1.22089e-209	-1.38875e-210	-1.83949e-209	8.8218e-210	-2.99294e-210	1.04962e-208	-4.76421e-209	9.11225e-210	9.35765e-211	-3.45542e-210	-1.36251e-213	-7.92662e-210	4.51869e-208
-4.23798e-210	-1.41426e-211	-6.04727e-210	-4.35323e-210	1.55693e-210	-5.12749e-214	1.45043e-210	1.29245e-211	1.38932e-210	1.8188e-210	1.45757e-210	-2.4136e-210	-1.25242e-210	-8.73088e-211	1.02165e-210	1.27268e-211	1.46779e-210	8.88251e-211	-3.83117e-212	1.21611e-210	-1.43881e-210	-4.74089e-213	3.08813e-210	-6.15064e-212	-1.47668e-210	7.65366e-211	4.23457e-211	-5.98317e-211	1.01272e-210	-1.24422e-211	4.08753e-209
5.0476e-211	5.82107e-213	8.43858e-213	1.78516e-211	-7.19296e-212	-3.11107e-212	-1.00358e-211	-1.8093e-213	-3.05443e-212	2.21496e-211	-2.73994e-211	6.37933e-212	2.40946e-211	1.94041e-212	3.205e-211	-2.08216e-211	-3.44692e-212	5.50998e-212	-1.56135e-212	1.39171e-211	1.43027e-212	1.07684e-211	-3.50106e-211	-9.86889e-212	1.24061e-212	-9.19163e-212	3.21066e-211	1.12033e-211	-6.17958e-212	-1.8727e-214	3.69618e-210
1.99967e-212	-8.05051e-215	-7.48918e-214	-3.13166e-214	-6.68463e-213	-4.61525e-212	5.21882e-212	-1.14823e-213	1.8064e-213	-8.18863e-213	-2.40405e-213	7.0372e-214	1.4408e-213	-6.4437e-213	-1.38821e-213	-5.47224e-212	2.13075e-213	-3.56091e-213	6.81361e-214	-5.37408e-214	-5.01879e-212	2.19289e-213	-1.03871e-212	2.04401e-213	-1.15302e-211	8.40437e-213	-1.92281e-213	-3.11131e-214	1.20081e-212	-1.6752e-212	4.30834e-211
-6.64818e-214	-1.29071e-213	-2.21657e-214	-6.83669e-214	7.27327e-216	3.04163e-214	4.4328e-213	2.04558e-213	-5.73872e-213	-1.70611e-214	5.3616e-213	-1.46862e-213	-1.64198e-215	-2.97461e-214	-5.69755e-214	-4.56446e-215	5.81269e-214	-4.28049e-213	-2.61834e-213	1.07025e-213	-5.323e-214	1.07669e-213	-1.86837e-213	6.37446e-213	-1.14379e-214	-1.5842e-213	1.04013e-213	8.57613e-214	-1.37593e-214	-2.2805e-215	4.54784e-212
2.14491e-215	1.57116e-214	-1.42042e-215	-8.49638e-215	1.3496e-215	-5.42374e-215	8.71187e-216	4.97275e-215	-3.28585e-215	1.64393e-214	-4.21095e-216	4.24144e-215	1.01482e-215	1.70877e-215	3.36973e-216	1.00013e-215	1.21952e-214	-1.74055e-216	2.73899e-214	2.01387e-216	8.82534e-216	-2.43118e-214	-2.68441e-216	2.03576e-214	-1.02868e-214	-2.11627e-215	9.36014e-216	-2.44007e-214	-8.17647e-215	-1.06423e-214	2.11178e-213
5.20599e-215	1.29675e-215	-1.54919e-215	3.1833e-217	-4.13278e-216	2.18212e-217	-2.22648e-216	8.7758e-217	-1.71612e-216	4.13929e-215	-1.48577e-217	-1.79757e-216	2.57049e-215	8.71509e-216	1.93604e-216	-4.92022e-217	4.76674e-215	5.70994e-216	3.39928e-215	1.67539e-217	1.36702e-216	1.29712e-216	1.71941e-218	2.07583e-215	-1.75133e-215	9.88666e-217	-9.35937e-217	-1.10212e-215	4.69769e-216	2.5949e-215	3.42279e-214
-1.14945e-216	1.24079e-216	-5.99395e-217	-6.46462e-217	1.35304e-216	-5.00988e-218	3.45504e-217	-1.24534e-217	-3.7331e-217	-1.85442e-216	6.11033e-218	2.61731e-217	4.53965e-217	-6.86607e-217	-3.44575e-217	1.09446e-216	1.12625e-217	1.79248e-216	-6.01632e-218	6.88898e-217	3.94632e-217	1.38029e-216	-4.1546e-217	7.37431e-217	7.63571e-217	3.53491e-216	1.26307e-216	-1.46326e-216	1.30842e-217	4.63001e-218	2.34234e-215
-3.22585e-218	2.47726e-217	1.97425e-219	4.47494e-218	-6.64492e-219	-4.31982e-219	3.06075e-219	-4.36343e-218	-2.48073e-218	1.5991e-217	-8.38293e-218	-2.44996e-217	-3.02388e-218	1.14524e-217	-2.29692e-217	-2.84891e-217	-2.16105e-218	-7.67119e-218	4.07992e-218	-8.8905e-219	2.83218e-219	1.50666e-217	2.45813e-218	-1.83683e-217	5.08548e-218	2.95723e-217	4.32683e-218	2.85536e-218	-3.46674e-219	1.2549e-218	2.50145e-216
-1.66087e-219	-2.01563e-218	3.56855e-219	-2.26409e-219	-2.5005e-219	1.04111e-218	1.81729e-221	-2.58327e-219	-6.5633e-220	2.22599e-219	9.82085e-219	2.65688e-219	-1.5404e-219	5.56532e-218	4.39372e-219	-4.11737e-219	-2.09779e-218	1.81389e-218	1.2715e-218	-3.94565e-219	6.12829e-219	1.03386e-218	-3.40558e-219	4.83786e-220	-8.5242e-219	-4.15204e-219	1.49356e-218	2.96117e-220	-4.88392e-222	-8.16895e-220	2.29091e-217
1.15458e-220	-4.48541e-220	2.31189e-220	6.99167e-221	1.49488e-220	4.16971e-220	-4.13696e-220	-1.95657e-219	-6.00287e-220	-1.2027e-220	2.10477e-220	7.88447e-221	2.58789e-220	5.82667e-221	4.32223e-220	1.62307e-219	-6.28361e-219	1.17256e-220	1.139e-220	-7.55962e-221	3.15188e-220	9.58647e-221	6.22301e-221	-3.73436e-220	4.60718e-221	1.85408e-220	-6.06876e-220	-2.23455e-220	1.46167e-219	1.68176e-219	1.88264e-218
-1.36475e-220	1.3857e-221	-2.62411e-221	-2.17863e-221	-3.12942e-221	-2.48297e-221	2.25223e-220	-2.11546e-221	6.21751e-222	-9.63973e-221	-5.9523e-221	2.33473e-221	-1.64477e-221	1.33959e-221	9.01427e-221	8.08206e-221	4.88536e-221	5.5761e-221	1.17164e-221	1.40456e-221	-7.77486e-221	9.42591e-222	1.30677e-221	-5.78624e-221	3.33953e-221	2.65434e-220	1.19963e-221	-9.17456e-221	1.23001e-220	-6.45541e-222	1.70766e-219
-3.2666e-222	1.89135e-221	1.61714e-222	3.25364e-223	4.18177e-221	2.13007e-222	-1.25463e-221	1.26538e-223	-7.01921e-222	-1.3344e-223	-3.07454e-222	1.83925e-222	-4.558e-222	-1.03238e-222	-4.26414e-222	8.7617e-223	-1.25841e-221	-6.42558e-223	-1.21037e-221	-4.53711e-222	-5.95064e-223	-9.81625e-222	-4.58583e-222	-4.55827e-223	1.36046e-221	-4.36985e-222	2.61216e-222	1.53538e-222	-3.91669e-222	-1.74355e-222	1.76643e-220
-2.02284e-223	-3.08866e-224	-4.64844e-223	-4.11982e-223	3.22516e-224	7.36671e-224	9.18362e-224	1.55483e-222	-3.88326e-223	-4.88959e-223	5.47387e-224	-5.09949e-222	-3.05601e-223	2.08192e-223	-7.12308e-223	-3.50853e-224	-3.22498e-223	-1.89796e-223	5.81068e-223	-2.03463e-223	-4.21423e-223	2.62698e-222	-4.04016e-223	-1.27205e-222	7.03273e-224	-3.23739e-222	8.09076e-225	-2.53021e-223	-2.38991e-223	-2.34898e-224	2.00079e-221
-2.95533e-224	2.55303e-223	-3.44766e-224	2.40626e-224	1.03051e-224	-3.31969e-224	1.4292e-224	1.75403e-224	-5.36334e-225	-2.01131e-224	4.69258e-224	-4.68338e-225	2.92618e-225	1.7652e-224	-8.97101e-225	1.74597e-224	2.37946e-223	-1.26113e-224	1.87097e-223	4.15673e-225	1.59387e-223	4.28213e-225	-1.03266e-223	1.35879e-223	-3.25727e-224	-1.0395e-223	-3.94967e-225	-1.69684e-223	3.04889e-225	1.86329e-225	1.70252e-222
6.19313e-225	-8.6814e-225	3.46631e-226	-2.63379e-224	-2.12242e-225	3.26181e-226	8.30745e-226	4.07653e-225	-1.53543e-225	1.25284e-225	-7.32844e-226	-7.7892e-227	-6.04998e-224	-1.12915e-225	1.96493e-225	-3.73913e-225	-4.99272e-225	1.09487e-224	-5.48177e-225	-7.38048e-226	2.64176e-225	5.66887e-225	1.20506e-224	8.30395e-226	6.30373e-225	4.56514e-226	-1.48678e-225	-1.24926e-225	-9.14161e-226	-1.59355e-224	1.89546e-223
-1.92302e-226	-3.68069e-226	2.95515e-226	1.2546e-225	2.56696e-226	-2.99928e-226	-6.46313e-227	1.40962e-226	1.09931e-225	-7.54396e-226	3.38876e-226	6.09376e-227	-3.53027e-227	-2.87339e-225	7.27104e-226	1.97514e-226	-2.13235e-226	2.13633e-226	-2.00425e-227	-3.40972e-227	-2.05436e-226	1.87126e-226	-3.75185e-226	3.67153e-226	4.56304e-226	6.37291e-226	9.8427e-227	-2.07254e-226	-1.3155e-226	-9.34921e-227	1.21998e-224
-2.56661e-227	8.06834e-227	-6.15535e-227	-3.4337e-227	-3.07954e-227	-1.54389e-226	-3.29948e-230	-2.93887e-228	-7.19281e-227	5.85731e-227	-6.13381e-227	3.94874e-228	4.44553e-227	3.45417e-227	7.1774e-228	-9.99805e-228	-1.94715e-227	6.22588e-228	3.10319e-227	-2.74e-227	5.33357e-229	2.66499e-228	-1.93878e-227	1.89739e-227	-5.66592e-227	-1.38203e-227	-4.65712e-227	5.46117e-227	1.56741e-226	-1.4722e-226	1.28367e-225
1.4118e-228	7.76732e-228	4.33527e-229	-3.18556e-228	-3.34011e-228	-2.52824e-227	-6.9444e-228	-2.98626e-228	-4.49531e-228	7.95325e-228	-1.73924e-228	-6.65731e-228	1.42566e-227	4.75577e-228	-1.4583e-227	-5.67553e-228	1.06496e-227	-3.97583e-228	-8.27859e-228	-7.87197e-230	7.95151e-230	-1.51927e-228	2.18339e-228	-3.17893e-228	-8.3474e-230	4.51309e-229	1.53007e-228	2.72717e-228	5.36486e-228	3.00612e-229	1.51869e-226
4.45806e-229	2.61874e-230	4.07049e-229	1.05733e-228	4.46856e-230	1.22366e-229	-4.64678e-229	1.36672e-229	-7.10976e-229	-1.19277e-229	3.85544e-230	4.76359e-230	9.67154e-229	-1.08702e-230	-5.01799e-229	-1.75978e-229	-7.40858e-229	-5.00257e-229	-4.29085e-230	1.6357e-229	1.55839e-229	2.14154e-230	2.90981e-229	9.66734e-229	-1.99669e-228	-7.41043e-230	5.74694e-231	1.33254e-229	-1.16046e-229	1.17425e-229	1.06028e-227
-9.41549e-230	-5.18419e-230	-7.53273e-232	9.59954e-231	-6.15247e-231	6.34503e-231	2.8129e-231	1.37435e-230	-2.58032e-232	2.29048e-230	-7.386e-231	-3.11819e-230	1.70407e-231	1.60864e-231	-1.07129e-231	4.88832e-230	4.79936e-231	5.99436e-230	7.98462e-230	3.93762e-230	-2.39894e-230	5.72721e-231	-9.04093e-231	-1.75575e-230	-3.04963e-229	-2.53236e-230	6.6751e-231	1.73481e-230	-6.32007e-230	-1.24247e-230	9.70617e-229
-1.89644e-231	-2.62594e-232	-4.1339e-231	5.848e-231	-2.07074e-230	-2.64337e-232	5.68773e-233	-3.08208e-231	2.6724e-231	1.76457e-232	-1.76665e-232	-9.07092e-231	2.10477e-232	-8.87396e-231	9.17928e-232	6.68588e-231	-5.28711e-231	2.8174e-232	-1.80775e-231	-2.01364e-232	-2.10055e-231	-1.77072e-232	-3.717e-232	-5.13348e-232	-4.49822e-231	7.05637e-232	3.95348e-231	4.01049e-231	-3.18861e-231	-4.86611e-231	9.69995e-230
3.46661e-234	2.14577e-232	2.84209e-232	3.49197e-232	5.87465e-232	2.88512e-232	-1.24638e-231	3.44958e-233	-1.4613e-232	2.63945e-233	2.85234e-232	6.4469e-233	-7.88281e-232	2.29267e-231	-2.40415e-233	1.58091e-232	-1.03223e-232	-2.54876e-233	-5.78411e-233	8.16087e-233	4.08854e-233	9.20794e-233	-6.99042e-232	5.66254e-232	2.0657e-233	-1.02431e-232	7.95077e-233	8.02675e-233	-1.8672e-232	-1.00258e-231	9.9322e-231
-3.51821e-234	3.65149e-234	-7.994e-234	-9.08633e-234	-4.57342e-234	-4.91412e-233	7.54292e-233	-1.62964e-234	2.12143e-233	3.35671e-233	-3.75217e-233	5.823e-234	-9.80248e-235	3.51224e-233	2.65975e-233	4.46562e-235	1.8303e-233	-1.18885e-233	-1.62081e-233	1.45552e-234	1.45527e-233	3.80654e-233	1.58117e-233	9.22253e-234	4.31084e-234	-1.64115e-232	-1.49682e-233	-1.42328e-234	1.69751e-233	-1.35339e-232	7.78935e-232
3.25245e-234	-1.31596e-235	-2.25805e-234	-3.4649e-234	7.17126e-234	-3.22327e-234	-6.94287e-238	-4.95157e-235	5.00148e-234	9.35178e-234	2.91487e-234	-7.86794e-234	-2.38813e-235	-3.45321e-235	-8.26081e-235	-2.1516e-235	-6.91528e-235	-2.01645e-234	2.33e-234	-1.49649e-234	1.72747e-235	7.91817e-234	4.6567e-235	4.56166e-234	-7.80443e-235	-2.06657e-234	-1.17067e-234	-1.38127e-234	7.7235e-235	-5.98084e-234	7.85637e-233
-2.22456e-235	3.99275e-235	5.64853e-235	-2.84115e-235	2.35479e-236	1.40954e-236	-9.44745e-237	-1.00484e-236	-1.28338e-235	1.82372e-236	-7.08677e-236	8.21949e-236	-4.33028e-236	2.00817e-235	-2.76269e-235	-1.07056e-235	2.17388e-236	5.93911e-236	2.13498e-235	-6.69841e-236	1.13738e-235	1.57007e-235	8.7275e-236	-1.57185e-235	-2.87521e-235	-4.75945e-236	1.57298e-234	-4.23648e-235	-2.42667e-235	9.21597e-236	5.9983e-234
-1.11558e-236	-1.89282e-236	2.64747e-236	3.66839e-236	7.20989e-237	-8.51415e-237	-7.29799e-237	4.41279e-237	2.44328e-236	-1.15625e-236	3.23569e-236	-2.92734e-236	-2.52615e-236	1.00472e-236	3.37079e-236	1.22704e-236	7.20566e-237	6.74389e-238	3.07148e-238	1.05463e-236	-1.51053e-236	-3.7768e-236	6.91619e-237	-1.39831e-236	1.06743e-236	5.39364e-237	-5.69809e-236	-1.75502e-236	-4.76637e-237	-6.58768e-237	4.94049e-235
4.22913e-238	5.77732e-238	-2.39117e-237	-4.13385e-237	1.0225e-237	2.08484e-236	4.74596e-238	2.1942e-238	1.05911e-237	-7.58799e-237	6.11627e-237	-2.07453e-237	-5.8026e-237	3.0357e-237	-9.38933e-238	-1.50655e-238	-9.24082e-238	-6.86234e-239	2.80037e-239	-4.98247e-237	5.57509e-237	4.51806e-238	-5.32314e-238	9.68148e-238	-2.05618e-237	-4.68634e-240	5.44159e-237	1.04562e-237	1.59255e-237	-5.42366e-237	8.59512e-236
-1.5064e-238	2.4122e-238	1.47289e-238	-1.58296e-238	1.13105e-238	-2.26856e-238	-1.21664e-238	4.12905e-239	6.21465e-239	7.13633e-240	8.64627e-239	1.83242e-239	-7.4426e-239	-1.03851e-238	-1.19043e-238	1.68351e-238	-8.99582e-239	5.65913e-239	2.49228e-238	1.1832e-238	2.93874e-238	1.80406e-237	3.05521e-239	2.5704e-238	2.71202e-239	-3.55607e-240	-2.61549e-239	-9.85331e-241	-8.75756e-239	2.16517e-240	4.88728e-237
2.32767e-239	-3.22874e-240	-2.00517e-240	-1.223e-239	-2.3731e-239	-6.8597e-240	2.88861e-240	-2.92696e-240	-5.07119e-240	-6.7102e-240	2.04513e-240	2.0545e-239	2.45692e-240	-6.49771e-240	1.72626e-240	-3.14149e-239	1.72438e-239	1.94305e-239	4.40478e-240	1.5709e-240	1.66796e-239	-2.35922e-240	3.53567e-240	1.44428e-238	-2.25364e-240	-1.82766e-239	2.82973e-238	-1.07223e-239	4.50523e-239	-1.42054e-239	7.3675e-238
8.61755e-240	-7.14138e-241	4.3381e-240	-3.89123e-242	-8.9687e-242	1.06037e-241	-3.39148e-240	1.98305e-241	1.31552e-240	1.29989e-240	-7.47416e-240	5.68306e-241	3.93256e-240	-5.05182e-240	5.89885e-241	-1.73618e-240	-2.85733e-241	2.87503e-240	2.11085e-240	3.41281e-241	-3.07416e-240	5.34011e-240	-3.00769e-240	1.51616e-240	7.87685e-242	8.62092e-241	2.07502e-242	7.49638e-241	1.23688e-240	2.33884e-240	6.33005e-239
-1.02783e-241	-8.83971e-243	-1.71809e-242	-3.81907e-242	4.36984e-242	-1.14314e-240	2.75838e-242	-4.26628e-241	1.37555e-242	5.94134e-242	5.20848e-242	-1.03645e-242	-6.41498e-242	-7.41903e-241	-3.38295e-242	-2.86091e-242	1.13073e-242	-5.41015e-241	-2.16267e-241	-5.87397e-242	1.65156e-242	1.19963e-241	-1.97161e-241	6.04937e-242	-9.75239e-242	3.07741e-242	8.70837e-241	1.51126e-242	3.85323e-241	1.47276e-241	5.58046e-240
1.03077e-242	2.44894e-243	2.61852e-243	7.39804e-243	-8.5327e-243	-2.68472e-242	4.67135e-243	4.08161e-242	4.0679e-242	2.84889e-242	2.4006e-243	4.45139e-244	-6.44009e-242	3.0636e-243	-1.53175e-243	9.07864e-243	1.55608e-243	-1.73294e-242	-5.42861e-242	1.1999e-243	2.1591e-242	1.11927e-242	1.41666e-242	1.37025e-242	3.81443e-242	1.96158e-243	1.11467e-241	2.45229e-242	-1.10545e-243	3.56784e-243	5.69522e-241
4.8569e-243	3.80136e-243	-3.09964e-244	-1.3553e-243	-7.84842e-244	-7.02789e-244	-7.22648e-245	4.36211e-244	7.40448e-243	1.87225e-244	-1.00547e-244	-5.06741e-244	3.37854e-244	6.10362e-243	1.50726e-243	-3.46451e-244	-4.25817e-244	2.00527e-243	4.02376e-244	5.8385e-244	-3.04728e-244	-3.67359e-244	8.82436e-245	6.16027e-244	4.04795e-244	-2.0335e-243	-6.56987e-244	-2.47785e-244	1.57124e-243	6.05312e-243	4.45749e-242
-1.7673e-244	1.54069e-244	-5.77398e-245	-3.50885e-246	-5.29253e-244	8.31364e-245	5.7025e-245	1.87051e-244	-3.90163e-246	-2.81299e-245	-6.80511e-246	1.02136e-245	4.83218e-246	7.96499e-244	8.31428e-246	-1.17776e-244	2.22629e-244	1.13977e-244	1.27079e-244	-3.05332e-244	4.48306e-246	2.09891e-245	1.80569e-245	-2.87141e-244	8.23053e-245	-1.0005e-245	-2.38618e-245	8.78545e-245	1.19676e-243	6.13973e-245	4.78686e-243
-7.08934e-245	1.50688e-247	4.16817e-245	-3.03979e-245	-1.33362e-246	-3.20882e-246	-3.80207e-247	-7.70591e-247	6.21464e-247	-7.93761e-245	6.53078e-247	2.4239e-247	-1.04974e-245	2.88491e-245	8.60503e-246	6.44281e-245	-3.94469e-245	2.96413e-247	1.89203e-245	8.93498e-246	2.82604e-246	3.26481e-246	3.49463e-246	-7.01427e-245	-2.32691e-245	1.70149e-246	-3.57951e-247	4.09453e-246	-6.84974e-246	-1.23746e-245	5.38064e-244
-3.76066e-247	2.02548e-246	-6.20083e-248	8.51691e-248	-4.63949e-247	7.10039e-247	3.9818e-247	-1.68611e-245	-4.44888e-247	-1.26767e-246	-4.40501e-246	5.17903e-247	5.52408e-247	2.19001e-247	5.55896e-246	-4.87181e-248	-2.80542e-247	-6.13939e-246	-1.01086e-247	-7.70688e-247	4.48968e-247	-2.24176e-247	-5.38861e-248	9.82678e-247	-4.06707e-247	-1.23275e-246	1.24386e-245	-3.94083e-247	-2.46009e-246	-2.75947e-247	6.02062e-245
-1.4801e-247	1.84828e-247	4.69993e-248	2.04972e-247	-2.78613e-248	4.41034e-248	-1.94531e-247	4.74948e-248	1.44522e-247	4.68059e-248	2.32604e-247	-1.97919e-248	3.15747e-247	-4.44677e-247	3.60722e-247	-3.02118e-247	2.55288e-248	2.90815e-248	8.98509e-248	7.01948e-248	-7.99463e-248	-1.01905e-247	2.40233e-248	4.44259e-248	-5.78251e-249	1.98224e-247	-5.40558e-248	5.3337e-248	-3.14561e-247	-1.9583e-247	4.05254e-246
-2.86051e-248	1.60857e-249	3.10932e-249	-2.49248e-248	-6.57293e-251	-7.43638e-249	8.97888e-249	-5.65439e-248	-3.82811e-250	-2.45364e-249	-2.41412e-249	-9.38539e-248	-4.00794e-249	1.33953e-248	1.3327e-248	-4.777e-249	1.40376e-249	9.30891e-250	-5.33338e-249	-7.77364e-249	-1.03365e-248	7.83319e-248	-4.56905e-250	-9.79893e-250	3.91281e-249	2.83094e-249	-5.78892e-249	-1.08357e-248	-1.13019e-248	3.7944e-250	4.06481e-247
-3.83507e-250	-3.14827e-249	2.83812e-250	5.86659e-250	-3.18687e-251	-1.76289e-249	-2.85762e-249	6.8188e-250	1.23599e-249	4.00348e-249	1.46084e-249	-3.81122e-250	3.94199e-250	-6.29463e-250	-1.41045e-249	3.54578e-250	5.42851e-250	3.62549e-250	2.23935e-250	-1.06819e-249	-7.41673e-250	-5.20557e-249	-5.07109e-250	5.23599e-250	1.69615e-249	3.84064e-250	8.0997e-250	-2.40627e-250	4.28038e-249	-7.12407e-250	3.69057e-248
-5.41897e-251	-6.16031e-252	9.29928e-252	-3.34054e-251	-3.73242e-252	-1.1185e-250	4.18999e-250	2.19404e-250	3.38187e-252	9.06612e-251	7.33315e-251	5.11362e-251	6.85063e-250	-7.19771e-251	-2.14737e-251	6.29744e-251	3.32522e-251	1.04156e-251	-2.11142e-251	2.2925e-251	8.85668e-251	1.39206e-251	-1.88636e-251	-1.08029e-250	1.11613e-250	2.02244e-251	-2.46065e-251	2.80239e-251	3.40208e-251	3.73042e-250	2.82566e-249
3.05074e-252	-2.44271e-251	-1.65289e-251	2.18021e-252	1.3271e-251	4.51558e-252	1.65088e-251	4.15884e-252	2.08607e-251	-1.90415e-251	-1.04844e-251	-1.58992e-251	-4.25283e-252	-9.19395e-252	1.24927e-251	2.57116e-252	1.14505e-252	7.05057e-252	-5.20886e-253	-3.83795e-252	2.22067e-252	-2.70397e-251	-1.06472e-251	-3.08921e-251	4.51371e-251	1.11437e-252	-1.32262e-251	9.7729e-252	6.90223e-252	5.03302e-252	3.43978e-250
3.36146e-253	-1.33046e-252	6.36743e-253	-2.07126e-252	-4.22438e-253	-7.41873e-254	2.85834e-253	1.10477e-254	6.61292e-253	-1.27882e-254	2.62442e-252	1.20061e-253	-2.92722e-253	5.67843e-254	-2.06975e-252	-9.1401e-254	2.36114e-253	1.31634e-252	1.50975e-253	1.08872e-252	1.3884e-253	1.21607e-252	2.06676e-253	-4.72427e-252	3.7411e-253	2.91523e-253	5.00558e-254	4.76837e-253	-5.49959e-252	-1.545e-253	2.7022e-251
-1.0249e-253	4.54913e-253	-3.2052e-253	-5.39976e-253	3.51045e-255	3.91823e-255	-7.77297e-254	9.24259e-255	1.12945e-254	-4.70839e-255	-2.67876e-254	3.42947e-253	1.36033e-255	7.96181e-254	5.04594e-253	-3.18253e-255	1.22607e-253	2.70997e-253	1.40522e-253	1.63503e-254	2.44309e-255	5.30901e-256	-9.47735e-255	-1.20511e-253	4.01468e-254	8.10874e-255	-5.46178e-254	-4.02275e-253	-3.22416e-254	-1.07567e-254	3.71838e-252
-7.95426e-255	-6.80065e-256	2.99553e-255	-2.16245e-255	8.80821e-257	2.33209e-255	-4.26121e-255	4.22252e-255	4.52618e-256	-2.54622e-255	-3.53707e-255	4.47922e-254	-2.75826e-255	-1.00043e-254	-9.94314e-256	2.27078e-255	-1.51629e-253	-5.65134e-256	-6.27657e-255	-4.03184e-255	1.22761e-254	-2.01594e-255	-6.31335e-255	1.01373e-254	-4.92133e-255	-8.90365e-255	-2.09593e-257	2.3151e-255	9.46864e-257	1.6143e-254	3.17696e-253
1.77118e-256	1.28523e-255	-2.35401e-256	-1.20727e-256	-4.48311e-257	-8.93535e-256	1.94068e-255	-1.52363e-256	-4.01308e-256	6.1831e-256	3.78012e-256	-9.88773e-257	-4.1903e-256	9.76302e-256	3.41401e-257	1.9075e-256	-1.36374e-255	-1.56104e-255	2.86496e-255	-1.48612e-257	-2.48448e-257	-7.71384e-256	-1.23461e-255	3.5714e-257	-3.96742e-256	7.28152e-256	4.8879e-256	6.60714e-257	9.34401e-258	-6.15505e-257	1.75884e-254
1.84782e-257	5.03439e-257	1.07952e-256	2.2346e-257	2.14212e-257	2.03661e-258	-2.61715e-257	-1.82563e-257	-2.13128e-257	-4.32365e-257	-3.06171e-257	-2.64277e-257	8.8827e-257	3.65146e-258	8.01044e-257	-2.7444e-258	-4.99703e-256	1.39197e-256	7.55345e-256	-3.69044e-257	-2.82792e-257	3.00556e-256	4.49647e-257	-1.26509e-257	-4.11542e-257	-1.10788e-256	6.06275e-257	-1.64005e-257	-1.04412e-257	1.75488e-257	2.63849e-255
-2.82682e-258	1.70893e-257	7.78596e-258	-3.55239e-258	-3.18186e-258	-1.9645e-258	1.79409e-258	-1.27599e-257	-2.63934e-259	1.0697e-257	-1.89885e-258	-1.20851e-257	3.63405e-258	4.38268e-258	1.13342e-258	-1.065e-257	-4.25735e-258	-9.50102e-258	-9.74172e-259	-1.92885e-258	1.09644e-257	-1.10946e-257	3.93659e-258	-2.28005e-258	1.09025e-258	-4.84902e-257	1.73628e-257	-1.11646e-259	3.85031e-258	3.45413e-258	2.14996e-256
2.19364e-260	-1.43849e-258	8.49798e-260	1.4068e-259	2.77575e-260	-2.43975e-258	2.91809e-258	-1.59474e-259	8.39859e-260	-4.05173e-259	-2.29606e-258	6.26448e-260	-4.1981e-259	-6.36492e-260	6.25669e-259	1.71128e-259	-2.79544e-259	5.63547e-259	6.06611e-260	4.26438e-260	3.15986e-259	-1.84646e-258	2.73095e-259	1.71476e-259	8.33323e-260	1.46962e-258	-3.46665e-260	6.00093e-260	-7.26712e-259	-3.20601e-260	1.73191e-257
-1.40329e-260	4.72084e-260	-3.23191e-260	5.08279e-260	5.61982e-260	-6.27908e-261	2.28395e-260	6.31212e-261	2.84277e-260	4.07782e-261	3.78623e-261	-2.12596e-259	4.17801e-260	-2.20732e-260	-1.78255e-259	-1.28404e-259	5.52302e-260	2.70009e-261	-2.05853e-262	6.21901e-260	2.23126e-260	1.27509e-259	-1.0424e-259	-3.09023e-261	-3.26425e-260	1.62575e-260	-1.62397e-260	-4.35955e-260	-1.14656e-259	-2.17769e-260	1.47806e-258
1.98905e-261	-2.37395e-261	3.41438e-261	1.0583e-261	-2.9095e-260	-1.07949e-261	5.05989e-261	-3.81303e-261	1.75494e-262	4.37677e-261	4.29348e-261	3.48969e-261	-7.46051e-261	-2.13204e-261	2.99355e-261	3.17662e-263	4.83895e-262	2.49454e-262	7.17858e-262	3.43522e-261	1.89824e-261	7.20304e-261	5.63418e-261	-5.76308e-262	-1.54619e-261	2.94288e-261	-9.8974e-261	8.8723e-261	7.00099e-260	4.59226e-261	1.90895e-259
7.00329e-263	2.05265e-262	-1.11925e-262	4.28509e-263	4.05565e-263	-5.24666e-262	-4.1885e-262	-4.90865e-262	-2.41575e-262	-3.53465e-262	6.81683e-262	7.34727e-262	-3.56058e-262	-1.69359e-262	-2.47365e-262	-2.22193e-261	5.12315e-262	1.10515e-262	8.29082e-263	-1.02997e-261	4.93225e-262	-5.19613e-262	-2.67477e-262	-7.79648e-262	-3.334e-262	-6.30131e-263	3.13566e-262	-2.99013e-263	8.37069e-262	-8.96396e-264	1.22928e-260
-1.16804e-264	-3.7005e-263	5.00434e-263	2.98654e-264	4.70413e-263	3.03316e-264	-2.30595e-262	6.33805e-264	-1.68483e-264	-3.53764e-263	1.37135e-263	-8.17477e-264	4.84568e-264	-1.97601e-264	4.50007e-263	9.46794e-264	1.98634e-262	-4.64446e-263	-1.6613e-262	-1.10729e-262	-1.26181e-262	-5.50699e-263	-3.67945e-263	6.32823e-262	2.82467e-263	-6.34338e-264	-1.6453e-263	-2.12427e-263	-3.11966e-263	-1.25681e-263	1.98731e-261
1.64473e-264	-2.74443e-265	-5.30707e-264	-2.50319e-264	1.5607e-264	-8.20613e-267	3.71469e-265	-4.55664e-264	-8.0879e-264	-3.68902e-264	-9.92091e-265	2.55994e-265	3.23222e-264	-1.27107e-263	1.34032e-264	-6.58366e-266	4.70396e-265	2.99256e-264	1.06992e-264	-1.78285e-265	-1.07111e-263	3.15464e-264	1.12574e-264	5.19274e-264	-8.97478e-265	4.34619e-264	1.39389e-265	2.30701e-264	1.62675e-263	-9.85281e-266	9.5552e-263
3.7321e-265	-1.49142e-266	-2.05976e-265	-2.46939e-266	-4.068e-265	2.0044e-264	-1.36714e-265	-3.37055e-265	-1.38899e-266	1.93716e-265	-5.69681e-265	-3.75201e-265	3.16914e-264	-1.04914e-264	6.6046e-266	2.82198e-265	1.302e-266	-2.25797e-265	1.19623e-264	5.40519e-265	-2.18901e-265	-4.18991e-265	-3.77719e-265	9.03034e-265	-5.54381e-266	-9.01243e-265	2.4808e-266	6.50155e-265	2.58115e-265	-1.40479e-265	1.51472e-263
5.19797e-268	6.74953e-266	4.14926e-266	-4.7102e-266	-2.67354e-267	4.11439e-267	3.82423e-266	4.02151e-266	1.77856e-266	-5.67047e-266	5.67481e-266	-4.04975e-266	9.07802e-268	-2.67871e-266	-3.91604e-266	-8.2311e-266	-1.1146e-266	7.36783e-267	2.0677e-266	-4.72673e-266	1.70971e-266	-1.53859e-267	-4.50058e-266	1.63934e-266	1.36707e-265	-3.52869e-266	-8.47119e-266	-1.0173e-265	-1.1381e-266	4.29031e-267	1.10336e-264
2.37351e-267	-4.05437e-267	-8.26581e-268	9.36893e-268	-1.22177e-266	1.69647e-267	2.32092e-268	1.23523e-267	-2.26683e-267	2.61129e-267	4.06003e-267	-1.57779e-266	2.78225e-267	3.29466e-268	-1.41504e-268	-5.55516e-267	4.32597e-267	9.1007e-267	-4.70129e-267	1.16136e-267	-4.00627e-268	-1.07808e-268	-9.36889e-267	1.30766e-266	2.53796e-267	3.49593e-267	-5.53845e-267	3.04384e-267	-3.49592e-266	-1.21428e-267	1.5013e-265
-1.30567e-268	-6.70169e-268	4.32719e-268	5.6916e-269	-2.09372e-267	1.37417e-268	-3.81977e-267	-1.23438e-268	7.23236e-269	7.09972e-268	9.54236e-269	-2.66562e-270	-4.42128e-269	2.90874e-268	2.20003e-270	-8.51834e-269	2.41124e-268	-1.21182e-267	-1.76314e-269	-3.9751e-269	-3.72864e-269	3.41884e-269	-3.87397e-269	-1.4115e-267	-5.74628e-268	3.09036e-268	-3.64708e-268	9.01995e-269	1.30166e-268	6.61207e-269	1.33345e-266
5.55569e-272	1.43544e-269	-4.08729e-270	1.91296e-268	1.33016e-270	4.16007e-269	2.19353e-270	-1.3757e-268	-7.48133e-269	-1.28727e-269	-1.28248e-269	3.61867e-269	-3.14649e-269	5.15974e-270	3.02177e-269	2.33473e-269	7.13499e-269	-2.15549e-269	3.20138e-269	8.76254e-270	-2.04671e-269	1.49722e-269	8.75678e-269	-5.9859e-270	-1.57648e-269	1.48874e-270	7.66817e-269	-1.51662e-269	4.44254e-269	3.73944e-269	1.07297e-267
-2.32711e-271	-4.25209e-270	1.74041e-271	-3.94266e-270	-3.09963e-270	1.24594e-270	1.65634e-270	2.00363e-270	-3.23166e-271	2.23376e-269	8.16935e-271	1.04718e-270	3.98446e-270	-1.1755e-270	1.2512e-270	2.41499e-270	-1.20525e-269	-8.72784e-271	-1.75056e-272	3.8417e-270	3.23297e-270	-5.81591e-271	6.7913e-270	1.98315e-270	1.04435e-269	-6.54389e-271	1.71118e-270	-1.95958e-271	3.26242e-271	6.37128e-271	9.32999e-269
-9.28806e-273	-2.34138e-271	6.74109e-273	-2.79106e-272	2.05272e-271	-3.03246e-273	-2.24309e-272	-1.17326e-270	-6.59189e-271	2.07919e-271	-2.31205e-272	-1.39124e-271	3.66153e-271	1.84602e-271	2.00427e-271	-1.3213e-272	1.17203e-271	1.5964e-270	-9.11832e-272	7.10241e-272	-1.9367e-272	-1.18415e-271	-2.55693e-272	-4.10317e-272	-4.62935e-271	3.22733e-271	1.98121e-271	-1.05012e-271	8.62952e-272	-7.54793e-272	6.80659e-270
-4.58623e-273	8.84188e-273	4.48159e-273	1.55052e-272	2.54769e-273	3.87887e-272	8.34152e-272	-1.24117e-271	2.38114e-273	-2.74938e-273	-3.13635e-272	1.12489e-273	-6.1199e-273	4.42527e-272	-2.88014e-273	1.39654e-272	-1.47642e-273	-4.29656e-273	3.53059e-273	1.03738e-272	-1.10034e-271	1.25556e-272	7.80583e-272	3.92101e-272	-1.18689e-272	-1.58197e-272	-6.44669e-273	7.42407e-272	-5.87051e-273	-8.56936e-272	8.46595e-271
8.30889e-274	1.06163e-273	-3.93703e-274	4.96623e-274	1.72694e-273	5.75941e-273	1.81049e-274	-9.14082e-275	9.71173e-274	1.13075e-273	1.40761e-273	-4.58589e-274	-2.9e-274	-3.54221e-274	9.21099e-275	-5.12071e-274	8.35195e-274	7.49906e-273	8.1255e-274	-2.55109e-274	-5.59404e-274	1.29759e-273	1.99477e-274	-1.17792e-273	1.93077e-273	-3.81837e-273	1.37087e-273	2.7993e-273	-2.36494e-273	8.29986e-273	4.89786e-272
-1.13328e-274	7.00384e-274	-4.57484e-275	1.88318e-274	-2.94597e-275	-1.26483e-273	2.17638e-274	-2.38997e-274	1.2329e-274	1.15496e-274	2.67598e-274	-8.05889e-275	3.78475e-275	-2.85269e-275	8.52111e-276	1.15e-273	-3.48419e-275	-1.88594e-274	1.64365e-275	-1.3216e-274	-4.66706e-274	5.28771e-274	1.19263e-275	-2.88987e-274	-6.90012e-275	1.23199e-274	-5.29144e-275	-3.60615e-274	-7.64505e-277	-7.69567e-275	6.96245e-273
7.3657e-278	9.19229e-277	-1.53221e-276	-8.56428e-276	-6.3074e-276	1.48631e-275	5.1194e-275	-1.99636e-274	2.83054e-275	1.34984e-275	1.47057e-274	1.16085e-274	-3.40807e-276	-2.37507e-275	7.42762e-277	-9.90616e-276	3.92113e-276	-3.9827e-276	2.8377e-275	-5.05321e-276	-1.85864e-275	-2.94592e-277	5.91015e-276	4.76335e-276	-4.64455e-277	-1.56191e-275	2.67197e-275	-4.70046e-276	-1.71358e-276	-3.37298e-276	7.49322e-274
2.14955e-277	-4.26671e-277	-6.0179e-277	7.43814e-276	1.61168e-276	9.12905e-276	-4.624e-278	-4.32212e-277	-4.36285e-278	-7.13367e-278	-9.51497e-277	5.07217e-277	-3.60184e-276	-4.41226e-276	2.67873e-278	1.45319e-276	1.1266e-278	7.01016e-277	6.36484e-278	1.45464e-276	1.63497e-277	-3.759e-277	-4.28542e-276	-9.50149e-277	-4.22838e-276	-8.2776e-276	-5.34171e-276	-2.17806e-277	7.29111e-277	2.85032e-278	5.77971e-275
7.45541e-279	-1.41952e-277	1.00363e-278	-1.23587e-278	-1.20604e-277	2.08374e-278	-3.85179e-277	-1.08441e-277	2.9418e-278	-4.45456e-281	2.15917e-277	9.26859e-278	4.68345e-278	5.95148e-278	-9.01202e-278	-6.19895e-278	-9.80093e-278	3.60995e-278	6.04523e-277	1.45056e-278	-6.59039e-279	-8.79177e-278	2.65391e-277	-7.82491e-278	-6.04045e-278	5.8844e-278	-4.44758e-278	5.17706e-278	-1.72538e-277	1.59632e-278	2.99867e-276
1.65908e-280	-3.75722e-280	7.03851e-280	-3.01732e-278	-8.8395e-280	3.19862e-279	-5.02874e-280	8.05634e-279	-1.06168e-279	-9.27299e-279	-1.0353e-278	1.0622e-279	8.19667e-279	-1.6835e-278	-5.86835e-280	-1.06814e-279	5.92789e-279	2.22707e-278	3.02677e-278	-1.18469e-279	4.96527e-279	5.99139e-279	1.05887e-277	-1.50668e-279	-6.47341e-280	-7.7938e-279	-3.91144e-279	1.30585e-279	-9.75509e-280	4.24843e-278	3.27617e-277
1.07636e-280	-1.6044e-280	1.27578e-280	-5.13051e-280	8.25881e-281	3.66798e-280	1.80986e-279	-6.04356e-280	-4.95323e-281	-2.83635e-281	-1.1487e-280	1.07274e-279	-4.6673e-281	9.92054e-280	-3.85034e-279	-7.86092e-280	-6.9244e-280	-2.19362e-278	-2.50704e-279	3.92074e-279	7.11349e-280	-1.31321e-281	1.14952e-279	-5.18509e-281	-2.41725e-280	3.18751e-279	-2.3841e-279	-7.16393e-281	-3.64543e-282	-1.45729e-279	4.90412e-278
6.83849e-282	1.99773e-281	-1.24908e-281	-1.38937e-281	-1.65963e-280	1.7808e-281	1.53913e-280	-2.80006e-281	2.32811e-280	5.00585e-281	-5.45601e-282	3.0032e-280	1.02818e-280	1.44244e-280	-6.34497e-281	2.08541e-280	2.4791e-280	-2.13702e-281	4.8526e-280	-2.65975e-280	7.68481e-281	-9.20954e-281	-1.90647e-280	-2.275e-280	-1.86195e-280	6.9155e-281	1.96352e-281	2.57758e-281	-7.34717e-281	-3.66329e-280	3.87475e-279
9.16271e-284	1.46544e-281	-9.57709e-282	-5.6914e-284	1.43936e-282	-6.01135e-282	1.79143e-281	-1.10092e-281	1.03535e-281	-1.15211e-281	5.76877e-282	4.47021e-283	-2.06206e-282	-1.93011e-282	3.59795e-282	5.78278e-281	-2.49587e-281	-7.97241e-282	-5.79554e-282	-1.52848e-282	4.67787e-281	3.24031e-283	-6.82996e-281	1.93679e-281	2.15035e-282	-1.3015e-282	3.14217e-281	-2.47527e-281	5.15444e-282	-1.42061e-283	3.94211e-280
2.00319e-282	-7.85716e-283	-2.2885e-283	-8.46305e-284	-1.06269e-282	1.0536e-283	1.89604e-282	-6.18213e-283	5.2034e-283	1.35247e-283	7.7538e-284	-7.89731e-284	-5.71353e-283	-1.21255e-282	-4.86277e-283	-3.03808e-283	-4.42901e-283	7.43814e-282	-2.16436e-283	-3.5717e-283	-1.24581e-282	-3.19434e-282	2.89947e-283	9.06071e-285	-2.2124e-283	7.85776e-283	-4.21054e-283	1.07077e-283	7.11103e-285	1.34595e-283	2.50414e-281
-1.17741e-283	7.84763e-286	-3.78689e-283	4.11985e-284	4.24341e-284	5.31421e-285	-2.04531e-283	-3.04506e-283	-9.45867e-285	1.47785e-284	4.16234e-285	-3.66704e-284	-5.77839e-284	7.20353e-285	-8.0541e-284	-1.9567e-284	1.15085e-283	-1.04706e-283	1.76888e-284	1.62591e-283	2.52671e-283	-3.47218e-283	-1.22941e-284	1.62875e-285	-1.56195e-283	1.80139e-283	-6.73981e-284	-1.04878e-284	2.07912e-284	1.39592e-283	2.91385e-282
-2.06804e-286	-3.43426e-285	8.49696e-285	-5.93958e-284	-3.9688e-285	-8.1449e-285	1.04696e-284	3.5557e-286	4.91497e-284	2.27464e-284	3.28843e-286	1.61726e-285	9.93517e-285	3.09235e-284	5.96935e-285	4.09859e-285	4.09565e-285	-2.8259e-285	-5.19412e-285	1.90921e-285	6.45816e-284	-2.42345e-285	4.52774e-285	-1.01609e-285	2.23422e-284	2.06583e-284	-1.46395e-284	1.44439e-285	5.40227e-286	-3.3164e-284	3.98604e-283
-5.3859e-287	-1.26689e-286	3.93331e-287	7.33587e-286	1.44265e-284	-1.96262e-286	1.43288e-285	-1.0366e-285	-1.74029e-285	1.97356e-285	2.33093e-286	2.30594e-286	-3.43724e-287	-1.389e-286	-6.4918e-286	-3.69776e-285	-2.17418e-285	-1.5424e-285	-1.52975e-286	-4.34144e-286	2.79644e-286	-1.03286e-285	-7.14297e-286	3.19439e-286	2.42514e-285	-8.59478e-286	-6.85104e-285	-7.10211e-286	-7.99633e-287	-6.90157e-286	4.50094e-284
-1.35568e-286	2.16217e-286	-2.57848e-287	-2.0201e-286	5.12815e-287	1.2179e-288	2.69138e-287	-5.0106e-287	-1.47027e-287	1.52829e-287	1.1327e-286	3.70666e-287	-2.86048e-287	3.36776e-287	-1.18186e-286	1.13241e-287	2.96553e-289	1.41937e-287	-2.18583e-287	-1.30274e-287	-1.49966e-286	1.95885e-287	-2.84469e-287	-1.40133e-287	-1.44465e-286	1.15907e-286	-4.79082e-287	-6.14362e-288	2.13755e-286	-1.59873e-286	2.03066e-285
-3.80705e-288	-2.01106e-287	3.51281e-289	1.58737e-288	2.53514e-288	3.34526e-288	2.97288e-288	1.14972e-288	2.17518e-289	-4.19806e-287	9.74494e-289	1.07689e-287	7.55425e-287	4.01993e-288	1.46532e-287	1.73545e-287	5.47248e-288	1.36738e-287	-3.02935e-288	-1.79705e-287	1.71729e-287	-1.02016e-287	1.69061e-288	6.5801e-288	1.21998e-288	-1.77812e-288	4.74853e-288	-8.49145e-289	-7.48239e-289	5.92062e-288	2.92427e-286
1.54922e-288	-2.563e-290	-2.03369e-288	-4.8605e-288	-2.99807e-288	-4.11879e-289	7.81996e-290	4.6339e-289	-2.714e-289	2.72736e-289	5.43855e-289	1.30927e-288	-4.13909e-289	9.70444e-291	-2.23136e-290	-1.41387e-288	-2.66674e-289	1.9199e-288	3.90253e-289	-3.26505e-289	1.19747e-288	-3.89949e-289	2.70139e-289	1.68857e-288	2.79627e-288	6.46628e-289	4.68643e-289	2.29057e-288	7.59338e-289	1.28759e-289	3.02173e-287
-7.64254e-290	7.22612e-291	-7.33529e-291	5.97929e-290	-1.15658e-291	7.69041e-289	-3.59209e-290	-3.86691e-292	1.05513e-290	3.39795e-290	-9.97377e-291	-1.40948e-289	5.88841e-290	9.74718e-290	2.54711e-290	-1.26443e-290	1.97271e-290	-2.13563e-290	1.50263e-289	-7.59775e-291	7.57391e-290	3.78967e-290	-1.94691e-289	-5.00248e-290	1.80357e-292	-2.62796e-290	-8.53164e-291	-6.13528e-291	1.01358e-289	-1.75664e-290	2.06456e-288
4.27681e-292	-4.24451e-291	-5.6096e-291	-1.89641e-291	2.23727e-291	2.90161e-291	-5.13251e-292	5.97163e-291	-3.61441e-291	-2.20537e-292	8.61697e-292	8.38426e-291	9.59692e-291	6.77579e-291	-2.12329e-291	1.83322e-290	-6.31355e-292	4.16862e-292	9.54059e-292	1.90114e-290	1.50048e-291	2.81813e-291	-4.31731e-291	-2.20746e-290	-2.78371e-290	7.02642e-291	1.58053e-291	3.2052e-291	1.38338e-290	-9.19273e-291	1.88111e-289
5.45488e-293	-1.02968e-291	1.11044e-292	2.09399e-292	-4.861e-292	1.47945e-292	4.83629e-292	4.47857e-292	2.60475e-291	-8.82817e-292	5.53633e-292	2.81421e-291	-9.8152e-293	-8.21264e-292	1.95588e-293	4.12714e-292	2.87893e-292	1.93627e-292	-3.8167e-292	2.26045e-292	1.3491e-293	5.53326e-293	1.10168e-292	-1.13468e-292	-8.24806e-292	2.35984e-292	-7.87636e-293	-1.03013e-291	3.8449e-292	-1.21682e-292	1.52349e-290
1.30769e-292	-1.59748e-292	6.47218e-294	3.21064e-295	1.97285e-292	-6.42576e-294	4.57553e-293	2.54693e-293	-1.51261e-292	3.50341e-293	-6.93522e-294	-3.22352e-293	-2.42695e-294	-3.70832e-293	4.35312e-293	4.47753e-293	4.71259e-295	-8.12801e-294	4.44948e-295	-1.87244e-292	4.79937e-293	-1.55412e-293	2.03041e-293	2.52992e-293	-7.02852e-293	-6.05123e-294	-1.54151e-292	2.11225e-293	-7.48318e-293	4.15514e-293	1.59895e-291
-5.97582e-295	-1.51039e-294	-1.01988e-294	-7.01795e-295	2.60746e-293	-2.58493e-296	-1.01788e-293	9.97507e-295	1.68742e-294	-3.77883e-294	5.4216e-294	1.74142e-293	2.2521e-294	2.26164e-294	4.72273e-295	-1.63379e-293	6.87711e-294	-1.51497e-294	5.67295e-294	-4.6859e-294	-2.21366e-294	-1.24546e-294	-7.51205e-294	1.73596e-294	-3.57022e-295	4.79978e-295	-6.87763e-294	8.18283e-295	1.11045e-294	2.46987e-294	1.34304e-292
6.96877e-295	1.66924e-294	-1.11744e-294	6.28322e-295	2.15647e-295	-3.42805e-296	-4.65485e-296	-2.36157e-295	8.2282e-297	-2.48986e-296	3.16365e-297	1.43098e-294	5.75551e-296	2.1023e-295	2.98858e-295	-7.28435e-295	-1.48202e-295	-5.74584e-297	8.71633e-296	-1.12202e-294	-9.21926e-296	-3.03193e-296	-2.08416e-295	-1.42718e-296	-8.47541e-297	9.5225e-296	-2.35196e-295	1.01099e-295	-4.66503e-296	9.72229e-295	1.05741e-293
-5.1662e-297	1.88394e-296	-7.67691e-296	-1.75e-295	-3.81832e-295	-8.82336e-298	3.76953e-296	3.88613e-295	1.9371e-296	5.52618e-296	2.57804e-297	-1.42335e-296	-3.75087e-297	-3.75804e-296	5.92857e-296	3.73867e-296	5.03304e-296	-1.83479e-297	5.82466e-297	-9.68797e-297	1.06041e-296	-8.20396e-297	1.09934e-296	-4.52261e-296	-1.43483e-296	-4.13599e-296	-7.01473e-298	-2.10959e-297	4.9503e-297	3.42432e-295	1.86285e-294
3.20638e-297	5.90289e-297	1.09307e-297	1.47438e-297	-8.38583e-298	-2.85179e-297	2.87844e-298	1.81095e-296	1.628e-297	-2.32063e-299	-5.22966e-297	-2.63265e-297	-2.28469e-297	1.76717e-296	-2.66098e-297	9.78162e-297	-3.16901e-297	-2.87037e-297	5.40868e-297	-2.33208e-297	-7.07656e-297	3.07558e-297	-3.10762e-297	3.11898e-297	2.23876e-297	1.93346e-297	-6.08959e-299	6.99862e-298	7.44807e-297	-4.23486e-297	1.22452e-295
2.85202e-297	1.1536e-297	-2.93451e-299	-2.67758e-298	1.58651e-298	7.80595e-300	1.2403e-298	-1.44561e-297	-3.79861e-298	4.16294e-299	-5.46443e-300	2.66586e-299	-4.73662e-299	1.01887e-297	-4.34599e-299	-2.65657e-298	-7.4874e-298	-1.9364e-297	2.94675e-298	-1.455e-298	-1.62492e-297	-6.33641e-298	3.04783e-298	-2.3632e-298	1.45902e-297	-9.32417e-299	-1.40136e-299	1.6286e-298	8.19518e-299	-3.7025e-298	1.59741e-296
8.079e-299	1.88877e-299	-1.21423e-299	7.64642e-299	-2.57493e-299	1.88445e-299	7.6069e-299	-3.81738e-299	1.05824e-299	3.0709e-300	7.0665e-299	2.2122e-298	7.659e-299	-2.20951e-299	-2.31849e-300	1.98265e-299	-1.21571e-299	-1.23911e-299	1.74985e-299	4.2454e-299	-1.675e-299	-6.32572e-300	2.95342e-299	-1.10671e-298	6.91218e-299	-5.79856e-299	2.62517e-300	-8.90745e-300	-6.90829e-299	1.99027e-299	1.2489e-297
2.14404e-300	8.17778e-301	1.67594e-300	-2.38782e-302	-1.38077e-301	5.34335e-301	-8.30083e-301	5.60285e-300	7.17229e-300	-2.90521e-300	4.08491e-300	-3.40983e-300	-6.01831e-300	-1.6429e-300	6.29701e-301	-1.79854e-301	2.01171e-300	4.48905e-300	-8.14377e-301	3.94008e-299	1.02964e-300	9.81303e-301	4.32805e-301	3.98409e-301	-5.51822e-300	-2.65358e-300	1.7355e-299	1.15141e-302	4.25061e-300	2.47507e-300	1.19632e-298
3.14396e-302	4.2305e-301	1.14825e-301	-3.64465e-303	-4.96591e-304	2.99572e-301	2.44894e-302	-3.56048e-301	4.56058e-301	6.75502e-302	-1.37052e-301	1.95972e-301	-3.70066e-301	-2.24451e-302	1.46453e-300	-7.5952e-302	1.41106e-301	-1.00363e-301	-2.90366e-301	5.84952e-302	7.55534e-301	-6.92111e-301	-4.97032e-302	1.26863e-301	3.88961e-301	-7.28593e-302	-1.29146e-301	-1.38604e-301	-1.55284e-301	1.15424e-301	7.25801e-300
1.02707e-302	8.53842e-304	-6.09464e-303	-1.3859e-302	1.95236e-302	1.36067e-303	3.28306e-302	2.3489e-303	-9.94128e-303	1.07468e-301	-3.19967e-302	2.57468e-302	-3.06322e-302	6.78091e-303	-2.04025e-301	-5.12401e-303	-2.84321e-301	2.83426e-302	-3.879e-303	1.95095e-302	-4.65231e-302	5.9814e-303	-2.20849e-302	3.74133e-302	1.03744e-302	-4.02471e-303	-1.74815e-302	-2.68411e-302	-7.14752e-302	-2.33374e-303	1.08944e-300
3.25832e-304	8.14133e-303	-1.08868e-303	-2.25134e-303	-1.21622e-303	-2.17186e-303	1.77315e-303	-1.2278e-302	-4.8073e-303	5.88681e-304	5.5318e-303	-3.28796e-303	-7.69798e-303	-2.89273e-304	3.18257e-303	-9.10789e-304	1.58625e-304	-1.10435e-303	1.83175e-303	-4.45484e-304	7.81789e-304	1.84361e-304	-5.29838e-304	5.05439e-304	-6.95549e-303	-2.09245e-303	-1.42279e-302	3.55651e-305	-8.43901e-303	7.98495e-303	1.0082e-301
3.11235e-305	-6.92488e-304	4.83428e-304	-9.12198e-305	2.11701e-304	-6.396e-305	-1.76195e-304	7.90292e-306	2.11054e-305	-1.17402e-304	-4.84089e-304	1.43892e-304	6.01633e-304	-9.26682e-304	-6.6613e-305	-2.92326e-305	5.45967e-305	-2.77578e-305	6.76993e-305	3.89786e-306	-1.79131e-304	-3.4943e-305	2.44252e-304	1.70649e-304	2.84052e-304	-7.30158e-305	7.56034e-305	8.28615e-305	-4.64582e-304	-4.00991e-305	5.95181e-303
1.85562e-305	-1.71735e-305	8.27802e-305	3.02501e-305	-1.4746e-305	-8.35771e-306	-1.49209e-306	-1.34113e-305	3.59888e-305	-1.86385e-305	-7.06341e-305	6.36339e-306	2.73749e-305	-3.61724e-305	-6.25283e-305	-1.66383e-306	-1.99973e-305	-6.48141e-305	-1.69622e-306	5.29997e-305	7.47823e-305	2.72489e-306	1.38431e-305	-1.69455e-306	1.78749e-305	2.17744e-306	1.96694e-306	-2.70277e-306	-2.0913e-305	2.17189e-304	9.41507e-304
1.45225e-305	5.76825e-306	-5.60677e-307	2.50635e-306	2.87577e-308	6.4533e-308	1.75914e-306	2.61646e-307	-1.50974e-306	-4.59552e-307	-8.79167e-307	5.04043e-306	7.2104e-306	1.95454e-307	1.3105e-306	-3.65377e-306	-2.60575e-307	1.0138e-306	7.92779e-306	3.03471e-306	2.49111e-306	-5.65847e-306	-5.54015e-306	4.83645e-306	8.91625e-307	-1.89911e-306	-2.16424e-306	-6.58324e-307	1.34654e-306	6.83932e-308	8.35222e-305
-2.29039e-308	-1.12977e-307	5.28903e-308	2.54189e-307	0	-3.52622e-308	3.32799e-307	-5.75794e-308	6.94039e-307	-2.53752e-307	-3.08119e-307	4.38852e-307	0	1.19383e-307	5.01213e-307	5.27379e-308	0	1.58825e-307	-5.39184e-307	3.21216e-308	0	-2.84431e-308	6.85289e-307	4.61909e-308	5.82499e-307	-5.94459e-307	7.75836e-308	-4.20869e-308	8.96445e-308	2.4636e-307	6.41674e-306
0	4.41747e-308	-3.79139e-308	0	4.12727e-308	0	0	0	0	6.97969e-308	-3.66753e-308	-2.56103e-308	0	0	0	0	0	0	2.61454e-308	0	0	0	3.30238e-308	0	4.12382e-308	0	0	6.07202e-308	0	0	5.97299e-307
0	0	0	0	0	0	0	0	0	0	0	0	0	0	0	0	0	0	0	0	0	0	0	0	0	0	0	0	0	0	5.07904e-308
0	0	0	0	0	0	0	0	0	0	0	0	0	0	0	0	0	0	0	0	0	0	0	0	0	0	0	0	0	0	0
0	0	0	0	0	0	0	0	0	0	0	0	0	0	0	0	0	0	0	0	0	0	0	0	0	0	0	0	0	0	0
0	0	0	0	0	0	0	0	0	0	0	0	0	0	0	0	0	0	0	0	0	0	0	0	0	0	0	0	0	0	0
0	0	0	0	0	0	0	0	0	0	0	0	0	0	0	0	0	0	0	0	0	0	0	0	0	0	0	0	0	0	0
0	0	0	0	0	0	0	0	0	0	0	0	0	0	0	0	0	0	0	0	0	0	0	0	0	0	0	0	0	0	0
0	0	0	0	0	0	0	0	0	0	0	0	0	0	0	0	0	0	0	0	0	0	0	0	0	0	0	0	0	0	0
0	0	0	0	0	0	0	0	0	0	0	0	0	0	0	0	0	0	0	0	0	0	0	0	0	0	0	0	0	0	0
0	0	0	0	0	0	0	0	0	0	0	0	0	0	0	0	0	0	0	0	0	0	0	0	0	0	0	0	0	0	0
0	0	0	0	0	0	0	0	0	0	0	0	0	0	0	0	0	0	0	0	0	0	0	0	0	0	0	0	0	0	0
0	0	0	0	0	0	0	0	0	0	0	0	0	0	0	0	0	0	0	0	0	0	0	0	0	0	0	0	0	0	0
0	0	0	0	0	0	0	0	0	0	0	0	0	0	0	0	0	0	0	0	0	0	0	0	0	0	0	0	0	0	0
0	0	0	0	0	0	0	0	0	0	0	0	0	0	0	0	0	0	0	0	0	0	0	0	0	0	0	0	0	0	0
0	0	0	0	0	0	0	0	0	0	0	0	0	0	0	0	0	0	0	0	0	0	0	0	0	0	0	0	0	0	0
0	0	0	0	0	0	0	0	0	0	0	0	0	0	0	0	0	0	0	0	0	0	0	0	0	0	0	0	0	0	0
0	0	0	0	0	0	0	0	0	0	0	0	0	0	0	0	0	0	0	0	0	0	0	0	0	0	0	0	0	0	0
0	0	0	0	0	0	0	0	0	0	0	0	0	0	0	0	0	0	0	0	0	0	0	0	0	0	0	0	0	0	0
0	0	0	0	0	0	0	0	0	0	0	0	0	0	0	0	0	0	0	0	0	0	0	0	0	0	0	0	0	0	0
0	0	0	0	0	0	0	0	0	0	0	0	0	0	0	0	0	0	0	0	0	0	0	0	0	0	0	0	0	0	0
0	0	0	0	0	0	0	0	0	0	0	0	0	0	0	0	0	0	0	0	0	0	0	0	0	0	0	0	0	0	0
0	0	0	0	0	0	0	0	0	0	0	0	0	0	0	0	0	0	0	0	0	0	0	0	0	0	0	0	0	0	0
0	0	0	0	0	0	0	0	0	0	0	0	0	0	0	0	0	0	0	0	0	0	0	0	0	0	0	0	0	0	0
0	0	0	0	0	0	0	0	0	0	0	0	0	0	0	0	0	0	0	0	0	0	0	0	0	0	0	0	0	0	0
0	0	0	0	0	0	0	0	0	0	0	0	0	0	0	0	0	0	0	0	0	0	0	0	0	0	0	0	0	0	0
0	0	0	0	0	0	0	0	0	0	0	0	0	0	0	0	0	0	0	0	0	0	0	0	0	0	0	0	0	0	0
0	0	0	0	0	0	0	0	0	0	0	0	0	0	0	0	0	0	0	0	0	0	0	0	0	0	0	0	0	0	0
0	0	0	0	0	0	0	0	0	0	0	0	0	0	0	0	0	0	0	0	0	0	0	0	0	0	0	0	0	0	0
0	0	0	0	0	0	0	0	0	0	0	0	0	0	0	0	0	0	0	0	0	0	0	0	0	0	0	0	0	0	0
0	0	0	0	0	0	0	0	0	0	0	0	0	0	0	0	0	0	0	0	0	0	0	0	0	0	0	0	0	0	0
0	0	0	0	0	0	0	0	0	0	0	0	0	0	0	0	0	0	0	0	0	0	0	0	0	0	0	0	0	0	0
0	0	0	0	0	0	0	0	0	0	0	0	0	0	0	0	0	0	0	0	0	0	0	0	0	0	0	0	0	0	0
0	0	0	0	0	0	0	0	0	0	0	0	0	0	0	0	0	0	0	0	0	0	0	0	0	0	0	0	0	0	0
0	0	0	0	0	0	0	0	0	0	0	0	0	0	0	0	0	0	0	0	0	0	0	0	0	0	0	0	0	0	0
0	0	0	0	0	0	0	0	0	0	0	0	0	0	0	0	0	0	0	0	0	0	0	0	0	0	0	0	0	0	0
0	0	0	0	0	0	0	0	0	0	0	0	0	0	0	0	0	0	0	0	0	0	0	0	0	0	0	0	0	0	0
0	0	0	0	0	0	0	0	0	0	0	0	0	0	0	0	0	0	0	0	0	0	0	0	0	0	0	0	0	0	0
0	0	0	0	0	0	0	0	0	0	0	0	0	0	0	0	0	0	0	0	0	0	0	0	0	0	0	0	0	0	0
0	0	0	0	0	0	0	0	0	0	0	0	0	0	0	0	0	0	0	0	0	0	0	0	0	0	0	0	0	0	0
0	0	0	0	0	0	0	0	0	0	0	0	0	0	0	0	0	0	0	0	0	0	0	0	0	0	0	0	0	0	0
0	0	0	0	0	0	0	0	0	0	0	0	0	0	0	0	0	0	0	0	0	0	0	0	0	0	0	0	0	0	0
0	0	0	0	0	0	0	0	0	0	0	0	0	0	0	0	0	0	0	0	0	0	0	0	0	0	0	0	0	0	0
0	0	0	0	0	0	0	0	0	0	0	0	0	0	0	0	0	0	0	0	0	0	0	0	0	0	0	0	0	0	0
0	0	0	0	0	0	0	0	0	0	0	0	0	0	0	0	0	0	0	0	0	0	0	0	0	0	0	0	0	0	0
0	0	0	0	0	0	0	0	0	0	0	0	0	0	0	0	0	0	0	0	0	0	0	0	0	0	0	0	0	0	0
0	0	0	0	0	0	0	0	0	0	0	0	0	0	0	0	0	0	0	0	0	0	0	0	0	0	0	0	0	0	0
0	0	0	0	0	0	0	0	0	0	0	0	0	0	0	0	0	0	0	0	0	0	0	0	0	0	0	0	0	0	0
0	0	0	0	0	0	0	0	0	0	0	0	0	0	0	0	0	0	0	0	0	0	0	0	0	0	0	0	0	0	0
0	0	0	0	0	0	0	0	0	0	0	0	0	0	0	0	0	0	0	0	0	0	0	0	0	0	0	0	0	0	0
0	0	0	0	0	0	0	0	0	0	0	0	0	0	0	0	0	0	0	0	0	0	0	0	0	0	0	0	0	0	0
0	0	0	0	0	0	0	0	0	0	0	0	0	0	0	0	0	0	0	0	0	0	0	0	0	0	0	0	0	0	0
0	0	0	0	0	0	0	0	0	0	0	0	0	0	0	0	0	0	0	0	0	0	0	0	0	0	0	0	0	0	0
0	0	0	0	0	0	0	0	0	0	0	0	0	0	0	0	0	0	0	0	0	0	0	0	0	0	0	0	0	0	0
0	0	0	0	0	0	0	0	0	0	0	0	0	0	0	0	0	0	0	0	0	0	0	0	0	0	0	0	0	0	0
0	0	0	0	0	0	0	0	0	0	0	0	0	0	0	0	0	0	0	0	0	0	0	0	0	0	0	0	0	0	0
0	0	0	0	0	0	0	0	0	0	0	0	0	0	0	0	0	0	0	0	0	0	0	0	0	0	0	0	0	0	0
0	0	0	0	0	0	0	0	0	0	0	0	0	0	0	0	0	0	0	0	0	0	0	0	0	0	0	0	0	0	0
0	0	0	0	0	0	0	0	0	0	0	0	0	0	0	0	0	0	0	0	0	0	0	0	0	0	0	0	0	0	0
0	0	0	0	0	0	0	0	0	0	0	0	0	0	0	0	0	0	0	0	0	0	0	0	0	0	0	0	0	0	0
0	0	0	0	0	0	0	0	0	0	0	0	0	0	0	0	0	0	0	0	0	0	0	0	0	0	0	0	0	0	0
0	0	0	0	0	0	0	0	0	0	0	0	0	0	0	0	0	0	0	0	0	0	0	0	0	0	0	0	0	0	0
0	0	0	0	0	0	0	0	0	0	0	0	0	0	0	0	0	0	0	0	0	0	0	0	0	0	0	0	0	0	0
0	0	0	0	0	0	0	0	0	0	0	0	0	0	0	0	0	0	0	0	0	0	0	0	0	0	0	0	0	0	0
0	0	0	0	0	0	0	0	0	0	0	0	0	0	0	0	0	0	0	0	0	0	0	0	0	0	0	0	0	0	0
0	0	0	0	0	0	0	0	0	0	0	0	0	0	0	0	0	0	0	0	0	0	0	0	0	0	0	0	0	0	0
0	0	0	0	0	0	0	0	0	0	0	0	0	0	0	0	0	0	0	0	0	0	0	0	0	0	0	0	0	0	0
0	0	0	0	0	0	0	0	0	0	0	0	0	0	0	0	0	0	0	0	0	0	0	0	0	0	0	0	0	0	0
0	0	0	0	0	0	0	0	0	0	0	0	0	0	0	0	0	0	0	0	0	0	0	0	0	0	0	0	0	0	0
0	0	0	0	0	0	0	0	0	0	0	0	0	0	0	0	0	0	0	0	0	0	0	0	0	0	0	0	0	0	0
0	0	0	0	0	0	0	0	0	0	0	0	0	0	0	0	0	0	0	0	0	0	0	0	0	0	0	0	0	0	0
0	0	0	0	0	0	0	0	0	0	0	0	0	0	0	0	0	0	0	0	0	0	0	0	0	0	0	0	0	0	0
0	0	0	0	0	0	0	0	0	0	0	0	0	0	0	0	0	0	0	0	0	0	0	0	0	0	0	0	0	0	0
0	0	0	0	0	0	0	0	0	0	0	0	0	0	0	0	0	0	0	0	0	0	0	0	0	0	0	0	0	0	0
0	0	0	0	0	0	0	0	0	0	0	0	0	0	0	0	0	0	0	0	0	0	0	0	0	0	0	0	0	0	0
0	0	0	0	0	0	0	0	0	0	0	0	0	0	0	0	0	0	0	0	0	0	0	0	0	0	0	0	0	0	0
0	0	0	0	0	0	0	0	0	0	0	0	0	0	0	0	0	0	0	0	0	0	0	0	0	0	0	0	0	0	0
0	0	0	0	0	0	0	0	0	0	0	0	0	0	0	0	0	0	0	0	0	0	0	0	0	0	0	0	0	0	0
0	0	0	0	0	0	0	0	0	0	0	0	0	0	0	0	0	0	0	0	0	0	0	0	0	0	0	0	0	0	0
0	0	0	0	0	0	0	0	0	0	0	0	0	0	0	0	0	0	0	0	0	0	0	0	0	0	0	0	0	0	0
0	0	0	0	0	0	0	0	0	0	0	0	0	0	0	0	0	0	0	0	0	0	0	0	0	0	0	0	0	0	0
0	0	0	0	0	0	0	0	0	0	0	0	0	0	0	0	0	0	0	0	0	0	0	0	0	0	0	0	0	0	0
0	0	0	0	0	0	0	0	0	0	0	0	0	0	0	0	0	0	0	0	0	0	0	0	0	0	0	0	0	0	0
0	0	0	0	0	0	0	0	0	0	0	0	0	0	0	0	0	0	0	0	0	0	0	0	0	0	0	0	0	0	0
0	0	0	0	0	0	0	0	0	0	0	0	0	0	0	0	0	0	0	0	0	0	0	0	0	0	0	0	0	0	0
0	0	0	0	0	0	0	0	0	0	0	0	0	0	0	0	0	0	0	0	0	0	0	0	0	0	0	0	0	0	0
0	0	0	0	0	0	0	0	0	0	0	0	0	0	0	0	0	0	0	0	0	0	0	0	0	0	0	0	0	0	0
0	0	0	0	0	0	0	0	0	0	0	0	0	0	0	0	0	0	0	0	0	0	0	0	0	0	0	0	0	0	0
0	0	0	0	0	0	0	0	0	0	0	0	0	0	0	0	0	0	0	0	0	0	0	0	0	0	0	0	0	0	0
0	0	0	0	0	0	0	0	0	0	0	0	0	0	0	0	0	0	0	0	0	0	0	0	0	0	0	0	0	0	0
0	0	0	0	0	0	0	0	0	0	0	0	0	0	0	0	0	0	0	0	0	0	0	0	0	0	0	0	0	0	0
0	0	0	0	0	0	0	0	0	0	0	0	0	0	0	0	0	0	0	0	0	0	0	0	0	0	0	0	0	0	0
0	0	0	0	0	0	0	0	0	0	0	0	0	0	0	0	0	0	0	0	0	0	0	0	0	0	0	0	0	0	0
0	0	0	0	0	0	0	0	0	0	0	0	0	0	0	0	0	0	0	0	0	0	0	0	0	0	0	0	0	0	0
0	0	0	0	0	0	0	0	0	0	0	0	0	0	0	0	0	0	0	0	0	0	0	0	0	0	0	0	0	0	0
0	0	0	0	0	0	0	0	0	0	0	0	0	0	0	0	0	0	0	0	0	0	0	0	0	0	0	0	0	0	0
0	0	0	0	0	0	0	0	0	0	0	0	0	0	0	0	0	0	0	0	0	0	0	0	0	0	0	0	0	0	0
0	0	0	0	0	0	0	0	0	0	0	0	0	0	0	0	0	0	0	0	0	0	0	0	0	0	0	0	0	0	0
0	0	0	0	0	0	0	0	0	0	0	0	0	0	0	0	0	0	0	0	0	0	0	0	0	0	0	0	0	0	0
0	0	0	0	0	0	0	0	0	0	0	0	0	0	0	0	0	0	0	0	0	0	0	0	0	0	0	0	0	0	0
0	0	0	0	0	0	0	0	0	0	0	0	0	0	0	0	0	0	0	0	0	0	0	0	0	0	0	0	0	0	0
0	0	0	0	0	0	0	0	0	0	0	0	0	0	0	0	0	0	0	0	0	0	0	0	0	0	0	0	0	0	0
0	0	0	0	0	0	0	0	0	0	0	0	0	0	0	0	0	0	0	0	0	0	0	0	0	0	0	0	0	0	0
0	0	0	0	0	0	0	0	0	0	0	0	0	0	0	0	0	0	0	0	0	0	0	0	0	0	0	0	0	0	0
0	0	0	0	0	0	0	0	0	0	0	0	0	0	0	0	0	0	0	0	0	0	0	0	0	0	0	0	0	0	0
0	0	0	0	0	0	0	0	0	0	0	0	0	0	0	0	0	0	0	0	0	0	0	0	0	0	0	0	0	0	0
0	0	0	0	0	0	0	0	0	0	0	0	0	0	0	0	0	0	0	0	0	0	0	0	0	0	0	0	0	0	0
0	0	0	0	0	0	0	0	0	0	0	0	0	0	0	0	0	0	0	0	0	0	0	0	0	0	0	0	0	0	0
0	0	0	0	0	0	0	0	0	0	0	0	0	0	0	0	0	0	0	0	0	0	0	0	0	0	0	0	0	0	0
0	0	0	0	0	0	0	0	0	0	0	0	0	0	0	0	0	0	0	0	0	0	0	0	0	0	0	0	0	0	0
0	0	0	0	0	0	0	0	0	0	0	0	0	0	0	0	0	0	0	0	0	0	0	0	0	0	0	0	0	0	0
0	0	0	0	0	0	0	0	0	0	0	0	0	0	0	0	0	0	0	0	0	0	0	0	0	0	0	0	0	0	0
0	0	0	0	0	0	0	0	0	0	0	0	0	0	0	0	0	0	0	0	0	0	0	0	0	0	0	0	0	0	0
0	0	0	0	0	0	0	0	0	0	0	0	0	0	0	0	0	0	0	0	0	0	0	0	0	0	0	0	0	0	0
0	0	0	0	0	0	0	0	0	0	0	0	0	0	0	0	0	0	0	0	0	0	0	0	0	0	0	0	0	0	0
0	0	0	0	0	0	0	0	0	0	0	0	0	0	0	0	0	0	0	0	0	0	0	0	0	0	0	0	0	0	0
0	0	0	0	0	0	0	0	0	0	0	0	0	0	0	0	0	0	0	0	0	0	0	0	0	0	0	0	0	0	0
0	0	0	0	0	0	0	0	0	0	0	0	0	0	0	0	0	0	0	0	0	0	0	0	0	0	0	0	0	0	0
0	0	0	0	0	0	0	0	0	0	0	0	0	0	0	0	0	0	0	0	0	0	0	0	0	0	0	0	0	0	0
0	0	0	0	0	0	0	0	0	0	0	0	0	0	0	0	0	0	0	0	0	0	0	0	0	0	0	0	0	0	0
0	0	0	0	0	0	0	0	0	0	0	0	0	0	0	0	0	0	0	0	0	0	0	0	0	0	0	0	0	0	0
0	0	0	0	0	0	0	0	0	0	0	0	0	0	0	0	0	0	0	0	0	0	0	0	0	0	0	0	0	0	0
0	0	0	0	0	0	0	0	0	0	0	0	0	0	0	0	0	0	0	0	0	0	0	0	0	0	0	0	0	0	0
0	0	0	0	0	0	0	0	0	0	0	0	0	0	0	0	0	0	0	0	0	0	0	0	0	0	0	0	0	0	0
0	0	0	0	0	0	0	0	0	0	0	0	0	0	0	0	0	0	0	0	0	0	0	0	0	0	0	0	0	0	0
0	0	0	0	0	0	0	0	0	0	0	0	0	0	0	0	0	0	0	0	0	0	0	0	0	0	0	0	0	0	0
0	0	0	0	0	0	0	0	0	0	0	0	0	0	0	0	0	0	0	0	0	0	0	0	0	0	0	0	0	0	0
0	0	0	0	0	0	0	0	0	0	0	0	0	0	0	0	0	0	0	0	0	0	0	0	0	0	0	0	0	0	0
0	0	0	0	0	0	0	0	0	0	0	0	0	0	0	0	0	0	0	0	0	0	0	0	0	0	0	0	0	0	0
0	0	0	0	0	0	0	0	0	0	0	0	0	0	0	0	0	0	0	0	0	0	0	0	0	0	0	0	0	0	0
0	0	0	0	0	0	0	0	0	0	0	0	0	0	0	0	0	0	0	0	0	0	0	0	0	0	0	0	0	0	0
0	0	0	0	0	0	0	0	0	0	0	0	0	0	0	0	0	0	0	0	0	0	0	0	0	0	0	0	0	0	0
0	0	0	0	0	0	0	0	0	0	0	0	0	0	0	0	0	0	0	0	0	0	0	0	0	0	0	0	0	0	0
0	0	0	0	0	0	0	0	0	0	0	0	0	0	0	0	0	0	0	0	0	0	0	0	0	0	0	0	0	0	0
0	0	0	0	0	0	0	0	0	0	0	0	0	0	0	0	0	0	0	0	0	0	0	0	0	0	0	0	0	0	0
0	0	0	0	0	0	0	0	0	0	0	0	0	0	0	0	0	0	0	0	0	0	0	0	0	0	0	0	0	0	0
0	0	0	0	0	0	0	0	0	0	0	0	0	0	0	0	0	0	0	0	0	0	0	0	0	0	0	0	0	0	0
0	0	0	0	0	0	0	0	0	0	0	0	0	0	0	0	0	0	0	0	0	0	0	0	0	0	0	0	0	0	0
0	0	0	0	0	0	0	0	0	0	0	0	0	0	0	0	0	0	0	0	0	0	0	0	0	0	0	0	0	0	0
0	0	0	0	0	0	0	0	0	0	0	0	0	0	0	0	0	0	0	0	0	0	0	0	0	0	0	0	0	0	0
0	0	0	0	0	0	0	0	0	0	0	0	0	0	0	0	0	0	0	0	0	0	0	0	0	0	0	0	0	0	0
0	0	0	0	0	0	0	0	0	0	0	0	0	0	0	0	0	0	0	0	0	0	0	0	0	0	0	0	0	0	0
0	0	0	0	0	0	0	0	0	0	0	0	0	0	0	0	0	0	0	0	0	0	0	0	0	0	0	0	0	0	0
0	0	0	0	0	0	0	0	0	0	0	0	0	0	0	0	0	0	0	0	0	0	0	0	0	0	0	0	0	0	0
0	0	0	0	0	0	0	0	0	0	0	0	0	0	0	0	0	0	0	0	0	0	0	0	0	0	0	0	0	0	0
0	0	0	0	0	0	0	0	0	0	0	0	0	0	0	0	0	0	0	0	0	0	0	0	0	0	0	0	0	0	0
0	0	0	0	0	0	0	0	0	0	0	0	0	0	0	0	0	0	0	0	0	0	0	0	0	0	0	0	0	0	0
0	0	0	0	0	0	0	0	0	0	0	0	0	0	0	0	0	0	0	0	0	0	0	0	0	0	0	0	0	0	0
0	0	0	0	0	0	0	0	0	0	0	0	0	0	0	0	0	0	0	0	0	0	0	0	0	0	0	0	0	0	0
0	0	0	0	0	0	0	0	0	0	0	0	0	0	0	0	0	0	0	0	0	0	0	0	0	0	0	0	0	0	0
0	0	0	0	0	0	0	0	0	0	0	0	0	0	0	0	0	0	0	0	0	0	0	0	0	0	0	0	0	0	0
0	0	0	0	0	0	0	0	0	0	0	0	0	0	0	0	0	0	0	0	0	0	0	0	0	0	0	0	0	0	0
0	0	0	0	0	0	0	0	0	0	0	0	0	0	0	0	0	0	0	0	0	0	0	0	0	0	0	0	0	0	0
0	0	0	0	0	0	0	0	0	0	0	0	0	0	0	0	0	0	0	0	0	0	0	0	0	0	0	0	0	0	0
0	0	0	0	0	0	0	0	0	0	0	0	0	0	0	0	0	0	0	0	0	0	0	0	0	0	0	0	0	0	0
0	0	0	0	0	0	0	0	0	0	0	0	0	0	0	0	0	0	0	0	0	0	0	0	0	0	0	0	0	0	0
0	0	0	0	0	0	0	0	0	0	0	0	0	0	0	0	0	0	0	0	0	0	0	0	0	0	0	0	0	0	0
0	0	0	0	0	0	0	0	0	0	0	0	0	0	0	0	0	0	0	0	0	0	0	0	0	0	0	0	0	0	0
0	0	0	0	0	0	0	0	0	0	0	0	0	0	0	0	0	0	0	0	0	0	0	0	0	0	0	0	0	0	0
0	0	0	0	0	0	0	0	0	0	0	0	0	0	0	0	0	0	0	0	0	0	0	0	0	0	0	0	0	0	0
0	0	0	0	0	0	0	0	0	0	0	0	0	0	0	0	0	0	0	0	0	0	0	0	0	0	0	0	0	0	0
0	0	0	0	0	0	0	0	0	0	0	0	0	0	0	0	0	0	0	0	0	0	0	0	0	0	0	0	0	0	0
0	0	0	0	0	0	0	0	0	0	0	0	0	0	0	0	0	0	0	0	0	0	0	0	0	0	0	0	0	0	0
0	0	0	0	0	0	0	0	0	0	0	0	0	0	0	0	0	0	0	0	0	0	0	0	0	0	0	0	0	0	0
0	0	0	0	0	0	0	0	0	0	0	0	0	0	0	0	0	0	0	0	0	0	0	0	0	0	0	0	0	0	0
0	0	0	0	0	0	0	0	0	0	0	0	0	0	0	0	0	0	0	0	0	0	0	0	0	0	0	0	0	0	0
0	0	0	0	0	0	0	0	0	0	0	0	0	0	0	0	0	0	0	0	0	0	0	0	0	0	0	0	0	0	0
0	0	0	0	0	0	0	0	0	0	0	0	0	0	0	0	0	0	0	0	0	0	0	0	0	0	0	0	0	0	0
0	0	0	0	0	0	0	0	0	0	0	0	0	0	0	0	0	0	0	0	0	0	0	0	0	0	0	0	0	0	0
0	0	0	0	0	0	0	0	0	0	0	0	0	0	0	0	0	0	0	0	0	0	0	0	0	0	0	0	0	0	0
0	0	0	0	0	0	0	0	0	0	0	0	0	0	0	0	0	0	0	0	0	0	0	0	0	0	0	0	0	0	0
0	0	0	0	0	0	0	0	0	0	0	0	0	0	0	0	0	0	0	0	0	0	0	0	0	0	0	0	0	0	0
0	0	0	0	0	0	0	0	0	0	0	0	0	0	0	0	0	0	0	0	0	0	0	0	0	0	0	0	0	0	0
0	0	0	0	0	0	0	0	0	0	0	0	0	0	0	0	0	0	0	0	0	0	0	0	0	0	0	0	0	0	0
0	0	0	0	0	0	0	0	0	0	0	0	0	0	0	0	0	0	0	0	0	0	0	0	0	0	0	0	0	0	0
0	0	0	0	0	0	0	0	0	0	0	0	0	0	0	0	0	0	0	0	0	0	0	0	0	0	0	0	0	0	0
0	0	0	0	0	0	0	0	0	0	0	0	0	0	0	0	0	0	0	0	0	0	0	0	0	0	0	0	0	0	0
0	0	0	0	0	0	0	0	0	0	0	0	0	0	0	0	0	0	0	0	0	0	0	0	0	0	0	0	0	0	0
0	0	0	0	0	0	0	0	0	0	0	0	0	0	0	0	0	0	0	0	0	0	0	0	0	0	0	0	0	0	0
0	0	0	0	0	0	0	0	0	0	0	0	0	0	0	0	0	0	0	0	0	0	0	0	0	0	0	0	0	0	0
0	0	0	0	0	0	0	0	0	0	0	0	0	0	0	0	0	0	0	0	0	0	0	0	0	0	0	0	0	0	0
0	0	0	0	0	0	0	0	0	0	0	0	0	0	0	0	0	0	0	0	0	0	0	0	0	0	0	0	0	0	0
0	0	0	0	0	0	0	0	0	0	0	0	0	0	0	0	0	0	0	0	0	0	0	0	0	0	0	0	0	0	0
0	0	0	0	0	0	0	0	0	0	0	0	0	0	0	0	0	0	0	0	0	0	0	0	0	0	0	0	0	0	0
0	0	0	0	0	0	0	0	0	0	0	0	0	0	0	0	0	0	0	0	0	0	0	0	0	0	0	0	0	0	0
0	0	0	0	0	0	0	0	0	0	0	0	0	0	0	0	0	0	0	0	0	0	0	0	0	0	0	0	0	0	0
0	0	0	0	0	0	0	0	0	0	0	0	0	0	0	0	0	0	0	0	0	0	0	0	0	0	0	0	0	0	0
0	0	0	0	0	0	0	0	0	0	0	0	0	0	0	0	0	0	0	0	0	0	0	0	0	0	0	0	0	0	0
0	0	0	0	0	0	0	0	0	0	0	0	0	0	0	0	0	0	0	0	0	0	0	0	0	0	0	0	0	0	0
0	0	0	0	0	0	0	0	0	0	0	0	0	0	0	0	0	0	0	0	0	0	0	0	0	0	0	0	0	0	0
0	0	0	0	0	0	0	0	0	0	0	0	0	0	0	0	0	0	0	0	0	0	0	0	0	0	0	0	0	0	0
0	0	0	0	0	0	0	0	0	0	0	0	0	0	0	0	0	0	0	0	0	0	0	0	0	0	0	0	0	0	0
0	0	0	0	0	0	0	0	0	0	0	0	0	0	0	0	0	0	0	0	0	0	0	0	0	0	0	0	0	0	0
0	0	0	0	0	0	0	0	0	0	0	0	0	0	0	0	0	0	0	0	0	0	0	0	0	0	0	0	0	0	0
0	0	0	0	0	0	0	0	0	0	0	0	0	0	0	0	0	0	0	0	0	0	0	0	0	0	0	0	0	0	0
0	0	0	0	0	0	0	0	0	0	0	0	0	0	0	0	0	0	0	0	0	0	0	0	0	0	0	0	0	0	0
0	0	0	0	0	0	0	0	0	0	0	0	0	0	0	0	0	0	0	0	0	0	0	0	0	0	0	0	0	0	0
0	0	0	0	0	0	0	0	0	0	0	0	0	0	0	0	0	0	0	0	0	0	0	0	0	0	0	0	0	0	0
0	0	0	0	0	0	0	0	0	0	0	0	0	0	0	0	0	0	0	0	0	0	0	0	0	0	0	0	0	0	0
0	0	0	0	0	0	0	0	0	0	0	0	0	0	0	0	0	0	0	0	0	0	0	0	0	0	0	0	0	0	0
0	0	0	0	0	0	0	0	0	0	0	0	0	0	0	0	0	0	0	0	0	0	0	0	0	0	0	0	0	0	0
0	0	0	0	0	0	0	0	0	0	0	0	0	0	0	0	0	0	0	0	0	0	0	0	0	0	0	0	0	0	0
0	0	0	0	0	0	0	0	0	0	0	0	0	0	0	0	0	0	0	0	0	0	0	0	0	0	0	0	0	0	0
0	0	0	0	0	0	0	0	0	0	0	0	0	0	0	0	0	0	0	0	0	0	0	0	0	0	0	0	0	0	0
0	0	0	0	0	0	0	0	0	0	0	0	0	0	0	0	0	0	0	0	0	0	0	0	0	0	0	0	0	0	0
0	0	0	0	0	0	0	0	0	0	0	0	0	0	0	0	0	0	0	0	0	0	0	0	0	0	0	0	0	0	0
0	0	0	0	0	0	0	0	0	0	0	0	0	0	0	0	0	0	0	0	0	0	0	0	0	0	0	0	0	0	0
0	0	0	0	0	0	0	0	0	0	0	0	0	0	0	0	0	0	0	0	0	0	0	0	0	0	0	0	0	0	0
0	0	0	0	0	0	0	0	0	0	0	0	0	0	0	0	0	0	0	0	0	0	0	0	0	0	0	0	0	0	0
0	0	0	0	0	0	0	0	0	0	0	0	0	0	0	0	0	0	0	0	0	0	0	0	0	0	0	0	0	0	0
0	0	0	0	0	0	0	0	0	0	0	0	0	0	0	0	0	0	0	0	0	0	0	0	0	0	0	0	0	0	0
0	0	0	0	0	0	0	0	0	0	0	0	0	0	0	0	0	0	0	0	0	0	0	0	0	0	0	0	0	0	0
0	0	0	0	0	0	0	0	0	0	0	0	0	0	0	0	0	0	0	0	0	0	0	0	0	0	0	0	0	0	0
0	0	0	0	0	0	0	0	0	0	0	0	0	0	0	0	0	0	0	0	0	0	0	0	0	0	0	0	0	0	0
0	0	0	0	0	0	0	0	0	0	0	0	0	0	0	0	0	0	0	0	0	0	0	0	0	0	0	0	0	0	0
0	0	0	0	0	0	0	0	0	0	0	0	0	0	0	0	0	0	0	0	0	0	0	0	0	0	0	0	0	0	0
0	0	0	0	0	0	0	0	0	0	0	0	0	0	0	0	0	0	0	0	0	0	0	0	0	0	0	0	0	0	0
0	0	0	0	0	0	0	0	0	0	0	0	0	0	0	0	0	0	0	0	0	0	0	0	0	0	0	0	0	0	0
0	0	0	0	0	0	0	0	0	0	0	0	0	0	0	0	0	0	0	0	0	0	0	0	0	0	0	0	0	0	0
0	0	0	0	0	0	0	0	0	0	0	0	0	0	0	0	0	0	0	0	0	0	0	0	0	0	0	0	0	0	0
0	0	0	0	0	0	0	0	0	0	0	0	0	0	0	0	0	0	0	0	0	0	0	0	0	0	0	0	0	0	0
0	0	0	0	0	0	0	0	0	0	0	0	0	0	0	0	0	0	0	0	0	0	0	0	0	0	0	0	0	0	0
0	0	0	0	0	0	0	0	0	0	0	0	0	0	0	0	0	0	0	0	0	0	0	0	0	0	0	0	0	0	0
0	0	0	0	0	0	0	0	0	0	0	0	0	0	0	0	0	0	0	0	0	0	0	0	0	0	0	0	0	0	0
0	0	0	0	0	0	0	0	0	0	0	0	0	0	0	0	0	0	0	0	0	0	0	0	0	0	0	0	0	0	0
0	0	0	0	0	0	0	0	0	0	0	0	0	0	0	0	0	0	0	0	0	0	0	0	0	0	0	0	0	0	0
0	0	0	0	0	0	0	0	0	0	0	0	0	0	0	0	0	0	0	0	0	0	0	0	0	0	0	0	0	0	0
0	0	0	0	0	0	0	0	0	0	0	0	0	0	0	0	0	0	0	0	0	0	0	0	0	0	0	0	0	0	0
0	0	0	0	0	0	0	0	0	0	0	0	0	0	0	0	0	0	0	0	0	0	0	0	0	0	0	0	0	0	0
0	0	0	0	0	0	0	0	0	0	0	0	0	0	0	0	0	0	0	0	0	0	0	0	0	0	0	0	0	0	0
0	0	0	0	0	0	0	0	0	0	0	0	0	0	0	0	0	0	0	0	0	0	0	0	0	0	0	0	0	0	0
0	0	0	0	0	0	0	0	0	0	0	0	0	0	0	0	0	0	0	0	0	0	0	0	0	0	0	0	0	0	0
0	0	0	0	0	0	0	0	0	0	0	0	0	0	0	0	0	0	0	0	0	0	0	0	0	0	0	0	0	0	0
0	0	0	0	0	0	0	0	0	0	0	0	0	0	0	0	0	0	0	0	0	0	0	0	0	0	0	0	0	0	0
0	0	0	0	0	0	0	0	0	0	0	0	0	0	0	0	0	0	0	0	0	0	0	0	0	0	0	0	0	0	0
0	0	0	0	0	0	0	0	0	0	0	0	0	0	0	0	0	0	0	0	0	0	0	0	0	0	0	0	0	0	0
0	0	0	0	0	0	0	0	0	0	0	0	0	0	0	0	0	0	0	0	0	0	0	0	0	0	0	0	0	0	0
0	0	0	0	0	0	0	0	0	0	0	0	0	0	0	0	0	0	0	0	0	0	0	0	0	0	0	0	0	0	0
0	0	0	0	0	0	0	0	0	0	0	0	0	0	0	0	0	0	0	0	0	0	0	0	0	0	0	0	0	0	0
0	0	0	0	0	0	0	0	0	0	0	0	0	0	0	0	0	0	0	0	0	0	0	0	0	0	0	0	0	0	0
0	0	0	0	0	0	0	0	0	0	0	0	0	0	0	0	0	0	0	0	0	0	0	0	0	0	0	0	0	0	0
0	0	0	0	0	0	0	0	0	0	0	0	0	0	0	0	0	0	0	0	0	0	0	0	0	0	0	0	0	0	0
0	0	0	0	0	0	0	0	0	0	0	0	0	0	0	0	0	0	0	0	0	0	0	0	0	0	0	0	0	0	0
0	0	0	0	0	0	0	0	0	0	0	0	0	0	0	0	0	0	0	0	0	0	0	0	0	0	0	0	0	0	0
0	0	0	0	0	0	0	0	0	0	0	0	0	0	0	0	0	0	0	0	0	0	0	0	0	0	0	0	0	0	0
0	0	0	0	0	0	0	0	0	0	0	0	0	0	0	0	0	0	0	0	0	0	0	0	0	0	0	0	0	0	0
0	0	0	0	0	0	0	0	0	0	0	0	0	0	0	0	0	0	0	0	0	0	0	0	0	0	0	0	0	0	0
0	0	0	0	0	0	0	0	0	0	0	0	0	0	0	0	0	0	0	0	0	0	0	0	0	0	0	0	0	0	0
0	0	0	0	0	0	0	0	0	0	0	0	0	0	0	0	0	0	0	0	0	0	0	0	0	0	0	0	0	0	0
0	0	0	0	0	0	0	0	0	0	0	0	0	0	0	0	0	0	0	0	0	0	0	0	0	0	0	0	0	0	0
0	0	0	0	0	0	0	0	0	0	0	0	0	0	0	0	0	0	0	0	0	0	0	0	0	0	0	0	0	0	0
0	0	0	0	0	0	0	0	0	0	0	0	0	0	0	0	0	0	0	0	0	0	0	0	0	0	0	0	0	0	0
0	0	0	0	0	0	0	0	0	0	0	0	0	0	0	0	0	0	0	0	0	0	0	0	0	0	0	0	0	0	0
0	0	0	0	0	0	0	0	0	0	0	0	0	0	0	0	0	0	0	0	0	0	0	0	0	0	0	0	0	0	0
0	0	0	0	0	0	0	0	0	0	0	0	0	0	0	0	0	0	0	0	0	0	0	0	0	0	0	0	0	0	0
0	0	0	0	0	0	0	0	0	0	0	0	0	0	0	0	0	0	0	0	0	0	0	0	0	0	0	0	0	0	0
0	0	0	0	0	0	0	0	0	0	0	0	0	0	0	0	0	0	0	0	0	0	0	0	0	0	0	0	0	0	0
0	0	0	0	0	0	0	0	0	0	0	0	0	0	0	0	0	0	0	0	0	0	0	0	0	0	0	0	0	0	0
0	0	0	0	0	0	0	0	0	0	0	0	0	0	0	0	0	0	0	0	0	0	0	0	0	0	0	0	0	0	0
0	0	0	0	0	0	0	0	0	0	0	0	0	0	0	0	0	0	0	0	0	0	0	0	0	0	0	0	0	0	0
0	0	0	0	0	0	0	0	0	0	0	0	0	0	0	0	0	0	0	0	0	0	0	0	0	0	0	0	0	0	0
0	0	0	0	0	0	0	0	0	0	0	0	0	0	0	0	0	0	0	0	0	0	0	0	0	0	0	0	0	0	0
0	0	0	0	0	0	0	0	0	0	0	0	0	0	0	0	0	0	0	0	0	0	0	0	0	0	0	0	0	0	0
0	0	0	0	0	0	0	0	0	0	0	0	0	0	0	0	0	0	0	0	0	0	0	0	0	0	0	0	0	0	0
0	0	0	0	0	0	0	0	0	0	0	0	0	0	0	0	0	0	0	0	0	0	0	0	0	0	0	0	0	0	0
0	0	0	0	0	0	0	0	0	0	0	0	0	0	0	0	0	0	0	0	0	0	0	0	0	0	0	0	0	0	0
0	0	0	0	0	0	0	0	0	0	0	0	0	0	0	0	0	0	0	0	0	0	0	0	0	0	0	0	0	0	0
0	0	0	0	0	0	0	0	0	0	0	0	0	0	0	0	0	0	0	0	0	0	0	0	0	0	0	0	0	0	0
0	0	0	0	0	0	0	0	0	0	0	0	0	0	0	0	0	0	0	0	0	0	0	0	0	0	0	0	0	0	0
0	0	0	0	0	0	0	0	0	0	0	0	0	0	0	0	0	0	0	0	0	0	0	0	0	0	0	0	0	0	0
0	0	0	0	0	0	0	0	0	0	0	0	0	0	0	0	0	0	0	0	0	0	0	0	0	0	0	0	0	0	0
0	0	0	0	0	0	0	0	0	0	0	0	0	0	0	0	0	0	0	0	0	0	0	0	0	0	0	0	0	0	0
0	0	0	0	0	0	0	0	0	0	0	0	0	0	0	0	0	0	0	0	0	0	0	0	0	0	0	0	0	0	0
0	0	0	0	0	0	0	0	0	0	0	0	0	0	0	0	0	0	0	0	0	0	0	0	0	0	0	0	0	0	0
0	0	0	0	0	0	0	0	0	0	0	0	0	0	0	0	0	0	0	0	0	0	0	0	0	0	0	0	0	0	0
0	0	0	0	0	0	0	0	0	0	0	0	0	0	0	0	0	0	0	0	0	0	0	0	0	0	0	0	0	0	0
0	0	0	0	0	0	0	0	0	0	0	0	0	0	0	0	0	0	0	0	0	0	0	0	0	0	0	0	0	0	0
0	0	0	0	0	0	0	0	0	0	0	0	0	0	0	0	0	0	0	0	0	0	0	0	0	0	0	0	0	0	0
0	0	0	0	0	0	0	0	0	0	0	0	0	0	0	0	0	0	0	0	0	0	0	0	0	0	0	0	0	0	0
0	0	0	0	0	0	0	0	0	0	0	0	0	0	0	0	0	0	0	0	0	0	0	0	0	0	0	0	0	0	0
0	0	0	0	0	0	0	0	0	0	0	0	0	0	0	0	0	0	0	0	0	0	0	0	0	0	0	0	0	0	0
0	0	0	0	0	0	0	0	0	0	0	0	0	0	0	0	0	0	0	0	0	0	0	0	0	0	0	0	0	0	0
0	0	0	0	0	0	0	0	0	0	0	0	0	0	0	0	0	0	0	0	0	0	0	0	0	0	0	0	0	0	0
0	0	0	0	0	0	0	0	0	0	0	0	0	0	0	0	0	0	0	0	0	0	0	0	0	0	0	0	0	0	0
0	0	0	0	0	0	0	0	0	0	0	0	0	0	0	0	0	0	0	0	0	0	0	0	0	0	0	0	0	0	0
0	0	0	0	0	0	0	0	0	0	0	0	0	0	0	0	0	0	0	0	0	0	0	0	0	0	0	0	0	0	0
0	0	0	0	0	0	0	0	0	0	0	0	0	0	0	0	0	0	0	0	0	0	0	0	0	0	0	0	0	0	0
0	0	0	0	0	0	0	0	0	0	0	0	0	0	0	0	0	0	0	0	0	0	0	0	0	0	0	0	0	0	0
0	0	0	0	0	0	0	0	0	0	0	0	0	0	0	0	0	0	0	0	0	0	0	0	0	0	0	0	0	0	0
0	0	0	0	0	0	0	0	0	0	0	0	0	0	0	0	0	0	0	0	0	0	0	0	0	0	0	0	0	0	0
0	0	0	0	0	0	0	0	0	0	0	0	0	0	0	0	0	0	0	0	0	0	0	0	0	0	0	0	0	0	0
0	0	0	0	0	0	0	0	0	0	0	0	0	0	0	0	0	0	0	0	0	0	0	0	0	0	0	0	0	0	0
0	0	0	0	0	0	0	0	0	0	0	0	0	0	0	0	0	0	0	0	0	0	0	0	0	0	0	0	0	0	0
0	0	0	0	0	0	0	0	0	0	0	0	0	0	0	0	0	0	0	0	0	0	0	0	0	0	0	0	0	0	0
0	0	0	0	0	0	0	0	0	0	0	0	0	0	0	0	0	0	0	0	0	0	0	0	0	0	0	0	0	0	0
0	0	0	0	0	0	0	0	0	0	0	0	0	0	0	0	0	0	0	0	0	0	0	0	0	0	0	0	0	0	0
0	0	0	0	0	0	0	0	0	0	0	0	0	0	0	0	0	0	0	0	0	0	0	0	0	0	0	0	0	0	0
0	0	0	0	0	0	0	0	0	0	0	0	0	0	0	0	0	0	0	0	0	0	0	0	0	0	0	0	0	0	0
0	0	0	0	0	0	0	0	0	0	0	0	0	0	0	0	0	0	0	0	0	0	0	0	0	0	0	0	0	0	0
0	0	0	0	0	0	0	0	0	0	0	0	0	0	0	0	0	0	0	0	0	0	0	0	0	0	0	0	0	0	0
0	0	0	0	0	0	0	0	0	0	0	0	0	0	0	0	0	0	0	0	0	0	0	0	0	0	0	0	0	0	0
0	0	0	0	0	0	0	0	0	0	0	0	0	0	0	0	0	0	0	0	0	0	0	0	0	0	0	0	0	0	0
0	0	0	0	0	0	0	0	0	0	0	0	0	0	0	0	0	0	0	0	0	0	0	0	0	0	0	0	0	0	0
0	0	0	0	0	0	0	0	0	0	0	0	0	0	0	0	0	0	0	0	0	0	0	0	0	0	0	0	0	0	0
0	0	0	0	0	0	0	0	0	0	0	0	0	0	0	0	0	0	0	0	0	0	0	0	0	0	0	0	0	0	0
0	0	0	0	0	0	0	0	0	0	0	0	0	0	0	0	0	0	0	0	0	0	0	0	0	0	0	0	0	0	0
0	0	0	0	0	0	0	0	0	0	0	0	0	0	0	0	0	0	0	0	0	0	0	0	0	0	0	0	0	0	0
0	0	0	0	0	0	0	0	0	0	0	0	0	0	0	0	0	0	0	0	0	0	0	0	0	0	0	0	0	0	0
0	0	0	0	0	0	0	0	0	0	0	0	0	0	0	0	0	0	0	0	0	0	0	0	0	0	0	0	0	0	0
0	0	0	0	0	0	0	0	0	0	0	0	0	0	0	0	0	0	0	0	0	0	0	0	0	0	0	0	0	0	0
0	0	0	0	0	0	0	0	0	0	0	0	0	0	0	0	0	0	0	0	0	0	0	0	0	0	0	0	0	0	0
0	0	0	0	0	0	0	0	0	0	0	0	0	0	0	0	0	0	0	0	0	0	0	0	0	0	0	0	0	0	0
0	0	0	0	0	0	0	0	0	0	0	0	0	0	0	0	0	0	0	0	0	0	0	0	0	0	0	0	0	0	0
0	0	0	0	0	0	0	0	0	0	0	0	0	0	0	0	0	0	0	0	0	0	0	0	0	0	0	0	0	0	0
0	0	0	0	0	0	0	0	0	0	0	0	0	0	0	0	0	0	0	0	0	0	0	0	0	0	0	0	0	0	0
0	0	0	0	0	0	0	0	0	0	0	0	0	0	0	0	0	0	0	0	0	0	0	0	0	0	0	0	0	0	0
0	0	0	0	0	0	0	0	0	0	0	0	0	0	0	0	0	0	0	0	0	0	0	0	0	0	0	0	0	0	0
0	0	0	0	0	0	0	0	0	0	0	0	0	0	0	0	0	0	0	0	0	0	0	0	0	0	0	0	0	0	0
0	0	0	0	0	0	0	0	0	0	0	0	0	0	0	0	0	0	0	0	0	0	0	0	0	0	0	0	0	0	0
0	0	0	0	0	0	0	0	0	0	0	0	0	0	0	0	0	0	0	0	0	0	0	0	0	0	0	0	0	0	0
0	0	0	0	0	0	0	0	0	0	0	0	0	0	0	0	0	0	0	0	0	0	0	0	0	0	0	0	0	0	0
0	0	0	0	0	0	0	0	0	0	0	0	0	0	0	0	0	0	0	0	0	0	0	0	0	0	0	0	0	0	0
0	0	0	0	0	0	0	0	0	0	0	0	0	0	0	0	0	0	0	0	0	0	0	0	0	0	0	0	0	0	0
0	0	0	0	0	0	0	0	0	0	0	0	0	0	0	0	0	0	0	0	0	0	0	0	0	0	0	0	0	0	0
0	0	0	0	0	0	0	0	0	0	0	0	0	0	0	0	0	0	0	0	0	0	0	0	0	0	0	0	0	0	0
0	0	0	0	0	0	0	0	0	0	0	0	0	0	0	0	0	0	0	0	0	0	0	0	0	0	0	0	0	0	0
0	0	0	0	0	0	0	0	0	0	0	0	0	0	0	0	0	0	0	0	0	0	0	0	0	0	0	0	0	0	0
0	0	0	0	0	0	0	0	0	0	0	0	0	0	0	0	0	0	0	0	0	0	0	0	0	0	0	0	0	0	0
0	0	0	0	0	0	0	0	0	0	0	0	0	0	0	0	0	0	0	0	0	0	0	0	0	0	0	0	0	0	0
0	0	0	0	0	0	0	0	0	0	0	0	0	0	0	0	0	0	0	0	0	0	0	0	0	0	0	0	0	0	0
0	0	0	0	0	0	0	0	0	0	0	0	0	0	0	0	0	0	0	0	0	0	0	0	0	0	0	0	0	0	0
0	0	0	0	0	0	0	0	0	0	0	0	0	0	0	0	0	0	0	0	0	0	0	0	0	0	0	0	0	0	0
0	0	0	0	0	0	0	0	0	0	0	0	0	0	0	0	0	0	0	0	0	0	0	0	0	0	0	0	0	0	0
0	0	0	0	0	0	0	0	0	0	0	0	0	0	0	0	0	0	0	0	0	0	0	0	0	0	0	0	0	0	0
0	0	0	0	0	0	0	0	0	0	0	0	0	0	0	0	0	0	0	0	0	0	0	0	0	0	0	0	0	0	0
0	0	0	0	0	0	0	0	0	0	0	0	0	0	0	0	0	0	0	0	0	0	0	0	0	0	0	0	0	0	0
0	0	0	0	0	0	0	0	0	0	0	0	0	0	0	0	0	0	0	0	0	0	0	0	0	0	0	0	0	0	0
0	0	0	0	0	0	0	0	0	0	0	0	0	0	0	0	0	0	0	0	0	0	0	0	0	0	0	0	0	0	0
0	0	0	0	0	0	0	0	0	0	0	0	0	0	0	0	0	0	0	0	0	0	0	0	0	0	0	0	0	0	0
0	0	0	0	0	0	0	0	0	0	0	0	0	0	0	0	0	0	0	0	0	0	0	0	0	0	0	0	0	0	0
0	0	0	0	0	0	0	0	0	0	0	0	0	0	0	0	0	0	0	0	0	0	0	0	0	0	0	0	0	0	0
0	0	0	0	0	0	0	0	0	0	0	0	0	0	0	0	0	0	0	0	0	0	0	0	0	0	0	0	0	0	0
0	0	0	0	0	0	0	0	0	0	0	0	0	0	0	0	0	0	0	0	0	0	0	0	0	0	0	0	0	0	0
0	0	0	0	0	0	0	0	0	0	0	0	0	0	0	0	0	0	0	0	0	0	0	0	0	0	0	0	0	0	0
0	0	0	0	0	0	0	0	0	0	0	0	0	0	0	0	0	0	0	0	0	0	0	0	0	0	0	0	0	0	0
0	0	0	0	0	0	0	0	0	0	0	0	0	0	0	0	0	0	0	0	0	0	0	0	0	0	0	0	0	0	0
0	0	0	0	0	0	0	0	0	0	0	0	0	0	0	0	0	0	0	0	0	0	0	0	0	0	0	0	0	0	0
0	0	0	0	0	0	0	0	0	0	0	0	0	0	0	0	0	0	0	0	0	0	0	0	0	0	0	0	0	0	0
0	0	0	0	0	0	0	0	0	0	0	0	0	0	0	0	0	0	0	0	0	0	0	0	0	0	0	0	0	0	0
0	0	0	0	0	0	0	0	0	0	0	0	0	0	0	0	0	0	0	0	0	0	0	0	0	0	0	0	0	0	0
0	0	0	0	0	0	0	0	0	0	0	0	0	0	0	0	0	0	0	0	0	0	0	0	0	0	0	0	0	0	0
0	0	0	0	0	0	0	0	0	0	0	0	0	0	0	0	0	0	0	0	0	0	0	0	0	0	0	0	0	0	0
0	0	0	0	0	0	0	0	0	0	0	0	0	0	0	0	0	0	0	0	0	0	0	0	0	0	0	0	0	0	0
0	0	0	0	0	0	0	0	0	0	0	0	0	0	0	0	0	0	0	0	0	0	0	0	0	0	0	0	0	0	0
0	0	0	0	0	0	0	0	0	0	0	0	0	0	0	0	0	0	0	0	0	0	0	0	0	0	0	0	0	0	0
0	0	0	0	0	0	0	0	0	0	0	0	0	0	0	0	0	0	0	0	0	0	0	0	0	0	0	0	0	0	0
0	0	0	0	0	0	0	0	0	0	0	0	0	0	0	0	0	0	0	0	0	0	0	0	0	0	0	0	0	0	0
0	0	0	0	0	0	0	0	0	0	0	0	0	0	0	0	0	0	0	0	0	0	0	0	0	0	0	0	0	0	0
0	0	0	0	0	0	0	0	0	0	0	0	0	0	0	0	0	0	0	0	0	0	0	0	0	0	0	0	0	0	0
0	0	0	0	0	0	0	0	0	0	0	0	0	0	0	0	0	0	0	0	0	0	0	0	0	0	0	0	0	0	0
0	0	0	0	0	0	0	0	0	0	0	0	0	0	0	0	0	0	0	0	0	0	0	0	0	0	0	0	0	0	0
0	0	0	0	0	0	0	0	0	0	0	0	0	0	0	0	0	0	0	0	0	0	0	0	0	0	0	0	0	0	0
0	0	0	0	0	0	0	0	0	0	0	0	0	0	0	0	0	0	0	0	0	0	0	0	0	0	0	0	0	0	0
0	0	0	0	0	0	0	0	0	0	0	0	0	0	0	0	0	0	0	0	0	0	0	0	0	0	0	0	0	0	0
0	0	0	0	0	0	0	0	0	0	0	0	0	0	0	0	0	0	0	0	0	0	0	0	0	0	0	0	0	0	0
0	0	0	0	0	0	0	0	0	0	0	0	0	0	0	0	0	0	0	0	0	0	0	0	0	0	0	0	0	0	0
0	0	0	0	0	0	0	0	0	0	0	0	0	0	0	0	0	0	0	0	0	0	0	0	0	0	0	0	0	0	0
0	0	0	0	0	0	0	0	0	0	0	0	0	0	0	0	0	0	0	0	0	0	0	0	0	0	0	0	0	0	0
0	0	0	0	0	0	0	0	0	0	0	0	0	0	0	0	0	0	0	0	0	0	0	0	0	0	0	0	0	0	0
0	0	0	0	0	0	0	0	0	0	0	0	0	0	0	0	0	0	0	0	0	0	0	0	0	0	0	0	0	0	0
0	0	0	0	0	0	0	0	0	0	0	0	0	0	0	0	0	0	0	0	0	0	0	0	0	0	0	0	0	0	0
0	0	0	0	0	0	0	0	0	0	0	0	0	0	0	0	0	0	0	0	0	0	0	0	0	0	0	0	0	0	0
0	0	0	0	0	0	0	0	0	0	0	0	0	0	0	0	0	0	0	0	0	0	0	0	0	0	0	0	0	0	0
0	0	0	0	0	0	0	0	0	0	0	0	0	0	0	0	0	0	0	0	0	0	0	0	0	0	0	0	0	0	0
0	0	0	0	0	0	0	0	0	0	0	0	0	0	0	0	0	0	0	0	0	0	0	0	0	0	0	0	0	0	0
0	0	0	0	0	0	0	0	0	0	0	0	0	0	0	0	0	0	0	0	0	0	0	0	0	0	0	0	0	0	0
0	0	0	0	0	0	0	0	0	0	0	0	0	0	0	0	0	0	0	0	0	0	0	0	0	0	0	0	0	0	0
0	0	0	0	0	0	0	0	0	0	0	0	0	0	0	0	0	0	0	0	0	0	0	0	0	0	0	0	0	0	0
0	0	0	0	0	0	0	0	0	0	0	0	0	0	0	0	0	0	0	0	0	0	0	0	0	0	0	0	0	0	0
0	0	0	0	0	0	0	0	0	0	0	0	0	0	0	0	0	0	0	0	0	0	0	0	0	0	0	0	0	0	0
0	0	0	0	0	0	0	0	0	0	0	0	0	0	0	0	0	0	0	0	0	0	0	0	0	0	0	0	0	0	0
0	0	0	0	0	0	0	0	0	0	0	0	0	0	0	0	0	0	0	0	0	0	0	0	0	0	0	0	0	0	0
0	0	0	0	0	0	0	0	0	0	0	0	0	0	0	0	0	0	0	0	0	0	0	0	0	0	0	0	0	0	0
0	0	0	0	0	0	0	0	0	0	0	0	0	0	0	0	0	0	0	0	0	0	0	0	0	0	0	0	0	0	0
0	0	0	0	0	0	0	0	0	0	0	0	0	0	0	0	0	0	0	0	0	0	0	0	0	0	0	0	0	0	0
0	0	0	0	0	0	0	0	0	0	0	0	0	0	0	0	0	0	0	0	0	0	0	0	0	0	0	0	0	0	0
0	0	0	0	0	0	0	0	0	0	0	0	0	0	0	0	0	0	0	0	0	0	0	0	0	0	0	0	0	0	0
0	0	0	0	0	0	0	0	0	0	0	0	0	0	0	0	0	0	0	0	0	0	0	0	0	0	0	0	0	0	0
0	0	0	0	0	0	0	0	0	0	0	0	0	0	0	0	0	0	0	0	0	0	0	0	0	0	0	0	0	0	0
0	0	0	0	0	0	0	0	0	0	0	0	0	0	0	0	0	0	0	0	0	0	0	0	0	0	0	0	0	0	0
0	0	0	0	0	0	0	0	0	0	0	0	0	0	0	0	0	0	0	0	0	0	0	0	0	0	0	0	0	0	0
0	0	0	0	0	0	0	0	0	0	0	0	0	0	0	0	0	0	0	0	0	0	0	0	0	0	0	0	0	0	0
0	0	0	0	0	0	0	0	0	0	0	0	0	0	0	0	0	0	0	0	0	0	0	0	0	0	0	0	0	0	0
0	0	0	0	0	0	0	0	0	0	0	0	0	0	0	0	0	0	0	0	0	0	0	0	0	0	0	0	0	0	0
0	0	0	0	0	0	0	0	0	0	0	0	0	0	0	0	0	0	0	0	0	0	0	0	0	0	0	0	0	0	0
0	0	0	0	0	0	0	0	0	0	0	0	0	0	0	0	0	0	0	0	0	0	0	0	0	0	0	0	0	0	0
0	0	0	0	0	0	0	0	0	0	0	0	0	0	0	0	0	0	0	0	0	0	0	0	0	0	0	0	0	0	0
0	0	0	0	0	0	0	0	0	0	0	0	0	0	0	0	0	0	0	0	0	0	0	0	0	0	0	0	0	0	0
0	0	0	0	0	0	0	0	0	0	0	0	0	0	0	0	0	0	0	0	0	0	0	0	0	0	0	0	0	0	0
0	0	0	0	0	0	0	0	0	0	0	0	0	0	0	0	0	0	0	0	0	0	0	0	0	0	0	0	0	0	0
0	0	0	0	0	0	0	0	0	0	0	0	0	0	0	0	0	0	0	0	0	0	0	0	0	0	0	0	0	0	0
0	0	0	0	0	0	0	0	0	0	0	0	0	0	0	0	0	0	0	0	0	0	0	0	0	0	0	0	0	0	0
0	0	0	0	0	0	0	0	0	0	0	0	0	0	0	0	0	0	0	0	0	0	0	0	0	0	0	0	0	0	0
0	0	0	0	0	0	0	0	0	0	0	0	0	0	0	0	0	0	0	0	0	0	0	0	0	0	0	0	0	0	0
0	0	0	0	0	0	0	0	0	0	0	0	0	0	0	0	0	0	0	0	0	0	0	0	0	0	0	0	0	0	0
0	0	0	0	0	0	0	0	0	0	0	0	0	0	0	0	0	0	0	0	0	0	0	0	0	0	0	0	0	0	0
0	0	0	0	0	0	0	0	0	0	0	0	0	0	0	0	0	0	0	0	0	0	0	0	0	0	0	0	0	0	0
0	0	0	0	0	0	0	0	0	0	0	0	0	0	0	0	0	0	0	0	0	0	0	0	0	0	0	0	0	0	0
0	0	0	0	0	0	0	0	0	0	0	0	0	0	0	0	0	0	0	0	0	0	0	0	0	0	0	0	0	0	0
0	0	0	0	0	0	0	0	0	0	0	0	0	0	0	0	0	0	0	0	0	0	0	0	0	0	0	0	0	0	0
0	0	0	0	0	0	0	0	0	0	0	0	0	0	0	0	0	0	0	0	0	0	0	0	0	0	0	0	0	0	0
0	0	0	0	0	0	0	0	0	0	0	0	0	0	0	0	0	0	0	0	0	0	0	0	0	0	0	0	0	0	0
0	0	0	0	0	0	0	0	0	0	0	0	0	0	0	0	0	0	0	0	0	0	0	0	0	0	0	0	0	0	0
0	0	0	0	0	0	0	0	0	0	0	0	0	0	0	0	0	0	0	0	0	0	0	0	0	0	0	0	0	0	0
0	0	0	0	0	0	0	0	0	0	0	0	0	0	0	0	0	0	0	0	0	0	0	0	0	0	0	0	0	0	0
0	0	0	0	0	0	0	0	0	0	0	0	0	0	0	0	0	0	0	0	0	0	0	0	0	0	0	0	0	0	0
0	0	0	0	0	0	0	0	0	0	0	0	0	0	0	0	0	0	0	0	0	0	0	0	0	0	0	0	0	0	0
0	0	0	0	0	0	0	0	0	0	0	0	0	0	0	0	0	0	0	0	0	0	0	0	0	0	0	0	0	0	0
0	0	0	0	0	0	0	0	0	0	0	0	0	0	0	0	0	0	0	0	0	0	0	0	0	0	0	0	0	0	0
0	0	0	0	0	0	0	0	0	0	0	0	0	0	0	0	0	0	0	0	0	0	0	0	0	0	0	0	0	0	0
0	0	0	0	0	0	0	0	0	0	0	0	0	0	0	0	0	0	0	0	0	0	0	0	0	0	0	0	0	0	0
0	0	0	0	0	0	0	0	0	0	0	0	0	0	0	0	0	0	0	0	0	0	0	0	0	0	0	0	0	0	0
0	0	0	0	0	0	0	0	0	0	0	0	0	0	0	0	0	0	0	0	0	0	0	0	0	0	0	0	0	0	0
0	0	0	0	0	0	0	0	0	0	0	0	0	0	0	0	0	0	0	0	0	0	0	0	0	0	0	0	0	0	0
0	0	0	0	0	0	0	0	0	0	0	0	0	0	0	0	0	0	0	0	0	0	0	0	0	0	0	0	0	0	0
0	0	0	0	0	0	0	0	0	0	0	0	0	0	0	0	0	0	0	0	0	0	0	0	0	0	0	0	0	0	0
0	0	0	0	0	0	0	0	0	0	0	0	0	0	0	0	0	0	0	0	0	0	0	0	0	0	0	0	0	0	0
0	0	0	0	0	0	0	0	0	0	0	0	0	0	0	0	0	0	0	0	0	0	0	0	0	0	0	0	0	0	0
0	0	0	0	0	0	0	0	0	0	0	0	0	0	0	0	0	0	0	0	0	0	0	0	0	0	0	0	0	0	0
0	0	0	0	0	0	0	0	0	0	0	0	0	0	0	0	0	0	0	0	0	0	0	0	0	0	0	0	0	0	0
0	0	0	0	0	0	0	0	0	0	0	0	0	0	0	0	0	0	0	0	0	0	0	0	0	0	0	0	0	0	0
0	0	0	0	0	0	0	0	0	0	0	0	0	0	0	0	0	0	0	0	0	0	0	0	0	0	0	0	0	0	0
0	0	0	0	0	0	0	0	0	0	0	0	0	0	0	0	0	0	0	0	0	0	0	0	0	0	0	0	0	0	0
0	0	0	0	0	0	0	0	0	0	0	0	0	0	0	0	0	0	0	0	0	0	0	0	0	0	0	0	0	0	0
0	0	0	0	0	0	0	0	0	0	0	0	0	0	0	0	0	0	0	0	0	0	0	0	0	0	0	0	0	0	0
0	0	0	0	0	0	0	0	0	0	0	0	0	0	0	0	0	0	0	0	0	0	0	0	0	0	0	0	0	0	0
0	0	0	0	0	0	0	0	0	0	0	0	0	0	0	0	0	0	0	0	0	0	0	0	0	0	0	0	0	0	0
0	0	0	0	0	0	0	0	0	0	0	0	0	0	0	0	0	0	0	0	0	0	0	0	0	0	0	0	0	0	0
0	0	0	0	0	0	0	0	0	0	0	0	0	0	0	0	0	0	0	0	0	0	0	0	0	0	0	0	0	0	0
0	0	0	0	0	0	0	0	0	0	0	0	0	0	0	0	0	0	0	0	0	0	0	0	0	0	0	0	0	0	0
0	0	0	0	0	0	0	0	0	0	0	0	0	0	0	0	0	0	0	0	0	0	0	0	0	0	0	0	0	0	0
0	0	0	0	0	0	0	0	0	0	0	0	0	0	0	0	0	0	0	0	0	0	0	0	0	0	0	0	0	0	0
0	0	0	0	0	0	0	0	0	0	0	0	0	0	0	0	0	0	0	0	0	0	0	0	0	0	0	0	0	0	0
0	0	0	0	0	0	0	0	0	0	0	0	0	0	0	0	0	0	0	0	0	0	0	0	0	0	0	0	0	0	0
0	0	0	0	0	0	0	0	0	0	0	0	0	0	0	0	0	0	0	0	0	0	0	0	0	0	0	0	0	0	0
0	0	0	0	0	0	0	0	0	0	0	0	0	0	0	0	0	0	0	0	0	0	0	0	0	0	0	0	0	0	0
0	0	0	0	0	0	0	0	0	0	0	0	0	0	0	0	0	0	0	0	0	0	0	0	0	0	0	0	0	0	0
0	0	0	0	0	0	0	0	0	0	0	0	0	0	0	0	0	0	0	0	0	0	0	0	0	0	0	0	0	0	0
0	0	0	0	0	0	0	0	0	0	0	0	0	0	0	0	0	0	0	0	0	0	0	0	0	0	0	0	0	0	0
0	0	0	0	0	0	0	0	0	0	0	0	0	0	0	0	0	0	0	0	0	0	0	0	0	0	0	0	0	0	0
0	0	0	0	0	0	0	0	0	0	0	0	0	0	0	0	0	0	0	0	0	0	0	0	0	0	0	0	0	0	0
0	0	0	0	0	0	0	0	0	0	0	0	0	0	0	0	0	0	0	0	0	0	0	0	0	0	0	0	0	0	0
0	0	0	0	0	0	0	0	0	0	0	0	0	0	0	0	0	0	0	0	0	0	0	0	0	0	0	0	0	0	0
0	0	0	0	0	0	0	0	0	0	0	0	0	0	0	0	0	0	0	0	0	0	0	0	0	0	0	0	0	0	0
0	0	0	0	0	0	0	0	0	0	0	0	0	0	0	0	0	0	0	0	0	0	0	0	0	0	0	0	0	0	0
0	0	0	0	0	0	0	0	0	0	0	0	0	0	0	0	0	0	0	0	0	0	0	0	0	0	0	0	0	0	0
0	0	0	0	0	0	0	0	0	0	0	0	0	0	0	0	0	0	0	0	0	0	0	0	0	0	0	0	0	0	0
0	0	0	0	0	0	0	0	0	0	0	0	0	0	0	0	0	0	0	0	0	0	0	0	0	0	0	0	0	0	0
0	0	0	0	0	0	0	0	0	0	0	0	0	0	0	0	0	0	0	0	0	0	0	0	0	0	0	0	0	0	0
0	0	0	0	0	0	0	0	0	0	0	0	0	0	0	0	0	0	0	0	0	0	0	0	0	0	0	0	0	0	0
0	0	0	0	0	0	0	0	0	0	0	0	0	0	0	0	0	0	0	0	0	0	0	0	0	0	0	0	0	0	0
0	0	0	0	0	0	0	0	0	0	0	0	0	0	0	0	0	0	0	0	0	0	0	0	0	0	0	0	0	0	0
0	0	0	0	0	0	0	0	0	0	0	0	0	0	0	0	0	0	0	0	0	0	0	0	0	0	0	0	0	0	0
0	0	0	0	0	0	0	0	0	0	0	0	0	0	0	0	0	0	0	0	0	0	0	0	0	0	0	0	0	0	0
0	0	0	0	0	0	0	0	0	0	0	0	0	0	0	0	0	0	0	0	0	0	0	0	0	0	0	0	0	0	0
0	0	0	0	0	0	0	0	0	0	0	0	0	0	0	0	0	0	0	0	0	0	0	0	0	0	0	0	0	0	0
0	0	0	0	0	0	0	0	0	0	0	0	0	0	0	0	0	0	0	0	0	0	0	0	0	0	0	0	0	0	0
0	0	0	0	0	0	0	0	0	0	0	0	0	0	0	0	0	0	0	0	0	0	0	0	0	0	0	0	0	0	0
0	0	0	0	0	0	0	0	0	0	0	0	0	0	0	0	0	0	0	0	0	0	0	0	0	0	0	0	0	0	0
0	0	0	0	0	0	0	0	0	0	0	0	0	0	0	0	0	0	0	0	0	0	0	0	0	0	0	0	0	0	0
0	0	0	0	0	0	0	0	0	0	0	0	0	0	0	0	0	0	0	0	0	0	0	0	0	0	0	0	0	0	0
0	0	0	0	0	0	0	0	0	0	0	0	0	0	0	0	0	0	0	0	0	0	0	0	0	0	0	0	0	0	0
0	0	0	0	0	0	0	0	0	0	0	0	0	0	0	0	0	0	0	0	0	0	0	0	0	0	0	0	0	0	0
0	0	0	0	0	0	0	0	0	0	0	0	0	0	0	0	0	0	0	0	0	0	0	0	0	0	0	0	0	0	0
0	0	0	0	0	0	0	0	0	0	0	0	0	0	0	0	0	0	0	0	0	0	0	0	0	0	0	0	0	0	0
0	0	0	0	0	0	0	0	0	0	0	0	0	0	0	0	0	0	0	0	0	0	0	0	0	0	0	0	0	0	0
0	0	0	0	0	0	0	0	0	0	0	0	0	0	0	0	0	0	0	0	0	0	0	0	0	0	0	0	0	0	0
0	0	0	0	0	0	0	0	0	0	0	0	0	0	0	0	0	0	0	0	0	0	0	0	0	0	0	0	0	0	0
0	0	0	0	0	0	0	0	0	0	0	0	0	0	0	0	0	0	0	0	0	0	0	0	0	0	0	0	0	0	0
0	0	0	0	0	0	0	0	0	0	0	0	0	0	0	0	0	0	0	0	0	0	0	0	0	0	0	0	0	0	0
0	0	0	0	0	0	0	0	0	0	0	0	0	0	0	0	0	0	0	0	0	0	0	0	0	0	0	0	0	0	0
0	0	0	0	0	0	0	0	0	0	0	0	0	0	0	0	0	0	0	0	0	0	0	0	0	0	0	0	0	0	0
0	0	0	0	0	0	0	0	0	0	0	0	0	0	0	0	0	0	0	0	0	0	0	0	0	0	0	0	0	0	0
0	0	0	0	0	0	0	0	0	0	0	0	0	0	0	0	0	0	0	0	0	0	0	0	0	0	0	0	0	0	0
0	0	0	0	0	0	0	0	0	0	0	0	0	0	0	0	0	0	0	0	0	0	0	0	0	0	0	0	0	0	0
0	0	0	0	0	0	0	0	0	0	0	0	0	0	0	0	0	0	0	0	0	0	0	0	0	0	0	0	0	0	0
0	0	0	0	0	0	0	0	0	0	0	0	0	0	0	0	0	0	0	0	0	0	0	0	0	0	0	0	0	0	0
0	0	0	0	0	0	0	0	0	0	0	0	0	0	0	0	0	0	0	0	0	0	0	0	0	0	0	0	0	0	0
0	0	0	0	0	0	0	0	0	0	0	0	0	0	0	0	0	0	0	0	0	0	0	0	0	0	0	0	0	0	0
0	0	0	0	0	0	0	0	0	0	0	0	0	0	0	0	0	0	0	0	0	0	0	0	0	0	0	0	0	0	0
0	0	0	0	0	0	0	0	0	0	0	0	0	0	0	0	0	0	0	0	0	0	0	0	0	0	0	0	0	0	0
0	0	0	0	0	0	0	0	0	0	0	0	0	0	0	0	0	0	0	0	0	0	0	0	0	0	0	0	0	0	0
0	0	0	0	0	0	0	0	0	0	0	0	0	0	0	0	0	0	0	0	0	0	0	0	0	0	0	0	0	0	0
0	0	0	0	0	0	0	0	0	0	0	0	0	0	0	0	0	0	0	0	0	0	0	0	0	0	0	0	0	0	0
0	0	0	0	0	0	0	0	0	0	0	0	0	0	0	0	0	0	0	0	0	0	0	0	0	0	0	0	0	0	0
0	0	0	0	0	0	0	0	0	0	0	0	0	0	0	0	0	0	0	0	0	0	0	0	0	0	0	0	0	0	0
0	0	0	0	0	0	0	0	0	0	0	0	0	0	0	0	0	0	0	0	0	0	0	0	0	0	0	0	0	0	0
0	0	0	0	0	0	0	0	0	0	0	0	0	0	0	0	0	0	0	0	0	0	0	0	0	0	0	0	0	0	0
0	0	0	0	0	0	0	0	0	0	0	0	0	0	0	0	0	0	0	0	0	0	0	0	0	0	0	0	0	0	0
0	0	0	0	0	0	0	0	0	0	0	0	0	0	0	0	0	0	0	0	0	0	0	0	0	0	0	0	0	0	0
0	0	0	0	0	0	0	0	0	0	0	0	0	0	0	0	0	0	0	0	0	0	0	0	0	0	0	0	0	0	0
0	0	0	0	0	0	0	0	0	0	0	0	0	0	0	0	0	0	0	0	0	0	0	0	0	0	0	0	0	0	0
0	0	0	0	0	0	0	0	0	0	0	0	0	0	0	0	0	0	0	0	0	0	0	0	0	0	0	0	0	0	0
0	0	0	0	0	0	0	0	0	0	0	0	0	0	0	0	0	0	0	0	0	0	0	0	0	0	0	0	0	0	0
0	0	0	0	0	0	0	0	0	0	0	0	0	0	0	0	0	0	0	0	0	0	0	0	0	0	0	0	0	0	0
0	0	0	0	0	0	0	0	0	0	0	0	0	0	0	0	0	0	0	0	0	0	0	0	0	0	0	0	0	0	0
0	0	0	0	0	0	0	0	0	0	0	0	0	0	0	0	0	0	0	0	0	0	0	0	0	0	0	0	0	0	0
0	0	0	0	0	0	0	0	0	0	0	0	0	0	0	0	0	0	0	0	0	0	0	0	0	0	0	0	0	0	0
0	0	0	0	0	0	0	0	0	0	0	0	0	0	0	0	0	0	0	0	0	0	0	0	0	0	0	0	0	0	0
0	0	0	0	0	0	0	0	0	0	0	0	0	0	0	0	0	0	0	0	0	0	0	0	0	0	0	0	0	0	0
0	0	0	0	0	0	0	0	0	0	0	0	0	0	0	0	0	0	0	0	0	0	0	0	0	0	0	0	0	0	0
0	0	0	0	0	0	0	0	0	0	0	0	0	0	0	0	0	0	0	0	0	0	0	0	0	0	0	0	0	0	0
0	0	0	0	0	0	0	0	0	0	0	0	0	0	0	0	0	0	0	0	0	0	0	0	0	0	0	0	0	0	0
0	0	0	0	0	0	0	0	0	0	0	0	0	0	0	0	0	0	0	0	0	0	0	0	0	0	0	0	0	0	0
0	0	0	0	0	0	0	0	0	0	0	0	0	0	0	0	0	0	0	0	0	0	0	0	0	0	0	0	0	0	0
0	0	0	0	0	0	0	0	0	0	0	0	0	0	0	0	0	0	0	0	0	0	0	0	0	0	0	0	0	0	0
0	0	0	0	0	0	0	0	0	0	0	0	0	0	0	0	0	0	0	0	0	0	0	0	0	0	0	0	0	0	0
0	0	0	0	0	0	0	0	0	0	0	0	0	0	0	0	0	0	0	0	0	0	0	0	0	0	0	0	0	0	0
0	0	0	0	0	0	0	0	0	0	0	0	0	0	0	0	0	0	0	0	0	0	0	0	0	0	0	0	0	0	0
0	0	0	0	0	0	0	0	0	0	0	0	0	0	0	0	0	0	0	0	0	0	0	0	0	0	0	0	0	0	0
0	0	0	0	0	0	0	0	0	0	0	0	0	0	0	0	0	0	0	0	0	0	0	0	0	0	0	0	0	0	0
0	0	0	0	0	0	0	0	0	0	0	0	0	0	0	0	0	0	0	0	0	0	0	0	0	0	0	0	0	0	0
0	0	0	0	0	0	0	0	0	0	0	0	0	0	0	0	0	0	0	0	0	0	0	0	0	0	0	0	0	0	0
0	0	0	0	0	0	0	0	0	0	0	0	0	0	0	0	0	0	0	0	0	0	0	0	0	0	0	0	0	0	0
0	0	0	0	0	0	0	0	0	0	0	0	0	0	0	0	0	0	0	0	0	0	0	0	0	0	0	0	0	0	0
0	0	0	0	0	0	0	0	0	0	0	0	0	0	0	0	0	0	0	0	0	0	0	0	0	0	0	0	0	0	0
0	0	0	0	0	0	0	0	0	0	0	0	0	0	0	0	0	0	0	0	0	0	0	0	0	0	0	0	0	0	0
0	0	0	0	0	0	0	0	0	0	0	0	0	0	0	0	0	0	0	0	0	0	0	0	0	0	0	0	0	0	0
0	0	0	0	0	0	0	0	0	0	0	0	0	0	0	0	0	0	0	0	0	0	0	0	0	0	0	0	0	0	0
0	0	0	0	0	0	0	0	0	0	0	0	0	0	0	0	0	0	0	0	0	0	0	0	0	0	0	0	0	0	0
0	0	0	0	0	0	0	0	0	0	0	0	0	0	0	0	0	0	0	0	0	0	0	0	0	0	0	0	0	0	0
0	0	0	0	0	0	0	0	0	0	0	0	0	0	0	0	0	0	0	0	0	0	0	0	0	0	0	0	0	0	0
0	0	0	0	0	0	0	0	0	0	0	0	0	0	0	0	0	0	0	0	0	0	0	0	0	0	0	0	0	0	0
0	0	0	0	0	0	0	0	0	0	0	0	0	0	0	0	0	0	0	0	0	0	0	0	0	0	0	0	0	0	0
0	0	0	0	0	0	0	0	0	0	0	0	0	0	0	0	0	0	0	0	0	0	0	0	0	0	0	0	0	0	0
0	0	0	0	0	0	0	0	0	0	0	0	0	0	0	0	0	0	0	0	0	0	0	0	0	0	0	0	0	0	0
0	0	0	0	0	0	0	0	0	0	0	0	0	0	0	0	0	0	0	0	0	0	0	0	0	0	0	0	0	0	0
0	0	0	0	0	0	0	0	0	0	0	0	0	0	0	0	0	0	0	0	0	0	0	0	0	0	0	0	0	0	0
0	0	0	0	0	0	0	0	0	0	0	0	0	0	0	0	0	0	0	0	0	0	0	0	0	0	0	0	0	0	0
0	0	0	0	0	0	0	0	0	0	0	0	0	0	0	0	0	0	0	0	0	0	0	0	0	0	0	0	0	0	0
0	0	0	0	0	0	0	0	0	0	0	0	0	0	0	0	0	0	0	0	0	0	0	0	0	0	0	0	0	0	0
0	0	0	0	0	0	0	0	0	0	0	0	0	0	0	0	0	0	0	0	0	0	0	0	0	0	0	0	0	0	0
0	0	0	0	0	0	0	0	0	0	0	0	0	0	0	0	0	0	0	0	0	0	0	0	0	0	0	0	0	0	0
0	0	0	0	0	0	0	0	0	0	0	0	0	0	0	0	0	0	0	0	0	0	0	0	0	0	0	0	0	0	0
0	0	0	0	0	0	0	0	0	0	0	0	0	0	0	0	0	0	0	0	0	0	0	0	0	0	0	0	0	0	0
0	0	0	0	0	0	0	0	0	0	0	0	0	0	0	0	0	0	0	0	0	0	0	0	0	0	0	0	0	0	0
0	0	0	0	0	0	0	0	0	0	0	0	0	0	0	0	0	0	0	0	0	0	0	0	0	0	0	0	0	0	0
0	0	0	0	0	0	0	0	0	0	0	0	0	0	0	0	0	0	0	0	0	0	0	0	0	0	0	0	0	0	0
0	0	0	0	0	0	0	0	0	0	0	0	0	0	0	0	0	0	0	0	0	0	0	0	0	0	0	0	0	0	0
0	0	0	0	0	0	0	0	0	0	0	0	0	0	0	0	0	0	0	0	0	0	0	0	0	0	0	0	0	0	0
0	0	0	0	0	0	0	0	0	0	0	0	0	0	0	0	0	0	0	0	0	0	0	0	0	0	0	0	0	0	0
0	0	0	0	0	0	0	0	0	0	0	0	0	0	0	0	0	0	0	0	0	0	0	0	0	0	0	0	0	0	0
0	0	0	0	0	0	0	0	0	0	0	0	0	0	0	0	0	0	0	0	0	0	0	0	0	0	0	0	0	0	0
0	0	0	0	0	0	0	0	0	0	0	0	0	0	0	0	0	0	0	0	0	0	0	0	0	0	0	0	0	0	0
0	0	0	0	0	0	0	0	0	0	0	0	0	0	0	0	0	0	0	0	0	0	0	0	0	0	0	0	0	0	0
0	0	0	0	0	0	0	0	0	0	0	0	0	0	0	0	0	0	0	0	0	0	0	0	0	0	0	0	0	0	0
0	0	0	0	0	0	0	0	0	0	0	0	0	0	0	0	0	0	0	0	0	0	0	0	0	0	0	0	0	0	0
0	0	0	0	0	0	0	0	0	0	0	0	0	0	0	0	0	0	0	0	0	0	0	0	0	0	0	0	0	0	0
0	0	0	0	0	0	0	0	0	0	0	0	0	0	0	0	0	0	0	0	0	0	0	0	0	0	0	0	0	0	0
0	0	0	0	0	0	0	0	0	0	0	0	0	0	0	0	0	0	0	0	0	0	0	0	0	0	0	0	0	0	0
0	0	0	0	0	0	0	0	0	0	0	0	0	0	0	0	0	0	0	0	0	0	0	0	0	0	0	0	0	0	0
0	0	0	0	0	0	0	0	0	0	0	0	0	0	0	0	0	0	0	0	0	0	0	0	0	0	0	0	0	0	0
0	0	0	0	0	0	0	0	0	0	0	0	0	0	0	0	0	0	0	0	0	0	0	0	0	0	0	0	0	0	0
0	0	0	0	0	0	0	0	0	0	0	0	0	0	0	0	0	0	0	0	0	0	0	0	0	0	0	0	0	0	0
0	0	0	0	0	0	0	0	0	0	0	0	0	0	0	0	0	0	0	0	0	0	0	0	0	0	0	0	0	0	0
0	0	0	0	0	0	0	0	0	0	0	0	0	0	0	0	0	0	0	0	0	0	0	0	0	0	0	0	0	0	0
0	0	0	0	0	0	0	0	0	0	0	0	0	0	0	0	0	0	0	0	0	0	0	0	0	0	0	0	0	0	0
0	0	0	0	0	0	0	0	0	0	0	0	0	0	0	0	0	0	0	0	0	0	0	0	0	0	0	0	0	0	0
0	0	0	0	0	0	0	0	0	0	0	0	0	0	0	0	0	0	0	0	0	0	0	0	0	0	0	0	0	0	0
0	0	0	0	0	0	0	0	0	0	0	0	0	0	0	0	0	0	0	0	0	0	0	0	0	0	0	0	0	0	0
0	0	0	0	0	0	0	0	0	0	0	0	0	0	0	0	0	0	0	0	0	0	0	0	0	0	0	0	0	0	0
0	0	0	0	0	0	0	0	0	0	0	0	0	0	0	0	0	0	0	0	0	0	0	0	0	0	0	0	0	0	0
0	0	0	0	0	0	0	0	0	0	0	0	0	0	0	0	0	0	0	0	0	0	0	0	0	0	0	0	0	0	0
0	0	0	0	0	0	0	0	0	0	0	0	0	0	0	0	0	0	0	0	0	0	0	0	0	0	0	0	0	0	0
0	0	0	0	0	0	0	0	0	0	0	0	0	0	0	0	0	0	0	0	0	0	0	0	0	0	0	0	0	0	0
0	0	0	0	0	0	0	0	0	0	0	0	0	0	0	0	0	0	0	0	0	0	0	0	0	0	0	0	0	0	0
0	0	0	0	0	0	0	0	0	0	0	0	0	0	0	0	0	0	0	0	0	0	0	0	0	0	0	0	0	0	0
0	0	0	0	0	0	0	0	0	0	0	0	0	0	0	0	0	0	0	0	0	0	0	0	0	0	0	0	0	0	0
0	0	0	0	0	0	0	0	0	0	0	0	0	0	0	0	0	0	0	0	0	0	0	0	0	0	0	0	0	0	0
0	0	0	0	0	0	0	0	0	0	0	0	0	0	0	0	0	0	0	0	0	0	0	0	0	0	0	0	0	0	0
0	0	0	0	0	0	0	0	0	0	0	0	0	0	0	0	0	0	0	0	0	0	0	0	0	0	0	0	0	0	0
0	0	0	0	0	0	0	0	0	0	0	0	0	0	0	0	0	0	0	0	0	0	0	0	0	0	0	0	0	0	0
0	0	0	0	0	0	0	0	0	0	0	0	0	0	0	0	0	0	0	0	0	0	0	0	0	0	0	0	0	0	0
0	0	0	0	0	0	0	0	0	0	0	0	0	0	0	0	0	0	0	0	0	0	0	0	0	0	0	0	0	0	0
0	0	0	0	0	0	0	0	0	0	0	0	0	0	0	0	0	0	0	0	0	0	0	0	0	0	0	0	0	0	0
0	0	0	0	0	0	0	0	0	0	0	0	0	0	0	0	0	0	0	0	0	0	0	0	0	0	0	0	0	0	0
0	0	0	0	0	0	0	0	0	0	0	0	0	0	0	0	0	0	0	0	0	0	0	0	0	0	0	0	0	0	0
0	0	0	0	0	0	0	0	0	0	0	0	0	0	0	0	0	0	0	0	0	0	0	0	0	0	0	0	0	0	0
0	0	0	0	0	0	0	0	0	0	0	0	0	0	0	0	0	0	0	0	0	0	0	0	0	0	0	0	0	0	0
0	0	0	0	0	0	0	0	0	0	0	0	0	0	0	0	0	0	0	0	0	0	0	0	0	0	0	0	0	0	0
0	0	0	0	0	0	0	0	0	0	0	0	0	0	0	0	0	0	0	0	0	0	0	0	0	0	0	0	0	0	0
0	0	0	0	0	0	0	0	0	0	0	0	0	0	0	0	0	0	0	0	0	0	0	0	0	0	0	0	0	0	0
0	0	0	0	0	0	0	0	0	0	0	0	0	0	0	0	0	0	0	0	0	0	0	0	0	0	0	0	0	0	0
0	0	0	0	0	0	0	0	0	0	0	0	0	0	0	0	0	0	0	0	0	0	0	0	0	0	0	0	0	0	0
0	0	0	0	0	0	0	0	0	0	0	0	0	0	0	0	0	0	0	0	0	0	0	0	0	0	0	0	0	0	0
0	0	0	0	0	0	0	0	0	0	0	0	0	0	0	0	0	0	0	0	0	0	0	0	0	0	0	0	0	0	0
0	0	0	0	0	0	0	0	0	0	0	0	0	0	0	0	0	0	0	0	0	0	0	0	0	0	0	0	0	0	0
0	0	0	0	0	0	0	0	0	0	0	0	0	0	0	0	0	0	0	0	0	0	0	0	0	0	0	0	0	0	0
0	0	0	0	0	0	0	0	0	0	0	0	0	0	0	0	0	0	0	0	0	0	0	0	0	0	0	0	0	0	0
0	0	0	0	0	0	0	0	0	0	0	0	0	0	0	0	0	0	0	0	0	0	0	0	0	0	0	0	0	0	0
0	0	0	0	0	0	0	0	0	0	0	0	0	0	0	0	0	0	0	0	0	0	0	0	0	0	0	0	0	0	0
0	0	0	0	0	0	0	0	0	0	0	0	0	0	0	0	0	0	0	0	0	0	0	0	0	0	0	0	0	0	0
0	0	0	0	0	0	0	0	0	0	0	0	0	0	0	0	0	0	0	0	0	0	0	0	0	0	0	0	0	0	0
0	0	0	0	0	0	0	0	0	0	0	0	0	0	0	0	0	0	0	0	0	0	0	0	0	0	0	0	0	0	0
0	0	0	0	0	0	0	0	0	0	0	0	0	0	0	0	0	0	0	0	0	0	0	0	0	0	0	0	0	0	0
0	0	0	0	0	0	0	0	0	0	0	0	0	0	0	0	0	0	0	0	0	0	0	0	0	0	0	0	0	0	0
0	0	0	0	0	0	0	0	0	0	0	0	0	0	0	0	0	0	0	0	0	0	0	0	0	0	0	0	0	0	0
0	0	0	0	0	0	0	0	0	0	0	0	0	0	0	0	0	0	0	0	0	0	0	0	0	0	0	0	0	0	0
0	0	0	0	0	0	0	0	0	0	0	0	0	0	0	0	0	0	0	0	0	0	0	0	0	0	0	0	0	0	0
0	0	0	0	0	0	0	0	0	0	0	0	0	0	0	0	0	0	0	0	0	0	0	0	0	0	0	0	0	0	0
0	0	0	0	0	0	0	0	0	0	0	0	0	0	0	0	0	0	0	0	0	0	0	0	0	0	0	0	0	0	0
0	0	0	0	0	0	0	0	0	0	0	0	0	0	0	0	0	0	0	0	0	0	0	0	0	0	0	0	0	0	0
0	0	0	0	0	0	0	0	0	0	0	0	0	0	0	0	0	0	0	0	0	0	0	0	0	0	0	0	0	0	0
0	0	0	0	0	0	0	0	0	0	0	0	0	0	0	0	0	0	0	0	0	0	0	0	0	0	0	0	0	0	0
0	0	0	0	0	0	0	0	0	0	0	0	0	0	0	0	0	0	0	0	0	0	0	0	0	0	0	0	0	0	0
0	0	0	0	0	0	0	0	0	0	0	0	0	0	0	0	0	0	0	0	0	0	0	0	0	0	0	0	0	0	0
0	0	0	0	0	0	0	0	0	0	0	0	0	0	0	0	0	0	0	0	0	0	0	0	0	0	0	0	0	0	0
0	0	0	0	0	0	0	0	0	0	0	0	0	0	0	0	0	0	0	0	0	0	0	0	0	0	0	0	0	0	0
0	0	0	0	0	0	0	0	0	0	0	0	0	0	0	0	0	0	0	0	0	0	0	0	0	0	0	0	0	0	0
0	0	0	0	0	0	0	0	0	0	0	0	0	0	0	0	0	0	0	0	0	0	0	0	0	0	0	0	0	0	0
0	0	0	0	0	0	0	0	0	0	0	0	0	0	0	0	0	0	0	0	0	0	0	0	0	0	0	0	0	0	0
0	0	0	0	0	0	0	0	0	0	0	0	0	0	0	0	0	0	0	0	0	0	0	0	0	0	0	0	0	0	0
0	0	0	0	0	0	0	0	0	0	0	0	0	0	0	0	0	0	0	0	0	0	0	0	0	0	0	0	0	0	0
0	0	0	0	0	0	0	0	0	0	0	0	0	0	0	0	0	0	0	0	0	0	0	0	0	0	0	0	0	0	0
0	0	0	0	0	0	0	0	0	0	0	0	0	0	0	0	0	0	0	0	0	0	0	0	0	0	0	0	0	0	0
0	0	0	0	0	0	0	0	0	0	0	0	0	0	0	0	0	0	0	0	0	0	0	0	0	0	0	0	0	0	0
0	0	0	0	0	0	0	0	0	0	0	0	0	0	0	0	0	0	0	0	0	0	0	0	0	0	0	0	0	0	0
0	0	0	0	0	0	0	0	0	0	0	0	0	0	0	0	0	0	0	0	0	0	0	0	0	0	0	0	0	0	0
0	0	0	0	0	0	0	0	0	0	0	0	0	0	0	0	0	0	0	0	0	0	0	0	0	0	0	0	0	0	0
0	0	0	0	0	0	0	0	0	0	0	0	0	0	0	0	0	0	0	0	0	0	0	0	0	0	0	0	0	0	0
0	0	0	0	0	0	0	0	0	0	0	0	0	0	0	0	0	0	0	0	0	0	0	0	0	0	0	0	0	0	0
0	0	0	0	0	0	0	0	0	0	0	0	0	0	0	0	0	0	0	0	0	0	0	0	0	0	0	0	0	0	0
0	0	0	0	0	0	0	0	0	0	0	0	0	0	0	0	0	0	0	0	0	0	0	0	0	0	0	0	0	0	0
0	0	0	0	0	0	0	0	0	0	0	0	0	0	0	0	0	0	0	0	0	0	0	0	0	0	0	0	0	0	0
0	0	0	0	0	0	0	0	0	0	0	0	0	0	0	0	0	0	0	0	0	0	0	0	0	0	0	0	0	0	0
0	0	0	0	0	0	0	0	0	0	0	0	0	0	0	0	0	0	0	0	0	0	0	0	0	0	0	0	0	0	0
0	0	0	0	0	0	0	0	0	0	0	0	0	0	0	0	0	0	0	0	0	0	0	0	0	0	0	0	0	0	0
0	0	0	0	0	0	0	0	0	0	0	0	0	0	0	0	0	0	0	0	0	0	0	0	0	0	0	0	0	0	0
0	0	0	0	0	0	0	0	0	0	0	0	0	0	0	0	0	0	0	0	0	0	0	0	0	0	0	0	0	0	0
0	0	0	0	0	0	0	0	0	0	0	0	0	0	0	0	0	0	0	0	0	0	0	0	0	0	0	0	0	0	0
0	0	0	0	0	0	0	0	0	0	0	0	0	0	0	0	0	0	0	0	0	0	0	0	0	0	0	0	0	0	0
0	0	0	0	0	0	0	0	0	0	0	0	0	0	0	0	0	0	0	0	0	0	0	0	0	0	0	0	0	0	0
0	0	0	0	0	0	0	0	0	0	0	0	0	0	0	0	0	0	0	0	0	0	0	0	0	0	0	0	0	0	0
0	0	0	0	0	0	0	0	0	0	0	0	0	0	0	0	0	0	0	0	0	0	0	0	0	0	0	0	0	0	0
0	0	0	0	0	0	0	0	0	0	0	0	0	0	0	0	0	0	0	0	0	0	0	0	0	0	0	0	0	0	0
0	0	0	0	0	0	0	0	0	0	0	0	0	0	0	0	0	0	0	0	0	0	0	0	0	0	0	0	0	0	0
0	0	0	0	0	0	0	0	0	0	0	0	0	0	0	0	0	0	0	0	0	0	0	0	0	0	0	0	0	0	0
0	0	0	0	0	0	0	0	0	0	0	0	0	0	0	0	0	0	0	0	0	0	0	0	0	0	0	0	0	0	0
0	0	0	0	0	0	0	0	0	0	0	0	0	0	0	0	0	0	0	0	0	0	0	0	0	0	0	0	0	0	0
0	0	0	0	0	0	0	0	0	0	0	0	0	0	0	0	0	0	0	0	0	0	0	0	0	0	0	0	0	0	0
0	0	0	0	0	0	0	0	0	0	0	0	0	0	0	0	0	0	0	0	0	0	0	0	0	0	0	0	0	0	0
0	0	0	0	0	0	0	0	0	0	0	0	0	0	0	0	0	0	0	0	0	0	0	0	0	0	0	0	0	0	0
0	0	0	0	0	0	0	0	0	0	0	0	0	0	0	0	0	0	0	0	0	0	0	0	0	0	0	0	0	0	0
0	0	0	0	0	0	0	0	0	0	0	0	0	0	0	0	0	0	0	0	0	0	0	0	0	0	0	0	0	0	0
0	0	0	0	0	0	0	0	0	0	0	0	0	0	0	0	0	0	0	0	0	0	0	0	0	0	0	0	0	0	0
0	0	0	0	0	0	0	0	0	0	0	0	0	0	0	0	0	0	0	0	0	0	0	0	0	0	0	0	0	0	0
0	0	0	0	0	0	0	0	0	0	0	0	0	0	0	0	0	0	0	0	0	0	0	0	0	0	0	0	0	0	0
0	0	0	0	0	0	0	0	0	0	0	0	0	0	0	0	0	0	0	0	0	0	0	0	0	0	0	0	0	0	0
0	0	0	0	0	0	0	0	0	0	0	0	0	0	0	0	0	0	0	0	0	0	0	0	0	0	0	0	0	0	0
0	0	0	0	0	0	0	0	0	0	0	0	0	0	0	0	0	0	0	0	0	0	0	0	0	0	0	0	0	0	0
0	0	0	0	0	0	0	0	0	0	0	0	0	0	0	0	0	0	0	0	0	0	0	0	0	0	0	0	0	0	0
0	0	0	0	0	0	0	0	0	0	0	0	0	0	0	0	0	0	0	0	0	0	0	0	0	0	0	0	0	0	0
0	0	0	0	0	0	0	0	0	0	0	0	0	0	0	0	0	0	0	0	0	0	0	0	0	0	0	0	0	0	0
0	0	0	0	0	0	0	0	0	0	0	0	0	0	0	0	0	0	0	0	0	0	0	0	0	0	0	0	0	0	0
0	0	0	0	0	0	0	0	0	0	0	0	0	0	0	0	0	0	0	0	0	0	0	0	0	0	0	0	0	0	0
0	0	0	0	0	0	0	0	0	0	0	0	0	0	0	0	0	0	0	0	0	0	0	0	0	0	0	0	0	0	0
0	0	0	0	0	0	0	0	0	0	0	0	0	0	0	0	0	0	0	0	0	0	0	0	0	0	0	0	0	0	0
0	0	0	0	0	0	0	0	0	0	0	0	0	0	0	0	0	0	0	0	0	0	0	0	0	0	0	0	0	0	0
0	0	0	0	0	0	0	0	0	0	0	0	0	0	0	0	0	0	0	0	0	0	0	0	0	0	0	0	0	0	0
0	0	0	0	0	0	0	0	0	0	0	0	0	0	0	0	0	0	0	0	0	0	0	0	0	0	0	0	0	0	0
0	0	0	0	0	0	0	0	0	0	0	0	0	0	0	0	0	0	0	0	0	0	0	0	0	0	0	0	0	0	0
0	0	0	0	0	0	0	0	0	0	0	0	0	0	0	0	0	0	0	0	0	0	0	0	0	0	0	0	0	0	0
0	0	0	0	0	0	0	0	0	0	0	0	0	0	0	0	0	0	0	0	0	0	0	0	0	0	0	0	0	0	0
0	0	0	0	0	0	0	0	0	0	0	0	0	0	0	0	0	0	0	0	0	0	0	0	0	0	0	0	0	0	0
0	0	0	0	0	0	0	0	0	0	0	0	0	0	0	0	0	0	0	0	0	0	0	0	0	0	0	0	0	0	0
0	0	0	0	0	0	0	0	0	0	0	0	0	0	0	0	0	0	0	0	0	0	0	0	0	0	0	0	0	0	0
0	0	0	0	0	0	0	0	0	0	0	0	0	0	0	0	0	0	0	0	0	0	0	0	0	0	0	0	0	0	0
0	0	0	0	0	0	0	0	0	0	0	0	0	0	0	0	0	0	0	0	0	0	0	0	0	0	0	0	0	0	0
0	0	0	0	0	0	0	0	0	0	0	0	0	0	0	0	0	0	0	0	0	0	0	0	0	0	0	0	0	0	0
0	0	0	0	0	0	0	0	0	0	0	0	0	0	0	0	0	0	0	0	0	0	0	0	0	0	0	0	0	0	0
0	0	0	0	0	0	0	0	0	0	0	0	0	0	0	0	0	0	0	0	0	0	0	0	0	0	0	0	0	0	0
0	0	0	0	0	0	0	0	0	0	0	0	0	0	0	0	0	0	0	0	0	0	0	0	0	0	0	0	0	0	0
0	0	0	0	0	0	0	0	0	0	0	0	0	0	0	0	0	0	0	0	0	0	0	0	0	0	0	0	0	0	0
0	0	0	0	0	0	0	0	0	0	0	0	0	0	0	0	0	0	0	0	0	0	0	0	0	0	0	0	0	0	0
0	0	0	0	0	0	0	0	0	0	0	0	0	0	0	0	0	0	0	0	0	0	0	0	0	0	0	0	0	0	0
0	0	0	0	0	0	0	0	0	0	0	0	0	0	0	0	0	0	0	0	0	0	0	0	0	0	0	0	0	0	0
0	0	0	0	0	0	0	0	0	0	0	0	0	0	0	0	0	0	0	0	0	0	0	0	0	0	0	0	0	0	0
0	0	0	0	0	0	0	0	0	0	0	0	0	0	0	0	0	0	0	0	0	0	0	0	0	0	0	0	0	0	0
0	0	0	0	0	0	0	0	0	0	0	0	0	0	0	0	0	0	0	0	0	0	0	0	0	0	0	0	0	0	0
0	0	0	0	0	0	0	0	0	0	0	0	0	0	0	0	0	0	0	0	0	0	0	0	0	0	0	0	0	0	0
0	0	0	0	0	0	0	0	0	0	0	0	0	0	0	0	0	0	0	0	0	0	0	0	0	0	0	0	0	0	0
0	0	0	0	0	0	0	0	0	0	0	0	0	0	0	0	0	0	0	0	0	0	0	0	0	0	0	0	0	0	0
0	0	0	0	0	0	0	0	0	0	0	0	0	0	0	0	0	0	0	0	0	0	0	0	0	0	0	0	0	0	0
0	0	0	0	0	0	0	0	0	0	0	0	0	0	0	0	0	0	0	0	0	0	0	0	0	0	0	0	0	0	0
0	0	0	0	0	0	0	0	0	0	0	0	0	0	0	0	0	0	0	0	0	0	0	0	0	0	0	0	0	0	0
0	0	0	0	0	0	0	0	0	0	0	0	0	0	0	0	0	0	0	0	0	0	0	0	0	0	0	0	0	0	0
0	0	0	0	0	0	0	0	0	0	0	0	0	0	0	0	0	0	0	0	0	0	0	0	0	0	0	0	0	0	0
0	0	0	0	0	0	0	0	0	0	0	0	0	0	0	0	0	0	0	0	0	0	0	0	0	0	0	0	0	0	0
0	0	0	0	0	0	0	0	0	0	0	0	0	0	0	0	0	0	0	0	0	0	0	0	0	0	0	0	0	0	0
0	0	0	0	0	0	0	0	0	0	0	0	0	0	0	0	0	0	0	0	0	0	0	0	0	0	0	0	0	0	0
0	0	0	0	0	0	0	0	0	0	0	0	0	0	0	0	0	0	0	0	0	0	0	0	0	0	0	0	0	0	0
0	0	0	0	0	0	0	0	0	0	0	0	0	0	0	0	0	0	0	0	0	0	0	0	0	0	0	0	0	0	0
0	0	0	0	0	0	0	0	0	0	0	0	0	0	0	0	0	0	0	0	0	0	0	0	0	0	0	0	0	0	0
0	0	0	0	0	0	0	0	0	0	0	0	0	0	0	0	0	0	0	0	0	0	0	0	0	0	0	0	0	0	0
0	0	0	0	0	0	0	0	0	0	0	0	0	0	0	0	0	0	0	0	0	0	0	0	0	0	0	0	0	0	0
0	0	0	0	0	0	0	0	0	0	0	0	0	0	0	0	0	0	0	0	0	0	0	0	0	0	0	0	0	0	0
0	0	0	0	0	0	0	0	0	0	0	0	0	0	0	0	0	0	0	0	0	0	0	0	0	0	0	0	0	0	0
0	0	0	0	0	0	0	0	0	0	0	0	0	0	0	0	0	0	0	0	0	0	0	0	0	0	0	0	0	0	0
0	0	0	0	0	0	0	0	0	0	0	0	0	0	0	0	0	0	0	0	0	0	0	0	0	0	0	0	0	0	0
0	0	0	0	0	0	0	0	0	0	0	0	0	0	0	0	0	0	0	0	0	0	0	0	0	0	0	0	0	0	0
0	0	0	0	0	0	0	0	0	0	0	0	0	0	0	0	0	0	0	0	0	0	0	0	0	0	0	0	0	0	0
0	0	0	0	0	0	0	0	0	0	0	0	0	0	0	0	0	0	0	0	0	0	0	0	0	0	0	0	0	0	0
0	0	0	0	0	0	0	0	0	0	0	0	0	0	0	0	0	0	0	0	0	0	0	0	0	0	0	0	0	0	0
0	0	0	0	0	0	0	0	0	0	0	0	0	0	0	0	0	0	0	0	0	0	0	0	0	0	0	0	0	0	0
0	0	0	0	0	0	0	0	0	0	0	0	0	0	0	0	0	0	0	0	0	0	0	0	0	0	0	0	0	0	0
0	0	0	0	0	0	0	0	0	0	0	0	0	0	0	0	0	0	0	0	0	0	0	0	0	0	0	0	0	0	0
0	0	0	0	0	0	0	0	0	0	0	0	0	0	0	0	0	0	0	0	0	0	0	0	0	0	0	0	0	0	0
0	0	0	0	0	0	0	0	0	0	0	0	0	0	0	0	0	0	0	0	0	0	0	0	0	0	0	0	0	0	0
0	0	0	0	0	0	0	0	0	0	0	0	0	0	0	0	0	0	0	0	0	0	0	0	0	0	0	0	0	0	0
0	0	0	0	0	0	0	0	0	0	0	0	0	0	0	0	0	0	0	0	0	0	0	0	0	0	0	0	0	0	0
0	0	0	0	0	0	0	0	0	0	0	0	0	0	0	0	0	0	0	0	0	0	0	0	0	0	0	0	0	0	0
0	0	0	0	0	0	0	0	0	0	0	0	0	0	0	0	0	0	0	0	0	0	0	0	0	0	0	0	0	0	0
0	0	0	0	0	0	0	0	0	0	0	0	0	0	0	0	0	0	0	0	0	0	0	0	0	0	0	0	0	0	0
0	0	0	0	0	0	0	0	0	0	0	0	0	0	0	0	0	0	0	0	0	0	0	0	0	0	0	0	0	0	0
0	0	0	0	0	0	0	0	0	0	0	0	0	0	0	0	0	0	0	0	0	0	0	0	0	0	0	0	0	0	0
0	0	0	0	0	0	0	0	0	0	0	0	0	0	0	0	0	0	0	0	0	0	0	0	0	0	0	0	0	0	0
0	0	0	0	0	0	0	0	0	0	0	0	0	0	0	0	0	0	0	0	0	0	0	0	0	0	0	0	0	0	0
0	0	0	0	0	0	0	0	0	0	0	0	0	0	0	0	0	0	0	0	0	0	0	0	0	0	0	0	0	0	0
0	0	0	0	0	0	0	0	0	0	0	0	0	0	0	0	0	0	0	0	0	0	0	0	0	0	0	0	0	0	0
0	0	0	0	0	0	0	0	0	0	0	0	0	0	0	0	0	0	0	0	0	0	0	0	0	0	0	0	0	0	0
0	0	0	0	0	0	0	0	0	0	0	0	0	0	0	0	0	0	0	0	0	0	0	0	0	0	0	0	0	0	0
0	0	0	0	0	0	0	0	0	0	0	0	0	0	0	0	0	0	0	0	0	0	0	0	0	0	0	0	0	0	0
0	0	0	0	0	0	0	0	0	0	0	0	0	0	0	0	0	0	0	0	0	0	0	0	0	0	0	0	0	0	0
0	0	0	0	0	0	0	0	0	0	0	0	0	0	0	0	0	0	0	0	0	0	0	0	0	0	0	0	0	0	0
0	0	0	0	0	0	0	0	0	0	0	0	0	0	0	0	0	0	0	0	0	0	0	0	0	0	0	0	0	0	0
0	0	0	0	0	0	0	0	0	0	0	0	0	0	0	0	0	0	0	0	0	0	0	0	0	0	0	0	0	0	0
0	0	0	0	0	0	0	0	0	0	0	0	0	0	0	0	0	0	0	0	0	0	0	0	0	0	0	0	0	0	0
0	0	0	0	0	0	0	0	0	0	0	0	0	0	0	0	0	0	0	0	0	0	0	0	0	0	0	0	0	0	0
0	0	0	0	0	0	0	0	0	0	0	0	0	0	0	0	0	0	0	0	0	0	0	0	0	0	0	0	0	0	0
0	0	0	0	0	0	0	0	0	0	0	0	0	0	0	0	0	0	0	0	0	0	0	0	0	0	0	0	0	0	0
0	0	0	0	0	0	0	0	0	0	0	0	0	0	0	0	0	0	0	0	0	0	0	0	0	0	0	0	0	0	0
0	0	0	0	0	0	0	0	0	0	0	0	0	0	0	0	0	0	0	0	0	0	0	0	0	0	0	0	0	0	0
0	0	0	0	0	0	0	0	0	0	0	0	0	0	0	0	0	0	0	0	0	0	0	0	0	0	0	0	0	0	0
0	0	0	0	0	0	0	0	0	0	0	0	0	0	0	0	0	0	0	0	0	0	0	0	0	0	0	0	0	0	0
0	0	0	0	0	0	0	0	0	0	0	0	0	0	0	0	0	0	0	0	0	0	0	0	0	0	0	0	0	0	0
0	0	0	0	0	0	0	0	0	0	0	0	0	0	0	0	0	0	0	0	0	0	0	0	0	0	0	0	0	0	0
0	0	0	0	0	0	0	0	0	0	0	0	0	0	0	0	0	0	0	0	0	0	0	0	0	0	0	0	0	0	0
0	0	0	0	0	0	0	0	0	0	0	0	0	0	0	0	0	0	0	0	0	0	0	0	0	0	0	0	0	0	0
0	0	0	0	0	0	0	0	0	0	0	0	0	0	0	0	0	0	0	0	0	0	0	0	0	0	0	0	0	0	0
0	0	0	0	0	0	0	0	0	0	0	0	0	0	0	0	0	0	0	0	0	0	0	0	0	0	0	0	0	0	0
0	0	0	0	0	0	0	0	0	0	0	0	0	0	0	0	0	0	0	0	0	0	0	0	0	0	0	0	0	0	0
0	0	0	0	0	0	0	0	0	0	0	0	0	0	0	0	0	0	0	0	0	0	0	0	0	0	0	0	0	0	0
0	0	0	0	0	0	0	0	0	0	0	0	0	0	0	0	0	0	0	0	0	0	0	0	0	0	0	0	0	0	0
0	0	0	0	0	0	0	0	0	0	0	0	0	0	0	0	0	0	0	0	0	0	0	0	0	0	0	0	0	0	0
0	0	0	0	0	0	0	0	0	0	0	0	0	0	0	0	0	0	0	0	0	0	0	0	0	0	0	0	0	0	0
0	0	0	0	0	0	0	0	0	0	0	0	0	0	0	0	0	0	0	0	0	0	0	0	0	0	0	0	0	0	0
0	0	0	0	0	0	0	0	0	0	0	0	0	0	0	0	0	0	0	0	0	0	0	0	0	0	0	0	0	0	0
0	0	0	0	0	0	0	0	0	0	0	0	0	0	0	0	0	0	0	0	0	0	0	0	0	0	0	0	0	0	0
0	0	0	0	0	0	0	0	0	0	0	0	0	0	0	0	0	0	0	0	0	0	0	0	0	0	0	0	0	0	0
0	0	0	0	0	0	0	0	0	0	0	0	0	0	0	0	0	0	0	0	0	0	0	0	0	0	0	0	0	0	0
0	0	0	0	0	0	0	0	0	0	0	0	0	0	0	0	0	0	0	0	0	0	0	0	0	0	0	0	0	0	0
0	0	0	0	0	0	0	0	0	0	0	0	0	0	0	0	0	0	0	0	0	0	0	0	0	0	0	0	0	0	0
0	0	0	0	0	0	0	0	0	0	0	0	0	0	0	0	0	0	0	0	0	0	0	0	0	0	0	0	0	0	0
0	0	0	0	0	0	0	0	0	0	0	0	0	0	0	0	0	0	0	0	0	0	0	0	0	0	0	0	0	0	0
0	0	0	0	0	0	0	0	0	0	0	0	0	0	0	0	0	0	0	0	0	0	0	0	0	0	0	0	0	0	0
0	0	0	0	0	0	0	0	0	0	0	0	0	0	0	0	0	0	0	0	0	0	0	0	0	0	0	0	0	0	0
0	0	0	0	0	0	0	0	0	0	0	0	0	0	0	0	0	0	0	0	0	0	0	0	0	0	0	0	0	0	0
0	0	0	0	0	0	0	0	0	0	0	0	0	0	0	0	0	0	0	0	0	0	0	0	0	0	0	0	0	0	0
0	0	0	0	0	0	0	0	0	0	0	0	0	0	0	0	0	0	0	0	0	0	0	0	0	0	0	0	0	0	0
0	0	0	0	0	0	0	0	0	0	0	0	0	0	0	0	0	0	0	0	0	0	0	0	0	0	0	0	0	0	0
0	0	0	0	0	0	0	0	0	0	0	0	0	0	0	0	0	0	0	0	0	0	0	0	0	0	0	0	0	0	0
0	0	0	0	0	0	0	0	0	0	0	0	0	0	0	0	0	0	0	0	0	0	0	0	0	0	0	0	0	0	0
0	0	0	0	0	0	0	0	0	0	0	0	0	0	0	0	0	0	0	0	0	0	0	0	0	0	0	0	0	0	0
0	0	0	0	0	0	0	0	0	0	0	0	0	0	0	0	0	0	0	0	0	0	0	0	0	0	0	0	0	0	0
0	0	0	0	0	0	0	0	0	0	0	0	0	0	0	0	0	0	0	0	0	0	0	0	0	0	0	0	0	0	0
0	0	0	0	0	0	0	0	0	0	0	0	0	0	0	0	0	0	0	0	0	0	0	0	0	0	0	0	0	0	0
0	0	0	0	0	0	0	0	0	0	0	0	0	0	0	0	0	0	0	0	0	0	0	0	0	0	0	0	0	0	0
0	0	0	0	0	0	0	0	0	0	0	0	0	0	0	0	0	0	0	0	0	0	0	0	0	0	0	0	0	0	0
0	0	0	0	0	0	0	0	0	0	0	0	0	0	0	0	0	0	0	0	0	0	0	0	0	0	0	0	0	0	0
0	0	0	0	0	0	0	0	0	0	0	0	0	0	0	0	0	0	0	0	0	0	0	0	0	0	0	0	0	0	0
0	0	0	0	0	0	0	0	0	0	0	0	0	0	0	0	0	0	0	0	0	0	0	0	0	0	0	0	0	0	0
0	0	0	0	0	0	0	0	0	0	0	0	0	0	0	0	0	0	0	0	0	0	0	0	0	0	0	0	0	0	0
0	0	0	0	0	0	0	0	0	0	0	0	0	0	0	0	0	0	0	0	0	0	0	0	0	0	0	0	0	0	0
0	0	0	0	0	0	0	0	0	0	0	0	0	0	0	0	0	0	0	0	0	0	0	0	0	0	0	0	0	0	0
0	0	0	0	0	0	0	0	0	0	0	0	0	0	0	0	0	0	0	0	0	0	0	0	0	0	0	0	0	0	0
0	0	0	0	0	0	0	0	0	0	0	0	0	0	0	0	0	0	0	0	0	0	0	0	0	0	0	0	0	0	0
0	0	0	0	0	0	0	0	0	0	0	0	0	0	0	0	0	0	0	0	0	0	0	0	0	0	0	0	0	0	0
0	0	0	0	0	0	0	0	0	0	0	0	0	0	0	0	0	0	0	0	0	0	0	0	0	0	0	0	0	0	0
0	0	0	0	0	0	0	0	0	0	0	0	0	0	0	0	0	0	0	0	0	0	0	0	0	0	0	0	0	0	0
0	0	0	0	0	0	0	0	0	0	0	0	0	0	0	0	0	0	0	0	0	0	0	0	0	0	0	0	0	0	0
0	0	0	0	0	0	0	0	0	0	0	0	0	0	0	0	0	0	0	0	0	0	0	0	0	0	0	0	0	0	0
0	0	0	0	0	0	0	0	0	0	0	0	0	0	0	0	0	0	0	0	0	0	0	0	0	0	0	0	0	0	0
0	0	0	0	0	0	0	0	0	0	0	0	0	0	0	0	0	0	0	0	0	0	0	0	0	0	0	0	0	0	0
0	0	0	0	0	0	0	0	0	0	0	0	0	0	0	0	0	0	0	0	0	0	0	0	0	0	0	0	0	0	0
0	0	0	0	0	0	0	0	0	0	0	0	0	0	0	0	0	0	0	0	0	0	0	0	0	0	0	0	0	0	0
0	0	0	0	0	0	0	0	0	0	0	0	0	0	0	0	0	0	0	0	0	0	0	0	0	0	0	0	0	0	0
0	0	0	0	0	0	0	0	0	0	0	0	0	0	0	0	0	0	0	0	0	0	0	0	0	0	0	0	0	0	0
0	0	0	0	0	0	0	0	0	0	0	0	0	0	0	0	0	0	0	0	0	0	0	0	0	0	0	0	0	0	0
0	0	0	0	0	0	0	0	0	0	0	0	0	0	0	0	0	0	0	0	0	0	0	0	0	0	0	0	0	0	0
0	0	0	0	0	0	0	0	0	0	0	0	0	0	0	0	0	0	0	0	0	0	0	0	0	0	0	0	0	0	0
0	0	0	0	0	0	0	0	0	0	0	0	0	0	0	0	0	0	0	0	0	0	0	0	0	0	0	0	0	0	0
0	0	0	0	0	0	0	0	0	0	0	0	0	0	0	0	0	0	0	0	0	0	0	0	0	0	0	0	0	0	0
0	0	0	0	0	0	0	0	0	0	0	0	0	0	0	0	0	0	0	0	0	0	0	0	0	0	0	0	0	0	0
0	0	0	0	0	0	0	0	0	0	0	0	0	0	0	0	0	0	0	0	0	0	0	0	0	0	0	0	0	0	0
0	0	0	0	0	0	0	0	0	0	0	0	0	0	0	0	0	0	0	0	0	0	0	0	0	0	0	0	0	0	0
0	0	0	0	0	0	0	0	0	0	0	0	0	0	0	0	0	0	0	0	0	0	0	0	0	0	0	0	0	0	0
0	0	0	0	0	0	0	0	0	0	0	0	0	0	0	0	0	0	0	0	0	0	0	0	0	0	0	0	0	0	0
0	0	0	0	0	0	0	0	0	0	0	0	0	0	0	0	0	0	0	0	0	0	0	0	0	0	0	0	0	0	0
0	0	0	0	0	0	0	0	0	0	0	0	0	0	0	0	0	0	0	0	0	0	0	0	0	0	0	0	0	0	0
0	0	0	0	0	0	0	0	0	0	0	0	0	0	0	0	0	0	0	0	0	0	0	0	0	0	0	0	0	0	0
0	0	0	0	0	0	0	0	0	0	0	0	0	0	0	0	0	0	0	0	0	0	0	0	0	0	0	0	0	0	0
0	0	0	0	0	0	0	0	0	0	0	0	0	0	0	0	0	0	0	0	0	0	0	0	0	0	0	0	0	0	0
0	0	0	0	0	0	0	0	0	0	0	0	0	0	0	0	0	0	0	0	0	0	0	0	0	0	0	0	0	0	0
0	0	0	0	0	0	0	0	0	0	0	0	0	0	0	0	0	0	0	0	0	0	0	0	0	0	0	0	0	0	0
0	0	0	0	0	0	0	0	0	0	0	0	0	0	0	0	0	0	0	0	0	0	0	0	0	0	0	0	0	0	0
0	0	0	0	0	0	0	0	0	0	0	0	0	0	0	0	0	0	0	0	0	0	0	0	0	0	0	0	0	0	0
0	0	0	0	0	0	0	0	0	0	0	0	0	0	0	0	0	0	0	0	0	0	0	0	0	0	0	0	0	0	0
0	0	0	0	0	0	0	0	0	0	0	0	0	0	0	0	0	0	0	0	0	0	0	0	0	0	0	0	0	0	0
0	0	0	0	0	0	0	0	0	0	0	0	0	0	0	0	0	0	0	0	0	0	0	0	0	0	0	0	0	0	0
0	0	0	0	0	0	0	0	0	0	0	0	0	0	0	0	0	0	0	0	0	0	0	0	0	0	0	0	0	0	0
0	0	0	0	0	0	0	0	0	0	0	0	0	0	0	0	0	0	0	0	0	0	0	0	0	0	0	0	0	0	0
0	0	0	0	0	0	0	0	0	0	0	0	0	0	0	0	0	0	0	0	0	0	0	0	0	0	0	0	0	0	0
0	0	0	0	0	0	0	0	0	0	0	0	0	0	0	0	0	0	0	0	0	0	0	0	0	0	0	0	0	0	0
0	0	0	0	0	0	0	0	0	0	0	0	0	0	0	0	0	0	0	0	0	0	0	0	0	0	0	0	0	0	0
0	0	0	0	0	0	0	0	0	0	0	0	0	0	0	0	0	0	0	0	0	0	0	0	0	0	0	0	0	0	0
0	0	0	0	0	0	0	0	0	0	0	0	0	0	0	0	0	0	0	0	0	0	0	0	0	0	0	0	0	0	0
0	0	0	0	0	0	0	0	0	0	0	0	0	0	0	0	0	0	0	0	0	0	0	0	0	0	0	0	0	0	0
0	0	0	0	0	0	0	0	0	0	0	0	0	0	0	0	0	0	0	0	0	0	0	0	0	0	0	0	0	0	0
0	0	0	0	0	0	0	0	0	0	0	0	0	0	0	0	0	0	0	0	0	0	0	0	0	0	0	0	0	0	0
0	0	0	0	0	0	0	0	0	0	0	0	0	0	0	0	0	0	0	0	0	0	0	0	0	0	0	0	0	0	0
0	0	0	0	0	0	0	0	0	0	0	0	0	0	0	0	0	0	0	0	0	0	0	0	0	0	0	0	0	0	0
0	0	0	0	0	0	0	0	0	0	0	0	0	0	0	0	0	0	0	0	0	0	0	0	0	0	0	0	0	0	0
0	0	0	0	0	0	0	0	0	0	0	0	0	0	0	0	0	0	0	0	0	0	0	0	0	0	0	0	0	0	0
0	0	0	0	0	0	0	0	0	0	0	0	0	0	0	0	0	0	0	0	0	0	0	0	0	0	0	0	0	0	0
0	0	0	0	0	0	0	0	0	0	0	0	0	0	0	0	0	0	0	0	0	0	0	0	0	0	0	0	0	0	0
0	0	0	0	0	0	0	0	0	0	0	0	0	0	0	0	0	0	0	0	0	0	0	0	0	0	0	0	0	0	0
0	0	0	0	0	0	0	0	0	0	0	0	0	0	0	0	0	0	0	0	0	0	0	0	0	0	0	0	0	0	0
0	0	0	0	0	0	0	0	0	0	0	0	0	0	0	0	0	0	0	0	0	0	0	0	0	0	0	0	0	0	0
0	0	0	0	0	0	0	0	0	0	0	0	0	0	0	0	0	0	0	0	0	0	0	0	0	0	0	0	0	0	0
0	0	0	0	0	0	0	0	0	0	0	0	0	0	0	0	0	0	0	0	0	0	0	0	0	0	0	0	0	0	0
0	0	0	0	0	0	0	0	0	0	0	0	0	0	0	0	0	0	0	0	0	0	0	0	0	0	0	0	0	0	0
0	0	0	0	0	0	0	0	0	0	0	0	0	0	0	0	0	0	0	0	0	0	0	0	0	0	0	0	0	0	0
0	0	0	0	0	0	0	0	0	0	0	0	0	0	0	0	0	0	0	0	0	0	0	0	0	0	0	0	0	0	0
0	0	0	0	0	0	0	0	0	0	0	0	0	0	0	0	0	0	0	0	0	0	0	0	0	0	0	0	0	0	0
0	0	0	0	0	0	0	0	0	0	0	0	0	0	0	0	0	0	0	0	0	0	0	0	0	0	0	0	0	0	0
0	0	0	0	0	0	0	0	0	0	0	0	0	0	0	0	0	0	0	0	0	0	0	0	0	0	0	0	0	0	0
0	0	0	0	0	0	0	0	0	0	0	0	0	0	0	0	0	0	0	0	0	0	0	0	0	0	0	0	0	0	0
0	0	0	0	0	0	0	0	0	0	0	0	0	0	0	0	0	0	0	0	0	0	0	0	0	0	0	0	0	0	0
0	0	0	0	0	0	0	0	0	0	0	0	0	0	0	0	0	0	0	0	0	0	0	0	0	0	0	0	0	0	0
0	0	0	0	0	0	0	0	0	0	0	0	0	0	0	0	0	0	0	0	0	0	0	0	0	0	0	0	0	0	0
0	0	0	0	0	0	0	0	0	0	0	0	0	0	0	0	0	0	0	0	0	0	0	0	0	0	0	0	0	0	0
0	0	0	0	0	0	0	0	0	0	0	0	0	0	0	0	0	0	0	0	0	0	0	0	0	0	0	0	0	0	0
0	0	0	0	0	0	0	0	0	0	0	0	0	0	0	0	0	0	0	0	0	0	0	0	0	0	0	0	0	0	0
0	0	0	0	0	0	0	0	0	0	0	0	0	0	0	0	0	0	0	0	0	0	0	0	0	0	0	0	0	0	0
0	0	0	0	0	0	0	0	0	0	0	0	0	0	0	0	0	0	0	0	0	0	0	0	0	0	0	0	0	0	0
0	0	0	0	0	0	0	0	0	0	0	0	0	0	0	0	0	0	0	0	0	0	0	0	0	0	0	0	0	0	0
0	0	0	0	0	0	0	0	0	0	0	0	0	0	0	0	0	0	0	0	0	0	0	0	0	0	0	0	0	0	0
0	0	0	0	0	0	0	0	0	0	0	0	0	0	0	0	0	0	0	0	0	0	0	0	0	0	0	0	0	0	0
0	0	0	0	0	0	0	0	0	0	0	0	0	0	0	0	0	0	0	0	0	0	0	0	0	0	0	0	0	0	0
0	0	0	0	0	0	0	0	0	0	0	0	0	0	0	0	0	0	0	0	0	0	0	0	0	0	0	0	0	0	0
0	0	0	0	0	0	0	0	0	0	0	0	0	0	0	0	0	0	0	0	0	0	0	0	0	0	0	0	0	0	0
0	0	0	0	0	0	0	0	0	0	0	0	0	0	0	0	0	0	0	0	0	0	0	0	0	0	0	0	0	0	0
0	0	0	0	0	0	0	0	0	0	0	0	0	0	0	0	0	0	0	0	0	0	0	0	0	0	0	0	0	0	0
0	0	0	0	0	0	0	0	0	0	0	0	0	0	0	0	0	0	0	0	0	0	0	0	0	0	0	0	0	0	0
0	0	0	0	0	0	0	0	0	0	0	0	0	0	0	0	0	0	0	0	0	0	0	0	0	0	0	0	0	0	0
0	0	0	0	0	0	0	0	0	0	0	0	0	0	0	0	0	0	0	0	0	0	0	0	0	0	0	0	0	0	0
0	0	0	0	0	0	0	0	0	0	0	0	0	0	0	0	0	0	0	0	0	0	0	0	0	0	0	0	0	0	0
0	0	0	0	0	0	0	0	0	0	0	0	0	0	0	0	0	0	0	0	0	0	0	0	0	0	0	0	0	0	0
0	0	0	0	0	0	0	0	0	0	0	0	0	0	0	0	0	0	0	0	0	0	0	0	0	0	0	0	0	0	0
0	0	0	0	0	0	0	0	0	0	0	0	0	0	0	0	0	0	0	0	0	0	0	0	0	0	0	0	0	0	0
0	0	0	0	0	0	0	0	0	0	0	0	0	0	0	0	0	0	0	0	0	0	0	0	0	0	0	0	0	0	0
0	0	0	0	0	0	0	0	0	0	0	0	0	0	0	0	0	0	0	0	0	0	0	0	0	0	0	0	0	0	0
0	0	0	0	0	0	0	0	0	0	0	0	0	0	0	0	0	0	0	0	0	0	0	0	0	0	0	0	0	0	0
0	0	0	0	0	0	0	0	0	0	0	0	0	0	0	0	0	0	0	0	0	0	0	0	0	0	0	0	0	0	0
0	0	0	0	0	0	0	0	0	0	0	0	0	0	0	0	0	0	0	0	0	0	0	0	0	0	0	0	0	0	0
0	0	0	0	0	0	0	0	0	0	0	0	0	0	0	0	0	0	0	0	0	0	0	0	0	0	0	0	0	0	0
0	0	0	0	0	0	0	0	0	0	0	0	0	0	0	0	0	0	0	0	0	0	0	0	0	0	0	0	0	0	0
0	0	0	0	0	0	0	0	0	0	0	0	0	0	0	0	0	0	0	0	0	0	0	0	0	0	0	0	0	0	0
0	0	0	0	0	0	0	0	0	0	0	0	0	0	0	0	0	0	0	0	0	0	0	0	0	0	0	0	0	0	0
0	0	0	0	0	0	0	0	0	0	0	0	0	0	0	0	0	0	0	0	0	0	0	0	0	0	0	0	0	0	0
0	0	0	0	0	0	0	0	0	0	0	0	0	0	0	0	0	0	0	0	0	0	0	0	0	0	0	0	0	0	0
0	0	0	0	0	0	0	0	0	0	0	0	0	0	0	0	0	0	0	0	0	0	0	0	0	0	0	0	0	0	0
0	0	0	0	0	0	0	0	0	0	0	0	0	0	0	0	0	0	0	0	0	0	0	0	0	0	0	0	0	0	0
0	0	0	0	0	0	0	0	0	0	0	0	0	0	0	0	0	0	0	0	0	0	0	0	0	0	0	0	0	0	0
0	0	0	0	0	0	0	0	0	0	0	0	0	0	0	0	0	0	0	0	0	0	0	0	0	0	0	0	0	0	0
0	0	0	0	0	0	0	0	0	0	0	0	0	0	0	0	0	0	0	0	0	0	0	0	0	0	0	0	0	0	0
0	0	0	0	0	0	0	0	0	0	0	0	0	0	0	0	0	0	0	0	0	0	0	0	0	0	0	0	0	0	0
0	0	0	0	0	0	0	0	0	0	0	0	0	0	0	0	0	0	0	0	0	0	0	0	0	0	0	0	0	0	0
0	0	0	0	0	0	0	0	0	0	0	0	0	0	0	0	0	0	0	0	0	0	0	0	0	0	0	0	0	0	0
0	0	0	0	0	0	0	0	0	0	0	0	0	0	0	0	0	0	0	0	0	0	0	0	0	0	0	0	0	0	0
0	0	0	0	0	0	0	0	0	0	0	0	0	0	0	0	0	0	0	0	0	0	0	0	0	0	0	0	0	0	0
0	0	0	0	0	0	0	0	0	0	0	0	0	0	0	0	0	0	0	0	0	0	0	0	0	0	0	0	0	0	0
0	0	0	0	0	0	0	0	0	0	0	0	0	0	0	0	0	0	0	0	0	0	0	0	0	0	0	0	0	0	0
0	0	0	0	0	0	0	0	0	0	0	0	0	0	0	0	0	0	0	0	0	0	0	0	0	0	0	0	0	0	0
0	0	0	0	0	0	0	0	0	0	0	0	0	0	0	0	0	0	0	0	0	0	0	0	0	0	0	0	0	0	0
0	0	0	0	0	0	0	0	0	0	0	0	0	0	0	0	0	0	0	0	0	0	0	0	0	0	0	0	0	0	0
0	0	0	0	0	0	0	0	0	0	0	0	0	0	0	0	0	0	0	0	0	0	0	0	0	0	0	0	0	0	0
0	0	0	0	0	0	0	0	0	0	0	0	0	0	0	0	0	0	0	0	0	0	0	0	0	0	0	0	0	0	0
0	0	0	0	0	0	0	0	0	0	0	0	0	0	0	0	0	0	0	0	0	0	0	0	0	0	0	0	0	0	0
0	0	0	0	0	0	0	0	0	0	0	0	0	0	0	0	0	0	0	0	0	0	0	0	0	0	0	0	0	0	0
0	0	0	0	0	0	0	0	0	0	0	0	0	0	0	0	0	0	0	0	0	0	0	0	0	0	0	0	0	0	0
0	0	0	0	0	0	0	0	0	0	0	0	0	0	0	0	0	0	0	0	0	0	0	0	0	0	0	0	0	0	0
0	0	0	0	0	0	0	0	0	0	0	0	0	0	0	0	0	0	0	0	0	0	0	0	0	0	0	0	0	0	0
0	0	0	0	0	0	0	0	0	0	0	0	0	0	0	0	0	0	0	0	0	0	0	0	0	0	0	0	0	0	0
0	0	0	0	0	0	0	0	0	0	0	0	0	0	0	0	0	0	0	0	0	0	0	0	0	0	0	0	0	0	0
0	0	0	0	0	0	0	0	0	0	0	0	0	0	0	0	0	0	0	0	0	0	0	0	0	0	0	0	0	0	0
0	0	0	0	0	0	0	0	0	0	0	0	0	0	0	0	0	0	0	0	0	0	0	0	0	0	0	0	0	0	0
0	0	0	0	0	0	0	0	0	0	0	0	0	0	0	0	0	0	0	0	0	0	0	0	0	0	0	0	0	0	0
0	0	0	0	0	0	0	0	0	0	0	0	0	0	0	0	0	0	0	0	0	0	0	0	0	0	0	0	0	0	0
0	0	0	0	0	0	0	0	0	0	0	0	0	0	0	0	0	0	0	0	0	0	0	0	0	0	0	0	0	0	0
0	0	0	0	0	0	0	0	0	0	0	0	0	0	0	0	0	0	0	0	0	0	0	0	0	0	0	0	0	0	0
0	0	0	0	0	0	0	0	0	0	0	0	0	0	0	0	0	0	0	0	0	0	0	0	0	0	0	0	0	0	0
0	0	0	0	0	0	0	0	0	0	0	0	0	0	0	0	0	0	0	0	0	0	0	0	0	0	0	0	0	0	0
0	0	0	0	0	0	0	0	0	0	0	0	0	0	0	0	0	0	0	0	0	0	0	0	0	0	0	0	0	0	0
0	0	0	0	0	0	0	0	0	0	0	0	0	0	0	0	0	0	0	0	0	0	0	0	0	0	0	0	0	0	0
0	0	0	0	0	0	0	0	0	0	0	0	0	0	0	0	0	0	0	0	0	0	0	0	0	0	0	0	0	0	0
0	0	0	0	0	0	0	0	0	0	0	0	0	0	0	0	0	0	0	0	0	0	0	0	0	0	0	0	0	0	0
0	0	0	0	0	0	0	0	0	0	0	0	0	0	0	0	0	0	0	0	0	0	0	0	0	0	0	0	0	0	0
0	0	0	0	0	0	0	0	0	0	0	0	0	0	0	0	0	0	0	0	0	0	0	0	0	0	0	0	0	0	0
0	0	0	0	0	0	0	0	0	0	0	0	0	0	0	0	0	0	0	0	0	0	0	0	0	0	0	0	0	0	0
0	0	0	0	0	0	0	0	0	0	0	0	0	0	0	0	0	0	0	0	0	0	0	0	0	0	0	0	0	0	0
0	0	0	0	0	0	0	0	0	0	0	0	0	0	0	0	0	0	0	0	0	0	0	0	0	0	0	0	0	0	0
0	0	0	0	0	0	0	0	0	0	0	0	0	0	0	0	0	0	0	0	0	0	0	0	0	0	0	0	0	0	0
0	0	0	0	0	0	0	0	0	0	0	0	0	0	0	0	0	0	0	0	0	0	0	0	0	0	0	0	0	0	0
0	0	0	0	0	0	0	0	0	0	0	0	0	0	0	0	0	0	0	0	0	0	0	0	0	0	0	0	0	0	0
0	0	0	0	0	0	0	0	0	0	0	0	0	0	0	0	0	0	0	0	0	0	0	0	0	0	0	0	0	0	0
0	0	0	0	0	0	0	0	0	0	0	0	0	0	0	0	0	0	0	0	0	0	0	0	0	0	0	0	0	0	0
0	0	0	0	0	0	0	0	0	0	0	0	0	0	0	0	0	0	0	0	0	0	0	0	0	0	0	0	0	0	0
0	0	0	0	0	0	0	0	0	0	0	0	0	0	0	0	0	0	0	0	0	0	0	0	0	0	0	0	0	0	0
0	0	0	0	0	0	0	0	0	0	0	0	0	0	0	0	0	0	0	0	0	0	0	0	0	0	0	0	0	0	0
0	0	0	0	0	0	0	0	0	0	0	0	0	0	0	0	0	0	0	0	0	0	0	0	0	0	0	0	0	0	0
0	0	0	0	0	0	0	0	0	0	0	0	0	0	0	0	0	0	0	0	0	0	0	0	0	0	0	0	0	0	0
0	0	0	0	0	0	0	0	0	0	0	0	0	0	0	0	0	0	0	0	0	0	0	0	0	0	0	0	0	0	0
0	0	0	0	0	0	0	0	0	0	0	0	0	0	0	0	0	0	0	0	0	0	0	0	0	0	0	0	0	0	0
0	0	0	0	0	0	0	0	0	0	0	0	0	0	0	0	0	0	0	0	0	0	0	0	0	0	0	0	0	0	0
0	0	0	0	0	0	0	0	0	0	0	0	0	0	0	0	0	0	0	0	0	0	0	0	0	0	0	0	0	0	0
0	0	0	0	0	0	0	0	0	0	0	0	0	0	0	0	0	0	0	0	0	0	0	0	0	0	0	0	0	0	0
0	0	0	0	0	0	0	0	0	0	0	0	0	0	0	0	0	0	0	0	0	0	0	0	0	0	0	0	0	0	0
0	0	0	0	0	0	0	0	0	0	0	0	0	0	0	0	0	0	0	0	0	0	0	0	0	0	0	0	0	0	0
0	0	0	0	0	0	0	0	0	0	0	0	0	0	0	0	0	0	0	0	0	0	0	0	0	0	0	0	0	0	0
0	0	0	0	0	0	0	0	0	0	0	0	0	0	0	0	0	0	0	0	0	0	0	0	0	0	0	0	0	0	0
0	0	0	0	0	0	0	0	0	0	0	0	0	0	0	0	0	0	0	0	0	0	0	0	0	0	0	0	0	0	0
0	0	0	0	0	0	0	0	0	0	0	0	0	0	0	0	0	0	0	0	0	0	0	0	0	0	0	0	0	0	0
0	0	0	0	0	0	0	0	0	0	0	0	0	0	0	0	0	0	0	0	0	0	0	0	0	0	0	0	0	0	0
0	0	0	0	0	0	0	0	0	0	0	0	0	0	0	0	0	0	0	0	0	0	0	0	0	0	0	0	0	0	0
0	0	0	0	0	0	0	0	0	0	0	0	0	0	0	0	0	0	0	0	0	0	0	0	0	0	0	0	0	0	0
0	0	0	0	0	0	0	0	0	0	0	0	0	0	0	0	0	0	0	0	0	0	0	0	0	0	0	0	0	0	0
0	0	0	0	0	0	0	0	0	0	0	0	0	0	0	0	0	0	0	0	0	0	0	0	0	0	0	0	0	0	0
0	0	0	0	0	0	0	0	0	0	0	0	0	0	0	0	0	0	0	0	0	0	0	0	0	0	0	0	0	0	0
0	0	0	0	0	0	0	0	0	0	0	0	0	0	0	0	0	0	0	0	0	0	0	0	0	0	0	0	0	0	0
0	0	0	0	0	0	0	0	0	0	0	0	0	0	0	0	0	0	0	0	0	0	0	0	0	0	0	0	0	0	0
0	0	0	0	0	0	0	0	0	0	0	0	0	0	0	0	0	0	0	0	0	0	0	0	0	0	0	0	0	0	0
0	0	0	0	0	0	0	0	0	0	0	0	0	0	0	0	0	0	0	0	0	0	0	0	0	0	0	0	0	0	0
0	0	0	0	0	0	0	0	0	0	0	0	0	0	0	0	0	0	0	0	0	0	0	0	0	0	0	0	0	0	0
0	0	0	0	0	0	0	0	0	0	0	0	0	0	0	0	0	0	0	0	0	0	0	0	0	0	0	0	0	0	0
0	0	0	0	0	0	0	0	0	0	0	0	0	0	0	0	0	0	0	0	0	0	0	0	0	0	0	0	0	0	0
0	0	0	0	0	0	0	0	0	0	0	0	0	0	0	0	0	0	0	0	0	0	0	0	0	0	0	0	0	0	0
0	0	0	0	0	0	0	0	0	0	0	0	0	0	0	0	0	0	0	0	0	0	0	0	0	0	0	0	0	0	0
0	0	0	0	0	0	0	0	0	0	0	0	0	0	0	0	0	0	0	0	0	0	0	0	0	0	0	0	0	0	0
0	0	0	0	0	0	0	0	0	0	0	0	0	0	0	0	0	0	0	0	0	0	0	0	0	0	0	0	0	0	0
0	0	0	0	0	0	0	0	0	0	0	0	0	0	0	0	0	0	0	0	0	0	0	0	0	0	0	0	0	0	0
0	0	0	0	0	0	0	0	0	0	0	0	0	0	0	0	0	0	0	0	0	0	0	0	0	0	0	0	0	0	0
0	0	0	0	0	0	0	0	0	0	0	0	0	0	0	0	0	0	0	0	0	0	0	0	0	0	0	0	0	0	0
0	0	0	0	0	0	0	0	0	0	0	0	0	0	0	0	0	0	0	0	0	0	0	0	0	0	0	0	0	0	0
0	0	0	0	0	0	0	0	0	0	0	0	0	0	0	0	0	0	0	0	0	0	0	0	0	0	0	0	0	0	0
0	0	0	0	0	0	0	0	0	0	0	0	0	0	0	0	0	0	0	0	0	0	0	0	0	0	0	0	0	0	0
0	0	0	0	0	0	0	0	0	0	0	0	0	0	0	0	0	0	0	0	0	0	0	0	0	0	0	0	0	0	0
0	0	0	0	0	0	0	0	0	0	0	0	0	0	0	0	0	0	0	0	0	0	0	0	0	0	0	0	0	0	0
0	0	0	0	0	0	0	0	0	0	0	0	0	0	0	0	0	0	0	0	0	0	0	0	0	0	0	0	0	0	0
0	0	0	0	0	0	0	0	0	0	0	0	0	0	0	0	0	0	0	0	0	0	0	0	0	0	0	0	0	0	0
0	0	0	0	0	0	0	0	0	0	0	0	0	0	0	0	0	0	0	0	0	0	0	0	0	0	0	0	0	0	0
0	0	0	0	0	0	0	0	0	0	0	0	0	0	0	0	0	0	0	0	0	0	0	0	0	0	0	0	0	0	0
0	0	0	0	0	0	0	0	0	0	0	0	0	0	0	0	0	0	0	0	0	0	0	0	0	0	0	0	0	0	0
0	0	0	0	0	0	0	0	0	0	0	0	0	0	0	0	0	0	0	0	0	0	0	0	0	0	0	0	0	0	0
0	0	0	0	0	0	0	0	0	0	0	0	0	0	0	0	0	0	0	0	0	0	0	0	0	0	0	0	0	0	0
0	0	0	0	0	0	0	0	0	0	0	0	0	0	0	0	0	0	0	0	0	0	0	0	0	0	0	0	0	0	0
0	0	0	0	0	0	0	0	0	0	0	0	0	0	0	0	0	0	0	0	0	0	0	0	0	0	0	0	0	0	0
0	0	0	0	0	0	0	0	0	0	0	0	0	0	0	0	0	0	0	0	0	0	0	0	0	0	0	0	0	0	0
0	0	0	0	0	0	0	0	0	0	0	0	0	0	0	0	0	0	0	0	0	0	0	0	0	0	0	0	0	0	0
0	0	0	0	0	0	0	0	0	0	0	0	0	0	0	0	0	0	0	0	0	0	0	0	0	0	0	0	0	0	0
0	0	0	0	0	0	0	0	0	0	0	0	0	0	0	0	0	0	0	0	0	0	0	0	0	0	0	0	0	0	0
0	0	0	0	0	0	0	0	0	0	0	0	0	0	0	0	0	0	0	0	0	0	0	0	0	0	0	0	0	0	0
0	0	0	0	0	0	0	0	0	0	0	0	0	0	0	0	0	0	0	0	0	0	0	0	0	0	0	0	0	0	0
0	0	0	0	0	0	0	0	0	0	0	0	0	0	0	0	0	0	0	0	0	0	0	0	0	0	0	0	0	0	0
0	0	0	0	0	0	0	0	0	0	0	0	0	0	0	0	0	0	0	0	0	0	0	0	0	0	0	0	0	0	0
0	0	0	0	0	0	0	0	0	0	0	0	0	0	0	0	0	0	0	0	0	0	0	0	0	0	0	0	0	0	0
0	0	0	0	0	0	0	0	0	0	0	0	0	0	0	0	0	0	0	0	0	0	0	0	0	0	0	0	0	0	0
0	0	0	0	0	0	0	0	0	0	0	0	0	0	0	0	0	0	0	0	0	0	0	0	0	0	0	0	0	0	0
0	0	0	0	0	0	0	0	0	0	0	0	0	0	0	0	0	0	0	0	0	0	0	0	0	0	0	0	0	0	0
0	0	0	0	0	0	0	0	0	0	0	0	0	0	0	0	0	0	0	0	0	0	0	0	0	0	0	0	0	0	0
0	0	0	0	0	0	0	0	0	0	0	0	0	0	0	0	0	0	0	0	0	0	0	0	0	0	0	0	0	0	0
0	0	0	0	0	0	0	0	0	0	0	0	0	0	0	0	0	0	0	0	0	0	0	0	0	0	0	0	0	0	0
0	0	0	0	0	0	0	0	0	0	0	0	0	0	0	0	0	0	0	0	0	0	0	0	0	0	0	0	0	0	0
0	0	0	0	0	0	0	0	0	0	0	0	0	0	0	0	0	0	0	0	0	0	0	0	0	0	0	0	0	0	0
0	0	0	0	0	0	0	0	0	0	0	0	0	0	0	0	0	0	0	0	0	0	0	0	0	0	0	0	0	0	0
0	0	0	0	0	0	0	0	0	0	0	0	0	0	0	0	0	0	0	0	0	0	0	0	0	0	0	0	0	0	0
0	0	0	0	0	0	0	0	0	0	0	0	0	0	0	0	0	0	0	0	0	0	0	0	0	0	0	0	0	0	0
0	0	0	0	0	0	0	0	0	0	0	0	0	0	0	0	0	0	0	0	0	0	0	0	0	0	0	0	0	0	0
0	0	0	0	0	0	0	0	0	0	0	0	0	0	0	0	0	0	0	0	0	0	0	0	0	0	0	0	0	0	0
0	0	0	0	0	0	0	0	0	0	0	0	0	0	0	0	0	0	0	0	0	0	0	0	0	0	0	0	0	0	0
0	0	0	0	0	0	0	0	0	0	0	0	0	0	0	0	0	0	0	0	0	0	0	0	0	0	0	0	0	0	0
0	0	0	0	0	0	0	0	0	0	0	0	0	0	0	0	0	0	0	0	0	0	0	0	0	0	0	0	0	0	0
0	0	0	0	0	0	0	0	0	0	0	0	0	0	0	0	0	0	0	0	0	0	0	0	0	0	0	0	0	0	0
0	0	0	0	0	0	0	0	0	0	0	0	0	0	0	0	0	0	0	0	0	0	0	0	0	0	0	0	0	0	0
0	0	0	0	0	0	0	0	0	0	0	0	0	0	0	0	0	0	0	0	0	0	0	0	0	0	0	0	0	0	0
0	0	0	0	0	0	0	0	0	0	0	0	0	0	0	0	0	0	0	0	0	0	0	0	0	0	0	0	0	0	0
0	0	0	0	0	0	0	0	0	0	0	0	0	0	0	0	0	0	0	0	0	0	0	0	0	0	0	0	0	0	0
0	0	0	0	0	0	0	0	0	0	0	0	0	0	0	0	0	0	0	0	0	0	0	0	0	0	0	0	0	0	0
0	0	0	0	0	0	0	0	0	0	0	0	0	0	0	0	0	0	0	0	0	0	0	0	0	0	0	0	0	0	0
0	0	0	0	0	0	0	0	0	0	0	0	0	0	0	0	0	0	0	0	0	0	0	0	0	0	0	0	0	0	0
0	0	0	0	0	0	0	0	0	0	0	0	0	0	0	0	0	0	0	0	0	0	0	0	0	0	0	0	0	0	0
0	0	0	0	0	0	0	0	0	0	0	0	0	0	0	0	0	0	0	0	0	0	0	0	0	0	0	0	0	0	0
0	0	0	0	0	0	0	0	0	0	0	0	0	0	0	0	0	0	0	0	0	0	0	0	0	0	0	0	0	0	0
0	0	0	0	0	0	0	0	0	0	0	0	0	0	0	0	0	0	0	0	0	0	0	0	0	0	0	0	0	0	0
0	0	0	0	0	0	0	0	0	0	0	0	0	0	0	0	0	0	0	0	0	0	0	0	0	0	0	0	0	0	0
0	0	0	0	0	0	0	0	0	0	0	0	0	0	0	0	0	0	0	0	0	0	0	0	0	0	0	0	0	0	0
0	0	0	0	0	0	0	0	0	0	0	0	0	0	0	0	0	0	0	0	0	0	0	0	0	0	0	0	0	0	0
0	0	0	0	0	0	0	0	0	0	0	0	0	0	0	0	0	0	0	0	0	0	0	0	0	0	0	0	0	0	0
0	0	0	0	0	0	0	0	0	0	0	0	0	0	0	0	0	0	0	0	0	0	0	0	0	0	0	0	0	0	0
0	0	0	0	0	0	0	0	0	0	0	0	0	0	0	0	0	0	0	0	0	0	0	0	0	0	0	0	0	0	0
0	0	0	0	0	0	0	0	0	0	0	0	0	0	0	0	0	0	0	0	0	0	0	0	0	0	0	0	0	0	0
0	0	0	0	0	0	0	0	0	0	0	0	0	0	0	0	0	0	0	0	0	0	0	0	0	0	0	0	0	0	0
0	0	0	0	0	0	0	0	0	0	0	0	0	0	0	0	0	0	0	0	0	0	0	0	0	0	0	0	0	0	0
0	0	0	0	0	0	0	0	0	0	0	0	0	0	0	0	0	0	0	0	0	0	0	0	0	0	0	0	0	0	0
0	0	0	0	0	0	0	0	0	0	0	0	0	0	0	0	0	0	0	0	0	0	0	0	0	0	0	0	0	0	0
0	0	0	0	0	0	0	0	0	0	0	0	0	0	0	0	0	0	0	0	0	0	0	0	0	0	0	0	0	0	0
0	0	0	0	0	0	0	0	0	0	0	0	0	0	0	0	0	0	0	0	0	0	0	0	0	0	0	0	0	0	0
0	0	0	0	0	0	0	0	0	0	0	0	0	0	0	0	0	0	0	0	0	0	0	0	0	0	0	0	0	0	0
0	0	0	0	0	0	0	0	0	0	0	0	0	0	0	0	0	0	0	0	0	0	0	0	0	0	0	0	0	0	0
0	0	0	0	0	0	0	0	0	0	0	0	0	0	0	0	0	0	0	0	0	0	0	0	0	0	0	0	0	0	0
0	0	0	0	0	0	0	0	0	0	0	0	0	0	0	0	0	0	0	0	0	0	0	0	0	0	0	0	0	0	0
0	0	0	0	0	0	0	0	0	0	0	0	0	0	0	0	0	0	0	0	0	0	0	0	0	0	0	0	0	0	0
0	0	0	0	0	0	0	0	0	0	0	0	0	0	0	0	0	0	0	0	0	0	0	0	0	0	0	0	0	0	0
0	0	0	0	0	0	0	0	0	0	0	0	0	0	0	0	0	0	0	0	0	0	0	0	0	0	0	0	0	0	0
0	0	0	0	0	0	0	0	0	0	0	0	0	0	0	0	0	0	0	0	0	0	0	0	0	0	0	0	0	0	0
0	0	0	0	0	0	0	0	0	0	0	0	0	0	0	0	0	0	0	0	0	0	0	0	0	0	0	0	0	0	0
0	0	0	0	0	0	0	0	0	0	0	0	0	0	0	0	0	0	0	0	0	0	0	0	0	0	0	0	0	0	0
0	0	0	0	0	0	0	0	0	0	0	0	0	0	0	0	0	0	0	0	0	0	0	0	0	0	0	0	0	0	0
0	0	0	0	0	0	0	0	0	0	0	0	0	0	0	0	0	0	0	0	0	0	0	0	0	0	0	0	0	0	0
0	0	0	0	0	0	0	0	0	0	0	0	0	0	0	0	0	0	0	0	0	0	0	0	0	0	0	0	0	0	0
0	0	0	0	0	0	0	0	0	0	0	0	0	0	0	0	0	0	0	0	0	0	0	0	0	0	0	0	0	0	0
0	0	0	0	0	0	0	0	0	0	0	0	0	0	0	0	0	0	0	0	0	0	0	0	0	0	0	0	0	0	0
0	0	0	0	0	0	0	0	0	0	0	0	0	0	0	0	0	0	0	0	0	0	0	0	0	0	0	0	0	0	0
0	0	0	0	0	0	0	0	0	0	0	0	0	0	0	0	0	0	0	0	0	0	0	0	0	0	0	0	0	0	0
0	0	0	0	0	0	0	0	0	0	0	0	0	0	0	0	0	0	0	0	0	0	0	0	0	0	0	0	0	0	0
0	0	0	0	0	0	0	0	0	0	0	0	0	0	0	0	0	0	0	0	0	0	0	0	0	0	0	0	0	0	0
0	0	0	0	0	0	0	0	0	0	0	0	0	0	0	0	0	0	0	0	0	0	0	0	0	0	0	0	0	0	0
0	0	0	0	0	0	0	0	0	0	0	0	0	0	0	0	0	0	0	0	0	0	0	0	0	0	0	0	0	0	0
0	0	0	0	0	0	0	0	0	0	0	0	0	0	0	0	0	0	0	0	0	0	0	0	0	0	0	0	0	0	0
0	0	0	0	0	0	0	0	0	0	0	0	0	0	0	0	0	0	0	0	0	0	0	0	0	0	0	0	0	0	0
0	0	0	0	0	0	0	0	0	0	0	0	0	0	0	0	0	0	0	0	0	0	0	0	0	0	0	0	0	0	0
0	0	0	0	0	0	0	0	0	0	0	0	0	0	0	0	0	0	0	0	0	0	0	0	0	0	0	0	0	0	0
0	0	0	0	0	0	0	0	0	0	0	0	0	0	0	0	0	0	0	0	0	0	0	0	0	0	0	0	0	0	0
0	0	0	0	0	0	0	0	0	0	0	0	0	0	0	0	0	0	0	0	0	0	0	0	0	0	0	0	0	0	0
0	0	0	0	0	0	0	0	0	0	0	0	0	0	0	0	0	0	0	0	0	0	0	0	0	0	0	0	0	0	0
0	0	0	0	0	0	0	0	0	0	0	0	0	0	0	0	0	0	0	0	0	0	0	0	0	0	0	0	0	0	0
0	0	0	0	0	0	0	0	0	0	0	0	0	0	0	0	0	0	0	0	0	0	0	0	0	0	0	0	0	0	0
0	0	0	0	0	0	0	0	0	0	0	0	0	0	0	0	0	0	0	0	0	0	0	0	0	0	0	0	0	0	0
0	0	0	0	0	0	0	0	0	0	0	0	0	0	0	0	0	0	0	0	0	0	0	0	0	0	0	0	0	0	0
0	0	0	0	0	0	0	0	0	0	0	0	0	0	0	0	0	0	0	0	0	0	0	0	0	0	0	0	0	0	0
0	0	0	0	0	0	0	0	0	0	0	0	0	0	0	0	0	0	0	0	0	0	0	0	0	0	0	0	0	0	0
0	0	0	0	0	0	0	0	0	0	0	0	0	0	0	0	0	0	0	0	0	0	0	0	0	0	0	0	0	0	0
0	0	0	0	0	0	0	0	0	0	0	0	0	0	0	0	0	0	0	0	0	0	0	0	0	0	0	0	0	0	0
0	0	0	0	0	0	0	0	0	0	0	0	0	0	0	0	0	0	0	0	0	0	0	0	0	0	0	0	0	0	0
0	0	0	0	0	0	0	0	0	0	0	0	0	0	0	0	0	0	0	0	0	0	0	0	0	0	0	0	0	0	0
0	0	0	0	0	0	0	0	0	0	0	0	0	0	0	0	0	0	0	0	0	0	0	0	0	0	0	0	0	0	0
0	0	0	0	0	0	0	0	0	0	0	0	0	0	0	0	0	0	0	0	0	0	0	0	0	0	0	0	0	0	0
0	0	0	0	0	0	0	0	0	0	0	0	0	0	0	0	0	0	0	0	0	0	0	0	0	0	0	0	0	0	0
0	0	0	0	0	0	0	0	0	0	0	0	0	0	0	0	0	0	0	0	0	0	0	0	0	0	0	0	0	0	0
0	0	0	0	0	0	0	0	0	0	0	0	0	0	0	0	0	0	0	0	0	0	0	0	0	0	0	0	0	0	0
0	0	0	0	0	0	0	0	0	0	0	0	0	0	0	0	0	0	0	0	0	0	0	0	0	0	0	0	0	0	0
0	0	0	0	0	0	0	0	0	0	0	0	0	0	0	0	0	0	0	0	0	0	0	0	0	0	0	0	0	0	0
0	0	0	0	0	0	0	0	0	0	0	0	0	0	0	0	0	0	0	0	0	0	0	0	0	0	0	0	0	0	0
0	0	0	0	0	0	0	0	0	0	0	0	0	0	0	0	0	0	0	0	0	0	0	0	0	0	0	0	0	0	0
0	0	0	0	0	0	0	0	0	0	0	0	0	0	0	0	0	0	0	0	0	0	0	0	0	0	0	0	0	0	0
0	0	0	0	0	0	0	0	0	0	0	0	0	0	0	0	0	0	0	0	0	0	0	0	0	0	0	0	0	0	0
0	0	0	0	0	0	0	0	0	0	0	0	0	0	0	0	0	0	0	0	0	0	0	0	0	0	0	0	0	0	0
0	0	0	0	0	0	0	0	0	0	0	0	0	0	0	0	0	0	0	0	0	0	0	0	0	0	0	0	0	0	0
0	0	0	0	0	0	0	0	0	0	0	0	0	0	0	0	0	0	0	0	0	0	0	0	0	0	0	0	0	0	0
0	0	0	0	0	0	0	0	0	0	0	0	0	0	0	0	0	0	0	0	0	0	0	0	0	0	0	0	0	0	0
0	0	0	0	0	0	0	0	0	0	0	0	0	0	0	0	0	0	0	0	0	0	0	0	0	0	0	0	0	0	0
0	0	0	0	0	0	0	0	0	0	0	0	0	0	0	0	0	0	0	0	0	0	0	0	0	0	0	0	0	0	0
0	0	0	0	0	0	0	0	0	0	0	0	0	0	0	0	0	0	0	0	0	0	0	0	0	0	0	0	0	0	0
0	0	0	0	0	0	0	0	0	0	0	0	0	0	0	0	0	0	0	0	0	0	0	0	0	0	0	0	0	0	0
0	0	0	0	0	0	0	0	0	0	0	0	0	0	0	0	0	0	0	0	0	0	0	0	0	0	0	0	0	0	0
0	0	0	0	0	0	0	0	0	0	0	0	0	0	0	0	0	0	0	0	0	0	0	0	0	0	0	0	0	0	0
0	0	0	0	0	0	0	0	0	0	0	0	0	0	0	0	0	0	0	0	0	0	0	0	0	0	0	0	0	0	0
0	0	0	0	0	0	0	0	0	0	0	0	0	0	0	0	0	0	0	0	0	0	0	0	0	0	0	0	0	0	0
0	0	0	0	0	0	0	0	0	0	0	0	0	0	0	0	0	0	0	0	0	0	0	0	0	0	0	0	0	0	0
0	0	0	0	0	0	0	0	0	0	0	0	0	0	0	0	0	0	0	0	0	0	0	0	0	0	0	0	0	0	0
0	0	0	0	0	0	0	0	0	0	0	0	0	0	0	0	0	0	0	0	0	0	0	0	0	0	0	0	0	0	0
0	0	0	0	0	0	0	0	0	0	0	0	0	0	0	0	0	0	0	0	0	0	0	0	0	0	0	0	0	0	0
0	0	0	0	0	0	0	0	0	0	0	0	0	0	0	0	0	0	0	0	0	0	0	0	0	0	0	0	0	0	0
0	0	0	0	0	0	0	0	0	0	0	0	0	0	0	0	0	0	0	0	0	0	0	0	0	0	0	0	0	0	0
0	0	0	0	0	0	0	0	0	0	0	0	0	0	0	0	0	0	0	0	0	0	0	0	0	0	0	0	0	0	0
0	0	0	0	0	0	0	0	0	0	0	0	0	0	0	0	0	0	0	0	0	0	0	0	0	0	0	0	0	0	0
0	0	0	0	0	0	0	0	0	0	0	0	0	0	0	0	0	0	0	0	0	0	0	0	0	0	0	0	0	0	0
0	0	0	0	0	0	0	0	0	0	0	0	0	0	0	0	0	0	0	0	0	0	0	0	0	0	0	0	0	0	0
0	0	0	0	0	0	0	0	0	0	0	0	0	0	0	0	0	0	0	0	0	0	0	0	0	0	0	0	0	0	0
0	0	0	0	0	0	0	0	0	0	0	0	0	0	0	0	0	0	0	0	0	0	0	0	0	0	0	0	0	0	0
0	0	0	0	0	0	0	0	0	0	0	0	0	0	0	0	0	0	0	0	0	0	0	0	0	0	0	0	0	0	0
0	0	0	0	0	0	0	0	0	0	0	0	0	0	0	0	0	0	0	0	0	0	0	0	0	0	0	0	0	0	0
0	0	0	0	0	0	0	0	0	0	0	0	0	0	0	0	0	0	0	0	0	0	0	0	0	0	0	0	0	0	0
0	0	0	0	0	0	0	0	0	0	0	0	0	0	0	0	0	0	0	0	0	0	0	0	0	0	0	0	0	0	0
0	0	0	0	0	0	0	0	0	0	0	0	0	0	0	0	0	0	0	0	0	0	0	0	0	0	0	0	0	0	0
0	0	0	0	0	0	0	0	0	0	0	0	0	0	0	0	0	0	0	0	0	0	0	0	0	0	0	0	0	0	0
0	0	0	0	0	0	0	0	0	0	0	0	0	0	0	0	0	0	0	0	0	0	0	0	0	0	0	0	0	0	0
0	0	0	0	0	0	0	0	0	0	0	0	0	0	0	0	0	0	0	0	0	0	0	0	0	0	0	0	0	0	0
0	0	0	0	0	0	0	0	0	0	0	0	0	0	0	0	0	0	0	0	0	0	0	0	0	0	0	0	0	0	0
0	0	0	0	0	0	0	0	0	0	0	0	0	0	0	0	0	0	0	0	0	0	0	0	0	0	0	0	0	0	0
0	0	0	0	0	0	0	0	0	0	0	0	0	0	0	0	0	0	0	0	0	0	0	0	0	0	0	0	0	0	0
0	0	0	0	0	0	0	0	0	0	0	0	0	0	0	0	0	0	0	0	0	0	0	0	0	0	0	0	0	0	0
0	0	0	0	0	0	0	0	0	0	0	0	0	0	0	0	0	0	0	0	0	0	0	0	0	0	0	0	0	0	0
0	0	0	0	0	0	0	0	0	0	0	0	0	0	0	0	0	0	0	0	0	0	0	0	0	0	0	0	0	0	0
0	0	0	0	0	0	0	0	0	0	0	0	0	0	0	0	0	0	0	0	0	0	0	0	0	0	0	0	0	0	0
0	0	0	0	0	0	0	0	0	0	0	0	0	0	0	0	0	0	0	0	0	0	0	0	0	0	0	0	0	0	0
0	0	0	0	0	0	0	0	0	0	0	0	0	0	0	0	0	0	0	0	0	0	0	0	0	0	0	0	0	0	0
0	0	0	0	0	0	0	0	0	0	0	0	0	0	0	0	0	0	0	0	0	0	0	0	0	0	0	0	0	0	0
0	0	0	0	0	0	0	0	0	0	0	0	0	0	0	0	0	0	0	0	0	0	0	0	0	0	0	0	0	0	0
0	0	0	0	0	0	0	0	0	0	0	0	0	0	0	0	0	0	0	0	0	0	0	0	0	0	0	0	0	0	0
0	0	0	0	0	0	0	0	0	0	0	0	0	0	0	0	0	0	0	0	0	0	0	0	0	0	0	0	0	0	0
0	0	0	0	0	0	0	0	0	0	0	0	0	0	0	0	0	0	0	0	0	0	0	0	0	0	0	0	0	0	0
0	0	0	0	0	0	0	0	0	0	0	0	0	0	0	0	0	0	0	0	0	0	0	0	0	0	0	0	0	0	0
0	0	0	0	0	0	0	0	0	0	0	0	0	0	0	0	0	0	0	0	0	0	0	0	0	0	0	0	0	0	0
0	0	0	0	0	0	0	0	0	0	0	0	0	0	0	0	0	0	0	0	0	0	0	0	0	0	0	0	0	0	0
0	0	0	0	0	0	0	0	0	0	0	0	0	0	0	0	0	0	0	0	0	0	0	0	0	0	0	0	0	0	0
0	0	0	0	0	0	0	0	0	0	0	0	0	0	0	0	0	0	0	0	0	0	0	0	0	0	0	0	0	0	0
0	0	0	0	0	0	0	0	0	0	0	0	0	0	0	0	0	0	0	0	0	0	0	0	0	0	0	0	0	0	0
0	0	0	0	0	0	0	0	0	0	0	0	0	0	0	0	0	0	0	0	0	0	0	0	0	0	0	0	0	0	0
0	0	0	0	0	0	0	0	0	0	0	0	0	0	0	0	0	0	0	0	0	0	0	0	0	0	0	0	0	0	0
0	0	0	0	0	0	0	0	0	0	0	0	0	0	0	0	0	0	0	0	0	0	0	0	0	0	0	0	0	0	0
0	0	0	0	0	0	0	0	0	0	0	0	0	0	0	0	0	0	0	0	0	0	0	0	0	0	0	0	0	0	0
0	0	0	0	0	0	0	0	0	0	0	0	0	0	0	0	0	0	0	0	0	0	0	0	0	0	0	0	0	0	0
0	0	0	0	0	0	0	0	0	0	0	0	0	0	0	0	0	0	0	0	0	0	0	0	0	0	0	0	0	0	0
0	0	0	0	0	0	0	0	0	0	0	0	0	0	0	0	0	0	0	0	0	0	0	0	0	0	0	0	0	0	0
0	0	0	0	0	0	0	0	0	0	0	0	0	0	0	0	0	0	0	0	0	0	0	0	0	0	0	0	0	0	0
0	0	0	0	0	0	0	0	0	0	0	0	0	0	0	0	0	0	0	0	0	0	0	0	0	0	0	0	0	0	0
0	0	0	0	0	0	0	0	0	0	0	0	0	0	0	0	0	0	0	0	0	0	0	0	0	0	0	0	0	0	0
0	0	0	0	0	0	0	0	0	0	0	0	0	0	0	0	0	0	0	0	0	0	0	0	0	0	0	0	0	0	0
0	0	0	0	0	0	0	0	0	0	0	0	0	0	0	0	0	0	0	0	0	0	0	0	0	0	0	0	0	0	0
0	0	0	0	0	0	0	0	0	0	0	0	0	0	0	0	0	0	0	0	0	0	0	0	0	0	0	0	0	0	0
0	0	0	0	0	0	0	0	0	0	0	0	0	0	0	0	0	0	0	0	0	0	0	0	0	0	0	0	0	0	0
0	0	0	0	0	0	0	0	0	0	0	0	0	0	0	0	0	0	0	0	0	0	0	0	0	0	0	0	0	0	0
0	0	0	0	0	0	0	0	0	0	0	0	0	0	0	0	0	0	0	0	0	0	0	0	0	0	0	0	0	0	0
0	0	0	0	0	0	0	0	0	0	0	0	0	0	0	0	0	0	0	0	0	0	0	0	0	0	0	0	0	0	0
0	0	0	0	0	0	0	0	0	0	0	0	0	0	0	0	0	0	0	0	0	0	0	0	0	0	0	0	0	0	0
0	0	0	0	0	0	0	0	0	0	0	0	0	0	0	0	0	0	0	0	0	0	0	0	0	0	0	0	0	0	0
0	0	0	0	0	0	0	0	0	0	0	0	0	0	0	0	0	0	0	0	0	0	0	0	0	0	0	0	0	0	0
0	0	0	0	0	0	0	0	0	0	0	0	0	0	0	0	0	0	0	0	0	0	0	0	0	0	0	0	0	0	0
0	0	0	0	0	0	0	0	0	0	0	0	0	0	0	0	0	0	0	0	0	0	0	0	0	0	0	0	0	0	0
0	0	0	0	0	0	0	0	0	0	0	0	0	0	0	0	0	0	0	0	0	0	0	0	0	0	0	0	0	0	0
0	0	0	0	0	0	0	0	0	0	0	0	0	0	0	0	0	0	0	0	0	0	0	0	0	0	0	0	0	0	0
0	0	0	0	0	0	0	0	0	0	0	0	0	0	0	0	0	0	0	0	0	0	0	0	0	0	0	0	0	0	0
0	0	0	0	0	0	0	0	0	0	0	0	0	0	0	0	0	0	0	0	0	0	0	0	0	0	0	0	0	0	0
0	0	0	0	0	0	0	0	0	0	0	0	0	0	0	0	0	0	0	0	0	0	0	0	0	0	0	0	0	0	0
0	0	0	0	0	0	0	0	0	0	0	0	0	0	0	0	0	0	0	0	0	0	0	0	0	0	0	0	0	0	0
0	0	0	0	0	0	0	0	0	0	0	0	0	0	0	0	0	0	0	0	0	0	0	0	0	0	0	0	0	0	0
0	0	0	0	0	0	0	0	0	0	0	0	0	0	0	0	0	0	0	0	0	0	0	0	0	0	0	0	0	0	0
0	0	0	0	0	0	0	0	0	0	0	0	0	0	0	0	0	0	0	0	0	0	0	0	0	0	0	0	0	0	0
0	0	0	0	0	0	0	0	0	0	0	0	0	0	0	0	0	0	0	0	0	0	0	0	0	0	0	0	0	0	0
0	0	0	0	0	0	0	0	0	0	0	0	0	0	0	0	0	0	0	0	0	0	0	0	0	0	0	0	0	0	0
0	0	0	0	0	0	0	0	0	0	0	0	0	0	0	0	0	0	0	0	0	0	0	0	0	0	0	0	0	0	0
0	0	0	0	0	0	0	0	0	0	0	0	0	0	0	0	0	0	0	0	0	0	0	0	0	0	0	0	0	0	0
0	0	0	0	0	0	0	0	0	0	0	0	0	0	0	0	0	0	0	0	0	0	0	0	0	0	0	0	0	0	0
0	0	0	0	0	0	0	0	0	0	0	0	0	0	0	0	0	0	0	0	0	0	0	0	0	0	0	0	0	0	0
0	0	0	0	0	0	0	0	0	0	0	0	0	0	0	0	0	0	0	0	0	0	0	0	0	0	0	0	0	0	0
0	0	0	0	0	0	0	0	0	0	0	0	0	0	0	0	0	0	0	0	0	0	0	0	0	0	0	0	0	0	0
0	0	0	0	0	0	0	0	0	0	0	0	0	0	0	0	0	0	0	0	0	0	0	0	0	0	0	0	0	0	0
0	0	0	0	0	0	0	0	0	0	0	0	0	0	0	0	0	0	0	0	0	0	0	0	0	0	0	0	0	0	0
0	0	0	0	0	0	0	0	0	0	0	0	0	0	0	0	0	0	0	0	0	0	0	0	0	0	0	0	0	0	0
0	0	0	0	0	0	0	0	0	0	0	0	0	0	0	0	0	0	0	0	0	0	0	0	0	0	0	0	0	0	0
0	0	0	0	0	0	0	0	0	0	0	0	0	0	0	0	0	0	0	0	0	0	0	0	0	0	0	0	0	0	0
0	0	0	0	0	0	0	0	0	0	0	0	0	0	0	0	0	0	0	0	0	0	0	0	0	0	0	0	0	0	0
0	0	0	0	0	0	0	0	0	0	0	0	0	0	0	0	0	0	0	0	0	0	0	0	0	0	0	0	0	0	0
0	0	0	0	0	0	0	0	0	0	0	0	0	0	0	0	0	0	0	0	0	0	0	0	0	0	0	0	0	0	0
0	0	0	0	0	0	0	0	0	0	0	0	0	0	0	0	0	0	0	0	0	0	0	0	0	0	0	0	0	0	0
0	0	0	0	0	0	0	0	0	0	0	0	0	0	0	0	0	0	0	0	0	0	0	0	0	0	0	0	0	0	0
0	0	0	0	0	0	0	0	0	0	0	0	0	0	0	0	0	0	0	0	0	0	0	0	0	0	0	0	0	0	0
0	0	0	0	0	0	0	0	0	0	0	0	0	0	0	0	0	0	0	0	0	0	0	0	0	0	0	0	0	0	0
0	0	0	0	0	0	0	0	0	0	0	0	0	0	0	0	0	0	0	0	0	0	0	0	0	0	0	0	0	0	0
0	0	0	0	0	0	0	0	0	0	0	0	0	0	0	0	0	0	0	0	0	0	0	0	0	0	0	0	0	0	0
0	0	0	0	0	0	0	0	0	0	0	0	0	0	0	0	0	0	0	0	0	0	0	0	0	0	0	0	0	0	0
0	0	0	0	0	0	0	0	0	0	0	0	0	0	0	0	0	0	0	0	0	0	0	0	0	0	0	0	0	0	0
0	0	0	0	0	0	0	0	0	0	0	0	0	0	0	0	0	0	0	0	0	0	0	0	0	0	0	0	0	0	0
0	0	0	0	0	0	0	0	0	0	0	0	0	0	0	0	0	0	0	0	0	0	0	0	0	0	0	0	0	0	0
0	0	0	0	0	0	0	0	0	0	0	0	0	0	0	0	0	0	0	0	0	0	0	0	0	0	0	0	0	0	0
0	0	0	0	0	0	0	0	0	0	0	0	0	0	0	0	0	0	0	0	0	0	0	0	0	0	0	0	0	0	0
0	0	0	0	0	0	0	0	0	0	0	0	0	0	0	0	0	0	0	0	0	0	0	0	0	0	0	0	0	0	0
0	0	0	0	0	0	0	0	0	0	0	0	0	0	0	0	0	0	0	0	0	0	0	0	0	0	0	0	0	0	0
0	0	0	0	0	0	0	0	0	0	0	0	0	0	0	0	0	0	0	0	0	0	0	0	0	0	0	0	0	0	0
0	0	0	0	0	0	0	0	0	0	0	0	0	0	0	0	0	0	0	0	0	0	0	0	0	0	0	0	0	0	0
0	0	0	0	0	0	0	0	0	0	0	0	0	0	0	0	0	0	0	0	0	0	0	0	0	0	0	0	0	0	0
0	0	0	0	0	0	0	0	0	0	0	0	0	0	0	0	0	0	0	0	0	0	0	0	0	0	0	0	0	0	0
0	0	0	0	0	0	0	0	0	0	0	0	0	0	0	0	0	0	0	0	0	0	0	0	0	0	0	0	0	0	0
0	0	0	0	0	0	0	0	0	0	0	0	0	0	0	0	0	0	0	0	0	0	0	0	0	0	0	0	0	0	0
0	0	0	0	0	0	0	0	0	0	0	0	0	0	0	0	0	0	0	0	0	0	0	0	0	0	0	0	0	0	0
0	0	0	0	0	0	0	0	0	0	0	0	0	0	0	0	0	0	0	0	0	0	0	0	0	0	0	0	0	0	0
0	0	0	0	0	0	0	0	0	0	0	0	0	0	0	0	0	0	0	0	0	0	0	0	0	0	0	0	0	0	0
0	0	0	0	0	0	0	0	0	0	0	0	0	0	0	0	0	0	0	0	0	0	0	0	0	0	0	0	0	0	0
0	0	0	0	0	0	0	0	0	0	0	0	0	0	0	0	0	0	0	0	0	0	0	0	0	0	0	0	0	0	0
0	0	0	0	0	0	0	0	0	0	0	0	0	0	0	0	0	0	0	0	0	0	0	0	0	0	0	0	0	0	0
0	0	0	0	0	0	0	0	0	0	0	0	0	0	0	0	0	0	0	0	0	0	0	0	0	0	0	0	0	0	0
0	0	0	0	0	0	0	0	0	0	0	0	0	0	0	0	0	0	0	0	0	0	0	0	0	0	0	0	0	0	0
0	0	0	0	0	0	0	0	0	0	0	0	0	0	0	0	0	0	0	0	0	0	0	0	0	0	0	0	0	0	0
0	0	0	0	0	0	0	0	0	0	0	0	0	0	0	0	0	0	0	0	0	0	0	0	0	0	0	0	0	0	0
0	0	0	0	0	0	0	0	0	0	0	0	0	0	0	0	0	0	0	0	0	0	0	0	0	0	0	0	0	0	0
0	0	0	0	0	0	0	0	0	0	0	0	0	0	0	0	0	0	0	0	0	0	0	0	0	0	0	0	0	0	0
0	0	0	0	0	0	0	0	0	0	0	0	0	0	0	0	0	0	0	0	0	0	0	0	0	0	0	0	0	0	0
0	0	0	0	0	0	0	0	0	0	0	0	0	0	0	0	0	0	0	0	0	0	0	0	0	0	0	0	0	0	0
0	0	0	0	0	0	0	0	0	0	0	0	0	0	0	0	0	0	0	0	0	0	0	0	0	0	0	0	0	0	0
0	0	0	0	0	0	0	0	0	0	0	0	0	0	0	0	0	0	0	0	0	0	0	0	0	0	0	0	0	0	0
0	0	0	0	0	0	0	0	0	0	0	0	0	0	0	0	0	0	0	0	0	0	0	0	0	0	0	0	0	0	0
0	0	0	0	0	0	0	0	0	0	0	0	0	0	0	0	0	0	0	0	0	0	0	0	0	0	0	0	0	0	0
0	0	0	0	0	0	0	0	0	0	0	0	0	0	0	0	0	0	0	0	0	0	0	0	0	0	0	0	0	0	0
0	0	0	0	0	0	0	0	0	0	0	0	0	0	0	0	0	0	0	0	0	0	0	0	0	0	0	0	0	0	0
0	0	0	0	0	0	0	0	0	0	0	0	0	0	0	0	0	0	0	0	0	0	0	0	0	0	0	0	0	0	0
0	0	0	0	0	0	0	0	0	0	0	0	0	0	0	0	0	0	0	0	0	0	0	0	0	0	0	0	0	0	0
0	0	0	0	0	0	0	0	0	0	0	0	0	0	0	0	0	0	0	0	0	0	0	0	0	0	0	0	0	0	0
0	0	0	0	0	0	0	0	0	0	0	0	0	0	0	0	0	0	0	0	0	0	0	0	0	0	0	0	0	0	0
0	0	0	0	0	0	0	0	0	0	0	0	0	0	0	0	0	0	0	0	0	0	0	0	0	0	0	0	0	0	0
0	0	0	0	0	0	0	0	0	0	0	0	0	0	0	0	0	0	0	0	0	0	0	0	0	0	0	0	0	0	0
0	0	0	0	0	0	0	0	0	0	0	0	0	0	0	0	0	0	0	0	0	0	0	0	0	0	0	0	0	0	0
0	0	0	0	0	0	0	0	0	0	0	0	0	0	0	0	0	0	0	0	0	0	0	0	0	0	0	0	0	0	0
0	0	0	0	0	0	0	0	0	0	0	0	0	0	0	0	0	0	0	0	0	0	0	0	0	0	0	0	0	0	0
0	0	0	0	0	0	0	0	0	0	0	0	0	0	0	0	0	0	0	0	0	0	0	0	0	0	0	0	0	0	0
0	0	0	0	0	0	0	0	0	0	0	0	0	0	0	0	0	0	0	0	0	0	0	0	0	0	0	0	0	0	0
0	0	0	0	0	0	0	0	0	0	0	0	0	0	0	0	0	0	0	0	0	0	0	0	0	0	0	0	0	0	0
0	0	0	0	0	0	0	0	0	0	0	0	0	0	0	0	0	0	0	0	0	0	0	0	0	0	0	0	0	0	0
0	0	0	0	0	0	0	0	0	0	0	0	0	0	0	0	0	0	0	0	0	0	0	0	0	0	0	0	0	0	0
0	0	0	0	0	0	0	0	0	0	0	0	0	0	0	0	0	0	0	0	0	0	0	0	0	0	0	0	0	0	0
0	0	0	0	0	0	0	0	0	0	0	0	0	0	0	0	0	0	0	0	0	0	0	0	0	0	0	0	0	0	0
0	0	0	0	0	0	0	0	0	0	0	0	0	0	0	0	0	0	0	0	0	0	0	0	0	0	0	0	0	0	0
0	0	0	0	0	0	0	0	0	0	0	0	0	0	0	0	0	0	0	0	0	0	0	0	0	0	0	0	0	0	0
0	0	0	0	0	0	0	0	0	0	0	0	0	0	0	0	0	0	0	0	0	0	0	0	0	0	0	0	0	0	0
0	0	0	0	0	0	0	0	0	0	0	0	0	0	0	0	0	0	0	0	0	0	0	0	0	0	0	0	0	0	0
0	0	0	0	0	0	0	0	0	0	0	0	0	0	0	0	0	0	0	0	0	0	0	0	0	0	0	0	0	0	0
0	0	0	0	0	0	0	0	0	0	0	0	0	0	0	0	0	0	0	0	0	0	0	0	0	0	0	0	0	0	0
0	0	0	0	0	0	0	0	0	0	0	0	0	0	0	0	0	0	0	0	0	0	0	0	0	0	0	0	0	0	0
0	0	0	0	0	0	0	0	0	0	0	0	0	0	0	0	0	0	0	0	0	0	0	0	0	0	0	0	0	0	0
0	0	0	0	0	0	0	0	0	0	0	0	0	0	0	0	0	0	0	0	0	0	0	0	0	0	0	0	0	0	0
0	0	0	0	0	0	0	0	0	0	0	0	0	0	0	0	0	0	0	0	0	0	0	0	0	0	0	0	0	0	0
0	0	0	0	0	0	0	0	0	0	0	0	0	0	0	0	0	0	0	0	0	0	0	0	0	0	0	0	0	0	0
0	0	0	0	0	0	0	0	0	0	0	0	0	0	0	0	0	0	0	0	0	0	0	0	0	0	0	0	0	0	0
0	0	0	0	0	0	0	0	0	0	0	0	0	0	0	0	0	0	0	0	0	0	0	0	0	0	0	0	0	0	0
0	0	0	0	0	0	0	0	0	0	0	0	0	0	0	0	0	0	0	0	0	0	0	0	0	0	0	0	0	0	0
0	0	0	0	0	0	0	0	0	0	0	0	0	0	0	0	0	0	0	0	0	0	0	0	0	0	0	0	0	0	0
0	0	0	0	0	0	0	0	0	0	0	0	0	0	0	0	0	0	0	0	0	0	0	0	0	0	0	0	0	0	0
0	0	0	0	0	0	0	0	0	0	0	0	0	0	0	0	0	0	0	0	0	0	0	0	0	0	0	0	0	0	0
0	0	0	0	0	0	0	0	0	0	0	0	0	0	0	0	0	0	0	0	0	0	0	0	0	0	0	0	0	0	0
0	0	0	0	0	0	0	0	0	0	0	0	0	0	0	0	0	0	0	0	0	0	0	0	0	0	0	0	0	0	0
0	0	0	0	0	0	0	0	0	0	0	0	0	0	0	0	0	0	0	0	0	0	0	0	0	0	0	0	0	0	0
0	0	0	0	0	0	0	0	0	0	0	0	0	0	0	0	0	0	0	0	0	0	0	0	0	0	0	0	0	0	0
0	0	0	0	0	0	0	0	0	0	0	0	0	0	0	0	0	0	0	0	0	0	0	0	0	0	0	0	0	0	0
0	0	0	0	0	0	0	0	0	0	0	0	0	0	0	0	0	0	0	0	0	0	0	0	0	0	0	0	0	0	0
0	0	0	0	0	0	0	0	0	0	0	0	0	0	0	0	0	0	0	0	0	0	0	0	0	0	0	0	0	0	0
0	0	0	0	0	0	0	0	0	0	0	0	0	0	0	0	0	0	0	0	0	0	0	0	0	0	0	0	0	0	0
0	0	0	0	0	0	0	0	0	0	0	0	0	0	0	0	0	0	0	0	0	0	0	0	0	0	0	0	0	0	0
0	0	0	0	0	0	0	0	0	0	0	0	0	0	0	0	0	0	0	0	0	0	0	0	0	0	0	0	0	0	0
0	0	0	0	0	0	0	0	0	0	0	0	0	0	0	0	0	0	0	0	0	0	0	0	0	0	0	0	0	0	0
0	0	0	0	0	0	0	0	0	0	0	0	0	0	0	0	0	0	0	0	0	0	0	0	0	0	0	0	0	0	0
0	0	0	0	0	0	0	0	0	0	0	0	0	0	0	0	0	0	0	0	0	0	0	0	0	0	0	0	0	0	0
0	0	0	0	0	0	0	0	0	0	0	0	0	0	0	0	0	0	0	0	0	0	0	0	0	0	0	0	0	0	0
0	0	0	0	0	0	0	0	0	0	0	0	0	0	0	0	0	0	0	0	0	0	0	0	0	0	0	0	0	0	0
0	0	0	0	0	0	0	0	0	0	0	0	0	0	0	0	0	0	0	0	0	0	0	0	0	0	0	0	0	0	0
0	0	0	0	0	0	0	0	0	0	0	0	0	0	0	0	0	0	0	0	0	0	0	0	0	0	0	0	0	0	0
0	0	0	0	0	0	0	0	0	0	0	0	0	0	0	0	0	0	0	0	0	0	0	0	0	0	0	0	0	0	0
0	0	0	0	0	0	0	0	0	0	0	0	0	0	0	0	0	0	0	0	0	0	0	0	0	0	0	0	0	0	0
0	0	0	0	0	0	0	0	0	0	0	0	0	0	0	0	0	0	0	0	0	0	0	0	0	0	0	0	0	0	0
0	0	0	0	0	0	0	0	0	0	0	0	0	0	0	0	0	0	0	0	0	0	0	0	0	0	0	0	0	0	0
0	0	0	0	0	0	0	0	0	0	0	0	0	0	0	0	0	0	0	0	0	0	0	0	0	0	0	0	0	0	0
0	0	0	0	0	0	0	0	0	0	0	0	0	0	0	0	0	0	0	0	0	0	0	0	0	0	0	0	0	0	0
0	0	0	0	0	0	0	0	0	0	0	0	0	0	0	0	0	0	0	0	0	0	0	0	0	0	0	0	0	0	0
0	0	0	0	0	0	0	0	0	0	0	0	0	0	0	0	0	0	0	0	0	0	0	0	0	0	0	0	0	0	0
0	0	0	0	0	0	0	0	0	0	0	0	0	0	0	0	0	0	0	0	0	0	0	0	0	0	0	0	0	0	0
0	0	0	0	0	0	0	0	0	0	0	0	0	0	0	0	0	0	0	0	0	0	0	0	0	0	0	0	0	0	0
0	0	0	0	0	0	0	0	0	0	0	0	0	0	0	0	0	0	0	0	0	0	0	0	0	0	0	0	0	0	0
0	0	0	0	0	0	0	0	0	0	0	0	0	0	0	0	0	0	0	0	0	0	0	0	0	0	0	0	0	0	0
0	0	0	0	0	0	0	0	0	0	0	0	0	0	0	0	0	0	0	0	0	0	0	0	0	0	0	0	0	0	0
0	0	0	0	0	0	0	0	0	0	0	0	0	0	0	0	0	0	0	0	0	0	0	0	0	0	0	0	0	0	0
0	0	0	0	0	0	0	0	0	0	0	0	0	0	0	0	0	0	0	0	0	0	0	0	0	0	0	0	0	0	0
0	0	0	0	0	0	0	0	0	0	0	0	0	0	0	0	0	0	0	0	0	0	0	0	0	0	0	0	0	0	0
0	0	0	0	0	0	0	0	0	0	0	0	0	0	0	0	0	0	0	0	0	0	0	0	0	0	0	0	0	0	0
0	0	0	0	0	0	0	0	0	0	0	0	0	0	0	0	0	0	0	0	0	0	0	0	0	0	0	0	0	0	0
0	0	0	0	0	0	0	0	0	0	0	0	0	0	0	0	0	0	0	0	0	0	0	0	0	0	0	0	0	0	0
0	0	0	0	0	0	0	0	0	0	0	0	0	0	0	0	0	0	0	0	0	0	0	0	0	0	0	0	0	0	0
0	0	0	0	0	0	0	0	0	0	0	0	0	0	0	0	0	0	0	0	0	0	0	0	0	0	0	0	0	0	0
0	0	0	0	0	0	0	0	0	0	0	0	0	0	0	0	0	0	0	0	0	0	0	0	0	0	0	0	0	0	0
0	0	0	0	0	0	0	0	0	0	0	0	0	0	0	0	0	0	0	0	0	0	0	0	0	0	0	0	0	0	0
0	0	0	0	0	0	0	0	0	0	0	0	0	0	0	0	0	0	0	0	0	0	0	0	0	0	0	0	0	0	0
0	0	0	0	0	0	0	0	0	0	0	0	0	0	0	0	0	0	0	0	0	0	0	0	0	0	0	0	0	0	0
0	0	0	0	0	0	0	0	0	0	0	0	0	0	0	0	0	0	0	0	0	0	0	0	0	0	0	0	0	0	0
0	0	0	0	0	0	0	0	0	0	0	0	0	0	0	0	0	0	0	0	0	0	0	0	0	0	0	0	0	0	0
0	0	0	0	0	0	0	0	0	0	0	0	0	0	0	0	0	0	0	0	0	0	0	0	0	0	0	0	0	0	0
0	0	0	0	0	0	0	0	0	0	0	0	0	0	0	0	0	0	0	0	0	0	0	0	0	0	0	0	0	0	0
0	0	0	0	0	0	0	0	0	0	0	0	0	0	0	0	0	0	0	0	0	0	0	0	0	0	0	0	0	0	0
0	0	0	0	0	0	0	0	0	0	0	0	0	0	0	0	0	0	0	0	0	0	0	0	0	0	0	0	0	0	0
0	0	0	0	0	0	0	0	0	0	0	0	0	0	0	0	0	0	0	0	0	0	0	0	0	0	0	0	0	0	0
0	0	0	0	0	0	0	0	0	0	0	0	0	0	0	0	0	0	0	0	0	0	0	0	0	0	0	0	0	0	0
0	0	0	0	0	0	0	0	0	0	0	0	0	0	0	0	0	0	0	0	0	0	0	0	0	0	0	0	0	0	0
0	0	0	0	0	0	0	0	0	0	0	0	0	0	0	0	0	0	0	0	0	0	0	0	0	0	0	0	0	0	0
0	0	0	0	0	0	0	0	0	0	0	0	0	0	0	0	0	0	0	0	0	0	0	0	0	0	0	0	0	0	0
0	0	0	0	0	0	0	0	0	0	0	0	0	0	0	0	0	0	0	0	0	0	0	0	0	0	0	0	0	0	0
0	0	0	0	0	0	0	0	0	0	0	0	0	0	0	0	0	0	0	0	0	0	0	0	0	0	0	0	0	0	0
0	0	0	0	0	0	0	0	0	0	0	0	0	0	0	0	0	0	0	0	0	0	0	0	0	0	0	0	0	0	0
0	0	0	0	0	0	0	0	0	0	0	0	0	0	0	0	0	0	0	0	0	0	0	0	0	0	0	0	0	0	0
0	0	0	0	0	0	0	0	0	0	0	0	0	0	0	0	0	0	0	0	0	0	0	0	0	0	0	0	0	0	0
0	0	0	0	0	0	0	0	0	0	0	0	0	0	0	0	0	0	0	0	0	0	0	0	0	0	0	0	0	0	0
0	0	0	0	0	0	0	0	0	0	0	0	0	0	0	0	0	0	0	0	0	0	0	0	0	0	0	0	0	0	0
0	0	0	0	0	0	0	0	0	0	0	0	0	0	0	0	0	0	0	0	0	0	0	0	0	0	0	0	0	0	0
0	0	0	0	0	0	0	0	0	0	0	0	0	0	0	0	0	0	0	0	0	0	0	0	0	0	0	0	0	0	0
0	0	0	0	0	0	0	0	0	0	0	0	0	0	0	0	0	0	0	0	0	0	0	0	0	0	0	0	0	0	0
0	0	0	0	0	0	0	0	0	0	0	0	0	0	0	0	0	0	0	0	0	0	0	0	0	0	0	0	0	0	0
0	0	0	0	0	0	0	0	0	0	0	0	0	0	0	0	0	0	0	0	0	0	0	0	0	0	0	0	0	0	0
0	0	0	0	0	0	0	0	0	0	0	0	0	0	0	0	0	0	0	0	0	0	0	0	0	0	0	0	0	0	0
0	0	0	0	0	0	0	0	0	0	0	0	0	0	0	0	0	0	0	0	0	0	0	0	0	0	0	0	0	0	0
0	0	0	0	0	0	0	0	0	0	0	0	0	0	0	0	0	0	0	0	0	0	0	0	0	0	0	0	0	0	0
0	0	0	0	0	0	0	0	0	0	0	0	0	0	0	0	0	0	0	0	0	0	0	0	0	0	0	0	0	0	0
0	0	0	0	0	0	0	0	0	0	0	0	0	0	0	0	0	0	0	0	0	0	0	0	0	0	0	0	0	0	0
0	0	0	0	0	0	0	0	0	0	0	0	0	0	0	0	0	0	0	0	0	0	0	0	0	0	0	0	0	0	0
0	0	0	0	0	0	0	0	0	0	0	0	0	0	0	0	0	0	0	0	0	0	0	0	0	0	0	0	0	0	0
0	0	0	0	0	0	0	0	0	0	0	0	0	0	0	0	0	0	0	0	0	0	0	0	0	0	0	0	0	0	0
0	0	0	0	0	0	0	0	0	0	0	0	0	0	0	0	0	0	0	0	0	0	0	0	0	0	0	0	0	0	0
0	0	0	0	0	0	0	0	0	0	0	0	0	0	0	0	0	0	0	0	0	0	0	0	0	0	0	0	0	0	0
0	0	0	0	0	0	0	0	0	0	0	0	0	0	0	0	0	0	0	0	0	0	0	0	0	0	0	0	0	0	0
0	0	0	0	0	0	0	0	0	0	0	0	0	0	0	0	0	0	0	0	0	0	0	0	0	0	0	0	0	0	0
0	0	0	0	0	0	0	0	0	0	0	0	0	0	0	0	0	0	0	0	0	0	0	0	0	0	0	0	0	0	0
0	0	0	0	0	0	0	0	0	0	0	0	0	0	0	0	0	0	0	0	0	0	0	0	0	0	0	0	0	0	0
0	0	0	0	0	0	0	0	0	0	0	0	0	0	0	0	0	0	0	0	0	0	0	0	0	0	0	0	0	0	0
0	0	0	0	0	0	0	0	0	0	0	0	0	0	0	0	0	0	0	0	0	0	0	0	0	0	0	0	0	0	0
0	0	0	0	0	0	0	0	0	0	0	0	0	0	0	0	0	0	0	0	0	0	0	0	0	0	0	0	0	0	0
0	0	0	0	0	0	0	0	0	0	0	0	0	0	0	0	0	0	0	0	0	0	0	0	0	0	0	0	0	0	0
0	0	0	0	0	0	0	0	0	0	0	0	0	0	0	0	0	0	0	0	0	0	0	0	0	0	0	0	0	0	0
0	0	0	0	0	0	0	0	0	0	0	0	0	0	0	0	0	0	0	0	0	0	0	0	0	0	0	0	0	0	0
0	0	0	0	0	0	0	0	0	0	0	0	0	0	0	0	0	0	0	0	0	0	0	0	0	0	0	0	0	0	0
0	0	0	0	0	0	0	0	0	0	0	0	0	0	0	0	0	0	0	0	0	0	0	0	0	0	0	0	0	0	0
0	0	0	0	0	0	0	0	0	0	0	0	0	0	0	0	0	0	0	0	0	0	0	0	0	0	0	0	0	0	0
0	0	0	0	0	0	0	0	0	0	0	0	0	0	0	0	0	0	0	0	0	0	0	0	0	0	0	0	0	0	0
0	0	0	0	0	0	0	0	0	0	0	0	0	0	0	0	0	0	0	0	0	0	0	0	0	0	0	0	0	0	0
0	0	0	0	0	0	0	0	0	0	0	0	0	0	0	0	0	0	0	0	0	0	0	0	0	0	0	0	0	0	0
0	0	0	0	0	0	0	0	0	0	0	0	0	0	0	0	0	0	0	0	0	0	0	0	0	0	0	0	0	0	0
0	0	0	0	0	0	0	0	0	0	0	0	0	0	0	0	0	0	0	0	0	0	0	0	0	0	0	0	0	0	0
0	0	0	0	0	0	0	0	0	0	0	0	0	0	0	0	0	0	0	0	0	0	0	0	0	0	0	0	0	0	0
0	0	0	0	0	0	0	0	0	0	0	0	0	0	0	0	0	0	0	0	0	0	0	0	0	0	0	0	0	0	0
0	0	0	0	0	0	0	0	0	0	0	0	0	0	0	0	0	0	0	0	0	0	0	0	0	0	0	0	0	0	0
0	0	0	0	0	0	0	0	0	0	0	0	0	0	0	0	0	0	0	0	0	0	0	0	0	0	0	0	0	0	0
0	0	0	0	0	0	0	0	0	0	0	0	0	0	0	0	0	0	0	0	0	0	0	0	0	0	0	0	0	0	0
0	0	0	0	0	0	0	0	0	0	0	0	0	0	0	0	0	0	0	0	0	0	0	0	0	0	0	0	0	0	0
0	0	0	0	0	0	0	0	0	0	0	0	0	0	0	0	0	0	0	0	0	0	0	0	0	0	0	0	0	0	0
0	0	0	0	0	0	0	0	0	0	0	0	0	0	0	0	0	0	0	0	0	0	0	0	0	0	0	0	0	0	0
0	0	0	0	0	0	0	0	0	0	0	0	0	0	0	0	0	0	0	0	0	0	0	0	0	0	0	0	0	0	0
0	0	0	0	0	0	0	0	0	0	0	0	0	0	0	0	0	0	0	0	0	0	0	0	0	0	0	0	0	0	0
0	0	0	0	0	0	0	0	0	0	0	0	0	0	0	0	0	0	0	0	0	0	0	0	0	0	0	0	0	0	0
0	0	0	0	0	0	0	0	0	0	0	0	0	0	0	0	0	0	0	0	0	0	0	0	0	0	0	0	0	0	0
0	0	0	0	0	0	0	0	0	0	0	0	0	0	0	0	0	0	0	0	0	0	0	0	0	0	0	0	0	0	0
0	0	0	0	0	0	0	0	0	0	0	0	0	0	0	0	0	0	0	0	0	0	0	0	0	0	0	0	0	0	0
0	0	0	0	0	0	0	0	0	0	0	0	0	0	0	0	0	0	0	0	0	0	0	0	0	0	0	0	0	0	0
0	0	0	0	0	0	0	0	0	0	0	0	0	0	0	0	0	0	0	0	0	0	0	0	0	0	0	0	0	0	0
0	0	0	0	0	0	0	0	0	0	0	0	0	0	0	0	0	0	0	0	0	0	0	0	0	0	0	0	0	0	0
0	0	0	0	0	0	0	0	0	0	0	0	0	0	0	0	0	0	0	0	0	0	0	0	0	0	0	0	0	0	0
0	0	0	0	0	0	0	0	0	0	0	0	0	0	0	0	0	0	0	0	0	0	0	0	0	0	0	0	0	0	0
0	0	0	0	0	0	0	0	0	0	0	0	0	0	0	0	0	0	0	0	0	0	0	0	0	0	0	0	0	0	0
0	0	0	0	0	0	0	0	0	0	0	0	0	0	0	0	0	0	0	0	0	0	0	0	0	0	0	0	0	0	0
0	0	0	0	0	0	0	0	0	0	0	0	0	0	0	0	0	0	0	0	0	0	0	0	0	0	0	0	0	0	0
0	0	0	0	0	0	0	0	0	0	0	0	0	0	0	0	0	0	0	0	0	0	0	0	0	0	0	0	0	0	0
0	0	0	0	0	0	0	0	0	0	0	0	0	0	0	0	0	0	0	0	0	0	0	0	0	0	0	0	0	0	0
0	0	0	0	0	0	0	0	0	0	0	0	0	0	0	0	0	0	0	0	0	0	0	0	0	0	0	0	0	0	0
0	0	0	0	0	0	0	0	0	0	0	0	0	0	0	0	0	0	0	0	0	0	0	0	0	0	0	0	0	0	0
0	0	0	0	0	0	0	0	0	0	0	0	0	0	0	0	0	0	0	0	0	0	0	0	0	0	0	0	0	0	0
0	0	0	0	0	0	0	0	0	0	0	0	0	0	0	0	0	0	0	0	0	0	0	0	0	0	0	0	0	0	0
0	0	0	0	0	0	0	0	0	0	0	0	0	0	0	0	0	0	0	0	0	0	0	0	0	0	0	0	0	0	0
0	0	0	0	0	0	0	0	0	0	0	0	0	0	0	0	0	0	0	0	0	0	0	0	0	0	0	0	0	0	0
0	0	0	0	0	0	0	0	0	0	0	0	0	0	0	0	0	0	0	0	0	0	0	0	0	0	0	0	0	0	0
0	0	0	0	0	0	0	0	0	0	0	0	0	0	0	0	0	0	0	0	0	0	0	0	0	0	0	0	0	0	0
0	0	0	0	0	0	0	0	0	0	0	0	0	0	0	0	0	0	0	0	0	0	0	0	0	0	0	0	0	0	0
0	0	0	0	0	0	0	0	0	0	0	0	0	0	0	0	0	0	0	0	0	0	0	0	0	0	0	0	0	0	0
0	0	0	0	0	0	0	0	0	0	0	0	0	0	0	0	0	0	0	0	0	0	0	0	0	0	0	0	0	0	0
0	0	0	0	0	0	0	0	0	0	0	0	0	0	0	0	0	0	0	0	0	0	0	0	0	0	0	0	0	0	0
0	0	0	0	0	0	0	0	0	0	0	0	0	0	0	0	0	0	0	0	0	0	0	0	0	0	0	0	0	0	0
0	0	0	0	0	0	0	0	0	0	0	0	0	0	0	0	0	0	0	0	0	0	0	0	0	0	0	0	0	0	0
0	0	0	0	0	0	0	0	0	0	0	0	0	0	0	0	0	0	0	0	0	0	0	0	0	0	0	0	0	0	0
0	0	0	0	0	0	0	0	0	0	0	0	0	0	0	0	0	0	0	0	0	0	0	0	0	0	0	0	0	0	0
0	0	0	0	0	0	0	0	0	0	0	0	0	0	0	0	0	0	0	0	0	0	0	0	0	0	0	0	0	0	0
0	0	0	0	0	0	0	0	0	0	0	0	0	0	0	0	0	0	0	0	0	0	0	0	0	0	0	0	0	0	0
0	0	0	0	0	0	0	0	0	0	0	0	0	0	0	0	0	0	0	0	0	0	0	0	0	0	0	0	0	0	0
0	0	0	0	0	0	0	0	0	0	0	0	0	0	0	0	0	0	0	0	0	0	0	0	0	0	0	0	0	0	0
0	0	0	0	0	0	0	0	0	0	0	0	0	0	0	0	0	0	0	0	0	0	0	0	0	0	0	0	0	0	0
0	0	0	0	0	0	0	0	0	0	0	0	0	0	0	0	0	0	0	0	0	0	0	0	0	0	0	0	0	0	0
0	0	0	0	0	0	0	0	0	0	0	0	0	0	0	0	0	0	0	0	0	0	0	0	0	0	0	0	0	0	0
0	0	0	0	0	0	0	0	0	0	0	0	0	0	0	0	0	0	0	0	0	0	0	0	0	0	0	0	0	0	0
0	0	0	0	0	0	0	0	0	0	0	0	0	0	0	0	0	0	0	0	0	0	0	0	0	0	0	0	0	0	0
0	0	0	0	0	0	0	0	0	0	0	0	0	0	0	0	0	0	0	0	0	0	0	0	0	0	0	0	0	0	0
0	0	0	0	0	0	0	0	0	0	0	0	0	0	0	0	0	0	0	0	0	0	0	0	0	0	0	0	0	0	0
0	0	0	0	0	0	0	0	0	0	0	0	0	0	0	0	0	0	0	0	0	0	0	0	0	0	0	0	0	0	0
0	0	0	0	0	0	0	0	0	0	0	0	0	0	0	0	0	0	0	0	0	0	0	0	0	0	0	0	0	0	0
0	0	0	0	0	0	0	0	0	0	0	0	0	0	0	0	0	0	0	0	0	0	0	0	0	0	0	0	0	0	0
0	0	0	0	0	0	0	0	0	0	0	0	0	0	0	0	0	0	0	0	0	0	0	0	0	0	0	0	0	0	0
0	0	0	0	0	0	0	0	0	0	0	0	0	0	0	0	0	0	0	0	0	0	0	0	0	0	0	0	0	0	0
0	0	0	0	0	0	0	0	0	0	0	0	0	0	0	0	0	0	0	0	0	0	0	0	0	0	0	0	0	0	0
0	0	0	0	0	0	0	0	0	0	0	0	0	0	0	0	0	0	0	0	0	0	0	0	0	0	0	0	0	0	0
0	0	0	0	0	0	0	0	0	0	0	0	0	0	0	0	0	0	0	0	0	0	0	0	0	0	0	0	0	0	0
0	0	0	0	0	0	0	0	0	0	0	0	0	0	0	0	0	0	0	0	0	0	0	0	0	0	0	0	0	0	0
0	0	0	0	0	0	0	0	0	0	0	0	0	0	0	0	0	0	0	0	0	0	0	0	0	0	0	0	0	0	0
0	0	0	0	0	0	0	0	0	0	0	0	0	0	0	0	0	0	0	0	0	0	0	0	0	0	0	0	0	0	0
0	0	0	0	0	0	0	0	0	0	0	0	0	0	0	0	0	0	0	0	0	0	0	0	0	0	0	0	0	0	0
0	0	0	0	0	0	0	0	0	0	0	0	0	0	0	0	0	0	0	0	0	0	0	0	0	0	0	0	0	0	0
0	0	0	0	0	0	0	0	0	0	0	0	0	0	0	0	0	0	0	0	0	0	0	0	0	0	0	0	0	0	0
0	0	0	0	0	0	0	0	0	0	0	0	0	0	0	0	0	0	0	0	0	0	0	0	0	0	0	0	0	0	0
0	0	0	0	0	0	0	0	0	0	0	0	0	0	0	0	0	0	0	0	0	0	0	0	0	0	0	0	0	0	0
0	0	0	0	0	0	0	0	0	0	0	0	0	0	0	0	0	0	0	0	0	0	0	0	0	0	0	0	0	0	0
0	0	0	0	0	0	0	0	0	0	0	0	0	0	0	0	0	0	0	0	0	0	0	0	0	0	0	0	0	0	0
0	0	0	0	0	0	0	0	0	0	0	0	0	0	0	0	0	0	0	0	0	0	0	0	0	0	0	0	0	0	0
0	0	0	0	0	0	0	0	0	0	0	0	0	0	0	0	0	0	0	0	0	0	0	0	0	0	0	0	0	0	0
0	0	0	0	0	0	0	0	0	0	0	0	0	0	0	0	0	0	0	0	0	0	0	0	0	0	0	0	0	0	0
0	0	0	0	0	0	0	0	0	0	0	0	0	0	0	0	0	0	0	0	0	0	0	0	0	0	0	0	0	0	0
0	0	0	0	0	0	0	0	0	0	0	0	0	0	0	0	0	0	0	0	0	0	0	0	0	0	0	0	0	0	0
0	0	0	0	0	0	0	0	0	0	0	0	0	0	0	0	0	0	0	0	0	0	0	0	0	0	0	0	0	0	0
0	0	0	0	0	0	0	0	0	0	0	0	0	0	0	0	0	0	0	0	0	0	0	0	0	0	0	0	0	0	0
0	0	0	0	0	0	0	0	0	0	0	0	0	0	0	0	0	0	0	0	0	0	0	0	0	0	0	0	0	0	0
0	0	0	0	0	0	0	0	0	0	0	0	0	0	0	0	0	0	0	0	0	0	0	0	0	0	0	0	0	0	0
0	0	0	0	0	0	0	0	0	0	0	0	0	0	0	0	0	0	0	0	0	0	0	0	0	0	0	0	0	0	0
0	0	0	0	0	0	0	0	0	0	0	0	0	0	0	0	0	0	0	0	0	0	0	0	0	0	0	0	0	0	0
0	0	0	0	0	0	0	0	0	0	0	0	0	0	0	0	0	0	0	0	0	0	0	0	0	0	0	0	0	0	0
0	0	0	0	0	0	0	0	0	0	0	0	0	0	0	0	0	0	0	0	0	0	0	0	0	0	0	0	0	0	0
0	0	0	0	0	0	0	0	0	0	0	0	0	0	0	0	0	0	0	0	0	0	0	0	0	0	0	0	0	0	0
0	0	0	0	0	0	0	0	0	0	0	0	0	0	0	0	0	0	0	0	0	0	0	0	0	0	0	0	0	0	0
0	0	0	0	0	0	0	0	0	0	0	0	0	0	0	0	0	0	0	0	0	0	0	0	0	0	0	0	0	0	0
0	0	0	0	0	0	0	0	0	0	0	0	0	0	0	0	0	0	0	0	0	0	0	0	0	0	0	0	0	0	0
0	0	0	0	0	0	0	0	0	0	0	0	0	0	0	0	0	0	0	0	0	0	0	0	0	0	0	0	0	0	0
0	0	0	0	0	0	0	0	0	0	0	0	0	0	0	0	0	0	0	0	0	0	0	0	0	0	0	0	0	0	0
0	0	0	0	0	0	0	0	0	0	0	0	0	0	0	0	0	0	0	0	0	0	0	0	0	0	0	0	0	0	0
0	0	0	0	0	0	0	0	0	0	0	0	0	0	0	0	0	0	0	0	0	0	0	0	0	0	0	0	0	0	0
0	0	0	0	0	0	0	0	0	0	0	0	0	0	0	0	0	0	0	0	0	0	0	0	0	0	0	0	0	0	0
0	0	0	0	0	0	0	0	0	0	0	0	0	0	0	0	0	0	0	0	0	0	0	0	0	0	0	0	0	0	0
0	0	0	0	0	0	0	0	0	0	0	0	0	0	0	0	0	0	0	0	0	0	0	0	0	0	0	0	0	0	0
0	0	0	0	0	0	0	0	0	0	0	0	0	0	0	0	0	0	0	0	0	0	0	0	0	0	0	0	0	0	0
0	0	0	0	0	0	0	0	0	0	0	0	0	0	0	0	0	0	0	0	0	0	0	0	0	0	0	0	0	0	0
0	0	0	0	0	0	0	0	0	0	0	0	0	0	0	0	0	0	0	0	0	0	0	0	0	0	0	0	0	0	0
0	0	0	0	0	0	0	0	0	0	0	0	0	0	0	0	0	0	0	0	0	0	0	0	0	0	0	0	0	0	0
0	0	0	0	0	0	0	0	0	0	0	0	0	0	0	0	0	0	0	0	0	0	0	0	0	0	0	0	0	0	0
0	0	0	0	0	0	0	0	0	0	0	0	0	0	0	0	0	0	0	0	0	0	0	0	0	0	0	0	0	0	0
0	0	0	0	0	0	0	0	0	0	0	0	0	0	0	0	0	0	0	0	0	0	0	0	0	0	0	0	0	0	0
0	0	0	0	0	0	0	0	0	0	0	0	0	0	0	0	0	0	0	0	0	0	0	0	0	0	0	0	0	0	0
0	0	0	0	0	0	0	0	0	0	0	0	0	0	0	0	0	0	0	0	0	0	0	0	0	0	0	0	0	0	0
0	0	0	0	0	0	0	0	0	0	0	0	0	0	0	0	0	0	0	0	0	0	0	0	0	0	0	0	0	0	0
0	0	0	0	0	0	0	0	0	0	0	0	0	0	0	0	0	0	0	0	0	0	0	0	0	0	0	0	0	0	0
0	0	0	0	0	0	0	0	0	0	0	0	0	0	0	0	0	0	0	0	0	0	0	0	0	0	0	0	0	0	0
0	0	0	0	0	0	0	0	0	0	0	0	0	0	0	0	0	0	0	0	0	0	0	0	0	0	0	0	0	0	0
0	0	0	0	0	0	0	0	0	0	0	0	0	0	0	0	0	0	0	0	0	0	0	0	0	0	0	0	0	0	0
0	0	0	0	0	0	0	0	0	0	0	0	0	0	0	0	0	0	0	0	0	0	0	0	0	0	0	0	0	0	0
0	0	0	0	0	0	0	0	0	0	0	0	0	0	0	0	0	0	0	0	0	0	0	0	0	0	0	0	0	0	0
0	0	0	0	0	0	0	0	0	0	0	0	0	0	0	0	0	0	0	0	0	0	0	0	0	0	0	0	0	0	0
0	0	0	0	0	0	0	0	0	0	0	0	0	0	0	0	0	0	0	0	0	0	0	0	0	0	0	0	0	0	0
0	0	0	0	0	0	0	0	0	0	0	0	0	0	0	0	0	0	0	0	0	0	0	0	0	0	0	0	0	0	0
0	0	0	0	0	0	0	0	0	0	0	0	0	0	0	0	0	0	0	0	0	0	0	0	0	0	0	0	0	0	0
0	0	0	0	0	0	0	0	0	0	0	0	0	0	0	0	0	0	0	0	0	0	0	0	0	0	0	0	0	0	0
0	0	0	0	0	0	0	0	0	0	0	0	0	0	0	0	0	0	0	0	0	0	0	0	0	0	0	0	0	0	0
0	0	0	0	0	0	0	0	0	0	0	0	0	0	0	0	0	0	0	0	0	0	0	0	0	0	0	0	0	0	0
0	0	0	0	0	0	0	0	0	0	0	0	0	0	0	0	0	0	0	0	0	0	0	0	0	0	0	0	0	0	0
0	0	0	0	0	0	0	0	0	0	0	0	0	0	0	0	0	0	0	0	0	0	0	0	0	0	0	0	0	0	0
0	0	0	0	0	0	0	0	0	0	0	0	0	0	0	0	0	0	0	0	0	0	0	0	0	0	0	0	0	0	0
0	0	0	0	0	0	0	0	0	0	0	0	0	0	0	0	0	0	0	0	0	0	0	0	0	0	0	0	0	0	0
0	0	0	0	0	0	0	0	0	0	0	0	0	0	0	0	0	0	0	0	0	0	0	0	0	0	0	0	0	0	0
0	0	0	0	0	0	0	0	0	0	0	0	0	0	0	0	0	0	0	0	0	0	0	0	0	0	0	0	0	0	0
0	0	0	0	0	0	0	0	0	0	0	0	0	0	0	0	0	0	0	0	0	0	0	0	0	0	0	0	0	0	0
0	0	0	0	0	0	0	0	0	0	0	0	0	0	0	0	0	0	0	0	0	0	0	0	0	0	0	0	0	0	0
0	0	0	0	0	0	0	0	0	0	0	0	0	0	0	0	0	0	0	0	0	0	0	0	0	0	0	0	0	0	0
0	0	0	0	0	0	0	0	0	0	0	0	0	0	0	0	0	0	0	0	0	0	0	0	0	0	0	0	0	0	0
0	0	0	0	0	0	0	0	0	0	0	0	0	0	0	0	0	0	0	0	0	0	0	0	0	0	0	0	0	0	0
0	0	0	0	0	0	0	0	0	0	0	0	0	0	0	0	0	0	0	0	0	0	0	0	0	0	0	0	0	0	0
0	0	0	0	0	0	0	0	0	0	0	0	0	0	0	0	0	0	0	0	0	0	0	0	0	0	0	0	0	0	0
0	0	0	0	0	0	0	0	0	0	0	0	0	0	0	0	0	0	0	0	0	0	0	0	0	0	0	0	0	0	0
0	0	0	0	0	0	0	0	0	0	0	0	0	0	0	0	0	0	0	0	0	0	0	0	0	0	0	0	0	0	0
0	0	0	0	0	0	0	0	0	0	0	0	0	0	0	0	0	0	0	0	0	0	0	0	0	0	0	0	0	0	0
0	0	0	0	0	0	0	0	0	0	0	0	0	0	0	0	0	0	0	0	0	0	0	0	0	0	0	0	0	0	0
0	0	0	0	0	0	0	0	0	0	0	0	0	0	0	0	0	0	0	0	0	0	0	0	0	0	0	0	0	0	0
0	0	0	0	0	0	0	0	0	0	0	0	0	0	0	0	0	0	0	0	0	0	0	0	0	0	0	0	0	0	0
0	0	0	0	0	0	0	0	0	0	0	0	0	0	0	0	0	0	0	0	0	0	0	0	0	0	0	0	0	0	0
0	0	0	0	0	0	0	0	0	0	0	0	0	0	0	0	0	0	0	0	0	0	0	0	0	0	0	0	0	0	0
0	0	0	0	0	0	0	0	0	0	0	0	0	0	0	0	0	0	0	0	0	0	0	0	0	0	0	0	0	0	0
0	0	0	0	0	0	0	0	0	0	0	0	0	0	0	0	0	0	0	0	0	0	0	0	0	0	0	0	0	0	0
0	0	0	0	0	0	0	0	0	0	0	0	0	0	0	0	0	0	0	0	0	0	0	0	0	0	0	0	0	0	0
0	0	0	0	0	0	0	0	0	0	0	0	0	0	0	0	0	0	0	0	0	0	0	0	0	0	0	0	0	0	0
0	0	0	0	0	0	0	0	0	0	0	0	0	0	0	0	0	0	0	0	0	0	0	0	0	0	0	0	0	0	0
0	0	0	0	0	0	0	0	0	0	0	0	0	0	0	0	0	0	0	0	0	0	0	0	0	0	0	0	0	0	0
0	0	0	0	0	0	0	0	0	0	0	0	0	0	0	0	0	0	0	0	0	0	0	0	0	0	0	0	0	0	0
0	0	0	0	0	0	0	0	0	0	0	0	0	0	0	0	0	0	0	0	0	0	0	0	0	0	0	0	0	0	0
0	0	0	0	0	0	0	0	0	0	0	0	0	0	0	0	0	0	0	0	0	0	0	0	0	0	0	0	0	0	0
0	0	0	0	0	0	0	0	0	0	0	0	0	0	0	0	0	0	0	0	0	0	0	0	0	0	0	0	0	0	0
0	0	0	0	0	0	0	0	0	0	0	0	0	0	0	0	0	0	0	0	0	0	0	0	0	0	0	0	0	0	0
0	0	0	0	0	0	0	0	0	0	0	0	0	0	0	0	0	0	0	0	0	0	0	0	0	0	0	0	0	0	0
0	0	0	0	0	0	0	0	0	0	0	0	0	0	0	0	0	0	0	0	0	0	0	0	0	0	0	0	0	0	0
0	0	0	0	0	0	0	0	0	0	0	0	0	0	0	0	0	0	0	0	0	0	0	0	0	0	0	0	0	0	0
0	0	0	0	0	0	0	0	0	0	0	0	0	0	0	0	0	0	0	0	0	0	0	0	0	0	0	0	0	0	0
0	0	0	0	0	0	0	0	0	0	0	0	0	0	0	0	0	0	0	0	0	0	0	0	0	0	0	0	0	0	0
0	0	0	0	0	0	0	0	0	0	0	0	0	0	0	0	0	0	0	0	0	0	0	0	0	0	0	0	0	0	0
0	0	0	0	0	0	0	0	0	0	0	0	0	0	0	0	0	0	0	0	0	0	0	0	0	0	0	0	0	0	0
0	0	0	0	0	0	0	0	0	0	0	0	0	0	0	0	0	0	0	0	0	0	0	0	0	0	0	0	0	0	0
0	0	0	0	0	0	0	0	0	0	0	0	0	0	0	0	0	0	0	0	0	0	0	0	0	0	0	0	0	0	0
0	0	0	0	0	0	0	0	0	0	0	0	0	0	0	0	0	0	0	0	0	0	0	0	0	0	0	0	0	0	0
0	0	0	0	0	0	0	0	0	0	0	0	0	0	0	0	0	0	0	0	0	0	0	0	0	0	0	0	0	0	0
0	0	0	0	0	0	0	0	0	0	0	0	0	0	0	0	0	0	0	0	0	0	0	0	0	0	0	0	0	0	0
0	0	0	0	0	0	0	0	0	0	0	0	0	0	0	0	0	0	0	0	0	0	0	0	0	0	0	0	0	0	0
0	0	0	0	0	0	0	0	0	0	0	0	0	0	0	0	0	0	0	0	0	0	0	0	0	0	0	0	0	0	0
0	0	0	0	0	0	0	0	0	0	0	0	0	0	0	0	0	0	0	0	0	0	0	0	0	0	0	0	0	0	0
0	0	0	0	0	0	0	0	0	0	0	0	0	0	0	0	0	0	0	0	0	0	0	0	0	0	0	0	0	0	0
0	0	0	0	0	0	0	0	0	0	0	0	0	0	0	0	0	0	0	0	0	0	0	0	0	0	0	0	0	0	0
0	0	0	0	0	0	0	0	0	0	0	0	0	0	0	0	0	0	0	0	0	0	0	0	0	0	0	0	0	0	0
0	0	0	0	0	0	0	0	0	0	0	0	0	0	0	0	0	0	0	0	0	0	0	0	0	0	0	0	0	0	0
0	0	0	0	0	0	0	0	0	0	0	0	0	0	0	0	0	0	0	0	0	0	0	0	0	0	0	0	0	0	0
0	0	0	0	0	0	0	0	0	0	0	0	0	0	0	0	0	0	0	0	0	0	0	0	0	0	0	0	0	0	0
0	0	0	0	0	0	0	0	0	0	0	0	0	0	0	0	0	0	0	0	0	0	0	0	0	0	0	0	0	0	0
0	0	0	0	0	0	0	0	0	0	0	0	0	0	0	0	0	0	0	0	0	0	0	0	0	0	0	0	0	0	0
0	0	0	0	0	0	0	0	0	0	0	0	0	0	0	0	0	0	0	0	0	0	0	0	0	0	0	0	0	0	0
0	0	0	0	0	0	0	0	0	0	0	0	0	0	0	0	0	0	0	0	0	0	0	0	0	0	0	0	0	0	0
0	0	0	0	0	0	0	0	0	0	0	0	0	0	0	0	0	0	0	0	0	0	0	0	0	0	0	0	0	0	0
0	0	0	0	0	0	0	0	0	0	0	0	0	0	0	0	0	0	0	0	0	0	0	0	0	0	0	0	0	0	0
0	0	0	0	0	0	0	0	0	0	0	0	0	0	0	0	0	0	0	0	0	0	0	0	0	0	0	0	0	0	0
0	0	0	0	0	0	0	0	0	0	0	0	0	0	0	0	0	0	0	0	0	0	0	0	0	0	0	0	0	0	0
0	0	0	0	0	0	0	0	0	0	0	0	0	0	0	0	0	0	0	0	0	0	0	0	0	0	0	0	0	0	0
0	0	0	0	0	0	0	0	0	0	0	0	0	0	0	0	0	0	0	0	0	0	0	0	0	0	0	0	0	0	0
0	0	0	0	0	0	0	0	0	0	0	0	0	0	0	0	0	0	0	0	0	0	0	0	0	0	0	0	0	0	0
0	0	0	0	0	0	0	0	0	0	0	0	0	0	0	0	0	0	0	0	0	0	0	0	0	0	0	0	0	0	0
0	0	0	0	0	0	0	0	0	0	0	0	0	0	0	0	0	0	0	0	0	0	0	0	0	0	0	0	0	0	0
0	0	0	0	0	0	0	0	0	0	0	0	0	0	0	0	0	0	0	0	0	0	0	0	0	0	0	0	0	0	0
0	0	0	0	0	0	0	0	0	0	0	0	0	0	0	0	0	0	0	0	0	0	0	0	0	0	0	0	0	0	0
0	0	0	0	0	0	0	0	0	0	0	0	0	0	0	0	0	0	0	0	0	0	0	0	0	0	0	0	0	0	0
0	0	0	0	0	0	0	0	0	0	0	0	0	0	0	0	0	0	0	0	0	0	0	0	0	0	0	0	0	0	0
0	0	0	0	0	0	0	0	0	0	0	0	0	0	0	0	0	0	0	0	0	0	0	0	0	0	0	0	0	0	0
0	0	0	0	0	0	0	0	0	0	0	0	0	0	0	0	0	0	0	0	0	0	0	0	0	0	0	0	0	0	0
0	0	0	0	0	0	0	0	0	0	0	0	0	0	0	0	0	0	0	0	0	0	0	0	0	0	0	0	0	0	0
0	0	0	0	0	0	0	0	0	0	0	0	0	0	0	0	0	0	0	0	0	0	0	0	0	0	0	0	0	0	0
0	0	0	0	0	0	0	0	0	0	0	0	0	0	0	0	0	0	0	0	0	0	0	0	0	0	0	0	0	0	0
0	0	0	0	0	0	0	0	0	0	0	0	0	0	0	0	0	0	0	0	0	0	0	0	0	0	0	0	0	0	0
0	0	0	0	0	0	0	0	0	0	0	0	0	0	0	0	0	0	0	0	0	0	0	0	0	0	0	0	0	0	0
0	0	0	0	0	0	0	0	0	0	0	0	0	0	0	0	0	0	0	0	0	0	0	0	0	0	0	0	0	0	0
0	0	0	0	0	0	0	0	0	0	0	0	0	0	0	0	0	0	0	0	0	0	0	0	0	0	0	0	0	0	0
0	0	0	0	0	0	0	0	0	0	0	0	0	0	0	0	0	0	0	0	0	0	0	0	0	0	0	0	0	0	0
0	0	0	0	0	0	0	0	0	0	0	0	0	0	0	0	0	0	0	0	0	0	0	0	0	0	0	0	0	0	0
0	0	0	0	0	0	0	0	0	0	0	0	0	0	0	0	0	0	0	0	0	0	0	0	0	0	0	0	0	0	0
0	0	0	0	0	0	0	0	0	0	0	0	0	0	0	0	0	0	0	0	0	0	0	0	0	0	0	0	0	0	0
0	0	0	0	0	0	0	0	0	0	0	0	0	0	0	0	0	0	0	0	0	0	0	0	0	0	0	0	0	0	0
0	0	0	0	0	0	0	0	0	0	0	0	0	0	0	0	0	0	0	0	0	0	0	0	0	0	0	0	0	0	0
0	0	0	0	0	0	0	0	0	0	0	0	0	0	0	0	0	0	0	0	0	0	0	0	0	0	0	0	0	0	0
0	0	0	0	0	0	0	0	0	0	0	0	0	0	0	0	0	0	0	0	0	0	0	0	0	0	0	0	0	0	0
0	0	0	0	0	0	0	0	0	0	0	0	0	0	0	0	0	0	0	0	0	0	0	0	0	0	0	0	0	0	0
0	0	0	0	0	0	0	0	0	0	0	0	0	0	0	0	0	0	0	0	0	0	0	0	0	0	0	0	0	0	0
0	0	0	0	0	0	0	0	0	0	0	0	0	0	0	0	0	0	0	0	0	0	0	0	0	0	0	0	0	0	0
0	0	0	0	0	0	0	0	0	0	0	0	0	0	0	0	0	0	0	0	0	0	0	0	0	0	0	0	0	0	0
0	0	0	0	0	0	0	0	0	0	0	0	0	0	0	0	0	0	0	0	0	0	0	0	0	0	0	0	0	0	0
0	0	0	0	0	0	0	0	0	0	0	0	0	0	0	0	0	0	0	0	0	0	0	0	0	0	0	0	0	0	0
0	0	0	0	0	0	0	0	0	0	0	0	0	0	0	0	0	0	0	0	0	0	0	0	0	0	0	0	0	0	0
0	0	0	0	0	0	0	0	0	0	0	0	0	0	0	0	0	0	0	0	0	0	0	0	0	0	0	0	0	0	0
0	0	0	0	0	0	0	0	0	0	0	0	0	0	0	0	0	0	0	0	0	0	0	0	0	0	0	0	0	0	0
0	0	0	0	0	0	0	0	0	0	0	0	0	0	0	0	0	0	0	0	0	0	0	0	0	0	0	0	0	0	0
0	0	0	0	0	0	0	0	0	0	0	0	0	0	0	0	0	0	0	0	0	0	0	0	0	0	0	0	0	0	0
0	0	0	0	0	0	0	0	0	0	0	0	0	0	0	0	0	0	0	0	0	0	0	0	0	0	0	0	0	0	0
0	0	0	0	0	0	0	0	0	0	0	0	0	0	0	0	0	0	0	0	0	0	0	0	0	0	0	0	0	0	0
0	0	0	0	0	0	0	0	0	0	0	0	0	0	0	0	0	0	0	0	0	0	0	0	0	0	0	0	0	0	0
0	0	0	0	0	0	0	0	0	0	0	0	0	0	0	0	0	0	0	0	0	0	0	0	0	0	0	0	0	0	0
0	0	0	0	0	0	0	0	0	0	0	0	0	0	0	0	0	0	0	0	0	0	0	0	0	0	0	0	0	0	0
0	0	0	0	0	0	0	0	0	0	0	0	0	0	0	0	0	0	0	0	0	0	0	0	0	0	0	0	0	0	0
0	0	0	0	0	0	0	0	0	0	0	0	0	0	0	0	0	0	0	0	0	0	0	0	0	0	0	0	0	0	0
0	0	0	0	0	0	0	0	0	0	0	0	0	0	0	0	0	0	0	0	0	0	0	0	0	0	0	0	0	0	0
0	0	0	0	0	0	0	0	0	0	0	0	0	0	0	0	0	0	0	0	0	0	0	0	0	0	0	0	0	0	0
0	0	0	0	0	0	0	0	0	0	0	0	0	0	0	0	0	0	0	0	0	0	0	0	0	0	0	0	0	0	0
0	0	0	0	0	0	0	0	0	0	0	0	0	0	0	0	0	0	0	0	0	0	0	0	0	0	0	0	0	0	0
0	0	0	0	0	0	0	0	0	0	0	0	0	0	0	0	0	0	0	0	0	0	0	0	0	0	0	0	0	0	0
0	0	0	0	0	0	0	0	0	0	0	0	0	0	0	0	0	0	0	0	0	0	0	0	0	0	0	0	0	0	0
0	0	0	0	0	0	0	0	0	0	0	0	0	0	0	0	0	0	0	0	0	0	0	0	0	0	0	0	0	0	0
0	0	0	0	0	0	0	0	0	0	0	0	0	0	0	0	0	0	0	0	0	0	0	0	0	0	0	0	0	0	0
0	0	0	0	0	0	0	0	0	0	0	0	0	0	0	0	0	0	0	0	0	0	0	0	0	0	0	0	0	0	0
0	0	0	0	0	0	0	0	0	0	0	0	0	0	0	0	0	0	0	0	0	0	0	0	0	0	0	0	0	0	0
0	0	0	0	0	0	0	0	0	0	0	0	0	0	0	0	0	0	0	0	0	0	0	0	0	0	0	0	0	0	0
0	0	0	0	0	0	0	0	0	0	0	0	0	0	0	0	0	0	0	0	0	0	0	0	0	0	0	0	0	0	0
0	0	0	0	0	0	0	0	0	0	0	0	0	0	0	0	0	0	0	0	0	0	0	0	0	0	0	0	0	0	0
0	0	0	0	0	0	0	0	0	0	0	0	0	0	0	0	0	0	0	0	0	0	0	0	0	0	0	0	0	0	0
0	0	0	0	0	0	0	0	0	0	0	0	0	0	0	0	0	0	0	0	0	0	0	0	0	0	0	0	0	0	0
0	0	0	0	0	0	0	0	0	0	0	0	0	0	0	0	0	0	0	0	0	0	0	0	0	0	0	0	0	0	0
0	0	0	0	0	0	0	0	0	0	0	0	0	0	0	0	0	0	0	0	0	0	0	0	0	0	0	0	0	0	0
0	0	0	0	0	0	0	0	0	0	0	0	0	0	0	0	0	0	0	0	0	0	0	0	0	0	0	0	0	0	0
0	0	0	0	0	0	0	0	0	0	0	0	0	0	0	0	0	0	0	0	0	0	0	0	0	0	0	0	0	0	0
0	0	0	0	0	0	0	0	0	0	0	0	0	0	0	0	0	0	0	0	0	0	0	0	0	0	0	0	0	0	0
0	0	0	0	0	0	0	0	0	0	0	0	0	0	0	0	0	0	0	0	0	0	0	0	0	0	0	0	0	0	0
0	0	0	0	0	0	0	0	0	0	0	0	0	0	0	0	0	0	0	0	0	0	0	0	0	0	0	0	0	0	0
0	0	0	0	0	0	0	0	0	0	0	0	0	0	0	0	0	0	0	0	0	0	0	0	0	0	0	0	0	0	0
0	0	0	0	0	0	0	0	0	0	0	0	0	0	0	0	0	0	0	0	0	0	0	0	0	0	0	0	0	0	0
0	0	0	0	0	0	0	0	0	0	0	0	0	0	0	0	0	0	0	0	0	0	0	0	0	0	0	0	0	0	0
0	0	0	0	0	0	0	0	0	0	0	0	0	0	0	0	0	0	0	0	0	0	0	0	0	0	0	0	0	0	0
0	0	0	0	0	0	0	0	0	0	0	0	0	0	0	0	0	0	0	0	0	0	0	0	0	0	0	0	0	0	0
0	0	0	0	0	0	0	0	0	0	0	0	0	0	0	0	0	0	0	0	0	0	0	0	0	0	0	0	0	0	0
0	0	0	0	0	0	0	0	0	0	0	0	0	0	0	0	0	0	0	0	0	0	0	0	0	0	0	0	0	0	0
0	0	0	0	0	0	0	0	0	0	0	0	0	0	0	0	0	0	0	0	0	0	0	0	0	0	0	0	0	0	0
0	0	0	0	0	0	0	0	0	0	0	0	0	0	0	0	0	0	0	0	0	0	0	0	0	0	0	0	0	0	0
0	0	0	0	0	0	0	0	0	0	0	0	0	0	0	0	0	0	0	0	0	0	0	0	0	0	0	0	0	0	0
0	0	0	0	0	0	0	0	0	0	0	0	0	0	0	0	0	0	0	0	0	0	0	0	0	0	0	0	0	0	0
0	0	0	0	0	0	0	0	0	0	0	0	0	0	0	0	0	0	0	0	0	0	0	0	0	0	0	0	0	0	0
0	0	0	0	0	0	0	0	0	0	0	0	0	0	0	0	0	0	0	0	0	0	0	0	0	0	0	0	0	0	0
0	0	0	0	0	0	0	0	0	0	0	0	0	0	0	0	0	0	0	0	0	0	0	0	0	0	0	0	0	0	0
0	0	0	0	0	0	0	0	0	0	0	0	0	0	0	0	0	0	0	0	0	0	0	0	0	0	0	0	0	0	0
0	0	0	0	0	0	0	0	0	0	0	0	0	0	0	0	0	0	0	0	0	0	0	0	0	0	0	0	0	0	0
0	0	0	0	0	0	0	0	0	0	0	0	0	0	0	0	0	0	0	0	0	0	0	0	0	0	0	0	0	0	0
0	0	0	0	0	0	0	0	0	0	0	0	0	0	0	0	0	0	0	0	0	0	0	0	0	0	0	0	0	0	0
0	0	0	0	0	0	0	0	0	0	0	0	0	0	0	0	0	0	0	0	0	0	0	0	0	0	0	0	0	0	0
0	0	0	0	0	0	0	0	0	0	0	0	0	0	0	0	0	0	0	0	0	0	0	0	0	0	0	0	0	0	0
0	0	0	0	0	0	0	0	0	0	0	0	0	0	0	0	0	0	0	0	0	0	0	0	0	0	0	0	0	0	0
0	0	0	0	0	0	0	0	0	0	0	0	0	0	0	0	0	0	0	0	0	0	0	0	0	0	0	0	0	0	0
0	0	0	0	0	0	0	0	0	0	0	0	0	0	0	0	0	0	0	0	0	0	0	0	0	0	0	0	0	0	0
0	0	0	0	0	0	0	0	0	0	0	0	0	0	0	0	0	0	0	0	0	0	0	0	0	0	0	0	0	0	0
0	0	0	0	0	0	0	0	0	0	0	0	0	0	0	0	0	0	0	0	0	0	0	0	0	0	0	0	0	0	0
0	0	0	0	0	0	0	0	0	0	0	0	0	0	0	0	0	0	0	0	0	0	0	0	0	0	0	0	0	0	0
0	0	0	0	0	0	0	0	0	0	0	0	0	0	0	0	0	0	0	0	0	0	0	0	0	0	0	0	0	0	0
0	0	0	0	0	0	0	0	0	0	0	0	0	0	0	0	0	0	0	0	0	0	0	0	0	0	0	0	0	0	0
0	0	0	0	0	0	0	0	0	0	0	0	0	0	0	0	0	0	0	0	0	0	0	0	0	0	0	0	0	0	0
0	0	0	0	0	0	0	0	0	0	0	0	0	0	0	0	0	0	0	0	0	0	0	0	0	0	0	0	0	0	0
0	0	0	0	0	0	0	0	0	0	0	0	0	0	0	0	0	0	0	0	0	0	0	0	0	0	0	0	0	0	0
0	0	0	0	0	0	0	0	0	0	0	0	0	0	0	0	0	0	0	0	0	0	0	0	0	0	0	0	0	0	0
0	0	0	0	0	0	0	0	0	0	0	0	0	0	0	0	0	0	0	0	0	0	0	0	0	0	0	0	0	0	0
0	0	0	0	0	0	0	0	0	0	0	0	0	0	0	0	0	0	0	0	0	0	0	0	0	0	0	0	0	0	0
0	0	0	0	0	0	0	0	0	0	0	0	0	0	0	0	0	0	0	0	0	0	0	0	0	0	0	0	0	0	0
0	0	0	0	0	0	0	0	0	0	0	0	0	0	0	0	0	0	0	0	0	0	0	0	0	0	0	0	0	0	0
0	0	0	0	0	0	0	0	0	0	0	0	0	0	0	0	0	0	0	0	0	0	0	0	0	0	0	0	0	0	0
0	0	0	0	0	0	0	0	0	0	0	0	0	0	0	0	0	0	0	0	0	0	0	0	0	0	0	0	0	0	0
0	0	0	0	0	0	0	0	0	0	0	0	0	0	0	0	0	0	0	0	0	0	0	0	0	0	0	0	0	0	0
0	0	0	0	0	0	0	0	0	0	0	0	0	0	0	0	0	0	0	0	0	0	0	0	0	0	0	0	0	0	0
0	0	0	0	0	0	0	0	0	0	0	0	0	0	0	0	0	0	0	0	0	0	0	0	0	0	0	0	0	0	0
0	0	0	0	0	0	0	0	0	0	0	0	0	0	0	0	0	0	0	0	0	0	0	0	0	0	0	0	0	0	0
0	0	0	0	0	0	0	0	0	0	0	0	0	0	0	0	0	0	0	0	0	0	0	0	0	0	0	0	0	0	0
0	0	0	0	0	0	0	0	0	0	0	0	0	0	0	0	0	0	0	0	0	0	0	0	0	0	0	0	0	0	0
0	0	0	0	0	0	0	0	0	0	0	0	0	0	0	0	0	0	0	0	0	0	0	0	0	0	0	0	0	0	0
0	0	0	0	0	0	0	0	0	0	0	0	0	0	0	0	0	0	0	0	0	0	0	0	0	0	0	0	0	0	0
0	0	0	0	0	0	0	0	0	0	0	0	0	0	0	0	0	0	0	0	0	0	0	0	0	0	0	0	0	0	0
0	0	0	0	0	0	0	0	0	0	0	0	0	0	0	0	0	0	0	0	0	0	0	0	0	0	0	0	0	0	0
0	0	0	0	0	0	0	0	0	0	0	0	0	0	0	0	0	0	0	0	0	0	0	0	0	0	0	0	0	0	0
0	0	0	0	0	0	0	0	0	0	0	0	0	0	0	0	0	0	0	0	0	0	0	0	0	0	0	0	0	0	0
0	0	0	0	0	0	0	0	0	0	0	0	0	0	0	0	0	0	0	0	0	0	0	0	0	0	0	0	0	0	0
0	0	0	0	0	0	0	0	0	0	0	0	0	0	0	0	0	0	0	0	0	0	0	0	0	0	0	0	0	0	0
0	0	0	0	0	0	0	0	0	0	0	0	0	0	0	0	0	0	0	0	0	0	0	0	0	0	0	0	0	0	0
0	0	0	0	0	0	0	0	0	0	0	0	0	0	0	0	0	0	0	0	0	0	0	0	0	0	0	0	0	0	0
0	0	0	0	0	0	0	0	0	0	0	0	0	0	0	0	0	0	0	0	0	0	0	0	0	0	0	0	0	0	0
0	0	0	0	0	0	0	0	0	0	0	0	0	0	0	0	0	0	0	0	0	0	0	0	0	0	0	0	0	0	0
0	0	0	0	0	0	0	0	0	0	0	0	0	0	0	0	0	0	0	0	0	0	0	0	0	0	0	0	0	0	0
0	0	0	0	0	0	0	0	0	0	0	0	0	0	0	0	0	0	0	0	0	0	0	0	0	0	0	0	0	0	0
0	0	0	0	0	0	0	0	0	0	0	0	0	0	0	0	0	0	0	0	0	0	0	0	0	0	0	0	0	0	0
0	0	0	0	0	0	0	0	0	0	0	0	0	0	0	0	0	0	0	0	0	0	0	0	0	0	0	0	0	0	0
0	0	0	0	0	0	0	0	0	0	0	0	0	0	0	0	0	0	0	0	0	0	0	0	0	0	0	0	0	0	0
0	0	0	0	0	0	0	0	0	0	0	0	0	0	0	0	0	0	0	0	0	0	0	0	0	0	0	0	0	0	0
0	0	0	0	0	0	0	0	0	0	0	0	0	0	0	0	0	0	0	0	0	0	0	0	0	0	0	0	0	0	0
0	0	0	0	0	0	0	0	0	0	0	0	0	0	0	0	0	0	0	0	0	0	0	0	0	0	0	0	0	0	0
0	0	0	0	0	0	0	0	0	0	0	0	0	0	0	0	0	0	0	0	0	0	0	0	0	0	0	0	0	0	0
0	0	0	0	0	0	0	0	0	0	0	0	0	0	0	0	0	0	0	0	0	0	0	0	0	0	0	0	0	0	0
0	0	0	0	0	0	0	0	0	0	0	0	0	0	0	0	0	0	0	0	0	0	0	0	0	0	0	0	0	0	0
0	0	0	0	0	0	0	0	0	0	0	0	0	0	0	0	0	0	0	0	0	0	0	0	0	0	0	0	0	0	0
0	0	0	0	0	0	0	0	0	0	0	0	0	0	0	0	0	0	0	0	0	0	0	0	0	0	0	0	0	0	0
0	0	0	0	0	0	0	0	0	0	0	0	0	0	0	0	0	0	0	0	0	0	0	0	0	0	0	0	0	0	0
0	0	0	0	0	0	0	0	0	0	0	0	0	0	0	0	0	0	0	0	0	0	0	0	0	0	0	0	0	0	0
0	0	0	0	0	0	0	0	0	0	0	0	0	0	0	0	0	0	0	0	0	0	0	0	0	0	0	0	0	0	0
0	0	0	0	0	0	0	0	0	0	0	0	0	0	0	0	0	0	0	0	0	0	0	0	0	0	0	0	0	0	0
0	0	0	0	0	0	0	0	0	0	0	0	0	0	0	0	0	0	0	0	0	0	0	0	0	0	0	0	0	0	0
0	0	0	0	0	0	0	0	0	0	0	0	0	0	0	0	0	0	0	0	0	0	0	0	0	0	0	0	0	0	0
0	0	0	0	0	0	0	0	0	0	0	0	0	0	0	0	0	0	0	0	0	0	0	0	0	0	0	0	0	0	0
0	0	0	0	0	0	0	0	0	0	0	0	0	0	0	0	0	0	0	0	0	0	0	0	0	0	0	0	0	0	0
0	0	0	0	0	0	0	0	0	0	0	0	0	0	0	0	0	0	0	0	0	0	0	0	0	0	0	0	0	0	0
0	0	0	0	0	0	0	0	0	0	0	0	0	0	0	0	0	0	0	0	0	0	0	0	0	0	0	0	0	0	0
0	0	0	0	0	0	0	0	0	0	0	0	0	0	0	0	0	0	0	0	0	0	0	0	0	0	0	0	0	0	0
0	0	0	0	0	0	0	0	0	0	0	0	0	0	0	0	0	0	0	0	0	0	0	0	0	0	0	0	0	0	0
0	0	0	0	0	0	0	0	0	0	0	0	0	0	0	0	0	0	0	0	0	0	0	0	0	0	0	0	0	0	0
0	0	0	0	0	0	0	0	0	0	0	0	0	0	0	0	0	0	0	0	0	0	0	0	0	0	0	0	0	0	0
0	0	0	0	0	0	0	0	0	0	0	0	0	0	0	0	0	0	0	0	0	0	0	0	0	0	0	0	0	0	0
0	0	0	0	0	0	0	0	0	0	0	0	0	0	0	0	0	0	0	0	0	0	0	0	0	0	0	0	0	0	0
0	0	0	0	0	0	0	0	0	0	0	0	0	0	0	0	0	0	0	0	0	0	0	0	0	0	0	0	0	0	0
0	0	0	0	0	0	0	0	0	0	0	0	0	0	0	0	0	0	0	0	0	0	0	0	0	0	0	0	0	0	0
0	0	0	0	0	0	0	0	0	0	0	0	0	0	0	0	0	0	0	0	0	0	0	0	0	0	0	0	0	0	0
0	0	0	0	0	0	0	0	0	0	0	0	0	0	0	0	0	0	0	0	0	0	0	0	0	0	0	0	0	0	0
0	0	0	0	0	0	0	0	0	0	0	0	0	0	0	0	0	0	0	0	0	0	0	0	0	0	0	0	0	0	0
0	0	0	0	0	0	0	0	0	0	0	0	0	0	0	0	0	0	0	0	0	0	0	0	0	0	0	0	0	0	0
0	0	0	0	0	0	0	0	0	0	0	0	0	0	0	0	0	0	0	0	0	0	0	0	0	0	0	0	0	0	0
0	0	0	0	0	0	0	0	0	0	0	0	0	0	0	0	0	0	0	0	0	0	0	0	0	0	0	0	0	0	0
0	0	0	0	0	0	0	0	0	0	0	0	0	0	0	0	0	0	0	0	0	0	0	0	0	0	0	0	0	0	0
0	0	0	0	0	0	0	0	0	0	0	0	0	0	0	0	0	0	0	0	0	0	0	0	0	0	0	0	0	0	0
0	0	0	0	0	0	0	0	0	0	0	0	0	0	0	0	0	0	0	0	0	0	0	0	0	0	0	0	0	0	0
0	0	0	0	0	0	0	0	0	0	0	0	0	0	0	0	0	0	0	0	0	0	0	0	0	0	0	0	0	0	0
0	0	0	0	0	0	0	0	0	0	0	0	0	0	0	0	0	0	0	0	0	0	0	0	0	0	0	0	0	0	0
0	0	0	0	0	0	0	0	0	0	0	0	0	0	0	0	0	0	0	0	0	0	0	0	0	0	0	0	0	0	0
0	0	0	0	0	0	0	0	0	0	0	0	0	0	0	0	0	0	0	0	0	0	0	0	0	0	0	0	0	0	0
0	0	0	0	0	0	0	0	0	0	0	0	0	0	0	0	0	0	0	0	0	0	0	0	0	0	0	0	0	0	0
0	0	0	0	0	0	0	0	0	0	0	0	0	0	0	0	0	0	0	0	0	0	0	0	0	0	0	0	0	0	0
0	0	0	0	0	0	0	0	0	0	0	0	0	0	0	0	0	0	0	0	0	0	0	0	0	0	0	0	0	0	0
0	0	0	0	0	0	0	0	0	0	0	0	0	0	0	0	0	0	0	0	0	0	0	0	0	0	0	0	0	0	0
0	0	0	0	0	0	0	0	0	0	0	0	0	0	0	0	0	0	0	0	0	0	0	0	0	0	0	0	0	0	0
0	0	0	0	0	0	0	0	0	0	0	0	0	0	0	0	0	0	0	0	0	0	0	0	0	0	0	0	0	0	0
0	0	0	0	0	0	0	0	0	0	0	0	0	0	0	0	0	0	0	0	0	0	0	0	0	0	0	0	0	0	0
0	0	0	0	0	0	0	0	0	0	0	0	0	0	0	0	0	0	0	0	0	0	0	0	0	0	0	0	0	0	0
0	0	0	0	0	0	0	0	0	0	0	0	0	0	0	0	0	0	0	0	0	0	0	0	0	0	0	0	0	0	0
0	0	0	0	0	0	0	0	0	0	0	0	0	0	0	0	0	0	0	0	0	0	0	0	0	0	0	0	0	0	0
0	0	0	0	0	0	0	0	0	0	0	0	0	0	0	0	0	0	0	0	0	0	0	0	0	0	0	0	0	0	0
0	0	0	0	0	0	0	0	0	0	0	0	0	0	0	0	0	0	0	0	0	0	0	0	0	0	0	0	0	0	0
0	0	0	0	0	0	0	0	0	0	0	0	0	0	0	0	0	0	0	0	0	0	0	0	0	0	0	0	0	0	0
0	0	0	0	0	0	0	0	0	0	0	0	0	0	0	0	0	0	0	0	0	0	0	0	0	0	0	0	0	0	0
0	0	0	0	0	0	0	0	0	0	0	0	0	0	0	0	0	0	0	0	0	0	0	0	0	0	0	0	0	0	0
0	0	0	0	0	0	0	0	0	0	0	0	0	0	0	0	0	0	0	0	0	0	0	0	0	0	0	0	0	0	0
0	0	0	0	0	0	0	0	0	0	0	0	0	0	0	0	0	0	0	0	0	0	0	0	0	0	0	0	0	0	0
0	0	0	0	0	0	0	0	0	0	0	0	0	0	0	0	0	0	0	0	0	0	0	0	0	0	0	0	0	0	0
0	0	0	0	0	0	0	0	0	0	0	0	0	0	0	0	0	0	0	0	0	0	0	0	0	0	0	0	0	0	0
[truncated: 1,000 more rows]
