# Supplementary material for: A modified shuffled frog leaping algorithm with inertia weight
Source: Sci Rep. 2024 Feb 20;14:4146. doi: 10.1038/s41598-024-51306-1 (PMC11224354; doi:10.1038/s41598-024-51306-1)
Supplement: Supplementary file 1 — Supplementary Information. [file 41598_2024_51306_MOESM1_ESM.zip › data/F2/MSFLA_Q_5.xls]

## Sheet: Sheet1
-0.161059	-0.142927	-0.18425	0.0427505	0.0230711	0.09126	0.314531	0.0725818	0.164201	0.0625899	0.0151609	0.00466476	-0.0199705	0.0123659	-0.0165025	-0.0236788	0.312141	-0.0121348	-0.020199	-0.0501173	-0.151068	0.0642317	0.593441	0.0652217	-1.25357	0.0746726	0.094094	0.251781	0.0507966	-0.116884	4.46192
0.00336215	-0.00324808	-0.0250333	0.000938475	0.00175616	-0.00795144	-0.0325709	-0.0105741	-0.0081262	-0.0228945	-0.0113165	-0.00340818	0.000935346	-0.00765263	0.00260257	-0.000430811	0.0439212	-0.00365209	-0.00554459	-0.00257298	-0.0187142	-0.0414897	-0.12041	-0.00289967	0.0199266	-0.0256129	-0.00174666	0.0196724	0.00129347	-0.0578027	0.508061
-0.00117395	-0.000286214	-0.00045018	0.00861983	-0.000181455	0.000920004	-0.000127664	-0.000536126	2.18276e-05	4.71146e-05	0.000744804	0.0083323	2.97981e-05	-0.00160885	0.00028047	0.000956441	0.000227495	-0.00345058	-0.00471182	0.00308579	0.00013125	-0.000291821	-0.00419407	-0.000752078	0.000895941	-0.0092742	-0.000106661	0.00122678	-0.000569236	-0.000535606	0.0537704
-0.000133342	0.000119671	-0.000156671	-3.40673e-05	-9.37912e-05	-0.00126503	-4.64638e-05	0.000169618	4.63169e-05	1.61614e-05	-7.00719e-06	2.7969e-05	4.93202e-05	0.000119683	0.000503117	-5.8731e-05	-0.000193037	-0.000324929	-4.38791e-05	-8.28545e-05	0.000200396	6.56328e-05	-1.576e-05	-6.98069e-05	0.000274689	-0.000176234	-6.39418e-05	-5.069e-06	-0.000168558	-1.21645e-05	0.00454391
-3.1292e-05	-4.02318e-06	-3.90347e-06	-3.50166e-05	1.79877e-05	-5.98494e-06	1.7382e-05	-1.35055e-05	9.19773e-07	2.16901e-06	-3.31807e-05	-1.2345e-05	-4.8962e-05	8.04816e-06	-5.02778e-05	2.54362e-06	-9.5736e-06	7.15963e-07	-5.49633e-05	-6.54506e-07	6.36603e-06	7.21342e-06	1.56982e-05	1.60514e-06	1.33093e-05	-2.39019e-05	-3.64852e-06	-1.07379e-06	7.53734e-06	-1.97919e-05	0.000453594
2.5702e-07	5.51555e-08	3.44804e-07	4.66019e-06	-4.63502e-06	1.7505e-06	-7.1468e-08	5.0584e-07	2.18516e-08	-1.10207e-06	-7.60212e-07	4.5378e-08	4.73262e-07	-4.83045e-08	-2.06802e-06	2.69429e-08	-2.53518e-06	5.51249e-08	6.06213e-08	-1.37604e-07	-9.40407e-08	1.30687e-06	-2.79926e-06	-1.73409e-07	1.87145e-07	-4.6423e-07	3.59948e-06	2.65513e-06	9.35798e-06	-1.56542e-06	4.18175e-05
-4.4013e-09	-2.34578e-08	3.07435e-07	2.71149e-07	1.00088e-07	1.94091e-08	8.01323e-08	4.35025e-07	-5.93569e-09	-1.471e-08	7.85984e-08	-2.05421e-08	-9.49232e-08	-9.63908e-08	-3.55523e-07	-5.39132e-08	8.77392e-08	-1.28253e-07	-7.1504e-07	6.28834e-09	1.55745e-09	1.35437e-07	-8.38125e-08	-3.75856e-07	4.74272e-08	-1.66395e-08	-4.50671e-08	-4.11713e-08	-1.99146e-07	2.75438e-07	4.12051e-06
1.79651e-08	-8.42124e-09	5.22025e-09	1.45355e-08	8.06227e-10	-8.01693e-09	-4.98888e-10	1.31106e-09	-1.87246e-08	4.12235e-09	-6.33316e-09	1.91397e-08	2.13014e-09	3.51793e-10	-6.83094e-09	9.2167e-11	-1.65884e-08	2.44964e-08	2.37871e-08	5.1409e-09	-4.13598e-09	-7.17961e-10	9.51711e-10	-1.28824e-08	-2.82621e-10	-2.12366e-08	5.10183e-09	-1.46201e-09	4.89248e-09	3.60954e-09	2.39786e-07
-2.29897e-10	-8.12775e-11	-2.57706e-09	2.79732e-09	1.78291e-09	-1.23177e-10	1.64232e-11	1.454e-10	9.6959e-10	-3.89065e-11	-3.41464e-10	-5.7294e-12	1.22366e-09	-1.10055e-11	1.18478e-09	1.62644e-10	2.23437e-09	1.62999e-09	-8.43825e-10	-5.04948e-11	-3.7172e-10	-1.02462e-09	-1.31429e-09	3.4414e-10	6.4883e-10	2.05061e-09	-2.52933e-10	-3.32222e-09	1.82736e-09	3.30858e-10	2.79375e-08
-1.99478e-11	-3.09336e-10	-6.31742e-11	-8.0018e-12	-1.04503e-10	-6.86632e-11	-2.70404e-10	3.59432e-11	-7.14412e-12	7.81966e-12	-3.25334e-11	1.57366e-10	-8.00603e-11	8.15828e-12	1.99475e-10	-1.46815e-10	-7.6267e-11	8.20497e-11	-3.92571e-11	3.67134e-12	-3.70018e-12	-7.85509e-11	3.70367e-12	1.16656e-10	-8.52304e-12	4.21192e-12	1.7474e-11	-6.23468e-10	4.6939e-11	7.48181e-11	2.69863e-09
2.01805e-13	-1.87591e-12	3.28481e-12	1.06847e-10	6.3825e-12	7.77915e-12	-4.05254e-12	1.04677e-12	-2.8784e-12	3.65469e-13	1.3386e-11	-1.03048e-11	6.91711e-12	5.57818e-12	3.52543e-12	1.65565e-12	1.80768e-11	2.26299e-11	-7.33743e-13	-4.1487e-11	-1.74812e-11	8.25973e-12	1.47388e-11	-1.53932e-12	1.14728e-12	-2.22969e-12	2.68093e-12	-7.9122e-12	8.68235e-12	-4.06938e-12	3.27749e-10
1.23032e-13	-3.07748e-13	2.35401e-13	-1.35851e-16	-4.43084e-13	-8.87429e-13	7.23489e-13	-4.61643e-13	5.21677e-13	-3.33318e-12	-4.46859e-13	1.16751e-13	4.47155e-12	1.42104e-13	4.73367e-13	2.3524e-14	4.46362e-13	2.19205e-13	3.90065e-13	-1.04646e-12	-5.55429e-13	2.76166e-13	-7.53944e-14	-7.8773e-13	3.50566e-13	2.37669e-13	1.36571e-13	-2.57085e-13	-1.27306e-13	-4.51655e-12	2.21335e-11
-2.03814e-14	1.56671e-16	9.88601e-15	-1.76451e-14	-2.33814e-14	-2.25304e-14	1.40037e-13	5.68216e-14	-9.41075e-14	5.02359e-14	-2.52928e-14	-1.07808e-13	1.50177e-13	2.12238e-14	2.19643e-14	-7.31507e-14	3.5198e-14	-5.63622e-14	-1.11936e-13	6.44844e-14	7.35643e-15	-1.35775e-13	-1.75005e-14	1.44522e-13	1.19088e-14	6.00474e-14	-3.6135e-15	5.30781e-14	8.86342e-15	-7.92787e-14	1.62473e-12
-6.14767e-16	-1.54511e-15	-3.69038e-15	-7.54679e-15	8.87172e-15	1.36664e-14	-1.52155e-14	1.60365e-15	4.87712e-14	1.1025e-14	-1.57731e-14	2.15119e-15	5.05067e-16	1.92791e-15	8.55697e-15	1.44662e-15	-3.15232e-15	1.5694e-14	4.63316e-15	-8.21722e-16	-1.16816e-15	-9.66371e-15	-1.21833e-14	8.53632e-17	-1.69914e-14	3.65937e-15	-3.61104e-14	-1.63077e-15	-2.89137e-15	1.38613e-14	2.65458e-13
4.06068e-17	-1.17019e-16	-2.02042e-17	8.18601e-19	-4.45216e-16	5.18172e-16	7.94485e-16	2.082e-15	6.27597e-17	-7.76016e-17	1.59094e-17	2.01102e-16	-1.90009e-17	-5.00403e-16	1.79051e-16	2.13229e-16	4.70771e-16	-3.23025e-16	-5.33024e-17	-2.55252e-16	5.86915e-17	-2.44674e-15	-2.62988e-15	5.42743e-16	-3.7792e-16	-5.0822e-16	-2.37846e-17	-4.69134e-17	-1.67324e-15	-1.18824e-15	1.58863e-14
5.29018e-17	2.42204e-17	-1.71286e-17	-4.80508e-17	-4.71026e-18	-9.80396e-17	3.72382e-18	1.03392e-17	-5.70872e-18	-9.39443e-18	-2.76274e-17	3.9036e-17	-8.865e-18	-1.80608e-16	3.06661e-17	2.13363e-17	2.42149e-16	1.05024e-16	-2.75149e-17	2.39273e-16	-4.89281e-17	-2.21052e-17	-1.69861e-17	2.28386e-17	1.08389e-16	3.12478e-18	-2.35722e-17	-4.00785e-17	-1.18415e-17	1.55776e-16	1.64996e-15
3.84366e-18	-2.99704e-18	1.2365e-19	-1.76985e-17	7.60558e-19	7.27559e-20	-2.28044e-17	1.028e-18	-6.78113e-21	2.61263e-19	9.88333e-18	7.33768e-18	1.03352e-17	-2.10634e-19	-8.24154e-18	-3.62365e-20	-3.4216e-18	-3.56142e-19	-4.16225e-17	1.61145e-17	-1.59622e-19	2.29073e-19	-1.21888e-18	4.10514e-19	3.65522e-18	1.63578e-18	-2.67627e-18	-2.04515e-17	-2.19304e-18	-1.9725e-18	1.81758e-16
-9.67269e-20	1.05784e-18	-2.46671e-19	1.73593e-18	3.80922e-20	1.63028e-20	2.27316e-19	7.00598e-18	2.20928e-19	-8.40338e-19	-2.20108e-19	5.65541e-19	2.41723e-19	2.34003e-19	6.28902e-19	4.84418e-19	-6.33116e-19	-3.41269e-19	7.75384e-20	-3.03348e-19	1.19556e-19	-8.68585e-19	-8.53722e-20	7.1435e-20	-7.07525e-20	6.89568e-19	-1.64826e-19	8.8266e-20	-1.79674e-19	3.14049e-19	1.78682e-17
4.01176e-20	2.5882e-19	-1.52745e-19	-1.62101e-19	5.37179e-20	-2.30985e-20	-3.92366e-21	-7.25964e-20	6.84157e-21	1.11198e-20	-7.92252e-20	-2.90965e-20	-2.40518e-20	-4.5477e-19	-1.70555e-20	-4.85668e-20	-7.89437e-22	-8.2957e-21	2.39393e-21	-7.893e-22	-8.707e-20	9.09277e-20	-6.32705e-20	-6.63952e-21	6.06205e-20	-5.58538e-20	-2.05433e-20	7.63113e-22	-5.69978e-20	-2.39587e-20	1.91676e-18
9.89481e-22	-2.64506e-21	-1.16671e-20	-8.01443e-21	-5.75722e-22	-6.40886e-22	-3.53299e-21	-7.20666e-22	-2.07832e-21	3.31835e-21	-8.38882e-21	2.04706e-22	-7.71154e-23	-7.21437e-22	1.40361e-20	-1.5313e-21	1.75656e-20	-2.25654e-22	4.5848e-21	-2.81083e-21	-8.33099e-21	6.1687e-22	4.12005e-22	-1.75988e-21	-6.31926e-21	-2.31648e-21	4.51742e-22	5.81853e-21	1.77285e-23	6.59442e-23	1.10439e-19
-7.30984e-23	1.7099e-22	3.41894e-23	1.46806e-21	1.13797e-22	1.06659e-21	-1.14921e-21	7.3654e-24	5.66374e-23	8.31527e-22	1.95523e-24	8.2579e-22	1.87302e-22	6.07567e-22	2.42021e-21	2.48265e-23	2.18581e-22	-4.74913e-23	3.20205e-23	4.4503e-24	-8.69736e-24	1.09673e-23	2.07322e-22	1.2433e-22	-1.27976e-21	-2.16384e-22	-5.87022e-23	9.72044e-23	7.16055e-22	-2.88095e-22	1.23492e-20
2.03642e-23	-1.30142e-22	-3.80521e-23	8.72102e-24	-3.22144e-23	1.99677e-24	-8.42629e-23	4.83689e-24	1.69467e-23	-3.8761e-24	1.4548e-23	1.98206e-23	1.09596e-23	-2.35643e-24	-1.15814e-23	-2.46114e-23	3.41194e-23	-1.16076e-23	-2.60419e-24	5.36101e-23	6.01937e-23	-2.77281e-23	2.24226e-23	-1.33321e-23	1.75335e-24	9.97109e-24	-2.00421e-24	6.64992e-23	-8.48867e-23	1.16586e-23	8.27682e-22
3.2923e-25	-4.7811e-24	-2.04837e-25	-2.34483e-24	8.64167e-25	-4.15268e-24	-5.19905e-25	2.56022e-24	-5.2028e-24	-2.26159e-24	-2.28268e-24	-8.13155e-26	1.96483e-24	1.68409e-24	3.69245e-24	8.65708e-25	-8.56416e-24	1.68017e-24	5.71087e-24	1.22642e-24	5.58109e-24	-1.25428e-23	1.21002e-25	-3.15122e-24	1.63248e-23	3.65881e-25	1.64656e-23	2.08508e-24	-4.29306e-25	5.89364e-25	1.0863e-22
5.73929e-26	8.90503e-26	3.4767e-25	-9.28946e-26	2.64782e-25	-1.27587e-25	4.63397e-26	4.8585e-26	3.10467e-25	-1.95476e-26	-1.97137e-24	-8.18092e-26	2.97118e-25	-1.32495e-24	-2.55037e-25	-1.20717e-25	-1.35877e-25	-3.00287e-25	1.66105e-25	-4.71979e-25	1.36139e-25	-2.34172e-25	-4.50435e-25	4.83241e-25	-1.05821e-25	2.30827e-25	-2.75668e-25	2.07915e-25	-1.54132e-25	-2.13793e-25	9.0217e-24
4.89101e-28	5.07875e-26	1.48187e-26	8.20166e-27	-8.82873e-27	8.57307e-26	-5.22944e-26	1.96419e-26	-3.67664e-27	3.01262e-26	-2.42904e-26	-1.06514e-25	2.3132e-26	-1.59479e-26	6.82143e-27	1.91828e-25	8.33741e-27	-3.08808e-27	1.99441e-26	1.0281e-25	2.90567e-27	2.51531e-26	-3.78116e-26	2.57033e-26	-3.2665e-26	-6.19117e-26	-4.54183e-26	-2.72214e-26	3.41616e-26	2.36508e-27	1.07262e-24
-2.76195e-27	2.91527e-27	2.93333e-28	2.36732e-28	2.21471e-27	1.50197e-27	4.86897e-28	1.018e-29	-3.34437e-27	4.46572e-27	1.382e-27	2.03637e-28	-3.94869e-27	-1.15276e-27	-2.48597e-27	6.44934e-27	-7.78974e-27	1.40961e-26	2.25612e-30	6.48155e-27	8.71189e-28	4.5178e-28	-1.97052e-27	-2.46432e-28	5.26493e-27	-9.00119e-28	-9.55292e-27	9.90041e-28	-1.22403e-27	-2.09711e-27	8.57922e-26
-1.06074e-28	-2.02154e-28	-4.5316e-28	6.53329e-29	5.40729e-28	1.09659e-29	3.7897e-28	4.46376e-28	-4.45151e-28	6.03153e-29	-2.26258e-29	9.44817e-28	-7.39455e-28	-4.00703e-30	-1.35135e-28	-5.09775e-29	-9.73054e-29	-2.16416e-29	2.04488e-28	6.78159e-28	-2.64833e-29	2.19416e-28	8.89962e-30	3.85136e-28	-7.49597e-28	1.0652e-28	-9.5734e-30	-1.67629e-28	-6.97521e-28	1.66836e-28	8.14545e-27
-6.63124e-29	-3.66824e-30	1.89804e-30	-1.8008e-29	1.15529e-30	2.89389e-30	2.03007e-29	-1.29809e-29	-1.67275e-29	-1.02322e-29	9.04699e-30	-2.95448e-30	3.29248e-29	-1.17314e-29	-6.02781e-30	8.62653e-30	-3.71106e-30	-4.15832e-29	-1.46455e-29	4.11284e-29	5.76828e-30	-4.86581e-29	1.82723e-30	2.63518e-31	3.46506e-29	1.60089e-29	4.51102e-29	2.66729e-29	2.76702e-29	-2.73031e-30	5.35918e-28
9.24324e-30	1.69315e-31	-1.16297e-30	2.36993e-32	2.64563e-30	1.12708e-30	1.0234e-33	1.85305e-30	-4.1867e-31	6.28104e-32	4.3624e-30	-7.46057e-31	6.62277e-31	-1.342e-29	9.23078e-31	-6.61134e-30	-2.58024e-30	-8.24153e-31	7.21796e-31	-1.03203e-29	1.84865e-30	1.56918e-29	-8.57409e-30	7.79554e-31	2.85905e-30	-7.78261e-32	1.59299e-30	8.34807e-31	1.14521e-30	-1.37808e-31	9.14209e-29
-1.77533e-32	-6.13498e-32	2.33579e-31	-2.12666e-32	-8.58352e-33	-3.77959e-31	3.29181e-32	-1.55059e-32	1.58526e-31	-6.451e-31	1.51762e-31	3.54159e-32	6.10884e-32	-1.91507e-31	-3.08492e-32	-5.99243e-31	3.03078e-32	-1.16808e-31	-1.5596e-31	4.14386e-31	-6.30704e-32	-5.39041e-32	3.84039e-32	-1.29521e-31	7.17484e-31	4.93201e-31	-5.68436e-32	-2.71819e-31	-3.05402e-32	-3.65735e-32	5.25123e-30
2.65796e-33	3.58312e-33	5.96438e-33	-1.34087e-33	3.62249e-33	3.76247e-32	1.42272e-33	-2.78988e-33	2.58331e-32	-1.896e-33	3.61219e-34	6.49516e-32	-2.64624e-32	1.89874e-32	-1.83275e-32	-4.08558e-32	-2.77736e-35	1.46154e-32	1.43706e-33	-4.42387e-33	-2.73906e-33	-1.02677e-32	-3.9123e-33	-3.10578e-33	3.2483e-32	-1.79135e-32	-9.2743e-34	-1.90913e-32	1.46819e-32	-1.91451e-32	4.01452e-31
-1.19517e-33	-2.58778e-33	-1.38451e-36	3.42531e-33	-8.73758e-34	-1.9049e-33	2.22195e-33	1.88782e-35	-2.66028e-33	-5.08992e-34	2.76862e-33	-2.2093e-33	-3.3781e-35	-4.97106e-34	1.43664e-33	-4.2337e-34	-6.55641e-35	-1.09851e-33	2.97042e-33	-2.59379e-33	4.21538e-34	6.29039e-34	-6.06423e-34	-5.28304e-35	-2.09971e-33	1.5124e-33	-3.89265e-34	-6.54495e-34	-5.04132e-37	-7.52961e-33	4.33913e-32
3.57308e-35	8.32092e-35	-7.1374e-35	1.32657e-34	5.0773e-35	9.8135e-36	4.73066e-35	-9.41103e-35	2.59357e-35	1.39745e-34	2.69711e-34	3.65256e-35	3.66748e-34	1.99393e-35	-1.10875e-34	-3.73199e-34	1.6652e-35	4.39296e-34	1.51413e-34	-2e-35	-3.77147e-34	-8.33948e-34	-2.80083e-34	-1.54858e-35	2.62932e-36	3.97355e-36	1.03969e-34	-2.71241e-34	-3.67115e-34	5.7811e-34	5.32872e-33
3.97007e-36	7.85974e-37	1.10365e-36	-8.25612e-36	1.5787e-35	-3.25081e-36	4.77204e-36	-3.33299e-36	2.23576e-36	9.0466e-36	2.5025e-35	2.85957e-35	1.21e-35	4.18727e-35	4.01928e-35	-2.30063e-35	-1.33845e-35	2.40858e-36	6.60985e-36	-6.1379e-36	6.98879e-36	-1.77553e-35	1.38051e-37	-9.80091e-35	5.95725e-36	9.69273e-37	3.77766e-36	1.32565e-35	-1.16812e-35	-6.7494e-36	4.17157e-34
-5.03676e-37	1.09448e-35	-6.78326e-37	-4.94557e-36	-8.52254e-37	-6.90032e-37	2.23833e-37	-1.0268e-37	3.37835e-37	-2.9266e-37	1.64547e-36	-9.49758e-37	-1.17987e-36	4.58938e-37	-3.35936e-36	-9.01608e-37	-5.39077e-36	-3.75332e-37	3.98222e-38	3.81603e-37	2.40679e-36	-5.71344e-36	-7.9439e-36	2.64873e-39	2.44173e-38	-5.2081e-37	2.94499e-37	3.32756e-36	-1.04803e-36	-3.32825e-37	5.58691e-35
3.34532e-38	1.11346e-37	-5.41709e-38	-1.87905e-38	-4.07514e-38	-8.85779e-39	1.33852e-38	1.97938e-37	-3.50702e-39	6.4844e-38	-5.59121e-38	1.87948e-37	4.29523e-39	7.45883e-39	-3.69532e-39	-1.19345e-37	1.79241e-38	-6.77259e-38	1.0029e-37	4.84745e-39	-4.75582e-38	4.54617e-38	-2.39164e-38	2.25735e-37	4.29694e-37	-8.5247e-39	-7.12878e-38	6.29418e-38	3.73553e-38	7.29486e-37	2.79845e-36
1.57535e-38	-2.03808e-38	1.70221e-38	-1.37561e-38	-1.27046e-38	2.0889e-38	4.07102e-40	1.03562e-38	-9.20043e-39	-5.85869e-39	-1.4415e-38	2.7691e-38	1.20197e-38	-9.99004e-39	4.41694e-38	-5.06477e-39	2.66959e-39	7.61252e-39	-3.5087e-38	-4.09824e-38	3.4331e-40	-2.3792e-38	3.02686e-39	2.54966e-39	-6.58626e-39	3.56917e-40	2.2525e-39	3.57776e-39	4.37262e-40	-1.68322e-38	3.85785e-37
-4.23122e-39	2.63391e-40	6.86737e-40	2.0324e-39	-1.09408e-40	2.47033e-40	-3.86208e-41	-6.04224e-40	-1.62544e-39	6.3832e-40	4.35553e-39	-2.58073e-40	-1.12578e-40	-7.31203e-40	-7.52743e-40	1.57864e-41	-1.7335e-40	-8.31566e-40	1.79197e-41	2.32532e-39	2.2255e-39	-1.08219e-39	-7.1817e-40	-3.23998e-39	-6.42613e-41	1.45265e-39	2.33439e-39	-1.22662e-42	-1.46418e-39	9.39565e-40	3.3573e-38
4.62295e-42	-4.91909e-40	7.29625e-43	8.26297e-41	-3.07556e-41	1.19393e-40	-3.3759e-41	-4.16291e-41	-4.85567e-40	-1.73036e-41	2.30737e-41	8.53708e-41	-1.43365e-41	4.79133e-41	-4.65917e-40	4.57342e-41	-2.00676e-41	-2.46275e-41	-3.2668e-42	1.62302e-41	-1.28453e-40	-6.89498e-41	-1.20158e-39	1.16086e-41	6.20387e-41	1.61584e-41	-1.33813e-40	6.3777e-41	1.82815e-40	1.52781e-40	4.07681e-39
-1.8017e-43	1.29029e-42	2.78203e-41	7.76372e-41	5.99868e-42	-9.53415e-42	-4.20908e-42	-2.51747e-43	-5.21249e-42	3.31249e-42	-6.918e-42	2.04806e-41	2.11952e-42	-3.80476e-42	2.41971e-41	-1.60919e-42	2.98852e-42	-3.80725e-42	9.01346e-43	4.2625e-43	-1.92171e-42	-6.50673e-42	3.91397e-41	-5.51207e-41	-5.71149e-42	6.67864e-42	2.18704e-41	8.78704e-42	2.17985e-41	5.07992e-42	3.75314e-40
-2.44701e-44	9.39505e-44	-5.24877e-43	3.10151e-42	2.36041e-43	1.37343e-43	4.84721e-43	4.26181e-43	1.18869e-43	-5.37392e-42	-4.65159e-42	7.6408e-42	9.7296e-44	2.23084e-42	-2.55842e-44	-6.91136e-43	-8.7591e-44	8.04726e-43	-2.52121e-42	-1.10554e-42	-1.68617e-42	-5.17242e-43	-4.38279e-43	-2.12053e-43	-4.50223e-43	7.92718e-43	1.12945e-42	2.18577e-42	-2.40117e-43	1.07417e-42	3.91044e-41
1.03736e-43	-1.56171e-44	-1.50079e-44	-2.09361e-43	-1.98998e-43	1.37637e-43	8.272e-45	9.52159e-44	-6.91451e-45	-5.28187e-46	3.94748e-44	1.55114e-44	5.19225e-44	-5.70657e-45	-1.01625e-43	1.50596e-43	6.43664e-44	1.26602e-44	2.15299e-44	1.20323e-43	2.30801e-44	3.72966e-44	1.56771e-44	-8.94121e-45	5.13424e-43	-3.65327e-43	6.02205e-44	-2.26198e-43	1.97865e-44	-1.85714e-44	2.66352e-42
8.74078e-46	8.74531e-45	-7.97684e-46	-1.46489e-45	2.72807e-45	3.43624e-44	-1.12427e-44	3.7621e-45	7.0603e-45	-1.78128e-44	1.6655e-44	-1.94869e-45	-7.81535e-46	1.70659e-45	3.38632e-45	5.81363e-46	-8.36796e-45	3.97411e-44	-6.77886e-45	1.98549e-44	9.78096e-45	1.92748e-44	4.37107e-45	1.71486e-45	-1.21811e-46	-1.27967e-44	-7.59712e-48	-2.58593e-44	4.2828e-45	-3.71737e-45	2.7058e-43
1.00799e-46	7.48055e-46	-3.10997e-46	-2.25418e-45	-1.77463e-47	-6.55047e-46	2.34697e-45	-4.17023e-46	-9.3122e-47	-2.13346e-46	1.22766e-45	1.24416e-45	1.40859e-45	1.52017e-46	-1.28186e-45	1.43355e-46	-5.65659e-48	8.01453e-46	5.0617e-46	-4.01745e-45	-2.99001e-46	-2.11134e-45	-1.95867e-47	-2.51668e-46	-3.1172e-46	-2.92591e-45	-2.60666e-45	1.75895e-46	1.12306e-45	-4.75748e-46	2.82463e-44
1.73232e-47	1.0884e-47	7.17548e-48	4.89752e-47	2.17655e-47	1.38123e-47	-5.487e-47	9.4852e-47	5.2854e-48	-3.35908e-46	-7.66371e-47	4.32744e-48	-1.08004e-47	7.59342e-47	-4.90206e-47	-4.8233e-49	-8.426e-47	-2.07575e-47	-4.3767e-47	7.05369e-47	-3.02198e-47	7.27391e-47	3.84818e-46	2.83907e-48	2.37846e-46	1.03956e-47	1.61438e-47	2.75532e-47	3.33494e-46	-8.74891e-47	2.25091e-45
6.85542e-48	-4.35632e-49	-1.54531e-48	3.53649e-48	1.90346e-47	-2.74815e-47	-9.67874e-48	4.84547e-48	-1.00908e-48	-1.0747e-48	-5.58163e-48	-8.14906e-48	2.10785e-47	-3.67928e-48	-3.30916e-48	2.45048e-48	-4.46494e-48	-1.6431e-49	3.79226e-48	-1.97224e-47	8.57526e-48	1.94373e-48	-4.4261e-49	4.17993e-49	9.88988e-49	1.46134e-48	6.04269e-49	1.54403e-49	8.80762e-48	-1.75252e-48	1.73038e-46
2.58773e-49	-5.16821e-49	-3.68721e-49	-5.29943e-49	-1.68427e-50	2.50181e-49	1.47452e-49	-8.12615e-50	-2.04121e-49	-2.61335e-50	-2.63726e-50	2.85436e-49	1.18556e-50	1.48624e-49	2.31033e-49	6.20902e-49	3.21648e-48	-1.3956e-49	1.10383e-49	-3.35056e-49	3.95422e-48	-1.57636e-48	-5.04955e-49	-8.63919e-48	1.21952e-48	2.27886e-50	2.16738e-49	1.56867e-48	7.84726e-51	-1.22631e-48	2.64625e-47
-2.51091e-50	-6.80808e-50	1.55634e-50	3.47854e-50	-1.94117e-49	-1.17441e-50	3.71911e-50	-2.18501e-50	-2.70258e-49	-9.55531e-50	-8.52857e-51	-9.63661e-51	-5.34294e-50	2.46723e-51	-2.82965e-50	-4.65595e-50	-1.97325e-50	8.02205e-50	-6.86855e-50	-4.57942e-50	-9.5656e-51	2.73805e-49	2.71799e-50	-1.69061e-50	-1.54513e-49	2.56055e-52	-3.35033e-50	5.49425e-50	5.52159e-51	5.0216e-52	1.7143e-48
1.0081e-50	5.90686e-52	-1.6453e-51	2.80055e-51	2.46267e-52	1.74354e-50	-1.10455e-50	-1.13705e-51	3.795e-50	-1.41452e-50	4.68138e-52	2.96564e-51	3.42251e-51	3.62943e-51	-1.96251e-50	-2.26384e-51	1.25224e-51	5.60775e-51	7.87658e-51	-2.62074e-51	-6.37181e-51	-1.4287e-50	-9.85767e-51	-2.37296e-51	3.03643e-51	4.13057e-51	1.9394e-51	-6.57933e-51	-2.27266e-52	-3.31518e-51	1.98926e-49
1.53591e-52	1.24989e-52	4.69194e-53	3.96413e-52	2.35148e-52	-2.63885e-53	1.63758e-53	-2.95473e-52	-1.87546e-51	9.27647e-52	4.50145e-52	1.08703e-52	-2.38045e-53	6.04148e-52	2.64205e-52	6.92786e-52	-1.45448e-52	1.10573e-53	-5.89846e-53	-2.42516e-52	1.78038e-52	1.09606e-51	-5.42734e-53	-1.00266e-51	-3.70212e-52	-2.36989e-52	-3.85481e-52	5.62121e-52	1.18693e-52	-5.31834e-53	1.07579e-50
-2.19943e-55	1.09797e-53	1.3239e-52	1.07797e-52	-5.05109e-54	1.38137e-52	-1.86756e-53	6.39909e-55	-1.58673e-53	-2.15134e-53	-1.28869e-52	2.12457e-52	-2.07898e-53	2.82076e-53	1.27012e-52	-1.3454e-53	-6.31717e-53	5.5753e-53	-8.98443e-54	2.79997e-53	-3.65039e-53	-6.54634e-53	2.80453e-54	-1.09372e-52	7.19875e-54	9.24223e-54	3.8026e-52	8.67316e-54	1.55469e-54	-1.40848e-54	1.76045e-51
-6.00683e-54	-1.06438e-53	1.42331e-53	7.97826e-54	-1.07042e-54	2.66539e-54	3.40467e-54	3.90256e-54	4.66043e-54	7.93681e-54	2.27341e-53	3.80716e-54	-1.12219e-54	8.71389e-55	-4.19078e-54	-7.49739e-54	1.28032e-53	5.38136e-55	-9.2108e-56	-2.4132e-54	1.9958e-54	-1.70483e-54	2.05804e-54	8.40828e-54	1.98593e-54	-2.45384e-54	-1.56573e-54	1.67383e-54	1.51426e-54	-4.10614e-54	1.46039e-52
6.22736e-56	1.02896e-55	-2.729e-54	2.97476e-55	7.10832e-56	8.0977e-55	4.70209e-56	3.8077e-55	-5.31105e-57	1.45567e-55	2.21482e-56	-1.54051e-55	-1.05429e-55	4.06006e-55	-2.77441e-55	4.27124e-55	-1.27152e-55	-1.05829e-55	4.43059e-55	5.94494e-55	-4.80972e-56	-2.62709e-55	-3.65676e-55	-6.37816e-55	-1.95565e-56	1.71846e-55	-2.05158e-55	5.37508e-56	-3.46896e-55	-5.26789e-56	9.47808e-54
-1.41762e-56	2.63508e-56	-1.29027e-55	3.86881e-56	-4.04756e-57	3.12177e-55	-7.3205e-56	1.14307e-56	-4.88791e-56	-2.07673e-58	-9.84642e-57	1.93973e-56	-2.93379e-57	-4.16592e-56	2.24932e-57	3.57854e-56	6.18407e-58	1.02522e-56	3.49247e-57	-1.52464e-57	1.72127e-56	5.63464e-57	-1.2218e-55	-1.17256e-55	-5.91183e-56	2.6006e-56	1.36961e-57	2.19803e-56	2.77121e-56	-1.28184e-56	1.19724e-54
6.20923e-57	8.12963e-57	-2.86426e-58	1.89073e-57	2.48694e-57	-4.25739e-58	-1.66468e-57	-2.82918e-57	-1.50093e-59	-1.79409e-57	-5.85631e-58	-1.11812e-57	1.29257e-57	-2.24984e-57	-8.5479e-58	-1.01632e-56	-3.7302e-57	-4.56035e-57	2.92913e-58	-4.53847e-57	3.40693e-57	-5.0972e-57	2.22944e-57	-2.21202e-57	3.38657e-58	1.50341e-56	-5.01991e-57	1.78411e-57	7.87971e-57	-1.45571e-57	9.95754e-56
6.87023e-58	-2.75841e-58	-1.16574e-58	-9.17781e-58	2.5321e-59	6.23774e-58	6.71984e-58	8.41579e-59	4.993e-59	7.83201e-58	-2.22835e-58	-1.11964e-58	-1.7577e-58	3.59328e-58	6.13912e-59	7.07774e-58	-1.29448e-58	2.60508e-58	-1.81988e-57	-9.24677e-58	6.99748e-60	1.04068e-58	-3.02866e-59	1.48449e-60	-9.85662e-60	4.80336e-58	-8.2296e-58	-4.37309e-58	-1.11074e-59	1.38022e-58	1.10516e-56
-1.32454e-59	-4.79552e-59	-4.82491e-59	-8.07016e-59	-7.71683e-60	-2.1343e-59	-1.30903e-58	1.32328e-58	4.13007e-60	1.18347e-59	2.12286e-60	-3.00364e-59	-3.18845e-59	1.42143e-59	-4.20733e-60	-3.13323e-59	1.53938e-60	-3.29618e-60	2.31493e-59	1.61836e-58	-6.45802e-59	-3.76794e-60	1.50776e-59	-7.99598e-60	-4.44287e-59	-9.97271e-59	1.14449e-59	9.38953e-59	3.94439e-59	-7.66737e-60	1.19005e-57
-2.34067e-60	8.97722e-60	-1.15104e-60	-3.20355e-60	1.59646e-60	-1.35066e-60	4.87984e-61	2.9963e-60	2.84391e-60	4.59354e-61	1.81904e-60	2.60944e-61	-8.57928e-63	-1.12976e-59	1.71282e-59	-1.53152e-60	-1.11595e-60	1.84761e-59	9.74318e-61	8.01933e-62	-2.90805e-60	1.13776e-60	-9.20567e-61	1.16918e-60	8.08273e-62	-2.94832e-60	-1.15288e-60	-1.79375e-60	8.27749e-60	4.7897e-61	9.89673e-59
-2.1188e-61	1.11443e-60	2.46969e-61	-3.32548e-61	5.96371e-62	4.85186e-61	3.05826e-61	1.20584e-60	-1.09174e-62	-1.32959e-60	3.44703e-63	3.65337e-61	6.66893e-62	-4.57884e-62	-1.98538e-61	1.45145e-61	-1.39036e-63	-5.64148e-62	-3.11971e-62	9.84988e-62	-3.55809e-61	-3.89099e-62	-5.86184e-62	-1.11142e-60	5.86211e-62	-7.31733e-61	1.49445e-61	-2.72815e-61	-5.82091e-61	-1.63149e-62	9.69105e-60
6.18094e-63	4.2023e-63	-7.99692e-63	1.65715e-62	2.58653e-62	5.58159e-64	-4.25261e-63	7.53972e-63	-7.02287e-63	-4.28431e-62	1.02144e-61	-1.31294e-62	3.44822e-62	-4.17028e-62	3.30249e-63	5.27014e-63	-1.77074e-63	-5.03835e-63	7.62169e-63	1.91525e-62	9.77034e-63	-3.14596e-63	3.92725e-62	-1.50095e-62	5.23095e-63	7.67179e-63	-1.50457e-62	-1.19215e-63	9.75748e-62	-8.69141e-64	5.5143e-61
1.13491e-65	-9.44794e-65	-5.19787e-63	-4.90594e-64	-2.47342e-64	4.48039e-63	-6.14392e-63	1.59862e-62	4.97255e-63	3.78584e-63	-5.29628e-63	-2.37107e-63	1.01975e-62	2.90866e-63	-1.88927e-63	-3.28024e-63	-2.40109e-63	-3.75465e-63	3.3479e-63	-5.17891e-63	-7.12605e-64	-4.72532e-64	-1.99772e-63	1.48334e-63	2.49933e-64	-3.6942e-63	5.5445e-65	7.26641e-64	4.36258e-63	-1.21508e-64	9.59126e-62
1.28569e-63	8.93298e-65	1.86349e-65	-3.24206e-65	3.00584e-64	5.52234e-65	-2.43032e-64	-3.90857e-64	-9.91433e-64	-2.28976e-64	6.59058e-64	-2.88231e-65	-1.69963e-65	1.00821e-65	-3.29249e-64	-2.63402e-64	-1.55594e-64	1.16014e-65	5.74743e-65	3.01694e-64	-1.70472e-64	1.15454e-64	1.33856e-64	-9.91793e-65	2.92514e-64	2.20089e-65	-1.62843e-64	9.65275e-65	3.74049e-64	7.87872e-65	7.01585e-63
1.25724e-65	8.70878e-65	2.16871e-66	5.68881e-65	-1.6469e-65	-1.40963e-65	1.76941e-66	-1.22337e-65	-2.82815e-64	5.36773e-66	-8.23426e-66	-5.79256e-66	-7.46862e-66	-6.68334e-66	8.25983e-66	5.81898e-66	9.31033e-66	1.95477e-66	2.53585e-66	8.70391e-65	-1.60717e-65	-8.42081e-66	7.11262e-66	3.95213e-65	-5.31463e-65	1.57038e-65	-4.33825e-65	-3.97834e-65	1.02064e-64	8.86138e-66	9.68633e-64
5.45613e-67	-3.27677e-68	-6.47476e-67	3.03429e-66	-1.4131e-67	5.00011e-68	-1.01025e-66	-8.64974e-67	9.64167e-67	2.34092e-67	1.02811e-65	-2.65517e-66	3.14432e-66	-8.10034e-66	2.31464e-66	-1.35457e-67	-2.03002e-66	-1.19297e-67	7.93795e-67	6.06273e-68	1.45244e-66	1.73469e-66	3.46126e-67	-3.24065e-67	8.08068e-66	-2.86303e-67	1.23166e-66	-2.25207e-66	3.36194e-66	-4.12424e-66	6.03539e-65
-5.88791e-69	2.40843e-67	1.33596e-67	-8.43589e-68	-7.24937e-68	1.38454e-67	-1.72105e-67	6.25158e-68	-6.42852e-67	-2.27585e-67	6.81738e-69	-5.06259e-68	-9.30785e-68	2.20584e-68	9.34536e-68	-9.53779e-69	1.66026e-68	2.11717e-67	1.16199e-68	1.38298e-66	4.32196e-68	7.83492e-69	-2.23267e-67	-6.08923e-67	1.36393e-67	-8.15761e-68	-1.35159e-68	-4.11228e-68	1.70107e-67	4.27255e-67	5.4324e-66
-4.426e-68	9.32806e-70	4.03291e-68	-7.67724e-69	2.67278e-68	4.86242e-68	2.2391e-68	5.11847e-69	-1.27505e-69	-6.38853e-68	1.21963e-68	-9.26494e-69	-1.45089e-69	1.56272e-68	-4.52507e-68	-1.64247e-68	-3.21621e-69	9.50952e-68	2.48497e-71	-1.73977e-68	-1.94129e-68	1.4249e-68	-2.23619e-68	6.39162e-68	-2.63949e-69	-6.08613e-68	3.56576e-69	1.19659e-67	1.81574e-69	4.58873e-69	7.9024e-67
-1.40012e-69	3.37759e-69	-1.89e-69	-2.98063e-69	2.31521e-70	-3.12078e-70	-6.84717e-70	2.75589e-70	1.47195e-70	1.46969e-69	-1.16807e-70	-1.19846e-69	-8.58463e-70	3.1736e-69	-1.95469e-70	-1.06749e-69	-8.95971e-71	-6.92501e-70	4.11788e-69	-1.08326e-69	-1.21637e-69	-2.93956e-69	1.91718e-70	1.42777e-69	1.6377e-70	-1.17962e-69	-1.62219e-69	-2.63834e-70	-2.13765e-69	4.38111e-69	4.08863e-68
8.63484e-71	6.27204e-70	-1.31581e-70	1.86776e-70	-7.31732e-72	2.59698e-70	-5.53354e-70	-5.82269e-71	-1.00271e-69	-1.08237e-70	7.72732e-71	-3.94642e-71	4.71898e-71	4.01504e-70	3.45865e-71	1.9329e-71	-3.2819e-71	5.49367e-71	7.14946e-71	2.16287e-70	-4.39641e-70	-2.26996e-71	6.12823e-71	3.47525e-70	-1.1176e-71	-2.56328e-71	2.588e-72	4.76375e-70	-1.75392e-70	-7.26568e-72	5.58591e-69
7.80711e-72	2.23172e-71	1.14969e-73	3.9085e-71	-1.92033e-71	1.18614e-72	2.39067e-73	-4.40217e-71	-3.0782e-71	9.2225e-72	-3.12941e-74	3.29325e-72	-1.56112e-72	-2.12626e-73	1.45996e-72	-9.48999e-73	-7.8383e-72	1.14335e-72	-1.95172e-73	-2.73347e-72	6.86132e-72	-4.95197e-71	3.02485e-72	-5.15037e-72	-1.16821e-71	-6.8559e-72	-1.02192e-73	-5.01699e-72	-8.5439e-72	4.96793e-71	3.39833e-70
4.98849e-73	5.7202e-74	1.22249e-71	-9.34649e-74	-1.7919e-72	-2.38598e-72	4.57272e-72	3.66936e-72	-2.31775e-72	-1.04039e-74	6.66849e-73	-7.13219e-74	4.97809e-73	-6.38132e-73	2.25254e-73	4.0392e-73	1.49012e-73	-4.99658e-73	2.16304e-73	-1.10776e-72	-3.62706e-73	-8.59162e-73	-4.63063e-72	1.44824e-72	-1.21404e-74	1.74451e-73	-3.95366e-73	-9.74361e-73	-5.38669e-73	5.75145e-74	4.15518e-71
2.97746e-73	4.7982e-74	2.4485e-74	3.53747e-74	-9.05166e-75	-7.82145e-73	2.44763e-74	1.488e-73	1.07028e-74	-7.93641e-74	3.63248e-73	5.22988e-75	1.08924e-73	8.47841e-74	-6.0986e-73	4.0477e-74	4.53692e-74	5.00586e-73	1.25867e-74	1.28899e-74	5.22317e-74	1.54913e-75	-1.42284e-74	-6.84823e-74	-4.43991e-74	8.52077e-75	6.33855e-74	1.68505e-74	-1.33176e-74	-2.14689e-73	3.74174e-72
1.36453e-75	-3.45517e-75	3.66409e-74	4.99592e-75	-5.97246e-75	2.28916e-74	-4.41838e-75	-7.26412e-75	-5.83735e-75	-2.08379e-74	1.92425e-75	9.92892e-75	-8.36676e-75	1.6736e-75	1.70441e-75	2.36279e-75	3.78022e-74	4.27825e-76	4.55374e-75	-2.59552e-77	1.94608e-74	2.57432e-75	6.24545e-74	-1.45019e-74	-7.4971e-75	1.03855e-74	2.82102e-75	-1.19644e-75	5.55127e-74	5.02632e-75	3.63879e-73
-8.7753e-77	9.15089e-76	-9.37175e-76	6.45348e-77	-6.51074e-75	2.53612e-76	2.96253e-76	-1.02995e-76	2.70841e-75	1.88472e-76	2.66655e-77	2.55688e-75	-1.60635e-75	1.44744e-76	2.42854e-75	-2.22107e-76	2.98646e-76	6.29422e-76	-4.11625e-76	-1.03829e-75	9.17875e-76	4.04061e-75	7.58876e-76	-4.05783e-76	-3.76185e-76	-8.89457e-78	-6.13677e-75	-1.00981e-76	1.06646e-76	7.63164e-77	3.43572e-74
4.24816e-78	-3.53146e-77	7.95177e-77	-8.09676e-78	-2.00546e-76	8.8972e-78	-1.07319e-76	2.81862e-76	4.12509e-76	-2.72049e-77	1.10629e-76	9.10778e-77	2.10779e-76	6.38797e-77	3.31182e-76	-2.86488e-77	4.82136e-78	3.88299e-76	-2.54643e-77	-1.73955e-77	1.0135e-76	6.65458e-77	-1.24426e-76	-3.97525e-77	-1.48529e-76	5.15161e-77	-1.12006e-75	-6.39947e-78	-2.95211e-76	3.96541e-77	4.43114e-75
6.10791e-77	6.97384e-78	-1.44541e-77	6.03745e-78	6.79284e-79	6.18145e-78	1.69898e-77	-3.13229e-79	5.50737e-78	2.01744e-78	1.04182e-78	8.16736e-78	-4.66718e-78	2.04132e-77	1.33521e-77	-4.25303e-78	-2.60356e-78	8.32323e-79	8.98107e-79	6.66466e-78	2.21511e-77	-1.09567e-77	4.75796e-78	-1.99886e-78	-2.98244e-77	1.68589e-79	-1.09733e-77	-4.79231e-77	1.3034e-77	-2.459e-78	3.27373e-76
2.31462e-78	-2.23542e-78	2.85084e-79	-8.33707e-79	7.96012e-79	4.77673e-79	2.20682e-78	1.96134e-79	1.86153e-79	-9.74389e-80	-3.77782e-80	-9.59843e-79	1.26884e-79	-1.12931e-79	5.52603e-79	-5.29795e-78	-3.83775e-79	-1.06666e-78	2.48639e-79	-4.71312e-79	-3.23872e-79	-1.45936e-79	3.08501e-78	-2.70384e-79	-2.12031e-80	6.54275e-80	1.42443e-79	-4.13977e-78	-3.68283e-79	-5.48543e-78	3.29352e-77
1.70616e-81	6.56072e-81	1.21221e-80	7.29826e-80	-1.19233e-80	3.26044e-79	-1.43549e-79	-1.42878e-80	-3.70352e-80	3.35803e-81	-2.35071e-80	-1.54243e-81	-2.49676e-80	1.03792e-80	-1.65825e-79	4.71527e-79	2.09411e-79	7.21881e-80	8.12971e-80	6.41988e-81	1.50014e-79	4.91987e-81	-1.13439e-80	8.10085e-80	-9.19017e-80	7.58788e-80	-1.05275e-79	9.38921e-80	6.48837e-82	-3.87661e-80	2.35028e-78
5.17874e-81	-1.70356e-81	-3.07246e-80	-1.41819e-81	-1.35127e-82	3.19018e-81	4.91942e-81	-4.60705e-82	-4.0565e-81	-1.22744e-81	1.79123e-81	1.29927e-81	3.8737e-80	4.80171e-81	1.20394e-80	-2.82063e-81	2.42505e-82	-5.08613e-81	9.44844e-81	1.42879e-81	2.01772e-81	-4.68039e-81	7.9469e-81	5.99299e-82	-2.385e-82	-1.70271e-81	7.18852e-81	-1.50193e-80	9.57673e-81	1.47013e-80	1.94381e-79
6.0499e-84	-4.91633e-83	-9.40257e-82	-3.0232e-83	-9.63754e-82	3.296e-82	-4.14789e-81	4.47824e-83	-5.69605e-82	7.76747e-82	-6.16725e-83	6.01489e-82	4.39854e-82	1.70311e-82	-1.49583e-81	4.54158e-82	-2.17905e-81	-1.70509e-82	-3.05938e-82	3.8762e-82	2.75091e-82	-5.07493e-82	2.41415e-81	4.93551e-83	-2.56697e-82	1.55973e-82	2.99215e-82	2.42229e-83	-4.80759e-81	4.16433e-81	2.70786e-80
-7.25499e-83	-4.2805e-83	-9.45858e-84	2.28074e-83	5.98377e-84	-6.64374e-83	8.42455e-83	-1.22758e-82	-6.69318e-84	-9.20735e-83	-6.98997e-83	2.47774e-84	3.03458e-82	-4.52735e-82	-8.03904e-85	-3.04689e-82	2.79984e-83	-1.22448e-83	-1.33355e-82	-7.56991e-84	5.02232e-84	2.11352e-83	-7.23051e-84	-8.39468e-83	-5.21931e-83	7.15258e-83	2.23631e-82	-1.77674e-82	-2.30504e-83	9.10775e-83	2.59753e-81
1.7415e-84	1.505e-84	5.37893e-84	-6.16388e-84	7.83849e-84	-7.73339e-84	-6.60796e-84	-1.1311e-83	-1.98419e-84	-1.48059e-83	8.3415e-84	9.77789e-85	1.3854e-83	-9.86212e-84	2.9379e-83	-2.56312e-84	-7.81271e-84	-2.99083e-84	-2.64358e-84	9.12017e-85	7.15396e-84	-9.30227e-84	-6.87636e-86	-1.53263e-83	-2.33189e-83	9.75278e-84	-3.49631e-84	-3.60303e-85	-1.09724e-85	3.09149e-84	2.16388e-82
2.76141e-86	-1.23449e-85	1.47138e-85	-9.79372e-87	2.56413e-87	2.47189e-86	-1.68114e-85	5.22652e-85	8.44583e-85	-4.8484e-85	-9.27145e-85	1.55416e-86	5.7748e-86	-3.1739e-86	-1.44752e-86	4.7178e-86	-1.99427e-84	-8.77041e-86	-2.56882e-86	-2.53565e-86	-1.35938e-85	1.08465e-85	2.87438e-86	-2.92147e-84	-1.08209e-84	2.03481e-85	1.08574e-84	-6.91177e-86	-7.82327e-85	-1.31551e-86	1.20128e-83
6.94907e-87	-3.29041e-86	3.62049e-86	4.05217e-86	-1.90282e-86	-4.33504e-86	9.91369e-86	-5.80966e-86	2.31058e-86	3.30358e-86	-1.53942e-86	-1.53502e-86	9.00561e-86	7.23293e-86	-1.55208e-85	-1.04433e-85	6.26719e-86	1.60119e-86	6.66314e-86	1.64848e-86	-4.0022e-86	6.56956e-87	1.04665e-85	4.20445e-86	-3.87635e-86	-2.18165e-86	7.34591e-87	-1.66871e-87	5.62772e-87	-1.09607e-85	1.38504e-84
2.42933e-86	-3.68875e-87	3.05267e-88	9.5813e-89	-5.24505e-87	4.32958e-87	2.00889e-88	1.04662e-86	3.30325e-87	-1.2139e-87	3.83952e-87	-5.67893e-88	-1.00283e-87	-6.41288e-87	1.00607e-87	-1.35217e-86	2.38849e-87	5.72036e-87	-2.49789e-88	7.92002e-89	-8.73493e-88	-9.34743e-87	2.99706e-87	2.3629e-88	-8.98302e-87	-3.90515e-87	-7.50811e-88	9.93123e-88	7.04193e-87	-7.40303e-88	1.23799e-85
-1.01722e-87	6.92919e-88	6.86586e-88	3.23655e-88	6.20613e-89	-3.1197e-90	-1.07366e-87	-4.6405e-89	-1.32774e-88	1.09885e-88	5.29639e-88	-1.1365e-88	-1.26225e-87	5.27672e-88	1.58764e-89	-6.84261e-88	-3.8557e-88	-8.26187e-89	-1.04687e-89	-4.33116e-88	-5.2962e-89	1.31147e-87	-2.3657e-87	1.18643e-88	-2.6469e-88	-2.41738e-88	-7.46976e-89	2.54501e-88	-1.50737e-89	2.85564e-88	1.31784e-86
-1.93007e-88	4.54552e-89	-8.77166e-89	-4.58624e-89	-4.82697e-88	1.2947e-90	-3.99218e-89	1.62145e-89	-2.88185e-89	6.87638e-90	-9.69109e-90	1.38417e-89	-3.76496e-91	-2.18338e-88	1.4602e-89	-1.04273e-88	2.93015e-90	4.40929e-89	-1.72759e-89	5.74288e-89	3.15129e-89	-1.30756e-88	1.73585e-89	9.13902e-89	1.09049e-88	1.97438e-89	4.31007e-89	-4.42423e-89	-8.86348e-89	-1.99683e-90	2.0085e-87
-1.35416e-90	-6.29596e-91	6.369e-90	-2.06244e-90	1.09642e-89	-8.00783e-91	1.38424e-90	1.39562e-89	-6.82988e-91	-4.98268e-91	1.35053e-90	1.18727e-90	-6.30512e-90	-1.26009e-89	-2.74633e-91	-1.8969e-91	7.94621e-91	-4.97533e-92	-7.15967e-91	2.43395e-91	1.04973e-90	-5.77269e-90	-3.79993e-91	-1.7176e-90	2.34815e-90	4.16671e-90	-6.61853e-91	-6.32819e-90	4.75324e-90	-1.06392e-90	9.06557e-89
1.60477e-91	-8.77378e-92	9.61605e-91	-7.46192e-91	-3.82477e-91	-4.38146e-91	5.68305e-92	-7.98713e-92	-3.37009e-91	-3.54951e-91	1.44279e-90	2.89226e-92	2.59688e-91	2.17432e-91	-2.23152e-92	2.64774e-93	3.58142e-92	-1.15741e-91	1.97247e-92	-4.2946e-92	5.75906e-91	-4.40105e-92	3.03691e-91	8.54623e-92	6.63807e-92	-4.50617e-91	-1.80344e-91	3.41098e-91	-2.93816e-91	-2.19014e-91	8.35366e-90
-2.43756e-92	3.13334e-94	-1.93625e-92	2.41151e-92	-5.38437e-93	-9.62684e-93	-2.02921e-92	1.72433e-93	9.82336e-94	3.05444e-92	-6.56471e-95	3.39812e-93	-3.73895e-92	2.66124e-92	4.63337e-92	1.43948e-93	-6.66642e-93	2.56174e-93	-3.28447e-92	-2.97816e-93	4.0818e-92	-1.54898e-92	9.88081e-92	2.71697e-92	-4.87053e-93	-2.09417e-92	7.4666e-94	3.25844e-92	6.86772e-93	8.42137e-93	5.53729e-91
2.08369e-93	-8.25558e-93	-2.16471e-92	-5.00934e-93	4.70482e-93	-5.75775e-94	-1.77647e-93	-1.20076e-93	-3.94791e-94	4.153e-94	3.61012e-94	8.21522e-94	-6.325e-93	9.85591e-93	-1.32308e-93	-3.38382e-93	3.01324e-94	7.23505e-94	1.25265e-93	-1.14675e-94	-1.57225e-95	-7.02855e-94	1.9198e-93	8.04975e-94	-1.03752e-93	-3.57966e-93	4.38576e-93	8.90787e-93	-1.51587e-93	-2.06251e-93	9.54587e-92
5.48875e-95	-3.14823e-94	1.94186e-94	-7.11054e-94	8.80558e-95	-3.85107e-94	1.59371e-94	1.18749e-94	-7.98592e-95	5.76247e-94	-2.30596e-94	-1.43761e-93	3.85869e-94	-5.93252e-94	1.02556e-93	-1.13387e-94	-1.12314e-93	2.54673e-94	-9.41485e-95	-4.26347e-94	-7.12268e-95	4.77598e-94	-1.26519e-94	4.96353e-95	3.12085e-94	6.49066e-94	-2.32345e-94	-6.99784e-94	4.2437e-95	-1.19835e-94	1.11475e-92
-8.98014e-96	8.38031e-96	-2.64755e-95	8.74402e-97	6.60853e-96	-1.3044e-95	-3.30261e-96	6.80238e-96	-2.42809e-95	-8.96598e-96	3.7162e-96	1.81842e-95	2.31368e-94	-8.56329e-96	-3.70751e-98	-8.69651e-96	-1.35596e-95	4.13102e-96	-7.77533e-96	1.69026e-97	5.77685e-96	1.05178e-95	-1.91389e-95	8.48866e-96	-2.24244e-95	-4.43285e-95	-1.24972e-95	6.23015e-96	3.82335e-95	1.21788e-95	5.8373e-94
9.36374e-97	-2.40412e-96	-4.4086e-97	-1.00807e-96	2.50972e-95	-6.32754e-97	9.79838e-98	4.90035e-97	3.764e-96	-3.01427e-96	-4.17548e-96	-9.04017e-97	-2.73881e-96	-4.50072e-97	2.0411e-96	2.03165e-96	-9.15681e-97	7.6143e-97	-1.88146e-96	5.64832e-97	8.32865e-97	-5.09306e-96	6.45398e-97	7.64804e-96	6.02099e-96	3.14207e-98	-4.79661e-98	-1.65346e-96	1.81553e-97	5.41653e-97	7.70466e-95
-1.44089e-96	8.66591e-98	9.43751e-101	2.53569e-98	-1.89165e-97	-2.29009e-97	-2.65131e-97	8.68396e-98	4.01741e-98	4.77257e-98	2.39345e-97	-9.82039e-98	-2.04663e-98	-3.36577e-97	1.25092e-97	-4.11621e-98	4.15442e-98	3.32501e-98	1.75843e-98	6.20851e-99	4.25731e-99	4.44861e-98	1.44808e-96	3.04085e-98	-8.23838e-98	-1.94394e-97	5.72272e-98	-5.68435e-98	6.19813e-97	6.59284e-98	5.9743e-96
-1.5096e-98	-1.6263e-98	1.80924e-98	-4.39981e-99	-2.21768e-98	9.25149e-99	2.70435e-99	-9.74177e-98	1.06222e-98	-6.59212e-98	1.80527e-98	-3.75463e-99	4.64633e-98	2.45051e-98	-1.39225e-98	-1.05384e-100	-4.04862e-99	-4.52378e-99	-3.783e-99	9.07155e-98	-4.2782e-98	-7.38937e-99	4.69025e-99	7.13945e-98	1.1781e-99	-9.15293e-99	1.7538e-99	-1.88986e-98	-1.36102e-98	-4.14042e-98	6.84073e-97
5.29645e-99	-1.23291e-100	-5.3862e-101	7.49475e-100	2.8516e-99	-3.93955e-100	5.43838e-101	-5.53498e-101	2.00016e-98	1.12607e-99	5.31409e-100	1.1049e-100	6.53744e-100	2.01044e-99	2.60951e-100	2.71511e-100	-3.86567e-99	9.98008e-100	-1.4848e-98	-6.20713e-100	-4.15458e-99	3.31101e-99	-8.49062e-100	-1.92293e-99	8.10658e-100	-1.69955e-98	-1.68171e-99	1.1978e-99	-1.96285e-99	4.04092e-100	8.81671e-98
1.57978e-100	1.80717e-99	-2.42763e-100	1.54603e-100	1.82957e-101	-2.52128e-100	-2.66517e-100	-4.01621e-100	-6.82105e-101	4.69593e-100	-9.74455e-101	2.08933e-101	-1.1284e-100	1.97326e-102	3.47447e-100	2.50829e-101	-7.68394e-101	-4.28397e-102	2.50878e-101	5.74973e-102	1.28901e-99	-1.37487e-100	2.53417e-100	2.43565e-100	1.16851e-101	-5.69671e-101	-1.00021e-101	2.83603e-101	-2.30952e-100	-1.50681e-100	6.96865e-99
4.10744e-101	-4.58733e-102	-1.79264e-101	-3.17097e-101	3.16466e-101	6.19571e-102	2.43438e-101	7.46269e-102	4.33819e-102	8.31253e-103	-3.08111e-101	9.41476e-102	7.75731e-102	-1.13902e-101	-8.10288e-102	-1.70458e-101	-4.26736e-101	4.11085e-102	4.80723e-102	-1.81077e-101	1.99628e-101	-5.76262e-103	-4.07249e-102	9.87979e-102	-6.35516e-101	8.26634e-102	-9.48393e-103	2.59989e-102	-5.5306e-102	1.15562e-102	4.40881e-100
-4.66384e-102	-3.98526e-102	-1.55841e-103	-5.37785e-102	6.41528e-103	-7.95728e-103	-2.91842e-102	2.6129e-103	3.01166e-103	-2.6568e-102	2.69766e-102	2.26467e-103	-7.39831e-103	7.19941e-103	-3.22023e-103	-2.57555e-102	4.58767e-103	-2.48681e-103	-3.37348e-102	3.84308e-103	1.97884e-102	3.74464e-102	-8.31287e-103	-7.88744e-103	-5.94285e-103	2.29801e-102	4.87919e-103	-1.04028e-102	1.92018e-103	9.27624e-103	4.63881e-101
-5.47184e-104	1.85712e-103	-2.45726e-104	-1.38813e-104	-1.99483e-105	-8.45939e-104	6.35794e-103	3.1459e-103	1.76369e-106	3.29772e-104	2.71504e-104	6.43234e-103	5.53567e-103	1.16727e-104	-2.17895e-103	-2.44203e-103	-7.21843e-104	-1.87905e-103	2.17827e-104	1.18165e-103	2.49657e-105	8.55791e-104	-3.32421e-104	-2.98472e-103	-2.32591e-103	9.51202e-104	4.65868e-104	1.27433e-103	-4.69731e-104	6.03291e-104	4.47559e-102
-3.80841e-105	-1.83595e-104	-1.98358e-104	6.40988e-105	7.60533e-105	6.83508e-105	-1.26412e-104	3.58368e-105	-7.84458e-105	-2.18151e-104	1.08743e-104	6.69364e-106	-2.89171e-104	1.25657e-103	5.00105e-104	9.92996e-105	-5.37774e-106	-6.22362e-105	-9.07094e-105	-4.61959e-105	-4.41378e-106	-1.34421e-105	-9.08979e-105	-3.53649e-105	-1.12723e-104	-4.1157e-104	-1.01011e-104	5.46324e-105	-3.02075e-105	2.07457e-104	4.6142e-103
-1.84156e-105	4.64732e-106	-1.1745e-107	-1.82159e-105	7.21692e-106	3.6303e-106	8.49908e-107	4.36613e-106	-1.13994e-105	-9.17364e-106	1.66799e-105	-1.44387e-105	-1.09495e-106	-3.67746e-105	-8.26481e-106	-3.8967e-107	1.39511e-105	4.53362e-106	-1.56759e-105	-4.89246e-106	-7.91012e-107	2.11771e-105	1.09823e-106	4.70228e-105	2.86901e-105	-3.16429e-106	5.12446e-106	3.92142e-106	1.56896e-105	-3.51322e-106	3.2492e-104
2.96644e-107	1.29489e-107	-4.81383e-107	3.54638e-107	-4.09051e-107	-4.42359e-106	1.04818e-106	2.70643e-106	2.70518e-108	-2.98215e-106	-3.68822e-106	8.25533e-108	-1.32586e-106	-1.70205e-106	-1.9338e-106	-1.51365e-107	-4.34613e-107	6.07425e-107	6.75308e-107	2.13501e-107	3.59472e-108	-2.7495e-107	-1.69506e-106	-1.2651e-106	-4.83867e-107	-5.18475e-107	-6.10727e-107	-1.22108e-106	-1.67128e-106	-1.87675e-107	3.16375e-105
1.13655e-108	9.15507e-108	5.15856e-107	-4.33134e-109	-8.33488e-110	1.02362e-109	1.80033e-108	1.76991e-107	-1.02079e-108	-2.43514e-108	4.94024e-109	1.29944e-107	-9.69761e-108	-3.29888e-107	2.14975e-107	4.4079e-109	-2.91678e-108	6.89111e-108	-1.31023e-107	2.73662e-108	-6.32018e-108	-1.48938e-107	2.65715e-109	2.68403e-107	-2.78935e-108	2.78924e-107	-6.01877e-108	7.98435e-108	-1.96211e-107	-1.37278e-108	3.0321e-106
-1.15849e-108	3.16272e-109	-1.92881e-108	1.11975e-108	1.13202e-109	1.65255e-110	1.40113e-108	6.77363e-110	-1.29981e-109	1.03102e-109	-4.24075e-109	-3.10601e-111	-1.056e-109	2.9207e-108	2.02382e-109	-2.97638e-109	-1.05861e-109	1.88017e-109	7.18222e-109	1.13109e-110	7.2312e-109	1.75031e-109	-9.24222e-109	3.77459e-110	-6.63648e-110	2.94296e-110	-1.39612e-108	5.20112e-109	-1.48185e-108	-3.8446e-109	1.70703e-107
3.28889e-110	4.51516e-110	1.09762e-110	-4.25798e-110	1.17298e-110	-7.24337e-110	-9.89735e-110	3.91656e-109	1.25728e-109	4.03907e-109	-1.35061e-109	4.18208e-110	-3.55726e-110	1.39125e-110	4.05731e-110	2.61745e-110	-1.20555e-109	-1.13996e-109	3.1106e-110	2.91254e-111	-9.36923e-110	1.24782e-109	-5.89322e-111	-8.78374e-112	3.45709e-110	-2.11503e-109	7.58123e-111	6.52504e-109	4.0248e-110	1.31562e-109	3.10092e-108
-1.37694e-111	-3.68535e-111	5.17331e-111	5.39794e-111	-4.38019e-110	-4.71405e-111	-1.32876e-110	-2.83185e-110	-1.1003e-110	2.94564e-111	4.16468e-111	-7.59621e-111	-6.62134e-112	1.38952e-110	-1.42614e-110	1.74158e-111	-3.25168e-112	5.95617e-111	-9.81668e-113	1.27203e-110	-6.06152e-110	1.89491e-111	-5.44584e-111	9.53182e-112	-6.88146e-111	-2.33507e-111	1.45093e-110	4.60656e-112	1.30029e-110	-1.97805e-111	2.89202e-109
-1.09356e-112	3.27653e-113	1.77589e-112	9.94554e-113	-2.57889e-112	-6.46803e-112	-5.95959e-112	-1.31409e-111	1.14223e-111	-1.62747e-112	1.21774e-111	-2.53269e-112	3.99175e-113	9.40484e-113	2.63734e-111	4.75855e-112	-1.0751e-111	9.6185e-112	-2.695e-112	-2.04674e-113	4.39631e-113	-2.07064e-111	2.26969e-112	-5.80622e-112	1.8793e-112	2.39799e-112	-1.29322e-111	1.58227e-112	2.59862e-112	1.50438e-111	1.81496e-110
-2.62415e-113	6.26744e-113	-1.08866e-113	2.79059e-114	2.12123e-114	-6.97821e-113	6.43096e-113	3.47544e-113	1.82792e-115	2.36889e-112	8.74796e-113	6.85698e-113	6.01788e-113	2.12362e-113	-5.99697e-114	2.04076e-112	3.62988e-113	-2.17867e-113	-1.53141e-113	1.49903e-113	-7.13975e-113	1.09017e-112	-2.70768e-113	8.96732e-113	4.39016e-114	-2.62708e-112	-3.82895e-113	5.25452e-113	-1.8906e-112	-2.66218e-113	1.91734e-111
-1.73939e-114	2.83278e-115	-7.43701e-115	-3.29954e-115	1.34103e-115	9.51314e-115	3.67714e-114	1.71478e-115	-2.50515e-113	-8.793e-115	3.30612e-114	5.93997e-114	-1.33386e-114	-1.98665e-115	-6.26927e-115	5.69092e-114	-2.49492e-113	1.18752e-115	5.45827e-115	-7.49958e-115	6.29147e-114	-1.9723e-113	1.89399e-114	-9.99608e-115	-6.36377e-114	-1.57626e-113	-7.21411e-114	-1.6164e-114	1.32226e-114	-5.01616e-114	1.43625e-112
-3.87118e-116	4.15526e-116	1.22822e-115	1.04753e-116	6.93403e-116	5.60151e-115	-7.83587e-116	1.13525e-115	-3.07804e-114	-1.87594e-115	-2.13806e-116	-1.7918e-114	4.16724e-116	1.1539e-115	9.10921e-115	1.5409e-115	-1.09755e-114	2.94287e-114	6.84817e-116	1.63658e-114	1.60635e-114	4.69024e-116	8.04228e-115	-1.78813e-116	-4.42754e-116	-2.31974e-115	3.72578e-115	-1.68091e-115	-8.21461e-116	-5.18418e-114	2.16399e-113
-3.18512e-116	-2.27615e-116	-2.90759e-118	-1.19953e-115	2.64766e-118	4.82283e-118	1.16441e-115	2.27502e-116	-1.21619e-115	-1.01665e-115	2.62774e-116	5.52682e-116	9.77279e-117	1.27969e-117	1.1024e-115	7.26334e-115	1.83389e-117	-1.00645e-116	4.81841e-117	1.63715e-115	1.10621e-115	1.52426e-116	5.04945e-116	-4.79113e-117	-9.28217e-116	-3.84541e-116	8.09776e-116	8.69733e-116	-1.97765e-116	-1.51937e-115	2.29977e-114
-1.87602e-117	-1.04969e-116	1.35626e-116	-4.00379e-117	-1.89507e-117	-3.98109e-117	-4.89777e-117	-8.10858e-118	9.11637e-118	1.16163e-116	6.28806e-118	-2.95073e-116	6.10048e-120	1.28982e-117	2.70045e-117	4.69093e-117	-4.12681e-117	-2.35234e-117	1.99218e-117	-1.5683e-116	-7.74676e-118	-6.32427e-117	7.63237e-118	1.03185e-117	4.92625e-118	5.11841e-117	3.04708e-117	-7.87725e-117	1.04582e-117	7.36965e-119	1.43579e-115
1.46844e-117	3.59589e-117	-2.84362e-119	-5.36642e-120	2.71456e-118	-1.56997e-119	-8.11531e-118	5.87173e-119	-1.21589e-117	-5.37392e-118	-3.45018e-118	-9.42162e-119	3.71796e-118	1.2545e-118	8.64306e-119	-7.24313e-118	3.14514e-119	-5.58961e-118	1.17379e-119	4.94502e-118	2.18187e-118	1.32567e-118	-1.51059e-118	-2.69103e-117	8.06975e-118	-3.97799e-119	-3.15349e-118	-7.07301e-118	-2.26228e-119	-3.44252e-118	1.62818e-116
-4.95074e-119	-1.75466e-118	1.69731e-119	2.45674e-119	9.07819e-119	-2.71236e-120	7.7521e-121	2.28067e-118	-6.67303e-120	-8.78966e-119	-2.9533e-119	-6.97543e-119	6.04668e-119	6.90734e-121	5.24382e-119	7.46469e-119	1.09991e-120	-3.61003e-119	-2.98369e-119	3.96678e-119	-9.60193e-120	2.27726e-119	1.56421e-119	5.46207e-119	-4.36119e-120	2.74827e-119	-2.18577e-119	2.44062e-120	6.50111e-119	1.32461e-119	1.31469e-117
-5.92722e-120	-6.62591e-120	-8.33956e-120	8.75071e-121	-1.2406e-120	-1.03505e-120	-5.32207e-120	3.86575e-121	-3.35128e-120	2.53333e-120	-2.09796e-119	7.98256e-120	-7.60246e-120	1.93155e-120	-1.65546e-121	-5.16742e-120	-3.89443e-120	-5.08471e-121	4.31295e-120	-1.45214e-119	-4.48009e-120	1.91459e-120	7.43323e-122	-2.47992e-120	-6.4292e-120	3.48264e-119	-8.63057e-121	1.23391e-122	1.34136e-120	-1.47968e-121	1.55272e-118
2.48865e-122	-1.15763e-120	2.48667e-121	-1.97467e-122	-5.08526e-121	-3.34344e-121	2.42599e-120	4.55278e-123	2.12575e-121	3.87766e-122	5.39414e-122	7.3519e-122	7.4867e-123	1.07024e-121	7.94959e-122	-1.88326e-122	4.62541e-121	2.3666e-121	1.80147e-121	-4.12705e-121	-9.15913e-121	-1.08659e-120	7.68697e-121	4.70663e-121	-3.49233e-121	4.89113e-121	6.69519e-122	-6.97363e-122	-1.516e-121	-9.2071e-121	1.18973e-119
1.70426e-123	-2.07714e-121	1.34277e-122	2.50791e-122	2.33885e-122	7.12854e-123	-1.68882e-121	-3.82491e-123	-1.68285e-122	-1.58077e-122	-1.96171e-121	7.94634e-126	-3.46871e-123	6.09599e-122	-1.71739e-123	-1.32267e-122	-1.30049e-124	-2.1984e-122	-9.90042e-123	7.08065e-123	-5.90609e-122	2.55536e-123	-2.45114e-123	1.46568e-122	-1.00082e-121	1.25105e-122	2.4366e-122	3.99682e-122	-7.86314e-122	-1.094e-122	1.14365e-120
-2.41853e-123	6.32311e-123	-2.17667e-123	-1.36132e-123	1.65308e-123	-2.06304e-124	-6.63616e-124	2.39844e-123	-1.2262e-122	-4.82019e-123	-1.68268e-123	1.36632e-122	1.32693e-122	1.10788e-123	-1.08594e-123	-1.00293e-122	-2.02643e-123	8.91414e-123	-8.08707e-124	4.13668e-124	3.14199e-123	3.83083e-123	1.24001e-122	1.99525e-122	-3.7583e-123	-4.25089e-123	-1.11007e-123	-3.0245e-124	5.88082e-123	1.15687e-124	1.42028e-121
1.11723e-123	1.20732e-124	-6.94853e-125	2.316e-124	-5.65885e-124	-1.70613e-124	-2.46227e-124	1.46691e-124	-1.60383e-124	9.02363e-125	-3.48327e-124	-2.90353e-126	-3.04162e-125	4.59816e-124	-7.91048e-125	1.13328e-124	-5.18387e-125	2.07635e-124	1.25767e-124	3.60487e-124	-3.43617e-125	-1.46576e-124	-1.35869e-123	-6.38028e-124	1.62377e-124	-3.11491e-124	2.33506e-124	-3.72246e-124	-1.45179e-123	-2.16934e-125	9.42947e-123
2.98427e-127	2.61586e-125	1.80712e-124	1.62743e-126	2.18734e-125	-1.81409e-125	-6.22622e-126	1.85925e-125	1.07176e-125	-3.70602e-125	-5.95109e-126	3.96504e-126	9.0648e-125	9.93958e-127	1.10574e-126	2.36921e-125	-1.9788e-125	-6.08013e-126	-1.1696e-125	5.88823e-126	1.38636e-126	2.71888e-126	-1.07759e-126	1.8849e-125	1.065e-125	7.82063e-125	1.00172e-125	1.16093e-124	2.13028e-125	2.5303e-125	7.7682e-124
-2.56747e-126	-4.32888e-127	6.20888e-127	1.6648e-126	-6.15225e-126	6.77991e-129	-1.5968e-126	-2.06457e-126	-1.97794e-126	-1.86144e-125	-3.147e-126	-1.46011e-125	1.44807e-125	6.91205e-127	3.21423e-126	3.35584e-127	4.16601e-127	9.87624e-128	-9.23471e-127	7.55872e-127	4.71812e-127	-1.93827e-126	1.65116e-126	-9.75308e-127	-9.97075e-127	-4.33869e-127	-2.36774e-126	1.68207e-126	2.17454e-127	4.4226e-127	8.55403e-125
-9.18814e-129	-2.02338e-127	1.59412e-126	2.89476e-127	-8.18098e-128	-1.47186e-127	1.62855e-127	-9.03739e-127	-8.97823e-128	1.08086e-128	4.56433e-127	-2.47284e-127	1.26504e-127	-9.35035e-128	2.29554e-128	6.02907e-128	-1.26036e-127	8.07288e-128	1.20492e-128	-7.04876e-128	-9.50666e-128	6.15631e-127	-1.89402e-127	1.89071e-128	-1.61193e-128	1.23019e-127	1.02436e-127	-4.50822e-127	-7.34516e-127	-2.5278e-127	7.38628e-126
-1.37521e-128	6.06528e-129	-1.31466e-128	2.10185e-128	-2.72068e-129	1.30243e-128	1.80132e-128	1.21788e-128	-1.1583e-128	2.42209e-128	-8.21448e-129	-2.59739e-128	1.18504e-127	-4.40907e-128	-1.30491e-130	-2.27379e-129	3.61558e-129	-5.58223e-128	1.12073e-128	1.36529e-128	-1.06388e-127	-3.86198e-128	-4.11621e-129	7.77874e-129	1.41138e-128	6.57811e-129	-2.31973e-128	-5.18388e-128	1.07378e-128	-1.89096e-129	6.84468e-127
-1.51813e-129	6.34802e-130	2.10413e-129	-1.99179e-129	-1.03073e-128	-2.09868e-131	-1.23376e-129	9.0767e-130	-2.10385e-130	5.6391e-130	-1.6051e-130	6.36871e-131	1.05064e-128	-1.8043e-129	-1.03096e-128	1.49709e-130	7.77951e-131	5.77289e-129	5.89866e-129	1.59557e-129	-2.4174e-128	-2.37274e-129	-1.08039e-130	-1.23035e-129	8.24073e-130	2.21445e-129	-1.19442e-130	3.15411e-129	-3.98913e-130	3.0757e-130	9.07358e-128
1.13283e-130	2.60419e-130	6.0959e-130	2.73136e-130	1.71827e-130	-4.86706e-131	1.42354e-130	1.63006e-130	-3.96255e-130	-9.73078e-131	-6.66964e-131	2.3662e-130	-3.73443e-131	7.10252e-131	-3.09917e-130	8.19843e-131	-7.89544e-132	6.90987e-130	7.17073e-131	-1.59168e-130	-2.07592e-131	-1.00068e-132	4.38761e-133	-1.51059e-130	-5.32915e-131	4.00943e-131	-1.02602e-130	2.26248e-130	3.10833e-131	-8.12906e-130	5.44868e-129
-4.62014e-132	-1.42661e-131	8.08082e-132	4.96415e-132	2.58773e-131	8.39379e-131	-6.69878e-131	-6.16722e-131	8.33062e-132	1.12023e-132	3.95805e-132	2.56307e-131	1.0573e-131	2.25009e-132	-1.08164e-132	1.82851e-130	4.05358e-133	8.35669e-132	-4.28446e-131	-9.45796e-132	4.20159e-132	1.21728e-132	1.77664e-132	-5.05331e-131	-6.679e-132	-1.03641e-132	-8.91344e-132	-2.65351e-131	9.35889e-133	-1.63714e-131	6.85466e-130
-3.02238e-133	-9.62135e-133	-2.18154e-132	-1.0941e-132	2.84383e-133	-1.11367e-132	-8.10302e-133	-4.26344e-133	-6.2073e-132	-8.68826e-134	-1.30829e-132	-1.42731e-133	4.85521e-133	1.09872e-132	4.59854e-134	2.3329e-132	7.04519e-133	-4.82498e-132	2.51094e-132	-6.45871e-132	2.9113e-133	2.31166e-132	8.74151e-132	-3.03885e-133	-5.76153e-135	-3.85104e-133	2.8436e-132	-7.41074e-133	-5.40457e-132	6.46822e-132	6.08787e-131
-4.55536e-134	2.72934e-133	-2.78011e-134	-2.23837e-133	-4.40577e-134	-1.30794e-134	6.30407e-134	-2.21723e-132	-3.78965e-134	-1.08418e-135	4.64133e-134	-1.99671e-135	3.08864e-133	-1.89276e-133	-2.18954e-135	1.54971e-134	-3.33901e-133	-2.70397e-135	-8.51501e-134	4.37132e-134	-1.66766e-133	3.53815e-134	1.34618e-133	-7.86532e-134	-6.25318e-135	1.22159e-133	-3.22431e-133	-1.3342e-132	7.30356e-134	-3.0111e-133	6.55082e-132
-1.22012e-134	2.54962e-134	-5.04827e-134	1.17063e-134	2.92601e-134	1.1092e-134	-5.30325e-136	1.07885e-134	-2.79336e-135	1.62363e-134	2.22792e-134	-7.82381e-135	-2.66457e-135	3.30129e-134	-1.72846e-134	2.74672e-134	-1.15537e-134	2.60769e-134	2.9186e-135	1.0695e-134	-7.52442e-135	3.56694e-135	3.96535e-135	-2.12236e-135	-6.9272e-136	4.38834e-136	1.20452e-135	2.12729e-134	2.83108e-134	-1.14654e-135	4.02609e-133
-5.68731e-136	-3.78228e-135	-7.06828e-136	3.51306e-135	-5.39575e-136	-1.41473e-135	3.24557e-135	2.74805e-135	1.82638e-135	-1.03445e-136	8.28142e-136	-2.41992e-135	-7.51538e-136	-7.43099e-136	-1.87051e-135	1.94429e-135	8.83509e-136	-2.13565e-135	-3.93067e-135	6.25561e-138	1.46639e-136	2.10557e-135	-9.04551e-135	1.99755e-136	9.46465e-136	4.7844e-135	5.76317e-136	-1.36585e-135	1.10995e-134	6.37347e-136	6.48695e-134
-1.24062e-136	1.012e-135	3.72901e-137	-2.92733e-137	1.37541e-137	-1.0859e-137	-4.33636e-137	3.00363e-136	5.92918e-137	-1.55032e-137	-5.77954e-136	7.57177e-138	-1.82868e-136	4.14436e-138	5.39919e-137	-7.1248e-138	3.05318e-136	1.2276e-136	1.56018e-138	1.13989e-136	1.97098e-136	-8.35734e-137	-2.96451e-136	-4.82031e-138	-2.83724e-136	1.69776e-137	6.94803e-137	9.58605e-138	-2.95e-138	-1.06468e-136	4.09417e-135
1.34101e-137	1.55171e-137	1.86749e-138	3.62352e-139	-4.01476e-139	-2.36208e-138	-3.19987e-138	3.33211e-138	-1.16499e-137	7.12038e-137	3.26773e-138	-3.84771e-138	9.56805e-137	-2.10888e-137	-5.36517e-138	9.12212e-138	3.73891e-138	-1.82368e-137	1.09434e-137	1.16258e-138	-8.91228e-139	-4.81359e-138	5.43183e-140	-1.96187e-138	1.37455e-137	-1.00808e-138	7.3805e-138	4.49592e-139	3.58603e-138	8.70474e-137	4.16698e-136
1.63969e-139	5.34563e-138	-5.85578e-138	9.60557e-139	2.27479e-139	3.30915e-139	3.2949e-139	-3.43842e-138	1.0139e-139	2.55936e-139	-4.58337e-139	3.82787e-140	-1.28763e-137	4.63795e-139	-9.50639e-139	-5.13971e-139	-4.58056e-140	3.87484e-138	5.12375e-140	1.5149e-139	-1.97037e-138	-1.90039e-139	-1.90939e-139	4.40251e-139	-2.57943e-138	-1.33844e-138	-1.48728e-139	2.10093e-138	-2.41277e-139	-1.30587e-138	4.69405e-137
-6.99984e-141	-3.88984e-139	-1.49794e-140	-4.94118e-140	-3.0318e-139	-1.92922e-140	-1.38499e-139	-6.72906e-140	-1.07524e-140	-1.03126e-140	8.03926e-140	-6.75725e-140	4.48707e-139	6.69282e-140	1.56671e-140	-8.78064e-140	-7.67196e-139	-1.94827e-140	-4.68308e-139	1.19283e-139	-2.87234e-141	1.63682e-140	-1.01337e-139	3.38661e-139	1.00566e-140	2.06332e-140	1.23876e-140	-7.65982e-140	-2.70867e-140	1.99599e-139	3.95664e-138
1.93459e-141	1.1799e-140	8.64687e-142	-9.35319e-142	6.95181e-141	-5.82932e-142	-5.45723e-142	7.31364e-142	-6.27488e-141	4.57192e-140	1.87792e-141	-9.95908e-142	2.1583e-141	-1.10154e-140	2.43711e-140	1.31619e-141	1.1363e-141	2.62857e-141	2.29652e-141	-5.34244e-141	-2.57679e-142	2.42222e-140	-3.69458e-141	2.33763e-140	-5.93324e-141	8.46034e-142	4.93042e-140	-7.58157e-141	-2.47121e-141	-1.69456e-140	2.64111e-139
1.24331e-142	-7.9435e-142	4.39893e-142	-4.6481e-143	1.14368e-142	-9.49531e-142	9.55033e-143	-5.59106e-142	1.07342e-141	-1.15861e-141	2.51428e-142	-8.93373e-142	-9.98174e-142	-3.00826e-142	-8.62412e-142	5.58329e-143	6.57903e-142	-5.25358e-142	-3.56501e-142	4.43704e-143	2.04407e-142	-9.73999e-143	-1.22052e-142	-4.93835e-141	1.81323e-140	-2.95458e-141	3.97242e-142	1.92934e-142	2.86806e-142	-2.87784e-142	3.79156e-140
-6.7911e-143	8.02973e-142	1.10353e-142	9.52046e-143	9.03795e-143	-1.5273e-143	-1.47038e-143	1.58081e-143	2.98313e-142	-2.95945e-143	4.42724e-143	2.72221e-143	-2.11441e-143	-3.20215e-143	-3.51652e-142	-1.84371e-145	-4.19877e-143	-1.99524e-144	-8.63841e-143	-4.1676e-143	-2.84674e-143	-4.81753e-143	-1.5466e-143	4.11478e-143	8.21371e-145	-4.229e-143	6.57873e-143	8.58577e-143	4.14608e-143	9.55105e-143	2.65404e-141
-3.85542e-143	8.58729e-144	-6.84369e-144	-1.12714e-143	-1.83291e-144	6.89943e-145	5.50236e-144	-6.70631e-144	-1.06174e-143	3.97773e-144	2.60234e-144	-1.17428e-143	4.02487e-144	2.38962e-143	5.85966e-144	6.45608e-144	-4.0609e-145	9.90862e-146	-1.61202e-144	-3.00427e-144	-3.12483e-144	4.84986e-144	3.74979e-144	7.58755e-144	-6.81377e-144	-1.35224e-144	-2.58325e-144	4.20604e-144	-4.56624e-143	7.05058e-145	2.34922e-142
1.03885e-145	-6.33042e-146	1.70089e-144	2.69254e-145	-1.79008e-145	-1.94823e-145	-1.63074e-145	-1.44829e-145	-4.89443e-145	1.15085e-144	-1.77623e-144	1.31284e-145	-2.53483e-144	-3.56408e-144	1.08233e-144	-1.94797e-144	-1.53052e-145	-4.53416e-146	-2.47386e-145	4.40416e-146	6.90913e-145	9.42391e-146	6.76564e-145	9.7815e-145	7.68245e-146	-2.19991e-144	-1.60774e-144	1.57597e-144	-1.30203e-144	-1.31988e-145	2.53202e-143
4.98426e-147	1.67489e-146	-4.0098e-145	1.6826e-147	7.85688e-147	5.04505e-148	5.23168e-146	-2.02489e-146	4.59881e-147	1.99968e-145	1.61349e-146	6.64516e-148	-7.23688e-147	3.99303e-146	-7.56512e-146	9.28058e-147	3.91762e-146	-1.3676e-146	6.25499e-146	1.24307e-145	6.2919e-147	-1.99276e-146	4.13422e-147	2.17537e-146	6.0035e-147	3.42061e-146	1.73548e-146	4.15349e-147	-3.62298e-145	1.4481e-145	1.71943e-144
-4.23904e-148	-1.04292e-148	-3.22487e-148	8.54288e-147	-3.42152e-147	1.39455e-146	1.58438e-147	2.76002e-147	-8.93856e-147	-6.00805e-148	-2.15597e-147	3.31036e-148	-1.93171e-147	7.28977e-147	2.22877e-148	2.04229e-146	9.94953e-147	-8.61755e-148	9.9302e-149	7.60555e-147	4.93283e-147	1.19457e-147	1.99839e-147	6.13419e-148	-2.38977e-146	1.649e-146	3.50284e-147	4.27232e-147	-8.87813e-147	-2.97809e-148	1.57593e-145
-2.54255e-147	1.69768e-149	7.80856e-148	-4.33446e-148	-1.72238e-147	-4.76185e-148	3.06038e-149	4.4063e-148	-6.40457e-147	-2.69536e-148	1.04075e-148	3.34735e-148	-5.77951e-149	9.50066e-148	4.15408e-150	-2.4728e-148	2.25955e-148	1.72479e-148	-1.04329e-148	6.50307e-148	-2.68765e-148	-1.40907e-148	-6.94281e-148	-3.88623e-148	3.14971e-149	-2.15526e-147	-2.63234e-147	2.25974e-148	-3.04632e-149	2.66958e-148	2.2804e-146
5.57428e-149	-1.02162e-150	-1.56783e-148	-1.21212e-150	8.00929e-149	-3.32271e-149	-6.56344e-149	3.7366e-150	2.45879e-150	3.34982e-150	-2.16386e-150	1.14285e-148	3.89457e-149	-8.50459e-149	-1.23164e-148	-1.73387e-149	-8.29562e-149	1.63133e-148	-2.85937e-149	-1.70472e-148	-9.12418e-149	2.12315e-150	1.13772e-148	-5.91618e-150	1.53373e-149	4.42544e-149	-3.68908e-150	1.6381e-149	-7.60344e-151	-7.35017e-149	1.59633e-147
-4.05193e-150	1.92091e-150	3.38551e-152	-2.41361e-151	2.58649e-150	-3.20069e-150	-8.54377e-150	4.77228e-150	7.93235e-150	5.79749e-150	1.34447e-149	-5.70754e-151	-2.15349e-149	-4.40176e-150	2.3675e-150	7.96111e-150	1.25278e-151	-9.92027e-151	9.32877e-151	-1.26008e-150	2.50181e-149	2.24193e-150	-4.98409e-150	7.80505e-150	-2.60005e-150	-1.04489e-150	-7.32155e-150	6.71451e-150	-9.78978e-151	-4.00961e-151	1.51782e-148
4.77588e-152	5.07459e-151	6.33805e-151	-3.92538e-151	-6.78773e-152	4.54934e-151	4.99125e-153	1.35545e-150	5.30674e-151	6.9437e-151	1.21938e-150	-1.22835e-151	-3.23942e-151	5.96988e-152	-2.15448e-151	1.51337e-152	-2.02473e-151	-1.01833e-151	1.74769e-150	-2.58106e-150	-8.23158e-151	-1.25061e-151	9.80582e-151	1.64958e-151	1.75556e-151	4.8956e-151	-1.0948e-150	-1.93111e-152	-4.96472e-152	3.63333e-152	1.52383e-149
3.59188e-152	-1.15113e-151	1.71296e-152	1.59598e-151	1.48105e-151	-2.72852e-153	-1.10465e-151	9.77001e-152	-1.14342e-152	1.36375e-151	6.54479e-152	7.87234e-152	1.2456e-153	5.92224e-152	8.01993e-152	3.17925e-152	5.72962e-153	1.54377e-152	6.68547e-153	-3.25669e-152	-7.1851e-152	4.10484e-151	7.03428e-153	3.09115e-152	6.58797e-153	2.93158e-153	1.13451e-152	2.18412e-151	2.52061e-156	1.6489e-152	1.98767e-150
6.13806e-154	2.11765e-154	6.85246e-153	1.42546e-153	-2.08204e-153	2.03529e-154	-3.2938e-153	8.52052e-154	8.48511e-154	3.34098e-153	-5.74433e-154	4.00984e-153	6.32991e-154	-4.81443e-154	-5.114e-153	4.21322e-153	-2.09379e-153	7.4753e-155	-1.91368e-152	8.9079e-153	-6.36957e-154	2.51336e-153	-5.4767e-153	7.83055e-154	4.95961e-153	-5.41527e-153	-9.46823e-153	-5.47936e-154	3.23119e-155	8.8449e-153	1.03642e-151
-4.38658e-154	2.73367e-154	-2.5437e-154	1.06882e-154	-7.30106e-155	2.5222e-154	-1.75462e-154	-5.18846e-155	4.44236e-155	5.43255e-154	9.34283e-156	-2.86994e-154	1.09552e-155	1.7476e-154	6.4904e-154	-3.28304e-155	9.97509e-155	5.06862e-155	-2.01333e-156	-1.09893e-154	-5.0447e-154	3.41641e-155	-6.63505e-154	4.47478e-155	-2.91843e-155	2.49619e-153	-2.18539e-154	3.69512e-154	1.93277e-155	-2.97784e-155	8.04922e-153
-8.6716e-155	-1.85257e-155	2.99217e-156	-6.37281e-156	6.62707e-156	1.63896e-155	1.2461e-155	5.27592e-155	-5.13638e-156	-1.40962e-155	-5.75603e-155	-8.8322e-155	-1.74331e-155	2.93124e-155	2.37068e-155	2.72135e-155	1.13574e-155	-4.21047e-155	-7.16265e-155	4.93872e-155	-6.10205e-155	4.97394e-155	-3.73092e-155	-1.46156e-155	6.24722e-156	4.25409e-155	-1.15958e-155	-2.49557e-155	-2.0134e-155	3.11773e-155	9.39436e-154
-7.19139e-157	2.7498e-156	4.87015e-157	-3.56394e-157	1.85638e-156	-1.71496e-156	-2.91913e-157	-2.98957e-156	1.31945e-155	3.86373e-156	6.83744e-156	-2.24608e-156	1.18245e-158	9.50934e-157	2.0747e-156	-6.39941e-157	-7.46808e-157	-9.28347e-157	-7.14313e-156	-1.93436e-156	3.86197e-156	-8.6112e-156	5.88051e-157	5.51478e-157	4.61329e-156	7.80962e-157	4.06132e-156	-4.59077e-157	2.06516e-155	-2.35523e-156	9.82711e-155
1.81963e-156	-1.64918e-157	5.40339e-158	-1.50647e-158	1.63298e-157	1.23097e-158	5.22532e-157	4.80622e-158	-1.41292e-158	-1.09823e-157	-2.23939e-157	-2.85467e-157	-4.15259e-157	2.4922e-158	-1.03653e-157	-5.695e-157	-4.79599e-158	3.11702e-157	-1.16089e-158	2.88444e-158	7.95921e-157	7.26477e-158	-1.07661e-157	-1.45094e-156	-2.38034e-160	-2.17745e-157	2.63744e-157	-1.00836e-157	4.09121e-158	-1.53557e-157	8.15085e-156
2.29637e-158	-1.69531e-158	-5.24974e-159	5.20506e-159	1.4153e-158	-6.80624e-159	-3.2558e-158	-2.01754e-157	-1.62531e-157	6.53635e-159	-5.93304e-158	-8.25737e-158	7.01649e-159	7.02449e-159	1.00262e-158	-1.15585e-158	-7.68265e-158	1.79684e-159	-2.29973e-158	-9.12323e-159	2.31571e-160	3.4098e-158	-1.46739e-157	-1.17612e-158	1.83177e-158	-2.73994e-160	5.37773e-159	-1.05233e-158	6.42426e-158	2.05715e-158	1.07512e-156
-3.55884e-159	5.01142e-159	-8.78857e-159	3.89192e-159	-1.16013e-160	2.77814e-159	-6.53826e-160	1.59171e-159	7.56505e-160	9.70582e-160	-9.10209e-160	-1.3377e-159	-1.83221e-160	-1.62647e-159	-7.61511e-160	-2.1408e-159	1.61878e-159	1.20449e-160	-3.23658e-160	1.02877e-159	1.13881e-161	5.61201e-160	-1.63139e-159	-3.59769e-160	8.09408e-159	-5.62226e-160	-2.17413e-159	8.65423e-160	-1.6008e-159	-4.91623e-159	5.89457e-158
3.60963e-161	2.37224e-161	-1.23174e-160	-4.16163e-160	1.86739e-160	7.13353e-161	5.3414e-160	-1.40476e-160	1.397e-161	-4.2775e-160	4.13376e-161	2.18792e-161	5.33033e-160	7.18229e-160	5.67077e-163	-5.526e-161	6.70265e-161	1.91932e-161	1.40958e-160	1.95309e-160	-5.14645e-160	7.3581e-160	-4.15579e-161	-1.45585e-159	1.33259e-161	1.68357e-160	-4.1567e-162	1.09511e-160	-1.86826e-161	9.19725e-162	6.83745e-159
1.34081e-161	7.60553e-163	-4.43077e-161	-1.79949e-161	-2.44911e-161	3.09336e-161	6.57135e-162	6.50003e-162	-5.10356e-161	7.69863e-163	-3.80654e-161	-2.36541e-161	3.51199e-161	6.32827e-161	4.00774e-162	-1.25605e-162	6.16643e-161	3.93131e-161	1.46608e-163	4.14317e-162	4.82354e-162	-5.52407e-162	-2.12917e-161	-1.72332e-161	6.94463e-161	1.83639e-162	1.13313e-161	-1.11325e-160	3.89332e-161	3.80933e-162	7.5298e-160
5.60334e-163	-8.35326e-162	-1.75121e-162	-7.18621e-162	-4.00564e-163	4.24116e-162	-8.78685e-164	-4.48374e-163	5.04411e-164	-3.20959e-162	-3.15988e-162	-4.00856e-162	5.00346e-164	-3.02951e-162	3.81364e-164	-5.67569e-163	4.67612e-163	2.26631e-163	-2.71215e-162	2.87234e-162	-2.1939e-162	7.15301e-163	4.58424e-162	4.61611e-163	3.41936e-163	-2.23241e-163	-2.33987e-162	-4.15248e-163	2.50379e-163	1.3635e-162	5.63107e-161
2.23081e-163	1.95798e-164	-3.03874e-163	9.43348e-164	1.49706e-164	-6.37952e-165	4.42586e-164	-3.83425e-163	-8.10655e-164	5.95632e-164	1.96162e-163	-4.87025e-163	-2.15946e-163	9.17076e-164	-4.44035e-163	-6.08778e-164	1.57633e-164	7.20352e-163	1.81332e-163	6.5666e-164	6.79034e-163	-4.84255e-164	-2.89022e-163	4.26156e-163	1.61782e-163	2.74355e-164	1.62179e-164	-2.66094e-163	-2.62945e-166	1.32554e-164	5.63708e-162
6.60526e-165	9.823e-165	-3.80846e-165	-1.94907e-164	-9.54537e-166	8.29887e-166	-1.70887e-164	-3.14839e-165	8.80699e-165	7.26576e-166	7.30519e-166	-2.27292e-164	6.34571e-164	-2.51523e-164	6.17175e-165	-7.77025e-165	-6.82698e-165	-9.9344e-165	-8.5381e-165	-3.29305e-164	1.36278e-164	-1.49069e-164	2.13104e-166	3.55652e-165	2.58861e-164	1.39436e-164	1.14522e-163	-1.13125e-164	-1.30795e-164	-4.64479e-164	5.1302e-163
-2.4528e-165	-2.6449e-166	2.48321e-165	-2.60217e-165	3.55062e-165	6.58638e-166	4.4846e-166	-1.05113e-165	-2.16908e-165	-4.68279e-165	9.86041e-166	1.02079e-165	-1.02933e-165	-2.50526e-165	-1.74108e-166	-2.76322e-165	-4.68314e-166	-7.3598e-167	-1.29422e-165	3.82235e-166	-4.79988e-165	-5.10059e-166	1.39778e-165	-2.21592e-166	-2.54878e-166	3.01185e-165	-3.1963e-167	-2.18326e-165	-3.79288e-166	3.53875e-166	4.42049e-164
-1.1004e-166	1.53112e-167	1.74683e-166	-5.94271e-166	-2.2615e-167	-8.46007e-166	2.26098e-168	6.50574e-167	2.54941e-166	1.18424e-166	6.23914e-166	4.60769e-167	-2.21732e-167	1.93582e-167	2.52783e-166	8.26383e-167	-2.56445e-166	-8.00789e-167	9.96148e-168	2.12539e-167	-5.82526e-166	-1.2464e-166	5.99605e-167	3.39386e-166	1.77295e-166	6.53628e-167	2.39346e-166	4.01372e-167	6.4597e-168	-1.39384e-167	5.26734e-165
5.20491e-169	-8.1591e-168	3.4501e-169	-1.19995e-167	-1.68213e-167	-1.77347e-167	4.07816e-169	-3.11861e-168	-1.6183e-167	2.21278e-167	5.6227e-168	-3.92264e-168	3.53593e-167	-1.26376e-167	1.24418e-168	-2.60674e-167	-7.40325e-168	-8.00938e-168	-4.92571e-167	5.84314e-169	-3.18764e-168	3.19801e-167	-3.13376e-168	-9.51635e-167	-1.73687e-168	5.86693e-168	-4.74841e-167	-1.66573e-168	-7.11674e-169	2.02043e-167	4.5866e-166
-1.81303e-169	-3.4286e-168	-3.82021e-169	3.98752e-168	7.14631e-169	2.02024e-169	6.21426e-169	4.87478e-169	8.73602e-169	2.20112e-170	-7.82748e-169	-7.38759e-169	8.06375e-168	-1.43735e-168	3.47057e-169	1.38252e-169	-1.80461e-169	-2.48456e-169	-3.28184e-170	9.98715e-169	-4.77945e-168	5.68127e-171	-1.73502e-169	5.84005e-168	7.7e-168	-1.36099e-168	-7.92473e-169	1.22934e-168	-4.04505e-169	4.63733e-170	4.62013e-167
-3.95436e-169	4.57255e-170	1.13616e-171	-2.6429e-170	6.91919e-171	-4.28198e-170	3.18405e-169	-1.81893e-169	-1.34395e-169	4.81626e-170	3.4752e-169	-4.91578e-169	-6.55815e-170	-1.18188e-169	3.21531e-170	-2.50032e-169	-3.27346e-169	1.48652e-172	-2.48679e-169	-9.22243e-170	-2.17621e-170	-7.97416e-170	-8.49235e-170	-5.0483e-169	6.92925e-171	2.12569e-170	5.41876e-169	6.27127e-170	-7.21185e-171	-1.40781e-169	4.6468e-168
-1.5206e-170	-4.47131e-171	2.14189e-170	-2.07512e-170	-2.02894e-171	3.25073e-172	-8.03745e-171	4.84636e-170	1.74469e-170	6.12222e-172	5.89264e-171	-1.65012e-170	1.55435e-171	1.05667e-170	4.32219e-171	3.77107e-170	2.2044e-170	-2.34343e-170	3.18585e-171	-3.57069e-171	1.16155e-171	-1.5059e-170	-1.87676e-171	2.25619e-171	1.25577e-170	1.42631e-170	-5.50545e-172	-1.88939e-171	3.74585e-171	3.50767e-171	3.24412e-169
-3.21637e-172	2.03469e-171	-2.26853e-172	-1.51636e-171	-3.21039e-171	-1.91379e-172	2.72087e-171	-7.62859e-172	2.88538e-172	-7.59422e-172	1.22313e-171	-2.15356e-171	-4.36797e-172	-7.12396e-173	2.51145e-173	1.03416e-171	3.74899e-172	-4.80878e-172	-1.21887e-171	2.09786e-172	-5.18593e-173	2.00358e-171	9.00462e-173	2.895e-172	9.37679e-172	-1.12863e-172	-2.72201e-171	-9.8301e-172	4.81474e-171	1.25287e-171	3.25196e-170
-5.05741e-173	-4.07236e-172	2.37684e-172	-2.27213e-173	1.46685e-172	-7.98286e-174	4.21646e-172	1.40216e-172	-2.99276e-172	-3.91096e-173	3.79283e-173	4.41476e-172	2.2663e-172	1.33238e-173	2.71712e-173	-3.54855e-173	-6.92719e-173	-7.52369e-173	-2.20312e-172	1.75382e-172	-5.17331e-173	5.32382e-175	6.03783e-173	1.17328e-173	2.11967e-172	3.74283e-172	-2.51903e-173	6.27439e-172	2.92509e-174	-1.92143e-172	4.65367e-171
7.40817e-174	-1.97612e-175	-3.92814e-173	-1.31779e-173	2.51212e-174	-1.04388e-174	-1.309e-173	-5.26273e-174	2.18896e-174	2.33723e-174	-3.70322e-174	4.51807e-173	-7.31697e-175	-4.82143e-174	8.43003e-174	-1.0323e-173	-1.18379e-173	9.2972e-174	2.38125e-173	-2.27041e-173	3.01708e-174	-2.59993e-174	-6.87085e-174	4.27324e-175	-1.6133e-173	1.12993e-173	1.25919e-174	3.23353e-174	2.81541e-173	-7.60012e-174	3.07936e-172
-6.33548e-174	-1.51381e-175	-3.07125e-175	2.63306e-175	3.90338e-175	-2.37217e-174	-8.03047e-175	7.33945e-176	1.05577e-175	-5.21573e-175	5.62926e-176	-1.76924e-175	-3.8995e-174	-1.99381e-176	1.58454e-175	2.80171e-175	6.41082e-175	1.73518e-174	8.00727e-176	-5.45671e-176	6.43304e-177	6.16849e-175	-3.02868e-174	-5.85318e-176	1.26115e-174	1.33085e-175	-6.87915e-176	-8.19596e-175	4.61848e-175	1.39094e-174	2.62715e-173
1.09496e-176	1.37832e-176	1.79757e-177	2.36341e-175	-5.79956e-176	-1.86071e-176	-2.85953e-176	2.1141e-176	-1.00643e-175	-9.59797e-177	-2.22927e-176	-2.72754e-175	2.17697e-176	1.79818e-175	-2.17168e-177	-1.40944e-176	-4.30698e-177	-3.82935e-177	-1.33839e-175	1.96142e-175	1.46597e-176	4.45515e-176	-2.62392e-175	-1.12202e-176	2.7742e-176	-2.82718e-176	3.8844e-176	-2.42502e-175	-2.86339e-175	1.91467e-177	2.30891e-174
-5.64202e-177	6.54046e-176	9.28295e-178	2.13153e-177	1.33551e-176	1.2364e-177	-3.51543e-177	-2.64964e-177	-1.14149e-177	-1.50056e-177	-4.63275e-178	-1.37113e-176	-2.68377e-177	-8.24497e-177	3.55122e-177	-3.01913e-177	2.85409e-177	-1.16037e-176	2.76497e-176	-3.49451e-177	2.34984e-177	4.4505e-176	5.88897e-177	4.85224e-177	1.52056e-177	-2.72823e-177	9.53857e-177	1.41585e-176	2.51284e-176	8.00777e-178	2.86252e-175
9.98321e-179	-5.00376e-178	-1.71256e-177	1.32403e-178	-1.34916e-178	7.29734e-178	1.03413e-177	1.03676e-178	1.54053e-178	1.01019e-178	3.69792e-177	4.14322e-178	-1.11993e-177	-2.07913e-177	-3.37945e-177	5.51836e-178	3.89603e-179	-3.10247e-178	3.78002e-178	-5.22735e-180	-2.653e-178	-9.75666e-178	-8.24169e-180	-3.96288e-178	-3.74371e-178	3.04645e-178	4.9249e-178	5.11933e-178	4.4134e-177	-2.75431e-178	2.46955e-176
-1.61894e-179	3.72456e-180	-3.26396e-180	3.49353e-179	-3.55415e-180	3.03947e-180	2.22491e-178	1.12857e-178	4.42275e-179	1.99088e-178	1.13038e-178	-1.70748e-179	-1.04719e-178	9.1196e-179	2.47526e-179	-3.71858e-180	-3.47812e-179	1.07774e-178	7.10067e-180	8.41612e-180	-2.79595e-179	-7.95156e-179	-7.63428e-180	-8.12793e-180	6.69879e-179	-1.63382e-178	-1.48022e-178	4.27608e-178	8.54797e-179	6.85107e-180	2.17751e-177
-3.56683e-180	-8.64329e-180	-1.65417e-181	-1.27465e-179	1.27465e-180	2.02634e-180	5.60061e-181	1.93952e-181	-5.57188e-180	2.94705e-180	4.50852e-180	-8.66927e-181	-1.49358e-179	-6.00546e-180	-8.17417e-180	-1.14224e-179	-3.2147e-180	2.91181e-180	-5.95535e-179	-1.48988e-180	-6.8141e-181	-7.99566e-183	1.42208e-180	3.34632e-180	4.96866e-180	2.67552e-182	-1.35853e-179	-1.12908e-180	4.91015e-180	-2.35574e-179	2.04414e-178
4.47384e-181	9.8713e-181	-4.15824e-181	-2.09168e-181	6.57116e-182	-1.72842e-181	-2.32102e-181	1.1193e-181	-1.33805e-180	-1.75772e-180	4.84219e-182	1.49595e-181	1.18032e-180	-6.78022e-181	1.33842e-180	4.87637e-182	4.42166e-182	-2.02397e-180	6.04802e-181	-1.10727e-181	-2.61751e-181	5.49807e-181	1.43286e-181	-5.50235e-181	1.0314e-181	3.18988e-181	-2.48361e-181	-2.1975e-181	-1.79587e-180	3.8166e-181	1.6538e-179
4.61889e-182	3.25061e-181	2.58996e-181	-1.67771e-182	-1.91874e-181	1.06058e-182	-6.78135e-183	-8.08538e-182	1.01699e-181	-1.29239e-181	-1.97159e-182	-1.18939e-182	-4.01428e-182	6.72771e-182	3.54495e-182	-1.35747e-182	7.87609e-182	-2.25445e-182	-1.27413e-182	-8.02823e-182	-5.56542e-183	2.15501e-182	4.76066e-183	1.05613e-182	2.73693e-181	-1.27591e-182	7.58755e-183	9.49692e-183	-2.12633e-182	6.69213e-182	1.98462e-180
3.73716e-183	-1.42581e-182	3.98867e-183	-3.66753e-182	-1.70275e-183	1.27646e-183	1.81512e-182	-2.59772e-184	-5.70858e-184	1.98961e-183	-9.19765e-184	-4.88248e-184	-3.84076e-184	2.34815e-184	-8.45542e-183	6.50902e-184	6.31039e-183	-4.59231e-183	-7.57573e-183	3.67328e-183	-6.03774e-183	7.582e-183	1.09469e-183	2.19321e-184	2.7538e-183	-5.3516e-184	9.45119e-183	6.2524e-183	1.35009e-182	1.44048e-183	1.64762e-181
-1.50613e-184	4.14732e-185	1.67124e-184	9.53125e-186	-2.8774e-184	-1.333e-183	-1.35447e-184	-4.65709e-184	-5.31245e-185	-1.97926e-185	-4.18005e-184	2.72523e-184	-5.9232e-184	-4.1901e-184	3.00605e-185	-1.78975e-184	3.08094e-184	3.1286e-185	2.40758e-184	-8.16882e-184	1.65336e-184	1.09943e-184	-2.96574e-185	-5.80119e-184	-3.47187e-185	1.01253e-185	-8.83684e-184	-2.74198e-183	-2.27059e-185	5.79714e-184	1.11295e-182
-1.2469e-185	-3.22599e-186	-2.22155e-184	-3.16103e-185	9.93109e-185	3.61946e-185	1.15714e-185	-8.60674e-185	1.76575e-185	5.23502e-185	-4.46046e-185	7.43212e-186	-1.31626e-186	-2.13819e-184	2.70661e-186	-8.22591e-186	-1.53148e-186	1.20612e-184	-7.61226e-186	-7.17329e-185	-3.77349e-186	1.25685e-184	4.89769e-186	-6.94249e-186	2.53048e-185	4.94599e-185	-1.36644e-185	3.82037e-184	2.11193e-185	1.45472e-184	1.83056e-183
-2.11646e-186	1.29467e-185	8.45489e-187	-6.23381e-186	8.54761e-187	5.50119e-187	1.41499e-185	-7.07575e-187	1.30169e-185	1.46146e-186	4.32609e-186	-2.93259e-186	-4.38628e-186	4.64753e-186	-4.9973e-187	4.10921e-187	3.18039e-186	-5.95828e-186	8.2825e-187	-7.46038e-186	-2.34974e-186	-2.10734e-186	-4.37991e-187	8.82384e-187	7.63826e-187	3.46117e-186	-1.22106e-187	-5.19675e-187	-1.30133e-186	-5.77442e-188	9.95168e-185
-3.62449e-188	3.59374e-187	-4.07982e-186	-6.08757e-189	-2.49874e-187	-5.07403e-187	-1.0332e-187	-8.35147e-188	1.14895e-187	-4.83082e-187	4.02195e-187	-1.39245e-186	-4.6539e-188	2.0073e-188	3.21441e-188	2.03444e-186	3.42075e-187	6.93997e-188	-4.36825e-187	-1.58306e-186	1.48505e-187	7.49314e-188	-5.76167e-188	7.61946e-187	-9.29469e-188	9.44255e-187	3.09756e-187	2.18695e-187	-9.61444e-187	-1.17318e-187	1.60702e-185
-1.20303e-189	4.31882e-188	1.2537e-188	-2.38112e-189	-2.00794e-189	-2.78765e-187	-3.86084e-188	-3.58278e-188	3.29623e-188	-4.30406e-188	7.89743e-188	-1.01307e-187	7.25087e-188	2.03492e-188	2.83017e-188	-1.14809e-188	8.99188e-188	1.41134e-189	1.71689e-188	-2.6894e-188	8.09993e-189	-1.02393e-189	-1.1997e-188	-1.49508e-187	-5.01249e-189	4.51402e-188	9.45488e-189	3.01705e-188	-9.54969e-188	-1.46594e-187	1.44133e-186
2.79225e-189	5.59244e-189	-1.56915e-189	2.63873e-189	-3.84226e-189	-2.04547e-189	2.93128e-189	-3.12378e-189	7.13961e-189	1.08311e-190	9.07247e-189	-8.48335e-189	2.2914e-190	-5.92791e-189	-4.17749e-190	-3.68273e-189	8.36341e-189	1.17359e-188	4.36252e-190	6.18817e-189	3.23112e-189	-3.41934e-189	-4.64654e-190	2.68249e-190	3.98842e-190	-1.98682e-188	-4.01988e-190	-1.4848e-189	-3.19323e-189	8.13181e-190	1.19864e-187
8.8984e-192	2.97971e-190	-1.20139e-190	4.61649e-191	3.36783e-191	3.67101e-192	-4.24099e-191	-3.9949e-190	-1.7826e-190	5.19015e-190	-4.50146e-191	1.01227e-190	-1.81156e-190	7.40944e-191	1.05343e-189	-1.09423e-189	1.10343e-190	-2.72501e-190	-5.57668e-191	-5.17624e-190	-3.00134e-191	-6.1069e-191	-4.96452e-191	-2.20198e-190	1.04774e-190	2.00638e-190	1.65615e-189	2.73052e-190	5.87399e-191	-3.62868e-190	8.17223e-189
9.08697e-192	-4.12573e-191	9.54688e-192	1.22479e-191	6.8327e-191	-2.36113e-192	8.57108e-192	4.17893e-191	1.28588e-190	-4.54911e-192	-3.72108e-191	2.45572e-191	1.15698e-190	-7.98835e-191	1.12419e-191	-9.01688e-192	-6.0659e-192	-6.8663e-191	1.70622e-191	-6.8342e-191	-1.40248e-191	1.31183e-191	-1.80627e-192	-2.39892e-191	-4.05879e-192	-1.25278e-190	-1.4198e-191	-9.32689e-192	2.05164e-192	4.29893e-192	9.76217e-190
-3.08011e-192	7.82453e-194	1.25049e-192	4.94311e-193	1.43119e-192	-1.16649e-191	-4.89389e-192	8.7535e-193	-6.46556e-192	-9.25427e-194	4.45006e-192	-1.238e-192	-9.10382e-194	-1.13903e-191	-8.24713e-192	-4.41203e-193	9.00078e-193	5.47997e-193	1.43024e-192	7.29274e-194	-8.54507e-192	-4.92071e-193	-6.97449e-192	-2.20925e-192	2.04394e-192	9.83882e-193	-7.75428e-193	-2.06137e-192	4.16998e-192	-4.60831e-193	8.78519e-191
3.06931e-194	-7.51665e-195	-4.87575e-194	-2.62882e-193	7.01986e-194	2.39285e-194	-8.10574e-194	1.28134e-193	2.57523e-193	4.09391e-193	9.29463e-193	-1.99364e-194	7.01932e-194	4.95567e-193	5.37086e-194	1.64086e-192	5.05856e-193	-1.99382e-193	-1.5539e-193	-6.66103e-195	-1.49078e-193	-3.34555e-194	-2.71504e-192	-6.81834e-193	2.32981e-193	-2.40226e-193	3.64729e-193	-2.91595e-193	1.08308e-192	2.73627e-195	1.11919e-191
4.32322e-194	1.23901e-195	1.03059e-194	2.62736e-194	-1.86565e-194	-4.15631e-194	1.05548e-193	-3.3347e-194	1.72356e-194	-3.4105e-195	4.03374e-195	-2.19982e-195	2.94369e-194	-6.57686e-194	-6.82918e-194	-1.16753e-195	3.87383e-195	4.28005e-194	8.11072e-196	-2.60498e-194	4.90642e-196	1.55139e-195	-1.40086e-194	5.73949e-195	1.80875e-194	-1.71759e-194	-3.58977e-194	1.55365e-194	3.4315e-195	1.74185e-195	6.58906e-193
1.41411e-195	1.45272e-196	-4.27139e-196	-1.11785e-195	2.60764e-196	-3.30718e-197	-5.94096e-196	8.83416e-195	4.46692e-196	4.39506e-195	-3.29234e-196	-2.14761e-195	2.07886e-196	-9.65011e-197	2.4071e-197	-3.67138e-195	3.33711e-195	-7.11694e-195	4.76973e-195	1.91225e-197	3.90961e-196	2.75685e-196	1.36056e-195	-7.05485e-195	2.4091e-195	-1.86494e-195	1.02661e-195	-1.97996e-195	-3.39673e-196	-3.78411e-195	5.98743e-194
1.65593e-196	-9.83025e-198	-2.08047e-196	7.4665e-197	-4.40055e-197	1.91028e-196	1.31306e-196	2.96741e-196	-1.46423e-197	-4.03738e-198	1.38261e-199	9.82715e-199	2.27904e-197	2.94297e-196	2.0304e-195	-1.12063e-196	-2.05335e-196	-1.38093e-196	-2.14296e-197	-1.78684e-196	5.23608e-197	4.03399e-196	-4.6061e-197	-2.40076e-197	6.34637e-197	-1.41445e-196	-8.25011e-197	6.27229e-198	-1.38045e-196	5.67843e-200	5.10172e-195
-2.94358e-198	-8.99707e-198	-1.50739e-197	1.2797e-196	4.97444e-197	1.6819e-197	2.22911e-198	1.15727e-198	3.33119e-198	-7.67887e-198	-1.51679e-198	9.95936e-198	3.25708e-197	-5.54187e-198	4.86268e-197	-8.62125e-197	-9.60642e-198	3.74092e-198	-6.09941e-198	-2.40515e-197	3.84418e-198	1.01398e-197	1.22081e-197	-1.53051e-198	1.82196e-198	9.88579e-198	1.52288e-197	-3.74228e-198	3.59509e-198	-2.83251e-198	5.287e-196
7.10413e-199	2.16233e-199	6.52515e-199	-3.8594e-198	-3.3843e-198	3.38926e-199	-2.39561e-198	4.40681e-199	-6.77102e-200	1.11055e-199	-1.11635e-198	-1.7202e-198	-1.76085e-200	-1.75105e-198	-1.09242e-198	5.8745e-198	-8.48217e-200	5.3002e-199	-5.43333e-198	-1.74066e-198	-3.82152e-198	-1.66204e-198	-6.37564e-199	-6.6074e-200	1.75523e-200	5.32162e-200	1.98206e-198	1.71647e-199	-4.17797e-198	2.08663e-198	4.62141e-197
-1.10112e-199	-7.2951e-200	-3.93576e-199	3.68151e-199	-2.05311e-199	6.8066e-201	2.17315e-198	1.03176e-199	2.43753e-199	4.39905e-201	-8.45975e-200	9.48769e-201	-2.47401e-199	5.51838e-200	-7.54137e-201	1.61252e-200	4.7785e-201	-1.21892e-199	-2.3767e-200	-9.80422e-201	-1.51527e-199	-1.49029e-199	-1.71547e-200	2.90782e-200	-2.46072e-199	-4.97153e-199	5.42095e-200	-1.72453e-199	4.05349e-200	1.63076e-199	5.78225e-198
-2.17107e-202	1.91389e-200	-2.0118e-200	1.88572e-201	8.67308e-201	1.95092e-202	-5.79822e-201	6.96472e-200	-2.42769e-200	-2.74038e-201	1.6993e-200	-2.54778e-200	-3.25438e-200	3.50621e-201	3.06676e-202	-1.82671e-201	8.32306e-201	1.49477e-200	1.76143e-201	1.65817e-200	-8.09425e-202	6.31337e-201	-3.72094e-201	-7.98595e-202	-1.38108e-200	7.46249e-200	-2.40185e-200	1.25122e-200	-7.70637e-201	2.61866e-201	4.21893e-199
-2.45752e-203	8.32503e-202	-9.13168e-203	-8.77868e-201	-8.89662e-202	-9.71645e-202	-9.10223e-202	1.89827e-202	3.65811e-202	-2.32965e-201	1.06637e-201	-1.4468e-203	-9.01388e-202	4.49124e-202	-5.80659e-203	1.4426e-201	2.33614e-201	2.1323e-201	-1.88807e-202	-4.83568e-201	-8.05476e-202	-1.83817e-201	3.5875e-202	4.98444e-202	3.56029e-202	2.51861e-202	3.55706e-201	1.60806e-201	-4.17441e-202	-2.39509e-201	4.08952e-200
-3.88939e-203	1.3139e-202	-4.58663e-203	-5.12679e-202	-7.14206e-202	2.62975e-203	6.8557e-203	3.28305e-202	1.79317e-203	-6.7271e-204	-7.68431e-203	1.78441e-202	-3.68086e-203	1.57783e-202	1.19111e-203	-9.19181e-203	-5.90573e-203	5.48429e-203	-1.06905e-203	-1.11952e-203	1.36968e-202	-3.20866e-203	3.30759e-202	-3.96068e-203	7.03875e-202	8.65213e-203	-6.37978e-203	-9.29944e-203	2.08849e-202	3.83844e-205	4.27619e-201
-2.99819e-204	-7.39002e-203	4.60114e-204	3.88216e-205	-3.04212e-204	-1.48866e-203	1.98625e-203	2.00592e-203	1.295e-203	2.25984e-204	2.98993e-204	6.50839e-204	1.23678e-203	6.90448e-205	-5.63743e-204	-2.95299e-203	1.65514e-203	-2.48237e-203	-3.45174e-204	4.02896e-203	-1.2637e-204	-3.71666e-204	1.1784e-204	4.25665e-203	3.43536e-204	8.4885e-203	-1.72224e-204	7.42343e-204	6.69925e-204	-7.7842e-204	4.58463e-202
1.07097e-205	2.4656e-204	-5.74684e-206	-2.59196e-205	7.0938e-205	1.97342e-206	-9.74147e-205	4.85879e-204	-5.37186e-204	1.8151e-205	3.39227e-205	-2.53415e-205	8.33753e-206	2.61435e-204	-6.93415e-205	-1.61751e-204	-7.47049e-206	-3.15128e-205	-6.72111e-206	4.34547e-207	1.49476e-204	-1.80247e-206	-2.3288e-204	3.08636e-204	-6.13004e-205	8.39147e-205	5.56151e-204	5.61287e-205	1.38735e-204	3.76405e-205	3.73341e-203
1.44005e-205	1.10087e-205	9.98662e-207	-4.8721e-206	4.24092e-206	-1.67365e-206	1.12415e-206	-1.61584e-205	5.07251e-206	1.61836e-205	-1.67501e-206	2.45405e-207	1.25049e-205	3.21984e-208	-6.52083e-207	-3.36514e-206	2.90642e-205	5.58729e-205	-3.64373e-205	-4.05999e-206	1.60328e-206	-8.14449e-206	7.97029e-207	-5.90439e-206	-9.12896e-206	-1.22937e-205	-3.02838e-206	8.62934e-206	2.68655e-205	-4.73498e-207	2.96511e-204
4.73759e-207	2.56763e-206	3.63857e-207	-2.25864e-206	-3.73631e-207	1.06555e-206	-1.07936e-206	-4.29129e-207	-2.60984e-207	3.04657e-207	-1.55917e-207	1.8358e-207	-5.18831e-208	-7.59413e-209	3.78327e-207	6.88614e-207	3.08879e-207	-1.72802e-206	2.5629e-206	-4.45127e-207	2.23478e-207	-2.27741e-206	-1.01357e-207	1.43275e-208	9.97421e-207	1.72152e-207	-3.40655e-206	-6.72836e-206	-4.15846e-207	-1.51345e-207	3.01763e-205
8.90125e-209	1.59942e-208	1.16647e-207	2.67981e-207	1.61121e-208	3.86396e-208	2.43572e-208	-9.49758e-208	-1.533e-207	-2.54066e-208	-2.24711e-208	-1.97083e-207	-1.26889e-207	9.11276e-209	-7.86022e-209	-2.03614e-208	3.12966e-207	1.15618e-207	3.68369e-208	7.60767e-208	1.4274e-207	3.49504e-207	4.53529e-208	2.06158e-208	5.09943e-208	-6.90568e-208	-2.04542e-209	9.17629e-208	-1.49033e-208	1.08452e-207	2.58302e-206
1.59739e-208	-5.03227e-209	-2.27311e-208	5.55482e-208	-3.29865e-209	-3.6374e-209	8.09187e-209	2.49786e-209	3.69739e-209	-1.6585e-209	-1.13592e-208	3.54671e-209	2.43614e-208	2.45854e-209	1.25599e-208	-4.05578e-210	-1.39918e-209	3.41811e-209	6.90466e-209	-1.57823e-208	-9.42721e-210	-1.43983e-209	-8.79729e-209	-7.42551e-209	1.28681e-209	9.48993e-209	-3.93293e-209	-1.87965e-208	7.74808e-210	-7.06193e-210	2.57955e-207
4.73849e-209	-2.13688e-209	-1.6011e-209	-3.8358e-211	-3.53903e-210	1.40194e-210	5.11551e-210	5.80857e-211	3.84011e-210	-5.09158e-210	-8.66841e-210	1.18238e-209	-5.79446e-210	8.69533e-211	9.80475e-210	-4.02925e-210	2.16294e-210	-8.44842e-211	1.07934e-209	-1.16831e-211	9.40554e-211	-8.30498e-210	-2.66924e-210	1.32813e-209	-3.67722e-210	-3.45562e-211	1.10137e-209	-1.33099e-209	-2.13988e-212	1.13675e-209	2.24557e-208
-1.14195e-210	6.68352e-213	1.31056e-210	-1.4146e-210	-8.64941e-211	1.26173e-210	5.06926e-211	5.20145e-211	-2.73041e-211	8.27384e-212	7.12498e-213	3.9889e-211	-6.17325e-212	-9.88572e-211	-5.64321e-213	8.81634e-211	-7.10714e-212	-3.26805e-212	4.28126e-212	7.45663e-212	4.14374e-211	3.82717e-210	-4.45704e-211	4.228e-211	1.43634e-210	7.74178e-212	-1.69573e-210	2.64252e-212	-5.11967e-211	-5.5594e-212	1.88616e-209
-1.76264e-211	-1.45587e-211	5.87925e-211	2.22849e-213	2.25423e-212	-1.90874e-211	-5.3013e-212	-1.12875e-211	-5.16304e-212	1.14234e-212	3.04927e-212	-2.77574e-212	-2.93688e-212	1.59607e-212	1.25469e-212	2.68381e-212	-4.13042e-213	-1.48459e-212	1.28476e-212	-3.17372e-212	-1.61392e-211	4.96007e-212	8.14705e-212	-7.43475e-212	3.42469e-211	4.59786e-211	2.98536e-212	-4.05333e-212	-2.07079e-212	3.09253e-212	2.85198e-210
1.29963e-213	7.03121e-214	2.33942e-213	5.93082e-214	2.84972e-212	9.26591e-214	-6.43348e-214	2.06853e-213	-1.58263e-213	1.41045e-213	2.36703e-213	4.79401e-213	-9.90047e-213	-1.5228e-212	1.2891e-212	1.11252e-212	5.15415e-214	6.20573e-214	2.7365e-213	2.01221e-212	4.09075e-213	1.37749e-213	-4.58086e-213	-7.14271e-213	3.80385e-213	-8.75173e-213	4.10089e-213	-6.08892e-213	1.5423e-212	7.83744e-214	1.76508e-211
-1.65763e-214	2.53131e-214	4.07079e-214	-1.63037e-214	3.59107e-214	1.42356e-215	1.52078e-214	3.5357e-215	9.32515e-214	5.72888e-215	-3.33252e-214	5.63685e-214	2.98965e-214	2.9596e-215	-4.88868e-214	-6.24488e-215	3.74949e-214	-7.75773e-214	-5.57183e-214	2.74711e-214	2.21485e-214	3.06184e-213	-6.77247e-214	-7.62624e-215	1.66034e-214	-8.2448e-214	-5.64612e-215	-3.97996e-214	1.53483e-214	-5.41442e-214	1.24758e-212
-2.41907e-215	3.07809e-215	2.31404e-216	7.29169e-215	1.25729e-214	-3.17562e-215	-6.97797e-216	1.24318e-214	3.39694e-215	4.46645e-215	-2.58003e-215	1.31959e-215	-2.09741e-216	2.13552e-215	-1.11203e-215	-1.50943e-215	2.59034e-215	5.99487e-215	3.11324e-215	-1.87385e-217	1.24558e-214	-1.58326e-215	3.71633e-216	6.9425e-215	-2.74926e-215	1.86332e-215	1.82394e-214	-6.62992e-215	9.47325e-215	-4.8328e-215	1.35486e-213
-1.21801e-216	1.02204e-216	1.87378e-217	8.10138e-216	-5.7003e-216	2.53311e-216	9.46997e-216	-7.76472e-217	2.09997e-216	8.35432e-216	-3.1589e-216	-3.18335e-216	5.13766e-216	-8.74283e-217	1.00958e-216	-1.72134e-216	2.06588e-216	-8.08944e-216	5.84456e-217	-2.64247e-216	-2.03391e-216	-5.06569e-216	3.42924e-217	-2.12838e-217	-7.41512e-216	1.16476e-215	1.60843e-216	5.31107e-216	-5.323e-216	-9.265e-218	1.06984e-214
-4.73465e-217	-1.43456e-216	7.30043e-217	4.22679e-218	-1.46119e-216	-5.15738e-218	2.43686e-216	7.93023e-219	2.78326e-217	3.06694e-217	-3.57286e-217	-7.75044e-218	5.08019e-217	-2.2124e-218	-5.46557e-217	4.18504e-217	-3.30502e-217	-3.66734e-217	7.57526e-218	-2.46337e-219	6.19274e-217	-1.04609e-216	-2.80087e-216	6.64932e-217	-1.11398e-218	7.56399e-217	2.57876e-217	3.83181e-217	5.07458e-218	5.85285e-217	1.71041e-215
2.32025e-219	-1.09704e-219	-4.66352e-219	3.45197e-219	-4.57687e-218	6.04912e-219	5.70219e-218	4.06747e-218	3.07802e-217	-1.82857e-217	-1.48489e-217	5.89863e-218	8.8158e-218	-1.18032e-219	-9.45626e-219	3.90458e-218	-1.2611e-219	-5.28737e-219	-1.43228e-218	-1.67247e-219	2.25806e-219	-2.92258e-218	1.28644e-219	2.35366e-218	2.03104e-217	6.78842e-219	-4.30406e-219	2.42942e-218	-4.06988e-218	1.0238e-217	1.45744e-216
-2.18779e-220	-5.6881e-220	-1.66819e-218	-4.09703e-219	-1.15847e-219	6.42558e-219	4.44585e-219	-3.53299e-219	-1.86452e-219	4.4186e-219	3.42303e-219	-3.81815e-220	-2.67161e-219	7.91915e-220	-5.76477e-219	3.98166e-219	3.73309e-219	-1.27109e-218	3.57366e-219	1.49129e-218	-2.96279e-219	5.48783e-219	2.46978e-219	2.52489e-219	1.22607e-219	-2.24075e-219	5.11292e-222	1.17061e-218	8.4052e-219	-8.65052e-219	1.41037e-217
-1.71027e-221	1.4825e-220	1.12729e-219	3.35818e-220	2.21722e-220	1.27526e-220	-1.37564e-221	4.04647e-221	-1.83967e-221	-9.83814e-220	3.23194e-221	-3.95851e-221	-1.56247e-221	5.57154e-220	9.9678e-222	-8.04202e-221	-9.10336e-222	-2.34643e-219	-3.76479e-220	-4.48381e-221	-8.7381e-220	-3.59059e-220	6.00389e-221	5.51597e-220	-1.77938e-220	-1.99066e-219	-5.66596e-221	-2.01294e-220	1.61885e-220	-9.31834e-221	1.10722e-218
-1.27372e-221	-3.51944e-221	-8.47128e-223	-1.65032e-223	-1.68342e-222	9.08506e-222	-6.83675e-221	-2.18427e-222	7.97768e-223	8.17078e-222	-2.99825e-223	-8.8403e-221	2.37371e-221	-2.55788e-222	3.9193e-221	4.4215e-221	1.40023e-221	1.66186e-221	1.02569e-221	1.71705e-221	-1.4759e-221	-7.6027e-221	-3.48299e-221	-4.80799e-222	-3.16645e-221	1.76287e-221	-9.97222e-223	2.75749e-221	6.18076e-223	1.41674e-221	6.18761e-220
1.40313e-221	8.07521e-223	-3.22239e-222	2.93369e-222	1.18915e-222	3.91927e-223	7.709e-222	-9.15292e-223	8.39616e-223	-3.65339e-222	-1.16593e-222	5.71217e-222	-1.32012e-222	9.38892e-223	2.63992e-222	-1.03458e-222	-6.044e-222	-9.58581e-223	-9.23586e-224	1.12333e-222	2.00486e-222	-1.86274e-221	-9.74085e-223	3.99048e-223	-4.70739e-222	1.34157e-223	9.44993e-222	-6.77916e-223	1.84647e-222	1.26849e-223	9.56712e-221
1.7938e-224	-1.0816e-223	-2.8961e-224	-3.40344e-224	7.36174e-224	4.49453e-223	-4.01843e-224	1.48857e-223	-2.03706e-225	5.73793e-224	-1.79721e-223	6.28386e-223	-5.67318e-224	2.48997e-224	-6.84871e-223	-5.39298e-223	3.77853e-224	-5.1976e-224	1.9223e-223	1.38079e-222	-6.04257e-225	3.70055e-223	1.60111e-224	-1.51991e-223	-3.09859e-224	9.94682e-223	-5.58873e-223	2.57591e-224	-1.67289e-223	-5.32175e-223	7.59117e-222
-3.27197e-224	-1.22906e-224	-5.99513e-225	-4.5873e-226	-6.3433e-226	3.83086e-225	1.51719e-224	4.13795e-225	1.44059e-224	1.50221e-224	-2.83187e-225	6.98853e-225	-6.58754e-225	2.62927e-224	-3.77436e-225	-6.22853e-224	7.83625e-224	6.08973e-225	-1.49401e-224	9.56533e-225	7.64944e-225	-4.93752e-225	1.21603e-223	-4.97895e-225	1.24664e-224	2.60233e-223	6.19745e-225	-5.50089e-224	2.0254e-224	6.77727e-225	8.22491e-223
-1.47335e-225	-4.35603e-225	1.42922e-225	1.10184e-225	-1.582e-228	-1.90136e-224	-1.04133e-225	-1.22603e-224	7.12482e-227	8.41584e-226	8.60136e-226	-9.00871e-225	1.74586e-225	1.6796e-226	-9.41885e-225	-2.11745e-226	3.36909e-226	-9.11718e-226	3.74348e-225	7.97093e-225	2.85027e-226	4.51468e-225	-2.34223e-225	-2.04534e-225	2.89836e-225	-2.15034e-225	-1.70461e-225	-1.06811e-225	4.40363e-226	-4.5267e-225	9.79422e-224
1.9599e-226	7.38501e-226	3.39972e-227	-7.70413e-227	-5.30113e-227	-5.02327e-226	1.01926e-226	3.08743e-227	-3.8712e-226	-8.69813e-227	-9.80219e-227	-1.28552e-226	5.25199e-226	-1.2259e-225	-2.04014e-226	2.40589e-226	2.20689e-226	4.51792e-226	1.21881e-226	5.58402e-227	-5.02106e-227	-1.37475e-226	-3.43617e-226	5.25972e-227	-7.89819e-226	-2.7105e-226	-1.23627e-228	-1.65426e-226	-9.13231e-227	3.95979e-226	7.77898e-225
-1.05122e-227	2.20969e-228	-1.84525e-226	-1.74017e-227	-1.54907e-227	-3.5516e-228	-9.962e-228	-1.82328e-227	-1.3069e-228	8.50987e-227	5.69748e-228	5.54471e-228	-2.16454e-227	-4.85252e-230	3.34125e-228	-3.54856e-227	-1.80633e-227	-8.09028e-227	-5.16457e-229	-2.68879e-229	2.89395e-228	-1.39123e-227	7.38242e-229	-9.10092e-228	8.55726e-228	1.59814e-227	1.03385e-226	-2.61761e-227	-2.88279e-228	-3.02045e-227	7.33639e-226
-1.16503e-228	1.83675e-229	-1.57128e-228	5.20278e-229	-1.13979e-228	4.79722e-228	-5.49066e-230	9.69715e-228	6.48147e-228	-1.4122e-228	1.49412e-228	-3.43863e-229	1.0303e-228	6.10602e-230	3.52016e-229	-1.43209e-228	8.58664e-229	2.45136e-228	-2.01944e-228	1.62257e-229	6.68988e-228	-2.16796e-228	-1.95756e-229	-1.77297e-229	-5.53022e-229	1.25549e-227	1.06853e-228	5.40832e-228	1.37243e-228	-1.27377e-228	6.86901e-227
6.51698e-230	-2.15135e-230	-3.51474e-229	-3.88454e-229	-3.21177e-230	1.04045e-229	-3.15169e-229	1.30866e-229	2.01635e-229	-9.5669e-229	-3.51646e-230	-2.28159e-230	-9.62897e-230	-4.79249e-230	1.74745e-229	1.17761e-228	1.57968e-229	5.78253e-231	4.09672e-229	1.75265e-229	-4.6923e-230	4.38987e-230	-1.05708e-229	-1.04267e-230	-2.64278e-229	1.78287e-230	1.29601e-229	2.63659e-230	1.8935e-229	-2.54097e-229	5.95885e-228
1.99571e-231	-7.80057e-231	1.86155e-232	-1.94254e-230	2.83135e-231	-6.18729e-231	4.36031e-230	-2.19127e-230	3.14438e-231	4.93155e-231	2.00944e-231	-3.09445e-232	1.77953e-230	2.44079e-230	-9.81632e-231	3.38741e-231	3.68611e-230	9.20215e-232	-4.72796e-230	1.0759e-231	5.59261e-230	9.19471e-230	-1.51207e-231	1.47635e-230	5.77622e-232	-4.66378e-231	-1.66133e-231	6.16342e-230	-1.83243e-230	-7.37637e-232	5.07628e-229
-1.07914e-231	1.0218e-231	9.48226e-231	-3.67156e-232	4.23858e-232	-2.01451e-233	5.4503e-231	-1.40957e-232	3.34344e-233	9.04498e-232	-5.78408e-233	6.10705e-233	-3.30963e-231	4.96515e-231	-2.23954e-231	9.02517e-232	-1.68712e-232	5.51446e-232	3.77657e-232	-1.22318e-232	4.13545e-232	4.05404e-232	-3.43172e-232	-2.34354e-232	-4.08347e-232	-2.56765e-231	-1.02268e-232	1.63197e-231	7.77763e-232	2.54253e-230	6.39892e-230
-6.55543e-233	-8.1149e-233	5.97238e-232	-8.27392e-232	-1.02028e-232	-1.54712e-233	5.14223e-233	-1.1067e-232	-2.67954e-234	2.24687e-233	-1.02141e-232	4.94054e-233	2.76539e-232	1.81924e-232	4.73129e-234	-2.30031e-233	-3.84273e-233	-7.26532e-233	-2.96807e-232	-3.08235e-232	-1.39135e-233	-8.29874e-234	-8.7114e-233	5.81827e-233	1.7282e-233	-4.1662e-234	9.81876e-234	-5.59671e-233	3.73905e-232	-6.12567e-232	4.47116e-231
9.29372e-234	2.51509e-234	6.28758e-233	2.02482e-234	1.18228e-234	-1.01741e-233	-3.09474e-233	-1.37186e-232	5.72187e-233	4.89069e-233	-2.22565e-233	6.72076e-234	-7.0429e-235	7.41576e-234	-3.57482e-233	-8.89848e-234	4.63844e-234	-4.9181e-235	-5.43679e-233	-7.3524e-234	-4.50522e-234	-1.45575e-233	-1.65542e-232	-2.86592e-234	7.31306e-233	8.26485e-234	7.3283e-234	3.39626e-234	-4.49643e-234	2.7243e-234	7.97731e-232
-2.04224e-234	-3.45158e-235	4.07709e-234	1.02694e-234	2.01559e-234	-1.06831e-234	-1.14222e-234	-5.69823e-235	-1.91362e-234	-4.64339e-236	-3.18471e-236	2.6053e-234	1.38885e-234	-3.98764e-234	2.8402e-236	5.73722e-235	-2.73057e-234	-1.83167e-235	2.17925e-235	-3.96924e-234	-7.38031e-235	2.04002e-234	-1.72912e-235	1.35527e-235	-2.16912e-235	-1.36652e-235	2.0815e-234	-1.24363e-234	1.05019e-235	1.59614e-234	3.84304e-233
1.95887e-235	2.37184e-237	-9.37166e-236	-7.86166e-236	-2.11078e-235	-1.27541e-235	1.89644e-235	-7.22247e-236	-3.39103e-235	3.27501e-237	1.50608e-236	1.21454e-235	-9.5416e-237	1.52879e-234	-2.17336e-236	5.09725e-236	-3.77372e-236	7.05924e-236	4.65161e-235	-1.82304e-236	4.35791e-236	-2.39072e-236	-2.2093e-236	-2.61706e-236	-2.51655e-235	-3.31758e-236	-3.8423e-235	-3.53466e-235	-5.27409e-235	-1.17545e-235	5.43596e-234
-1.77078e-236	1.9106e-237	3.88161e-238	7.76337e-237	1.64646e-237	-1.1529e-236	-1.133e-236	1.40365e-236	7.29944e-236	2.04171e-237	-2.23823e-236	8.72067e-238	1.18695e-236	2.03459e-237	-2.38831e-236	-3.69165e-236	-4.95205e-236	-2.74473e-236	1.46186e-236	-4.69009e-237	2.84631e-236	-3.29919e-237	2.06816e-237	-8.74989e-237	-2.11394e-236	1.29778e-236	-3.24212e-237	-3.81967e-237	1.00462e-236	9.73904e-238	4.30362e-235
1.29227e-237	3.11914e-237	1.47142e-237	-1.13331e-238	-1.6463e-237	-1.57408e-238	1.94046e-238	4.79532e-238	1.91661e-238	1.27007e-237	-4.34226e-238	-2.26278e-238	7.33919e-238	7.81638e-240	-1.71973e-237	8.72258e-238	-2.25419e-237	-2.70317e-239	-5.27601e-238	2.09565e-239	-2.41531e-237	1.4166e-238	1.5459e-239	-1.71357e-237	7.11914e-238	-9.58913e-238	-1.26322e-238	-1.58146e-237	1.15934e-238	-3.75711e-237	2.82968e-236
2.57848e-238	-3.53379e-238	1.21004e-238	6.80822e-239	-5.64165e-239	1.30401e-239	-1.85134e-239	1.30524e-239	3.16578e-240	1.54642e-238	4.8419e-239	2.51312e-239	-5.75767e-238	-3.9623e-239	-6.34322e-239	-3.1995e-238	1.10006e-238	-1.29754e-237	-7.67168e-240	1.8884e-238	-4.76128e-239	-1.35046e-239	5.79739e-239	2.67612e-238	-1.04767e-239	-1.47517e-238	-2.15573e-239	1.34491e-238	2.84868e-239	7.75528e-239	4.5423e-237
-5.99468e-241	-7.3745e-240	-3.00347e-240	-7.01305e-242	-7.50929e-239	-4.53599e-240	-9.93231e-240	1.71414e-239	-5.8706e-240	-2.03652e-240	-1.22398e-239	-2.02439e-239	-1.67707e-239	1.04149e-240	-3.17475e-240	-9.08074e-240	1.06401e-239	5.01863e-239	-9.8088e-241	4.96624e-240	-1.60702e-239	5.4491e-240	6.403e-240	2.12937e-239	-6.80894e-241	9.89797e-240	-4.27827e-240	-3.39987e-239	9.9124e-239	1.19279e-239	4.64106e-238
-1.00053e-240	6.65374e-241	-2.31652e-241	-6.91021e-242	2.76783e-240	-3.71091e-242	1.44607e-241	3.19693e-241	-2.91517e-240	3.31221e-241	2.466e-240	-2.09174e-241	-1.16521e-240	-1.32461e-241	6.37971e-242	-1.16077e-241	6.81051e-241	-2.50877e-241	-1.40979e-240	1.72493e-240	-1.18644e-241	-8.97038e-241	-2.48209e-241	-2.23158e-240	9.40672e-241	-2.46719e-241	-1.11248e-240	-3.2599e-241	-5.50235e-240	1.08018e-240	2.94055e-239
1.09525e-242	9.348e-243	-9.06621e-243	1.05639e-241	-4.25636e-242	-2.63297e-241	-6.82305e-242	-2.19153e-242	-4.35942e-242	2.71218e-241	3.58704e-241	-1.01735e-241	-3.76814e-241	3.90224e-242	-7.08505e-242	7.63892e-242	-1.38675e-241	3.09327e-243	3.40158e-242	-8.19888e-243	7.47273e-245	2.99163e-241	9.53981e-242	-9.62168e-242	3.33779e-241	8.75705e-243	-3.99956e-242	1.62268e-242	-1.4055e-242	1.07023e-241	3.06401e-240
1.0184e-242	1.33306e-243	4.01995e-242	-1.69548e-242	-6.17944e-243	-1.54656e-243	-1.1863e-242	8.92206e-243	2.66322e-244	-1.12477e-242	-2.90483e-242	-4.0182e-243	3.32113e-243	-5.91266e-243	-1.00157e-243	2.7192e-243	3.17651e-243	-8.43319e-243	-4.87794e-243	-8.77217e-243	3.48965e-243	-1.10198e-242	-1.4597e-242	1.48385e-242	-1.56573e-242	7.20028e-243	5.13405e-243	2.82378e-243	1.61452e-242	-3.37249e-242	3.04608e-241
2.70706e-244	2.35853e-243	-2.62122e-244	8.54418e-244	3.93647e-243	-1.75882e-243	-2.1326e-245	-2.77835e-244	3.55139e-244	6.92945e-244	-1.44119e-243	-8.56505e-244	-2.02475e-244	2.06405e-243	-1.96957e-244	-2.47951e-243	5.87271e-245	1.28164e-243	2.40502e-245	1.11208e-244	4.3055e-244	1.86208e-245	-6.38992e-245	-2.0389e-243	3.36783e-246	-5.31789e-245	-3.40569e-243	-3.70502e-245	-1.46531e-244	1.03809e-245	2.57128e-242
2.38012e-246	6.09659e-245	-5.15299e-245	5.6918e-245	-1.06111e-244	7.56544e-245	4.82074e-245	-9.41797e-245	9.71798e-245	6.44611e-245	-4.45433e-246	-2.77232e-245	-3.14345e-245	6.93631e-245	1.98691e-244	-1.10168e-245	-3.50673e-245	-1.43677e-244	-4.03699e-245	-2.02499e-245	-1.72495e-245	5.17915e-245	7.17657e-245	-1.30083e-245	4.67805e-246	5.10522e-245	-1.81841e-244	1.83662e-244	1.24482e-245	5.00076e-245	1.87714e-243
8.29738e-246	-5.54257e-246	-9.29207e-246	1.55315e-246	4.03463e-247	2.90007e-246	-1.376e-246	1.53007e-245	-3.99353e-246	-1.42866e-246	-3.43362e-245	-2.28246e-247	2.35857e-245	9.75629e-246	-4.17251e-246	-9.94048e-246	-2.94831e-246	-3.99117e-245	-2.29941e-246	-1.88837e-245	-3.2744e-245	1.29538e-247	1.24632e-246	8.99917e-246	2.7941e-245	4.32043e-248	-5.88612e-246	-3.15958e-247	-3.41833e-247	-2.66765e-247	2.74064e-244
1.47501e-246	-1.236e-246	-4.81496e-247	6.76838e-247	1.34336e-247	3.69856e-247	9.98532e-247	6.89707e-247	-3.35979e-246	-1.8311e-246	-1.04966e-247	-1.25566e-246	-7.62551e-247	9.73394e-247	1.88027e-246	-3.2889e-247	1.74173e-247	5.64664e-247	-2.3795e-247	-5.1913e-247	6.7286e-247	9.97115e-248	8.961e-247	4.66488e-247	1.22082e-247	1.01676e-246	-3.46901e-247	9.59539e-247	-1.26689e-247	-5.24043e-247	2.32855e-245
-1.314e-248	4.66229e-248	1.67813e-249	-6.35817e-249	-5.14922e-247	1.48961e-248	-3.56838e-248	1.85164e-247	1.45556e-248	-9.7538e-248	2.21981e-247	7.10879e-248	4.88745e-248	9.59715e-248	3.21049e-249	-1.08997e-248	1.54504e-248	-6.60496e-248	5.38835e-248	-1.70574e-248	-1.66305e-248	2.67898e-247	4.07196e-248	3.0129e-248	1.24418e-248	-1.81986e-247	1.73271e-248	-1.0435e-247	-5.44666e-249	-7.61445e-249	2.21957e-246
-9.44123e-251	8.98027e-250	4.31423e-249	2.0593e-248	-2.82043e-249	6.77932e-249	-1.37995e-248	5.36041e-249	6.97794e-249	2.06337e-248	3.00099e-250	-1.44956e-249	-6.31609e-249	1.14028e-249	1.9363e-250	-2.53808e-250	1.40332e-249	1.86639e-248	3.90883e-250	-6.92379e-252	1.31661e-248	5.26365e-249	4.44235e-249	6.78051e-249	3.00503e-249	-2.29023e-248	-9.95902e-250	1.08879e-249	1.09954e-249	2.37415e-250	1.71371e-247
1.9165e-250	-7.23421e-251	2.63465e-249	2.26348e-249	-5.21363e-251	1.04758e-250	1.21779e-249	-5.80276e-249	3.80114e-251	-3.334e-250	-4.50926e-250	-3.28637e-250	1.12509e-249	-1.23744e-249	-6.93591e-250	2.5016e-250	-3.58056e-251	3.57453e-250	-2.37822e-252	1.16501e-249	3.56767e-252	6.3051e-251	-3.1832e-251	1.45429e-250	1.46222e-250	9.21573e-252	-3.86568e-250	-4.18119e-251	-4.26197e-251	-1.3948e-250	1.93673e-248
-1.28668e-251	-1.32955e-251	-3.9143e-251	-5.44694e-252	8.52094e-252	-1.11371e-252	-6.11053e-252	-6.63727e-252	1.31307e-251	1.89182e-251	-6.98801e-251	-4.4839e-252	3.08941e-252	9.36159e-252	-3.48078e-250	-2.87072e-251	1.64681e-251	-1.53645e-251	-6.18484e-251	2.12202e-251	-2.17639e-250	-8.88852e-251	1.0406e-251	1.41512e-250	-1.35346e-251	-7.13864e-251	-1.99845e-250	1.53115e-251	-6.03782e-252	7.39801e-252	1.47564e-249
-9.34133e-253	4.28944e-251	-3.19414e-252	1.10273e-252	-1.34208e-251	7.62331e-253	7.36306e-253	2.99931e-254	2.97265e-253	-1.44962e-252	-3.66849e-252	-7.4486e-252	-1.47701e-254	-9.01729e-253	2.35424e-253	-7.30554e-253	-3.79283e-252	-2.60475e-251	-7.82739e-253	-1.67746e-251	-9.65142e-253	-8.80158e-253	1.71021e-252	1.89398e-252	-1.41397e-253	-4.30323e-252	-2.21367e-252	2.74059e-252	-3.08559e-252	-1.65627e-251	1.59716e-250
2.06077e-252	-4.27266e-253	2.79158e-253	5.33412e-253	-1.46772e-253	3.1308e-254	4.32328e-253	2.08975e-254	3.84433e-254	-8.1257e-254	7.80522e-254	3.89166e-254	-4.95579e-254	8.0418e-255	3.47172e-253	-4.8217e-253	-1.32773e-252	-1.99381e-253	-1.22827e-253	4.82617e-253	-9.03815e-253	-8.04977e-253	-1.08748e-252	-8.42168e-253	2.63197e-253	1.27694e-253	-4.43467e-253	8.88457e-254	6.98855e-253	-2.0762e-253	1.26562e-251
-1.79536e-254	1.43111e-253	-3.20944e-253	-1.53732e-254	-8.59383e-254	2.03834e-254	1.68573e-254	1.426e-254	-2.66526e-254	1.19945e-253	3.35397e-254	5.03162e-255	-1.21374e-254	4.97691e-254	-1.4644e-254	2.10823e-254	-3.33285e-255	2.66465e-254	-2.49977e-255	5.28839e-254	8.19666e-255	-5.73911e-254	3.52073e-255	-2.93082e-255	-4.2825e-254	-2.32629e-254	-2.4617e-254	1.15244e-254	1.25142e-254	2.31733e-254	1.21294e-252
1.64303e-255	-7.39603e-255	-7.30703e-256	2.80466e-255	-1.90387e-256	9.79348e-255	1.27739e-255	6.85508e-255	1.59911e-254	-2.43694e-255	-1.95676e-254	7.67428e-255	-2.29371e-255	-8.89934e-256	-2.85526e-255	-1.07173e-255	-1.08986e-255	3.89619e-256	-9.26178e-256	-1.63267e-255	-5.22936e-256	-1.05973e-255	-1.30797e-254	1.11405e-255	-3.88176e-255	1.71981e-255	2.14225e-254	1.13363e-254	1.26756e-254	-8.97408e-255	1.63296e-253
-2.4047e-256	-4.21529e-256	5.85866e-258	-7.35933e-257	8.32272e-257	1.76724e-255	9.16698e-256	1.66633e-255	2.08823e-256	-1.4951e-256	5.19195e-257	-9.35993e-257	5.87403e-256	-8.07821e-257	-9.43958e-257	6.3115e-257	-8.81842e-257	2.36167e-257	2.8986e-257	6.47846e-256	1.40785e-256	5.41872e-256	1.13418e-256	-3.99886e-256	2.77593e-255	4.4613e-256	3.20926e-256	8.93796e-257	-3.1414e-257	-8.00494e-256	1.29534e-254
5.15115e-257	-3.33566e-257	-1.69705e-257	-7.74184e-258	3.01735e-257	-6.56174e-257	-3.19843e-258	-2.45768e-258	1.80986e-257	4.10799e-257	-1.40172e-257	8.56706e-257	-8.96571e-257	-1.33349e-257	1.30619e-258	2.65237e-257	-1.27919e-257	1.70999e-257	9.3604e-257	-6.84718e-258	-1.70506e-257	3.86261e-257	1.29765e-257	-3.71066e-257	-1.00505e-257	-1.22128e-257	6.79137e-257	-4.29585e-258	7.36717e-257	3.13661e-257	9.36329e-256
-3.28484e-259	-5.93998e-259	7.39122e-258	2.20307e-259	-2.37121e-258	6.58957e-259	-3.04897e-261	1.4877e-258	3.29424e-259	5.42746e-259	1.01227e-258	6.22095e-259	6.79545e-259	6.15354e-258	6.4863e-259	6.2128e-259	1.10405e-257	3.50325e-258	7.02284e-258	1.64473e-259	-1.25607e-258	-5.65802e-259	4.97922e-258	3.54368e-258	-3.15383e-258	-1.72823e-259	6.30132e-259	-2.70978e-258	-8.37937e-258	1.03031e-257	8.10893e-257
1.95574e-259	-1.7471e-260	1.63776e-259	1.03497e-258	-1.35561e-259	-1.82496e-260	1.05043e-259	-3.21364e-259	6.71881e-260	9.43851e-260	-7.45151e-260	-1.8117e-259	1.53881e-260	1.72448e-258	1.75193e-260	9.33883e-259	3.51543e-259	-3.14354e-259	3.076e-259	2.71863e-259	9.17406e-259	-5.51309e-260	2.85277e-259	-1.87552e-260	-3.69361e-259	-9.13998e-261	-4.46973e-259	3.93413e-259	-3.89561e-260	1.52478e-260	8.89555e-258
2.19365e-260	2.56806e-261	-2.51171e-260	-2.09683e-260	-8.12398e-261	7.5925e-261	1.50573e-260	-7.40509e-261	-3.21347e-260	7.67263e-261	6.11873e-261	-3.0165e-260	9.88146e-261	-1.27076e-260	-3.32257e-261	6.81159e-263	-3.73925e-260	-3.59065e-261	-2.42683e-260	8.87137e-260	-3.44612e-261	-1.90063e-261	5.20702e-260	-6.7097e-260	1.98994e-259	-3.27957e-261	8.0498e-260	1.94338e-261	-5.70772e-261	-9.45749e-261	7.89199e-259
-2.16316e-261	-6.38936e-262	-1.50119e-261	1.3604e-261	-5.99354e-261	7.81742e-262	-3.09621e-261	4.28779e-261	-4.08732e-261	-3.17963e-262	7.47814e-261	4.38977e-261	-7.82454e-263	-5.3696e-261	1.2091e-263	1.97185e-261	-2.60821e-261	3.84628e-261	-5.8879e-262	-2.00915e-261	9.43252e-261	1.03285e-262	7.27533e-262	-4.87004e-262	6.54741e-262	-6.78379e-261	-1.23297e-261	1.47526e-261	8.86504e-262	2.24967e-261	7.66137e-260
4.27406e-264	2.90806e-262	1.32059e-262	1.65785e-264	-5.56243e-263	4.57284e-263	3.41976e-261	3.63274e-262	-3.0508e-263	-8.87978e-263	1.97334e-262	-6.75471e-263	-3.2377e-262	8.85564e-262	-7.51092e-263	5.62118e-263	-2.27236e-262	1.31247e-263	-3.35952e-263	6.53348e-262	4.29082e-263	-4.6653e-264	9.32823e-264	1.17289e-263	1.55267e-262	-6.91695e-263	-4.01651e-263	9.24545e-263	-9.96795e-262	5.19519e-263	8.43977e-261
-4.94328e-264	1.31034e-263	9.37451e-264	-1.45033e-263	6.73612e-265	-2.74958e-263	3.40113e-264	3.05177e-264	1.87647e-263	4.38927e-263	4.92442e-263	-8.73477e-266	-6.66887e-264	-2.23452e-264	-4.43424e-264	-6.61313e-263	-4.50485e-264	7.10528e-264	2.51244e-264	1.6743e-263	-3.39631e-264	2.19577e-263	-1.44546e-263	3.54602e-263	-3.44866e-263	1.51672e-263	9.94705e-264	-2.00378e-263	-1.04211e-265	7.29905e-265	4.54612e-262
-6.47897e-265	1.26224e-264	2.95143e-266	-7.44267e-265	-7.8734e-265	-9.07289e-265	5.08616e-264	-1.30583e-264	4.1652e-264	1.57615e-264	-3.03218e-266	2.02572e-264	-4.89722e-265	6.58204e-267	-4.76562e-265	-2.87696e-265	2.55694e-264	2.2368e-264	2.1256e-265	-1.96037e-264	1.29103e-264	-5.66472e-265	-3.17792e-264	-1.94271e-264	2.43223e-265	-2.28926e-264	7.38257e-264	3.11169e-264	4.96271e-264	4.14252e-265	5.2177e-263
-3.40334e-265	7.27362e-265	-3.99102e-266	3.75428e-267	1.69447e-265	-9.86623e-265	-1.74728e-265	2.7111e-265	-7.99291e-266	1.59222e-266	-8.74913e-266	-2.43775e-265	5.29572e-266	2.42805e-265	-3.8514e-266	3.06043e-265	-1.20469e-265	-1.11192e-266	-4.69549e-266	-1.89669e-265	-1.39472e-266	2.72549e-266	-2.08137e-265	3.11725e-265	-2.96407e-265	3.29954e-265	-1.90239e-264	-1.17883e-265	-5.48299e-266	-2.96606e-265	7.70805e-264
4.54151e-267	6.53828e-267	6.36085e-266	-3.19087e-266	3.35362e-267	2.33137e-266	-2.29009e-266	1.14674e-266	3.88847e-267	-6.103e-267	-7.26317e-267	3.51446e-266	1.27113e-266	-3.6254e-267	-7.21834e-267	1.29035e-266	1.02277e-266	-2.32086e-267	-2.11678e-267	-9.26203e-267	-2.89375e-265	5.4025e-268	9.24966e-268	-1.16937e-266	-1.76191e-267	1.02268e-267	-2.26849e-266	4.0047e-266	-3.0043e-267	8.92588e-267	6.60398e-265
-8.22398e-268	1.04271e-268	8.78361e-269	-8.0952e-268	-5.17438e-268	-5.31451e-267	-4.2144e-267	2.69297e-269	3.7594e-267	4.51871e-267	2.23156e-268	-2.04734e-270	2.11247e-268	6.74887e-268	5.07331e-268	-9.10501e-268	2.2421e-268	-1.12021e-267	3.23062e-268	-8.31109e-267	-1.60586e-267	7.04674e-269	-2.7611e-267	1.83869e-267	-2.84766e-267	6.19763e-268	1.79248e-267	-1.39852e-267	1.00565e-267	2.18592e-267	4.88093e-266
-1.33919e-268	-7.52083e-269	-9.90761e-269	-1.9426e-269	-1.92682e-269	-3.31131e-268	1.26816e-269	-8.77001e-269	-2.42595e-268	9.18027e-269	-5.34046e-269	-2.22522e-268	-6.51557e-268	-7.08452e-270	-1.9434e-268	1.42919e-268	-4.57256e-269	-1.05897e-268	-3.40913e-270	-2.63162e-269	5.24962e-270	-5.12026e-269	-5.75442e-269	-2.64581e-268	-1.55066e-269	-9.00668e-269	8.55392e-269	-2.36714e-268	4.34131e-268	8.35549e-269	3.89007e-267
-3.13473e-270	5.14848e-270	6.34554e-270	-3.43694e-269	-1.09463e-269	-4.07897e-270	6.80484e-269	2.66942e-270	-6.22104e-270	-5.74796e-270	1.0858e-269	-5.64655e-270	-3.58471e-269	-8.48402e-272	-2.32743e-270	1.24875e-270	1.93823e-269	-4.54925e-270	-9.88809e-270	-1.65476e-269	-3.01093e-270	1.11688e-269	2.80742e-270	6.60785e-270	-1.53009e-269	-9.3743e-270	-4.94768e-270	6.58852e-271	-8.58077e-269	2.08452e-270	3.94859e-268
-1.02631e-270	-2.94305e-272	3.00963e-271	8.88985e-271	-1.8771e-271	2.78859e-272	-1.69668e-271	-4.88695e-271	-5.18607e-271	2.31452e-270	-1.33779e-271	-2.24167e-270	-4.42598e-272	1.08483e-271	-6.64918e-271	-6.9705e-271	3.02543e-272	-3.3888e-270	-2.78786e-271	9.70363e-271	-3.61554e-271	-2.24735e-271	8.74071e-271	-5.01807e-270	4.4179e-270	-3.67698e-271	-2.89007e-271	1.84297e-270	-9.70568e-271	-6.88527e-271	2.95662e-269
-6.49459e-272	-2.1537e-271	5.16049e-272	4.76943e-272	-4.36011e-272	-4.14307e-272	2.36689e-271	-1.54494e-272	7.84027e-272	-6.31919e-272	1.18077e-271	-5.94274e-272	9.16891e-272	8.4892e-272	-6.85533e-273	5.83103e-273	-2.98087e-272	-5.73589e-271	-2.44023e-272	2.14589e-271	1.2751e-272	7.06566e-272	1.11826e-272	-4.03281e-271	-1.9921e-271	1.74278e-272	7.76175e-272	-2.60185e-271	-8.94985e-272	-1.03548e-271	3.3129e-270
-7.50247e-273	-7.77819e-273	-1.7204e-273	3.15726e-272	1.57158e-273	1.24567e-272	-1.12455e-272	-1.95033e-272	-8.31799e-273	-1.25208e-272	-2.03914e-273	1.63e-272	3.18452e-273	5.58938e-273	-1.3933e-273	2.36427e-272	9.3783e-273	1.42558e-273	-1.34528e-272	1.61373e-273	2.45988e-273	6.96804e-273	1.33889e-272	4.92433e-273	-4.17229e-272	-4.74399e-273	1.16015e-273	-1.04917e-272	6.5946e-274	-1.21017e-273	2.79939e-271
-2.63087e-273	-2.08661e-275	-8.85217e-275	2.73964e-273	1.75167e-274	6.43581e-274	2.63254e-274	5.7974e-274	-5.1364e-275	-3.39603e-274	-1.41212e-276	-2.3509e-274	1.11484e-272	-2.35866e-273	5.81785e-274	-1.55403e-275	-1.01902e-275	-2.0699e-274	1.86292e-273	4.44817e-274	-5.0724e-274	1.32909e-273	4.2708e-274	4.88699e-274	1.72197e-273	1.05252e-273	4.49551e-273	-3.39421e-274	1.00331e-273	1.64917e-273	3.74124e-272
-4.24437e-275	6.38684e-275	7.50693e-275	-6.57408e-275	-7.74833e-275	4.14707e-275	6.8981e-275	8.20256e-277	-6.42798e-276	-1.80337e-274	3.81373e-275	8.02199e-275	-1.95682e-275	-1.30264e-274	4.33467e-275	-3.22391e-275	2.25017e-275	7.88888e-275	-9.83022e-275	3.77328e-275	-3.34193e-275	-2.93532e-274	-1.0752e-275	1.68697e-274	2.55864e-275	-2.44079e-275	-3.75807e-276	-1.47154e-274	1.09829e-274	-5.89823e-276	2.02688e-273
-1.82592e-275	-3.764e-275	-1.30703e-276	2.95602e-276	-4.28304e-275	-2.84403e-276	4.1276e-276	-4.57251e-276	-1.20599e-276	5.51233e-276	-4.23693e-276	1.58537e-275	4.02115e-276	1.0625e-276	1.15114e-275	9.04926e-277	-1.48019e-276	5.61928e-276	3.47541e-276	9.05609e-277	2.49912e-275	-1.99193e-275	-3.29043e-277	1.09574e-275	6.34746e-275	9.93563e-276	6.12062e-276	-1.04082e-276	-1.09833e-276	-2.59369e-276	3.10787e-274
4.55089e-277	-2.03368e-277	-3.25085e-277	-9.57524e-278	-8.0832e-277	-7.63345e-277	1.77637e-277	-4.924e-278	5.90376e-277	1.58621e-276	-3.30374e-278	3.49342e-277	-1.92233e-276	-5.53873e-277	-4.91978e-278	3.79827e-277	-2.48406e-277	1.63873e-277	2.24241e-276	-5.97449e-277	1.35448e-276	3.89691e-279	1.52816e-276	-2.55316e-277	2.89923e-277	-4.6463e-277	-3.78446e-277	-3.63302e-277	1.27759e-276	3.37324e-277	1.78472e-275
-1.94447e-277	-3.62528e-277	1.3862e-277	5.33168e-279	3.10907e-277	7.81988e-278	-4.1351e-278	-8.71586e-278	1.74491e-280	-2.72584e-278	5.34333e-278	-1.45726e-277	-1.94675e-277	-2.03903e-277	2.93222e-279	-4.51707e-278	2.46388e-278	-3.19815e-278	6.80154e-279	-2.61746e-278	3.46623e-277	1.44199e-278	-3.39532e-278	3.24564e-279	1.62204e-277	-6.06394e-279	-9.13394e-279	3.04706e-278	-1.38078e-278	2.54396e-277	2.85573e-276
2.6925e-279	-1.48949e-278	9.08641e-279	4.24749e-279	5.5021e-280	-3.01211e-280	-1.00221e-278	-1.01034e-279	3.3727e-279	4.11282e-279	2.36043e-280	8.63698e-279	4.64452e-279	2.1301e-279	-1.0473e-277	7.40838e-279	-1.0389e-279	-1.22966e-279	-2.2285e-280	-7.07032e-279	-4.16047e-279	6.44357e-280	-1.26004e-278	-1.69414e-279	5.99758e-279	-1.74622e-279	1.53674e-279	-6.95906e-279	3.16584e-279	-1.36508e-278	2.39794e-277
-2.87477e-280	-4.10213e-280	7.01213e-281	5.00893e-279	-3.59108e-280	-1.78217e-280	1.82615e-279	8.26779e-282	-2.47264e-280	9.04639e-282	-2.4752e-280	2.70637e-281	-6.00919e-280	-5.16882e-280	2.87739e-279	-4.23731e-280	1.82304e-279	3.09825e-283	-5.29557e-280	8.88715e-281	-1.26969e-280	-6.29298e-280	3.23476e-280	-8.54688e-280	8.56179e-280	3.95112e-282	-3.89761e-282	-3.57599e-280	3.2933e-280	-7.45053e-280	1.97705e-278
7.33441e-283	3.25843e-282	-1.33688e-281	3.79023e-280	3.95825e-281	2.10108e-280	-2.57835e-282	7.45105e-281	-9.89226e-281	-3.0269e-280	-6.22086e-281	1.54126e-280	4.6556e-281	-3.87725e-282	-5.69324e-281	3.48412e-281	1.44711e-281	5.1474e-282	2.89094e-282	5.37824e-281	1.42122e-283	-2.60794e-281	-1.14136e-282	-3.47212e-281	-1.17317e-282	-6.06188e-281	-1.82863e-282	1.4645e-281	4.62025e-280	-2.36997e-282	2.16435e-279
9.4544e-283	4.97727e-282	-2.07927e-282	-1.34206e-282	5.29867e-282	9.41965e-282	3.84466e-282	2.8656e-282	-9.0092e-283	-1.51392e-284	4.36622e-282	3.40099e-282	1.50386e-281	1.36232e-282	-5.29489e-282	-8.06014e-282	6.61763e-282	6.86277e-282	6.01603e-283	-9.01586e-283	5.16822e-282	3.6956e-281	1.62373e-281	-1.62655e-282	9.28129e-282	3.23901e-283	-6.73773e-282	1.17114e-282	-6.73479e-282	4.23273e-282	1.72665e-280
-4.02263e-283	-1.66057e-282	-1.99452e-283	5.17985e-283	1.9599e-282	-3.19135e-282	-1.75364e-284	-1.42336e-282	-8.90231e-283	6.03615e-283	4.54049e-283	2.72227e-283	-4.34201e-283	-4.88193e-283	7.71995e-284	2.21423e-283	-2.40986e-283	4.00106e-283	6.67329e-283	3.86033e-285	1.48862e-282	-2.17749e-284	-9.83792e-284	1.15712e-284	-6.27019e-283	4.58163e-284	-3.11025e-283	1.02805e-284	6.24124e-283	8.0823e-283	1.81727e-281
-9.70565e-285	9.02847e-285	9.00515e-284	3.7726e-284	1.33736e-284	-2.84971e-284	4.99527e-285	-5.03235e-286	1.38453e-284	-1.25353e-284	1.09308e-284	-5.91974e-284	2.28341e-284	7.33626e-284	2.95431e-284	1.27314e-284	7.32733e-284	-1.1877e-284	-9.61459e-285	5.95844e-285	-1.21463e-284	2.16686e-285	-3.83329e-284	-1.7705e-284	-3.2118e-284	5.1678e-285	-1.06215e-283	-4.48249e-284	-8.85104e-285	-2.27047e-283	1.02416e-282
1.09829e-284	1.75019e-285	-1.19451e-285	-8.32964e-286	-1.93161e-287	4.31538e-286	3.95634e-286	2.92973e-286	1.10448e-285	7.79464e-287	-1.70624e-285	2.4438e-286	-9.81715e-285	-1.71834e-284	-4.33967e-285	1.08365e-284	-1.64185e-284	1.80527e-284	-2.56251e-286	1.71781e-285	-5.9015e-285	1.23524e-284	7.96916e-285	2.16187e-286	-3.81116e-286	4.36286e-285	7.95276e-285	4.75728e-286	4.31723e-285	2.79567e-285	1.4438e-283
-3.81377e-287	1.24372e-285	4.58933e-286	1.5769e-286	3.91228e-287	2.16445e-287	2.37708e-286	-1.03691e-286	-5.04525e-286	2.49972e-285	-2.35393e-285	-8.49466e-286	-1.31992e-286	6.13572e-287	1.26379e-285	2.28175e-286	-4.32395e-286	1.36849e-287	6.73388e-287	-2.4629e-287	-1.22987e-285	-1.27394e-286	1.04531e-285	-1.48301e-287	-2.47747e-286	3.89753e-286	2.14043e-286	-2.28048e-286	1.6754e-286	-8.31339e-287	1.44793e-284
2.58115e-287	1.30869e-288	-2.62195e-289	1.26664e-287	-2.55952e-287	-1.66747e-286	-1.69103e-288	-3.00551e-287	2.05301e-287	9.62597e-289	-1.23319e-287	-3.66514e-287	5.63796e-287	3.85628e-289	2.83543e-289	-3.16985e-287	-3.49297e-287	-8.79825e-287	-1.17815e-286	-6.61366e-288	4.46484e-288	6.49213e-287	-9.07252e-287	2.87677e-287	-8.51567e-287	-4.86537e-287	-1.76399e-288	6.2784e-287	3.25459e-287	-1.49047e-287	1.10539e-285
-5.36678e-289	-2.01588e-289	-2.23442e-288	8.78436e-289	-8.10077e-289	-6.32206e-290	-4.45135e-290	3.30829e-288	-5.89142e-288	-1.22668e-288	-8.11123e-288	1.28264e-288	-2.00422e-289	8.41873e-289	-3.9666e-288	6.39545e-289	2.03655e-289	1.67012e-289	-1.2733e-288	-1.39642e-288	-4.33398e-289	-1.05659e-287	7.00061e-289	-2.015e-288	2.4926e-289	1.28223e-288	7.83484e-288	2.5836e-288	-2.02168e-288	-1.08333e-288	6.20474e-287
1.76262e-289	-4.34312e-289	1.82164e-289	-1.39178e-289	7.97119e-289	2.03598e-289	5.17738e-289	-6.94076e-290	-4.98453e-290	1.4474e-289	7.68343e-290	-3.9006e-289	-5.43448e-290	1.62171e-289	5.47477e-290	2.24979e-289	5.41783e-290	-4.06367e-289	1.60007e-288	-3.23137e-289	-1.51022e-289	3.70666e-289	-7.43781e-290	2.87954e-289	-1.45431e-289	-3.45874e-290	-3.45708e-289	3.4824e-289	1.38776e-288	-1.99152e-289	9.40615e-288
-1.51694e-290	-5.22611e-291	3.36224e-290	1.24822e-291	2.38855e-290	-3.26829e-290	8.71992e-291	-2.16506e-290	3.8361e-289	2.61387e-291	1.85626e-290	-2.77854e-291	2.96932e-290	4.02314e-290	1.10498e-291	-1.30351e-290	4.02612e-291	-1.77944e-290	-6.50076e-290	1.55115e-290	1.29896e-290	-6.18825e-291	1.46474e-290	2.44596e-290	2.17667e-291	3.34723e-290	-1.00158e-290	-1.02744e-289	-1.24785e-289	-3.49512e-290	1.1026e-288
-3.85925e-291	-2.21982e-291	1.62714e-290	1.2117e-290	-9.32868e-292	1.4342e-291	-1.96334e-291	-4.15066e-291	-1.98202e-291	1.85718e-291	4.88665e-292	-1.55296e-291	-1.44367e-291	-1.91128e-291	5.36812e-292	-3.35705e-291	-2.47676e-291	7.07961e-292	9.72828e-292	2.58275e-291	8.59566e-292	6.54874e-292	-9.04244e-291	4.20491e-291	-2.98124e-292	1.17951e-292	-1.94213e-291	9.33672e-291	-1.16058e-291	2.66121e-292	9.07019e-290
-3.18861e-292	3.74766e-292	-3.70604e-293	-1.44683e-292	-1.49504e-293	2.59278e-293	2.64228e-293	-2.09014e-293	1.79992e-293	-7.62031e-292	3.04645e-292	4.46789e-292	-7.64575e-295	-8.95099e-293	1.9365e-291	-1.48547e-292	-6.35126e-292	1.21701e-292	-5.36312e-293	8.93715e-293	-3.89645e-293	-1.91771e-292	8.94364e-292	3.97635e-292	-5.15458e-292	-5.60979e-293	8.74724e-294	1.63265e-292	-3.387e-293	-7.11762e-292	8.58212e-291
-3.99471e-294	-1.10245e-292	7.41097e-294	1.07289e-294	9.31737e-294	1.59283e-295	-1.0018e-293	-6.71004e-294	-3.37412e-293	6.46761e-293	2.50235e-294	-7.3012e-293	6.12436e-293	-2.28417e-293	4.79458e-294	2.05533e-296	1.23107e-293	3.15309e-293	1.47977e-292	2.49622e-293	-2.05495e-293	-6.93284e-294	-2.84221e-293	3.33765e-293	-1.97915e-294	-4.75086e-293	-8.47446e-295	-1.43215e-293	-9.867e-295	-2.64961e-293	8.09961e-292
1.67643e-295	2.07074e-294	9.83552e-295	-1.06879e-294	1.76314e-295	8.75985e-295	-1.70174e-294	-1.22627e-294	-4.60036e-295	-2.07432e-294	4.51007e-294	-2.69561e-294	2.2537e-294	8.46346e-294	-1.12928e-294	1.35555e-294	1.47875e-295	-3.94599e-295	1.86261e-295	-4.82305e-294	5.97481e-294	-6.46694e-295	-1.16044e-294	1.52669e-294	1.13187e-294	8.05976e-294	5.89009e-295	1.28519e-293	1.16476e-294	-2.79892e-294	7.26697e-293
8.16936e-296	6.57405e-296	-8.22154e-296	-3.8447e-295	-1.1965e-296	-1.27187e-295	-1.14582e-295	-1.24442e-296	1.04569e-295	7.81682e-296	7.91542e-295	6.02638e-296	-3.31875e-296	-8.3988e-296	-1.78021e-296	-2.47717e-296	-8.80002e-296	-1.90479e-295	1.67295e-296	1.14019e-296	-9.94809e-296	7.05621e-295	1.77882e-295	-6.9082e-296	-2.11187e-295	1.43567e-295	-8.72934e-296	-1.42554e-295	5.52254e-295	-1.26512e-296	4.58277e-294
-6.34686e-297	4.75676e-297	-3.40922e-296	5.94442e-297	9.39796e-297	-8.02224e-297	1.2509e-297	2.22885e-296	6.09947e-298	9.55373e-297	1.55457e-297	-5.81136e-296	-4.68754e-296	-6.62888e-296	-8.21154e-297	-1.19119e-297	-1.93158e-296	-8.77648e-296	-1.4264e-296	-2.88674e-296	-2.49219e-297	-3.56626e-297	-1.81792e-296	-2.15971e-297	1.76144e-296	1.3368e-296	7.1517e-296	2.24769e-296	-8.47125e-297	-6.87364e-298	5.95243e-295
3.08663e-297	-1.0506e-297	7.82388e-298	2.33511e-299	-1.83525e-298	-3.94365e-297	-3.02296e-297	2.9392e-297	-4.43047e-299	-9.28851e-298	-6.24104e-298	-1.90071e-297	-1.10964e-297	-3.25296e-297	8.26147e-298	4.44051e-298	-4.59728e-297	8.5925e-297	3.75465e-297	1.67735e-298	-2.48711e-297	-3.273e-298	1.25107e-297	-1.24429e-297	2.36044e-297	4.10489e-298	2.83741e-298	1.47726e-298	-2.48603e-298	-1.23956e-297	5.12755e-296
5.22107e-301	-7.04048e-300	7.81925e-299	-1.792e-298	3.80562e-299	1.36666e-298	1.66139e-298	-9.67865e-299	2.37456e-298	-2.16226e-298	1.20579e-298	1.11989e-299	-1.49314e-297	-7.66509e-299	-3.0293e-298	1.28238e-300	1.09373e-298	3.29717e-299	4.10452e-299	-3.21044e-298	-7.10013e-299	-1.34646e-298	5.56895e-300	-1.49913e-299	3.80946e-299	-7.4348e-299	2.36294e-298	-1.004e-297	-2.93616e-299	1.26943e-298	5.40176e-297
-2.79967e-300	1.96697e-299	-2.17742e-298	7.45181e-300	-2.26735e-299	1.85667e-300	-1.71901e-300	6.92877e-300	-1.04493e-300	-1.503e-300	8.16812e-300	-2.25847e-300	-3.51895e-300	-6.5724e-300	-1.83918e-299	4.06232e-301	8.93951e-300	-1.50612e-300	-5.64482e-299	3.58165e-300	1.35679e-299	4.32001e-299	-3.44327e-300	1.55103e-301	1.87061e-299	-8.85892e-300	-1.53162e-299	-3.70211e-300	-7.60439e-300	1.94568e-299	5.27192e-298
-8.7158e-302	-4.49887e-301	8.75369e-301	-3.56574e-301	-6.93852e-301	1.00515e-301	-7.06783e-301	-4.45e-300	-3.68424e-301	-1.76897e-301	6.65634e-301	-7.54608e-300	-1.10425e-300	-1.27883e-301	-5.9686e-301	-1.54945e-300	7.3384e-301	-1.60275e-300	-7.60097e-301	-3.97677e-301	8.5398e-300	5.24911e-301	6.71695e-300	-1.07698e-300	-1.18201e-300	5.79371e-301	-7.85623e-301	-1.31456e-300	-9.43451e-301	-2.0411e-301	4.52177e-299
-2.6734e-302	-1.46902e-302	-1.04641e-300	2.99529e-301	-8.69019e-302	5.59906e-301	-4.51236e-303	-2.11419e-302	9.3598e-302	8.25761e-303	-1.53628e-301	-1.27321e-302	5.77943e-303	4.91215e-302	2.38402e-302	-8.12078e-302	8.75981e-304	5.23782e-304	-2.91199e-301	-4.67951e-302	-2.06088e-301	3.8921e-301	1.22222e-302	2.4533e-301	7.45056e-302	1.06737e-300	1.27815e-301	1.15987e-302	3.03506e-301	2.86668e-301	5.5517e-300
-1.47482e-302	-1.01356e-302	-1.18096e-302	3.04265e-302	-7.04693e-303	9.51957e-303	-6.66649e-303	-1.85476e-303	-1.35441e-302	1.51803e-302	-6.27542e-303	-2.419e-302	4.52706e-303	-4.39214e-303	-6.65247e-303	7.56929e-303	-4.53956e-303	4.12791e-303	-4.15672e-303	-2.30569e-302	5.62617e-303	5.32232e-303	-6.08087e-305	-1.17526e-301	7.77836e-304	-1.40638e-302	-1.31019e-303	6.77521e-303	-1.63235e-302	1.93818e-303	3.80144e-301
4.50806e-303	-3.15545e-303	-2.7299e-303	4.40005e-306	2.69562e-303	8.58576e-305	-1.01342e-303	3.99356e-304	-4.03496e-303	3.54397e-307	-1.43596e-305	-4.91787e-304	-1.12975e-303	1.52182e-304	-5.11113e-304	-2.25162e-304	1.89065e-304	4.51992e-305	2.15329e-303	-3.28127e-303	-7.41576e-305	-1.31939e-303	-8.2977e-304	1.7408e-304	-1.87137e-305	1.27735e-303	7.73553e-304	-1.14681e-303	6.88902e-304	3.78567e-304	3.35019e-302
-1.29022e-305	1.16293e-305	1.68155e-305	-1.37355e-304	1.19602e-305	-5.15036e-304	7.08751e-305	1.49583e-304	-2.21107e-305	-1.91996e-304	-3.75867e-304	2.09395e-304	3.32633e-305	1.67353e-305	6.21476e-305	1.82489e-305	-4.9872e-305	-1.7232e-304	-2.47958e-305	1.70517e-304	1.96249e-305	3.18309e-304	1.33049e-304	9.42722e-305	-4.22366e-305	-3.58757e-306	7.99642e-305	5.81945e-305	9.99927e-305	-9.2265e-306	3.13188e-303
-5.82519e-306	-1.03259e-305	-1.24471e-306	-1.00624e-306	-3.92121e-306	-1.25095e-305	1.78126e-305	4.58178e-306	-1.09877e-305	0	-1.05869e-306	1.07879e-305	2.8344e-305	5.07451e-307	1.9042e-306	-5.2974e-305	3.15236e-305	-1.24872e-305	-4.73594e-306	1.32951e-305	-1.34731e-305	-2.85425e-305	8.4446e-307	1.73162e-305	1.82214e-305	-5.9036e-306	3.07284e-306	3.01959e-305	4.54367e-306	-2.28387e-306	3.50231e-304
1.9692e-306	6.82543e-307	-5.74151e-307	9.30753e-307	1.34639e-306	-1.88007e-307	-1.30863e-306	-5.04852e-308	-2.59432e-307	-7.2435e-308	-5.31715e-307	-1.79702e-306	-1.22616e-306	-3.85112e-307	4.90518e-307	-1.43933e-306	5.05372e-307	6.27903e-307	1.64686e-307	9.70305e-307	-3.84276e-308	-1.88719e-306	6.58168e-307	-3.2641e-306	7.44941e-307	4.94777e-306	-7.37016e-308	-1.45075e-307	-2.55285e-307	-2.13111e-307	2.77479e-305
0	0	0	2.27881e-308	-3.26105e-308	9.22316e-308	0	-6.39355e-308	1.47698e-307	-1.00494e-307	-3.94125e-307	-5.02246e-308	5.48123e-308	8.16666e-308	0	3.4103e-308	-3.39556e-308	6.67496e-307	0	0	0	4.93371e-308	-6.64429e-308	4.25675e-308	3.45637e-308	-1.88525e-307	-8.60602e-308	-4.88878e-308	4.61356e-308	1.38831e-307	2.55609e-306
0	0	0	2.89879e-308	0	0	0	3.31173e-308	0	0	0	0	3.9659e-308	0	0	0	0	0	0	0	0	0	3.8731e-308	0	0	0	2.5268e-308	0	0	0	2.91314e-307
0	0	0	0	0	0	0	0	0	0	0	0	0	0	0	0	0	0	0	0	0	0	0	0	0	0	0	0	0	0	2.35515e-308
0	0	0	0	0	0	0	0	0	0	0	0	0	0	0	0	0	0	0	0	0	0	0	0	0	0	0	0	0	0	0
0	0	0	0	0	0	0	0	0	0	0	0	0	0	0	0	0	0	0	0	0	0	0	0	0	0	0	0	0	0	0
0	0	0	0	0	0	0	0	0	0	0	0	0	0	0	0	0	0	0	0	0	0	0	0	0	0	0	0	0	0	0
0	0	0	0	0	0	0	0	0	0	0	0	0	0	0	0	0	0	0	0	0	0	0	0	0	0	0	0	0	0	0
0	0	0	0	0	0	0	0	0	0	0	0	0	0	0	0	0	0	0	0	0	0	0	0	0	0	0	0	0	0	0
0	0	0	0	0	0	0	0	0	0	0	0	0	0	0	0	0	0	0	0	0	0	0	0	0	0	0	0	0	0	0
0	0	0	0	0	0	0	0	0	0	0	0	0	0	0	0	0	0	0	0	0	0	0	0	0	0	0	0	0	0	0
0	0	0	0	0	0	0	0	0	0	0	0	0	0	0	0	0	0	0	0	0	0	0	0	0	0	0	0	0	0	0
0	0	0	0	0	0	0	0	0	0	0	0	0	0	0	0	0	0	0	0	0	0	0	0	0	0	0	0	0	0	0
0	0	0	0	0	0	0	0	0	0	0	0	0	0	0	0	0	0	0	0	0	0	0	0	0	0	0	0	0	0	0
0	0	0	0	0	0	0	0	0	0	0	0	0	0	0	0	0	0	0	0	0	0	0	0	0	0	0	0	0	0	0
0	0	0	0	0	0	0	0	0	0	0	0	0	0	0	0	0	0	0	0	0	0	0	0	0	0	0	0	0	0	0
0	0	0	0	0	0	0	0	0	0	0	0	0	0	0	0	0	0	0	0	0	0	0	0	0	0	0	0	0	0	0
0	0	0	0	0	0	0	0	0	0	0	0	0	0	0	0	0	0	0	0	0	0	0	0	0	0	0	0	0	0	0
0	0	0	0	0	0	0	0	0	0	0	0	0	0	0	0	0	0	0	0	0	0	0	0	0	0	0	0	0	0	0
0	0	0	0	0	0	0	0	0	0	0	0	0	0	0	0	0	0	0	0	0	0	0	0	0	0	0	0	0	0	0
0	0	0	0	0	0	0	0	0	0	0	0	0	0	0	0	0	0	0	0	0	0	0	0	0	0	0	0	0	0	0
0	0	0	0	0	0	0	0	0	0	0	0	0	0	0	0	0	0	0	0	0	0	0	0	0	0	0	0	0	0	0
0	0	0	0	0	0	0	0	0	0	0	0	0	0	0	0	0	0	0	0	0	0	0	0	0	0	0	0	0	0	0
0	0	0	0	0	0	0	0	0	0	0	0	0	0	0	0	0	0	0	0	0	0	0	0	0	0	0	0	0	0	0
0	0	0	0	0	0	0	0	0	0	0	0	0	0	0	0	0	0	0	0	0	0	0	0	0	0	0	0	0	0	0
0	0	0	0	0	0	0	0	0	0	0	0	0	0	0	0	0	0	0	0	0	0	0	0	0	0	0	0	0	0	0
0	0	0	0	0	0	0	0	0	0	0	0	0	0	0	0	0	0	0	0	0	0	0	0	0	0	0	0	0	0	0
0	0	0	0	0	0	0	0	0	0	0	0	0	0	0	0	0	0	0	0	0	0	0	0	0	0	0	0	0	0	0
0	0	0	0	0	0	0	0	0	0	0	0	0	0	0	0	0	0	0	0	0	0	0	0	0	0	0	0	0	0	0
0	0	0	0	0	0	0	0	0	0	0	0	0	0	0	0	0	0	0	0	0	0	0	0	0	0	0	0	0	0	0
0	0	0	0	0	0	0	0	0	0	0	0	0	0	0	0	0	0	0	0	0	0	0	0	0	0	0	0	0	0	0
0	0	0	0	0	0	0	0	0	0	0	0	0	0	0	0	0	0	0	0	0	0	0	0	0	0	0	0	0	0	0
0	0	0	0	0	0	0	0	0	0	0	0	0	0	0	0	0	0	0	0	0	0	0	0	0	0	0	0	0	0	0
0	0	0	0	0	0	0	0	0	0	0	0	0	0	0	0	0	0	0	0	0	0	0	0	0	0	0	0	0	0	0
0	0	0	0	0	0	0	0	0	0	0	0	0	0	0	0	0	0	0	0	0	0	0	0	0	0	0	0	0	0	0
0	0	0	0	0	0	0	0	0	0	0	0	0	0	0	0	0	0	0	0	0	0	0	0	0	0	0	0	0	0	0
0	0	0	0	0	0	0	0	0	0	0	0	0	0	0	0	0	0	0	0	0	0	0	0	0	0	0	0	0	0	0
0	0	0	0	0	0	0	0	0	0	0	0	0	0	0	0	0	0	0	0	0	0	0	0	0	0	0	0	0	0	0
0	0	0	0	0	0	0	0	0	0	0	0	0	0	0	0	0	0	0	0	0	0	0	0	0	0	0	0	0	0	0
0	0	0	0	0	0	0	0	0	0	0	0	0	0	0	0	0	0	0	0	0	0	0	0	0	0	0	0	0	0	0
0	0	0	0	0	0	0	0	0	0	0	0	0	0	0	0	0	0	0	0	0	0	0	0	0	0	0	0	0	0	0
0	0	0	0	0	0	0	0	0	0	0	0	0	0	0	0	0	0	0	0	0	0	0	0	0	0	0	0	0	0	0
0	0	0	0	0	0	0	0	0	0	0	0	0	0	0	0	0	0	0	0	0	0	0	0	0	0	0	0	0	0	0
0	0	0	0	0	0	0	0	0	0	0	0	0	0	0	0	0	0	0	0	0	0	0	0	0	0	0	0	0	0	0
0	0	0	0	0	0	0	0	0	0	0	0	0	0	0	0	0	0	0	0	0	0	0	0	0	0	0	0	0	0	0
0	0	0	0	0	0	0	0	0	0	0	0	0	0	0	0	0	0	0	0	0	0	0	0	0	0	0	0	0	0	0
0	0	0	0	0	0	0	0	0	0	0	0	0	0	0	0	0	0	0	0	0	0	0	0	0	0	0	0	0	0	0
0	0	0	0	0	0	0	0	0	0	0	0	0	0	0	0	0	0	0	0	0	0	0	0	0	0	0	0	0	0	0
0	0	0	0	0	0	0	0	0	0	0	0	0	0	0	0	0	0	0	0	0	0	0	0	0	0	0	0	0	0	0
0	0	0	0	0	0	0	0	0	0	0	0	0	0	0	0	0	0	0	0	0	0	0	0	0	0	0	0	0	0	0
0	0	0	0	0	0	0	0	0	0	0	0	0	0	0	0	0	0	0	0	0	0	0	0	0	0	0	0	0	0	0
0	0	0	0	0	0	0	0	0	0	0	0	0	0	0	0	0	0	0	0	0	0	0	0	0	0	0	0	0	0	0
0	0	0	0	0	0	0	0	0	0	0	0	0	0	0	0	0	0	0	0	0	0	0	0	0	0	0	0	0	0	0
0	0	0	0	0	0	0	0	0	0	0	0	0	0	0	0	0	0	0	0	0	0	0	0	0	0	0	0	0	0	0
0	0	0	0	0	0	0	0	0	0	0	0	0	0	0	0	0	0	0	0	0	0	0	0	0	0	0	0	0	0	0
0	0	0	0	0	0	0	0	0	0	0	0	0	0	0	0	0	0	0	0	0	0	0	0	0	0	0	0	0	0	0
0	0	0	0	0	0	0	0	0	0	0	0	0	0	0	0	0	0	0	0	0	0	0	0	0	0	0	0	0	0	0
0	0	0	0	0	0	0	0	0	0	0	0	0	0	0	0	0	0	0	0	0	0	0	0	0	0	0	0	0	0	0
0	0	0	0	0	0	0	0	0	0	0	0	0	0	0	0	0	0	0	0	0	0	0	0	0	0	0	0	0	0	0
0	0	0	0	0	0	0	0	0	0	0	0	0	0	0	0	0	0	0	0	0	0	0	0	0	0	0	0	0	0	0
0	0	0	0	0	0	0	0	0	0	0	0	0	0	0	0	0	0	0	0	0	0	0	0	0	0	0	0	0	0	0
0	0	0	0	0	0	0	0	0	0	0	0	0	0	0	0	0	0	0	0	0	0	0	0	0	0	0	0	0	0	0
0	0	0	0	0	0	0	0	0	0	0	0	0	0	0	0	0	0	0	0	0	0	0	0	0	0	0	0	0	0	0
0	0	0	0	0	0	0	0	0	0	0	0	0	0	0	0	0	0	0	0	0	0	0	0	0	0	0	0	0	0	0
0	0	0	0	0	0	0	0	0	0	0	0	0	0	0	0	0	0	0	0	0	0	0	0	0	0	0	0	0	0	0
0	0	0	0	0	0	0	0	0	0	0	0	0	0	0	0	0	0	0	0	0	0	0	0	0	0	0	0	0	0	0
0	0	0	0	0	0	0	0	0	0	0	0	0	0	0	0	0	0	0	0	0	0	0	0	0	0	0	0	0	0	0
0	0	0	0	0	0	0	0	0	0	0	0	0	0	0	0	0	0	0	0	0	0	0	0	0	0	0	0	0	0	0
0	0	0	0	0	0	0	0	0	0	0	0	0	0	0	0	0	0	0	0	0	0	0	0	0	0	0	0	0	0	0
0	0	0	0	0	0	0	0	0	0	0	0	0	0	0	0	0	0	0	0	0	0	0	0	0	0	0	0	0	0	0
0	0	0	0	0	0	0	0	0	0	0	0	0	0	0	0	0	0	0	0	0	0	0	0	0	0	0	0	0	0	0
0	0	0	0	0	0	0	0	0	0	0	0	0	0	0	0	0	0	0	0	0	0	0	0	0	0	0	0	0	0	0
0	0	0	0	0	0	0	0	0	0	0	0	0	0	0	0	0	0	0	0	0	0	0	0	0	0	0	0	0	0	0
0	0	0	0	0	0	0	0	0	0	0	0	0	0	0	0	0	0	0	0	0	0	0	0	0	0	0	0	0	0	0
0	0	0	0	0	0	0	0	0	0	0	0	0	0	0	0	0	0	0	0	0	0	0	0	0	0	0	0	0	0	0
0	0	0	0	0	0	0	0	0	0	0	0	0	0	0	0	0	0	0	0	0	0	0	0	0	0	0	0	0	0	0
0	0	0	0	0	0	0	0	0	0	0	0	0	0	0	0	0	0	0	0	0	0	0	0	0	0	0	0	0	0	0
0	0	0	0	0	0	0	0	0	0	0	0	0	0	0	0	0	0	0	0	0	0	0	0	0	0	0	0	0	0	0
0	0	0	0	0	0	0	0	0	0	0	0	0	0	0	0	0	0	0	0	0	0	0	0	0	0	0	0	0	0	0
0	0	0	0	0	0	0	0	0	0	0	0	0	0	0	0	0	0	0	0	0	0	0	0	0	0	0	0	0	0	0
0	0	0	0	0	0	0	0	0	0	0	0	0	0	0	0	0	0	0	0	0	0	0	0	0	0	0	0	0	0	0
0	0	0	0	0	0	0	0	0	0	0	0	0	0	0	0	0	0	0	0	0	0	0	0	0	0	0	0	0	0	0
0	0	0	0	0	0	0	0	0	0	0	0	0	0	0	0	0	0	0	0	0	0	0	0	0	0	0	0	0	0	0
0	0	0	0	0	0	0	0	0	0	0	0	0	0	0	0	0	0	0	0	0	0	0	0	0	0	0	0	0	0	0
0	0	0	0	0	0	0	0	0	0	0	0	0	0	0	0	0	0	0	0	0	0	0	0	0	0	0	0	0	0	0
0	0	0	0	0	0	0	0	0	0	0	0	0	0	0	0	0	0	0	0	0	0	0	0	0	0	0	0	0	0	0
0	0	0	0	0	0	0	0	0	0	0	0	0	0	0	0	0	0	0	0	0	0	0	0	0	0	0	0	0	0	0
0	0	0	0	0	0	0	0	0	0	0	0	0	0	0	0	0	0	0	0	0	0	0	0	0	0	0	0	0	0	0
0	0	0	0	0	0	0	0	0	0	0	0	0	0	0	0	0	0	0	0	0	0	0	0	0	0	0	0	0	0	0
0	0	0	0	0	0	0	0	0	0	0	0	0	0	0	0	0	0	0	0	0	0	0	0	0	0	0	0	0	0	0
0	0	0	0	0	0	0	0	0	0	0	0	0	0	0	0	0	0	0	0	0	0	0	0	0	0	0	0	0	0	0
0	0	0	0	0	0	0	0	0	0	0	0	0	0	0	0	0	0	0	0	0	0	0	0	0	0	0	0	0	0	0
0	0	0	0	0	0	0	0	0	0	0	0	0	0	0	0	0	0	0	0	0	0	0	0	0	0	0	0	0	0	0
0	0	0	0	0	0	0	0	0	0	0	0	0	0	0	0	0	0	0	0	0	0	0	0	0	0	0	0	0	0	0
0	0	0	0	0	0	0	0	0	0	0	0	0	0	0	0	0	0	0	0	0	0	0	0	0	0	0	0	0	0	0
0	0	0	0	0	0	0	0	0	0	0	0	0	0	0	0	0	0	0	0	0	0	0	0	0	0	0	0	0	0	0
0	0	0	0	0	0	0	0	0	0	0	0	0	0	0	0	0	0	0	0	0	0	0	0	0	0	0	0	0	0	0
0	0	0	0	0	0	0	0	0	0	0	0	0	0	0	0	0	0	0	0	0	0	0	0	0	0	0	0	0	0	0
0	0	0	0	0	0	0	0	0	0	0	0	0	0	0	0	0	0	0	0	0	0	0	0	0	0	0	0	0	0	0
0	0	0	0	0	0	0	0	0	0	0	0	0	0	0	0	0	0	0	0	0	0	0	0	0	0	0	0	0	0	0
0	0	0	0	0	0	0	0	0	0	0	0	0	0	0	0	0	0	0	0	0	0	0	0	0	0	0	0	0	0	0
0	0	0	0	0	0	0	0	0	0	0	0	0	0	0	0	0	0	0	0	0	0	0	0	0	0	0	0	0	0	0
0	0	0	0	0	0	0	0	0	0	0	0	0	0	0	0	0	0	0	0	0	0	0	0	0	0	0	0	0	0	0
0	0	0	0	0	0	0	0	0	0	0	0	0	0	0	0	0	0	0	0	0	0	0	0	0	0	0	0	0	0	0
0	0	0	0	0	0	0	0	0	0	0	0	0	0	0	0	0	0	0	0	0	0	0	0	0	0	0	0	0	0	0
0	0	0	0	0	0	0	0	0	0	0	0	0	0	0	0	0	0	0	0	0	0	0	0	0	0	0	0	0	0	0
0	0	0	0	0	0	0	0	0	0	0	0	0	0	0	0	0	0	0	0	0	0	0	0	0	0	0	0	0	0	0
0	0	0	0	0	0	0	0	0	0	0	0	0	0	0	0	0	0	0	0	0	0	0	0	0	0	0	0	0	0	0
0	0	0	0	0	0	0	0	0	0	0	0	0	0	0	0	0	0	0	0	0	0	0	0	0	0	0	0	0	0	0
0	0	0	0	0	0	0	0	0	0	0	0	0	0	0	0	0	0	0	0	0	0	0	0	0	0	0	0	0	0	0
0	0	0	0	0	0	0	0	0	0	0	0	0	0	0	0	0	0	0	0	0	0	0	0	0	0	0	0	0	0	0
0	0	0	0	0	0	0	0	0	0	0	0	0	0	0	0	0	0	0	0	0	0	0	0	0	0	0	0	0	0	0
0	0	0	0	0	0	0	0	0	0	0	0	0	0	0	0	0	0	0	0	0	0	0	0	0	0	0	0	0	0	0
0	0	0	0	0	0	0	0	0	0	0	0	0	0	0	0	0	0	0	0	0	0	0	0	0	0	0	0	0	0	0
0	0	0	0	0	0	0	0	0	0	0	0	0	0	0	0	0	0	0	0	0	0	0	0	0	0	0	0	0	0	0
0	0	0	0	0	0	0	0	0	0	0	0	0	0	0	0	0	0	0	0	0	0	0	0	0	0	0	0	0	0	0
0	0	0	0	0	0	0	0	0	0	0	0	0	0	0	0	0	0	0	0	0	0	0	0	0	0	0	0	0	0	0
0	0	0	0	0	0	0	0	0	0	0	0	0	0	0	0	0	0	0	0	0	0	0	0	0	0	0	0	0	0	0
0	0	0	0	0	0	0	0	0	0	0	0	0	0	0	0	0	0	0	0	0	0	0	0	0	0	0	0	0	0	0
0	0	0	0	0	0	0	0	0	0	0	0	0	0	0	0	0	0	0	0	0	0	0	0	0	0	0	0	0	0	0
0	0	0	0	0	0	0	0	0	0	0	0	0	0	0	0	0	0	0	0	0	0	0	0	0	0	0	0	0	0	0
0	0	0	0	0	0	0	0	0	0	0	0	0	0	0	0	0	0	0	0	0	0	0	0	0	0	0	0	0	0	0
0	0	0	0	0	0	0	0	0	0	0	0	0	0	0	0	0	0	0	0	0	0	0	0	0	0	0	0	0	0	0
0	0	0	0	0	0	0	0	0	0	0	0	0	0	0	0	0	0	0	0	0	0	0	0	0	0	0	0	0	0	0
0	0	0	0	0	0	0	0	0	0	0	0	0	0	0	0	0	0	0	0	0	0	0	0	0	0	0	0	0	0	0
0	0	0	0	0	0	0	0	0	0	0	0	0	0	0	0	0	0	0	0	0	0	0	0	0	0	0	0	0	0	0
0	0	0	0	0	0	0	0	0	0	0	0	0	0	0	0	0	0	0	0	0	0	0	0	0	0	0	0	0	0	0
0	0	0	0	0	0	0	0	0	0	0	0	0	0	0	0	0	0	0	0	0	0	0	0	0	0	0	0	0	0	0
0	0	0	0	0	0	0	0	0	0	0	0	0	0	0	0	0	0	0	0	0	0	0	0	0	0	0	0	0	0	0
0	0	0	0	0	0	0	0	0	0	0	0	0	0	0	0	0	0	0	0	0	0	0	0	0	0	0	0	0	0	0
0	0	0	0	0	0	0	0	0	0	0	0	0	0	0	0	0	0	0	0	0	0	0	0	0	0	0	0	0	0	0
0	0	0	0	0	0	0	0	0	0	0	0	0	0	0	0	0	0	0	0	0	0	0	0	0	0	0	0	0	0	0
0	0	0	0	0	0	0	0	0	0	0	0	0	0	0	0	0	0	0	0	0	0	0	0	0	0	0	0	0	0	0
0	0	0	0	0	0	0	0	0	0	0	0	0	0	0	0	0	0	0	0	0	0	0	0	0	0	0	0	0	0	0
0	0	0	0	0	0	0	0	0	0	0	0	0	0	0	0	0	0	0	0	0	0	0	0	0	0	0	0	0	0	0
0	0	0	0	0	0	0	0	0	0	0	0	0	0	0	0	0	0	0	0	0	0	0	0	0	0	0	0	0	0	0
0	0	0	0	0	0	0	0	0	0	0	0	0	0	0	0	0	0	0	0	0	0	0	0	0	0	0	0	0	0	0
0	0	0	0	0	0	0	0	0	0	0	0	0	0	0	0	0	0	0	0	0	0	0	0	0	0	0	0	0	0	0
0	0	0	0	0	0	0	0	0	0	0	0	0	0	0	0	0	0	0	0	0	0	0	0	0	0	0	0	0	0	0
0	0	0	0	0	0	0	0	0	0	0	0	0	0	0	0	0	0	0	0	0	0	0	0	0	0	0	0	0	0	0
0	0	0	0	0	0	0	0	0	0	0	0	0	0	0	0	0	0	0	0	0	0	0	0	0	0	0	0	0	0	0
0	0	0	0	0	0	0	0	0	0	0	0	0	0	0	0	0	0	0	0	0	0	0	0	0	0	0	0	0	0	0
0	0	0	0	0	0	0	0	0	0	0	0	0	0	0	0	0	0	0	0	0	0	0	0	0	0	0	0	0	0	0
0	0	0	0	0	0	0	0	0	0	0	0	0	0	0	0	0	0	0	0	0	0	0	0	0	0	0	0	0	0	0
0	0	0	0	0	0	0	0	0	0	0	0	0	0	0	0	0	0	0	0	0	0	0	0	0	0	0	0	0	0	0
0	0	0	0	0	0	0	0	0	0	0	0	0	0	0	0	0	0	0	0	0	0	0	0	0	0	0	0	0	0	0
0	0	0	0	0	0	0	0	0	0	0	0	0	0	0	0	0	0	0	0	0	0	0	0	0	0	0	0	0	0	0
0	0	0	0	0	0	0	0	0	0	0	0	0	0	0	0	0	0	0	0	0	0	0	0	0	0	0	0	0	0	0
0	0	0	0	0	0	0	0	0	0	0	0	0	0	0	0	0	0	0	0	0	0	0	0	0	0	0	0	0	0	0
0	0	0	0	0	0	0	0	0	0	0	0	0	0	0	0	0	0	0	0	0	0	0	0	0	0	0	0	0	0	0
0	0	0	0	0	0	0	0	0	0	0	0	0	0	0	0	0	0	0	0	0	0	0	0	0	0	0	0	0	0	0
0	0	0	0	0	0	0	0	0	0	0	0	0	0	0	0	0	0	0	0	0	0	0	0	0	0	0	0	0	0	0
0	0	0	0	0	0	0	0	0	0	0	0	0	0	0	0	0	0	0	0	0	0	0	0	0	0	0	0	0	0	0
0	0	0	0	0	0	0	0	0	0	0	0	0	0	0	0	0	0	0	0	0	0	0	0	0	0	0	0	0	0	0
0	0	0	0	0	0	0	0	0	0	0	0	0	0	0	0	0	0	0	0	0	0	0	0	0	0	0	0	0	0	0
0	0	0	0	0	0	0	0	0	0	0	0	0	0	0	0	0	0	0	0	0	0	0	0	0	0	0	0	0	0	0
0	0	0	0	0	0	0	0	0	0	0	0	0	0	0	0	0	0	0	0	0	0	0	0	0	0	0	0	0	0	0
0	0	0	0	0	0	0	0	0	0	0	0	0	0	0	0	0	0	0	0	0	0	0	0	0	0	0	0	0	0	0
0	0	0	0	0	0	0	0	0	0	0	0	0	0	0	0	0	0	0	0	0	0	0	0	0	0	0	0	0	0	0
0	0	0	0	0	0	0	0	0	0	0	0	0	0	0	0	0	0	0	0	0	0	0	0	0	0	0	0	0	0	0
0	0	0	0	0	0	0	0	0	0	0	0	0	0	0	0	0	0	0	0	0	0	0	0	0	0	0	0	0	0	0
0	0	0	0	0	0	0	0	0	0	0	0	0	0	0	0	0	0	0	0	0	0	0	0	0	0	0	0	0	0	0
0	0	0	0	0	0	0	0	0	0	0	0	0	0	0	0	0	0	0	0	0	0	0	0	0	0	0	0	0	0	0
0	0	0	0	0	0	0	0	0	0	0	0	0	0	0	0	0	0	0	0	0	0	0	0	0	0	0	0	0	0	0
0	0	0	0	0	0	0	0	0	0	0	0	0	0	0	0	0	0	0	0	0	0	0	0	0	0	0	0	0	0	0
0	0	0	0	0	0	0	0	0	0	0	0	0	0	0	0	0	0	0	0	0	0	0	0	0	0	0	0	0	0	0
0	0	0	0	0	0	0	0	0	0	0	0	0	0	0	0	0	0	0	0	0	0	0	0	0	0	0	0	0	0	0
0	0	0	0	0	0	0	0	0	0	0	0	0	0	0	0	0	0	0	0	0	0	0	0	0	0	0	0	0	0	0
0	0	0	0	0	0	0	0	0	0	0	0	0	0	0	0	0	0	0	0	0	0	0	0	0	0	0	0	0	0	0
0	0	0	0	0	0	0	0	0	0	0	0	0	0	0	0	0	0	0	0	0	0	0	0	0	0	0	0	0	0	0
0	0	0	0	0	0	0	0	0	0	0	0	0	0	0	0	0	0	0	0	0	0	0	0	0	0	0	0	0	0	0
0	0	0	0	0	0	0	0	0	0	0	0	0	0	0	0	0	0	0	0	0	0	0	0	0	0	0	0	0	0	0
0	0	0	0	0	0	0	0	0	0	0	0	0	0	0	0	0	0	0	0	0	0	0	0	0	0	0	0	0	0	0
0	0	0	0	0	0	0	0	0	0	0	0	0	0	0	0	0	0	0	0	0	0	0	0	0	0	0	0	0	0	0
0	0	0	0	0	0	0	0	0	0	0	0	0	0	0	0	0	0	0	0	0	0	0	0	0	0	0	0	0	0	0
0	0	0	0	0	0	0	0	0	0	0	0	0	0	0	0	0	0	0	0	0	0	0	0	0	0	0	0	0	0	0
0	0	0	0	0	0	0	0	0	0	0	0	0	0	0	0	0	0	0	0	0	0	0	0	0	0	0	0	0	0	0
0	0	0	0	0	0	0	0	0	0	0	0	0	0	0	0	0	0	0	0	0	0	0	0	0	0	0	0	0	0	0
0	0	0	0	0	0	0	0	0	0	0	0	0	0	0	0	0	0	0	0	0	0	0	0	0	0	0	0	0	0	0
0	0	0	0	0	0	0	0	0	0	0	0	0	0	0	0	0	0	0	0	0	0	0	0	0	0	0	0	0	0	0
0	0	0	0	0	0	0	0	0	0	0	0	0	0	0	0	0	0	0	0	0	0	0	0	0	0	0	0	0	0	0
0	0	0	0	0	0	0	0	0	0	0	0	0	0	0	0	0	0	0	0	0	0	0	0	0	0	0	0	0	0	0
0	0	0	0	0	0	0	0	0	0	0	0	0	0	0	0	0	0	0	0	0	0	0	0	0	0	0	0	0	0	0
0	0	0	0	0	0	0	0	0	0	0	0	0	0	0	0	0	0	0	0	0	0	0	0	0	0	0	0	0	0	0
0	0	0	0	0	0	0	0	0	0	0	0	0	0	0	0	0	0	0	0	0	0	0	0	0	0	0	0	0	0	0
0	0	0	0	0	0	0	0	0	0	0	0	0	0	0	0	0	0	0	0	0	0	0	0	0	0	0	0	0	0	0
0	0	0	0	0	0	0	0	0	0	0	0	0	0	0	0	0	0	0	0	0	0	0	0	0	0	0	0	0	0	0
0	0	0	0	0	0	0	0	0	0	0	0	0	0	0	0	0	0	0	0	0	0	0	0	0	0	0	0	0	0	0
0	0	0	0	0	0	0	0	0	0	0	0	0	0	0	0	0	0	0	0	0	0	0	0	0	0	0	0	0	0	0
0	0	0	0	0	0	0	0	0	0	0	0	0	0	0	0	0	0	0	0	0	0	0	0	0	0	0	0	0	0	0
0	0	0	0	0	0	0	0	0	0	0	0	0	0	0	0	0	0	0	0	0	0	0	0	0	0	0	0	0	0	0
0	0	0	0	0	0	0	0	0	0	0	0	0	0	0	0	0	0	0	0	0	0	0	0	0	0	0	0	0	0	0
0	0	0	0	0	0	0	0	0	0	0	0	0	0	0	0	0	0	0	0	0	0	0	0	0	0	0	0	0	0	0
0	0	0	0	0	0	0	0	0	0	0	0	0	0	0	0	0	0	0	0	0	0	0	0	0	0	0	0	0	0	0
0	0	0	0	0	0	0	0	0	0	0	0	0	0	0	0	0	0	0	0	0	0	0	0	0	0	0	0	0	0	0
0	0	0	0	0	0	0	0	0	0	0	0	0	0	0	0	0	0	0	0	0	0	0	0	0	0	0	0	0	0	0
0	0	0	0	0	0	0	0	0	0	0	0	0	0	0	0	0	0	0	0	0	0	0	0	0	0	0	0	0	0	0
0	0	0	0	0	0	0	0	0	0	0	0	0	0	0	0	0	0	0	0	0	0	0	0	0	0	0	0	0	0	0
0	0	0	0	0	0	0	0	0	0	0	0	0	0	0	0	0	0	0	0	0	0	0	0	0	0	0	0	0	0	0
0	0	0	0	0	0	0	0	0	0	0	0	0	0	0	0	0	0	0	0	0	0	0	0	0	0	0	0	0	0	0
0	0	0	0	0	0	0	0	0	0	0	0	0	0	0	0	0	0	0	0	0	0	0	0	0	0	0	0	0	0	0
0	0	0	0	0	0	0	0	0	0	0	0	0	0	0	0	0	0	0	0	0	0	0	0	0	0	0	0	0	0	0
0	0	0	0	0	0	0	0	0	0	0	0	0	0	0	0	0	0	0	0	0	0	0	0	0	0	0	0	0	0	0
0	0	0	0	0	0	0	0	0	0	0	0	0	0	0	0	0	0	0	0	0	0	0	0	0	0	0	0	0	0	0
0	0	0	0	0	0	0	0	0	0	0	0	0	0	0	0	0	0	0	0	0	0	0	0	0	0	0	0	0	0	0
0	0	0	0	0	0	0	0	0	0	0	0	0	0	0	0	0	0	0	0	0	0	0	0	0	0	0	0	0	0	0
0	0	0	0	0	0	0	0	0	0	0	0	0	0	0	0	0	0	0	0	0	0	0	0	0	0	0	0	0	0	0
0	0	0	0	0	0	0	0	0	0	0	0	0	0	0	0	0	0	0	0	0	0	0	0	0	0	0	0	0	0	0
0	0	0	0	0	0	0	0	0	0	0	0	0	0	0	0	0	0	0	0	0	0	0	0	0	0	0	0	0	0	0
0	0	0	0	0	0	0	0	0	0	0	0	0	0	0	0	0	0	0	0	0	0	0	0	0	0	0	0	0	0	0
0	0	0	0	0	0	0	0	0	0	0	0	0	0	0	0	0	0	0	0	0	0	0	0	0	0	0	0	0	0	0
0	0	0	0	0	0	0	0	0	0	0	0	0	0	0	0	0	0	0	0	0	0	0	0	0	0	0	0	0	0	0
0	0	0	0	0	0	0	0	0	0	0	0	0	0	0	0	0	0	0	0	0	0	0	0	0	0	0	0	0	0	0
0	0	0	0	0	0	0	0	0	0	0	0	0	0	0	0	0	0	0	0	0	0	0	0	0	0	0	0	0	0	0
0	0	0	0	0	0	0	0	0	0	0	0	0	0	0	0	0	0	0	0	0	0	0	0	0	0	0	0	0	0	0
0	0	0	0	0	0	0	0	0	0	0	0	0	0	0	0	0	0	0	0	0	0	0	0	0	0	0	0	0	0	0
0	0	0	0	0	0	0	0	0	0	0	0	0	0	0	0	0	0	0	0	0	0	0	0	0	0	0	0	0	0	0
0	0	0	0	0	0	0	0	0	0	0	0	0	0	0	0	0	0	0	0	0	0	0	0	0	0	0	0	0	0	0
0	0	0	0	0	0	0	0	0	0	0	0	0	0	0	0	0	0	0	0	0	0	0	0	0	0	0	0	0	0	0
0	0	0	0	0	0	0	0	0	0	0	0	0	0	0	0	0	0	0	0	0	0	0	0	0	0	0	0	0	0	0
0	0	0	0	0	0	0	0	0	0	0	0	0	0	0	0	0	0	0	0	0	0	0	0	0	0	0	0	0	0	0
0	0	0	0	0	0	0	0	0	0	0	0	0	0	0	0	0	0	0	0	0	0	0	0	0	0	0	0	0	0	0
0	0	0	0	0	0	0	0	0	0	0	0	0	0	0	0	0	0	0	0	0	0	0	0	0	0	0	0	0	0	0
0	0	0	0	0	0	0	0	0	0	0	0	0	0	0	0	0	0	0	0	0	0	0	0	0	0	0	0	0	0	0
0	0	0	0	0	0	0	0	0	0	0	0	0	0	0	0	0	0	0	0	0	0	0	0	0	0	0	0	0	0	0
0	0	0	0	0	0	0	0	0	0	0	0	0	0	0	0	0	0	0	0	0	0	0	0	0	0	0	0	0	0	0
0	0	0	0	0	0	0	0	0	0	0	0	0	0	0	0	0	0	0	0	0	0	0	0	0	0	0	0	0	0	0
0	0	0	0	0	0	0	0	0	0	0	0	0	0	0	0	0	0	0	0	0	0	0	0	0	0	0	0	0	0	0
0	0	0	0	0	0	0	0	0	0	0	0	0	0	0	0	0	0	0	0	0	0	0	0	0	0	0	0	0	0	0
0	0	0	0	0	0	0	0	0	0	0	0	0	0	0	0	0	0	0	0	0	0	0	0	0	0	0	0	0	0	0
0	0	0	0	0	0	0	0	0	0	0	0	0	0	0	0	0	0	0	0	0	0	0	0	0	0	0	0	0	0	0
0	0	0	0	0	0	0	0	0	0	0	0	0	0	0	0	0	0	0	0	0	0	0	0	0	0	0	0	0	0	0
0	0	0	0	0	0	0	0	0	0	0	0	0	0	0	0	0	0	0	0	0	0	0	0	0	0	0	0	0	0	0
0	0	0	0	0	0	0	0	0	0	0	0	0	0	0	0	0	0	0	0	0	0	0	0	0	0	0	0	0	0	0
0	0	0	0	0	0	0	0	0	0	0	0	0	0	0	0	0	0	0	0	0	0	0	0	0	0	0	0	0	0	0
0	0	0	0	0	0	0	0	0	0	0	0	0	0	0	0	0	0	0	0	0	0	0	0	0	0	0	0	0	0	0
0	0	0	0	0	0	0	0	0	0	0	0	0	0	0	0	0	0	0	0	0	0	0	0	0	0	0	0	0	0	0
0	0	0	0	0	0	0	0	0	0	0	0	0	0	0	0	0	0	0	0	0	0	0	0	0	0	0	0	0	0	0
0	0	0	0	0	0	0	0	0	0	0	0	0	0	0	0	0	0	0	0	0	0	0	0	0	0	0	0	0	0	0
0	0	0	0	0	0	0	0	0	0	0	0	0	0	0	0	0	0	0	0	0	0	0	0	0	0	0	0	0	0	0
0	0	0	0	0	0	0	0	0	0	0	0	0	0	0	0	0	0	0	0	0	0	0	0	0	0	0	0	0	0	0
0	0	0	0	0	0	0	0	0	0	0	0	0	0	0	0	0	0	0	0	0	0	0	0	0	0	0	0	0	0	0
0	0	0	0	0	0	0	0	0	0	0	0	0	0	0	0	0	0	0	0	0	0	0	0	0	0	0	0	0	0	0
0	0	0	0	0	0	0	0	0	0	0	0	0	0	0	0	0	0	0	0	0	0	0	0	0	0	0	0	0	0	0
0	0	0	0	0	0	0	0	0	0	0	0	0	0	0	0	0	0	0	0	0	0	0	0	0	0	0	0	0	0	0
0	0	0	0	0	0	0	0	0	0	0	0	0	0	0	0	0	0	0	0	0	0	0	0	0	0	0	0	0	0	0
0	0	0	0	0	0	0	0	0	0	0	0	0	0	0	0	0	0	0	0	0	0	0	0	0	0	0	0	0	0	0
0	0	0	0	0	0	0	0	0	0	0	0	0	0	0	0	0	0	0	0	0	0	0	0	0	0	0	0	0	0	0
0	0	0	0	0	0	0	0	0	0	0	0	0	0	0	0	0	0	0	0	0	0	0	0	0	0	0	0	0	0	0
0	0	0	0	0	0	0	0	0	0	0	0	0	0	0	0	0	0	0	0	0	0	0	0	0	0	0	0	0	0	0
0	0	0	0	0	0	0	0	0	0	0	0	0	0	0	0	0	0	0	0	0	0	0	0	0	0	0	0	0	0	0
0	0	0	0	0	0	0	0	0	0	0	0	0	0	0	0	0	0	0	0	0	0	0	0	0	0	0	0	0	0	0
0	0	0	0	0	0	0	0	0	0	0	0	0	0	0	0	0	0	0	0	0	0	0	0	0	0	0	0	0	0	0
0	0	0	0	0	0	0	0	0	0	0	0	0	0	0	0	0	0	0	0	0	0	0	0	0	0	0	0	0	0	0
0	0	0	0	0	0	0	0	0	0	0	0	0	0	0	0	0	0	0	0	0	0	0	0	0	0	0	0	0	0	0
0	0	0	0	0	0	0	0	0	0	0	0	0	0	0	0	0	0	0	0	0	0	0	0	0	0	0	0	0	0	0
0	0	0	0	0	0	0	0	0	0	0	0	0	0	0	0	0	0	0	0	0	0	0	0	0	0	0	0	0	0	0
0	0	0	0	0	0	0	0	0	0	0	0	0	0	0	0	0	0	0	0	0	0	0	0	0	0	0	0	0	0	0
0	0	0	0	0	0	0	0	0	0	0	0	0	0	0	0	0	0	0	0	0	0	0	0	0	0	0	0	0	0	0
0	0	0	0	0	0	0	0	0	0	0	0	0	0	0	0	0	0	0	0	0	0	0	0	0	0	0	0	0	0	0
0	0	0	0	0	0	0	0	0	0	0	0	0	0	0	0	0	0	0	0	0	0	0	0	0	0	0	0	0	0	0
0	0	0	0	0	0	0	0	0	0	0	0	0	0	0	0	0	0	0	0	0	0	0	0	0	0	0	0	0	0	0
0	0	0	0	0	0	0	0	0	0	0	0	0	0	0	0	0	0	0	0	0	0	0	0	0	0	0	0	0	0	0
0	0	0	0	0	0	0	0	0	0	0	0	0	0	0	0	0	0	0	0	0	0	0	0	0	0	0	0	0	0	0
0	0	0	0	0	0	0	0	0	0	0	0	0	0	0	0	0	0	0	0	0	0	0	0	0	0	0	0	0	0	0
0	0	0	0	0	0	0	0	0	0	0	0	0	0	0	0	0	0	0	0	0	0	0	0	0	0	0	0	0	0	0
0	0	0	0	0	0	0	0	0	0	0	0	0	0	0	0	0	0	0	0	0	0	0	0	0	0	0	0	0	0	0
0	0	0	0	0	0	0	0	0	0	0	0	0	0	0	0	0	0	0	0	0	0	0	0	0	0	0	0	0	0	0
0	0	0	0	0	0	0	0	0	0	0	0	0	0	0	0	0	0	0	0	0	0	0	0	0	0	0	0	0	0	0
0	0	0	0	0	0	0	0	0	0	0	0	0	0	0	0	0	0	0	0	0	0	0	0	0	0	0	0	0	0	0
0	0	0	0	0	0	0	0	0	0	0	0	0	0	0	0	0	0	0	0	0	0	0	0	0	0	0	0	0	0	0
0	0	0	0	0	0	0	0	0	0	0	0	0	0	0	0	0	0	0	0	0	0	0	0	0	0	0	0	0	0	0
0	0	0	0	0	0	0	0	0	0	0	0	0	0	0	0	0	0	0	0	0	0	0	0	0	0	0	0	0	0	0
0	0	0	0	0	0	0	0	0	0	0	0	0	0	0	0	0	0	0	0	0	0	0	0	0	0	0	0	0	0	0
0	0	0	0	0	0	0	0	0	0	0	0	0	0	0	0	0	0	0	0	0	0	0	0	0	0	0	0	0	0	0
0	0	0	0	0	0	0	0	0	0	0	0	0	0	0	0	0	0	0	0	0	0	0	0	0	0	0	0	0	0	0
0	0	0	0	0	0	0	0	0	0	0	0	0	0	0	0	0	0	0	0	0	0	0	0	0	0	0	0	0	0	0
0	0	0	0	0	0	0	0	0	0	0	0	0	0	0	0	0	0	0	0	0	0	0	0	0	0	0	0	0	0	0
0	0	0	0	0	0	0	0	0	0	0	0	0	0	0	0	0	0	0	0	0	0	0	0	0	0	0	0	0	0	0
0	0	0	0	0	0	0	0	0	0	0	0	0	0	0	0	0	0	0	0	0	0	0	0	0	0	0	0	0	0	0
0	0	0	0	0	0	0	0	0	0	0	0	0	0	0	0	0	0	0	0	0	0	0	0	0	0	0	0	0	0	0
0	0	0	0	0	0	0	0	0	0	0	0	0	0	0	0	0	0	0	0	0	0	0	0	0	0	0	0	0	0	0
0	0	0	0	0	0	0	0	0	0	0	0	0	0	0	0	0	0	0	0	0	0	0	0	0	0	0	0	0	0	0
0	0	0	0	0	0	0	0	0	0	0	0	0	0	0	0	0	0	0	0	0	0	0	0	0	0	0	0	0	0	0
0	0	0	0	0	0	0	0	0	0	0	0	0	0	0	0	0	0	0	0	0	0	0	0	0	0	0	0	0	0	0
0	0	0	0	0	0	0	0	0	0	0	0	0	0	0	0	0	0	0	0	0	0	0	0	0	0	0	0	0	0	0
0	0	0	0	0	0	0	0	0	0	0	0	0	0	0	0	0	0	0	0	0	0	0	0	0	0	0	0	0	0	0
0	0	0	0	0	0	0	0	0	0	0	0	0	0	0	0	0	0	0	0	0	0	0	0	0	0	0	0	0	0	0
0	0	0	0	0	0	0	0	0	0	0	0	0	0	0	0	0	0	0	0	0	0	0	0	0	0	0	0	0	0	0
0	0	0	0	0	0	0	0	0	0	0	0	0	0	0	0	0	0	0	0	0	0	0	0	0	0	0	0	0	0	0
0	0	0	0	0	0	0	0	0	0	0	0	0	0	0	0	0	0	0	0	0	0	0	0	0	0	0	0	0	0	0
0	0	0	0	0	0	0	0	0	0	0	0	0	0	0	0	0	0	0	0	0	0	0	0	0	0	0	0	0	0	0
0	0	0	0	0	0	0	0	0	0	0	0	0	0	0	0	0	0	0	0	0	0	0	0	0	0	0	0	0	0	0
0	0	0	0	0	0	0	0	0	0	0	0	0	0	0	0	0	0	0	0	0	0	0	0	0	0	0	0	0	0	0
0	0	0	0	0	0	0	0	0	0	0	0	0	0	0	0	0	0	0	0	0	0	0	0	0	0	0	0	0	0	0
0	0	0	0	0	0	0	0	0	0	0	0	0	0	0	0	0	0	0	0	0	0	0	0	0	0	0	0	0	0	0
0	0	0	0	0	0	0	0	0	0	0	0	0	0	0	0	0	0	0	0	0	0	0	0	0	0	0	0	0	0	0
0	0	0	0	0	0	0	0	0	0	0	0	0	0	0	0	0	0	0	0	0	0	0	0	0	0	0	0	0	0	0
0	0	0	0	0	0	0	0	0	0	0	0	0	0	0	0	0	0	0	0	0	0	0	0	0	0	0	0	0	0	0
0	0	0	0	0	0	0	0	0	0	0	0	0	0	0	0	0	0	0	0	0	0	0	0	0	0	0	0	0	0	0
0	0	0	0	0	0	0	0	0	0	0	0	0	0	0	0	0	0	0	0	0	0	0	0	0	0	0	0	0	0	0
0	0	0	0	0	0	0	0	0	0	0	0	0	0	0	0	0	0	0	0	0	0	0	0	0	0	0	0	0	0	0
0	0	0	0	0	0	0	0	0	0	0	0	0	0	0	0	0	0	0	0	0	0	0	0	0	0	0	0	0	0	0
0	0	0	0	0	0	0	0	0	0	0	0	0	0	0	0	0	0	0	0	0	0	0	0	0	0	0	0	0	0	0
0	0	0	0	0	0	0	0	0	0	0	0	0	0	0	0	0	0	0	0	0	0	0	0	0	0	0	0	0	0	0
0	0	0	0	0	0	0	0	0	0	0	0	0	0	0	0	0	0	0	0	0	0	0	0	0	0	0	0	0	0	0
0	0	0	0	0	0	0	0	0	0	0	0	0	0	0	0	0	0	0	0	0	0	0	0	0	0	0	0	0	0	0
0	0	0	0	0	0	0	0	0	0	0	0	0	0	0	0	0	0	0	0	0	0	0	0	0	0	0	0	0	0	0
0	0	0	0	0	0	0	0	0	0	0	0	0	0	0	0	0	0	0	0	0	0	0	0	0	0	0	0	0	0	0
0	0	0	0	0	0	0	0	0	0	0	0	0	0	0	0	0	0	0	0	0	0	0	0	0	0	0	0	0	0	0
0	0	0	0	0	0	0	0	0	0	0	0	0	0	0	0	0	0	0	0	0	0	0	0	0	0	0	0	0	0	0
0	0	0	0	0	0	0	0	0	0	0	0	0	0	0	0	0	0	0	0	0	0	0	0	0	0	0	0	0	0	0
0	0	0	0	0	0	0	0	0	0	0	0	0	0	0	0	0	0	0	0	0	0	0	0	0	0	0	0	0	0	0
0	0	0	0	0	0	0	0	0	0	0	0	0	0	0	0	0	0	0	0	0	0	0	0	0	0	0	0	0	0	0
0	0	0	0	0	0	0	0	0	0	0	0	0	0	0	0	0	0	0	0	0	0	0	0	0	0	0	0	0	0	0
0	0	0	0	0	0	0	0	0	0	0	0	0	0	0	0	0	0	0	0	0	0	0	0	0	0	0	0	0	0	0
0	0	0	0	0	0	0	0	0	0	0	0	0	0	0	0	0	0	0	0	0	0	0	0	0	0	0	0	0	0	0
0	0	0	0	0	0	0	0	0	0	0	0	0	0	0	0	0	0	0	0	0	0	0	0	0	0	0	0	0	0	0
0	0	0	0	0	0	0	0	0	0	0	0	0	0	0	0	0	0	0	0	0	0	0	0	0	0	0	0	0	0	0
0	0	0	0	0	0	0	0	0	0	0	0	0	0	0	0	0	0	0	0	0	0	0	0	0	0	0	0	0	0	0
0	0	0	0	0	0	0	0	0	0	0	0	0	0	0	0	0	0	0	0	0	0	0	0	0	0	0	0	0	0	0
0	0	0	0	0	0	0	0	0	0	0	0	0	0	0	0	0	0	0	0	0	0	0	0	0	0	0	0	0	0	0
0	0	0	0	0	0	0	0	0	0	0	0	0	0	0	0	0	0	0	0	0	0	0	0	0	0	0	0	0	0	0
0	0	0	0	0	0	0	0	0	0	0	0	0	0	0	0	0	0	0	0	0	0	0	0	0	0	0	0	0	0	0
0	0	0	0	0	0	0	0	0	0	0	0	0	0	0	0	0	0	0	0	0	0	0	0	0	0	0	0	0	0	0
0	0	0	0	0	0	0	0	0	0	0	0	0	0	0	0	0	0	0	0	0	0	0	0	0	0	0	0	0	0	0
0	0	0	0	0	0	0	0	0	0	0	0	0	0	0	0	0	0	0	0	0	0	0	0	0	0	0	0	0	0	0
0	0	0	0	0	0	0	0	0	0	0	0	0	0	0	0	0	0	0	0	0	0	0	0	0	0	0	0	0	0	0
0	0	0	0	0	0	0	0	0	0	0	0	0	0	0	0	0	0	0	0	0	0	0	0	0	0	0	0	0	0	0
0	0	0	0	0	0	0	0	0	0	0	0	0	0	0	0	0	0	0	0	0	0	0	0	0	0	0	0	0	0	0
0	0	0	0	0	0	0	0	0	0	0	0	0	0	0	0	0	0	0	0	0	0	0	0	0	0	0	0	0	0	0
0	0	0	0	0	0	0	0	0	0	0	0	0	0	0	0	0	0	0	0	0	0	0	0	0	0	0	0	0	0	0
0	0	0	0	0	0	0	0	0	0	0	0	0	0	0	0	0	0	0	0	0	0	0	0	0	0	0	0	0	0	0
0	0	0	0	0	0	0	0	0	0	0	0	0	0	0	0	0	0	0	0	0	0	0	0	0	0	0	0	0	0	0
0	0	0	0	0	0	0	0	0	0	0	0	0	0	0	0	0	0	0	0	0	0	0	0	0	0	0	0	0	0	0
0	0	0	0	0	0	0	0	0	0	0	0	0	0	0	0	0	0	0	0	0	0	0	0	0	0	0	0	0	0	0
0	0	0	0	0	0	0	0	0	0	0	0	0	0	0	0	0	0	0	0	0	0	0	0	0	0	0	0	0	0	0
0	0	0	0	0	0	0	0	0	0	0	0	0	0	0	0	0	0	0	0	0	0	0	0	0	0	0	0	0	0	0
0	0	0	0	0	0	0	0	0	0	0	0	0	0	0	0	0	0	0	0	0	0	0	0	0	0	0	0	0	0	0
0	0	0	0	0	0	0	0	0	0	0	0	0	0	0	0	0	0	0	0	0	0	0	0	0	0	0	0	0	0	0
0	0	0	0	0	0	0	0	0	0	0	0	0	0	0	0	0	0	0	0	0	0	0	0	0	0	0	0	0	0	0
0	0	0	0	0	0	0	0	0	0	0	0	0	0	0	0	0	0	0	0	0	0	0	0	0	0	0	0	0	0	0
0	0	0	0	0	0	0	0	0	0	0	0	0	0	0	0	0	0	0	0	0	0	0	0	0	0	0	0	0	0	0
0	0	0	0	0	0	0	0	0	0	0	0	0	0	0	0	0	0	0	0	0	0	0	0	0	0	0	0	0	0	0
0	0	0	0	0	0	0	0	0	0	0	0	0	0	0	0	0	0	0	0	0	0	0	0	0	0	0	0	0	0	0
0	0	0	0	0	0	0	0	0	0	0	0	0	0	0	0	0	0	0	0	0	0	0	0	0	0	0	0	0	0	0
0	0	0	0	0	0	0	0	0	0	0	0	0	0	0	0	0	0	0	0	0	0	0	0	0	0	0	0	0	0	0
0	0	0	0	0	0	0	0	0	0	0	0	0	0	0	0	0	0	0	0	0	0	0	0	0	0	0	0	0	0	0
0	0	0	0	0	0	0	0	0	0	0	0	0	0	0	0	0	0	0	0	0	0	0	0	0	0	0	0	0	0	0
0	0	0	0	0	0	0	0	0	0	0	0	0	0	0	0	0	0	0	0	0	0	0	0	0	0	0	0	0	0	0
0	0	0	0	0	0	0	0	0	0	0	0	0	0	0	0	0	0	0	0	0	0	0	0	0	0	0	0	0	0	0
0	0	0	0	0	0	0	0	0	0	0	0	0	0	0	0	0	0	0	0	0	0	0	0	0	0	0	0	0	0	0
0	0	0	0	0	0	0	0	0	0	0	0	0	0	0	0	0	0	0	0	0	0	0	0	0	0	0	0	0	0	0
0	0	0	0	0	0	0	0	0	0	0	0	0	0	0	0	0	0	0	0	0	0	0	0	0	0	0	0	0	0	0
0	0	0	0	0	0	0	0	0	0	0	0	0	0	0	0	0	0	0	0	0	0	0	0	0	0	0	0	0	0	0
0	0	0	0	0	0	0	0	0	0	0	0	0	0	0	0	0	0	0	0	0	0	0	0	0	0	0	0	0	0	0
0	0	0	0	0	0	0	0	0	0	0	0	0	0	0	0	0	0	0	0	0	0	0	0	0	0	0	0	0	0	0
0	0	0	0	0	0	0	0	0	0	0	0	0	0	0	0	0	0	0	0	0	0	0	0	0	0	0	0	0	0	0
0	0	0	0	0	0	0	0	0	0	0	0	0	0	0	0	0	0	0	0	0	0	0	0	0	0	0	0	0	0	0
0	0	0	0	0	0	0	0	0	0	0	0	0	0	0	0	0	0	0	0	0	0	0	0	0	0	0	0	0	0	0
0	0	0	0	0	0	0	0	0	0	0	0	0	0	0	0	0	0	0	0	0	0	0	0	0	0	0	0	0	0	0
0	0	0	0	0	0	0	0	0	0	0	0	0	0	0	0	0	0	0	0	0	0	0	0	0	0	0	0	0	0	0
0	0	0	0	0	0	0	0	0	0	0	0	0	0	0	0	0	0	0	0	0	0	0	0	0	0	0	0	0	0	0
0	0	0	0	0	0	0	0	0	0	0	0	0	0	0	0	0	0	0	0	0	0	0	0	0	0	0	0	0	0	0
0	0	0	0	0	0	0	0	0	0	0	0	0	0	0	0	0	0	0	0	0	0	0	0	0	0	0	0	0	0	0
0	0	0	0	0	0	0	0	0	0	0	0	0	0	0	0	0	0	0	0	0	0	0	0	0	0	0	0	0	0	0
0	0	0	0	0	0	0	0	0	0	0	0	0	0	0	0	0	0	0	0	0	0	0	0	0	0	0	0	0	0	0
0	0	0	0	0	0	0	0	0	0	0	0	0	0	0	0	0	0	0	0	0	0	0	0	0	0	0	0	0	0	0
0	0	0	0	0	0	0	0	0	0	0	0	0	0	0	0	0	0	0	0	0	0	0	0	0	0	0	0	0	0	0
0	0	0	0	0	0	0	0	0	0	0	0	0	0	0	0	0	0	0	0	0	0	0	0	0	0	0	0	0	0	0
0	0	0	0	0	0	0	0	0	0	0	0	0	0	0	0	0	0	0	0	0	0	0	0	0	0	0	0	0	0	0
0	0	0	0	0	0	0	0	0	0	0	0	0	0	0	0	0	0	0	0	0	0	0	0	0	0	0	0	0	0	0
0	0	0	0	0	0	0	0	0	0	0	0	0	0	0	0	0	0	0	0	0	0	0	0	0	0	0	0	0	0	0
0	0	0	0	0	0	0	0	0	0	0	0	0	0	0	0	0	0	0	0	0	0	0	0	0	0	0	0	0	0	0
0	0	0	0	0	0	0	0	0	0	0	0	0	0	0	0	0	0	0	0	0	0	0	0	0	0	0	0	0	0	0
0	0	0	0	0	0	0	0	0	0	0	0	0	0	0	0	0	0	0	0	0	0	0	0	0	0	0	0	0	0	0
0	0	0	0	0	0	0	0	0	0	0	0	0	0	0	0	0	0	0	0	0	0	0	0	0	0	0	0	0	0	0
0	0	0	0	0	0	0	0	0	0	0	0	0	0	0	0	0	0	0	0	0	0	0	0	0	0	0	0	0	0	0
0	0	0	0	0	0	0	0	0	0	0	0	0	0	0	0	0	0	0	0	0	0	0	0	0	0	0	0	0	0	0
0	0	0	0	0	0	0	0	0	0	0	0	0	0	0	0	0	0	0	0	0	0	0	0	0	0	0	0	0	0	0
0	0	0	0	0	0	0	0	0	0	0	0	0	0	0	0	0	0	0	0	0	0	0	0	0	0	0	0	0	0	0
0	0	0	0	0	0	0	0	0	0	0	0	0	0	0	0	0	0	0	0	0	0	0	0	0	0	0	0	0	0	0
0	0	0	0	0	0	0	0	0	0	0	0	0	0	0	0	0	0	0	0	0	0	0	0	0	0	0	0	0	0	0
0	0	0	0	0	0	0	0	0	0	0	0	0	0	0	0	0	0	0	0	0	0	0	0	0	0	0	0	0	0	0
0	0	0	0	0	0	0	0	0	0	0	0	0	0	0	0	0	0	0	0	0	0	0	0	0	0	0	0	0	0	0
0	0	0	0	0	0	0	0	0	0	0	0	0	0	0	0	0	0	0	0	0	0	0	0	0	0	0	0	0	0	0
0	0	0	0	0	0	0	0	0	0	0	0	0	0	0	0	0	0	0	0	0	0	0	0	0	0	0	0	0	0	0
0	0	0	0	0	0	0	0	0	0	0	0	0	0	0	0	0	0	0	0	0	0	0	0	0	0	0	0	0	0	0
0	0	0	0	0	0	0	0	0	0	0	0	0	0	0	0	0	0	0	0	0	0	0	0	0	0	0	0	0	0	0
0	0	0	0	0	0	0	0	0	0	0	0	0	0	0	0	0	0	0	0	0	0	0	0	0	0	0	0	0	0	0
0	0	0	0	0	0	0	0	0	0	0	0	0	0	0	0	0	0	0	0	0	0	0	0	0	0	0	0	0	0	0
0	0	0	0	0	0	0	0	0	0	0	0	0	0	0	0	0	0	0	0	0	0	0	0	0	0	0	0	0	0	0
0	0	0	0	0	0	0	0	0	0	0	0	0	0	0	0	0	0	0	0	0	0	0	0	0	0	0	0	0	0	0
0	0	0	0	0	0	0	0	0	0	0	0	0	0	0	0	0	0	0	0	0	0	0	0	0	0	0	0	0	0	0
0	0	0	0	0	0	0	0	0	0	0	0	0	0	0	0	0	0	0	0	0	0	0	0	0	0	0	0	0	0	0
0	0	0	0	0	0	0	0	0	0	0	0	0	0	0	0	0	0	0	0	0	0	0	0	0	0	0	0	0	0	0
0	0	0	0	0	0	0	0	0	0	0	0	0	0	0	0	0	0	0	0	0	0	0	0	0	0	0	0	0	0	0
0	0	0	0	0	0	0	0	0	0	0	0	0	0	0	0	0	0	0	0	0	0	0	0	0	0	0	0	0	0	0
0	0	0	0	0	0	0	0	0	0	0	0	0	0	0	0	0	0	0	0	0	0	0	0	0	0	0	0	0	0	0
0	0	0	0	0	0	0	0	0	0	0	0	0	0	0	0	0	0	0	0	0	0	0	0	0	0	0	0	0	0	0
0	0	0	0	0	0	0	0	0	0	0	0	0	0	0	0	0	0	0	0	0	0	0	0	0	0	0	0	0	0	0
0	0	0	0	0	0	0	0	0	0	0	0	0	0	0	0	0	0	0	0	0	0	0	0	0	0	0	0	0	0	0
0	0	0	0	0	0	0	0	0	0	0	0	0	0	0	0	0	0	0	0	0	0	0	0	0	0	0	0	0	0	0
0	0	0	0	0	0	0	0	0	0	0	0	0	0	0	0	0	0	0	0	0	0	0	0	0	0	0	0	0	0	0
0	0	0	0	0	0	0	0	0	0	0	0	0	0	0	0	0	0	0	0	0	0	0	0	0	0	0	0	0	0	0
0	0	0	0	0	0	0	0	0	0	0	0	0	0	0	0	0	0	0	0	0	0	0	0	0	0	0	0	0	0	0
0	0	0	0	0	0	0	0	0	0	0	0	0	0	0	0	0	0	0	0	0	0	0	0	0	0	0	0	0	0	0
0	0	0	0	0	0	0	0	0	0	0	0	0	0	0	0	0	0	0	0	0	0	0	0	0	0	0	0	0	0	0
0	0	0	0	0	0	0	0	0	0	0	0	0	0	0	0	0	0	0	0	0	0	0	0	0	0	0	0	0	0	0
0	0	0	0	0	0	0	0	0	0	0	0	0	0	0	0	0	0	0	0	0	0	0	0	0	0	0	0	0	0	0
0	0	0	0	0	0	0	0	0	0	0	0	0	0	0	0	0	0	0	0	0	0	0	0	0	0	0	0	0	0	0
0	0	0	0	0	0	0	0	0	0	0	0	0	0	0	0	0	0	0	0	0	0	0	0	0	0	0	0	0	0	0
0	0	0	0	0	0	0	0	0	0	0	0	0	0	0	0	0	0	0	0	0	0	0	0	0	0	0	0	0	0	0
0	0	0	0	0	0	0	0	0	0	0	0	0	0	0	0	0	0	0	0	0	0	0	0	0	0	0	0	0	0	0
0	0	0	0	0	0	0	0	0	0	0	0	0	0	0	0	0	0	0	0	0	0	0	0	0	0	0	0	0	0	0
0	0	0	0	0	0	0	0	0	0	0	0	0	0	0	0	0	0	0	0	0	0	0	0	0	0	0	0	0	0	0
0	0	0	0	0	0	0	0	0	0	0	0	0	0	0	0	0	0	0	0	0	0	0	0	0	0	0	0	0	0	0
0	0	0	0	0	0	0	0	0	0	0	0	0	0	0	0	0	0	0	0	0	0	0	0	0	0	0	0	0	0	0
0	0	0	0	0	0	0	0	0	0	0	0	0	0	0	0	0	0	0	0	0	0	0	0	0	0	0	0	0	0	0
0	0	0	0	0	0	0	0	0	0	0	0	0	0	0	0	0	0	0	0	0	0	0	0	0	0	0	0	0	0	0
0	0	0	0	0	0	0	0	0	0	0	0	0	0	0	0	0	0	0	0	0	0	0	0	0	0	0	0	0	0	0
0	0	0	0	0	0	0	0	0	0	0	0	0	0	0	0	0	0	0	0	0	0	0	0	0	0	0	0	0	0	0
0	0	0	0	0	0	0	0	0	0	0	0	0	0	0	0	0	0	0	0	0	0	0	0	0	0	0	0	0	0	0
0	0	0	0	0	0	0	0	0	0	0	0	0	0	0	0	0	0	0	0	0	0	0	0	0	0	0	0	0	0	0
0	0	0	0	0	0	0	0	0	0	0	0	0	0	0	0	0	0	0	0	0	0	0	0	0	0	0	0	0	0	0
0	0	0	0	0	0	0	0	0	0	0	0	0	0	0	0	0	0	0	0	0	0	0	0	0	0	0	0	0	0	0
0	0	0	0	0	0	0	0	0	0	0	0	0	0	0	0	0	0	0	0	0	0	0	0	0	0	0	0	0	0	0
0	0	0	0	0	0	0	0	0	0	0	0	0	0	0	0	0	0	0	0	0	0	0	0	0	0	0	0	0	0	0
0	0	0	0	0	0	0	0	0	0	0	0	0	0	0	0	0	0	0	0	0	0	0	0	0	0	0	0	0	0	0
0	0	0	0	0	0	0	0	0	0	0	0	0	0	0	0	0	0	0	0	0	0	0	0	0	0	0	0	0	0	0
0	0	0	0	0	0	0	0	0	0	0	0	0	0	0	0	0	0	0	0	0	0	0	0	0	0	0	0	0	0	0
0	0	0	0	0	0	0	0	0	0	0	0	0	0	0	0	0	0	0	0	0	0	0	0	0	0	0	0	0	0	0
0	0	0	0	0	0	0	0	0	0	0	0	0	0	0	0	0	0	0	0	0	0	0	0	0	0	0	0	0	0	0
0	0	0	0	0	0	0	0	0	0	0	0	0	0	0	0	0	0	0	0	0	0	0	0	0	0	0	0	0	0	0
0	0	0	0	0	0	0	0	0	0	0	0	0	0	0	0	0	0	0	0	0	0	0	0	0	0	0	0	0	0	0
0	0	0	0	0	0	0	0	0	0	0	0	0	0	0	0	0	0	0	0	0	0	0	0	0	0	0	0	0	0	0
0	0	0	0	0	0	0	0	0	0	0	0	0	0	0	0	0	0	0	0	0	0	0	0	0	0	0	0	0	0	0
0	0	0	0	0	0	0	0	0	0	0	0	0	0	0	0	0	0	0	0	0	0	0	0	0	0	0	0	0	0	0
0	0	0	0	0	0	0	0	0	0	0	0	0	0	0	0	0	0	0	0	0	0	0	0	0	0	0	0	0	0	0
0	0	0	0	0	0	0	0	0	0	0	0	0	0	0	0	0	0	0	0	0	0	0	0	0	0	0	0	0	0	0
0	0	0	0	0	0	0	0	0	0	0	0	0	0	0	0	0	0	0	0	0	0	0	0	0	0	0	0	0	0	0
0	0	0	0	0	0	0	0	0	0	0	0	0	0	0	0	0	0	0	0	0	0	0	0	0	0	0	0	0	0	0
0	0	0	0	0	0	0	0	0	0	0	0	0	0	0	0	0	0	0	0	0	0	0	0	0	0	0	0	0	0	0
0	0	0	0	0	0	0	0	0	0	0	0	0	0	0	0	0	0	0	0	0	0	0	0	0	0	0	0	0	0	0
0	0	0	0	0	0	0	0	0	0	0	0	0	0	0	0	0	0	0	0	0	0	0	0	0	0	0	0	0	0	0
0	0	0	0	0	0	0	0	0	0	0	0	0	0	0	0	0	0	0	0	0	0	0	0	0	0	0	0	0	0	0
0	0	0	0	0	0	0	0	0	0	0	0	0	0	0	0	0	0	0	0	0	0	0	0	0	0	0	0	0	0	0
0	0	0	0	0	0	0	0	0	0	0	0	0	0	0	0	0	0	0	0	0	0	0	0	0	0	0	0	0	0	0
0	0	0	0	0	0	0	0	0	0	0	0	0	0	0	0	0	0	0	0	0	0	0	0	0	0	0	0	0	0	0
0	0	0	0	0	0	0	0	0	0	0	0	0	0	0	0	0	0	0	0	0	0	0	0	0	0	0	0	0	0	0
0	0	0	0	0	0	0	0	0	0	0	0	0	0	0	0	0	0	0	0	0	0	0	0	0	0	0	0	0	0	0
0	0	0	0	0	0	0	0	0	0	0	0	0	0	0	0	0	0	0	0	0	0	0	0	0	0	0	0	0	0	0
0	0	0	0	0	0	0	0	0	0	0	0	0	0	0	0	0	0	0	0	0	0	0	0	0	0	0	0	0	0	0
0	0	0	0	0	0	0	0	0	0	0	0	0	0	0	0	0	0	0	0	0	0	0	0	0	0	0	0	0	0	0
0	0	0	0	0	0	0	0	0	0	0	0	0	0	0	0	0	0	0	0	0	0	0	0	0	0	0	0	0	0	0
0	0	0	0	0	0	0	0	0	0	0	0	0	0	0	0	0	0	0	0	0	0	0	0	0	0	0	0	0	0	0
0	0	0	0	0	0	0	0	0	0	0	0	0	0	0	0	0	0	0	0	0	0	0	0	0	0	0	0	0	0	0
0	0	0	0	0	0	0	0	0	0	0	0	0	0	0	0	0	0	0	0	0	0	0	0	0	0	0	0	0	0	0
0	0	0	0	0	0	0	0	0	0	0	0	0	0	0	0	0	0	0	0	0	0	0	0	0	0	0	0	0	0	0
0	0	0	0	0	0	0	0	0	0	0	0	0	0	0	0	0	0	0	0	0	0	0	0	0	0	0	0	0	0	0
0	0	0	0	0	0	0	0	0	0	0	0	0	0	0	0	0	0	0	0	0	0	0	0	0	0	0	0	0	0	0
0	0	0	0	0	0	0	0	0	0	0	0	0	0	0	0	0	0	0	0	0	0	0	0	0	0	0	0	0	0	0
0	0	0	0	0	0	0	0	0	0	0	0	0	0	0	0	0	0	0	0	0	0	0	0	0	0	0	0	0	0	0
0	0	0	0	0	0	0	0	0	0	0	0	0	0	0	0	0	0	0	0	0	0	0	0	0	0	0	0	0	0	0
0	0	0	0	0	0	0	0	0	0	0	0	0	0	0	0	0	0	0	0	0	0	0	0	0	0	0	0	0	0	0
0	0	0	0	0	0	0	0	0	0	0	0	0	0	0	0	0	0	0	0	0	0	0	0	0	0	0	0	0	0	0
0	0	0	0	0	0	0	0	0	0	0	0	0	0	0	0	0	0	0	0	0	0	0	0	0	0	0	0	0	0	0
0	0	0	0	0	0	0	0	0	0	0	0	0	0	0	0	0	0	0	0	0	0	0	0	0	0	0	0	0	0	0
0	0	0	0	0	0	0	0	0	0	0	0	0	0	0	0	0	0	0	0	0	0	0	0	0	0	0	0	0	0	0
0	0	0	0	0	0	0	0	0	0	0	0	0	0	0	0	0	0	0	0	0	0	0	0	0	0	0	0	0	0	0
0	0	0	0	0	0	0	0	0	0	0	0	0	0	0	0	0	0	0	0	0	0	0	0	0	0	0	0	0	0	0
0	0	0	0	0	0	0	0	0	0	0	0	0	0	0	0	0	0	0	0	0	0	0	0	0	0	0	0	0	0	0
0	0	0	0	0	0	0	0	0	0	0	0	0	0	0	0	0	0	0	0	0	0	0	0	0	0	0	0	0	0	0
0	0	0	0	0	0	0	0	0	0	0	0	0	0	0	0	0	0	0	0	0	0	0	0	0	0	0	0	0	0	0
0	0	0	0	0	0	0	0	0	0	0	0	0	0	0	0	0	0	0	0	0	0	0	0	0	0	0	0	0	0	0
0	0	0	0	0	0	0	0	0	0	0	0	0	0	0	0	0	0	0	0	0	0	0	0	0	0	0	0	0	0	0
0	0	0	0	0	0	0	0	0	0	0	0	0	0	0	0	0	0	0	0	0	0	0	0	0	0	0	0	0	0	0
0	0	0	0	0	0	0	0	0	0	0	0	0	0	0	0	0	0	0	0	0	0	0	0	0	0	0	0	0	0	0
0	0	0	0	0	0	0	0	0	0	0	0	0	0	0	0	0	0	0	0	0	0	0	0	0	0	0	0	0	0	0
0	0	0	0	0	0	0	0	0	0	0	0	0	0	0	0	0	0	0	0	0	0	0	0	0	0	0	0	0	0	0
0	0	0	0	0	0	0	0	0	0	0	0	0	0	0	0	0	0	0	0	0	0	0	0	0	0	0	0	0	0	0
0	0	0	0	0	0	0	0	0	0	0	0	0	0	0	0	0	0	0	0	0	0	0	0	0	0	0	0	0	0	0
0	0	0	0	0	0	0	0	0	0	0	0	0	0	0	0	0	0	0	0	0	0	0	0	0	0	0	0	0	0	0
0	0	0	0	0	0	0	0	0	0	0	0	0	0	0	0	0	0	0	0	0	0	0	0	0	0	0	0	0	0	0
0	0	0	0	0	0	0	0	0	0	0	0	0	0	0	0	0	0	0	0	0	0	0	0	0	0	0	0	0	0	0
0	0	0	0	0	0	0	0	0	0	0	0	0	0	0	0	0	0	0	0	0	0	0	0	0	0	0	0	0	0	0
0	0	0	0	0	0	0	0	0	0	0	0	0	0	0	0	0	0	0	0	0	0	0	0	0	0	0	0	0	0	0
0	0	0	0	0	0	0	0	0	0	0	0	0	0	0	0	0	0	0	0	0	0	0	0	0	0	0	0	0	0	0
0	0	0	0	0	0	0	0	0	0	0	0	0	0	0	0	0	0	0	0	0	0	0	0	0	0	0	0	0	0	0
0	0	0	0	0	0	0	0	0	0	0	0	0	0	0	0	0	0	0	0	0	0	0	0	0	0	0	0	0	0	0
0	0	0	0	0	0	0	0	0	0	0	0	0	0	0	0	0	0	0	0	0	0	0	0	0	0	0	0	0	0	0
0	0	0	0	0	0	0	0	0	0	0	0	0	0	0	0	0	0	0	0	0	0	0	0	0	0	0	0	0	0	0
0	0	0	0	0	0	0	0	0	0	0	0	0	0	0	0	0	0	0	0	0	0	0	0	0	0	0	0	0	0	0
0	0	0	0	0	0	0	0	0	0	0	0	0	0	0	0	0	0	0	0	0	0	0	0	0	0	0	0	0	0	0
0	0	0	0	0	0	0	0	0	0	0	0	0	0	0	0	0	0	0	0	0	0	0	0	0	0	0	0	0	0	0
0	0	0	0	0	0	0	0	0	0	0	0	0	0	0	0	0	0	0	0	0	0	0	0	0	0	0	0	0	0	0
0	0	0	0	0	0	0	0	0	0	0	0	0	0	0	0	0	0	0	0	0	0	0	0	0	0	0	0	0	0	0
0	0	0	0	0	0	0	0	0	0	0	0	0	0	0	0	0	0	0	0	0	0	0	0	0	0	0	0	0	0	0
0	0	0	0	0	0	0	0	0	0	0	0	0	0	0	0	0	0	0	0	0	0	0	0	0	0	0	0	0	0	0
0	0	0	0	0	0	0	0	0	0	0	0	0	0	0	0	0	0	0	0	0	0	0	0	0	0	0	0	0	0	0
0	0	0	0	0	0	0	0	0	0	0	0	0	0	0	0	0	0	0	0	0	0	0	0	0	0	0	0	0	0	0
0	0	0	0	0	0	0	0	0	0	0	0	0	0	0	0	0	0	0	0	0	0	0	0	0	0	0	0	0	0	0
0	0	0	0	0	0	0	0	0	0	0	0	0	0	0	0	0	0	0	0	0	0	0	0	0	0	0	0	0	0	0
0	0	0	0	0	0	0	0	0	0	0	0	0	0	0	0	0	0	0	0	0	0	0	0	0	0	0	0	0	0	0
0	0	0	0	0	0	0	0	0	0	0	0	0	0	0	0	0	0	0	0	0	0	0	0	0	0	0	0	0	0	0
0	0	0	0	0	0	0	0	0	0	0	0	0	0	0	0	0	0	0	0	0	0	0	0	0	0	0	0	0	0	0
0	0	0	0	0	0	0	0	0	0	0	0	0	0	0	0	0	0	0	0	0	0	0	0	0	0	0	0	0	0	0
0	0	0	0	0	0	0	0	0	0	0	0	0	0	0	0	0	0	0	0	0	0	0	0	0	0	0	0	0	0	0
0	0	0	0	0	0	0	0	0	0	0	0	0	0	0	0	0	0	0	0	0	0	0	0	0	0	0	0	0	0	0
0	0	0	0	0	0	0	0	0	0	0	0	0	0	0	0	0	0	0	0	0	0	0	0	0	0	0	0	0	0	0
0	0	0	0	0	0	0	0	0	0	0	0	0	0	0	0	0	0	0	0	0	0	0	0	0	0	0	0	0	0	0
0	0	0	0	0	0	0	0	0	0	0	0	0	0	0	0	0	0	0	0	0	0	0	0	0	0	0	0	0	0	0
0	0	0	0	0	0	0	0	0	0	0	0	0	0	0	0	0	0	0	0	0	0	0	0	0	0	0	0	0	0	0
0	0	0	0	0	0	0	0	0	0	0	0	0	0	0	0	0	0	0	0	0	0	0	0	0	0	0	0	0	0	0
0	0	0	0	0	0	0	0	0	0	0	0	0	0	0	0	0	0	0	0	0	0	0	0	0	0	0	0	0	0	0
0	0	0	0	0	0	0	0	0	0	0	0	0	0	0	0	0	0	0	0	0	0	0	0	0	0	0	0	0	0	0
0	0	0	0	0	0	0	0	0	0	0	0	0	0	0	0	0	0	0	0	0	0	0	0	0	0	0	0	0	0	0
0	0	0	0	0	0	0	0	0	0	0	0	0	0	0	0	0	0	0	0	0	0	0	0	0	0	0	0	0	0	0
0	0	0	0	0	0	0	0	0	0	0	0	0	0	0	0	0	0	0	0	0	0	0	0	0	0	0	0	0	0	0
0	0	0	0	0	0	0	0	0	0	0	0	0	0	0	0	0	0	0	0	0	0	0	0	0	0	0	0	0	0	0
0	0	0	0	0	0	0	0	0	0	0	0	0	0	0	0	0	0	0	0	0	0	0	0	0	0	0	0	0	0	0
0	0	0	0	0	0	0	0	0	0	0	0	0	0	0	0	0	0	0	0	0	0	0	0	0	0	0	0	0	0	0
0	0	0	0	0	0	0	0	0	0	0	0	0	0	0	0	0	0	0	0	0	0	0	0	0	0	0	0	0	0	0
0	0	0	0	0	0	0	0	0	0	0	0	0	0	0	0	0	0	0	0	0	0	0	0	0	0	0	0	0	0	0
0	0	0	0	0	0	0	0	0	0	0	0	0	0	0	0	0	0	0	0	0	0	0	0	0	0	0	0	0	0	0
0	0	0	0	0	0	0	0	0	0	0	0	0	0	0	0	0	0	0	0	0	0	0	0	0	0	0	0	0	0	0
0	0	0	0	0	0	0	0	0	0	0	0	0	0	0	0	0	0	0	0	0	0	0	0	0	0	0	0	0	0	0
0	0	0	0	0	0	0	0	0	0	0	0	0	0	0	0	0	0	0	0	0	0	0	0	0	0	0	0	0	0	0
0	0	0	0	0	0	0	0	0	0	0	0	0	0	0	0	0	0	0	0	0	0	0	0	0	0	0	0	0	0	0
0	0	0	0	0	0	0	0	0	0	0	0	0	0	0	0	0	0	0	0	0	0	0	0	0	0	0	0	0	0	0
0	0	0	0	0	0	0	0	0	0	0	0	0	0	0	0	0	0	0	0	0	0	0	0	0	0	0	0	0	0	0
0	0	0	0	0	0	0	0	0	0	0	0	0	0	0	0	0	0	0	0	0	0	0	0	0	0	0	0	0	0	0
0	0	0	0	0	0	0	0	0	0	0	0	0	0	0	0	0	0	0	0	0	0	0	0	0	0	0	0	0	0	0
0	0	0	0	0	0	0	0	0	0	0	0	0	0	0	0	0	0	0	0	0	0	0	0	0	0	0	0	0	0	0
0	0	0	0	0	0	0	0	0	0	0	0	0	0	0	0	0	0	0	0	0	0	0	0	0	0	0	0	0	0	0
0	0	0	0	0	0	0	0	0	0	0	0	0	0	0	0	0	0	0	0	0	0	0	0	0	0	0	0	0	0	0
0	0	0	0	0	0	0	0	0	0	0	0	0	0	0	0	0	0	0	0	0	0	0	0	0	0	0	0	0	0	0
0	0	0	0	0	0	0	0	0	0	0	0	0	0	0	0	0	0	0	0	0	0	0	0	0	0	0	0	0	0	0
0	0	0	0	0	0	0	0	0	0	0	0	0	0	0	0	0	0	0	0	0	0	0	0	0	0	0	0	0	0	0
0	0	0	0	0	0	0	0	0	0	0	0	0	0	0	0	0	0	0	0	0	0	0	0	0	0	0	0	0	0	0
0	0	0	0	0	0	0	0	0	0	0	0	0	0	0	0	0	0	0	0	0	0	0	0	0	0	0	0	0	0	0
0	0	0	0	0	0	0	0	0	0	0	0	0	0	0	0	0	0	0	0	0	0	0	0	0	0	0	0	0	0	0
0	0	0	0	0	0	0	0	0	0	0	0	0	0	0	0	0	0	0	0	0	0	0	0	0	0	0	0	0	0	0
0	0	0	0	0	0	0	0	0	0	0	0	0	0	0	0	0	0	0	0	0	0	0	0	0	0	0	0	0	0	0
0	0	0	0	0	0	0	0	0	0	0	0	0	0	0	0	0	0	0	0	0	0	0	0	0	0	0	0	0	0	0
0	0	0	0	0	0	0	0	0	0	0	0	0	0	0	0	0	0	0	0	0	0	0	0	0	0	0	0	0	0	0
0	0	0	0	0	0	0	0	0	0	0	0	0	0	0	0	0	0	0	0	0	0	0	0	0	0	0	0	0	0	0
0	0	0	0	0	0	0	0	0	0	0	0	0	0	0	0	0	0	0	0	0	0	0	0	0	0	0	0	0	0	0
0	0	0	0	0	0	0	0	0	0	0	0	0	0	0	0	0	0	0	0	0	0	0	0	0	0	0	0	0	0	0
0	0	0	0	0	0	0	0	0	0	0	0	0	0	0	0	0	0	0	0	0	0	0	0	0	0	0	0	0	0	0
0	0	0	0	0	0	0	0	0	0	0	0	0	0	0	0	0	0	0	0	0	0	0	0	0	0	0	0	0	0	0
0	0	0	0	0	0	0	0	0	0	0	0	0	0	0	0	0	0	0	0	0	0	0	0	0	0	0	0	0	0	0
0	0	0	0	0	0	0	0	0	0	0	0	0	0	0	0	0	0	0	0	0	0	0	0	0	0	0	0	0	0	0
0	0	0	0	0	0	0	0	0	0	0	0	0	0	0	0	0	0	0	0	0	0	0	0	0	0	0	0	0	0	0
0	0	0	0	0	0	0	0	0	0	0	0	0	0	0	0	0	0	0	0	0	0	0	0	0	0	0	0	0	0	0
0	0	0	0	0	0	0	0	0	0	0	0	0	0	0	0	0	0	0	0	0	0	0	0	0	0	0	0	0	0	0
0	0	0	0	0	0	0	0	0	0	0	0	0	0	0	0	0	0	0	0	0	0	0	0	0	0	0	0	0	0	0
0	0	0	0	0	0	0	0	0	0	0	0	0	0	0	0	0	0	0	0	0	0	0	0	0	0	0	0	0	0	0
0	0	0	0	0	0	0	0	0	0	0	0	0	0	0	0	0	0	0	0	0	0	0	0	0	0	0	0	0	0	0
0	0	0	0	0	0	0	0	0	0	0	0	0	0	0	0	0	0	0	0	0	0	0	0	0	0	0	0	0	0	0
0	0	0	0	0	0	0	0	0	0	0	0	0	0	0	0	0	0	0	0	0	0	0	0	0	0	0	0	0	0	0
0	0	0	0	0	0	0	0	0	0	0	0	0	0	0	0	0	0	0	0	0	0	0	0	0	0	0	0	0	0	0
0	0	0	0	0	0	0	0	0	0	0	0	0	0	0	0	0	0	0	0	0	0	0	0	0	0	0	0	0	0	0
0	0	0	0	0	0	0	0	0	0	0	0	0	0	0	0	0	0	0	0	0	0	0	0	0	0	0	0	0	0	0
0	0	0	0	0	0	0	0	0	0	0	0	0	0	0	0	0	0	0	0	0	0	0	0	0	0	0	0	0	0	0
0	0	0	0	0	0	0	0	0	0	0	0	0	0	0	0	0	0	0	0	0	0	0	0	0	0	0	0	0	0	0
0	0	0	0	0	0	0	0	0	0	0	0	0	0	0	0	0	0	0	0	0	0	0	0	0	0	0	0	0	0	0
0	0	0	0	0	0	0	0	0	0	0	0	0	0	0	0	0	0	0	0	0	0	0	0	0	0	0	0	0	0	0
0	0	0	0	0	0	0	0	0	0	0	0	0	0	0	0	0	0	0	0	0	0	0	0	0	0	0	0	0	0	0
0	0	0	0	0	0	0	0	0	0	0	0	0	0	0	0	0	0	0	0	0	0	0	0	0	0	0	0	0	0	0
0	0	0	0	0	0	0	0	0	0	0	0	0	0	0	0	0	0	0	0	0	0	0	0	0	0	0	0	0	0	0
0	0	0	0	0	0	0	0	0	0	0	0	0	0	0	0	0	0	0	0	0	0	0	0	0	0	0	0	0	0	0
0	0	0	0	0	0	0	0	0	0	0	0	0	0	0	0	0	0	0	0	0	0	0	0	0	0	0	0	0	0	0
0	0	0	0	0	0	0	0	0	0	0	0	0	0	0	0	0	0	0	0	0	0	0	0	0	0	0	0	0	0	0
0	0	0	0	0	0	0	0	0	0	0	0	0	0	0	0	0	0	0	0	0	0	0	0	0	0	0	0	0	0	0
0	0	0	0	0	0	0	0	0	0	0	0	0	0	0	0	0	0	0	0	0	0	0	0	0	0	0	0	0	0	0
0	0	0	0	0	0	0	0	0	0	0	0	0	0	0	0	0	0	0	0	0	0	0	0	0	0	0	0	0	0	0
0	0	0	0	0	0	0	0	0	0	0	0	0	0	0	0	0	0	0	0	0	0	0	0	0	0	0	0	0	0	0
0	0	0	0	0	0	0	0	0	0	0	0	0	0	0	0	0	0	0	0	0	0	0	0	0	0	0	0	0	0	0
0	0	0	0	0	0	0	0	0	0	0	0	0	0	0	0	0	0	0	0	0	0	0	0	0	0	0	0	0	0	0
0	0	0	0	0	0	0	0	0	0	0	0	0	0	0	0	0	0	0	0	0	0	0	0	0	0	0	0	0	0	0
0	0	0	0	0	0	0	0	0	0	0	0	0	0	0	0	0	0	0	0	0	0	0	0	0	0	0	0	0	0	0
0	0	0	0	0	0	0	0	0	0	0	0	0	0	0	0	0	0	0	0	0	0	0	0	0	0	0	0	0	0	0
0	0	0	0	0	0	0	0	0	0	0	0	0	0	0	0	0	0	0	0	0	0	0	0	0	0	0	0	0	0	0
0	0	0	0	0	0	0	0	0	0	0	0	0	0	0	0	0	0	0	0	0	0	0	0	0	0	0	0	0	0	0
0	0	0	0	0	0	0	0	0	0	0	0	0	0	0	0	0	0	0	0	0	0	0	0	0	0	0	0	0	0	0
0	0	0	0	0	0	0	0	0	0	0	0	0	0	0	0	0	0	0	0	0	0	0	0	0	0	0	0	0	0	0
0	0	0	0	0	0	0	0	0	0	0	0	0	0	0	0	0	0	0	0	0	0	0	0	0	0	0	0	0	0	0
0	0	0	0	0	0	0	0	0	0	0	0	0	0	0	0	0	0	0	0	0	0	0	0	0	0	0	0	0	0	0
0	0	0	0	0	0	0	0	0	0	0	0	0	0	0	0	0	0	0	0	0	0	0	0	0	0	0	0	0	0	0
0	0	0	0	0	0	0	0	0	0	0	0	0	0	0	0	0	0	0	0	0	0	0	0	0	0	0	0	0	0	0
0	0	0	0	0	0	0	0	0	0	0	0	0	0	0	0	0	0	0	0	0	0	0	0	0	0	0	0	0	0	0
0	0	0	0	0	0	0	0	0	0	0	0	0	0	0	0	0	0	0	0	0	0	0	0	0	0	0	0	0	0	0
0	0	0	0	0	0	0	0	0	0	0	0	0	0	0	0	0	0	0	0	0	0	0	0	0	0	0	0	0	0	0
0	0	0	0	0	0	0	0	0	0	0	0	0	0	0	0	0	0	0	0	0	0	0	0	0	0	0	0	0	0	0
0	0	0	0	0	0	0	0	0	0	0	0	0	0	0	0	0	0	0	0	0	0	0	0	0	0	0	0	0	0	0
0	0	0	0	0	0	0	0	0	0	0	0	0	0	0	0	0	0	0	0	0	0	0	0	0	0	0	0	0	0	0
0	0	0	0	0	0	0	0	0	0	0	0	0	0	0	0	0	0	0	0	0	0	0	0	0	0	0	0	0	0	0
0	0	0	0	0	0	0	0	0	0	0	0	0	0	0	0	0	0	0	0	0	0	0	0	0	0	0	0	0	0	0
0	0	0	0	0	0	0	0	0	0	0	0	0	0	0	0	0	0	0	0	0	0	0	0	0	0	0	0	0	0	0
0	0	0	0	0	0	0	0	0	0	0	0	0	0	0	0	0	0	0	0	0	0	0	0	0	0	0	0	0	0	0
0	0	0	0	0	0	0	0	0	0	0	0	0	0	0	0	0	0	0	0	0	0	0	0	0	0	0	0	0	0	0
0	0	0	0	0	0	0	0	0	0	0	0	0	0	0	0	0	0	0	0	0	0	0	0	0	0	0	0	0	0	0
0	0	0	0	0	0	0	0	0	0	0	0	0	0	0	0	0	0	0	0	0	0	0	0	0	0	0	0	0	0	0
0	0	0	0	0	0	0	0	0	0	0	0	0	0	0	0	0	0	0	0	0	0	0	0	0	0	0	0	0	0	0
0	0	0	0	0	0	0	0	0	0	0	0	0	0	0	0	0	0	0	0	0	0	0	0	0	0	0	0	0	0	0
0	0	0	0	0	0	0	0	0	0	0	0	0	0	0	0	0	0	0	0	0	0	0	0	0	0	0	0	0	0	0
0	0	0	0	0	0	0	0	0	0	0	0	0	0	0	0	0	0	0	0	0	0	0	0	0	0	0	0	0	0	0
0	0	0	0	0	0	0	0	0	0	0	0	0	0	0	0	0	0	0	0	0	0	0	0	0	0	0	0	0	0	0
0	0	0	0	0	0	0	0	0	0	0	0	0	0	0	0	0	0	0	0	0	0	0	0	0	0	0	0	0	0	0
0	0	0	0	0	0	0	0	0	0	0	0	0	0	0	0	0	0	0	0	0	0	0	0	0	0	0	0	0	0	0
0	0	0	0	0	0	0	0	0	0	0	0	0	0	0	0	0	0	0	0	0	0	0	0	0	0	0	0	0	0	0
0	0	0	0	0	0	0	0	0	0	0	0	0	0	0	0	0	0	0	0	0	0	0	0	0	0	0	0	0	0	0
0	0	0	0	0	0	0	0	0	0	0	0	0	0	0	0	0	0	0	0	0	0	0	0	0	0	0	0	0	0	0
0	0	0	0	0	0	0	0	0	0	0	0	0	0	0	0	0	0	0	0	0	0	0	0	0	0	0	0	0	0	0
0	0	0	0	0	0	0	0	0	0	0	0	0	0	0	0	0	0	0	0	0	0	0	0	0	0	0	0	0	0	0
0	0	0	0	0	0	0	0	0	0	0	0	0	0	0	0	0	0	0	0	0	0	0	0	0	0	0	0	0	0	0
0	0	0	0	0	0	0	0	0	0	0	0	0	0	0	0	0	0	0	0	0	0	0	0	0	0	0	0	0	0	0
0	0	0	0	0	0	0	0	0	0	0	0	0	0	0	0	0	0	0	0	0	0	0	0	0	0	0	0	0	0	0
0	0	0	0	0	0	0	0	0	0	0	0	0	0	0	0	0	0	0	0	0	0	0	0	0	0	0	0	0	0	0
0	0	0	0	0	0	0	0	0	0	0	0	0	0	0	0	0	0	0	0	0	0	0	0	0	0	0	0	0	0	0
0	0	0	0	0	0	0	0	0	0	0	0	0	0	0	0	0	0	0	0	0	0	0	0	0	0	0	0	0	0	0
0	0	0	0	0	0	0	0	0	0	0	0	0	0	0	0	0	0	0	0	0	0	0	0	0	0	0	0	0	0	0
0	0	0	0	0	0	0	0	0	0	0	0	0	0	0	0	0	0	0	0	0	0	0	0	0	0	0	0	0	0	0
0	0	0	0	0	0	0	0	0	0	0	0	0	0	0	0	0	0	0	0	0	0	0	0	0	0	0	0	0	0	0
0	0	0	0	0	0	0	0	0	0	0	0	0	0	0	0	0	0	0	0	0	0	0	0	0	0	0	0	0	0	0
0	0	0	0	0	0	0	0	0	0	0	0	0	0	0	0	0	0	0	0	0	0	0	0	0	0	0	0	0	0	0
0	0	0	0	0	0	0	0	0	0	0	0	0	0	0	0	0	0	0	0	0	0	0	0	0	0	0	0	0	0	0
0	0	0	0	0	0	0	0	0	0	0	0	0	0	0	0	0	0	0	0	0	0	0	0	0	0	0	0	0	0	0
0	0	0	0	0	0	0	0	0	0	0	0	0	0	0	0	0	0	0	0	0	0	0	0	0	0	0	0	0	0	0
0	0	0	0	0	0	0	0	0	0	0	0	0	0	0	0	0	0	0	0	0	0	0	0	0	0	0	0	0	0	0
0	0	0	0	0	0	0	0	0	0	0	0	0	0	0	0	0	0	0	0	0	0	0	0	0	0	0	0	0	0	0
0	0	0	0	0	0	0	0	0	0	0	0	0	0	0	0	0	0	0	0	0	0	0	0	0	0	0	0	0	0	0
0	0	0	0	0	0	0	0	0	0	0	0	0	0	0	0	0	0	0	0	0	0	0	0	0	0	0	0	0	0	0
0	0	0	0	0	0	0	0	0	0	0	0	0	0	0	0	0	0	0	0	0	0	0	0	0	0	0	0	0	0	0
0	0	0	0	0	0	0	0	0	0	0	0	0	0	0	0	0	0	0	0	0	0	0	0	0	0	0	0	0	0	0
0	0	0	0	0	0	0	0	0	0	0	0	0	0	0	0	0	0	0	0	0	0	0	0	0	0	0	0	0	0	0
0	0	0	0	0	0	0	0	0	0	0	0	0	0	0	0	0	0	0	0	0	0	0	0	0	0	0	0	0	0	0
0	0	0	0	0	0	0	0	0	0	0	0	0	0	0	0	0	0	0	0	0	0	0	0	0	0	0	0	0	0	0
0	0	0	0	0	0	0	0	0	0	0	0	0	0	0	0	0	0	0	0	0	0	0	0	0	0	0	0	0	0	0
0	0	0	0	0	0	0	0	0	0	0	0	0	0	0	0	0	0	0	0	0	0	0	0	0	0	0	0	0	0	0
0	0	0	0	0	0	0	0	0	0	0	0	0	0	0	0	0	0	0	0	0	0	0	0	0	0	0	0	0	0	0
0	0	0	0	0	0	0	0	0	0	0	0	0	0	0	0	0	0	0	0	0	0	0	0	0	0	0	0	0	0	0
0	0	0	0	0	0	0	0	0	0	0	0	0	0	0	0	0	0	0	0	0	0	0	0	0	0	0	0	0	0	0
0	0	0	0	0	0	0	0	0	0	0	0	0	0	0	0	0	0	0	0	0	0	0	0	0	0	0	0	0	0	0
0	0	0	0	0	0	0	0	0	0	0	0	0	0	0	0	0	0	0	0	0	0	0	0	0	0	0	0	0	0	0
0	0	0	0	0	0	0	0	0	0	0	0	0	0	0	0	0	0	0	0	0	0	0	0	0	0	0	0	0	0	0
0	0	0	0	0	0	0	0	0	0	0	0	0	0	0	0	0	0	0	0	0	0	0	0	0	0	0	0	0	0	0
0	0	0	0	0	0	0	0	0	0	0	0	0	0	0	0	0	0	0	0	0	0	0	0	0	0	0	0	0	0	0
0	0	0	0	0	0	0	0	0	0	0	0	0	0	0	0	0	0	0	0	0	0	0	0	0	0	0	0	0	0	0
0	0	0	0	0	0	0	0	0	0	0	0	0	0	0	0	0	0	0	0	0	0	0	0	0	0	0	0	0	0	0
0	0	0	0	0	0	0	0	0	0	0	0	0	0	0	0	0	0	0	0	0	0	0	0	0	0	0	0	0	0	0
0	0	0	0	0	0	0	0	0	0	0	0	0	0	0	0	0	0	0	0	0	0	0	0	0	0	0	0	0	0	0
0	0	0	0	0	0	0	0	0	0	0	0	0	0	0	0	0	0	0	0	0	0	0	0	0	0	0	0	0	0	0
0	0	0	0	0	0	0	0	0	0	0	0	0	0	0	0	0	0	0	0	0	0	0	0	0	0	0	0	0	0	0
0	0	0	0	0	0	0	0	0	0	0	0	0	0	0	0	0	0	0	0	0	0	0	0	0	0	0	0	0	0	0
0	0	0	0	0	0	0	0	0	0	0	0	0	0	0	0	0	0	0	0	0	0	0	0	0	0	0	0	0	0	0
0	0	0	0	0	0	0	0	0	0	0	0	0	0	0	0	0	0	0	0	0	0	0	0	0	0	0	0	0	0	0
0	0	0	0	0	0	0	0	0	0	0	0	0	0	0	0	0	0	0	0	0	0	0	0	0	0	0	0	0	0	0
0	0	0	0	0	0	0	0	0	0	0	0	0	0	0	0	0	0	0	0	0	0	0	0	0	0	0	0	0	0	0
0	0	0	0	0	0	0	0	0	0	0	0	0	0	0	0	0	0	0	0	0	0	0	0	0	0	0	0	0	0	0
0	0	0	0	0	0	0	0	0	0	0	0	0	0	0	0	0	0	0	0	0	0	0	0	0	0	0	0	0	0	0
0	0	0	0	0	0	0	0	0	0	0	0	0	0	0	0	0	0	0	0	0	0	0	0	0	0	0	0	0	0	0
0	0	0	0	0	0	0	0	0	0	0	0	0	0	0	0	0	0	0	0	0	0	0	0	0	0	0	0	0	0	0
0	0	0	0	0	0	0	0	0	0	0	0	0	0	0	0	0	0	0	0	0	0	0	0	0	0	0	0	0	0	0
0	0	0	0	0	0	0	0	0	0	0	0	0	0	0	0	0	0	0	0	0	0	0	0	0	0	0	0	0	0	0
0	0	0	0	0	0	0	0	0	0	0	0	0	0	0	0	0	0	0	0	0	0	0	0	0	0	0	0	0	0	0
0	0	0	0	0	0	0	0	0	0	0	0	0	0	0	0	0	0	0	0	0	0	0	0	0	0	0	0	0	0	0
0	0	0	0	0	0	0	0	0	0	0	0	0	0	0	0	0	0	0	0	0	0	0	0	0	0	0	0	0	0	0
0	0	0	0	0	0	0	0	0	0	0	0	0	0	0	0	0	0	0	0	0	0	0	0	0	0	0	0	0	0	0
0	0	0	0	0	0	0	0	0	0	0	0	0	0	0	0	0	0	0	0	0	0	0	0	0	0	0	0	0	0	0
0	0	0	0	0	0	0	0	0	0	0	0	0	0	0	0	0	0	0	0	0	0	0	0	0	0	0	0	0	0	0
0	0	0	0	0	0	0	0	0	0	0	0	0	0	0	0	0	0	0	0	0	0	0	0	0	0	0	0	0	0	0
0	0	0	0	0	0	0	0	0	0	0	0	0	0	0	0	0	0	0	0	0	0	0	0	0	0	0	0	0	0	0
0	0	0	0	0	0	0	0	0	0	0	0	0	0	0	0	0	0	0	0	0	0	0	0	0	0	0	0	0	0	0
0	0	0	0	0	0	0	0	0	0	0	0	0	0	0	0	0	0	0	0	0	0	0	0	0	0	0	0	0	0	0
0	0	0	0	0	0	0	0	0	0	0	0	0	0	0	0	0	0	0	0	0	0	0	0	0	0	0	0	0	0	0
0	0	0	0	0	0	0	0	0	0	0	0	0	0	0	0	0	0	0	0	0	0	0	0	0	0	0	0	0	0	0
0	0	0	0	0	0	0	0	0	0	0	0	0	0	0	0	0	0	0	0	0	0	0	0	0	0	0	0	0	0	0
0	0	0	0	0	0	0	0	0	0	0	0	0	0	0	0	0	0	0	0	0	0	0	0	0	0	0	0	0	0	0
0	0	0	0	0	0	0	0	0	0	0	0	0	0	0	0	0	0	0	0	0	0	0	0	0	0	0	0	0	0	0
0	0	0	0	0	0	0	0	0	0	0	0	0	0	0	0	0	0	0	0	0	0	0	0	0	0	0	0	0	0	0
0	0	0	0	0	0	0	0	0	0	0	0	0	0	0	0	0	0	0	0	0	0	0	0	0	0	0	0	0	0	0
0	0	0	0	0	0	0	0	0	0	0	0	0	0	0	0	0	0	0	0	0	0	0	0	0	0	0	0	0	0	0
0	0	0	0	0	0	0	0	0	0	0	0	0	0	0	0	0	0	0	0	0	0	0	0	0	0	0	0	0	0	0
0	0	0	0	0	0	0	0	0	0	0	0	0	0	0	0	0	0	0	0	0	0	0	0	0	0	0	0	0	0	0
0	0	0	0	0	0	0	0	0	0	0	0	0	0	0	0	0	0	0	0	0	0	0	0	0	0	0	0	0	0	0
0	0	0	0	0	0	0	0	0	0	0	0	0	0	0	0	0	0	0	0	0	0	0	0	0	0	0	0	0	0	0
0	0	0	0	0	0	0	0	0	0	0	0	0	0	0	0	0	0	0	0	0	0	0	0	0	0	0	0	0	0	0
0	0	0	0	0	0	0	0	0	0	0	0	0	0	0	0	0	0	0	0	0	0	0	0	0	0	0	0	0	0	0
0	0	0	0	0	0	0	0	0	0	0	0	0	0	0	0	0	0	0	0	0	0	0	0	0	0	0	0	0	0	0
0	0	0	0	0	0	0	0	0	0	0	0	0	0	0	0	0	0	0	0	0	0	0	0	0	0	0	0	0	0	0
0	0	0	0	0	0	0	0	0	0	0	0	0	0	0	0	0	0	0	0	0	0	0	0	0	0	0	0	0	0	0
0	0	0	0	0	0	0	0	0	0	0	0	0	0	0	0	0	0	0	0	0	0	0	0	0	0	0	0	0	0	0
0	0	0	0	0	0	0	0	0	0	0	0	0	0	0	0	0	0	0	0	0	0	0	0	0	0	0	0	0	0	0
0	0	0	0	0	0	0	0	0	0	0	0	0	0	0	0	0	0	0	0	0	0	0	0	0	0	0	0	0	0	0
0	0	0	0	0	0	0	0	0	0	0	0	0	0	0	0	0	0	0	0	0	0	0	0	0	0	0	0	0	0	0
0	0	0	0	0	0	0	0	0	0	0	0	0	0	0	0	0	0	0	0	0	0	0	0	0	0	0	0	0	0	0
0	0	0	0	0	0	0	0	0	0	0	0	0	0	0	0	0	0	0	0	0	0	0	0	0	0	0	0	0	0	0
0	0	0	0	0	0	0	0	0	0	0	0	0	0	0	0	0	0	0	0	0	0	0	0	0	0	0	0	0	0	0
0	0	0	0	0	0	0	0	0	0	0	0	0	0	0	0	0	0	0	0	0	0	0	0	0	0	0	0	0	0	0
0	0	0	0	0	0	0	0	0	0	0	0	0	0	0	0	0	0	0	0	0	0	0	0	0	0	0	0	0	0	0
0	0	0	0	0	0	0	0	0	0	0	0	0	0	0	0	0	0	0	0	0	0	0	0	0	0	0	0	0	0	0
0	0	0	0	0	0	0	0	0	0	0	0	0	0	0	0	0	0	0	0	0	0	0	0	0	0	0	0	0	0	0
0	0	0	0	0	0	0	0	0	0	0	0	0	0	0	0	0	0	0	0	0	0	0	0	0	0	0	0	0	0	0
0	0	0	0	0	0	0	0	0	0	0	0	0	0	0	0	0	0	0	0	0	0	0	0	0	0	0	0	0	0	0
0	0	0	0	0	0	0	0	0	0	0	0	0	0	0	0	0	0	0	0	0	0	0	0	0	0	0	0	0	0	0
0	0	0	0	0	0	0	0	0	0	0	0	0	0	0	0	0	0	0	0	0	0	0	0	0	0	0	0	0	0	0
0	0	0	0	0	0	0	0	0	0	0	0	0	0	0	0	0	0	0	0	0	0	0	0	0	0	0	0	0	0	0
0	0	0	0	0	0	0	0	0	0	0	0	0	0	0	0	0	0	0	0	0	0	0	0	0	0	0	0	0	0	0
0	0	0	0	0	0	0	0	0	0	0	0	0	0	0	0	0	0	0	0	0	0	0	0	0	0	0	0	0	0	0
0	0	0	0	0	0	0	0	0	0	0	0	0	0	0	0	0	0	0	0	0	0	0	0	0	0	0	0	0	0	0
0	0	0	0	0	0	0	0	0	0	0	0	0	0	0	0	0	0	0	0	0	0	0	0	0	0	0	0	0	0	0
0	0	0	0	0	0	0	0	0	0	0	0	0	0	0	0	0	0	0	0	0	0	0	0	0	0	0	0	0	0	0
0	0	0	0	0	0	0	0	0	0	0	0	0	0	0	0	0	0	0	0	0	0	0	0	0	0	0	0	0	0	0
0	0	0	0	0	0	0	0	0	0	0	0	0	0	0	0	0	0	0	0	0	0	0	0	0	0	0	0	0	0	0
0	0	0	0	0	0	0	0	0	0	0	0	0	0	0	0	0	0	0	0	0	0	0	0	0	0	0	0	0	0	0
0	0	0	0	0	0	0	0	0	0	0	0	0	0	0	0	0	0	0	0	0	0	0	0	0	0	0	0	0	0	0
0	0	0	0	0	0	0	0	0	0	0	0	0	0	0	0	0	0	0	0	0	0	0	0	0	0	0	0	0	0	0
0	0	0	0	0	0	0	0	0	0	0	0	0	0	0	0	0	0	0	0	0	0	0	0	0	0	0	0	0	0	0
0	0	0	0	0	0	0	0	0	0	0	0	0	0	0	0	0	0	0	0	0	0	0	0	0	0	0	0	0	0	0
0	0	0	0	0	0	0	0	0	0	0	0	0	0	0	0	0	0	0	0	0	0	0	0	0	0	0	0	0	0	0
0	0	0	0	0	0	0	0	0	0	0	0	0	0	0	0	0	0	0	0	0	0	0	0	0	0	0	0	0	0	0
0	0	0	0	0	0	0	0	0	0	0	0	0	0	0	0	0	0	0	0	0	0	0	0	0	0	0	0	0	0	0
0	0	0	0	0	0	0	0	0	0	0	0	0	0	0	0	0	0	0	0	0	0	0	0	0	0	0	0	0	0	0
0	0	0	0	0	0	0	0	0	0	0	0	0	0	0	0	0	0	0	0	0	0	0	0	0	0	0	0	0	0	0
0	0	0	0	0	0	0	0	0	0	0	0	0	0	0	0	0	0	0	0	0	0	0	0	0	0	0	0	0	0	0
0	0	0	0	0	0	0	0	0	0	0	0	0	0	0	0	0	0	0	0	0	0	0	0	0	0	0	0	0	0	0
0	0	0	0	0	0	0	0	0	0	0	0	0	0	0	0	0	0	0	0	0	0	0	0	0	0	0	0	0	0	0
0	0	0	0	0	0	0	0	0	0	0	0	0	0	0	0	0	0	0	0	0	0	0	0	0	0	0	0	0	0	0
0	0	0	0	0	0	0	0	0	0	0	0	0	0	0	0	0	0	0	0	0	0	0	0	0	0	0	0	0	0	0
0	0	0	0	0	0	0	0	0	0	0	0	0	0	0	0	0	0	0	0	0	0	0	0	0	0	0	0	0	0	0
0	0	0	0	0	0	0	0	0	0	0	0	0	0	0	0	0	0	0	0	0	0	0	0	0	0	0	0	0	0	0
0	0	0	0	0	0	0	0	0	0	0	0	0	0	0	0	0	0	0	0	0	0	0	0	0	0	0	0	0	0	0
0	0	0	0	0	0	0	0	0	0	0	0	0	0	0	0	0	0	0	0	0	0	0	0	0	0	0	0	0	0	0
0	0	0	0	0	0	0	0	0	0	0	0	0	0	0	0	0	0	0	0	0	0	0	0	0	0	0	0	0	0	0
0	0	0	0	0	0	0	0	0	0	0	0	0	0	0	0	0	0	0	0	0	0	0	0	0	0	0	0	0	0	0
0	0	0	0	0	0	0	0	0	0	0	0	0	0	0	0	0	0	0	0	0	0	0	0	0	0	0	0	0	0	0
0	0	0	0	0	0	0	0	0	0	0	0	0	0	0	0	0	0	0	0	0	0	0	0	0	0	0	0	0	0	0
0	0	0	0	0	0	0	0	0	0	0	0	0	0	0	0	0	0	0	0	0	0	0	0	0	0	0	0	0	0	0
0	0	0	0	0	0	0	0	0	0	0	0	0	0	0	0	0	0	0	0	0	0	0	0	0	0	0	0	0	0	0
0	0	0	0	0	0	0	0	0	0	0	0	0	0	0	0	0	0	0	0	0	0	0	0	0	0	0	0	0	0	0
0	0	0	0	0	0	0	0	0	0	0	0	0	0	0	0	0	0	0	0	0	0	0	0	0	0	0	0	0	0	0
0	0	0	0	0	0	0	0	0	0	0	0	0	0	0	0	0	0	0	0	0	0	0	0	0	0	0	0	0	0	0
0	0	0	0	0	0	0	0	0	0	0	0	0	0	0	0	0	0	0	0	0	0	0	0	0	0	0	0	0	0	0
0	0	0	0	0	0	0	0	0	0	0	0	0	0	0	0	0	0	0	0	0	0	0	0	0	0	0	0	0	0	0
0	0	0	0	0	0	0	0	0	0	0	0	0	0	0	0	0	0	0	0	0	0	0	0	0	0	0	0	0	0	0
0	0	0	0	0	0	0	0	0	0	0	0	0	0	0	0	0	0	0	0	0	0	0	0	0	0	0	0	0	0	0
0	0	0	0	0	0	0	0	0	0	0	0	0	0	0	0	0	0	0	0	0	0	0	0	0	0	0	0	0	0	0
0	0	0	0	0	0	0	0	0	0	0	0	0	0	0	0	0	0	0	0	0	0	0	0	0	0	0	0	0	0	0
0	0	0	0	0	0	0	0	0	0	0	0	0	0	0	0	0	0	0	0	0	0	0	0	0	0	0	0	0	0	0
0	0	0	0	0	0	0	0	0	0	0	0	0	0	0	0	0	0	0	0	0	0	0	0	0	0	0	0	0	0	0
0	0	0	0	0	0	0	0	0	0	0	0	0	0	0	0	0	0	0	0	0	0	0	0	0	0	0	0	0	0	0
0	0	0	0	0	0	0	0	0	0	0	0	0	0	0	0	0	0	0	0	0	0	0	0	0	0	0	0	0	0	0
0	0	0	0	0	0	0	0	0	0	0	0	0	0	0	0	0	0	0	0	0	0	0	0	0	0	0	0	0	0	0
0	0	0	0	0	0	0	0	0	0	0	0	0	0	0	0	0	0	0	0	0	0	0	0	0	0	0	0	0	0	0
0	0	0	0	0	0	0	0	0	0	0	0	0	0	0	0	0	0	0	0	0	0	0	0	0	0	0	0	0	0	0
0	0	0	0	0	0	0	0	0	0	0	0	0	0	0	0	0	0	0	0	0	0	0	0	0	0	0	0	0	0	0
0	0	0	0	0	0	0	0	0	0	0	0	0	0	0	0	0	0	0	0	0	0	0	0	0	0	0	0	0	0	0
0	0	0	0	0	0	0	0	0	0	0	0	0	0	0	0	0	0	0	0	0	0	0	0	0	0	0	0	0	0	0
0	0	0	0	0	0	0	0	0	0	0	0	0	0	0	0	0	0	0	0	0	0	0	0	0	0	0	0	0	0	0
0	0	0	0	0	0	0	0	0	0	0	0	0	0	0	0	0	0	0	0	0	0	0	0	0	0	0	0	0	0	0
0	0	0	0	0	0	0	0	0	0	0	0	0	0	0	0	0	0	0	0	0	0	0	0	0	0	0	0	0	0	0
0	0	0	0	0	0	0	0	0	0	0	0	0	0	0	0	0	0	0	0	0	0	0	0	0	0	0	0	0	0	0
0	0	0	0	0	0	0	0	0	0	0	0	0	0	0	0	0	0	0	0	0	0	0	0	0	0	0	0	0	0	0
0	0	0	0	0	0	0	0	0	0	0	0	0	0	0	0	0	0	0	0	0	0	0	0	0	0	0	0	0	0	0
0	0	0	0	0	0	0	0	0	0	0	0	0	0	0	0	0	0	0	0	0	0	0	0	0	0	0	0	0	0	0
0	0	0	0	0	0	0	0	0	0	0	0	0	0	0	0	0	0	0	0	0	0	0	0	0	0	0	0	0	0	0
0	0	0	0	0	0	0	0	0	0	0	0	0	0	0	0	0	0	0	0	0	0	0	0	0	0	0	0	0	0	0
0	0	0	0	0	0	0	0	0	0	0	0	0	0	0	0	0	0	0	0	0	0	0	0	0	0	0	0	0	0	0
0	0	0	0	0	0	0	0	0	0	0	0	0	0	0	0	0	0	0	0	0	0	0	0	0	0	0	0	0	0	0
0	0	0	0	0	0	0	0	0	0	0	0	0	0	0	0	0	0	0	0	0	0	0	0	0	0	0	0	0	0	0
0	0	0	0	0	0	0	0	0	0	0	0	0	0	0	0	0	0	0	0	0	0	0	0	0	0	0	0	0	0	0
0	0	0	0	0	0	0	0	0	0	0	0	0	0	0	0	0	0	0	0	0	0	0	0	0	0	0	0	0	0	0
0	0	0	0	0	0	0	0	0	0	0	0	0	0	0	0	0	0	0	0	0	0	0	0	0	0	0	0	0	0	0
0	0	0	0	0	0	0	0	0	0	0	0	0	0	0	0	0	0	0	0	0	0	0	0	0	0	0	0	0	0	0
0	0	0	0	0	0	0	0	0	0	0	0	0	0	0	0	0	0	0	0	0	0	0	0	0	0	0	0	0	0	0
0	0	0	0	0	0	0	0	0	0	0	0	0	0	0	0	0	0	0	0	0	0	0	0	0	0	0	0	0	0	0
0	0	0	0	0	0	0	0	0	0	0	0	0	0	0	0	0	0	0	0	0	0	0	0	0	0	0	0	0	0	0
0	0	0	0	0	0	0	0	0	0	0	0	0	0	0	0	0	0	0	0	0	0	0	0	0	0	0	0	0	0	0
0	0	0	0	0	0	0	0	0	0	0	0	0	0	0	0	0	0	0	0	0	0	0	0	0	0	0	0	0	0	0
0	0	0	0	0	0	0	0	0	0	0	0	0	0	0	0	0	0	0	0	0	0	0	0	0	0	0	0	0	0	0
0	0	0	0	0	0	0	0	0	0	0	0	0	0	0	0	0	0	0	0	0	0	0	0	0	0	0	0	0	0	0
0	0	0	0	0	0	0	0	0	0	0	0	0	0	0	0	0	0	0	0	0	0	0	0	0	0	0	0	0	0	0
0	0	0	0	0	0	0	0	0	0	0	0	0	0	0	0	0	0	0	0	0	0	0	0	0	0	0	0	0	0	0
0	0	0	0	0	0	0	0	0	0	0	0	0	0	0	0	0	0	0	0	0	0	0	0	0	0	0	0	0	0	0
0	0	0	0	0	0	0	0	0	0	0	0	0	0	0	0	0	0	0	0	0	0	0	0	0	0	0	0	0	0	0
0	0	0	0	0	0	0	0	0	0	0	0	0	0	0	0	0	0	0	0	0	0	0	0	0	0	0	0	0	0	0
0	0	0	0	0	0	0	0	0	0	0	0	0	0	0	0	0	0	0	0	0	0	0	0	0	0	0	0	0	0	0
0	0	0	0	0	0	0	0	0	0	0	0	0	0	0	0	0	0	0	0	0	0	0	0	0	0	0	0	0	0	0
0	0	0	0	0	0	0	0	0	0	0	0	0	0	0	0	0	0	0	0	0	0	0	0	0	0	0	0	0	0	0
0	0	0	0	0	0	0	0	0	0	0	0	0	0	0	0	0	0	0	0	0	0	0	0	0	0	0	0	0	0	0
0	0	0	0	0	0	0	0	0	0	0	0	0	0	0	0	0	0	0	0	0	0	0	0	0	0	0	0	0	0	0
0	0	0	0	0	0	0	0	0	0	0	0	0	0	0	0	0	0	0	0	0	0	0	0	0	0	0	0	0	0	0
0	0	0	0	0	0	0	0	0	0	0	0	0	0	0	0	0	0	0	0	0	0	0	0	0	0	0	0	0	0	0
0	0	0	0	0	0	0	0	0	0	0	0	0	0	0	0	0	0	0	0	0	0	0	0	0	0	0	0	0	0	0
0	0	0	0	0	0	0	0	0	0	0	0	0	0	0	0	0	0	0	0	0	0	0	0	0	0	0	0	0	0	0
0	0	0	0	0	0	0	0	0	0	0	0	0	0	0	0	0	0	0	0	0	0	0	0	0	0	0	0	0	0	0
0	0	0	0	0	0	0	0	0	0	0	0	0	0	0	0	0	0	0	0	0	0	0	0	0	0	0	0	0	0	0
0	0	0	0	0	0	0	0	0	0	0	0	0	0	0	0	0	0	0	0	0	0	0	0	0	0	0	0	0	0	0
0	0	0	0	0	0	0	0	0	0	0	0	0	0	0	0	0	0	0	0	0	0	0	0	0	0	0	0	0	0	0
0	0	0	0	0	0	0	0	0	0	0	0	0	0	0	0	0	0	0	0	0	0	0	0	0	0	0	0	0	0	0
0	0	0	0	0	0	0	0	0	0	0	0	0	0	0	0	0	0	0	0	0	0	0	0	0	0	0	0	0	0	0
0	0	0	0	0	0	0	0	0	0	0	0	0	0	0	0	0	0	0	0	0	0	0	0	0	0	0	0	0	0	0
0	0	0	0	0	0	0	0	0	0	0	0	0	0	0	0	0	0	0	0	0	0	0	0	0	0	0	0	0	0	0
0	0	0	0	0	0	0	0	0	0	0	0	0	0	0	0	0	0	0	0	0	0	0	0	0	0	0	0	0	0	0
0	0	0	0	0	0	0	0	0	0	0	0	0	0	0	0	0	0	0	0	0	0	0	0	0	0	0	0	0	0	0
0	0	0	0	0	0	0	0	0	0	0	0	0	0	0	0	0	0	0	0	0	0	0	0	0	0	0	0	0	0	0
0	0	0	0	0	0	0	0	0	0	0	0	0	0	0	0	0	0	0	0	0	0	0	0	0	0	0	0	0	0	0
0	0	0	0	0	0	0	0	0	0	0	0	0	0	0	0	0	0	0	0	0	0	0	0	0	0	0	0	0	0	0
0	0	0	0	0	0	0	0	0	0	0	0	0	0	0	0	0	0	0	0	0	0	0	0	0	0	0	0	0	0	0
0	0	0	0	0	0	0	0	0	0	0	0	0	0	0	0	0	0	0	0	0	0	0	0	0	0	0	0	0	0	0
0	0	0	0	0	0	0	0	0	0	0	0	0	0	0	0	0	0	0	0	0	0	0	0	0	0	0	0	0	0	0
0	0	0	0	0	0	0	0	0	0	0	0	0	0	0	0	0	0	0	0	0	0	0	0	0	0	0	0	0	0	0
0	0	0	0	0	0	0	0	0	0	0	0	0	0	0	0	0	0	0	0	0	0	0	0	0	0	0	0	0	0	0
0	0	0	0	0	0	0	0	0	0	0	0	0	0	0	0	0	0	0	0	0	0	0	0	0	0	0	0	0	0	0
0	0	0	0	0	0	0	0	0	0	0	0	0	0	0	0	0	0	0	0	0	0	0	0	0	0	0	0	0	0	0
0	0	0	0	0	0	0	0	0	0	0	0	0	0	0	0	0	0	0	0	0	0	0	0	0	0	0	0	0	0	0
0	0	0	0	0	0	0	0	0	0	0	0	0	0	0	0	0	0	0	0	0	0	0	0	0	0	0	0	0	0	0
0	0	0	0	0	0	0	0	0	0	0	0	0	0	0	0	0	0	0	0	0	0	0	0	0	0	0	0	0	0	0
0	0	0	0	0	0	0	0	0	0	0	0	0	0	0	0	0	0	0	0	0	0	0	0	0	0	0	0	0	0	0
0	0	0	0	0	0	0	0	0	0	0	0	0	0	0	0	0	0	0	0	0	0	0	0	0	0	0	0	0	0	0
0	0	0	0	0	0	0	0	0	0	0	0	0	0	0	0	0	0	0	0	0	0	0	0	0	0	0	0	0	0	0
0	0	0	0	0	0	0	0	0	0	0	0	0	0	0	0	0	0	0	0	0	0	0	0	0	0	0	0	0	0	0
0	0	0	0	0	0	0	0	0	0	0	0	0	0	0	0	0	0	0	0	0	0	0	0	0	0	0	0	0	0	0
0	0	0	0	0	0	0	0	0	0	0	0	0	0	0	0	0	0	0	0	0	0	0	0	0	0	0	0	0	0	0
0	0	0	0	0	0	0	0	0	0	0	0	0	0	0	0	0	0	0	0	0	0	0	0	0	0	0	0	0	0	0
0	0	0	0	0	0	0	0	0	0	0	0	0	0	0	0	0	0	0	0	0	0	0	0	0	0	0	0	0	0	0
0	0	0	0	0	0	0	0	0	0	0	0	0	0	0	0	0	0	0	0	0	0	0	0	0	0	0	0	0	0	0
0	0	0	0	0	0	0	0	0	0	0	0	0	0	0	0	0	0	0	0	0	0	0	0	0	0	0	0	0	0	0
0	0	0	0	0	0	0	0	0	0	0	0	0	0	0	0	0	0	0	0	0	0	0	0	0	0	0	0	0	0	0
0	0	0	0	0	0	0	0	0	0	0	0	0	0	0	0	0	0	0	0	0	0	0	0	0	0	0	0	0	0	0
0	0	0	0	0	0	0	0	0	0	0	0	0	0	0	0	0	0	0	0	0	0	0	0	0	0	0	0	0	0	0
0	0	0	0	0	0	0	0	0	0	0	0	0	0	0	0	0	0	0	0	0	0	0	0	0	0	0	0	0	0	0
0	0	0	0	0	0	0	0	0	0	0	0	0	0	0	0	0	0	0	0	0	0	0	0	0	0	0	0	0	0	0
0	0	0	0	0	0	0	0	0	0	0	0	0	0	0	0	0	0	0	0	0	0	0	0	0	0	0	0	0	0	0
0	0	0	0	0	0	0	0	0	0	0	0	0	0	0	0	0	0	0	0	0	0	0	0	0	0	0	0	0	0	0
0	0	0	0	0	0	0	0	0	0	0	0	0	0	0	0	0	0	0	0	0	0	0	0	0	0	0	0	0	0	0
0	0	0	0	0	0	0	0	0	0	0	0	0	0	0	0	0	0	0	0	0	0	0	0	0	0	0	0	0	0	0
0	0	0	0	0	0	0	0	0	0	0	0	0	0	0	0	0	0	0	0	0	0	0	0	0	0	0	0	0	0	0
0	0	0	0	0	0	0	0	0	0	0	0	0	0	0	0	0	0	0	0	0	0	0	0	0	0	0	0	0	0	0
0	0	0	0	0	0	0	0	0	0	0	0	0	0	0	0	0	0	0	0	0	0	0	0	0	0	0	0	0	0	0
0	0	0	0	0	0	0	0	0	0	0	0	0	0	0	0	0	0	0	0	0	0	0	0	0	0	0	0	0	0	0
0	0	0	0	0	0	0	0	0	0	0	0	0	0	0	0	0	0	0	0	0	0	0	0	0	0	0	0	0	0	0
0	0	0	0	0	0	0	0	0	0	0	0	0	0	0	0	0	0	0	0	0	0	0	0	0	0	0	0	0	0	0
0	0	0	0	0	0	0	0	0	0	0	0	0	0	0	0	0	0	0	0	0	0	0	0	0	0	0	0	0	0	0
0	0	0	0	0	0	0	0	0	0	0	0	0	0	0	0	0	0	0	0	0	0	0	0	0	0	0	0	0	0	0
0	0	0	0	0	0	0	0	0	0	0	0	0	0	0	0	0	0	0	0	0	0	0	0	0	0	0	0	0	0	0
0	0	0	0	0	0	0	0	0	0	0	0	0	0	0	0	0	0	0	0	0	0	0	0	0	0	0	0	0	0	0
0	0	0	0	0	0	0	0	0	0	0	0	0	0	0	0	0	0	0	0	0	0	0	0	0	0	0	0	0	0	0
0	0	0	0	0	0	0	0	0	0	0	0	0	0	0	0	0	0	0	0	0	0	0	0	0	0	0	0	0	0	0
0	0	0	0	0	0	0	0	0	0	0	0	0	0	0	0	0	0	0	0	0	0	0	0	0	0	0	0	0	0	0
0	0	0	0	0	0	0	0	0	0	0	0	0	0	0	0	0	0	0	0	0	0	0	0	0	0	0	0	0	0	0
0	0	0	0	0	0	0	0	0	0	0	0	0	0	0	0	0	0	0	0	0	0	0	0	0	0	0	0	0	0	0
0	0	0	0	0	0	0	0	0	0	0	0	0	0	0	0	0	0	0	0	0	0	0	0	0	0	0	0	0	0	0
0	0	0	0	0	0	0	0	0	0	0	0	0	0	0	0	0	0	0	0	0	0	0	0	0	0	0	0	0	0	0
0	0	0	0	0	0	0	0	0	0	0	0	0	0	0	0	0	0	0	0	0	0	0	0	0	0	0	0	0	0	0
0	0	0	0	0	0	0	0	0	0	0	0	0	0	0	0	0	0	0	0	0	0	0	0	0	0	0	0	0	0	0
0	0	0	0	0	0	0	0	0	0	0	0	0	0	0	0	0	0	0	0	0	0	0	0	0	0	0	0	0	0	0
0	0	0	0	0	0	0	0	0	0	0	0	0	0	0	0	0	0	0	0	0	0	0	0	0	0	0	0	0	0	0
0	0	0	0	0	0	0	0	0	0	0	0	0	0	0	0	0	0	0	0	0	0	0	0	0	0	0	0	0	0	0
0	0	0	0	0	0	0	0	0	0	0	0	0	0	0	0	0	0	0	0	0	0	0	0	0	0	0	0	0	0	0
0	0	0	0	0	0	0	0	0	0	0	0	0	0	0	0	0	0	0	0	0	0	0	0	0	0	0	0	0	0	0
0	0	0	0	0	0	0	0	0	0	0	0	0	0	0	0	0	0	0	0	0	0	0	0	0	0	0	0	0	0	0
0	0	0	0	0	0	0	0	0	0	0	0	0	0	0	0	0	0	0	0	0	0	0	0	0	0	0	0	0	0	0
0	0	0	0	0	0	0	0	0	0	0	0	0	0	0	0	0	0	0	0	0	0	0	0	0	0	0	0	0	0	0
0	0	0	0	0	0	0	0	0	0	0	0	0	0	0	0	0	0	0	0	0	0	0	0	0	0	0	0	0	0	0
0	0	0	0	0	0	0	0	0	0	0	0	0	0	0	0	0	0	0	0	0	0	0	0	0	0	0	0	0	0	0
0	0	0	0	0	0	0	0	0	0	0	0	0	0	0	0	0	0	0	0	0	0	0	0	0	0	0	0	0	0	0
0	0	0	0	0	0	0	0	0	0	0	0	0	0	0	0	0	0	0	0	0	0	0	0	0	0	0	0	0	0	0
0	0	0	0	0	0	0	0	0	0	0	0	0	0	0	0	0	0	0	0	0	0	0	0	0	0	0	0	0	0	0
0	0	0	0	0	0	0	0	0	0	0	0	0	0	0	0	0	0	0	0	0	0	0	0	0	0	0	0	0	0	0
0	0	0	0	0	0	0	0	0	0	0	0	0	0	0	0	0	0	0	0	0	0	0	0	0	0	0	0	0	0	0
0	0	0	0	0	0	0	0	0	0	0	0	0	0	0	0	0	0	0	0	0	0	0	0	0	0	0	0	0	0	0
0	0	0	0	0	0	0	0	0	0	0	0	0	0	0	0	0	0	0	0	0	0	0	0	0	0	0	0	0	0	0
0	0	0	0	0	0	0	0	0	0	0	0	0	0	0	0	0	0	0	0	0	0	0	0	0	0	0	0	0	0	0
0	0	0	0	0	0	0	0	0	0	0	0	0	0	0	0	0	0	0	0	0	0	0	0	0	0	0	0	0	0	0
0	0	0	0	0	0	0	0	0	0	0	0	0	0	0	0	0	0	0	0	0	0	0	0	0	0	0	0	0	0	0
0	0	0	0	0	0	0	0	0	0	0	0	0	0	0	0	0	0	0	0	0	0	0	0	0	0	0	0	0	0	0
0	0	0	0	0	0	0	0	0	0	0	0	0	0	0	0	0	0	0	0	0	0	0	0	0	0	0	0	0	0	0
0	0	0	0	0	0	0	0	0	0	0	0	0	0	0	0	0	0	0	0	0	0	0	0	0	0	0	0	0	0	0
0	0	0	0	0	0	0	0	0	0	0	0	0	0	0	0	0	0	0	0	0	0	0	0	0	0	0	0	0	0	0
0	0	0	0	0	0	0	0	0	0	0	0	0	0	0	0	0	0	0	0	0	0	0	0	0	0	0	0	0	0	0
0	0	0	0	0	0	0	0	0	0	0	0	0	0	0	0	0	0	0	0	0	0	0	0	0	0	0	0	0	0	0
0	0	0	0	0	0	0	0	0	0	0	0	0	0	0	0	0	0	0	0	0	0	0	0	0	0	0	0	0	0	0
0	0	0	0	0	0	0	0	0	0	0	0	0	0	0	0	0	0	0	0	0	0	0	0	0	0	0	0	0	0	0
0	0	0	0	0	0	0	0	0	0	0	0	0	0	0	0	0	0	0	0	0	0	0	0	0	0	0	0	0	0	0
0	0	0	0	0	0	0	0	0	0	0	0	0	0	0	0	0	0	0	0	0	0	0	0	0	0	0	0	0	0	0
0	0	0	0	0	0	0	0	0	0	0	0	0	0	0	0	0	0	0	0	0	0	0	0	0	0	0	0	0	0	0
0	0	0	0	0	0	0	0	0	0	0	0	0	0	0	0	0	0	0	0	0	0	0	0	0	0	0	0	0	0	0
0	0	0	0	0	0	0	0	0	0	0	0	0	0	0	0	0	0	0	0	0	0	0	0	0	0	0	0	0	0	0
0	0	0	0	0	0	0	0	0	0	0	0	0	0	0	0	0	0	0	0	0	0	0	0	0	0	0	0	0	0	0
0	0	0	0	0	0	0	0	0	0	0	0	0	0	0	0	0	0	0	0	0	0	0	0	0	0	0	0	0	0	0
0	0	0	0	0	0	0	0	0	0	0	0	0	0	0	0	0	0	0	0	0	0	0	0	0	0	0	0	0	0	0
0	0	0	0	0	0	0	0	0	0	0	0	0	0	0	0	0	0	0	0	0	0	0	0	0	0	0	0	0	0	0
0	0	0	0	0	0	0	0	0	0	0	0	0	0	0	0	0	0	0	0	0	0	0	0	0	0	0	0	0	0	0
0	0	0	0	0	0	0	0	0	0	0	0	0	0	0	0	0	0	0	0	0	0	0	0	0	0	0	0	0	0	0
0	0	0	0	0	0	0	0	0	0	0	0	0	0	0	0	0	0	0	0	0	0	0	0	0	0	0	0	0	0	0
0	0	0	0	0	0	0	0	0	0	0	0	0	0	0	0	0	0	0	0	0	0	0	0	0	0	0	0	0	0	0
0	0	0	0	0	0	0	0	0	0	0	0	0	0	0	0	0	0	0	0	0	0	0	0	0	0	0	0	0	0	0
0	0	0	0	0	0	0	0	0	0	0	0	0	0	0	0	0	0	0	0	0	0	0	0	0	0	0	0	0	0	0
0	0	0	0	0	0	0	0	0	0	0	0	0	0	0	0	0	0	0	0	0	0	0	0	0	0	0	0	0	0	0
0	0	0	0	0	0	0	0	0	0	0	0	0	0	0	0	0	0	0	0	0	0	0	0	0	0	0	0	0	0	0
0	0	0	0	0	0	0	0	0	0	0	0	0	0	0	0	0	0	0	0	0	0	0	0	0	0	0	0	0	0	0
0	0	0	0	0	0	0	0	0	0	0	0	0	0	0	0	0	0	0	0	0	0	0	0	0	0	0	0	0	0	0
0	0	0	0	0	0	0	0	0	0	0	0	0	0	0	0	0	0	0	0	0	0	0	0	0	0	0	0	0	0	0
0	0	0	0	0	0	0	0	0	0	0	0	0	0	0	0	0	0	0	0	0	0	0	0	0	0	0	0	0	0	0
0	0	0	0	0	0	0	0	0	0	0	0	0	0	0	0	0	0	0	0	0	0	0	0	0	0	0	0	0	0	0
0	0	0	0	0	0	0	0	0	0	0	0	0	0	0	0	0	0	0	0	0	0	0	0	0	0	0	0	0	0	0
0	0	0	0	0	0	0	0	0	0	0	0	0	0	0	0	0	0	0	0	0	0	0	0	0	0	0	0	0	0	0
0	0	0	0	0	0	0	0	0	0	0	0	0	0	0	0	0	0	0	0	0	0	0	0	0	0	0	0	0	0	0
0	0	0	0	0	0	0	0	0	0	0	0	0	0	0	0	0	0	0	0	0	0	0	0	0	0	0	0	0	0	0
0	0	0	0	0	0	0	0	0	0	0	0	0	0	0	0	0	0	0	0	0	0	0	0	0	0	0	0	0	0	0
0	0	0	0	0	0	0	0	0	0	0	0	0	0	0	0	0	0	0	0	0	0	0	0	0	0	0	0	0	0	0
0	0	0	0	0	0	0	0	0	0	0	0	0	0	0	0	0	0	0	0	0	0	0	0	0	0	0	0	0	0	0
0	0	0	0	0	0	0	0	0	0	0	0	0	0	0	0	0	0	0	0	0	0	0	0	0	0	0	0	0	0	0
0	0	0	0	0	0	0	0	0	0	0	0	0	0	0	0	0	0	0	0	0	0	0	0	0	0	0	0	0	0	0
0	0	0	0	0	0	0	0	0	0	0	0	0	0	0	0	0	0	0	0	0	0	0	0	0	0	0	0	0	0	0
0	0	0	0	0	0	0	0	0	0	0	0	0	0	0	0	0	0	0	0	0	0	0	0	0	0	0	0	0	0	0
0	0	0	0	0	0	0	0	0	0	0	0	0	0	0	0	0	0	0	0	0	0	0	0	0	0	0	0	0	0	0
0	0	0	0	0	0	0	0	0	0	0	0	0	0	0	0	0	0	0	0	0	0	0	0	0	0	0	0	0	0	0
0	0	0	0	0	0	0	0	0	0	0	0	0	0	0	0	0	0	0	0	0	0	0	0	0	0	0	0	0	0	0
0	0	0	0	0	0	0	0	0	0	0	0	0	0	0	0	0	0	0	0	0	0	0	0	0	0	0	0	0	0	0
0	0	0	0	0	0	0	0	0	0	0	0	0	0	0	0	0	0	0	0	0	0	0	0	0	0	0	0	0	0	0
0	0	0	0	0	0	0	0	0	0	0	0	0	0	0	0	0	0	0	0	0	0	0	0	0	0	0	0	0	0	0
0	0	0	0	0	0	0	0	0	0	0	0	0	0	0	0	0	0	0	0	0	0	0	0	0	0	0	0	0	0	0
0	0	0	0	0	0	0	0	0	0	0	0	0	0	0	0	0	0	0	0	0	0	0	0	0	0	0	0	0	0	0
0	0	0	0	0	0	0	0	0	0	0	0	0	0	0	0	0	0	0	0	0	0	0	0	0	0	0	0	0	0	0
0	0	0	0	0	0	0	0	0	0	0	0	0	0	0	0	0	0	0	0	0	0	0	0	0	0	0	0	0	0	0
0	0	0	0	0	0	0	0	0	0	0	0	0	0	0	0	0	0	0	0	0	0	0	0	0	0	0	0	0	0	0
0	0	0	0	0	0	0	0	0	0	0	0	0	0	0	0	0	0	0	0	0	0	0	0	0	0	0	0	0	0	0
0	0	0	0	0	0	0	0	0	0	0	0	0	0	0	0	0	0	0	0	0	0	0	0	0	0	0	0	0	0	0
0	0	0	0	0	0	0	0	0	0	0	0	0	0	0	0	0	0	0	0	0	0	0	0	0	0	0	0	0	0	0
0	0	0	0	0	0	0	0	0	0	0	0	0	0	0	0	0	0	0	0	0	0	0	0	0	0	0	0	0	0	0
0	0	0	0	0	0	0	0	0	0	0	0	0	0	0	0	0	0	0	0	0	0	0	0	0	0	0	0	0	0	0
0	0	0	0	0	0	0	0	0	0	0	0	0	0	0	0	0	0	0	0	0	0	0	0	0	0	0	0	0	0	0
0	0	0	0	0	0	0	0	0	0	0	0	0	0	0	0	0	0	0	0	0	0	0	0	0	0	0	0	0	0	0
0	0	0	0	0	0	0	0	0	0	0	0	0	0	0	0	0	0	0	0	0	0	0	0	0	0	0	0	0	0	0
0	0	0	0	0	0	0	0	0	0	0	0	0	0	0	0	0	0	0	0	0	0	0	0	0	0	0	0	0	0	0
0	0	0	0	0	0	0	0	0	0	0	0	0	0	0	0	0	0	0	0	0	0	0	0	0	0	0	0	0	0	0
0	0	0	0	0	0	0	0	0	0	0	0	0	0	0	0	0	0	0	0	0	0	0	0	0	0	0	0	0	0	0
0	0	0	0	0	0	0	0	0	0	0	0	0	0	0	0	0	0	0	0	0	0	0	0	0	0	0	0	0	0	0
0	0	0	0	0	0	0	0	0	0	0	0	0	0	0	0	0	0	0	0	0	0	0	0	0	0	0	0	0	0	0
0	0	0	0	0	0	0	0	0	0	0	0	0	0	0	0	0	0	0	0	0	0	0	0	0	0	0	0	0	0	0
0	0	0	0	0	0	0	0	0	0	0	0	0	0	0	0	0	0	0	0	0	0	0	0	0	0	0	0	0	0	0
0	0	0	0	0	0	0	0	0	0	0	0	0	0	0	0	0	0	0	0	0	0	0	0	0	0	0	0	0	0	0
0	0	0	0	0	0	0	0	0	0	0	0	0	0	0	0	0	0	0	0	0	0	0	0	0	0	0	0	0	0	0
0	0	0	0	0	0	0	0	0	0	0	0	0	0	0	0	0	0	0	0	0	0	0	0	0	0	0	0	0	0	0
0	0	0	0	0	0	0	0	0	0	0	0	0	0	0	0	0	0	0	0	0	0	0	0	0	0	0	0	0	0	0
0	0	0	0	0	0	0	0	0	0	0	0	0	0	0	0	0	0	0	0	0	0	0	0	0	0	0	0	0	0	0
0	0	0	0	0	0	0	0	0	0	0	0	0	0	0	0	0	0	0	0	0	0	0	0	0	0	0	0	0	0	0
0	0	0	0	0	0	0	0	0	0	0	0	0	0	0	0	0	0	0	0	0	0	0	0	0	0	0	0	0	0	0
0	0	0	0	0	0	0	0	0	0	0	0	0	0	0	0	0	0	0	0	0	0	0	0	0	0	0	0	0	0	0
0	0	0	0	0	0	0	0	0	0	0	0	0	0	0	0	0	0	0	0	0	0	0	0	0	0	0	0	0	0	0
0	0	0	0	0	0	0	0	0	0	0	0	0	0	0	0	0	0	0	0	0	0	0	0	0	0	0	0	0	0	0
0	0	0	0	0	0	0	0	0	0	0	0	0	0	0	0	0	0	0	0	0	0	0	0	0	0	0	0	0	0	0
0	0	0	0	0	0	0	0	0	0	0	0	0	0	0	0	0	0	0	0	0	0	0	0	0	0	0	0	0	0	0
0	0	0	0	0	0	0	0	0	0	0	0	0	0	0	0	0	0	0	0	0	0	0	0	0	0	0	0	0	0	0
0	0	0	0	0	0	0	0	0	0	0	0	0	0	0	0	0	0	0	0	0	0	0	0	0	0	0	0	0	0	0
0	0	0	0	0	0	0	0	0	0	0	0	0	0	0	0	0	0	0	0	0	0	0	0	0	0	0	0	0	0	0
0	0	0	0	0	0	0	0	0	0	0	0	0	0	0	0	0	0	0	0	0	0	0	0	0	0	0	0	0	0	0
0	0	0	0	0	0	0	0	0	0	0	0	0	0	0	0	0	0	0	0	0	0	0	0	0	0	0	0	0	0	0
0	0	0	0	0	0	0	0	0	0	0	0	0	0	0	0	0	0	0	0	0	0	0	0	0	0	0	0	0	0	0
0	0	0	0	0	0	0	0	0	0	0	0	0	0	0	0	0	0	0	0	0	0	0	0	0	0	0	0	0	0	0
0	0	0	0	0	0	0	0	0	0	0	0	0	0	0	0	0	0	0	0	0	0	0	0	0	0	0	0	0	0	0
0	0	0	0	0	0	0	0	0	0	0	0	0	0	0	0	0	0	0	0	0	0	0	0	0	0	0	0	0	0	0
0	0	0	0	0	0	0	0	0	0	0	0	0	0	0	0	0	0	0	0	0	0	0	0	0	0	0	0	0	0	0
0	0	0	0	0	0	0	0	0	0	0	0	0	0	0	0	0	0	0	0	0	0	0	0	0	0	0	0	0	0	0
0	0	0	0	0	0	0	0	0	0	0	0	0	0	0	0	0	0	0	0	0	0	0	0	0	0	0	0	0	0	0
0	0	0	0	0	0	0	0	0	0	0	0	0	0	0	0	0	0	0	0	0	0	0	0	0	0	0	0	0	0	0
0	0	0	0	0	0	0	0	0	0	0	0	0	0	0	0	0	0	0	0	0	0	0	0	0	0	0	0	0	0	0
0	0	0	0	0	0	0	0	0	0	0	0	0	0	0	0	0	0	0	0	0	0	0	0	0	0	0	0	0	0	0
0	0	0	0	0	0	0	0	0	0	0	0	0	0	0	0	0	0	0	0	0	0	0	0	0	0	0	0	0	0	0
0	0	0	0	0	0	0	0	0	0	0	0	0	0	0	0	0	0	0	0	0	0	0	0	0	0	0	0	0	0	0
0	0	0	0	0	0	0	0	0	0	0	0	0	0	0	0	0	0	0	0	0	0	0	0	0	0	0	0	0	0	0
0	0	0	0	0	0	0	0	0	0	0	0	0	0	0	0	0	0	0	0	0	0	0	0	0	0	0	0	0	0	0
0	0	0	0	0	0	0	0	0	0	0	0	0	0	0	0	0	0	0	0	0	0	0	0	0	0	0	0	0	0	0
0	0	0	0	0	0	0	0	0	0	0	0	0	0	0	0	0	0	0	0	0	0	0	0	0	0	0	0	0	0	0
0	0	0	0	0	0	0	0	0	0	0	0	0	0	0	0	0	0	0	0	0	0	0	0	0	0	0	0	0	0	0
0	0	0	0	0	0	0	0	0	0	0	0	0	0	0	0	0	0	0	0	0	0	0	0	0	0	0	0	0	0	0
0	0	0	0	0	0	0	0	0	0	0	0	0	0	0	0	0	0	0	0	0	0	0	0	0	0	0	0	0	0	0
0	0	0	0	0	0	0	0	0	0	0	0	0	0	0	0	0	0	0	0	0	0	0	0	0	0	0	0	0	0	0
0	0	0	0	0	0	0	0	0	0	0	0	0	0	0	0	0	0	0	0	0	0	0	0	0	0	0	0	0	0	0
0	0	0	0	0	0	0	0	0	0	0	0	0	0	0	0	0	0	0	0	0	0	0	0	0	0	0	0	0	0	0
0	0	0	0	0	0	0	0	0	0	0	0	0	0	0	0	0	0	0	0	0	0	0	0	0	0	0	0	0	0	0
0	0	0	0	0	0	0	0	0	0	0	0	0	0	0	0	0	0	0	0	0	0	0	0	0	0	0	0	0	0	0
0	0	0	0	0	0	0	0	0	0	0	0	0	0	0	0	0	0	0	0	0	0	0	0	0	0	0	0	0	0	0
0	0	0	0	0	0	0	0	0	0	0	0	0	0	0	0	0	0	0	0	0	0	0	0	0	0	0	0	0	0	0
0	0	0	0	0	0	0	0	0	0	0	0	0	0	0	0	0	0	0	0	0	0	0	0	0	0	0	0	0	0	0
0	0	0	0	0	0	0	0	0	0	0	0	0	0	0	0	0	0	0	0	0	0	0	0	0	0	0	0	0	0	0
0	0	0	0	0	0	0	0	0	0	0	0	0	0	0	0	0	0	0	0	0	0	0	0	0	0	0	0	0	0	0
0	0	0	0	0	0	0	0	0	0	0	0	0	0	0	0	0	0	0	0	0	0	0	0	0	0	0	0	0	0	0
0	0	0	0	0	0	0	0	0	0	0	0	0	0	0	0	0	0	0	0	0	0	0	0	0	0	0	0	0	0	0
0	0	0	0	0	0	0	0	0	0	0	0	0	0	0	0	0	0	0	0	0	0	0	0	0	0	0	0	0	0	0
0	0	0	0	0	0	0	0	0	0	0	0	0	0	0	0	0	0	0	0	0	0	0	0	0	0	0	0	0	0	0
0	0	0	0	0	0	0	0	0	0	0	0	0	0	0	0	0	0	0	0	0	0	0	0	0	0	0	0	0	0	0
0	0	0	0	0	0	0	0	0	0	0	0	0	0	0	0	0	0	0	0	0	0	0	0	0	0	0	0	0	0	0
0	0	0	0	0	0	0	0	0	0	0	0	0	0	0	0	0	0	0	0	0	0	0	0	0	0	0	0	0	0	0
0	0	0	0	0	0	0	0	0	0	0	0	0	0	0	0	0	0	0	0	0	0	0	0	0	0	0	0	0	0	0
0	0	0	0	0	0	0	0	0	0	0	0	0	0	0	0	0	0	0	0	0	0	0	0	0	0	0	0	0	0	0
0	0	0	0	0	0	0	0	0	0	0	0	0	0	0	0	0	0	0	0	0	0	0	0	0	0	0	0	0	0	0
0	0	0	0	0	0	0	0	0	0	0	0	0	0	0	0	0	0	0	0	0	0	0	0	0	0	0	0	0	0	0
0	0	0	0	0	0	0	0	0	0	0	0	0	0	0	0	0	0	0	0	0	0	0	0	0	0	0	0	0	0	0
0	0	0	0	0	0	0	0	0	0	0	0	0	0	0	0	0	0	0	0	0	0	0	0	0	0	0	0	0	0	0
0	0	0	0	0	0	0	0	0	0	0	0	0	0	0	0	0	0	0	0	0	0	0	0	0	0	0	0	0	0	0
0	0	0	0	0	0	0	0	0	0	0	0	0	0	0	0	0	0	0	0	0	0	0	0	0	0	0	0	0	0	0
0	0	0	0	0	0	0	0	0	0	0	0	0	0	0	0	0	0	0	0	0	0	0	0	0	0	0	0	0	0	0
0	0	0	0	0	0	0	0	0	0	0	0	0	0	0	0	0	0	0	0	0	0	0	0	0	0	0	0	0	0	0
0	0	0	0	0	0	0	0	0	0	0	0	0	0	0	0	0	0	0	0	0	0	0	0	0	0	0	0	0	0	0
0	0	0	0	0	0	0	0	0	0	0	0	0	0	0	0	0	0	0	0	0	0	0	0	0	0	0	0	0	0	0
0	0	0	0	0	0	0	0	0	0	0	0	0	0	0	0	0	0	0	0	0	0	0	0	0	0	0	0	0	0	0
0	0	0	0	0	0	0	0	0	0	0	0	0	0	0	0	0	0	0	0	0	0	0	0	0	0	0	0	0	0	0
0	0	0	0	0	0	0	0	0	0	0	0	0	0	0	0	0	0	0	0	0	0	0	0	0	0	0	0	0	0	0
0	0	0	0	0	0	0	0	0	0	0	0	0	0	0	0	0	0	0	0	0	0	0	0	0	0	0	0	0	0	0
0	0	0	0	0	0	0	0	0	0	0	0	0	0	0	0	0	0	0	0	0	0	0	0	0	0	0	0	0	0	0
0	0	0	0	0	0	0	0	0	0	0	0	0	0	0	0	0	0	0	0	0	0	0	0	0	0	0	0	0	0	0
0	0	0	0	0	0	0	0	0	0	0	0	0	0	0	0	0	0	0	0	0	0	0	0	0	0	0	0	0	0	0
0	0	0	0	0	0	0	0	0	0	0	0	0	0	0	0	0	0	0	0	0	0	0	0	0	0	0	0	0	0	0
0	0	0	0	0	0	0	0	0	0	0	0	0	0	0	0	0	0	0	0	0	0	0	0	0	0	0	0	0	0	0
0	0	0	0	0	0	0	0	0	0	0	0	0	0	0	0	0	0	0	0	0	0	0	0	0	0	0	0	0	0	0
0	0	0	0	0	0	0	0	0	0	0	0	0	0	0	0	0	0	0	0	0	0	0	0	0	0	0	0	0	0	0
0	0	0	0	0	0	0	0	0	0	0	0	0	0	0	0	0	0	0	0	0	0	0	0	0	0	0	0	0	0	0
0	0	0	0	0	0	0	0	0	0	0	0	0	0	0	0	0	0	0	0	0	0	0	0	0	0	0	0	0	0	0
0	0	0	0	0	0	0	0	0	0	0	0	0	0	0	0	0	0	0	0	0	0	0	0	0	0	0	0	0	0	0
0	0	0	0	0	0	0	0	0	0	0	0	0	0	0	0	0	0	0	0	0	0	0	0	0	0	0	0	0	0	0
0	0	0	0	0	0	0	0	0	0	0	0	0	0	0	0	0	0	0	0	0	0	0	0	0	0	0	0	0	0	0
0	0	0	0	0	0	0	0	0	0	0	0	0	0	0	0	0	0	0	0	0	0	0	0	0	0	0	0	0	0	0
0	0	0	0	0	0	0	0	0	0	0	0	0	0	0	0	0	0	0	0	0	0	0	0	0	0	0	0	0	0	0
0	0	0	0	0	0	0	0	0	0	0	0	0	0	0	0	0	0	0	0	0	0	0	0	0	0	0	0	0	0	0
0	0	0	0	0	0	0	0	0	0	0	0	0	0	0	0	0	0	0	0	0	0	0	0	0	0	0	0	0	0	0
0	0	0	0	0	0	0	0	0	0	0	0	0	0	0	0	0	0	0	0	0	0	0	0	0	0	0	0	0	0	0
0	0	0	0	0	0	0	0	0	0	0	0	0	0	0	0	0	0	0	0	0	0	0	0	0	0	0	0	0	0	0
0	0	0	0	0	0	0	0	0	0	0	0	0	0	0	0	0	0	0	0	0	0	0	0	0	0	0	0	0	0	0
0	0	0	0	0	0	0	0	0	0	0	0	0	0	0	0	0	0	0	0	0	0	0	0	0	0	0	0	0	0	0
0	0	0	0	0	0	0	0	0	0	0	0	0	0	0	0	0	0	0	0	0	0	0	0	0	0	0	0	0	0	0
0	0	0	0	0	0	0	0	0	0	0	0	0	0	0	0	0	0	0	0	0	0	0	0	0	0	0	0	0	0	0
0	0	0	0	0	0	0	0	0	0	0	0	0	0	0	0	0	0	0	0	0	0	0	0	0	0	0	0	0	0	0
0	0	0	0	0	0	0	0	0	0	0	0	0	0	0	0	0	0	0	0	0	0	0	0	0	0	0	0	0	0	0
0	0	0	0	0	0	0	0	0	0	0	0	0	0	0	0	0	0	0	0	0	0	0	0	0	0	0	0	0	0	0
0	0	0	0	0	0	0	0	0	0	0	0	0	0	0	0	0	0	0	0	0	0	0	0	0	0	0	0	0	0	0
0	0	0	0	0	0	0	0	0	0	0	0	0	0	0	0	0	0	0	0	0	0	0	0	0	0	0	0	0	0	0
0	0	0	0	0	0	0	0	0	0	0	0	0	0	0	0	0	0	0	0	0	0	0	0	0	0	0	0	0	0	0
0	0	0	0	0	0	0	0	0	0	0	0	0	0	0	0	0	0	0	0	0	0	0	0	0	0	0	0	0	0	0
0	0	0	0	0	0	0	0	0	0	0	0	0	0	0	0	0	0	0	0	0	0	0	0	0	0	0	0	0	0	0
0	0	0	0	0	0	0	0	0	0	0	0	0	0	0	0	0	0	0	0	0	0	0	0	0	0	0	0	0	0	0
0	0	0	0	0	0	0	0	0	0	0	0	0	0	0	0	0	0	0	0	0	0	0	0	0	0	0	0	0	0	0
0	0	0	0	0	0	0	0	0	0	0	0	0	0	0	0	0	0	0	0	0	0	0	0	0	0	0	0	0	0	0
0	0	0	0	0	0	0	0	0	0	0	0	0	0	0	0	0	0	0	0	0	0	0	0	0	0	0	0	0	0	0
0	0	0	0	0	0	0	0	0	0	0	0	0	0	0	0	0	0	0	0	0	0	0	0	0	0	0	0	0	0	0
0	0	0	0	0	0	0	0	0	0	0	0	0	0	0	0	0	0	0	0	0	0	0	0	0	0	0	0	0	0	0
0	0	0	0	0	0	0	0	0	0	0	0	0	0	0	0	0	0	0	0	0	0	0	0	0	0	0	0	0	0	0
0	0	0	0	0	0	0	0	0	0	0	0	0	0	0	0	0	0	0	0	0	0	0	0	0	0	0	0	0	0	0
0	0	0	0	0	0	0	0	0	0	0	0	0	0	0	0	0	0	0	0	0	0	0	0	0	0	0	0	0	0	0
0	0	0	0	0	0	0	0	0	0	0	0	0	0	0	0	0	0	0	0	0	0	0	0	0	0	0	0	0	0	0
0	0	0	0	0	0	0	0	0	0	0	0	0	0	0	0	0	0	0	0	0	0	0	0	0	0	0	0	0	0	0
0	0	0	0	0	0	0	0	0	0	0	0	0	0	0	0	0	0	0	0	0	0	0	0	0	0	0	0	0	0	0
0	0	0	0	0	0	0	0	0	0	0	0	0	0	0	0	0	0	0	0	0	0	0	0	0	0	0	0	0	0	0
0	0	0	0	0	0	0	0	0	0	0	0	0	0	0	0	0	0	0	0	0	0	0	0	0	0	0	0	0	0	0
0	0	0	0	0	0	0	0	0	0	0	0	0	0	0	0	0	0	0	0	0	0	0	0	0	0	0	0	0	0	0
0	0	0	0	0	0	0	0	0	0	0	0	0	0	0	0	0	0	0	0	0	0	0	0	0	0	0	0	0	0	0
0	0	0	0	0	0	0	0	0	0	0	0	0	0	0	0	0	0	0	0	0	0	0	0	0	0	0	0	0	0	0
0	0	0	0	0	0	0	0	0	0	0	0	0	0	0	0	0	0	0	0	0	0	0	0	0	0	0	0	0	0	0
0	0	0	0	0	0	0	0	0	0	0	0	0	0	0	0	0	0	0	0	0	0	0	0	0	0	0	0	0	0	0
0	0	0	0	0	0	0	0	0	0	0	0	0	0	0	0	0	0	0	0	0	0	0	0	0	0	0	0	0	0	0
0	0	0	0	0	0	0	0	0	0	0	0	0	0	0	0	0	0	0	0	0	0	0	0	0	0	0	0	0	0	0
0	0	0	0	0	0	0	0	0	0	0	0	0	0	0	0	0	0	0	0	0	0	0	0	0	0	0	0	0	0	0
0	0	0	0	0	0	0	0	0	0	0	0	0	0	0	0	0	0	0	0	0	0	0	0	0	0	0	0	0	0	0
0	0	0	0	0	0	0	0	0	0	0	0	0	0	0	0	0	0	0	0	0	0	0	0	0	0	0	0	0	0	0
0	0	0	0	0	0	0	0	0	0	0	0	0	0	0	0	0	0	0	0	0	0	0	0	0	0	0	0	0	0	0
0	0	0	0	0	0	0	0	0	0	0	0	0	0	0	0	0	0	0	0	0	0	0	0	0	0	0	0	0	0	0
0	0	0	0	0	0	0	0	0	0	0	0	0	0	0	0	0	0	0	0	0	0	0	0	0	0	0	0	0	0	0
0	0	0	0	0	0	0	0	0	0	0	0	0	0	0	0	0	0	0	0	0	0	0	0	0	0	0	0	0	0	0
0	0	0	0	0	0	0	0	0	0	0	0	0	0	0	0	0	0	0	0	0	0	0	0	0	0	0	0	0	0	0
0	0	0	0	0	0	0	0	0	0	0	0	0	0	0	0	0	0	0	0	0	0	0	0	0	0	0	0	0	0	0
0	0	0	0	0	0	0	0	0	0	0	0	0	0	0	0	0	0	0	0	0	0	0	0	0	0	0	0	0	0	0
0	0	0	0	0	0	0	0	0	0	0	0	0	0	0	0	0	0	0	0	0	0	0	0	0	0	0	0	0	0	0
0	0	0	0	0	0	0	0	0	0	0	0	0	0	0	0	0	0	0	0	0	0	0	0	0	0	0	0	0	0	0
0	0	0	0	0	0	0	0	0	0	0	0	0	0	0	0	0	0	0	0	0	0	0	0	0	0	0	0	0	0	0
0	0	0	0	0	0	0	0	0	0	0	0	0	0	0	0	0	0	0	0	0	0	0	0	0	0	0	0	0	0	0
0	0	0	0	0	0	0	0	0	0	0	0	0	0	0	0	0	0	0	0	0	0	0	0	0	0	0	0	0	0	0
0	0	0	0	0	0	0	0	0	0	0	0	0	0	0	0	0	0	0	0	0	0	0	0	0	0	0	0	0	0	0
0	0	0	0	0	0	0	0	0	0	0	0	0	0	0	0	0	0	0	0	0	0	0	0	0	0	0	0	0	0	0
0	0	0	0	0	0	0	0	0	0	0	0	0	0	0	0	0	0	0	0	0	0	0	0	0	0	0	0	0	0	0
0	0	0	0	0	0	0	0	0	0	0	0	0	0	0	0	0	0	0	0	0	0	0	0	0	0	0	0	0	0	0
0	0	0	0	0	0	0	0	0	0	0	0	0	0	0	0	0	0	0	0	0	0	0	0	0	0	0	0	0	0	0
0	0	0	0	0	0	0	0	0	0	0	0	0	0	0	0	0	0	0	0	0	0	0	0	0	0	0	0	0	0	0
0	0	0	0	0	0	0	0	0	0	0	0	0	0	0	0	0	0	0	0	0	0	0	0	0	0	0	0	0	0	0
0	0	0	0	0	0	0	0	0	0	0	0	0	0	0	0	0	0	0	0	0	0	0	0	0	0	0	0	0	0	0
0	0	0	0	0	0	0	0	0	0	0	0	0	0	0	0	0	0	0	0	0	0	0	0	0	0	0	0	0	0	0
0	0	0	0	0	0	0	0	0	0	0	0	0	0	0	0	0	0	0	0	0	0	0	0	0	0	0	0	0	0	0
0	0	0	0	0	0	0	0	0	0	0	0	0	0	0	0	0	0	0	0	0	0	0	0	0	0	0	0	0	0	0
0	0	0	0	0	0	0	0	0	0	0	0	0	0	0	0	0	0	0	0	0	0	0	0	0	0	0	0	0	0	0
0	0	0	0	0	0	0	0	0	0	0	0	0	0	0	0	0	0	0	0	0	0	0	0	0	0	0	0	0	0	0
0	0	0	0	0	0	0	0	0	0	0	0	0	0	0	0	0	0	0	0	0	0	0	0	0	0	0	0	0	0	0
0	0	0	0	0	0	0	0	0	0	0	0	0	0	0	0	0	0	0	0	0	0	0	0	0	0	0	0	0	0	0
0	0	0	0	0	0	0	0	0	0	0	0	0	0	0	0	0	0	0	0	0	0	0	0	0	0	0	0	0	0	0
0	0	0	0	0	0	0	0	0	0	0	0	0	0	0	0	0	0	0	0	0	0	0	0	0	0	0	0	0	0	0
0	0	0	0	0	0	0	0	0	0	0	0	0	0	0	0	0	0	0	0	0	0	0	0	0	0	0	0	0	0	0
0	0	0	0	0	0	0	0	0	0	0	0	0	0	0	0	0	0	0	0	0	0	0	0	0	0	0	0	0	0	0
0	0	0	0	0	0	0	0	0	0	0	0	0	0	0	0	0	0	0	0	0	0	0	0	0	0	0	0	0	0	0
0	0	0	0	0	0	0	0	0	0	0	0	0	0	0	0	0	0	0	0	0	0	0	0	0	0	0	0	0	0	0
0	0	0	0	0	0	0	0	0	0	0	0	0	0	0	0	0	0	0	0	0	0	0	0	0	0	0	0	0	0	0
0	0	0	0	0	0	0	0	0	0	0	0	0	0	0	0	0	0	0	0	0	0	0	0	0	0	0	0	0	0	0
0	0	0	0	0	0	0	0	0	0	0	0	0	0	0	0	0	0	0	0	0	0	0	0	0	0	0	0	0	0	0
0	0	0	0	0	0	0	0	0	0	0	0	0	0	0	0	0	0	0	0	0	0	0	0	0	0	0	0	0	0	0
0	0	0	0	0	0	0	0	0	0	0	0	0	0	0	0	0	0	0	0	0	0	0	0	0	0	0	0	0	0	0
0	0	0	0	0	0	0	0	0	0	0	0	0	0	0	0	0	0	0	0	0	0	0	0	0	0	0	0	0	0	0
0	0	0	0	0	0	0	0	0	0	0	0	0	0	0	0	0	0	0	0	0	0	0	0	0	0	0	0	0	0	0
0	0	0	0	0	0	0	0	0	0	0	0	0	0	0	0	0	0	0	0	0	0	0	0	0	0	0	0	0	0	0
0	0	0	0	0	0	0	0	0	0	0	0	0	0	0	0	0	0	0	0	0	0	0	0	0	0	0	0	0	0	0
0	0	0	0	0	0	0	0	0	0	0	0	0	0	0	0	0	0	0	0	0	0	0	0	0	0	0	0	0	0	0
0	0	0	0	0	0	0	0	0	0	0	0	0	0	0	0	0	0	0	0	0	0	0	0	0	0	0	0	0	0	0
0	0	0	0	0	0	0	0	0	0	0	0	0	0	0	0	0	0	0	0	0	0	0	0	0	0	0	0	0	0	0
0	0	0	0	0	0	0	0	0	0	0	0	0	0	0	0	0	0	0	0	0	0	0	0	0	0	0	0	0	0	0
0	0	0	0	0	0	0	0	0	0	0	0	0	0	0	0	0	0	0	0	0	0	0	0	0	0	0	0	0	0	0
0	0	0	0	0	0	0	0	0	0	0	0	0	0	0	0	0	0	0	0	0	0	0	0	0	0	0	0	0	0	0
0	0	0	0	0	0	0	0	0	0	0	0	0	0	0	0	0	0	0	0	0	0	0	0	0	0	0	0	0	0	0
0	0	0	0	0	0	0	0	0	0	0	0	0	0	0	0	0	0	0	0	0	0	0	0	0	0	0	0	0	0	0
0	0	0	0	0	0	0	0	0	0	0	0	0	0	0	0	0	0	0	0	0	0	0	0	0	0	0	0	0	0	0
0	0	0	0	0	0	0	0	0	0	0	0	0	0	0	0	0	0	0	0	0	0	0	0	0	0	0	0	0	0	0
0	0	0	0	0	0	0	0	0	0	0	0	0	0	0	0	0	0	0	0	0	0	0	0	0	0	0	0	0	0	0
0	0	0	0	0	0	0	0	0	0	0	0	0	0	0	0	0	0	0	0	0	0	0	0	0	0	0	0	0	0	0
0	0	0	0	0	0	0	0	0	0	0	0	0	0	0	0	0	0	0	0	0	0	0	0	0	0	0	0	0	0	0
0	0	0	0	0	0	0	0	0	0	0	0	0	0	0	0	0	0	0	0	0	0	0	0	0	0	0	0	0	0	0
0	0	0	0	0	0	0	0	0	0	0	0	0	0	0	0	0	0	0	0	0	0	0	0	0	0	0	0	0	0	0
0	0	0	0	0	0	0	0	0	0	0	0	0	0	0	0	0	0	0	0	0	0	0	0	0	0	0	0	0	0	0
0	0	0	0	0	0	0	0	0	0	0	0	0	0	0	0	0	0	0	0	0	0	0	0	0	0	0	0	0	0	0
0	0	0	0	0	0	0	0	0	0	0	0	0	0	0	0	0	0	0	0	0	0	0	0	0	0	0	0	0	0	0
0	0	0	0	0	0	0	0	0	0	0	0	0	0	0	0	0	0	0	0	0	0	0	0	0	0	0	0	0	0	0
0	0	0	0	0	0	0	0	0	0	0	0	0	0	0	0	0	0	0	0	0	0	0	0	0	0	0	0	0	0	0
0	0	0	0	0	0	0	0	0	0	0	0	0	0	0	0	0	0	0	0	0	0	0	0	0	0	0	0	0	0	0
0	0	0	0	0	0	0	0	0	0	0	0	0	0	0	0	0	0	0	0	0	0	0	0	0	0	0	0	0	0	0
0	0	0	0	0	0	0	0	0	0	0	0	0	0	0	0	0	0	0	0	0	0	0	0	0	0	0	0	0	0	0
0	0	0	0	0	0	0	0	0	0	0	0	0	0	0	0	0	0	0	0	0	0	0	0	0	0	0	0	0	0	0
0	0	0	0	0	0	0	0	0	0	0	0	0	0	0	0	0	0	0	0	0	0	0	0	0	0	0	0	0	0	0
0	0	0	0	0	0	0	0	0	0	0	0	0	0	0	0	0	0	0	0	0	0	0	0	0	0	0	0	0	0	0
0	0	0	0	0	0	0	0	0	0	0	0	0	0	0	0	0	0	0	0	0	0	0	0	0	0	0	0	0	0	0
0	0	0	0	0	0	0	0	0	0	0	0	0	0	0	0	0	0	0	0	0	0	0	0	0	0	0	0	0	0	0
0	0	0	0	0	0	0	0	0	0	0	0	0	0	0	0	0	0	0	0	0	0	0	0	0	0	0	0	0	0	0
0	0	0	0	0	0	0	0	0	0	0	0	0	0	0	0	0	0	0	0	0	0	0	0	0	0	0	0	0	0	0
0	0	0	0	0	0	0	0	0	0	0	0	0	0	0	0	0	0	0	0	0	0	0	0	0	0	0	0	0	0	0
0	0	0	0	0	0	0	0	0	0	0	0	0	0	0	0	0	0	0	0	0	0	0	0	0	0	0	0	0	0	0
0	0	0	0	0	0	0	0	0	0	0	0	0	0	0	0	0	0	0	0	0	0	0	0	0	0	0	0	0	0	0
0	0	0	0	0	0	0	0	0	0	0	0	0	0	0	0	0	0	0	0	0	0	0	0	0	0	0	0	0	0	0
0	0	0	0	0	0	0	0	0	0	0	0	0	0	0	0	0	0	0	0	0	0	0	0	0	0	0	0	0	0	0
0	0	0	0	0	0	0	0	0	0	0	0	0	0	0	0	0	0	0	0	0	0	0	0	0	0	0	0	0	0	0
0	0	0	0	0	0	0	0	0	0	0	0	0	0	0	0	0	0	0	0	0	0	0	0	0	0	0	0	0	0	0
0	0	0	0	0	0	0	0	0	0	0	0	0	0	0	0	0	0	0	0	0	0	0	0	0	0	0	0	0	0	0
0	0	0	0	0	0	0	0	0	0	0	0	0	0	0	0	0	0	0	0	0	0	0	0	0	0	0	0	0	0	0
0	0	0	0	0	0	0	0	0	0	0	0	0	0	0	0	0	0	0	0	0	0	0	0	0	0	0	0	0	0	0
0	0	0	0	0	0	0	0	0	0	0	0	0	0	0	0	0	0	0	0	0	0	0	0	0	0	0	0	0	0	0
0	0	0	0	0	0	0	0	0	0	0	0	0	0	0	0	0	0	0	0	0	0	0	0	0	0	0	0	0	0	0
0	0	0	0	0	0	0	0	0	0	0	0	0	0	0	0	0	0	0	0	0	0	0	0	0	0	0	0	0	0	0
0	0	0	0	0	0	0	0	0	0	0	0	0	0	0	0	0	0	0	0	0	0	0	0	0	0	0	0	0	0	0
0	0	0	0	0	0	0	0	0	0	0	0	0	0	0	0	0	0	0	0	0	0	0	0	0	0	0	0	0	0	0
0	0	0	0	0	0	0	0	0	0	0	0	0	0	0	0	0	0	0	0	0	0	0	0	0	0	0	0	0	0	0
0	0	0	0	0	0	0	0	0	0	0	0	0	0	0	0	0	0	0	0	0	0	0	0	0	0	0	0	0	0	0
0	0	0	0	0	0	0	0	0	0	0	0	0	0	0	0	0	0	0	0	0	0	0	0	0	0	0	0	0	0	0
0	0	0	0	0	0	0	0	0	0	0	0	0	0	0	0	0	0	0	0	0	0	0	0	0	0	0	0	0	0	0
0	0	0	0	0	0	0	0	0	0	0	0	0	0	0	0	0	0	0	0	0	0	0	0	0	0	0	0	0	0	0
0	0	0	0	0	0	0	0	0	0	0	0	0	0	0	0	0	0	0	0	0	0	0	0	0	0	0	0	0	0	0
0	0	0	0	0	0	0	0	0	0	0	0	0	0	0	0	0	0	0	0	0	0	0	0	0	0	0	0	0	0	0
0	0	0	0	0	0	0	0	0	0	0	0	0	0	0	0	0	0	0	0	0	0	0	0	0	0	0	0	0	0	0
0	0	0	0	0	0	0	0	0	0	0	0	0	0	0	0	0	0	0	0	0	0	0	0	0	0	0	0	0	0	0
0	0	0	0	0	0	0	0	0	0	0	0	0	0	0	0	0	0	0	0	0	0	0	0	0	0	0	0	0	0	0
0	0	0	0	0	0	0	0	0	0	0	0	0	0	0	0	0	0	0	0	0	0	0	0	0	0	0	0	0	0	0
0	0	0	0	0	0	0	0	0	0	0	0	0	0	0	0	0	0	0	0	0	0	0	0	0	0	0	0	0	0	0
0	0	0	0	0	0	0	0	0	0	0	0	0	0	0	0	0	0	0	0	0	0	0	0	0	0	0	0	0	0	0
0	0	0	0	0	0	0	0	0	0	0	0	0	0	0	0	0	0	0	0	0	0	0	0	0	0	0	0	0	0	0
0	0	0	0	0	0	0	0	0	0	0	0	0	0	0	0	0	0	0	0	0	0	0	0	0	0	0	0	0	0	0
0	0	0	0	0	0	0	0	0	0	0	0	0	0	0	0	0	0	0	0	0	0	0	0	0	0	0	0	0	0	0
0	0	0	0	0	0	0	0	0	0	0	0	0	0	0	0	0	0	0	0	0	0	0	0	0	0	0	0	0	0	0
0	0	0	0	0	0	0	0	0	0	0	0	0	0	0	0	0	0	0	0	0	0	0	0	0	0	0	0	0	0	0
0	0	0	0	0	0	0	0	0	0	0	0	0	0	0	0	0	0	0	0	0	0	0	0	0	0	0	0	0	0	0
0	0	0	0	0	0	0	0	0	0	0	0	0	0	0	0	0	0	0	0	0	0	0	0	0	0	0	0	0	0	0
0	0	0	0	0	0	0	0	0	0	0	0	0	0	0	0	0	0	0	0	0	0	0	0	0	0	0	0	0	0	0
0	0	0	0	0	0	0	0	0	0	0	0	0	0	0	0	0	0	0	0	0	0	0	0	0	0	0	0	0	0	0
0	0	0	0	0	0	0	0	0	0	0	0	0	0	0	0	0	0	0	0	0	0	0	0	0	0	0	0	0	0	0
0	0	0	0	0	0	0	0	0	0	0	0	0	0	0	0	0	0	0	0	0	0	0	0	0	0	0	0	0	0	0
0	0	0	0	0	0	0	0	0	0	0	0	0	0	0	0	0	0	0	0	0	0	0	0	0	0	0	0	0	0	0
0	0	0	0	0	0	0	0	0	0	0	0	0	0	0	0	0	0	0	0	0	0	0	0	0	0	0	0	0	0	0
0	0	0	0	0	0	0	0	0	0	0	0	0	0	0	0	0	0	0	0	0	0	0	0	0	0	0	0	0	0	0
0	0	0	0	0	0	0	0	0	0	0	0	0	0	0	0	0	0	0	0	0	0	0	0	0	0	0	0	0	0	0
0	0	0	0	0	0	0	0	0	0	0	0	0	0	0	0	0	0	0	0	0	0	0	0	0	0	0	0	0	0	0
0	0	0	0	0	0	0	0	0	0	0	0	0	0	0	0	0	0	0	0	0	0	0	0	0	0	0	0	0	0	0
0	0	0	0	0	0	0	0	0	0	0	0	0	0	0	0	0	0	0	0	0	0	0	0	0	0	0	0	0	0	0
0	0	0	0	0	0	0	0	0	0	0	0	0	0	0	0	0	0	0	0	0	0	0	0	0	0	0	0	0	0	0
0	0	0	0	0	0	0	0	0	0	0	0	0	0	0	0	0	0	0	0	0	0	0	0	0	0	0	0	0	0	0
0	0	0	0	0	0	0	0	0	0	0	0	0	0	0	0	0	0	0	0	0	0	0	0	0	0	0	0	0	0	0
0	0	0	0	0	0	0	0	0	0	0	0	0	0	0	0	0	0	0	0	0	0	0	0	0	0	0	0	0	0	0
0	0	0	0	0	0	0	0	0	0	0	0	0	0	0	0	0	0	0	0	0	0	0	0	0	0	0	0	0	0	0
0	0	0	0	0	0	0	0	0	0	0	0	0	0	0	0	0	0	0	0	0	0	0	0	0	0	0	0	0	0	0
0	0	0	0	0	0	0	0	0	0	0	0	0	0	0	0	0	0	0	0	0	0	0	0	0	0	0	0	0	0	0
0	0	0	0	0	0	0	0	0	0	0	0	0	0	0	0	0	0	0	0	0	0	0	0	0	0	0	0	0	0	0
0	0	0	0	0	0	0	0	0	0	0	0	0	0	0	0	0	0	0	0	0	0	0	0	0	0	0	0	0	0	0
0	0	0	0	0	0	0	0	0	0	0	0	0	0	0	0	0	0	0	0	0	0	0	0	0	0	0	0	0	0	0
0	0	0	0	0	0	0	0	0	0	0	0	0	0	0	0	0	0	0	0	0	0	0	0	0	0	0	0	0	0	0
0	0	0	0	0	0	0	0	0	0	0	0	0	0	0	0	0	0	0	0	0	0	0	0	0	0	0	0	0	0	0
0	0	0	0	0	0	0	0	0	0	0	0	0	0	0	0	0	0	0	0	0	0	0	0	0	0	0	0	0	0	0
0	0	0	0	0	0	0	0	0	0	0	0	0	0	0	0	0	0	0	0	0	0	0	0	0	0	0	0	0	0	0
0	0	0	0	0	0	0	0	0	0	0	0	0	0	0	0	0	0	0	0	0	0	0	0	0	0	0	0	0	0	0
0	0	0	0	0	0	0	0	0	0	0	0	0	0	0	0	0	0	0	0	0	0	0	0	0	0	0	0	0	0	0
0	0	0	0	0	0	0	0	0	0	0	0	0	0	0	0	0	0	0	0	0	0	0	0	0	0	0	0	0	0	0
0	0	0	0	0	0	0	0	0	0	0	0	0	0	0	0	0	0	0	0	0	0	0	0	0	0	0	0	0	0	0
0	0	0	0	0	0	0	0	0	0	0	0	0	0	0	0	0	0	0	0	0	0	0	0	0	0	0	0	0	0	0
0	0	0	0	0	0	0	0	0	0	0	0	0	0	0	0	0	0	0	0	0	0	0	0	0	0	0	0	0	0	0
0	0	0	0	0	0	0	0	0	0	0	0	0	0	0	0	0	0	0	0	0	0	0	0	0	0	0	0	0	0	0
0	0	0	0	0	0	0	0	0	0	0	0	0	0	0	0	0	0	0	0	0	0	0	0	0	0	0	0	0	0	0
0	0	0	0	0	0	0	0	0	0	0	0	0	0	0	0	0	0	0	0	0	0	0	0	0	0	0	0	0	0	0
0	0	0	0	0	0	0	0	0	0	0	0	0	0	0	0	0	0	0	0	0	0	0	0	0	0	0	0	0	0	0
0	0	0	0	0	0	0	0	0	0	0	0	0	0	0	0	0	0	0	0	0	0	0	0	0	0	0	0	0	0	0
0	0	0	0	0	0	0	0	0	0	0	0	0	0	0	0	0	0	0	0	0	0	0	0	0	0	0	0	0	0	0
0	0	0	0	0	0	0	0	0	0	0	0	0	0	0	0	0	0	0	0	0	0	0	0	0	0	0	0	0	0	0
0	0	0	0	0	0	0	0	0	0	0	0	0	0	0	0	0	0	0	0	0	0	0	0	0	0	0	0	0	0	0
0	0	0	0	0	0	0	0	0	0	0	0	0	0	0	0	0	0	0	0	0	0	0	0	0	0	0	0	0	0	0
0	0	0	0	0	0	0	0	0	0	0	0	0	0	0	0	0	0	0	0	0	0	0	0	0	0	0	0	0	0	0
0	0	0	0	0	0	0	0	0	0	0	0	0	0	0	0	0	0	0	0	0	0	0	0	0	0	0	0	0	0	0
0	0	0	0	0	0	0	0	0	0	0	0	0	0	0	0	0	0	0	0	0	0	0	0	0	0	0	0	0	0	0
0	0	0	0	0	0	0	0	0	0	0	0	0	0	0	0	0	0	0	0	0	0	0	0	0	0	0	0	0	0	0
0	0	0	0	0	0	0	0	0	0	0	0	0	0	0	0	0	0	0	0	0	0	0	0	0	0	0	0	0	0	0
0	0	0	0	0	0	0	0	0	0	0	0	0	0	0	0	0	0	0	0	0	0	0	0	0	0	0	0	0	0	0
0	0	0	0	0	0	0	0	0	0	0	0	0	0	0	0	0	0	0	0	0	0	0	0	0	0	0	0	0	0	0
0	0	0	0	0	0	0	0	0	0	0	0	0	0	0	0	0	0	0	0	0	0	0	0	0	0	0	0	0	0	0
0	0	0	0	0	0	0	0	0	0	0	0	0	0	0	0	0	0	0	0	0	0	0	0	0	0	0	0	0	0	0
0	0	0	0	0	0	0	0	0	0	0	0	0	0	0	0	0	0	0	0	0	0	0	0	0	0	0	0	0	0	0
0	0	0	0	0	0	0	0	0	0	0	0	0	0	0	0	0	0	0	0	0	0	0	0	0	0	0	0	0	0	0
0	0	0	0	0	0	0	0	0	0	0	0	0	0	0	0	0	0	0	0	0	0	0	0	0	0	0	0	0	0	0
0	0	0	0	0	0	0	0	0	0	0	0	0	0	0	0	0	0	0	0	0	0	0	0	0	0	0	0	0	0	0
0	0	0	0	0	0	0	0	0	0	0	0	0	0	0	0	0	0	0	0	0	0	0	0	0	0	0	0	0	0	0
0	0	0	0	0	0	0	0	0	0	0	0	0	0	0	0	0	0	0	0	0	0	0	0	0	0	0	0	0	0	0
0	0	0	0	0	0	0	0	0	0	0	0	0	0	0	0	0	0	0	0	0	0	0	0	0	0	0	0	0	0	0
0	0	0	0	0	0	0	0	0	0	0	0	0	0	0	0	0	0	0	0	0	0	0	0	0	0	0	0	0	0	0
0	0	0	0	0	0	0	0	0	0	0	0	0	0	0	0	0	0	0	0	0	0	0	0	0	0	0	0	0	0	0
0	0	0	0	0	0	0	0	0	0	0	0	0	0	0	0	0	0	0	0	0	0	0	0	0	0	0	0	0	0	0
0	0	0	0	0	0	0	0	0	0	0	0	0	0	0	0	0	0	0	0	0	0	0	0	0	0	0	0	0	0	0
0	0	0	0	0	0	0	0	0	0	0	0	0	0	0	0	0	0	0	0	0	0	0	0	0	0	0	0	0	0	0
0	0	0	0	0	0	0	0	0	0	0	0	0	0	0	0	0	0	0	0	0	0	0	0	0	0	0	0	0	0	0
0	0	0	0	0	0	0	0	0	0	0	0	0	0	0	0	0	0	0	0	0	0	0	0	0	0	0	0	0	0	0
0	0	0	0	0	0	0	0	0	0	0	0	0	0	0	0	0	0	0	0	0	0	0	0	0	0	0	0	0	0	0
0	0	0	0	0	0	0	0	0	0	0	0	0	0	0	0	0	0	0	0	0	0	0	0	0	0	0	0	0	0	0
0	0	0	0	0	0	0	0	0	0	0	0	0	0	0	0	0	0	0	0	0	0	0	0	0	0	0	0	0	0	0
0	0	0	0	0	0	0	0	0	0	0	0	0	0	0	0	0	0	0	0	0	0	0	0	0	0	0	0	0	0	0
0	0	0	0	0	0	0	0	0	0	0	0	0	0	0	0	0	0	0	0	0	0	0	0	0	0	0	0	0	0	0
0	0	0	0	0	0	0	0	0	0	0	0	0	0	0	0	0	0	0	0	0	0	0	0	0	0	0	0	0	0	0
0	0	0	0	0	0	0	0	0	0	0	0	0	0	0	0	0	0	0	0	0	0	0	0	0	0	0	0	0	0	0
0	0	0	0	0	0	0	0	0	0	0	0	0	0	0	0	0	0	0	0	0	0	0	0	0	0	0	0	0	0	0
0	0	0	0	0	0	0	0	0	0	0	0	0	0	0	0	0	0	0	0	0	0	0	0	0	0	0	0	0	0	0
0	0	0	0	0	0	0	0	0	0	0	0	0	0	0	0	0	0	0	0	0	0	0	0	0	0	0	0	0	0	0
0	0	0	0	0	0	0	0	0	0	0	0	0	0	0	0	0	0	0	0	0	0	0	0	0	0	0	0	0	0	0
0	0	0	0	0	0	0	0	0	0	0	0	0	0	0	0	0	0	0	0	0	0	0	0	0	0	0	0	0	0	0
0	0	0	0	0	0	0	0	0	0	0	0	0	0	0	0	0	0	0	0	0	0	0	0	0	0	0	0	0	0	0
0	0	0	0	0	0	0	0	0	0	0	0	0	0	0	0	0	0	0	0	0	0	0	0	0	0	0	0	0	0	0
0	0	0	0	0	0	0	0	0	0	0	0	0	0	0	0	0	0	0	0	0	0	0	0	0	0	0	0	0	0	0
0	0	0	0	0	0	0	0	0	0	0	0	0	0	0	0	0	0	0	0	0	0	0	0	0	0	0	0	0	0	0
0	0	0	0	0	0	0	0	0	0	0	0	0	0	0	0	0	0	0	0	0	0	0	0	0	0	0	0	0	0	0
0	0	0	0	0	0	0	0	0	0	0	0	0	0	0	0	0	0	0	0	0	0	0	0	0	0	0	0	0	0	0
0	0	0	0	0	0	0	0	0	0	0	0	0	0	0	0	0	0	0	0	0	0	0	0	0	0	0	0	0	0	0
0	0	0	0	0	0	0	0	0	0	0	0	0	0	0	0	0	0	0	0	0	0	0	0	0	0	0	0	0	0	0
0	0	0	0	0	0	0	0	0	0	0	0	0	0	0	0	0	0	0	0	0	0	0	0	0	0	0	0	0	0	0
0	0	0	0	0	0	0	0	0	0	0	0	0	0	0	0	0	0	0	0	0	0	0	0	0	0	0	0	0	0	0
0	0	0	0	0	0	0	0	0	0	0	0	0	0	0	0	0	0	0	0	0	0	0	0	0	0	0	0	0	0	0
0	0	0	0	0	0	0	0	0	0	0	0	0	0	0	0	0	0	0	0	0	0	0	0	0	0	0	0	0	0	0
0	0	0	0	0	0	0	0	0	0	0	0	0	0	0	0	0	0	0	0	0	0	0	0	0	0	0	0	0	0	0
0	0	0	0	0	0	0	0	0	0	0	0	0	0	0	0	0	0	0	0	0	0	0	0	0	0	0	0	0	0	0
0	0	0	0	0	0	0	0	0	0	0	0	0	0	0	0	0	0	0	0	0	0	0	0	0	0	0	0	0	0	0
0	0	0	0	0	0	0	0	0	0	0	0	0	0	0	0	0	0	0	0	0	0	0	0	0	0	0	0	0	0	0
0	0	0	0	0	0	0	0	0	0	0	0	0	0	0	0	0	0	0	0	0	0	0	0	0	0	0	0	0	0	0
0	0	0	0	0	0	0	0	0	0	0	0	0	0	0	0	0	0	0	0	0	0	0	0	0	0	0	0	0	0	0
0	0	0	0	0	0	0	0	0	0	0	0	0	0	0	0	0	0	0	0	0	0	0	0	0	0	0	0	0	0	0
0	0	0	0	0	0	0	0	0	0	0	0	0	0	0	0	0	0	0	0	0	0	0	0	0	0	0	0	0	0	0
0	0	0	0	0	0	0	0	0	0	0	0	0	0	0	0	0	0	0	0	0	0	0	0	0	0	0	0	0	0	0
0	0	0	0	0	0	0	0	0	0	0	0	0	0	0	0	0	0	0	0	0	0	0	0	0	0	0	0	0	0	0
0	0	0	0	0	0	0	0	0	0	0	0	0	0	0	0	0	0	0	0	0	0	0	0	0	0	0	0	0	0	0
0	0	0	0	0	0	0	0	0	0	0	0	0	0	0	0	0	0	0	0	0	0	0	0	0	0	0	0	0	0	0
0	0	0	0	0	0	0	0	0	0	0	0	0	0	0	0	0	0	0	0	0	0	0	0	0	0	0	0	0	0	0
0	0	0	0	0	0	0	0	0	0	0	0	0	0	0	0	0	0	0	0	0	0	0	0	0	0	0	0	0	0	0
0	0	0	0	0	0	0	0	0	0	0	0	0	0	0	0	0	0	0	0	0	0	0	0	0	0	0	0	0	0	0
0	0	0	0	0	0	0	0	0	0	0	0	0	0	0	0	0	0	0	0	0	0	0	0	0	0	0	0	0	0	0
0	0	0	0	0	0	0	0	0	0	0	0	0	0	0	0	0	0	0	0	0	0	0	0	0	0	0	0	0	0	0
0	0	0	0	0	0	0	0	0	0	0	0	0	0	0	0	0	0	0	0	0	0	0	0	0	0	0	0	0	0	0
0	0	0	0	0	0	0	0	0	0	0	0	0	0	0	0	0	0	0	0	0	0	0	0	0	0	0	0	0	0	0
0	0	0	0	0	0	0	0	0	0	0	0	0	0	0	0	0	0	0	0	0	0	0	0	0	0	0	0	0	0	0
0	0	0	0	0	0	0	0	0	0	0	0	0	0	0	0	0	0	0	0	0	0	0	0	0	0	0	0	0	0	0
0	0	0	0	0	0	0	0	0	0	0	0	0	0	0	0	0	0	0	0	0	0	0	0	0	0	0	0	0	0	0
0	0	0	0	0	0	0	0	0	0	0	0	0	0	0	0	0	0	0	0	0	0	0	0	0	0	0	0	0	0	0
0	0	0	0	0	0	0	0	0	0	0	0	0	0	0	0	0	0	0	0	0	0	0	0	0	0	0	0	0	0	0
0	0	0	0	0	0	0	0	0	0	0	0	0	0	0	0	0	0	0	0	0	0	0	0	0	0	0	0	0	0	0
0	0	0	0	0	0	0	0	0	0	0	0	0	0	0	0	0	0	0	0	0	0	0	0	0	0	0	0	0	0	0
0	0	0	0	0	0	0	0	0	0	0	0	0	0	0	0	0	0	0	0	0	0	0	0	0	0	0	0	0	0	0
0	0	0	0	0	0	0	0	0	0	0	0	0	0	0	0	0	0	0	0	0	0	0	0	0	0	0	0	0	0	0
0	0	0	0	0	0	0	0	0	0	0	0	0	0	0	0	0	0	0	0	0	0	0	0	0	0	0	0	0	0	0
0	0	0	0	0	0	0	0	0	0	0	0	0	0	0	0	0	0	0	0	0	0	0	0	0	0	0	0	0	0	0
0	0	0	0	0	0	0	0	0	0	0	0	0	0	0	0	0	0	0	0	0	0	0	0	0	0	0	0	0	0	0
0	0	0	0	0	0	0	0	0	0	0	0	0	0	0	0	0	0	0	0	0	0	0	0	0	0	0	0	0	0	0
0	0	0	0	0	0	0	0	0	0	0	0	0	0	0	0	0	0	0	0	0	0	0	0	0	0	0	0	0	0	0
0	0	0	0	0	0	0	0	0	0	0	0	0	0	0	0	0	0	0	0	0	0	0	0	0	0	0	0	0	0	0
0	0	0	0	0	0	0	0	0	0	0	0	0	0	0	0	0	0	0	0	0	0	0	0	0	0	0	0	0	0	0
0	0	0	0	0	0	0	0	0	0	0	0	0	0	0	0	0	0	0	0	0	0	0	0	0	0	0	0	0	0	0
0	0	0	0	0	0	0	0	0	0	0	0	0	0	0	0	0	0	0	0	0	0	0	0	0	0	0	0	0	0	0
0	0	0	0	0	0	0	0	0	0	0	0	0	0	0	0	0	0	0	0	0	0	0	0	0	0	0	0	0	0	0
0	0	0	0	0	0	0	0	0	0	0	0	0	0	0	0	0	0	0	0	0	0	0	0	0	0	0	0	0	0	0
0	0	0	0	0	0	0	0	0	0	0	0	0	0	0	0	0	0	0	0	0	0	0	0	0	0	0	0	0	0	0
0	0	0	0	0	0	0	0	0	0	0	0	0	0	0	0	0	0	0	0	0	0	0	0	0	0	0	0	0	0	0
0	0	0	0	0	0	0	0	0	0	0	0	0	0	0	0	0	0	0	0	0	0	0	0	0	0	0	0	0	0	0
0	0	0	0	0	0	0	0	0	0	0	0	0	0	0	0	0	0	0	0	0	0	0	0	0	0	0	0	0	0	0
0	0	0	0	0	0	0	0	0	0	0	0	0	0	0	0	0	0	0	0	0	0	0	0	0	0	0	0	0	0	0
0	0	0	0	0	0	0	0	0	0	0	0	0	0	0	0	0	0	0	0	0	0	0	0	0	0	0	0	0	0	0
0	0	0	0	0	0	0	0	0	0	0	0	0	0	0	0	0	0	0	0	0	0	0	0	0	0	0	0	0	0	0
0	0	0	0	0	0	0	0	0	0	0	0	0	0	0	0	0	0	0	0	0	0	0	0	0	0	0	0	0	0	0
0	0	0	0	0	0	0	0	0	0	0	0	0	0	0	0	0	0	0	0	0	0	0	0	0	0	0	0	0	0	0
0	0	0	0	0	0	0	0	0	0	0	0	0	0	0	0	0	0	0	0	0	0	0	0	0	0	0	0	0	0	0
0	0	0	0	0	0	0	0	0	0	0	0	0	0	0	0	0	0	0	0	0	0	0	0	0	0	0	0	0	0	0
0	0	0	0	0	0	0	0	0	0	0	0	0	0	0	0	0	0	0	0	0	0	0	0	0	0	0	0	0	0	0
0	0	0	0	0	0	0	0	0	0	0	0	0	0	0	0	0	0	0	0	0	0	0	0	0	0	0	0	0	0	0
0	0	0	0	0	0	0	0	0	0	0	0	0	0	0	0	0	0	0	0	0	0	0	0	0	0	0	0	0	0	0
0	0	0	0	0	0	0	0	0	0	0	0	0	0	0	0	0	0	0	0	0	0	0	0	0	0	0	0	0	0	0
0	0	0	0	0	0	0	0	0	0	0	0	0	0	0	0	0	0	0	0	0	0	0	0	0	0	0	0	0	0	0
0	0	0	0	0	0	0	0	0	0	0	0	0	0	0	0	0	0	0	0	0	0	0	0	0	0	0	0	0	0	0
0	0	0	0	0	0	0	0	0	0	0	0	0	0	0	0	0	0	0	0	0	0	0	0	0	0	0	0	0	0	0
0	0	0	0	0	0	0	0	0	0	0	0	0	0	0	0	0	0	0	0	0	0	0	0	0	0	0	0	0	0	0
0	0	0	0	0	0	0	0	0	0	0	0	0	0	0	0	0	0	0	0	0	0	0	0	0	0	0	0	0	0	0
0	0	0	0	0	0	0	0	0	0	0	0	0	0	0	0	0	0	0	0	0	0	0	0	0	0	0	0	0	0	0
0	0	0	0	0	0	0	0	0	0	0	0	0	0	0	0	0	0	0	0	0	0	0	0	0	0	0	0	0	0	0
0	0	0	0	0	0	0	0	0	0	0	0	0	0	0	0	0	0	0	0	0	0	0	0	0	0	0	0	0	0	0
0	0	0	0	0	0	0	0	0	0	0	0	0	0	0	0	0	0	0	0	0	0	0	0	0	0	0	0	0	0	0
0	0	0	0	0	0	0	0	0	0	0	0	0	0	0	0	0	0	0	0	0	0	0	0	0	0	0	0	0	0	0
0	0	0	0	0	0	0	0	0	0	0	0	0	0	0	0	0	0	0	0	0	0	0	0	0	0	0	0	0	0	0
0	0	0	0	0	0	0	0	0	0	0	0	0	0	0	0	0	0	0	0	0	0	0	0	0	0	0	0	0	0	0
0	0	0	0	0	0	0	0	0	0	0	0	0	0	0	0	0	0	0	0	0	0	0	0	0	0	0	0	0	0	0
0	0	0	0	0	0	0	0	0	0	0	0	0	0	0	0	0	0	0	0	0	0	0	0	0	0	0	0	0	0	0
0	0	0	0	0	0	0	0	0	0	0	0	0	0	0	0	0	0	0	0	0	0	0	0	0	0	0	0	0	0	0
0	0	0	0	0	0	0	0	0	0	0	0	0	0	0	0	0	0	0	0	0	0	0	0	0	0	0	0	0	0	0
0	0	0	0	0	0	0	0	0	0	0	0	0	0	0	0	0	0	0	0	0	0	0	0	0	0	0	0	0	0	0
0	0	0	0	0	0	0	0	0	0	0	0	0	0	0	0	0	0	0	0	0	0	0	0	0	0	0	0	0	0	0
0	0	0	0	0	0	0	0	0	0	0	0	0	0	0	0	0	0	0	0	0	0	0	0	0	0	0	0	0	0	0
0	0	0	0	0	0	0	0	0	0	0	0	0	0	0	0	0	0	0	0	0	0	0	0	0	0	0	0	0	0	0
0	0	0	0	0	0	0	0	0	0	0	0	0	0	0	0	0	0	0	0	0	0	0	0	0	0	0	0	0	0	0
0	0	0	0	0	0	0	0	0	0	0	0	0	0	0	0	0	0	0	0	0	0	0	0	0	0	0	0	0	0	0
0	0	0	0	0	0	0	0	0	0	0	0	0	0	0	0	0	0	0	0	0	0	0	0	0	0	0	0	0	0	0
0	0	0	0	0	0	0	0	0	0	0	0	0	0	0	0	0	0	0	0	0	0	0	0	0	0	0	0	0	0	0
0	0	0	0	0	0	0	0	0	0	0	0	0	0	0	0	0	0	0	0	0	0	0	0	0	0	0	0	0	0	0
0	0	0	0	0	0	0	0	0	0	0	0	0	0	0	0	0	0	0	0	0	0	0	0	0	0	0	0	0	0	0
0	0	0	0	0	0	0	0	0	0	0	0	0	0	0	0	0	0	0	0	0	0	0	0	0	0	0	0	0	0	0
0	0	0	0	0	0	0	0	0	0	0	0	0	0	0	0	0	0	0	0	0	0	0	0	0	0	0	0	0	0	0
0	0	0	0	0	0	0	0	0	0	0	0	0	0	0	0	0	0	0	0	0	0	0	0	0	0	0	0	0	0	0
0	0	0	0	0	0	0	0	0	0	0	0	0	0	0	0	0	0	0	0	0	0	0	0	0	0	0	0	0	0	0
0	0	0	0	0	0	0	0	0	0	0	0	0	0	0	0	0	0	0	0	0	0	0	0	0	0	0	0	0	0	0
0	0	0	0	0	0	0	0	0	0	0	0	0	0	0	0	0	0	0	0	0	0	0	0	0	0	0	0	0	0	0
0	0	0	0	0	0	0	0	0	0	0	0	0	0	0	0	0	0	0	0	0	0	0	0	0	0	0	0	0	0	0
0	0	0	0	0	0	0	0	0	0	0	0	0	0	0	0	0	0	0	0	0	0	0	0	0	0	0	0	0	0	0
0	0	0	0	0	0	0	0	0	0	0	0	0	0	0	0	0	0	0	0	0	0	0	0	0	0	0	0	0	0	0
0	0	0	0	0	0	0	0	0	0	0	0	0	0	0	0	0	0	0	0	0	0	0	0	0	0	0	0	0	0	0
0	0	0	0	0	0	0	0	0	0	0	0	0	0	0	0	0	0	0	0	0	0	0	0	0	0	0	0	0	0	0
0	0	0	0	0	0	0	0	0	0	0	0	0	0	0	0	0	0	0	0	0	0	0	0	0	0	0	0	0	0	0
0	0	0	0	0	0	0	0	0	0	0	0	0	0	0	0	0	0	0	0	0	0	0	0	0	0	0	0	0	0	0
0	0	0	0	0	0	0	0	0	0	0	0	0	0	0	0	0	0	0	0	0	0	0	0	0	0	0	0	0	0	0
0	0	0	0	0	0	0	0	0	0	0	0	0	0	0	0	0	0	0	0	0	0	0	0	0	0	0	0	0	0	0
0	0	0	0	0	0	0	0	0	0	0	0	0	0	0	0	0	0	0	0	0	0	0	0	0	0	0	0	0	0	0
0	0	0	0	0	0	0	0	0	0	0	0	0	0	0	0	0	0	0	0	0	0	0	0	0	0	0	0	0	0	0
0	0	0	0	0	0	0	0	0	0	0	0	0	0	0	0	0	0	0	0	0	0	0	0	0	0	0	0	0	0	0
0	0	0	0	0	0	0	0	0	0	0	0	0	0	0	0	0	0	0	0	0	0	0	0	0	0	0	0	0	0	0
0	0	0	0	0	0	0	0	0	0	0	0	0	0	0	0	0	0	0	0	0	0	0	0	0	0	0	0	0	0	0
0	0	0	0	0	0	0	0	0	0	0	0	0	0	0	0	0	0	0	0	0	0	0	0	0	0	0	0	0	0	0
0	0	0	0	0	0	0	0	0	0	0	0	0	0	0	0	0	0	0	0	0	0	0	0	0	0	0	0	0	0	0
0	0	0	0	0	0	0	0	0	0	0	0	0	0	0	0	0	0	0	0	0	0	0	0	0	0	0	0	0	0	0
0	0	0	0	0	0	0	0	0	0	0	0	0	0	0	0	0	0	0	0	0	0	0	0	0	0	0	0	0	0	0
0	0	0	0	0	0	0	0	0	0	0	0	0	0	0	0	0	0	0	0	0	0	0	0	0	0	0	0	0	0	0
0	0	0	0	0	0	0	0	0	0	0	0	0	0	0	0	0	0	0	0	0	0	0	0	0	0	0	0	0	0	0
0	0	0	0	0	0	0	0	0	0	0	0	0	0	0	0	0	0	0	0	0	0	0	0	0	0	0	0	0	0	0
0	0	0	0	0	0	0	0	0	0	0	0	0	0	0	0	0	0	0	0	0	0	0	0	0	0	0	0	0	0	0
0	0	0	0	0	0	0	0	0	0	0	0	0	0	0	0	0	0	0	0	0	0	0	0	0	0	0	0	0	0	0
0	0	0	0	0	0	0	0	0	0	0	0	0	0	0	0	0	0	0	0	0	0	0	0	0	0	0	0	0	0	0
0	0	0	0	0	0	0	0	0	0	0	0	0	0	0	0	0	0	0	0	0	0	0	0	0	0	0	0	0	0	0
0	0	0	0	0	0	0	0	0	0	0	0	0	0	0	0	0	0	0	0	0	0	0	0	0	0	0	0	0	0	0
0	0	0	0	0	0	0	0	0	0	0	0	0	0	0	0	0	0	0	0	0	0	0	0	0	0	0	0	0	0	0
0	0	0	0	0	0	0	0	0	0	0	0	0	0	0	0	0	0	0	0	0	0	0	0	0	0	0	0	0	0	0
0	0	0	0	0	0	0	0	0	0	0	0	0	0	0	0	0	0	0	0	0	0	0	0	0	0	0	0	0	0	0
0	0	0	0	0	0	0	0	0	0	0	0	0	0	0	0	0	0	0	0	0	0	0	0	0	0	0	0	0	0	0
0	0	0	0	0	0	0	0	0	0	0	0	0	0	0	0	0	0	0	0	0	0	0	0	0	0	0	0	0	0	0
0	0	0	0	0	0	0	0	0	0	0	0	0	0	0	0	0	0	0	0	0	0	0	0	0	0	0	0	0	0	0
0	0	0	0	0	0	0	0	0	0	0	0	0	0	0	0	0	0	0	0	0	0	0	0	0	0	0	0	0	0	0
0	0	0	0	0	0	0	0	0	0	0	0	0	0	0	0	0	0	0	0	0	0	0	0	0	0	0	0	0	0	0
0	0	0	0	0	0	0	0	0	0	0	0	0	0	0	0	0	0	0	0	0	0	0	0	0	0	0	0	0	0	0
0	0	0	0	0	0	0	0	0	0	0	0	0	0	0	0	0	0	0	0	0	0	0	0	0	0	0	0	0	0	0
0	0	0	0	0	0	0	0	0	0	0	0	0	0	0	0	0	0	0	0	0	0	0	0	0	0	0	0	0	0	0
0	0	0	0	0	0	0	0	0	0	0	0	0	0	0	0	0	0	0	0	0	0	0	0	0	0	0	0	0	0	0
0	0	0	0	0	0	0	0	0	0	0	0	0	0	0	0	0	0	0	0	0	0	0	0	0	0	0	0	0	0	0
0	0	0	0	0	0	0	0	0	0	0	0	0	0	0	0	0	0	0	0	0	0	0	0	0	0	0	0	0	0	0
0	0	0	0	0	0	0	0	0	0	0	0	0	0	0	0	0	0	0	0	0	0	0	0	0	0	0	0	0	0	0
0	0	0	0	0	0	0	0	0	0	0	0	0	0	0	0	0	0	0	0	0	0	0	0	0	0	0	0	0	0	0
0	0	0	0	0	0	0	0	0	0	0	0	0	0	0	0	0	0	0	0	0	0	0	0	0	0	0	0	0	0	0
0	0	0	0	0	0	0	0	0	0	0	0	0	0	0	0	0	0	0	0	0	0	0	0	0	0	0	0	0	0	0
0	0	0	0	0	0	0	0	0	0	0	0	0	0	0	0	0	0	0	0	0	0	0	0	0	0	0	0	0	0	0
0	0	0	0	0	0	0	0	0	0	0	0	0	0	0	0	0	0	0	0	0	0	0	0	0	0	0	0	0	0	0
0	0	0	0	0	0	0	0	0	0	0	0	0	0	0	0	0	0	0	0	0	0	0	0	0	0	0	0	0	0	0
0	0	0	0	0	0	0	0	0	0	0	0	0	0	0	0	0	0	0	0	0	0	0	0	0	0	0	0	0	0	0
0	0	0	0	0	0	0	0	0	0	0	0	0	0	0	0	0	0	0	0	0	0	0	0	0	0	0	0	0	0	0
0	0	0	0	0	0	0	0	0	0	0	0	0	0	0	0	0	0	0	0	0	0	0	0	0	0	0	0	0	0	0
0	0	0	0	0	0	0	0	0	0	0	0	0	0	0	0	0	0	0	0	0	0	0	0	0	0	0	0	0	0	0
0	0	0	0	0	0	0	0	0	0	0	0	0	0	0	0	0	0	0	0	0	0	0	0	0	0	0	0	0	0	0
0	0	0	0	0	0	0	0	0	0	0	0	0	0	0	0	0	0	0	0	0	0	0	0	0	0	0	0	0	0	0
0	0	0	0	0	0	0	0	0	0	0	0	0	0	0	0	0	0	0	0	0	0	0	0	0	0	0	0	0	0	0
0	0	0	0	0	0	0	0	0	0	0	0	0	0	0	0	0	0	0	0	0	0	0	0	0	0	0	0	0	0	0
0	0	0	0	0	0	0	0	0	0	0	0	0	0	0	0	0	0	0	0	0	0	0	0	0	0	0	0	0	0	0
0	0	0	0	0	0	0	0	0	0	0	0	0	0	0	0	0	0	0	0	0	0	0	0	0	0	0	0	0	0	0
0	0	0	0	0	0	0	0	0	0	0	0	0	0	0	0	0	0	0	0	0	0	0	0	0	0	0	0	0	0	0
0	0	0	0	0	0	0	0	0	0	0	0	0	0	0	0	0	0	0	0	0	0	0	0	0	0	0	0	0	0	0
0	0	0	0	0	0	0	0	0	0	0	0	0	0	0	0	0	0	0	0	0	0	0	0	0	0	0	0	0	0	0
0	0	0	0	0	0	0	0	0	0	0	0	0	0	0	0	0	0	0	0	0	0	0	0	0	0	0	0	0	0	0
0	0	0	0	0	0	0	0	0	0	0	0	0	0	0	0	0	0	0	0	0	0	0	0	0	0	0	0	0	0	0
0	0	0	0	0	0	0	0	0	0	0	0	0	0	0	0	0	0	0	0	0	0	0	0	0	0	0	0	0	0	0
0	0	0	0	0	0	0	0	0	0	0	0	0	0	0	0	0	0	0	0	0	0	0	0	0	0	0	0	0	0	0
0	0	0	0	0	0	0	0	0	0	0	0	0	0	0	0	0	0	0	0	0	0	0	0	0	0	0	0	0	0	0
0	0	0	0	0	0	0	0	0	0	0	0	0	0	0	0	0	0	0	0	0	0	0	0	0	0	0	0	0	0	0
0	0	0	0	0	0	0	0	0	0	0	0	0	0	0	0	0	0	0	0	0	0	0	0	0	0	0	0	0	0	0
0	0	0	0	0	0	0	0	0	0	0	0	0	0	0	0	0	0	0	0	0	0	0	0	0	0	0	0	0	0	0
0	0	0	0	0	0	0	0	0	0	0	0	0	0	0	0	0	0	0	0	0	0	0	0	0	0	0	0	0	0	0
0	0	0	0	0	0	0	0	0	0	0	0	0	0	0	0	0	0	0	0	0	0	0	0	0	0	0	0	0	0	0
0	0	0	0	0	0	0	0	0	0	0	0	0	0	0	0	0	0	0	0	0	0	0	0	0	0	0	0	0	0	0
0	0	0	0	0	0	0	0	0	0	0	0	0	0	0	0	0	0	0	0	0	0	0	0	0	0	0	0	0	0	0
0	0	0	0	0	0	0	0	0	0	0	0	0	0	0	0	0	0	0	0	0	0	0	0	0	0	0	0	0	0	0
0	0	0	0	0	0	0	0	0	0	0	0	0	0	0	0	0	0	0	0	0	0	0	0	0	0	0	0	0	0	0
0	0	0	0	0	0	0	0	0	0	0	0	0	0	0	0	0	0	0	0	0	0	0	0	0	0	0	0	0	0	0
0	0	0	0	0	0	0	0	0	0	0	0	0	0	0	0	0	0	0	0	0	0	0	0	0	0	0	0	0	0	0
0	0	0	0	0	0	0	0	0	0	0	0	0	0	0	0	0	0	0	0	0	0	0	0	0	0	0	0	0	0	0
0	0	0	0	0	0	0	0	0	0	0	0	0	0	0	0	0	0	0	0	0	0	0	0	0	0	0	0	0	0	0
0	0	0	0	0	0	0	0	0	0	0	0	0	0	0	0	0	0	0	0	0	0	0	0	0	0	0	0	0	0	0
0	0	0	0	0	0	0	0	0	0	0	0	0	0	0	0	0	0	0	0	0	0	0	0	0	0	0	0	0	0	0
0	0	0	0	0	0	0	0	0	0	0	0	0	0	0	0	0	0	0	0	0	0	0	0	0	0	0	0	0	0	0
0	0	0	0	0	0	0	0	0	0	0	0	0	0	0	0	0	0	0	0	0	0	0	0	0	0	0	0	0	0	0
0	0	0	0	0	0	0	0	0	0	0	0	0	0	0	0	0	0	0	0	0	0	0	0	0	0	0	0	0	0	0
0	0	0	0	0	0	0	0	0	0	0	0	0	0	0	0	0	0	0	0	0	0	0	0	0	0	0	0	0	0	0
0	0	0	0	0	0	0	0	0	0	0	0	0	0	0	0	0	0	0	0	0	0	0	0	0	0	0	0	0	0	0
0	0	0	0	0	0	0	0	0	0	0	0	0	0	0	0	0	0	0	0	0	0	0	0	0	0	0	0	0	0	0
0	0	0	0	0	0	0	0	0	0	0	0	0	0	0	0	0	0	0	0	0	0	0	0	0	0	0	0	0	0	0
0	0	0	0	0	0	0	0	0	0	0	0	0	0	0	0	0	0	0	0	0	0	0	0	0	0	0	0	0	0	0
0	0	0	0	0	0	0	0	0	0	0	0	0	0	0	0	0	0	0	0	0	0	0	0	0	0	0	0	0	0	0
0	0	0	0	0	0	0	0	0	0	0	0	0	0	0	0	0	0	0	0	0	0	0	0	0	0	0	0	0	0	0
0	0	0	0	0	0	0	0	0	0	0	0	0	0	0	0	0	0	0	0	0	0	0	0	0	0	0	0	0	0	0
0	0	0	0	0	0	0	0	0	0	0	0	0	0	0	0	0	0	0	0	0	0	0	0	0	0	0	0	0	0	0
0	0	0	0	0	0	0	0	0	0	0	0	0	0	0	0	0	0	0	0	0	0	0	0	0	0	0	0	0	0	0
0	0	0	0	0	0	0	0	0	0	0	0	0	0	0	0	0	0	0	0	0	0	0	0	0	0	0	0	0	0	0
0	0	0	0	0	0	0	0	0	0	0	0	0	0	0	0	0	0	0	0	0	0	0	0	0	0	0	0	0	0	0
0	0	0	0	0	0	0	0	0	0	0	0	0	0	0	0	0	0	0	0	0	0	0	0	0	0	0	0	0	0	0
0	0	0	0	0	0	0	0	0	0	0	0	0	0	0	0	0	0	0	0	0	0	0	0	0	0	0	0	0	0	0
0	0	0	0	0	0	0	0	0	0	0	0	0	0	0	0	0	0	0	0	0	0	0	0	0	0	0	0	0	0	0
0	0	0	0	0	0	0	0	0	0	0	0	0	0	0	0	0	0	0	0	0	0	0	0	0	0	0	0	0	0	0
0	0	0	0	0	0	0	0	0	0	0	0	0	0	0	0	0	0	0	0	0	0	0	0	0	0	0	0	0	0	0
0	0	0	0	0	0	0	0	0	0	0	0	0	0	0	0	0	0	0	0	0	0	0	0	0	0	0	0	0	0	0
0	0	0	0	0	0	0	0	0	0	0	0	0	0	0	0	0	0	0	0	0	0	0	0	0	0	0	0	0	0	0
0	0	0	0	0	0	0	0	0	0	0	0	0	0	0	0	0	0	0	0	0	0	0	0	0	0	0	0	0	0	0
0	0	0	0	0	0	0	0	0	0	0	0	0	0	0	0	0	0	0	0	0	0	0	0	0	0	0	0	0	0	0
0	0	0	0	0	0	0	0	0	0	0	0	0	0	0	0	0	0	0	0	0	0	0	0	0	0	0	0	0	0	0
0	0	0	0	0	0	0	0	0	0	0	0	0	0	0	0	0	0	0	0	0	0	0	0	0	0	0	0	0	0	0
0	0	0	0	0	0	0	0	0	0	0	0	0	0	0	0	0	0	0	0	0	0	0	0	0	0	0	0	0	0	0
0	0	0	0	0	0	0	0	0	0	0	0	0	0	0	0	0	0	0	0	0	0	0	0	0	0	0	0	0	0	0
0	0	0	0	0	0	0	0	0	0	0	0	0	0	0	0	0	0	0	0	0	0	0	0	0	0	0	0	0	0	0
0	0	0	0	0	0	0	0	0	0	0	0	0	0	0	0	0	0	0	0	0	0	0	0	0	0	0	0	0	0	0
0	0	0	0	0	0	0	0	0	0	0	0	0	0	0	0	0	0	0	0	0	0	0	0	0	0	0	0	0	0	0
0	0	0	0	0	0	0	0	0	0	0	0	0	0	0	0	0	0	0	0	0	0	0	0	0	0	0	0	0	0	0
0	0	0	0	0	0	0	0	0	0	0	0	0	0	0	0	0	0	0	0	0	0	0	0	0	0	0	0	0	0	0
0	0	0	0	0	0	0	0	0	0	0	0	0	0	0	0	0	0	0	0	0	0	0	0	0	0	0	0	0	0	0
0	0	0	0	0	0	0	0	0	0	0	0	0	0	0	0	0	0	0	0	0	0	0	0	0	0	0	0	0	0	0
0	0	0	0	0	0	0	0	0	0	0	0	0	0	0	0	0	0	0	0	0	0	0	0	0	0	0	0	0	0	0
0	0	0	0	0	0	0	0	0	0	0	0	0	0	0	0	0	0	0	0	0	0	0	0	0	0	0	0	0	0	0
0	0	0	0	0	0	0	0	0	0	0	0	0	0	0	0	0	0	0	0	0	0	0	0	0	0	0	0	0	0	0
0	0	0	0	0	0	0	0	0	0	0	0	0	0	0	0	0	0	0	0	0	0	0	0	0	0	0	0	0	0	0
0	0	0	0	0	0	0	0	0	0	0	0	0	0	0	0	0	0	0	0	0	0	0	0	0	0	0	0	0	0	0
0	0	0	0	0	0	0	0	0	0	0	0	0	0	0	0	0	0	0	0	0	0	0	0	0	0	0	0	0	0	0
0	0	0	0	0	0	0	0	0	0	0	0	0	0	0	0	0	0	0	0	0	0	0	0	0	0	0	0	0	0	0
0	0	0	0	0	0	0	0	0	0	0	0	0	0	0	0	0	0	0	0	0	0	0	0	0	0	0	0	0	0	0
0	0	0	0	0	0	0	0	0	0	0	0	0	0	0	0	0	0	0	0	0	0	0	0	0	0	0	0	0	0	0
0	0	0	0	0	0	0	0	0	0	0	0	0	0	0	0	0	0	0	0	0	0	0	0	0	0	0	0	0	0	0
0	0	0	0	0	0	0	0	0	0	0	0	0	0	0	0	0	0	0	0	0	0	0	0	0	0	0	0	0	0	0
0	0	0	0	0	0	0	0	0	0	0	0	0	0	0	0	0	0	0	0	0	0	0	0	0	0	0	0	0	0	0
0	0	0	0	0	0	0	0	0	0	0	0	0	0	0	0	0	0	0	0	0	0	0	0	0	0	0	0	0	0	0
0	0	0	0	0	0	0	0	0	0	0	0	0	0	0	0	0	0	0	0	0	0	0	0	0	0	0	0	0	0	0
0	0	0	0	0	0	0	0	0	0	0	0	0	0	0	0	0	0	0	0	0	0	0	0	0	0	0	0	0	0	0
0	0	0	0	0	0	0	0	0	0	0	0	0	0	0	0	0	0	0	0	0	0	0	0	0	0	0	0	0	0	0
0	0	0	0	0	0	0	0	0	0	0	0	0	0	0	0	0	0	0	0	0	0	0	0	0	0	0	0	0	0	0
0	0	0	0	0	0	0	0	0	0	0	0	0	0	0	0	0	0	0	0	0	0	0	0	0	0	0	0	0	0	0
0	0	0	0	0	0	0	0	0	0	0	0	0	0	0	0	0	0	0	0	0	0	0	0	0	0	0	0	0	0	0
0	0	0	0	0	0	0	0	0	0	0	0	0	0	0	0	0	0	0	0	0	0	0	0	0	0	0	0	0	0	0
0	0	0	0	0	0	0	0	0	0	0	0	0	0	0	0	0	0	0	0	0	0	0	0	0	0	0	0	0	0	0
0	0	0	0	0	0	0	0	0	0	0	0	0	0	0	0	0	0	0	0	0	0	0	0	0	0	0	0	0	0	0
0	0	0	0	0	0	0	0	0	0	0	0	0	0	0	0	0	0	0	0	0	0	0	0	0	0	0	0	0	0	0
0	0	0	0	0	0	0	0	0	0	0	0	0	0	0	0	0	0	0	0	0	0	0	0	0	0	0	0	0	0	0
0	0	0	0	0	0	0	0	0	0	0	0	0	0	0	0	0	0	0	0	0	0	0	0	0	0	0	0	0	0	0
0	0	0	0	0	0	0	0	0	0	0	0	0	0	0	0	0	0	0	0	0	0	0	0	0	0	0	0	0	0	0
0	0	0	0	0	0	0	0	0	0	0	0	0	0	0	0	0	0	0	0	0	0	0	0	0	0	0	0	0	0	0
0	0	0	0	0	0	0	0	0	0	0	0	0	0	0	0	0	0	0	0	0	0	0	0	0	0	0	0	0	0	0
0	0	0	0	0	0	0	0	0	0	0	0	0	0	0	0	0	0	0	0	0	0	0	0	0	0	0	0	0	0	0
0	0	0	0	0	0	0	0	0	0	0	0	0	0	0	0	0	0	0	0	0	0	0	0	0	0	0	0	0	0	0
0	0	0	0	0	0	0	0	0	0	0	0	0	0	0	0	0	0	0	0	0	0	0	0	0	0	0	0	0	0	0
0	0	0	0	0	0	0	0	0	0	0	0	0	0	0	0	0	0	0	0	0	0	0	0	0	0	0	0	0	0	0
0	0	0	0	0	0	0	0	0	0	0	0	0	0	0	0	0	0	0	0	0	0	0	0	0	0	0	0	0	0	0
0	0	0	0	0	0	0	0	0	0	0	0	0	0	0	0	0	0	0	0	0	0	0	0	0	0	0	0	0	0	0
0	0	0	0	0	0	0	0	0	0	0	0	0	0	0	0	0	0	0	0	0	0	0	0	0	0	0	0	0	0	0
0	0	0	0	0	0	0	0	0	0	0	0	0	0	0	0	0	0	0	0	0	0	0	0	0	0	0	0	0	0	0
0	0	0	0	0	0	0	0	0	0	0	0	0	0	0	0	0	0	0	0	0	0	0	0	0	0	0	0	0	0	0
0	0	0	0	0	0	0	0	0	0	0	0	0	0	0	0	0	0	0	0	0	0	0	0	0	0	0	0	0	0	0
0	0	0	0	0	0	0	0	0	0	0	0	0	0	0	0	0	0	0	0	0	0	0	0	0	0	0	0	0	0	0
0	0	0	0	0	0	0	0	0	0	0	0	0	0	0	0	0	0	0	0	0	0	0	0	0	0	0	0	0	0	0
0	0	0	0	0	0	0	0	0	0	0	0	0	0	0	0	0	0	0	0	0	0	0	0	0	0	0	0	0	0	0
0	0	0	0	0	0	0	0	0	0	0	0	0	0	0	0	0	0	0	0	0	0	0	0	0	0	0	0	0	0	0
0	0	0	0	0	0	0	0	0	0	0	0	0	0	0	0	0	0	0	0	0	0	0	0	0	0	0	0	0	0	0
0	0	0	0	0	0	0	0	0	0	0	0	0	0	0	0	0	0	0	0	0	0	0	0	0	0	0	0	0	0	0
0	0	0	0	0	0	0	0	0	0	0	0	0	0	0	0	0	0	0	0	0	0	0	0	0	0	0	0	0	0	0
0	0	0	0	0	0	0	0	0	0	0	0	0	0	0	0	0	0	0	0	0	0	0	0	0	0	0	0	0	0	0
0	0	0	0	0	0	0	0	0	0	0	0	0	0	0	0	0	0	0	0	0	0	0	0	0	0	0	0	0	0	0
0	0	0	0	0	0	0	0	0	0	0	0	0	0	0	0	0	0	0	0	0	0	0	0	0	0	0	0	0	0	0
0	0	0	0	0	0	0	0	0	0	0	0	0	0	0	0	0	0	0	0	0	0	0	0	0	0	0	0	0	0	0
0	0	0	0	0	0	0	0	0	0	0	0	0	0	0	0	0	0	0	0	0	0	0	0	0	0	0	0	0	0	0
0	0	0	0	0	0	0	0	0	0	0	0	0	0	0	0	0	0	0	0	0	0	0	0	0	0	0	0	0	0	0
0	0	0	0	0	0	0	0	0	0	0	0	0	0	0	0	0	0	0	0	0	0	0	0	0	0	0	0	0	0	0
0	0	0	0	0	0	0	0	0	0	0	0	0	0	0	0	0	0	0	0	0	0	0	0	0	0	0	0	0	0	0
0	0	0	0	0	0	0	0	0	0	0	0	0	0	0	0	0	0	0	0	0	0	0	0	0	0	0	0	0	0	0
0	0	0	0	0	0	0	0	0	0	0	0	0	0	0	0	0	0	0	0	0	0	0	0	0	0	0	0	0	0	0
0	0	0	0	0	0	0	0	0	0	0	0	0	0	0	0	0	0	0	0	0	0	0	0	0	0	0	0	0	0	0
0	0	0	0	0	0	0	0	0	0	0	0	0	0	0	0	0	0	0	0	0	0	0	0	0	0	0	0	0	0	0
0	0	0	0	0	0	0	0	0	0	0	0	0	0	0	0	0	0	0	0	0	0	0	0	0	0	0	0	0	0	0
0	0	0	0	0	0	0	0	0	0	0	0	0	0	0	0	0	0	0	0	0	0	0	0	0	0	0	0	0	0	0
0	0	0	0	0	0	0	0	0	0	0	0	0	0	0	0	0	0	0	0	0	0	0	0	0	0	0	0	0	0	0
0	0	0	0	0	0	0	0	0	0	0	0	0	0	0	0	0	0	0	0	0	0	0	0	0	0	0	0	0	0	0
0	0	0	0	0	0	0	0	0	0	0	0	0	0	0	0	0	0	0	0	0	0	0	0	0	0	0	0	0	0	0
0	0	0	0	0	0	0	0	0	0	0	0	0	0	0	0	0	0	0	0	0	0	0	0	0	0	0	0	0	0	0
0	0	0	0	0	0	0	0	0	0	0	0	0	0	0	0	0	0	0	0	0	0	0	0	0	0	0	0	0	0	0
0	0	0	0	0	0	0	0	0	0	0	0	0	0	0	0	0	0	0	0	0	0	0	0	0	0	0	0	0	0	0
0	0	0	0	0	0	0	0	0	0	0	0	0	0	0	0	0	0	0	0	0	0	0	0	0	0	0	0	0	0	0
0	0	0	0	0	0	0	0	0	0	0	0	0	0	0	0	0	0	0	0	0	0	0	0	0	0	0	0	0	0	0
0	0	0	0	0	0	0	0	0	0	0	0	0	0	0	0	0	0	0	0	0	0	0	0	0	0	0	0	0	0	0
0	0	0	0	0	0	0	0	0	0	0	0	0	0	0	0	0	0	0	0	0	0	0	0	0	0	0	0	0	0	0
0	0	0	0	0	0	0	0	0	0	0	0	0	0	0	0	0	0	0	0	0	0	0	0	0	0	0	0	0	0	0
0	0	0	0	0	0	0	0	0	0	0	0	0	0	0	0	0	0	0	0	0	0	0	0	0	0	0	0	0	0	0
0	0	0	0	0	0	0	0	0	0	0	0	0	0	0	0	0	0	0	0	0	0	0	0	0	0	0	0	0	0	0
0	0	0	0	0	0	0	0	0	0	0	0	0	0	0	0	0	0	0	0	0	0	0	0	0	0	0	0	0	0	0
0	0	0	0	0	0	0	0	0	0	0	0	0	0	0	0	0	0	0	0	0	0	0	0	0	0	0	0	0	0	0
0	0	0	0	0	0	0	0	0	0	0	0	0	0	0	0	0	0	0	0	0	0	0	0	0	0	0	0	0	0	0
0	0	0	0	0	0	0	0	0	0	0	0	0	0	0	0	0	0	0	0	0	0	0	0	0	0	0	0	0	0	0
0	0	0	0	0	0	0	0	0	0	0	0	0	0	0	0	0	0	0	0	0	0	0	0	0	0	0	0	0	0	0
0	0	0	0	0	0	0	0	0	0	0	0	0	0	0	0	0	0	0	0	0	0	0	0	0	0	0	0	0	0	0
0	0	0	0	0	0	0	0	0	0	0	0	0	0	0	0	0	0	0	0	0	0	0	0	0	0	0	0	0	0	0
0	0	0	0	0	0	0	0	0	0	0	0	0	0	0	0	0	0	0	0	0	0	0	0	0	0	0	0	0	0	0
0	0	0	0	0	0	0	0	0	0	0	0	0	0	0	0	0	0	0	0	0	0	0	0	0	0	0	0	0	0	0
0	0	0	0	0	0	0	0	0	0	0	0	0	0	0	0	0	0	0	0	0	0	0	0	0	0	0	0	0	0	0
0	0	0	0	0	0	0	0	0	0	0	0	0	0	0	0	0	0	0	0	0	0	0	0	0	0	0	0	0	0	0
0	0	0	0	0	0	0	0	0	0	0	0	0	0	0	0	0	0	0	0	0	0	0	0	0	0	0	0	0	0	0
0	0	0	0	0	0	0	0	0	0	0	0	0	0	0	0	0	0	0	0	0	0	0	0	0	0	0	0	0	0	0
0	0	0	0	0	0	0	0	0	0	0	0	0	0	0	0	0	0	0	0	0	0	0	0	0	0	0	0	0	0	0
0	0	0	0	0	0	0	0	0	0	0	0	0	0	0	0	0	0	0	0	0	0	0	0	0	0	0	0	0	0	0
0	0	0	0	0	0	0	0	0	0	0	0	0	0	0	0	0	0	0	0	0	0	0	0	0	0	0	0	0	0	0
0	0	0	0	0	0	0	0	0	0	0	0	0	0	0	0	0	0	0	0	0	0	0	0	0	0	0	0	0	0	0
0	0	0	0	0	0	0	0	0	0	0	0	0	0	0	0	0	0	0	0	0	0	0	0	0	0	0	0	0	0	0
0	0	0	0	0	0	0	0	0	0	0	0	0	0	0	0	0	0	0	0	0	0	0	0	0	0	0	0	0	0	0
0	0	0	0	0	0	0	0	0	0	0	0	0	0	0	0	0	0	0	0	0	0	0	0	0	0	0	0	0	0	0
0	0	0	0	0	0	0	0	0	0	0	0	0	0	0	0	0	0	0	0	0	0	0	0	0	0	0	0	0	0	0
0	0	0	0	0	0	0	0	0	0	0	0	0	0	0	0	0	0	0	0	0	0	0	0	0	0	0	0	0	0	0
0	0	0	0	0	0	0	0	0	0	0	0	0	0	0	0	0	0	0	0	0	0	0	0	0	0	0	0	0	0	0
0	0	0	0	0	0	0	0	0	0	0	0	0	0	0	0	0	0	0	0	0	0	0	0	0	0	0	0	0	0	0
0	0	0	0	0	0	0	0	0	0	0	0	0	0	0	0	0	0	0	0	0	0	0	0	0	0	0	0	0	0	0
0	0	0	0	0	0	0	0	0	0	0	0	0	0	0	0	0	0	0	0	0	0	0	0	0	0	0	0	0	0	0
0	0	0	0	0	0	0	0	0	0	0	0	0	0	0	0	0	0	0	0	0	0	0	0	0	0	0	0	0	0	0
0	0	0	0	0	0	0	0	0	0	0	0	0	0	0	0	0	0	0	0	0	0	0	0	0	0	0	0	0	0	0
0	0	0	0	0	0	0	0	0	0	0	0	0	0	0	0	0	0	0	0	0	0	0	0	0	0	0	0	0	0	0
0	0	0	0	0	0	0	0	0	0	0	0	0	0	0	0	0	0	0	0	0	0	0	0	0	0	0	0	0	0	0
0	0	0	0	0	0	0	0	0	0	0	0	0	0	0	0	0	0	0	0	0	0	0	0	0	0	0	0	0	0	0
0	0	0	0	0	0	0	0	0	0	0	0	0	0	0	0	0	0	0	0	0	0	0	0	0	0	0	0	0	0	0
0	0	0	0	0	0	0	0	0	0	0	0	0	0	0	0	0	0	0	0	0	0	0	0	0	0	0	0	0	0	0
0	0	0	0	0	0	0	0	0	0	0	0	0	0	0	0	0	0	0	0	0	0	0	0	0	0	0	0	0	0	0
0	0	0	0	0	0	0	0	0	0	0	0	0	0	0	0	0	0	0	0	0	0	0	0	0	0	0	0	0	0	0
0	0	0	0	0	0	0	0	0	0	0	0	0	0	0	0	0	0	0	0	0	0	0	0	0	0	0	0	0	0	0
0	0	0	0	0	0	0	0	0	0	0	0	0	0	0	0	0	0	0	0	0	0	0	0	0	0	0	0	0	0	0
0	0	0	0	0	0	0	0	0	0	0	0	0	0	0	0	0	0	0	0	0	0	0	0	0	0	0	0	0	0	0
0	0	0	0	0	0	0	0	0	0	0	0	0	0	0	0	0	0	0	0	0	0	0	0	0	0	0	0	0	0	0
0	0	0	0	0	0	0	0	0	0	0	0	0	0	0	0	0	0	0	0	0	0	0	0	0	0	0	0	0	0	0
0	0	0	0	0	0	0	0	0	0	0	0	0	0	0	0	0	0	0	0	0	0	0	0	0	0	0	0	0	0	0
0	0	0	0	0	0	0	0	0	0	0	0	0	0	0	0	0	0	0	0	0	0	0	0	0	0	0	0	0	0	0
0	0	0	0	0	0	0	0	0	0	0	0	0	0	0	0	0	0	0	0	0	0	0	0	0	0	0	0	0	0	0
0	0	0	0	0	0	0	0	0	0	0	0	0	0	0	0	0	0	0	0	0	0	0	0	0	0	0	0	0	0	0
0	0	0	0	0	0	0	0	0	0	0	0	0	0	0	0	0	0	0	0	0	0	0	0	0	0	0	0	0	0	0
0	0	0	0	0	0	0	0	0	0	0	0	0	0	0	0	0	0	0	0	0	0	0	0	0	0	0	0	0	0	0
0	0	0	0	0	0	0	0	0	0	0	0	0	0	0	0	0	0	0	0	0	0	0	0	0	0	0	0	0	0	0
0	0	0	0	0	0	0	0	0	0	0	0	0	0	0	0	0	0	0	0	0	0	0	0	0	0	0	0	0	0	0
0	0	0	0	0	0	0	0	0	0	0	0	0	0	0	0	0	0	0	0	0	0	0	0	0	0	0	0	0	0	0
0	0	0	0	0	0	0	0	0	0	0	0	0	0	0	0	0	0	0	0	0	0	0	0	0	0	0	0	0	0	0
0	0	0	0	0	0	0	0	0	0	0	0	0	0	0	0	0	0	0	0	0	0	0	0	0	0	0	0	0	0	0
0	0	0	0	0	0	0	0	0	0	0	0	0	0	0	0	0	0	0	0	0	0	0	0	0	0	0	0	0	0	0
0	0	0	0	0	0	0	0	0	0	0	0	0	0	0	0	0	0	0	0	0	0	0	0	0	0	0	0	0	0	0
0	0	0	0	0	0	0	0	0	0	0	0	0	0	0	0	0	0	0	0	0	0	0	0	0	0	0	0	0	0	0
0	0	0	0	0	0	0	0	0	0	0	0	0	0	0	0	0	0	0	0	0	0	0	0	0	0	0	0	0	0	0
0	0	0	0	0	0	0	0	0	0	0	0	0	0	0	0	0	0	0	0	0	0	0	0	0	0	0	0	0	0	0
0	0	0	0	0	0	0	0	0	0	0	0	0	0	0	0	0	0	0	0	0	0	0	0	0	0	0	0	0	0	0
0	0	0	0	0	0	0	0	0	0	0	0	0	0	0	0	0	0	0	0	0	0	0	0	0	0	0	0	0	0	0
0	0	0	0	0	0	0	0	0	0	0	0	0	0	0	0	0	0	0	0	0	0	0	0	0	0	0	0	0	0	0
0	0	0	0	0	0	0	0	0	0	0	0	0	0	0	0	0	0	0	0	0	0	0	0	0	0	0	0	0	0	0
0	0	0	0	0	0	0	0	0	0	0	0	0	0	0	0	0	0	0	0	0	0	0	0	0	0	0	0	0	0	0
0	0	0	0	0	0	0	0	0	0	0	0	0	0	0	0	0	0	0	0	0	0	0	0	0	0	0	0	0	0	0
0	0	0	0	0	0	0	0	0	0	0	0	0	0	0	0	0	0	0	0	0	0	0	0	0	0	0	0	0	0	0
0	0	0	0	0	0	0	0	0	0	0	0	0	0	0	0	0	0	0	0	0	0	0	0	0	0	0	0	0	0	0
0	0	0	0	0	0	0	0	0	0	0	0	0	0	0	0	0	0	0	0	0	0	0	0	0	0	0	0	0	0	0
0	0	0	0	0	0	0	0	0	0	0	0	0	0	0	0	0	0	0	0	0	0	0	0	0	0	0	0	0	0	0
0	0	0	0	0	0	0	0	0	0	0	0	0	0	0	0	0	0	0	0	0	0	0	0	0	0	0	0	0	0	0
0	0	0	0	0	0	0	0	0	0	0	0	0	0	0	0	0	0	0	0	0	0	0	0	0	0	0	0	0	0	0
0	0	0	0	0	0	0	0	0	0	0	0	0	0	0	0	0	0	0	0	0	0	0	0	0	0	0	0	0	0	0
0	0	0	0	0	0	0	0	0	0	0	0	0	0	0	0	0	0	0	0	0	0	0	0	0	0	0	0	0	0	0
0	0	0	0	0	0	0	0	0	0	0	0	0	0	0	0	0	0	0	0	0	0	0	0	0	0	0	0	0	0	0
0	0	0	0	0	0	0	0	0	0	0	0	0	0	0	0	0	0	0	0	0	0	0	0	0	0	0	0	0	0	0
0	0	0	0	0	0	0	0	0	0	0	0	0	0	0	0	0	0	0	0	0	0	0	0	0	0	0	0	0	0	0
0	0	0	0	0	0	0	0	0	0	0	0	0	0	0	0	0	0	0	0	0	0	0	0	0	0	0	0	0	0	0
0	0	0	0	0	0	0	0	0	0	0	0	0	0	0	0	0	0	0	0	0	0	0	0	0	0	0	0	0	0	0
0	0	0	0	0	0	0	0	0	0	0	0	0	0	0	0	0	0	0	0	0	0	0	0	0	0	0	0	0	0	0
0	0	0	0	0	0	0	0	0	0	0	0	0	0	0	0	0	0	0	0	0	0	0	0	0	0	0	0	0	0	0
0	0	0	0	0	0	0	0	0	0	0	0	0	0	0	0	0	0	0	0	0	0	0	0	0	0	0	0	0	0	0
0	0	0	0	0	0	0	0	0	0	0	0	0	0	0	0	0	0	0	0	0	0	0	0	0	0	0	0	0	0	0
0	0	0	0	0	0	0	0	0	0	0	0	0	0	0	0	0	0	0	0	0	0	0	0	0	0	0	0	0	0	0
0	0	0	0	0	0	0	0	0	0	0	0	0	0	0	0	0	0	0	0	0	0	0	0	0	0	0	0	0	0	0
0	0	0	0	0	0	0	0	0	0	0	0	0	0	0	0	0	0	0	0	0	0	0	0	0	0	0	0	0	0	0
0	0	0	0	0	0	0	0	0	0	0	0	0	0	0	0	0	0	0	0	0	0	0	0	0	0	0	0	0	0	0
0	0	0	0	0	0	0	0	0	0	0	0	0	0	0	0	0	0	0	0	0	0	0	0	0	0	0	0	0	0	0
0	0	0	0	0	0	0	0	0	0	0	0	0	0	0	0	0	0	0	0	0	0	0	0	0	0	0	0	0	0	0
0	0	0	0	0	0	0	0	0	0	0	0	0	0	0	0	0	0	0	0	0	0	0	0	0	0	0	0	0	0	0
0	0	0	0	0	0	0	0	0	0	0	0	0	0	0	0	0	0	0	0	0	0	0	0	0	0	0	0	0	0	0
0	0	0	0	0	0	0	0	0	0	0	0	0	0	0	0	0	0	0	0	0	0	0	0	0	0	0	0	0	0	0
0	0	0	0	0	0	0	0	0	0	0	0	0	0	0	0	0	0	0	0	0	0	0	0	0	0	0	0	0	0	0
0	0	0	0	0	0	0	0	0	0	0	0	0	0	0	0	0	0	0	0	0	0	0	0	0	0	0	0	0	0	0
0	0	0	0	0	0	0	0	0	0	0	0	0	0	0	0	0	0	0	0	0	0	0	0	0	0	0	0	0	0	0
0	0	0	0	0	0	0	0	0	0	0	0	0	0	0	0	0	0	0	0	0	0	0	0	0	0	0	0	0	0	0
0	0	0	0	0	0	0	0	0	0	0	0	0	0	0	0	0	0	0	0	0	0	0	0	0	0	0	0	0	0	0
0	0	0	0	0	0	0	0	0	0	0	0	0	0	0	0	0	0	0	0	0	0	0	0	0	0	0	0	0	0	0
0	0	0	0	0	0	0	0	0	0	0	0	0	0	0	0	0	0	0	0	0	0	0	0	0	0	0	0	0	0	0
0	0	0	0	0	0	0	0	0	0	0	0	0	0	0	0	0	0	0	0	0	0	0	0	0	0	0	0	0	0	0
0	0	0	0	0	0	0	0	0	0	0	0	0	0	0	0	0	0	0	0	0	0	0	0	0	0	0	0	0	0	0
0	0	0	0	0	0	0	0	0	0	0	0	0	0	0	0	0	0	0	0	0	0	0	0	0	0	0	0	0	0	0
0	0	0	0	0	0	0	0	0	0	0	0	0	0	0	0	0	0	0	0	0	0	0	0	0	0	0	0	0	0	0
0	0	0	0	0	0	0	0	0	0	0	0	0	0	0	0	0	0	0	0	0	0	0	0	0	0	0	0	0	0	0
0	0	0	0	0	0	0	0	0	0	0	0	0	0	0	0	0	0	0	0	0	0	0	0	0	0	0	0	0	0	0
0	0	0	0	0	0	0	0	0	0	0	0	0	0	0	0	0	0	0	0	0	0	0	0	0	0	0	0	0	0	0
0	0	0	0	0	0	0	0	0	0	0	0	0	0	0	0	0	0	0	0	0	0	0	0	0	0	0	0	0	0	0
0	0	0	0	0	0	0	0	0	0	0	0	0	0	0	0	0	0	0	0	0	0	0	0	0	0	0	0	0	0	0
0	0	0	0	0	0	0	0	0	0	0	0	0	0	0	0	0	0	0	0	0	0	0	0	0	0	0	0	0	0	0
0	0	0	0	0	0	0	0	0	0	0	0	0	0	0	0	0	0	0	0	0	0	0	0	0	0	0	0	0	0	0
0	0	0	0	0	0	0	0	0	0	0	0	0	0	0	0	0	0	0	0	0	0	0	0	0	0	0	0	0	0	0
0	0	0	0	0	0	0	0	0	0	0	0	0	0	0	0	0	0	0	0	0	0	0	0	0	0	0	0	0	0	0
0	0	0	0	0	0	0	0	0	0	0	0	0	0	0	0	0	0	0	0	0	0	0	0	0	0	0	0	0	0	0
0	0	0	0	0	0	0	0	0	0	0	0	0	0	0	0	0	0	0	0	0	0	0	0	0	0	0	0	0	0	0
0	0	0	0	0	0	0	0	0	0	0	0	0	0	0	0	0	0	0	0	0	0	0	0	0	0	0	0	0	0	0
0	0	0	0	0	0	0	0	0	0	0	0	0	0	0	0	0	0	0	0	0	0	0	0	0	0	0	0	0	0	0
0	0	0	0	0	0	0	0	0	0	0	0	0	0	0	0	0	0	0	0	0	0	0	0	0	0	0	0	0	0	0
0	0	0	0	0	0	0	0	0	0	0	0	0	0	0	0	0	0	0	0	0	0	0	0	0	0	0	0	0	0	0
0	0	0	0	0	0	0	0	0	0	0	0	0	0	0	0	0	0	0	0	0	0	0	0	0	0	0	0	0	0	0
0	0	0	0	0	0	0	0	0	0	0	0	0	0	0	0	0	0	0	0	0	0	0	0	0	0	0	0	0	0	0
0	0	0	0	0	0	0	0	0	0	0	0	0	0	0	0	0	0	0	0	0	0	0	0	0	0	0	0	0	0	0
0	0	0	0	0	0	0	0	0	0	0	0	0	0	0	0	0	0	0	0	0	0	0	0	0	0	0	0	0	0	0
0	0	0	0	0	0	0	0	0	0	0	0	0	0	0	0	0	0	0	0	0	0	0	0	0	0	0	0	0	0	0
0	0	0	0	0	0	0	0	0	0	0	0	0	0	0	0	0	0	0	0	0	0	0	0	0	0	0	0	0	0	0
0	0	0	0	0	0	0	0	0	0	0	0	0	0	0	0	0	0	0	0	0	0	0	0	0	0	0	0	0	0	0
0	0	0	0	0	0	0	0	0	0	0	0	0	0	0	0	0	0	0	0	0	0	0	0	0	0	0	0	0	0	0
0	0	0	0	0	0	0	0	0	0	0	0	0	0	0	0	0	0	0	0	0	0	0	0	0	0	0	0	0	0	0
0	0	0	0	0	0	0	0	0	0	0	0	0	0	0	0	0	0	0	0	0	0	0	0	0	0	0	0	0	0	0
0	0	0	0	0	0	0	0	0	0	0	0	0	0	0	0	0	0	0	0	0	0	0	0	0	0	0	0	0	0	0
0	0	0	0	0	0	0	0	0	0	0	0	0	0	0	0	0	0	0	0	0	0	0	0	0	0	0	0	0	0	0
0	0	0	0	0	0	0	0	0	0	0	0	0	0	0	0	0	0	0	0	0	0	0	0	0	0	0	0	0	0	0
0	0	0	0	0	0	0	0	0	0	0	0	0	0	0	0	0	0	0	0	0	0	0	0	0	0	0	0	0	0	0
0	0	0	0	0	0	0	0	0	0	0	0	0	0	0	0	0	0	0	0	0	0	0	0	0	0	0	0	0	0	0
0	0	0	0	0	0	0	0	0	0	0	0	0	0	0	0	0	0	0	0	0	0	0	0	0	0	0	0	0	0	0
0	0	0	0	0	0	0	0	0	0	0	0	0	0	0	0	0	0	0	0	0	0	0	0	0	0	0	0	0	0	0
0	0	0	0	0	0	0	0	0	0	0	0	0	0	0	0	0	0	0	0	0	0	0	0	0	0	0	0	0	0	0
0	0	0	0	0	0	0	0	0	0	0	0	0	0	0	0	0	0	0	0	0	0	0	0	0	0	0	0	0	0	0
0	0	0	0	0	0	0	0	0	0	0	0	0	0	0	0	0	0	0	0	0	0	0	0	0	0	0	0	0	0	0
0	0	0	0	0	0	0	0	0	0	0	0	0	0	0	0	0	0	0	0	0	0	0	0	0	0	0	0	0	0	0
0	0	0	0	0	0	0	0	0	0	0	0	0	0	0	0	0	0	0	0	0	0	0	0	0	0	0	0	0	0	0
0	0	0	0	0	0	0	0	0	0	0	0	0	0	0	0	0	0	0	0	0	0	0	0	0	0	0	0	0	0	0
0	0	0	0	0	0	0	0	0	0	0	0	0	0	0	0	0	0	0	0	0	0	0	0	0	0	0	0	0	0	0
0	0	0	0	0	0	0	0	0	0	0	0	0	0	0	0	0	0	0	0	0	0	0	0	0	0	0	0	0	0	0
0	0	0	0	0	0	0	0	0	0	0	0	0	0	0	0	0	0	0	0	0	0	0	0	0	0	0	0	0	0	0
0	0	0	0	0	0	0	0	0	0	0	0	0	0	0	0	0	0	0	0	0	0	0	0	0	0	0	0	0	0	0
0	0	0	0	0	0	0	0	0	0	0	0	0	0	0	0	0	0	0	0	0	0	0	0	0	0	0	0	0	0	0
0	0	0	0	0	0	0	0	0	0	0	0	0	0	0	0	0	0	0	0	0	0	0	0	0	0	0	0	0	0	0
0	0	0	0	0	0	0	0	0	0	0	0	0	0	0	0	0	0	0	0	0	0	0	0	0	0	0	0	0	0	0
0	0	0	0	0	0	0	0	0	0	0	0	0	0	0	0	0	0	0	0	0	0	0	0	0	0	0	0	0	0	0
0	0	0	0	0	0	0	0	0	0	0	0	0	0	0	0	0	0	0	0	0	0	0	0	0	0	0	0	0	0	0
0	0	0	0	0	0	0	0	0	0	0	0	0	0	0	0	0	0	0	0	0	0	0	0	0	0	0	0	0	0	0
0	0	0	0	0	0	0	0	0	0	0	0	0	0	0	0	0	0	0	0	0	0	0	0	0	0	0	0	0	0	0
0	0	0	0	0	0	0	0	0	0	0	0	0	0	0	0	0	0	0	0	0	0	0	0	0	0	0	0	0	0	0
0	0	0	0	0	0	0	0	0	0	0	0	0	0	0	0	0	0	0	0	0	0	0	0	0	0	0	0	0	0	0
0	0	0	0	0	0	0	0	0	0	0	0	0	0	0	0	0	0	0	0	0	0	0	0	0	0	0	0	0	0	0
0	0	0	0	0	0	0	0	0	0	0	0	0	0	0	0	0	0	0	0	0	0	0	0	0	0	0	0	0	0	0
0	0	0	0	0	0	0	0	0	0	0	0	0	0	0	0	0	0	0	0	0	0	0	0	0	0	0	0	0	0	0
0	0	0	0	0	0	0	0	0	0	0	0	0	0	0	0	0	0	0	0	0	0	0	0	0	0	0	0	0	0	0
0	0	0	0	0	0	0	0	0	0	0	0	0	0	0	0	0	0	0	0	0	0	0	0	0	0	0	0	0	0	0
0	0	0	0	0	0	0	0	0	0	0	0	0	0	0	0	0	0	0	0	0	0	0	0	0	0	0	0	0	0	0
0	0	0	0	0	0	0	0	0	0	0	0	0	0	0	0	0	0	0	0	0	0	0	0	0	0	0	0	0	0	0
0	0	0	0	0	0	0	0	0	0	0	0	0	0	0	0	0	0	0	0	0	0	0	0	0	0	0	0	0	0	0
0	0	0	0	0	0	0	0	0	0	0	0	0	0	0	0	0	0	0	0	0	0	0	0	0	0	0	0	0	0	0
0	0	0	0	0	0	0	0	0	0	0	0	0	0	0	0	0	0	0	0	0	0	0	0	0	0	0	0	0	0	0
0	0	0	0	0	0	0	0	0	0	0	0	0	0	0	0	0	0	0	0	0	0	0	0	0	0	0	0	0	0	0
0	0	0	0	0	0	0	0	0	0	0	0	0	0	0	0	0	0	0	0	0	0	0	0	0	0	0	0	0	0	0
0	0	0	0	0	0	0	0	0	0	0	0	0	0	0	0	0	0	0	0	0	0	0	0	0	0	0	0	0	0	0
0	0	0	0	0	0	0	0	0	0	0	0	0	0	0	0	0	0	0	0	0	0	0	0	0	0	0	0	0	0	0
0	0	0	0	0	0	0	0	0	0	0	0	0	0	0	0	0	0	0	0	0	0	0	0	0	0	0	0	0	0	0
0	0	0	0	0	0	0	0	0	0	0	0	0	0	0	0	0	0	0	0	0	0	0	0	0	0	0	0	0	0	0
0	0	0	0	0	0	0	0	0	0	0	0	0	0	0	0	0	0	0	0	0	0	0	0	0	0	0	0	0	0	0
0	0	0	0	0	0	0	0	0	0	0	0	0	0	0	0	0	0	0	0	0	0	0	0	0	0	0	0	0	0	0
0	0	0	0	0	0	0	0	0	0	0	0	0	0	0	0	0	0	0	0	0	0	0	0	0	0	0	0	0	0	0
[truncated: 1,000 more rows]
