# Supplementary material for: A modified shuffled frog leaping algorithm with inertia weight
Source: Sci Rep. 2024 Feb 20;14:4146. doi: 10.1038/s41598-024-51306-1 (PMC11224354; doi:10.1038/s41598-024-51306-1)
Supplement: Supplementary file 1 — Supplementary Information. [file 41598_2024_51306_MOESM1_ESM.zip › data/F2/MSFLA_Q_6.xls]

## Sheet: Sheet1
-0.104234	-0.596635	-0.0695638	0.137546	0.0121534	-0.0677559	-1.33533	-0.0828615	0.231955	0.0156684	-0.160004	0.0804795	0.0175159	0.0508714	0.0132881	-0.0643896	-0.0379554	-0.635199	-0.0215847	-0.665764	-0.0887837	-0.0179725	-0.031236	-0.0397743	0.71634	-0.239497	-0.0919238	-0.11126	-0.378042	-0.0953505	6.21093
-0.0365965	-0.0148012	-0.000849419	0.00643398	-0.00769056	-0.0183658	-0.00641459	-0.0156317	-0.00694221	-0.127211	0.0231048	0.0198087	0.0241364	-0.00563024	0.00202668	-0.0052874	-0.00802124	-0.0712452	-0.011375	0.00916795	-0.0163826	-0.0160642	0.00335749	-0.000712842	-0.0197527	0.00602562	-0.00403146	0.014322	0.0518458	-0.0169022	0.570138
-0.000659757	-0.000116915	-0.00425771	0.00104372	-0.000254449	0.000147288	-0.000718866	-0.000110063	0.000276229	0.00355647	0.00207204	0.00180972	0.000161751	-0.000491166	-0.000652111	-0.000160377	-0.000284621	-0.000195084	-1.24044e-06	0.000123581	-0.00709075	-0.000967818	0.000223703	-0.000595994	0.00530804	0.00108944	0.000651275	0.00408909	0.000802808	-0.000748804	0.0386609
-0.00011079	2.49794e-05	-0.000238688	-0.000381635	-0.000117191	-9.1911e-05	0.000499	1.53576e-05	4.05449e-05	0.000104792	-9.46464e-05	-9.64359e-05	-2.29696e-06	1.42926e-05	-3.47712e-05	5.86144e-05	-9.54614e-06	5.44771e-06	-9.16089e-05	7.60595e-05	-1.15775e-05	1.74535e-05	0.000293681	0.000176793	-3.86799e-05	0.00096509	-0.000184426	-1.05481e-05	5.36924e-05	0.000111703	0.00397225
-3.05932e-06	4.89313e-05	9.03264e-06	-1.88344e-08	1.85624e-06	-9.03321e-06	-6.42563e-06	1.04882e-05	7.59825e-06	-1.80174e-05	6.96323e-06	-1.31274e-05	0.000117337	-2.06e-05	-6.39575e-07	7.80864e-06	7.35617e-06	-9.43506e-07	1.52465e-06	-8.17651e-06	-0.000151787	1.51292e-06	-6.82684e-06	5.54123e-07	-3.22306e-06	-9.78243e-07	-3.34467e-06	-1.62161e-06	7.4548e-06	1.66828e-05	0.000492924
4.45696e-07	-3.18847e-06	1.25181e-06	-3.04102e-06	1.23221e-07	5.19476e-07	5.25321e-07	2.08327e-07	-6.39345e-07	-1.08746e-07	-1.70317e-07	3.14131e-07	-2.78308e-06	-5.83331e-06	-2.23269e-06	1.03331e-06	1.52465e-07	-1.44265e-06	-2.63722e-07	-2.37159e-06	-3.31256e-07	-4.56201e-07	-9.62772e-07	1.13774e-06	3.34403e-06	2.00964e-08	8.94375e-08	8.56697e-06	-4.05171e-06	-1.22661e-08	4.56212e-05
-1.02351e-07	9.84926e-08	1.41827e-08	2.47212e-08	-7.28144e-09	-1.64297e-08	-7.75145e-09	5.80199e-08	-3.13204e-07	-2.09822e-07	-4.73932e-07	1.80604e-07	-1.08536e-08	3.18104e-08	3.93735e-08	3.65105e-08	2.0047e-07	-6.00288e-09	1.73539e-07	1.28998e-08	1.25051e-08	-1.22159e-09	1.24809e-08	-4.1829e-08	-5.05093e-08	7.2688e-07	4.20571e-08	2.06329e-08	-6.787e-07	3.42133e-08	3.63928e-06
-3.02257e-09	2.12929e-08	-1.79396e-09	-4.58106e-09	-1.01838e-08	2.1068e-08	-1.24723e-08	-1.05493e-08	-5.07256e-08	1.87402e-08	4.08955e-09	5.50282e-09	-2.93707e-08	-2.33875e-08	-4.27639e-09	1.1221e-10	-4.33501e-10	5.07931e-09	2.10451e-08	-5.87171e-09	4.61167e-09	-1.15125e-08	-1.27591e-08	4.65027e-09	8.39544e-09	3.16289e-11	-9.84384e-10	-6.2939e-09	3.1016e-09	2.59115e-09	3.0853e-07
-6.4574e-11	-1.23647e-09	-3.19394e-10	-1.53097e-10	-2.34597e-10	-7.70582e-11	2.90039e-09	1.35965e-09	6.55957e-10	-7.41931e-10	3.53917e-09	-2.12567e-11	-7.74941e-10	-5.69122e-10	7.70766e-11	-2.06596e-09	-8.88572e-10	-7.25113e-10	1.85678e-09	-9.07209e-10	3.32546e-09	-6.52514e-09	-3.26935e-10	4.78663e-10	1.5923e-11	1.16471e-10	-2.32656e-10	-4.98858e-10	-2.62426e-11	-9.30914e-11	3.08078e-08
2.08143e-10	6.28415e-12	-2.81522e-12	3.47659e-10	1.85748e-10	3.99399e-10	2.23718e-11	-2.5118e-10	-3.80724e-11	-3.55638e-11	1.64259e-11	2.22406e-10	1.85566e-11	-4.89442e-11	-1.28175e-10	-2.63251e-10	7.63919e-12	-3.36816e-12	-3.21056e-11	5.39612e-11	1.74465e-10	2.8244e-12	1.98908e-11	-3.61856e-11	-6.67974e-11	4.9366e-11	8.83521e-11	-2.4265e-12	1.25338e-10	3.81609e-11	2.89588e-09
-1.39056e-11	1.08279e-12	1.60375e-11	-9.07273e-12	1.30834e-11	-6.46805e-11	8.87522e-12	-5.50683e-13	-8.73652e-13	-1.80112e-11	-5.9272e-12	1.32692e-12	-5.02026e-12	-8.68429e-12	-6.46925e-12	-1.60483e-11	5.31866e-13	-2.55701e-12	-1.06131e-12	-2.13038e-12	-4.77329e-11	-7.88486e-12	-2.46046e-12	-7.23334e-14	1.18776e-12	1.59791e-12	1.89881e-12	-7.74162e-12	1.65597e-12	1.89894e-11	2.87152e-10
-1.37029e-12	7.29289e-13	-5.96065e-13	-7.96778e-14	1.58375e-12	-2.56894e-12	1.59452e-12	-6.73264e-13	-7.70971e-13	-2.99602e-13	2.8465e-13	-1.47958e-12	-3.15123e-13	9.27923e-14	5.80414e-14	2.70325e-12	-4.23551e-13	2.61204e-12	1.28648e-12	-5.16201e-13	-3.77868e-12	1.37256e-13	-3.48971e-13	-4.69669e-13	1.05417e-13	3.63424e-13	-1.05441e-13	-9.47378e-14	3.28109e-12	3.27787e-14	2.87555e-11
3.94753e-14	-3.00752e-13	-2.06785e-15	-1.37753e-14	-1.07385e-15	1.23041e-13	1.46046e-13	2.28029e-14	-9.69255e-14	1.11543e-13	4.52399e-15	1.08074e-14	-1.22311e-14	-1.15177e-13	-3.82554e-14	-6.47626e-14	-9.78394e-14	-1.14362e-13	2.89613e-13	-8.82714e-14	2.98267e-13	6.63168e-14	3.77934e-14	3.13951e-13	4.67947e-14	-4.19995e-14	2.49302e-14	4.95359e-15	-2.96738e-15	4.99388e-15	2.53631e-12
4.05786e-15	5.78066e-15	-1.23035e-15	2.88488e-15	-2.02509e-14	4.26023e-16	-5.74133e-15	3.37901e-14	-2.32239e-15	-1.3667e-14	3.99321e-14	8.2974e-15	-6.53102e-15	-4.22463e-15	1.20455e-15	1.77083e-14	-1.97169e-14	1.27952e-15	-8.52237e-15	-6.53425e-15	6.3544e-15	3.74455e-15	-1.28874e-15	-1.78837e-15	5.53567e-16	5.93369e-16	-1.63366e-16	3.20109e-15	-2.94062e-15	1.36515e-15	2.26096e-13
3.20658e-16	-4.88569e-16	1.98125e-16	-1.57268e-16	-6.182e-16	-1.02755e-16	-3.84478e-16	2.24779e-16	3.90927e-16	-2.19314e-15	9.7936e-16	3.1874e-16	-1.22537e-16	8.13072e-16	-5.38638e-17	4.49208e-17	3.87226e-16	-3.64952e-17	5.04979e-17	-1.4627e-16	2.32192e-15	4.79942e-16	-3.71994e-18	-5.87057e-18	-4.81306e-16	-3.07475e-17	1.09772e-16	-9.80474e-16	-3.3998e-16	1.72014e-16	1.29576e-14
-1.7587e-17	-1.66967e-17	-4.77322e-17	2.30552e-16	3.03004e-17	-1.03457e-17	-2.96975e-17	1.39326e-16	-1.62374e-16	-6.67442e-17	2.01683e-16	-2.69566e-16	1.63768e-16	-6.16344e-17	1.493e-18	-4.82371e-17	-1.40342e-16	-2.2145e-17	-4.72458e-17	-2.31856e-17	3.90468e-17	-6.02913e-18	-3.23906e-17	-1.93998e-17	-2.39511e-18	-5.34046e-18	-2.10105e-18	1.7514e-16	2.26745e-17	-5.2123e-17	2.0873e-15
-7.31472e-18	-1.62227e-18	-6.59884e-19	-1.52019e-17	1.59677e-17	2.07752e-18	2.2908e-19	4.13488e-18	-2.56458e-19	-3.29122e-18	-1.67186e-18	-6.96828e-20	-8.15195e-19	9.17069e-19	2.26113e-18	-4.27713e-18	1.30228e-18	1.8156e-17	-4.61582e-18	2.50862e-18	1.8652e-18	-2.65636e-18	-3.95885e-18	2.10769e-18	6.23722e-19	3.18396e-18	3.15784e-18	-1.1454e-17	4.29684e-18	9.42866e-18	1.30084e-16
-6.37385e-20	-1.11377e-18	1.19073e-19	-6.12323e-21	-2.66957e-19	5.06619e-19	-9.24717e-19	-4.30204e-20	-6.85976e-21	7.03603e-22	5.66194e-20	5.87582e-19	-1.21967e-18	-5.22333e-19	3.07819e-19	-8.74145e-20	1.10585e-18	6.93639e-20	6.13035e-19	-1.21941e-19	-6.67518e-21	2.71422e-19	8.07595e-20	1.64215e-19	-3.15711e-21	3.82469e-19	2.56759e-18	-9.34864e-19	9.48887e-19	-1.16046e-18	1.42637e-17
1.15622e-20	-9.33408e-21	3.61414e-20	8.53699e-20	-1.25453e-19	4.94955e-22	-1.00335e-19	4.29593e-20	-3.25461e-20	-5.62785e-22	-7.76182e-21	6.91645e-20	-1.80592e-21	1.11606e-20	6.22367e-21	3.61766e-20	5.05284e-20	-1.48471e-20	1.66964e-21	-4.97843e-21	1.07868e-20	3.16294e-20	3.39337e-21	4.62483e-20	1.45758e-21	-2.45155e-19	7.89588e-23	-4.10091e-20	3.07912e-21	1.1929e-20	1.04384e-18
-1.47403e-21	-8.19318e-22	1.20184e-21	-6.26834e-21	-3.08049e-21	8.11788e-23	1.16005e-21	-6.32942e-22	1.89421e-22	1.7529e-21	-4.0054e-22	1.54101e-21	6.96031e-21	7.36088e-21	-9.53159e-22	1.26073e-21	6.27657e-21	1.3645e-21	1.39641e-21	2.66906e-21	1.99066e-21	1.46759e-22	-3.79306e-21	-4.72046e-21	4.22544e-21	-8.70404e-21	1.74886e-23	4.72402e-21	1.61115e-20	3.05974e-22	9.1583e-20
-2.482e-22	-9.88517e-23	-1.21393e-22	3.10946e-22	-4.11755e-22	-1.24335e-21	4.15531e-23	-1.72814e-22	1.95091e-23	6.60084e-23	2.8096e-22	8.25427e-22	-2.28789e-23	9.03337e-22	5.30813e-22	4.32197e-22	3.4988e-22	-2.16463e-23	-7.0804e-22	5.8564e-22	-4.78119e-23	-1.73215e-22	-6.13787e-23	-1.38993e-21	-2.39192e-23	-8.67946e-22	-5.93788e-22	1.76279e-22	-9.51569e-22	-6.26965e-22	1.2308e-20
5.26098e-23	-7.6489e-24	-1.27962e-23	-5.17318e-23	-9.45393e-24	-1.90694e-23	3.78778e-23	-7.68224e-24	7.60959e-23	1.81173e-23	1.09194e-23	-7.32047e-24	1.50818e-24	-1.46021e-24	-3.25394e-23	4.81929e-23	1.83089e-22	8.83557e-25	7.96708e-24	1.60868e-22	-4.14791e-23	5.78524e-24	-1.55596e-24	1.97202e-23	1.85137e-23	2.53796e-23	-9.21452e-24	6.3994e-24	1.43326e-22	4.55726e-23	1.06478e-21
-5.91173e-25	2.70021e-24	1.88603e-23	3.75796e-25	1.86063e-23	3.3821e-24	-1.89128e-24	6.31156e-24	-1.61098e-24	8.72166e-24	-1.665e-25	-1.16804e-24	-9.44331e-24	-2.70551e-24	-6.65823e-25	-2.56167e-24	1.43969e-24	-1.08339e-24	-2.38026e-24	1.74112e-24	-1.02005e-25	7.55576e-26	3.3966e-24	-7.99683e-26	-1.44774e-25	-3.36875e-24	5.78903e-25	1.34113e-23	-1.52456e-24	5.25072e-24	1.1434e-22
-4.1073e-25	8.73088e-26	9.50771e-25	-2.71516e-25	-3.75352e-26	-1.07731e-24	-2.81269e-25	-3.04649e-25	5.01537e-25	-4.9418e-25	7.06212e-25	1.82711e-25	3.07264e-25	4.10589e-27	9.6684e-26	-5.25581e-26	-1.5476e-25	-9.96433e-26	1.25345e-24	-2.19406e-25	-3.31101e-25	-2.4823e-25	-2.5034e-26	3.51221e-26	-2.24868e-26	3.29723e-25	-3.21637e-26	-3.63066e-25	3.11828e-25	6.76971e-25	9.86933e-24
-9.17214e-26	-4.66762e-27	-2.62906e-25	1.84077e-27	-4.17333e-26	-6.21994e-26	7.66614e-27	-1.54569e-26	9.5137e-26	3.50056e-27	5.04075e-26	-1.47762e-26	1.40019e-26	3.33692e-27	-3.73051e-27	7.01462e-26	-2.0443e-25	-1.33413e-27	-2.5349e-26	5.26619e-27	1.19428e-25	-2.74251e-26	-5.42768e-27	-3.5648e-27	-1.05095e-25	-1.78972e-26	8.35894e-26	-1.21977e-26	2.47855e-26	4.93653e-27	1.38395e-24
-3.51876e-26	1.46506e-27	5.67288e-28	4.92966e-27	9.2168e-27	1.75173e-28	5.12891e-27	4.7646e-27	-4.5015e-28	-3.22337e-27	1.4023e-28	1.61443e-28	-1.26187e-28	1.56528e-27	1.64016e-28	-1.45943e-27	1.40792e-27	-2.22525e-27	-1.47571e-28	-1.55126e-27	-8.13876e-29	-1.66967e-28	-6.9198e-28	-1.4017e-27	1.01161e-27	9.0572e-28	-1.76517e-27	5.9337e-28	-2.09972e-27	-2.04468e-27	8.48195e-26
8.05157e-29	-2.13133e-28	-2.25285e-29	8.2517e-29	-1.71291e-28	-2.10629e-27	3.7164e-28	-4.345e-28	3.01885e-29	2.01177e-29	1.87536e-29	-2.10717e-28	1.84019e-27	-3.19044e-28	-1.36152e-28	5.55018e-28	-1.93155e-28	3.87916e-28	-5.71257e-28	1.51163e-29	-4.00315e-28	1.33765e-27	-1.4243e-28	-2.53837e-28	8.751e-29	-7.48629e-29	-2.45785e-28	8.11782e-28	2.05175e-28	-5.58947e-28	1.18983e-26
1.10528e-28	-2.22572e-30	8.15865e-29	-4.96206e-29	1.62137e-29	-2.16988e-29	-7.47056e-30	7.35533e-30	-6.45018e-31	6.9299e-31	3.02581e-29	2.49661e-29	3.69011e-29	8.84008e-31	2.63032e-29	4.10792e-29	1.5067e-29	-2.39935e-30	1.45926e-29	7.1155e-29	9.77445e-31	5.28587e-30	-1.69766e-30	5.87353e-29	5.87374e-30	6.9701e-30	5.02978e-30	2.7577e-29	2.14908e-30	2.12842e-29	6.97223e-28
-9.67188e-31	-1.02788e-31	-7.78881e-31	-3.18984e-31	3.13605e-30	3.7712e-31	5.01778e-32	-8.36179e-31	7.87473e-31	7.42021e-31	7.50856e-30	-3.28341e-30	6.99818e-30	-1.16145e-29	-1.31819e-31	-4.16711e-30	1.9975e-31	1.55558e-30	6.51205e-32	4.43525e-31	6.31263e-30	4.34482e-32	2.75535e-30	1.49772e-30	5.60147e-30	1.83332e-31	-4.49471e-30	6.48013e-31	7.45913e-30	4.74155e-32	7.31076e-29
-9.18102e-32	4.32776e-33	7.51661e-32	-1.16248e-31	4.54994e-33	1.88467e-31	-1.33656e-31	-5.81735e-32	-1.57983e-32	7.09227e-31	4.89612e-31	1.12698e-31	-1.50432e-31	1.13061e-32	-4.03102e-31	-3.23161e-32	-2.00851e-31	5.9809e-32	-3.68875e-32	-4.90005e-31	5.8203e-32	-6.88202e-32	-8.88356e-32	-1.0082e-32	-3.77873e-31	-3.00021e-31	-4.82989e-31	1.36455e-31	-4.46198e-31	-2.06342e-31	5.56026e-30
7.11752e-33	6.4739e-32	-3.34356e-32	-2.83601e-32	-4.65959e-32	1.73791e-32	-3.18979e-33	2.22596e-32	-8.06584e-34	-3.56885e-32	-3.81761e-34	1.31946e-32	-8.53578e-33	-1.50168e-32	-5.2202e-32	6.02367e-33	-1.02614e-33	1.05048e-32	-2.58345e-32	-5.18385e-33	5.0759e-33	2.32756e-33	2.42952e-32	5.72078e-33	-9.12391e-34	-6.40287e-33	4.13181e-32	-1.00967e-32	-8.02883e-33	1.38234e-32	5.15477e-31
9.01258e-34	2.78468e-33	-3.10842e-33	5.38383e-34	4.38061e-34	-8.13136e-34	-3.15632e-33	-4.50062e-33	-7.55744e-33	2.75251e-33	4.39372e-33	1.02709e-33	-2.22129e-34	-2.73729e-34	-3.32512e-33	1.29893e-34	-1.53245e-34	-1.72825e-33	4.63539e-35	-1.94119e-33	1.80915e-33	4.35251e-34	-2.42001e-34	3.13412e-33	1.70984e-33	8.36145e-34	-3.29044e-33	1.3335e-34	2.04337e-34	1.06893e-32	6.22754e-32
1.15471e-34	2.33992e-34	-4.78547e-35	2.7078e-35	1.84439e-35	-4.58368e-35	-1.70939e-34	-1.64839e-34	-1.62247e-34	-2.28172e-34	2.91864e-34	3.40409e-34	-9.73195e-35	2.17571e-34	-2.55099e-34	1.05105e-34	3.45306e-35	-1.96585e-34	-1.17527e-35	3.70777e-34	-7.02755e-35	-1.57161e-34	9.84619e-35	-6.5558e-35	4.11158e-35	-9.05948e-37	3.62438e-35	-1.45507e-34	-3.12853e-35	-4.57974e-34	4.24037e-33
1.666e-36	-1.12791e-35	1.28266e-35	1.72507e-35	4.31408e-35	3.19295e-36	1.43563e-35	-2.77747e-36	-6.26782e-36	6.5385e-37	1.10249e-34	-5.89929e-37	3.15926e-36	-2.61332e-36	-5.40892e-36	2.03717e-35	4.03197e-35	-6.04486e-35	-1.51858e-35	-8.15872e-36	3.45836e-35	-2.86004e-35	6.15192e-35	1.35567e-35	-5.35548e-36	4.31537e-36	-6.475e-36	-1.03808e-34	-2.2835e-36	2.14969e-35	6.61911e-34
-1.05772e-37	4.19093e-36	-7.0373e-39	-5.88931e-36	3.28466e-36	7.5415e-37	1.41041e-37	-1.3975e-37	1.13868e-36	-1.02062e-36	-1.24108e-36	9.63955e-38	-5.3886e-38	-6.10648e-37	4.93026e-37	-9.36551e-39	2.64118e-37	7.34248e-37	-5.85276e-36	-2.76404e-37	1.7151e-38	-2.35836e-36	2.2296e-36	-9.54609e-37	-1.76956e-37	-2.36676e-36	1.87509e-36	-1.2762e-37	1.34322e-36	-8.03136e-37	3.85564e-35
-9.80641e-39	3.30358e-37	2.72994e-38	8.95204e-40	-4.97376e-38	7.95876e-38	-8.3849e-38	-7.58015e-38	2.42104e-37	2.2566e-38	-2.77001e-38	-4.21077e-37	4.45992e-37	2.00639e-38	2.18468e-37	5.69528e-40	-1.12368e-37	-3.0332e-37	1.56094e-38	-2.06936e-38	4.30091e-38	-3.81526e-38	1.37427e-37	2.58484e-37	-6.77754e-38	-1.21124e-37	-1.84521e-37	7.40252e-37	4.08118e-38	5.33239e-39	4.14476e-36
-5.60964e-39	1.47112e-38	6.86032e-40	-8.01352e-38	1.23575e-39	3.94466e-38	-1.78924e-38	1.58869e-39	3.35339e-39	6.92271e-39	-5.90633e-39	6.16635e-39	-8.366e-39	8.18259e-39	1.07998e-38	-6.17252e-39	1.91653e-38	-2.15811e-39	-5.7178e-38	-2.2315e-40	-4.52052e-38	2.62859e-39	2.11216e-39	-5.35579e-39	6.35787e-40	-1.03072e-38	-3.57062e-38	9.84474e-39	3.6513e-38	9.4221e-39	4.53631e-37
-3.259e-41	-4.0762e-40	1.50555e-40	1.25062e-40	7.551e-40	-2.86463e-41	3.35651e-39	-1.36613e-39	-9.06341e-40	-2.70271e-40	4.30206e-39	3.58081e-40	4.69822e-40	-2.07949e-40	1.20568e-39	-5.18311e-40	-2.46291e-39	4.97618e-40	-1.17388e-39	-6.77467e-40	-1.4073e-40	5.27691e-41	3.67934e-40	-1.37185e-39	1.49479e-39	-3.50445e-40	1.12613e-39	8.86876e-40	1.45185e-40	1.61937e-38	4.14031e-38
6.35557e-41	9.16069e-41	-4.03856e-40	-1.28245e-41	1.11927e-40	1.33039e-40	3.46307e-40	-4.38295e-41	1.44175e-41	3.47676e-41	9.44066e-41	-1.88725e-40	-1.62954e-41	-7.55511e-41	-7.88609e-41	-1.90492e-40	-3.52172e-40	1.94629e-41	3.08277e-40	5.36243e-41	-2.22517e-41	-5.39329e-41	-9.44611e-41	1.18461e-40	4.07162e-43	1.23691e-41	1.09291e-43	2.50481e-41	1.74607e-40	-2.95141e-40	3.43079e-39
1.41794e-42	1.14452e-41	3.34173e-42	6.62318e-42	1.53314e-42	-1.68665e-41	1.44081e-41	-4.92639e-41	-2.88044e-41	-9.15931e-42	1.88045e-41	2.47343e-42	-6.64148e-43	-1.2823e-42	-9.14171e-42	5.09551e-41	-3.72593e-43	-3.23772e-42	9.72958e-43	4.45942e-42	8.54122e-42	-6.53579e-42	-8.03173e-42	6.29852e-42	1.69273e-41	-2.75903e-41	1.66318e-42	-2.75262e-42	5.04996e-41	-1.14304e-42	3.65211e-40
7.00057e-43	1.47801e-42	2.26552e-42	-2.65815e-43	2.36152e-42	7.91676e-43	7.95455e-43	2.08666e-43	-2.20429e-42	5.71951e-43	-1.01085e-42	-7.39586e-43	4.23504e-43	9.26164e-45	-3.09582e-43	-3.16854e-43	-4.16628e-42	4.15141e-43	5.25524e-42	3.35281e-42	9.96198e-43	4.72361e-42	-1.78157e-43	-5.64125e-43	-3.37448e-43	1.41953e-42	-9.77097e-45	-1.53071e-43	-1.78325e-42	-2.66981e-42	4.0477e-41
-1.38521e-43	1.23237e-44	2.49037e-43	6.83713e-43	6.35512e-44	8.45277e-45	7.80554e-44	-5.30682e-43	-1.9936e-45	2.20839e-43	-2.46717e-44	-1.08836e-43	-8.02363e-44	2.08087e-43	-1.59619e-43	1.35484e-43	-1.94882e-44	1.22071e-44	-7.37332e-45	7.48913e-44	-1.24595e-43	1.38742e-43	1.48037e-43	1.95101e-43	5.65005e-46	-1.19561e-43	-3.47304e-44	-2.64965e-45	1.06129e-45	-1.1166e-43	3.69476e-42
8.66459e-45	-3.57162e-45	-2.157e-44	7.72373e-45	4.20605e-45	3.06748e-47	-2.9633e-44	1.71911e-44	1.57691e-46	1.15433e-44	2.87171e-46	1.16041e-45	-1.74029e-44	-1.95968e-45	9.724e-46	3.00155e-45	-1.7977e-45	1.45856e-45	-2.03472e-44	-2.94542e-45	7.98449e-45	5.26659e-46	4.22729e-44	5.64587e-45	-3.48948e-45	-2.6868e-45	-7.60696e-45	-2.40526e-45	-7.65936e-46	-5.68813e-46	2.29578e-43
-7.49231e-46	2.52021e-45	8.2003e-46	-1.91243e-45	-2.93708e-46	3.56775e-46	4.50094e-47	5.28348e-46	-5.71319e-46	-8.39257e-47	4.2122e-45	-8.2834e-46	1.02109e-45	-9.49474e-46	-8.02735e-47	-4.37249e-46	3.14464e-46	7.53838e-46	4.66645e-46	2.72328e-46	-7.60555e-47	1.11968e-45	-1.0106e-45	-1.24812e-45	-7.10841e-46	-1.14213e-47	3.15917e-46	7.99396e-47	-1.7753e-45	3.98233e-46	2.3963e-44
-2.7882e-47	1.19247e-48	-2.91769e-46	-2.09852e-47	7.59738e-47	-4.08838e-47	3.5195e-47	-4.12361e-48	-4.43438e-47	2.949e-47	2.15323e-47	6.27527e-48	-4.07123e-47	8.16283e-48	-1.9945e-46	7.15046e-48	8.1071e-48	-7.69696e-47	4.19201e-47	-3.17793e-48	-1.55633e-46	1.45874e-47	7.59592e-47	-1.38248e-46	-1.83278e-47	-3.39121e-47	3.08211e-47	3.80706e-46	9.99478e-48	6.53103e-47	1.9088e-45
-3.11029e-47	1.0509e-48	8.18224e-48	-4.99308e-48	-2.09916e-48	-4.54359e-48	-5.76608e-48	-7.80317e-48	6.83977e-49	9.28595e-49	8.5761e-49	7.49636e-48	-2.19873e-48	-3.9609e-49	1.11822e-48	2.80565e-49	6.50632e-48	2.19057e-48	2.86093e-47	2.0465e-49	2.66077e-48	4.82185e-47	1.41605e-47	1.44674e-47	-5.78474e-48	8.91035e-48	-2.42599e-47	1.99598e-47	-8.29912e-49	-2.30009e-51	2.56266e-46
5.94568e-49	-6.05182e-50	-3.88425e-49	5.25895e-49	7.98205e-49	5.23445e-49	-1.78509e-48	-1.31224e-50	3.87487e-49	-8.69201e-49	6.15795e-49	1.81529e-49	2.30319e-50	-1.75885e-49	1.64579e-49	-3.85387e-49	1.64069e-50	-7.70521e-50	-1.47028e-49	5.17258e-50	-2.1093e-49	-1.57106e-48	4.74578e-49	7.58314e-50	4.37915e-50	-1.92376e-48	-7.84626e-48	4.23332e-49	1.46901e-48	1.68963e-48	2.35125e-47
1.49863e-49	1.49194e-50	-2.09016e-49	3.67674e-50	-2.46103e-50	-1.00132e-49	-5.861e-50	-2.35037e-50	1.84465e-50	-1.38853e-50	5.53735e-51	-1.94634e-49	6.53916e-50	1.01621e-50	-5.3019e-50	1.22181e-49	-4.55238e-50	-2.88322e-49	4.30487e-50	1.62214e-49	-6.01754e-51	-1.25447e-50	1.12983e-50	-9.30545e-52	-5.6098e-50	-1.49962e-50	4.67849e-52	-1.61117e-49	-3.17381e-50	3.21464e-51	1.93821e-48
-4.8111e-51	2.61128e-51	-3.85098e-51	-3.10083e-51	1.06313e-51	6.13165e-51	1.59622e-51	4.70028e-52	2.71836e-50	4.49151e-52	-1.86098e-50	-1.21967e-50	-1.0627e-50	2.43947e-53	-2.9642e-51	6.6431e-52	4.9005e-51	-3.0848e-52	-3.52044e-51	2.58803e-52	-2.67349e-51	7.39254e-51	1.52572e-51	-5.24448e-51	3.93288e-51	-8.67356e-52	3.16053e-53	3.02976e-50	-2.90645e-50	1.12148e-51	1.87494e-49
2.59757e-53	5.77901e-51	1.10826e-51	1.29927e-51	-1.54999e-52	5.08244e-53	-2.83532e-52	1.92541e-51	2.35065e-52	1.04265e-51	2.64456e-52	-3.73681e-52	-2.65122e-53	4.85102e-52	2.67717e-52	4.36678e-53	-6.86127e-53	1.13688e-52	6.60947e-53	5.29709e-52	-1.14658e-52	8.37352e-53	-6.01731e-52	-2.01164e-52	5.64191e-53	2.618e-52	8.298e-53	9.60007e-52	6.91612e-53	4.29058e-53	1.66188e-50
-5.32637e-54	-3.05518e-53	-4.21232e-54	2.67195e-54	1.51396e-53	1.64395e-52	-2.0357e-53	-8.9756e-53	7.98946e-53	2.28061e-54	1.54184e-52	4.22997e-53	1.34204e-53	3.74391e-53	8.75115e-54	-4.55515e-53	2.68482e-52	-2.03002e-53	-3.37153e-53	-8.11472e-53	-7.19842e-53	1.86654e-53	5.15066e-53	3.76393e-54	5.53093e-53	-1.01903e-52	7.70477e-53	-3.21673e-55	-3.83887e-55	7.76036e-53	1.57837e-51
6.06884e-54	2.8437e-54	-1.72072e-54	-7.68382e-56	-1.00414e-53	-1.37227e-53	1.38482e-54	-1.22935e-53	-5.93778e-54	7.88715e-54	-4.24506e-54	2.46149e-54	-1.13994e-53	6.57424e-55	-1.64954e-54	-1.16288e-53	2.21927e-54	2.16592e-54	-1.15933e-53	-5.77843e-55	7.5249e-55	-1.11124e-53	6.17381e-54	1.21088e-55	-8.14848e-55	-1.81755e-55	-1.29478e-55	3.58048e-53	1.24922e-53	-2.42338e-55	1.78401e-52
9.56662e-56	-1.3098e-54	1.08765e-55	2.61459e-55	5.96241e-55	-2.01205e-55	7.81558e-56	-1.20516e-55	2.21635e-56	8.13405e-56	-8.35486e-55	-3.36363e-56	1.06393e-55	1.74756e-55	-5.17827e-56	-1.77321e-56	5.58805e-56	1.70539e-55	-5.71542e-55	-2.32834e-58	4.33272e-55	-7.86112e-56	4.98183e-55	-3.26258e-55	7.10768e-55	-2.70417e-56	9.71155e-55	3.77959e-55	-6.47686e-55	-5.37049e-55	9.50128e-54
-3.6842e-57	9.52461e-56	-1.01664e-55	1.35582e-56	8.17192e-56	6.39941e-57	-1.00158e-56	1.76985e-56	1.44646e-56	-1.40836e-56	-8.60452e-56	-6.51611e-59	-1.23741e-55	-5.78246e-56	4.25147e-56	-1.42106e-55	-5.30544e-57	-7.71389e-56	-5.1484e-56	2.39312e-56	-1.29022e-56	-2.51343e-56	-1.75659e-56	1.13761e-56	6.9555e-57	1.00828e-56	1.95975e-56	1.97095e-56	-4.86895e-58	-2.21358e-56	1.11464e-54
-1.96404e-57	8.05492e-57	-2.65077e-57	2.17089e-60	6.01342e-57	9.0106e-57	-1.73167e-57	-1.12303e-56	1.53432e-57	-1.50525e-57	2.96148e-57	3.52789e-57	-6.41541e-57	-4.72356e-57	-1.19113e-56	6.64616e-57	-8.58463e-58	-1.26305e-56	4.66253e-57	7.98065e-57	5.15677e-58	-2.16004e-57	3.08806e-57	-1.49461e-57	-6.82663e-58	-3.33723e-57	-1.91758e-58	1.12927e-56	3.0735e-57	6.20681e-57	1.38058e-55
-2.81174e-58	-1.6273e-58	1.59885e-58	-2.23103e-58	-2.62362e-58	-4.63099e-58	-2.7262e-59	9.47911e-58	1.0372e-59	-5.49426e-58	-1.47398e-57	1.64474e-58	-9.83022e-59	1.71503e-58	8.61032e-59	-4.85979e-59	-1.47648e-58	1.98999e-58	4.58977e-58	-3.01049e-58	-3.39554e-58	4.84061e-59	2.74282e-59	1.9448e-59	1.01589e-57	3.59203e-59	3.25709e-58	7.27033e-59	-7.17583e-59	-2.89307e-58	8.48308e-57
1.51563e-59	4.58202e-59	2.90017e-60	-3.82293e-59	-2.01783e-59	-7.33147e-60	1.477e-59	2.05118e-59	4.8855e-59	1.30344e-59	-5.41257e-59	5.68661e-59	8.0729e-60	6.07822e-59	-5.04994e-60	3.03025e-59	-1.16197e-59	-2.25036e-59	6.34434e-59	-1.16171e-59	-1.31288e-59	-3.47237e-61	8.83816e-60	5.98116e-60	-8.96667e-60	3.63626e-60	5.85822e-59	-7.23688e-60	2.20812e-59	9.09973e-60	6.89068e-58
4.86855e-60	-6.18345e-61	8.02861e-60	5.15679e-60	-2.31623e-60	-2.81103e-60	-1.43639e-60	-2.64463e-61	-3.9675e-60	-5.95585e-61	6.48125e-61	9.57766e-60	-2.88938e-61	-2.82887e-62	2.04655e-61	3.99864e-61	-2.09266e-60	1.68147e-60	-6.10466e-60	4.68876e-61	-4.83314e-60	-1.09554e-59	-5.37245e-61	-1.49577e-60	5.24729e-60	-4.82296e-61	-2.91051e-60	3.52485e-61	-1.7028e-60	7.56023e-60	8.76358e-59
-6.22064e-61	1.74833e-61	2.7382e-62	-8.98028e-62	9.99906e-62	-1.04178e-60	-1.13523e-61	1.65329e-61	-5.45446e-62	2.08193e-61	1.15957e-61	-1.92866e-61	-5.29198e-61	-7.40355e-62	3.03707e-61	4.44877e-63	-1.85736e-61	-2.27988e-61	-1.07163e-62	9.7941e-63	-2.06803e-61	-6.75155e-61	1.54486e-60	-2.484e-62	2.61379e-61	-1.18136e-61	-6.88031e-62	3.94869e-63	3.36025e-61	-2.48149e-60	9.97332e-60
-2.41512e-63	3.8987e-62	1.96345e-63	2.29855e-63	5.33251e-62	-4.33707e-62	3.65259e-62	5.92809e-63	2.64577e-62	9.54071e-64	5.70645e-62	-1.75761e-63	1.01077e-62	8.85476e-63	4.5452e-62	1.3505e-62	5.87865e-62	3.84605e-62	-3.38009e-62	-5.43642e-63	-1.12807e-62	1.28556e-62	1.92812e-63	-1.96726e-62	-9.3769e-62	7.40976e-62	1.50766e-62	-1.51813e-62	-3.88929e-62	-3.64166e-62	8.04622e-61
1.60403e-65	-8.39391e-64	6.722e-64	2.50349e-63	6.68216e-63	6.19665e-63	-9.95578e-65	2.42715e-63	-3.75255e-64	-1.37252e-64	3.15207e-63	-1.16442e-62	-4.84021e-64	1.27318e-63	-3.2031e-64	3.49037e-64	1.99588e-63	1.11276e-63	8.41832e-64	5.08616e-64	-6.53127e-63	-1.08153e-63	4.05248e-64	2.71555e-63	-3.04169e-63	9.99174e-64	-1.43171e-63	1.01105e-63	-4.65659e-64	1.10208e-62	7.03347e-62
-9.45769e-64	-2.58784e-64	-3.21384e-64	2.80233e-65	-5.97325e-65	-1.42734e-64	6.73774e-66	1.05632e-64	-6.88081e-65	1.03652e-64	3.0012e-64	-8.67444e-65	1.21093e-65	-6.3913e-64	-1.45326e-64	1.63153e-64	8.17029e-65	-1.20438e-65	2.21194e-65	-9.83199e-65	1.05671e-64	-5.39182e-65	-2.80528e-65	-1.15324e-63	-9.89608e-64	2.18808e-64	-1.62759e-64	3.62329e-64	5.43427e-65	-1.10267e-65	6.74178e-63
-6.60872e-66	-4.90772e-65	-1.27216e-65	1.94e-66	-2.29157e-67	1.24356e-65	2.77151e-65	-2.70114e-65	3.18691e-65	2.20112e-65	3.65645e-65	-1.05775e-64	9.37086e-65	2.43287e-65	1.18379e-65	-4.20412e-66	1.84973e-66	1.89153e-66	6.17174e-66	-2.06462e-66	1.07014e-65	1.52157e-65	-3.27816e-66	4.27628e-67	4.02354e-68	-1.13166e-65	-3.84596e-66	1.43361e-64	-6.02472e-66	3.37259e-66	6.776e-64
-7.90047e-68	-1.33456e-67	2.14009e-66	-9.2925e-67	1.06032e-66	6.25409e-67	2.52528e-66	-2.79782e-66	-1.18502e-66	7.98572e-68	-1.06912e-66	1.20813e-65	1.98118e-66	-5.1008e-66	-2.76424e-66	-3.78609e-66	4.87001e-66	-2.17444e-66	1.2687e-66	9.25876e-67	-3.00127e-67	1.14885e-66	2.33196e-66	3.48767e-66	7.25537e-67	-1.08531e-67	-1.29942e-65	-9.90658e-67	9.38593e-67	-1.01807e-67	7.07052e-65
-1.61788e-68	-6.47942e-70	1.1424e-69	4.22407e-68	-5.9761e-67	-6.18871e-68	3.60457e-67	-3.42919e-68	-1.00699e-68	3.69342e-67	-1.30614e-67	9.5313e-67	-2.12412e-67	-3.39103e-67	3.83403e-68	2.07007e-67	-1.97426e-67	1.29339e-68	-6.83021e-67	1.84071e-68	-3.47429e-67	-1.3004e-67	2.41256e-67	1.66215e-67	-1.91819e-67	1.28992e-67	-2.79125e-67	-2.74089e-67	3.82223e-67	1.99506e-68	6.4474e-66
-2.14767e-69	1.08578e-69	-8.40782e-69	1.07892e-69	-9.15376e-68	-1.35648e-68	-1.19914e-69	-8.28733e-70	1.16511e-67	5.09907e-69	1.18204e-68	-4.71142e-69	-3.9859e-69	1.05035e-68	-3.63521e-68	4.30079e-68	-1.23634e-68	-1.28383e-69	-1.11232e-68	-3.77936e-68	7.13979e-68	3.36085e-68	2.72183e-69	3.50521e-68	6.33846e-69	8.58943e-69	7.80532e-70	2.38535e-68	1.91876e-68	6.61102e-68	6.82046e-67
5.86719e-70	-3.31472e-69	1.39074e-69	9.20242e-71	-6.08814e-70	-9.34857e-71	-4.52165e-70	-2.47384e-69	-1.33632e-70	9.49658e-70	-8.02916e-69	6.15584e-70	-1.05866e-68	-2.69938e-69	-1.86186e-69	1.48836e-70	7.88921e-69	8.0377e-70	8.31249e-70	2.03327e-70	-5.02047e-70	1.38679e-69	-5.37366e-70	-4.32359e-70	-2.79427e-69	-1.5374e-69	9.19559e-69	4.20306e-69	1.96122e-70	-4.7673e-69	6.93171e-68
3.77289e-72	2.66213e-70	5.42246e-71	-3.13409e-71	3.63091e-71	1.87377e-71	-2.19456e-71	3.49879e-70	1.24536e-70	3.80613e-71	-5.15262e-70	-8.23465e-72	6.68862e-71	-2.57453e-70	-6.99706e-72	3.14763e-70	4.31203e-71	1.6729e-71	-2.22438e-70	9.25352e-71	7.07333e-71	-1.55885e-70	1.37189e-69	-2.17791e-71	-9.84026e-72	-2.35686e-71	-2.0102e-70	-5.09416e-71	2.99323e-70	2.33472e-70	4.92789e-69
1.28447e-71	4.73106e-72	2.52895e-71	6.44971e-72	2.16882e-72	6.27022e-71	1.24798e-72	4.84522e-71	-1.84476e-72	2.94643e-71	-1.93158e-71	2.09794e-71	3.84336e-72	-5.72352e-71	-1.5285e-71	8.69049e-71	1.63264e-72	4.75791e-72	-4.76887e-72	-1.17629e-71	3.67653e-71	-1.16908e-71	1.74866e-71	1.06058e-72	1.22347e-71	-1.44611e-72	2.38761e-71	1.51605e-72	-5.52869e-71	2.05426e-72	5.85099e-70
3.10381e-72	-2.01275e-73	-2.04909e-72	-1.12557e-71	-3.83194e-73	-2.57391e-72	-4.75051e-72	2.03657e-73	-1.70255e-72	4.56694e-73	6.50939e-72	3.36241e-73	1.8633e-73	-6.47569e-73	1.54688e-72	5.15162e-73	2.27094e-73	2.76484e-72	-1.48804e-73	1.08069e-72	-2.04842e-73	-2.06221e-73	-2.78648e-72	2.8965e-74	-9.42904e-73	-5.26427e-73	2.33732e-72	2.22608e-73	2.64712e-73	-4.4358e-72	5.25997e-71
-7.15469e-74	1.09397e-74	-3.58698e-75	-7.79194e-74	1.79511e-73	-6.14376e-75	2.6986e-74	-1.13692e-74	-8.51575e-74	3.1103e-74	-1.57323e-74	-2.78917e-74	7.82111e-74	-2.32952e-74	1.55789e-74	-8.88299e-74	-5.41611e-73	5.64182e-73	-5.17906e-74	-3.85496e-73	1.03061e-73	8.14374e-74	2.61501e-74	-2.88519e-74	-2.13264e-74	-2.89029e-73	-2.31321e-73	1.90018e-73	-1.08959e-74	8.08258e-74	3.3598e-72
-1.27351e-76	-2.35235e-74	-1.61236e-74	1.43364e-74	-3.42069e-75	-3.88486e-75	-2.11108e-74	3.73527e-74	-6.09934e-74	-2.70211e-75	-6.80556e-75	7.44685e-78	-5.1558e-75	1.20378e-75	2.17675e-75	1.65917e-74	-1.29846e-75	1.01398e-74	-1.22472e-74	-2.53801e-75	1.72108e-74	-2.02069e-75	3.16749e-75	8.83123e-76	1.08111e-75	-4.01154e-74	3.10932e-74	1.10756e-74	5.23886e-75	1.90815e-74	3.72708e-73
-5.77738e-76	-1.06124e-75	1.96509e-75	-4.3161e-76	2.73955e-75	-1.33877e-76	-1.15911e-77	6.28826e-77	8.12845e-75	-8.9083e-76	-1.79064e-76	-3.38225e-76	-2.23413e-76	-3.19306e-76	8.89528e-76	4.79776e-77	5.3582e-77	1.34428e-75	-3.80888e-76	-2.41275e-76	-6.5469e-76	-1.62172e-76	9.99578e-77	-1.92778e-76	1.12448e-75	-1.4713e-76	2.79073e-75	1.0128e-76	1.32053e-74	-1.16746e-76	3.86157e-74
-2.01435e-76	-1.03593e-76	4.41662e-77	-3.92049e-77	-1.63604e-76	4.3955e-77	-1.05575e-75	1.64526e-78	3.48096e-77	-9.95857e-77	-1.9272e-77	-3.65677e-76	8.85915e-77	1.52607e-77	-2.15688e-77	6.31048e-77	2.63149e-76	8.25694e-77	1.26312e-76	1.09091e-77	4.09868e-79	-3.10411e-77	1.33873e-78	-1.77105e-76	2.08723e-76	1.84328e-77	-1.34344e-77	4.01889e-76	-1.08059e-76	-4.10381e-76	4.21498e-75
7.17548e-79	-9.57378e-80	-4.73022e-77	1.56559e-77	2.53348e-78	-1.85809e-77	-2.20077e-78	-1.77398e-78	-1.22721e-79	-7.84031e-81	2.17708e-78	-1.03325e-78	2.78464e-78	2.71591e-78	-2.59137e-79	-3.75876e-78	-8.87156e-78	2.72616e-77	1.96086e-78	8.29638e-78	-7.31161e-78	-2.64268e-78	-6.40054e-77	-4.11918e-78	8.78673e-79	-3.16528e-77	4.64457e-78	1.56955e-77	-4.28197e-78	-1.48532e-77	2.98196e-76
1.60507e-79	-7.67442e-79	-1.03126e-78	4.42179e-79	-3.04482e-79	-2.39015e-78	-1.45326e-78	-5.4786e-78	6.19207e-79	-5.87748e-79	-7.77394e-80	-5.20561e-79	-2.80058e-79	1.11773e-79	-4.85137e-79	9.4837e-79	-1.94346e-78	7.96607e-80	5.28091e-78	-1.57884e-78	-6.30168e-80	-9.16467e-79	-2.0813e-79	2.67863e-79	1.67473e-78	7.03715e-80	1.7645e-78	6.66791e-80	1.05558e-78	-1.06632e-78	3.1695e-77
-1.86159e-80	1.03958e-79	8.94413e-80	4.07781e-80	-1.4631e-80	3.05257e-79	-4.12637e-80	-5.41185e-80	-2.79227e-79	-2.23054e-80	4.78005e-80	2.72645e-79	-2.16988e-79	-9.06206e-80	-5.69514e-80	-2.19363e-81	2.27071e-79	-3.26189e-80	3.16905e-81	-2.35685e-79	-7.43191e-80	-1.27336e-80	-2.65124e-80	3.12095e-79	8.00282e-80	-1.96428e-79	-2.72567e-79	-1.0634e-80	-1.8596e-80	2.4287e-80	3.18354e-78
1.80118e-82	-4.79734e-81	-1.4304e-81	-4.01762e-81	5.16927e-81	-1.88216e-81	-4.56106e-81	9.19106e-81	1.29227e-82	-1.47886e-81	-1.23966e-80	1.98941e-80	-5.34266e-81	2.99192e-81	9.29886e-82	-1.02543e-80	1.00735e-81	-1.19348e-81	-3.26092e-81	2.10471e-83	5.479e-81	9.50723e-83	-6.4092e-81	-1.21864e-81	-4.59511e-82	-3.44242e-82	1.4837e-82	1.88488e-81	-3.53465e-82	1.11469e-80	1.17669e-79
9.68115e-83	6.06087e-82	6.15177e-82	2.24324e-83	6.84767e-83	7.63313e-84	-1.03461e-81	-1.4543e-81	-3.35657e-81	6.99147e-82	-4.63786e-82	-1.04219e-82	2.40167e-81	2.41201e-82	-1.19159e-82	-4.44809e-82	1.15996e-83	1.84752e-81	-5.65103e-83	2.33836e-82	-1.10538e-81	9.26481e-83	2.36549e-82	-2.66626e-81	-2.39496e-81	-4.51817e-82	-6.30058e-83	2.11247e-82	2.01009e-81	2.26401e-82	2.33439e-80
9.96937e-83	-7.96861e-83	8.84387e-84	-9.89239e-83	7.15503e-84	-3.97298e-83	-9.06034e-83	-4.21197e-83	2.97018e-83	-9.47246e-84	1.94078e-83	1.64578e-82	-2.18485e-82	-1.13586e-82	2.30528e-83	-1.2132e-83	-1.14119e-82	1.46358e-83	-1.68311e-83	6.12129e-84	-5.82028e-83	-1.48712e-83	1.39349e-82	-5.45589e-83	-1.91553e-84	-9.50793e-83	3.51195e-84	-5.14718e-84	7.99597e-85	3.26841e-82	1.90916e-81
7.79752e-84	1.23725e-84	2.28859e-84	7.55043e-84	-5.38994e-84	-9.75542e-84	3.44007e-83	-1.4851e-83	1.05937e-83	2.28981e-83	-3.31917e-84	-7.68319e-85	-4.93775e-84	-2.06104e-84	2.12126e-84	3.37035e-84	-6.46258e-84	9.06598e-84	-8.17326e-84	1.0059e-84	-1.59585e-84	2.90342e-85	-7.06465e-85	8.47208e-86	1.13956e-84	1.01674e-83	2.13318e-83	7.84035e-84	-1.28141e-84	-6.86153e-86	2.02555e-82
1.92538e-85	-3.4806e-85	1.42283e-84	5.98259e-86	6.37082e-86	-7.21078e-85	-2.74579e-84	5.94776e-86	2.80897e-84	1.93633e-85	-4.8106e-85	1.55834e-85	2.37617e-86	-3.42568e-85	1.25833e-85	1.13583e-87	-1.28193e-85	-2.86497e-85	-9.6443e-86	-3.29514e-86	2.51965e-85	-1.12691e-84	-3.08144e-85	-9.82381e-85	8.7016e-85	-8.21625e-85	3.67678e-86	6.1005e-86	8.05145e-86	-4.99608e-85	1.53293e-83
4.56336e-86	-7.02807e-86	6.83249e-86	-5.61913e-86	2.21652e-86	1.23106e-86	-1.67954e-86	3.37628e-85	1.73162e-85	-1.07773e-86	-1.42125e-85	1.9849e-85	5.11631e-87	-5.79161e-86	-7.13451e-86	2.73985e-86	9.46109e-88	-8.62214e-87	1.42658e-86	9.48944e-87	-5.24116e-86	-1.60872e-87	2.19992e-86	-4.762e-86	-3.95044e-86	2.57914e-87	2.73484e-87	4.51446e-86	-6.72332e-86	1.51282e-86	1.64495e-84
1.41403e-88	-1.44199e-87	1.50569e-86	1.11957e-86	-1.72897e-87	1.48512e-87	7.62854e-87	7.34157e-88	5.09165e-87	-7.43349e-87	6.16884e-89	1.1595e-87	9.22907e-88	-6.56911e-87	-5.74187e-88	-3.85402e-87	-1.36846e-87	7.59541e-87	4.27272e-87	1.26153e-86	7.92295e-87	-7.00924e-88	1.07984e-87	2.22035e-86	-9.29024e-88	2.70548e-87	-2.03149e-87	7.03982e-87	1.32832e-86	-5.00658e-87	1.53834e-85
6.00711e-88	2.73941e-88	-1.92386e-87	8.54443e-89	1.86139e-88	9.24993e-90	-4.89353e-89	4.36934e-88	-6.86503e-89	8.61623e-89	2.07224e-88	8.41963e-87	-2.52696e-89	-3.48873e-88	-5.92607e-89	6.75846e-89	-9.108e-88	-2.1565e-90	1.75672e-88	1.31833e-88	-9.39199e-89	4.56899e-88	1.07493e-88	-1.56839e-88	-1.79871e-87	1.26158e-88	2.90345e-89	-4.14214e-89	-9.59344e-89	1.53175e-87	1.85065e-86
-8.29942e-91	6.24793e-90	1.50649e-88	1.66519e-89	-1.70419e-90	-6.82504e-90	-6.31671e-89	-2.55682e-89	1.88329e-89	3.17517e-89	-7.79911e-89	-3.04512e-88	1.30948e-89	3.50123e-89	-1.33736e-89	-1.30748e-89	4.19554e-89	8.42956e-90	1.67505e-88	-1.96456e-89	-5.75407e-90	-5.45356e-89	-1.53792e-88	1.84046e-90	8.8456e-91	6.57069e-90	-1.68933e-90	4.55045e-89	-2.40658e-89	-1.0554e-89	1.32201e-87
-5.07441e-91	2.40987e-91	4.67695e-90	2.66446e-90	9.53575e-92	1.84904e-89	1.81564e-90	-6.49771e-90	2.69685e-91	2.51676e-89	1.09235e-90	1.71626e-91	-7.18662e-91	1.05567e-90	1.75134e-90	5.32311e-90	-1.25423e-90	4.15834e-90	5.98145e-91	1.14189e-89	1.99581e-89	4.24389e-91	1.61527e-90	6.3709e-90	-3.70424e-90	2.56607e-89	-9.47189e-90	-2.18544e-90	-2.84303e-90	-1.83539e-89	1.78556e-88
-3.50296e-91	2.03022e-91	4.53117e-91	-8.1648e-92	-5.82694e-92	-8.0001e-91	-6.99277e-91	-2.3293e-91	-4.07661e-91	2.15483e-90	1.49002e-91	-2.0882e-92	-1.30361e-90	2.56255e-91	4.71451e-91	5.06353e-92	-2.33698e-90	1.40888e-90	2.48813e-91	2.24096e-91	-1.24189e-91	3.22754e-92	-2.73693e-90	2.09474e-91	2.30364e-91	9.82964e-92	-1.25251e-90	1.07634e-90	5.20646e-92	7.63708e-91	1.84878e-89
-3.19442e-93	2.3679e-93	2.15176e-93	5.85359e-93	-1.76555e-92	6.40608e-92	1.05002e-91	1.14641e-91	2.38469e-91	-2.74252e-92	8.21941e-92	1.1902e-92	6.17852e-94	-2.48474e-92	9.14369e-93	1.29569e-91	3.94307e-93	1.24565e-91	9.43593e-94	-3.35797e-93	-3.00322e-91	5.61334e-94	-1.14999e-92	2.34038e-92	-1.5025e-91	6.44648e-93	-8.39054e-93	3.0028e-92	2.10133e-92	5.00015e-93	1.52882e-90
6.15034e-93	-8.93819e-93	1.09458e-93	6.11645e-94	-7.40435e-94	1.22132e-93	9.18562e-95	1.25608e-93	8.94751e-93	-2.246e-94	-4.07386e-94	-2.31084e-93	-5.46404e-93	-8.22817e-94	3.0599e-93	-4.68511e-93	1.98767e-93	5.12285e-95	-1.62483e-92	3.23209e-93	6.42895e-94	5.56236e-94	1.59161e-93	-3.33136e-94	-4.59626e-93	-2.7544e-93	-4.62198e-93	3.50183e-93	1.26874e-92	1.93933e-93	1.00771e-91
1.83388e-94	-2.88769e-95	-3.28615e-94	1.0625e-94	2.41663e-94	-1.01603e-93	-3.41062e-94	4.32241e-94	1.58792e-94	-3.04031e-94	4.16315e-95	4.118e-94	-1.13766e-93	-4.52222e-94	-4.05465e-94	-3.20373e-95	-6.11116e-95	9.03997e-95	3.63596e-94	1.34527e-93	-7.80988e-95	-1.8704e-94	-6.48879e-95	1.11613e-95	-5.59977e-94	4.22799e-94	-3.28961e-94	-3.61858e-95	1.95829e-93	-8.01109e-94	1.19307e-92
8.63867e-96	-6.29269e-96	-5.27163e-95	1.59794e-97	-1.01248e-94	-4.94097e-95	5.41981e-96	1.21976e-94	-6.46167e-96	2.30874e-96	9.62876e-96	-8.5468e-95	1.8879e-95	-4.67331e-96	-1.38809e-94	7.69118e-96	2.40561e-95	-1.00792e-95	-7.55195e-95	-7.73917e-96	-8.46674e-96	3.73103e-95	-6.37906e-97	-6.95473e-97	-1.41434e-94	7.26606e-96	-7.52103e-95	-1.83255e-95	-1.43572e-95	3.69776e-95	1.07786e-93
-1.01202e-96	-5.60335e-97	2.54465e-96	1.48457e-96	9.40039e-97	2.37693e-96	2.1611e-97	-4.46607e-97	4.35845e-97	-1.60936e-96	-8.0707e-98	-4.29437e-96	-1.80713e-96	-1.03223e-96	-5.52158e-96	7.15994e-97	-3.38003e-96	-5.73359e-96	-1.35749e-96	-3.46921e-96	2.64775e-96	1.30505e-95	1.81589e-96	2.19254e-96	1.06238e-96	-8.30518e-97	2.4332e-96	-7.5673e-97	-3.86093e-97	1.23238e-96	6.54268e-95
-2.40164e-98	8.39239e-100	4.64902e-98	4.26624e-97	4.40584e-97	1.23493e-97	2.2833e-98	3.35447e-98	1.79459e-96	-3.73222e-97	-4.10142e-97	1.00491e-97	4.2418e-98	-1.46598e-97	5.29373e-97	-1.18579e-98	3.92162e-97	4.35491e-97	6.33912e-97	-5.51081e-98	2.17445e-97	5.83443e-98	3.40404e-97	-1.43055e-98	5.26163e-98	-1.02942e-98	-2.24666e-97	6.92033e-97	-3.39669e-97	-6.48156e-97	8.64172e-96
-2.90448e-98	2.6728e-98	1.87791e-98	1.02349e-98	-4.8073e-99	1.66026e-99	-1.63896e-98	-9.94178e-99	1.08743e-98	6.18472e-98	5.9048e-99	-3.5487e-98	-3.65846e-98	1.29518e-97	4.86723e-99	-1.53831e-98	1.71147e-98	-2.67254e-98	-9.12342e-99	1.46925e-98	2.44945e-98	-4.03563e-98	4.76608e-98	2.90381e-98	9.89416e-99	9.93766e-100	2.40557e-99	-3.7668e-98	-1.57125e-97	4.54066e-98	8.80751e-97
-5.98411e-99	-1.72734e-100	-4.74499e-99	6.82694e-102	1.37844e-100	-5.14985e-99	7.07694e-100	3.05735e-100	-6.0627e-100	-6.14019e-100	1.77916e-102	3.13657e-99	-6.40734e-99	9.64673e-100	-1.87931e-99	4.95769e-99	2.18584e-99	-1.06972e-99	2.75366e-99	-1.30274e-100	3.01452e-100	2.48734e-99	1.06681e-99	3.04929e-99	-1.48176e-99	1.58705e-99	-2.53542e-100	-2.53288e-99	2.56189e-100	-5.59532e-100	5.54928e-98
1.81511e-100	1.85849e-100	4.01112e-101	-9.80057e-101	7.00257e-101	3.27747e-101	-4.30489e-101	2.1445e-101	-1.65169e-100	2.48167e-99	1.13512e-100	-1.54821e-99	3.13118e-101	-2.62993e-100	-8.62918e-101	6.08223e-101	1.02669e-104	3.49778e-100	2.73233e-102	-4.67978e-100	3.38587e-101	-2.55684e-101	1.24602e-100	6.27916e-100	3.01528e-100	-2.18633e-100	-1.29641e-100	-7.51023e-101	1.16863e-101	2.52732e-100	8.04451e-99
8.75456e-102	-4.03573e-101	9.02338e-101	7.0359e-104	-1.27785e-101	-1.56374e-102	4.22475e-102	-1.30082e-101	-7.79399e-102	-9.56645e-102	-3.57512e-101	2.50688e-103	-1.35123e-101	-3.06666e-101	-2.97192e-102	-4.69899e-101	9.04306e-101	2.40502e-103	-1.60926e-101	-1.27312e-103	2.39504e-102	3.60051e-102	-1.49092e-101	-1.41821e-101	4.23654e-101	1.67041e-101	8.6459e-102	1.09796e-101	-1.63563e-102	2.46951e-102	5.43272e-100
2.07692e-102	-7.92776e-103	-3.1168e-102	1.3002e-102	1.95071e-102	-1.42452e-102	1.03421e-103	-9.5622e-103	-8.24727e-103	-5.40801e-102	2.35578e-103	4.95677e-103	1.20382e-102	-1.22698e-101	-1.88132e-103	-1.46974e-102	1.07848e-102	4.02109e-103	1.04898e-102	-3.86087e-103	-4.335e-102	-1.87756e-103	1.66426e-102	9.20724e-102	-6.85819e-102	1.41662e-102	9.05834e-103	9.84897e-102	2.26685e-102	2.18657e-103	7.36421e-101
4.15564e-103	1.11458e-103	3.92993e-103	3.21949e-104	3.97339e-103	-1.95754e-103	2.55668e-103	-5.38211e-105	-5.28917e-105	-2.72292e-103	-6.4789e-105	-5.02231e-105	-5.0253e-104	-1.12553e-103	1.79341e-104	-4.67882e-104	3.99349e-104	-3.61251e-103	7.33819e-104	-1.97162e-103	-7.2432e-103	-1.46083e-104	-2.16105e-103	1.89025e-103	-3.9368e-103	3.9218e-104	1.66841e-104	-1.68716e-104	-2.50764e-103	-3.91877e-105	4.85989e-102
-7.47351e-106	-1.30999e-104	-4.10536e-104	4.40801e-105	-9.83549e-107	2.0729e-104	4.05381e-105	-3.80756e-104	-1.00418e-104	1.25947e-104	-4.34794e-105	-2.02069e-104	1.60558e-105	-6.0664e-104	-8.3419e-105	4.39525e-106	3.48828e-104	2.85558e-105	-4.32259e-105	2.6724e-105	2.36291e-106	3.44285e-105	-2.66414e-104	6.48634e-104	-1.79168e-104	1.75706e-103	9.69878e-105	-1.29811e-104	2.42553e-104	9.94498e-105	6.30928e-103
3.88887e-106	-1.71606e-107	1.5924e-105	5.50707e-105	-1.98222e-106	-1.04303e-105	1.48074e-106	-5.97627e-106	-7.0882e-106	1.24492e-104	4.10586e-106	2.43033e-106	1.57758e-105	1.87947e-105	-3.7324e-106	-1.14836e-105	4.99602e-106	5.74932e-105	1.70613e-105	-1.09299e-105	-8.5401e-105	6.25377e-106	-1.28348e-107	2.68847e-105	4.22689e-106	6.34671e-106	1.33149e-105	2.67252e-106	9.31927e-106	-1.7002e-106	5.29556e-104
-2.34503e-107	-8.34581e-108	-2.95979e-107	-3.58958e-107	-1.02701e-106	1.4415e-107	-3.46895e-108	1.07488e-105	1.08108e-106	8.90415e-107	1.15195e-106	1.57143e-106	-8.52637e-107	5.3276e-107	6.5606e-107	-4.38025e-107	8.82103e-106	-1.03826e-106	2.13748e-107	4.77284e-107	-1.98763e-107	1.97522e-106	-1.82577e-106	3.38807e-108	1.72577e-106	2.59097e-106	-1.86995e-107	-2.59252e-106	-2.66569e-107	-8.65965e-106	5.07083e-105
1.00642e-107	-1.70049e-108	1.44839e-108	-2.40782e-108	2.79582e-107	8.09717e-108	6.95717e-109	4.77721e-108	9.8562e-107	2.03006e-108	-1.03667e-107	-1.69328e-108	6.58027e-109	-1.06083e-108	-4.81558e-107	-3.46348e-108	5.39773e-108	-4.13946e-108	-7.71984e-109	-4.66918e-109	3.74911e-107	1.70754e-107	-5.78111e-108	-8.83423e-107	-4.35001e-108	3.38573e-109	-1.16554e-107	-1.72142e-109	8.58342e-108	1.71815e-107	4.24886e-106
1.3849e-108	-4.32554e-109	-7.84616e-109	-4.67374e-110	-1.52708e-109	-8.65287e-110	4.74763e-108	2.76129e-109	3.76177e-109	3.5016e-108	5.3418e-109	4.61817e-109	-3.06573e-108	-6.88366e-110	8.57272e-109	-1.11593e-108	6.81025e-108	-4.76179e-109	7.19932e-109	-9.06494e-109	-1.67906e-109	7.29129e-110	-5.18915e-108	-4.09024e-109	5.64264e-109	4.47311e-109	-5.78462e-108	-8.5348e-109	1.84698e-108	-1.31016e-108	4.3452e-107
-3.69409e-110	-5.60437e-110	4.53482e-110	-6.44229e-110	7.26606e-110	1.93597e-109	-1.91872e-109	-6.2749e-110	4.58577e-110	7.39582e-111	-3.14669e-111	3.08462e-110	3.20367e-111	-1.26779e-110	-5.3793e-109	1.86852e-109	2.44551e-111	-5.50541e-113	7.22094e-110	7.80467e-110	-5.05841e-109	1.28228e-109	5.88919e-110	1.54428e-109	3.04036e-111	3.95457e-109	4.71582e-110	2.85454e-109	-4.25925e-110	-3.83319e-109	3.70871e-108
4.2859e-112	-4.64297e-110	7.02608e-111	1.02943e-111	2.10623e-112	1.42212e-110	1.08208e-111	-1.76647e-110	-1.24313e-110	-5.74749e-112	-2.57635e-112	9.44719e-111	-2.39063e-111	8.77125e-112	1.09527e-110	7.2237e-111	6.48499e-111	-8.48533e-111	-1.04218e-110	-5.57841e-111	4.88379e-110	-5.3691e-111	-2.3232e-110	-7.86711e-110	-9.95606e-111	5.39199e-112	6.88338e-113	-3.19827e-111	2.18319e-110	2.09871e-110	3.75909e-109
9.94692e-113	1.19049e-112	8.16943e-112	1.09233e-111	1.30696e-111	-7.01236e-112	-3.4747e-111	-8.01597e-112	-3.30981e-111	-1.90942e-113	1.11539e-111	1.88602e-112	-2.47605e-112	9.33014e-114	3.13316e-114	1.68461e-111	3.25667e-111	2.10389e-111	7.10965e-113	7.76639e-113	1.25514e-111	-1.56211e-111	3.59575e-112	3.07366e-113	-1.78918e-112	1.08837e-111	-6.38641e-112	1.10092e-111	8.48746e-112	1.82327e-111	2.93856e-110
-1.73571e-113	9.85161e-113	2.76658e-114	-1.70132e-112	5.24873e-113	1.52098e-113	-3.02821e-114	3.07998e-112	-2.35896e-112	7.04105e-114	2.52927e-113	-1.17812e-113	1.00155e-112	2.5123e-113	-2.92856e-112	6.22968e-113	5.14282e-113	4.93587e-114	-1.23167e-113	-1.46116e-113	-5.62055e-113	3.47174e-114	1.93995e-114	1.74292e-112	1.12566e-112	-4.47661e-114	-2.84418e-112	-3.26283e-113	-5.12995e-113	1.02288e-113	2.24276e-111
-5.29153e-114	-2.54104e-113	3.2349e-114	1.45015e-114	-6.00246e-114	-3.34027e-114	5.18242e-114	1.65656e-114	-1.23507e-114	-1.61676e-113	2.42145e-114	6.78373e-113	2.64243e-113	-3.63393e-115	4.03695e-114	-1.30134e-113	1.52618e-113	-7.82766e-115	1.2206e-114	1.21259e-114	3.01312e-113	3.84116e-114	3.3594e-114	-3.4059e-113	-2.8694e-113	-1.99395e-113	-4.03364e-114	8.05571e-114	5.07073e-113	1.57719e-114	3.85944e-112
-1.99949e-116	-9.9356e-115	5.70234e-116	-4.92246e-115	-2.53322e-116	-7.52073e-116	-5.84169e-115	7.47162e-116	-6.43134e-116	3.70123e-115	7.21947e-116	1.17542e-115	4.16287e-115	1.88077e-115	-1.70742e-114	-6.44021e-115	-3.11902e-114	-7.34568e-115	-1.2973e-115	-5.18431e-116	-1.49361e-116	1.53356e-115	4.25101e-115	-1.29015e-116	-1.94777e-114	6.52058e-115	8.23488e-116	-2.91756e-115	1.29966e-115	-1.15646e-114	1.4804e-113
-7.72004e-117	-4.22113e-116	1.61194e-116	4.86819e-116	-2.06055e-116	2.37377e-116	4.59378e-116	-7.68577e-117	2.53206e-115	9.51187e-117	-6.13253e-116	-1.81468e-117	-1.78925e-115	-4.20775e-117	-3.49142e-116	-1.7582e-116	3.66197e-116	-3.40714e-115	6.84946e-116	7.56581e-116	-8.56813e-117	2.47942e-116	-1.20587e-115	5.92014e-116	-1.26572e-115	-6.88527e-116	5.14569e-116	9.18401e-116	2.25018e-118	-5.77433e-116	1.90551e-114
-1.24253e-118	8.82617e-118	6.60947e-116	-4.84671e-119	-1.42094e-117	-2.81731e-117	-4.96493e-117	-2.73378e-117	2.0609e-118	-8.62639e-117	5.38556e-117	-3.21272e-117	-8.4249e-117	-4.05752e-117	3.82516e-118	7.67212e-121	4.47561e-117	-7.15824e-117	7.09437e-117	-5.43078e-117	5.27794e-117	7.7118e-117	-2.17528e-117	7.75454e-117	-8.93401e-118	-5.49453e-117	-1.33109e-116	2.02344e-118	-2.2479e-117	2.81988e-116	2.0681e-115
1.64825e-119	3.41709e-118	-7.67485e-118	1.80974e-118	-1.00987e-117	-2.23372e-118	3.17488e-118	-4.28351e-118	-3.6955e-118	-5.16712e-120	1.00481e-117	1.98246e-119	-1.82981e-118	-1.70415e-118	9.52983e-118	-7.71128e-119	7.3427e-120	-4.86721e-118	-1.77927e-118	-4.09595e-117	1.85806e-118	-1.1243e-118	-7.285e-118	-6.13496e-118	-2.19868e-117	-4.05631e-118	1.50354e-118	-3.1806e-117	-2.31443e-118	-4.35569e-118	1.9079e-116
1.42073e-119	-5.22275e-119	-5.38458e-119	-3.06986e-121	4.12433e-119	-3.2298e-120	-1.55738e-118	-3.56077e-119	-2.48357e-119	8.26393e-119	1.53593e-119	-2.30427e-118	-3.72031e-118	4.50331e-121	2.70426e-119	2.03753e-119	-4.51822e-120	-3.74086e-119	-3.27686e-119	6.55675e-120	1.79841e-118	-8.04295e-119	1.01219e-120	8.29806e-119	-8.07894e-120	-1.5378e-118	6.32346e-119	-6.39378e-119	9.34864e-120	-5.75481e-120	1.85922e-117
3.09858e-120	2.35353e-120	-5.88099e-120	4.10786e-121	-5.63356e-120	3.06034e-120	2.66747e-120	-1.84343e-120	2.31953e-121	-2.00964e-121	-2.52657e-122	5.46283e-120	1.16159e-119	4.45878e-121	-2.81909e-120	-4.42256e-120	1.07662e-119	-9.31106e-121	3.34533e-121	1.31315e-119	2.75909e-120	-4.25627e-120	1.08566e-119	-1.38745e-119	3.56025e-119	-1.58441e-120	9.16434e-121	-9.39448e-120	4.28087e-120	7.41519e-120	1.66277e-118
-1.44749e-121	-1.31968e-121	-2.10259e-121	-2.00439e-123	-1.31382e-120	-9.96348e-121	-5.42331e-122	2.35723e-122	1.15555e-120	3.07307e-121	6.53553e-122	-9.30979e-121	-5.24713e-121	3.75302e-121	-2.13595e-121	-2.83222e-122	2.33578e-121	8.42356e-122	-2.64643e-122	7.6174e-121	-2.57509e-121	-1.65255e-121	-3.79061e-122	3.00175e-121	-2.96767e-121	1.41724e-120	-1.60277e-122	4.50023e-121	2.22805e-122	4.67897e-121	1.10152e-119
-6.31347e-124	1.13746e-121	-1.46339e-121	-7.55199e-124	2.41073e-122	-3.55819e-122	1.00164e-121	-2.64242e-123	-4.26713e-122	-1.75631e-122	-1.96067e-122	1.06793e-122	-3.45086e-123	4.60466e-122	-4.38771e-123	-1.79853e-123	1.27912e-122	-2.47416e-121	-2.54334e-122	-5.16284e-122	-2.66205e-122	2.12603e-122	6.11897e-122	2.12517e-122	-9.00632e-123	-6.73429e-122	-2.35952e-121	-5.67228e-122	1.2978e-122	1.09782e-121	1.52955e-120
-6.63999e-124	9.46131e-123	2.46874e-123	-8.06885e-124	1.14624e-123	3.39367e-123	-2.72813e-124	-2.35556e-123	2.587e-123	-4.84362e-123	-6.22737e-124	7.50724e-123	-5.90204e-124	2.84002e-122	1.88975e-123	-3.39832e-123	-8.43488e-124	1.06122e-122	8.2581e-124	-3.08243e-123	-4.46428e-123	-2.88698e-123	5.66205e-124	-1.55388e-123	3.41507e-123	-7.16188e-124	1.618e-123	6.44033e-124	-3.06409e-124	5.63041e-123	1.07574e-121
8.6595e-126	1.19986e-123	-1.28167e-123	-1.55802e-124	4.84563e-124	7.39646e-124	-6.738e-124	-8.4323e-126	-7.66812e-124	3.78131e-125	-8.08225e-125	-2.42975e-125	-6.98237e-124	1.72424e-123	-1.22722e-124	4.59716e-125	4.57548e-124	1.37532e-124	-2.6464e-124	-2.86932e-124	4.00092e-124	-9.65757e-126	1.7708e-124	-1.34806e-124	7.98528e-125	-6.95162e-125	-2.97277e-124	-2.3098e-124	1.04738e-124	4.30725e-125	1.07471e-122
-4.68655e-125	2.98009e-125	1.05889e-125	6.26269e-125	5.34667e-125	5.52285e-126	9.59653e-125	2.1438e-125	-1.84713e-128	2.12989e-124	1.63273e-125	3.69324e-126	4.27473e-126	-2.68046e-124	4.7253e-125	-5.19139e-126	2.99551e-125	-3.51066e-125	-5.53946e-125	-5.2967e-125	-1.48039e-125	-4.62468e-126	2.7481e-125	-6.99653e-128	4.58732e-125	2.35645e-125	3.55432e-125	-7.41878e-126	-1.1676e-125	-2.93009e-125	1.25785e-123
8.67227e-127	-7.1283e-127	-1.29855e-126	3.60763e-126	1.29249e-125	-3.98192e-127	6.4074e-126	-1.6702e-125	-5.36607e-126	3.35923e-127	-3.71021e-126	3.99885e-126	-2.16257e-126	-4.48464e-126	1.02709e-126	-6.70388e-127	-1.51982e-126	-1.95367e-125	3.08875e-127	-2.0581e-126	6.89458e-126	6.62636e-127	-8.89478e-126	-4.78279e-127	-5.5878e-128	-2.28774e-127	-6.99188e-127	4.84981e-126	-3.21373e-126	2.04683e-128	1.14096e-124
2.4349e-127	3.26575e-127	-3.61161e-127	5.22306e-127	1.16315e-127	4.29906e-128	-2.69299e-127	-3.83317e-128	-3.21582e-127	-2.30901e-128	5.91106e-127	-3.70149e-127	1.48259e-126	1.90433e-127	-2.38201e-127	-8.03084e-127	7.0811e-128	2.95172e-127	-2.9196e-128	1.27334e-129	-1.72837e-127	1.44321e-126	-2.99988e-128	4.76598e-129	1.06507e-127	2.47765e-127	-1.98381e-127	-8.37488e-127	1.3834e-127	5.37092e-128	9.57016e-126
-1.99321e-128	4.00761e-129	9.35017e-131	-6.97781e-128	9.64949e-129	1.08119e-128	3.78645e-129	-2.7938e-128	-3.02769e-129	-2.42387e-128	-8.34259e-128	6.06207e-128	1.85541e-129	1.25976e-128	2.65674e-129	4.25218e-128	-8.59087e-128	2.99022e-128	3.57261e-129	-1.72848e-128	-4.52878e-128	-1.67549e-129	5.82229e-129	1.97408e-128	-3.9739e-128	8.24245e-129	-3.86807e-129	4.26196e-128	6.07048e-128	5.27197e-129	7.46582e-127
-1.10132e-129	2.70201e-129	-8.23787e-129	-2.86502e-129	-6.89446e-130	-1.35167e-128	1.91729e-129	3.44108e-130	-7.50503e-130	2.79091e-129	1.33618e-129	-1.00118e-128	-5.97733e-129	1.92004e-129	9.67129e-130	-2.15461e-130	6.53075e-129	-4.11611e-129	-9.32392e-130	7.08228e-131	-4.29426e-131	-1.85149e-130	1.92972e-129	3.89491e-130	-3.4396e-130	2.32322e-130	-1.75671e-130	4.17117e-130	-5.13524e-129	1.03346e-130	7.59481e-128
-3.0729e-131	5.18242e-131	-1.25205e-130	-3.16444e-130	1.21206e-130	5.71329e-130	3.81004e-131	5.75803e-131	1.47557e-130	1.48155e-130	3.11024e-131	2.85423e-132	-1.01094e-129	-4.04975e-130	1.19089e-130	6.044e-130	3.44594e-130	1.11394e-131	-6.66856e-130	-1.79336e-130	4.45014e-132	5.56964e-130	8.81856e-131	-9.19053e-131	2.06621e-130	8.60644e-131	-3.28983e-130	4.12802e-130	-2.04585e-130	2.67162e-131	6.9907e-129
1.4146e-131	-3.59911e-131	-9.58207e-131	1.08087e-131	1.51332e-130	-1.36941e-131	1.43397e-131	1.03516e-131	3.50812e-133	-4.68104e-131	2.55027e-132	-4.79523e-131	-1.36038e-132	-1.64338e-130	-2.86474e-131	3.08562e-133	2.42328e-131	2.58167e-131	-1.59013e-131	-1.26085e-131	4.61144e-131	-5.24642e-131	-3.27478e-132	-1.55274e-131	-1.33219e-131	5.31667e-133	7.73972e-132	1.53181e-132	1.01504e-132	2.56928e-131	8.84575e-130
-1.07861e-132	-2.55688e-133	1.16215e-133	-6.81694e-133	-1.19184e-131	1.80056e-132	-2.27846e-132	2.41385e-132	1.67348e-133	-4.54405e-133	-5.96574e-133	5.86524e-134	5.12515e-133	-5.82764e-132	-5.05303e-132	-3.14355e-132	4.69034e-132	-1.02273e-134	1.07253e-132	-2.84652e-133	-3.52922e-133	-7.07206e-134	-1.28809e-133	2.76659e-133	2.67409e-133	2.27405e-133	9.63153e-133	1.30599e-132	1.53176e-132	-2.98188e-133	4.78379e-131
-3.73266e-134	-8.17717e-134	-2.59075e-133	-2.2441e-134	-1.67731e-133	1.60584e-134	4.94992e-133	-1.7782e-134	-6.99085e-134	9.53234e-133	7.16673e-134	1.85938e-133	-1.41887e-133	-8.97031e-134	5.42149e-134	-7.66788e-134	-1.20273e-133	-2.05877e-133	9.63935e-134	5.80125e-133	-3.97993e-135	-2.49464e-132	-2.92686e-133	6.74097e-134	-7.049e-134	-3.48927e-134	-9.79564e-134	1.69611e-133	1.69876e-134	1.37584e-133	7.12932e-132
4.70031e-134	1.48396e-133	2.39245e-135	-3.16451e-134	-3.7567e-135	-1.52147e-134	2.07164e-134	5.43954e-135	2.08921e-134	-1.49621e-134	2.2533e-134	2.68948e-134	2.22678e-134	-1.35065e-134	-1.07858e-134	-1.88528e-134	5.56722e-135	7.04004e-135	-8.71082e-135	6.48317e-135	1.61358e-134	1.06739e-134	5.84894e-135	1.18412e-133	-1.17854e-134	-1.17671e-133	7.74771e-135	2.91536e-135	-5.73168e-134	1.63687e-135	8.03204e-133
-1.3389e-135	7.55323e-138	-2.63182e-136	7.35157e-136	3.31098e-136	-7.62476e-137	-9.75672e-136	4.39521e-135	-1.19898e-135	-8.78644e-136	-7.40542e-137	4.9524e-135	1.13481e-135	-4.60404e-136	-1.55763e-135	-2.39475e-135	2.52349e-136	1.65017e-136	-7.19368e-137	-2.77186e-135	-4.97816e-135	-4.4646e-136	5.91725e-135	4.5638e-136	1.042e-137	7.55542e-136	-1.59386e-135	5.0983e-135	-1.11592e-136	-2.6504e-136	4.36689e-134
-3.67774e-136	2.15217e-138	-3.00284e-137	5.49943e-137	-3.00172e-137	2.33373e-136	-1.80072e-136	-1.13304e-136	-4.79125e-137	3.77522e-137	5.6702e-137	-4.00436e-137	-9.50734e-137	3.82491e-137	3.21453e-135	-2.65456e-136	-1.13471e-137	1.25993e-136	1.37481e-137	-9.99784e-137	2.62614e-137	-1.21831e-136	2.85983e-137	6.75236e-137	3.80371e-137	-2.84471e-136	4.45255e-137	4.98033e-136	6.15433e-137	-3.82406e-138	6.23315e-135
5.70246e-138	-1.87078e-137	-9.9731e-138	-1.05508e-137	-4.84929e-138	-6.1697e-138	-3.75729e-138	-4.69642e-139	5.54731e-138	-4.24827e-138	4.60899e-138	3.80778e-137	-2.93151e-137	-3.23899e-137	-8.30346e-138	-2.48439e-138	-7.89607e-138	1.76968e-136	-7.59092e-138	-5.59284e-138	-9.30811e-139	-7.99623e-139	4.61276e-138	2.38355e-138	-1.1948e-137	-3.96684e-137	-5.13612e-138	2.55158e-137	4.88426e-138	5.08766e-138	4.8417e-136
8.49512e-139	1.23105e-138	-3.77033e-139	1.23131e-138	3.80501e-138	-3.4229e-139	3.2397e-138	1.87088e-139	4.39984e-138	-6.80736e-140	-1.63832e-138	4.43197e-138	-2.45508e-138	-2.76765e-139	5.78932e-138	6.67643e-139	-2.74306e-139	5.67148e-139	-2.64056e-138	2.91342e-138	6.14095e-139	1.27505e-138	4.08875e-138	-2.47452e-139	2.27402e-138	1.51836e-138	-1.2244e-139	2.55989e-139	2.39201e-138	-2.15488e-138	5.23285e-137
-1.6242e-139	4.38819e-140	1.43584e-139	2.63391e-139	-8.18546e-140	1.33045e-139	1.13032e-139	-5.30582e-139	-4.66065e-140	1.87903e-140	-1.67277e-139	-8.64809e-140	1.16672e-139	1.92732e-140	1.66203e-139	5.2823e-140	1.72175e-140	-2.76692e-140	-1.79652e-139	8.22518e-140	5.67009e-141	-4.06365e-140	-5.50756e-140	-1.12118e-139	-2.69034e-139	1.32224e-139	-1.52135e-139	2.30022e-139	4.40069e-141	3.21589e-140	3.48618e-138
6.2326e-141	-4.43611e-141	-1.28771e-142	-2.57607e-140	-2.80324e-140	3.11418e-141	6.312e-141	6.26583e-142	-1.30814e-141	6.50594e-141	7.65444e-141	3.88508e-141	5.56733e-141	-1.12956e-141	-4.08859e-141	3.00181e-141	-2.43692e-141	-4.4829e-141	2.12208e-141	1.14235e-141	1.71685e-140	-6.43041e-141	-4.76019e-140	-4.01073e-141	1.36207e-140	-4.27584e-141	6.44842e-141	1.27277e-141	-8.2365e-142	-1.48315e-140	2.34453e-139
-7.80694e-143	2.13648e-141	-1.40428e-142	5.08293e-144	-1.2334e-141	2.20093e-142	6.09508e-142	-4.41803e-142	-2.62918e-141	-9.89544e-143	9.03256e-142	1.35366e-141	-9.33714e-143	-3.67058e-142	-1.32985e-141	-6.33004e-142	-8.8461e-141	9.25355e-143	-1.66756e-141	-6.45099e-142	-5.89539e-142	1.81939e-141	1.66732e-142	-3.68152e-142	9.78e-142	-2.51559e-142	-1.96326e-143	6.38761e-142	-1.61007e-141	-1.17742e-141	3.11437e-140
4.29972e-143	-8.7407e-143	2.7665e-143	-1.06083e-142	6.57029e-143	-1.09354e-143	-3.96914e-143	-3.21173e-143	1.14335e-142	-4.45135e-142	2.72871e-142	-2.08073e-142	2.87134e-144	-1.62418e-144	-2.54318e-143	-4.87899e-143	3.75844e-143	6.01298e-143	-3.7735e-142	-1.05976e-142	-5.60621e-142	1.21107e-142	5.03743e-142	6.15575e-143	1.68786e-143	2.76975e-144	-1.06098e-142	-2.54987e-143	2.55246e-142	5.59481e-143	3.82224e-141
2.51173e-144	5.58539e-145	-3.52552e-146	4.61966e-144	1.92284e-144	-2.46621e-143	-5.61393e-144	-3.94441e-143	2.94893e-143	-1.95277e-144	3.19104e-145	5.52454e-144	2.68043e-144	2.15095e-143	1.2052e-143	2.94318e-143	-1.1582e-144	-2.82688e-144	4.42233e-144	-1.98411e-143	-2.38072e-143	9.1411e-144	-5.88206e-145	4.47269e-144	6.4573e-145	-1.67681e-143	-3.84164e-143	1.412e-143	-5.29491e-144	-5.23987e-144	3.2907e-142
4.46619e-144	2.75751e-145	-1.1321e-144	1.45265e-145	1.5152e-144	9.88878e-147	-2.77439e-144	8.53583e-146	4.79285e-144	-9.61202e-145	-1.02082e-144	1.13537e-145	-2.04236e-144	3.75128e-145	3.4265e-145	-5.70577e-145	-3.24084e-145	-6.06972e-146	3.94142e-144	-3.55238e-144	8.91935e-145	9.56662e-145	-1.06353e-146	1.929e-144	9.68254e-146	1.34749e-146	1.63569e-144	-4.27843e-145	-2.79002e-145	6.19999e-145	3.53629e-143
-4.62341e-149	6.61657e-146	-5.87152e-146	-1.2393e-146	-7.69236e-147	3.78318e-147	-5.15127e-146	4.76449e-145	-1.46525e-146	2.05207e-145	1.32553e-145	1.22295e-146	-1.12827e-145	5.1376e-147	2.41179e-146	-4.73964e-145	-9.20637e-147	1.54022e-147	1.38159e-146	1.56126e-145	2.8292e-147	-3.23132e-146	3.68813e-146	8.33872e-146	1.5517e-145	7.39773e-146	-8.15649e-146	-6.56821e-147	2.60345e-145	6.67901e-147	2.57785e-144
-1.89218e-146	-6.27039e-147	-3.96126e-148	9.56297e-150	-3.0207e-148	-1.57402e-147	-3.11488e-148	1.04418e-146	7.16772e-147	-5.6862e-147	-2.26086e-146	-4.20925e-147	-5.90057e-147	9.84726e-147	2.84216e-148	7.01499e-147	-1.68974e-147	-5.50702e-147	-7.44079e-147	1.21141e-146	-3.67391e-146	-5.60793e-148	-3.41392e-147	-8.26738e-147	5.08401e-147	-6.6381e-148	1.45706e-146	-2.45581e-148	-1.15888e-147	1.87908e-146	2.17192e-145
1.78083e-148	-4.38476e-148	-6.43318e-148	1.99763e-148	-2.15455e-149	-1.06415e-148	1.36001e-149	2.37322e-147	-1.87837e-148	2.40931e-147	1.14383e-147	-8.07524e-149	-3.39946e-148	-1.04452e-147	1.30142e-148	-3.81184e-147	1.17491e-147	-3.11034e-148	3.95616e-149	-6.75639e-148	3.23623e-148	-3.26048e-148	-2.77831e-149	-3.28949e-148	-8.5374e-148	2.3725e-149	2.15202e-148	1.52148e-148	-9.81211e-148	4.65953e-149	1.86028e-146
3.26297e-150	-5.7481e-150	9.83511e-149	9.01479e-149	-7.60437e-149	-2.10153e-150	-1.26057e-148	-3.27191e-148	-2.00135e-150	-3.61752e-151	-1.07173e-149	4.24946e-149	-1.94855e-150	1.08212e-149	-7.05617e-149	-2.03865e-149	1.03829e-148	-4.82778e-149	5.76452e-150	-1.19367e-149	-6.22963e-151	2.98437e-149	1.01765e-148	-6.22006e-149	2.62719e-148	2.60926e-148	-5.18622e-149	2.73289e-148	1.88787e-148	2.41012e-149	2.31412e-147
3.20697e-150	-5.06458e-152	1.33042e-149	-2.99728e-151	-7.51937e-150	1.21108e-149	-2.9414e-150	-6.66788e-151	5.2433e-150	-1.5194e-149	6.07444e-150	-1.95714e-150	1.33459e-150	1.64891e-151	1.19504e-152	-4.36358e-150	1.38654e-150	-1.98351e-149	5.18807e-150	-1.49441e-149	1.9606e-151	5.03149e-150	6.36586e-151	1.12086e-149	-5.19455e-150	-1.99745e-149	-3.51667e-149	-1.4095e-150	-1.93899e-150	-2.7205e-151	1.96827e-148
6.90542e-151	3.15261e-151	-3.27694e-150	-1.21972e-152	-2.64332e-151	-2.0392e-151	-9.37564e-152	6.39475e-152	-1.82471e-150	2.90598e-151	4.81864e-152	2.80975e-151	6.2889e-152	-4.24008e-151	-1.81945e-150	-5.49207e-152	-2.30684e-151	2.56561e-153	2.07589e-151	-6.24042e-151	5.60073e-151	1.24906e-150	4.48432e-152	-1.05747e-151	1.22435e-151	-1.5563e-151	5.2685e-150	-6.07432e-151	-3.40118e-151	3.54655e-150	2.27919e-149
9.36116e-153	-2.40394e-151	3.85752e-153	-3.06597e-151	1.38628e-152	2.68137e-152	-6.41942e-152	2.92972e-153	3.26146e-153	3.24039e-153	8.57509e-152	1.64174e-151	4.96433e-152	7.76912e-152	2.39835e-153	-6.21908e-152	-2.00992e-151	-8.86593e-153	-2.11768e-154	-3.09272e-151	1.97041e-152	2.52985e-151	1.55093e-151	3.74984e-152	-1.11031e-152	-7.97668e-154	3.36274e-153	-1.0579e-151	-1.78045e-152	-1.59842e-152	2.25582e-150
-2.79843e-154	2.74215e-153	-1.89845e-153	-1.28551e-153	8.70978e-153	-8.07288e-153	-3.2452e-153	-1.42922e-152	1.2493e-154	-4.64264e-155	-4.16137e-153	2.95593e-153	3.10353e-154	1.60971e-154	-5.62453e-153	-5.02233e-153	-2.92416e-152	-4.60821e-153	-1.73355e-152	-1.51948e-154	-1.62129e-154	1.50295e-152	8.58983e-155	-1.81699e-154	-1.66525e-153	5.94786e-153	-7.23037e-153	2.03051e-153	-2.42919e-153	-3.22781e-153	1.4826e-151
5.08464e-154	7.47558e-154	-5.97818e-154	1.507e-153	-2.72494e-154	1.409e-154	1.93152e-153	9.13706e-155	1.60565e-154	-1.6009e-154	-3.93656e-154	-2.03238e-154	2.37043e-153	-6.40366e-154	4.36624e-154	-1.01589e-153	-3.89472e-154	-9.98527e-155	6.28382e-154	8.25277e-154	-4.94098e-155	-3.07387e-155	2.23303e-154	6.43433e-154	-1.01288e-155	-2.34547e-154	-8.60129e-156	-1.66104e-154	2.93997e-155	1.73825e-153	1.62549e-152
-6.676e-155	2.49805e-155	-2.68841e-156	1.24427e-155	1.46708e-155	2.64691e-154	-7.26956e-155	1.7955e-155	-5.72574e-155	9.28549e-156	1.2343e-154	2.94431e-155	-3.24412e-155	-5.57549e-156	-9.86252e-156	-8.00274e-156	6.84464e-157	6.7277e-155	6.16909e-156	-2.03756e-155	-2.62893e-154	3.09023e-156	-1.91663e-154	-5.6272e-156	-2.63747e-155	1.06789e-155	-1.29987e-155	-2.83011e-155	1.89599e-155	-5.97964e-155	1.46707e-153
4.97415e-156	-1.8971e-156	-1.06669e-155	-9.90037e-157	6.30138e-157	-2.15391e-155	-6.08167e-156	3.24514e-156	-9.5171e-156	6.15263e-157	-1.15987e-155	-1.39019e-156	-1.47453e-156	3.25586e-156	1.34269e-155	-5.23669e-156	7.80489e-156	-1.94162e-156	-7.39495e-156	-1.78602e-156	-1.18698e-156	-4.93889e-156	-1.59231e-155	1.16049e-156	-1.06193e-155	-1.89814e-157	-1.17351e-156	-4.65809e-156	-5.12703e-158	-1.03452e-155	1.65714e-154
-8.8733e-157	2.78893e-157	-4.95676e-158	-3.34113e-157	-3.01136e-157	-5.18271e-157	1.01603e-158	1.21861e-156	-2.84257e-157	5.71001e-157	2.3041e-158	7.39312e-160	2.0093e-157	-1.84951e-157	7.56895e-157	-1.16214e-157	1.11746e-156	-1.43185e-157	1.98201e-157	1.2034e-156	-2.7287e-159	1.14327e-158	2.03093e-156	-1.3809e-157	4.67663e-157	1.20642e-157	-1.54523e-156	-4.70039e-157	-1.21203e-157	-4.27806e-157	1.37341e-155
5.3119e-158	1.37757e-157	-7.97666e-159	-4.52165e-159	9.63e-159	6.35575e-158	2.07695e-158	9.95964e-158	-1.0872e-157	3.71825e-158	5.04677e-159	-6.27823e-158	2.23495e-159	1.39317e-157	3.10252e-158	-1.19869e-158	5.48215e-158	-1.22329e-157	3.9892e-158	-4.54737e-159	1.36384e-157	2.39404e-157	1.91405e-158	-1.09076e-157	3.55733e-158	-2.28398e-158	1.06773e-157	-2.33039e-158	-1.03377e-157	-4.4583e-159	1.81714e-156
4.01736e-159	-5.32382e-159	2.7187e-161	-2.30762e-158	6.94575e-159	5.44409e-160	6.78491e-160	1.58271e-159	1.19637e-159	5.00404e-159	-1.83104e-159	4.80095e-159	-2.16331e-159	9.07337e-160	9.45862e-160	-5.58475e-159	2.83169e-159	5.18368e-160	-3.9826e-160	-3.69497e-159	1.56351e-159	-4.71014e-160	-6.29659e-159	-4.02082e-159	-1.56786e-158	1.01192e-159	-3.63927e-159	-8.2577e-160	1.73289e-160	1.24316e-159	1.06997e-157
2.64811e-160	-7.81362e-161	1.20858e-160	7.70697e-161	3.51111e-160	7.06404e-160	-5.94126e-161	-1.48607e-160	3.15848e-159	4.29816e-160	9.55848e-161	2.49022e-160	4.48674e-161	2.01759e-160	-4.63107e-160	-2.10026e-160	-6.35311e-161	1.58534e-159	9.46669e-161	-6.19417e-161	-1.59939e-161	-4.24904e-160	1.37728e-160	-4.75164e-161	-1.25871e-159	9.71828e-161	-4.96593e-160	-6.59452e-161	-7.21285e-161	5.46856e-160	1.16281e-158
-4.52759e-161	-7.52825e-162	-4.36312e-161	4.93962e-161	1.31465e-162	1.00325e-162	-1.60099e-161	-7.5574e-162	-3.00272e-161	3.66094e-161	8.61958e-161	1.85105e-161	1.52539e-161	-1.25332e-161	-1.81605e-162	2.8094e-161	-3.77351e-161	-5.39404e-163	2.35795e-161	1.37877e-162	-2.04164e-161	-1.41234e-160	2.13536e-161	7.26137e-161	-9.95188e-162	-1.20451e-162	-2.17178e-162	-9.15361e-161	2.8263e-162	1.08311e-161	8.38129e-160
5.02747e-163	4.50257e-162	-5.45532e-165	5.09291e-162	6.43984e-163	2.02109e-163	1.65671e-162	-1.53123e-163	-1.40749e-162	-1.54408e-162	-2.63827e-164	-7.09318e-162	-2.80062e-162	-3.6442e-162	-2.19289e-162	1.33732e-161	1.70595e-162	-4.38366e-163	-8.00595e-163	1.5248e-163	-1.62781e-162	6.95215e-162	3.02835e-162	-4.39138e-162	-2.68246e-162	1.7549e-162	-2.73362e-163	-4.82154e-163	3.67473e-162	1.35262e-162	7.41589e-161
-1.1309e-162	-4.15859e-163	-6.66071e-163	-3.14149e-163	-3.51856e-164	-7.13643e-164	-3.86875e-164	-1.27527e-163	-2.84717e-164	-1.69839e-164	-1.70363e-164	-1.07132e-163	1.37907e-163	2.4416e-164	-1.91817e-163	-3.1332e-163	-8.6734e-164	2.23992e-163	-2.08083e-163	1.41736e-163	1.42044e-163	4.63514e-164	5.40137e-164	3.62045e-163	5.88803e-164	-4.45161e-164	-2.46482e-163	-1.55606e-162	-6.43544e-165	3.82062e-163	7.19626e-162
-6.71715e-165	7.36033e-166	-1.93169e-164	-9.969e-165	-1.8642e-164	-8.54184e-165	8.39403e-165	6.80778e-164	5.29408e-165	-2.0835e-166	1.32613e-164	-1.06745e-165	1.29964e-163	1.07889e-164	-5.63043e-165	1.74706e-164	3.87349e-164	7.80424e-165	-8.38229e-165	-6.99798e-164	-2.62857e-164	-1.01245e-164	-5.32058e-165	-4.36692e-165	1.19722e-164	8.52808e-164	1.07451e-164	-3.25112e-164	-1.91621e-164	-1.01286e-163	7.56037e-163
4.22204e-166	1.92136e-165	4.51702e-166	-6.38173e-165	-5.39863e-165	8.84228e-165	-2.64139e-166	-1.07366e-164	1.62119e-164	-2.78172e-165	-8.72562e-166	2.4351e-165	4.65725e-166	8.90007e-166	6.75628e-166	-1.19801e-166	-3.6859e-165	-2.62198e-165	2.36884e-165	-2.46378e-167	1.96917e-166	2.74686e-165	4.53004e-166	-2.15866e-165	-4.07516e-165	-2.4316e-166	5.96693e-166	8.43917e-166	7.21073e-167	1.73152e-166	7.91321e-164
-3.51351e-168	-9.80434e-167	3.7064e-166	-2.13755e-166	-2.21147e-167	2.08986e-168	-1.29549e-166	-2.98102e-167	8.86989e-167	-3.32606e-166	-6.88568e-166	4.29216e-167	9.3154e-167	-1.00001e-167	4.72142e-167	-2.49299e-166	-1.28755e-167	-3.90731e-167	-7.90498e-166	3.21507e-166	2.16125e-167	-2.99734e-167	-5.09617e-168	7.68251e-167	7.12605e-169	1.34391e-168	-1.25319e-166	-1.89091e-165	-1.8371e-166	-2.89851e-166	6.21128e-165
4.18403e-168	8.80285e-168	-2.59238e-167	-1.46879e-167	-5.25061e-169	1.30772e-166	-1.93077e-168	-1.02064e-166	-1.92474e-167	-2.01613e-167	-3.62381e-167	6.69643e-168	2.35017e-167	9.45788e-167	6.33531e-169	-1.89056e-167	-5.44505e-168	3.00559e-167	1.49401e-167	1.74771e-167	-1.3216e-168	-8.6235e-168	-6.25983e-168	2.7952e-168	-2.05332e-167	-7.72603e-167	-2.30085e-167	4.68933e-167	-1.33759e-167	1.37505e-166	9.14348e-166
-2.63483e-168	-2.6146e-168	-3.69424e-169	-1.20551e-168	2.99519e-169	-3.10957e-168	6.27018e-170	-1.58303e-169	6.01142e-168	-1.88473e-169	5.3531e-170	-1.3617e-169	2.08464e-168	-2.12954e-168	-6.63154e-168	3.64994e-169	2.02807e-168	-1.03223e-168	5.24956e-169	4.74867e-169	-3.15039e-169	8.1741e-169	1.42136e-168	1.28527e-167	-1.09143e-169	-3.02506e-169	8.74179e-170	9.17344e-169	3.45569e-169	9.0173e-169	5.01851e-167
-1.32494e-169	-2.34445e-169	-9.00142e-171	-6.08282e-170	-1.04201e-170	1.13896e-169	-1.11868e-170	-4.44605e-169	-4.70849e-170	3.39584e-170	-2.23444e-169	3.80096e-170	3.7418e-170	1.34031e-169	9.93055e-171	2.96891e-170	1.48341e-169	5.22817e-169	-8.26865e-171	1.08637e-168	1.33376e-169	-2.86934e-170	-3.18395e-169	-6.60661e-170	-6.47835e-170	-4.86646e-169	-1.2057e-169	1.23254e-170	-2.56838e-169	-5.03153e-170	4.87424e-168
-1.02973e-171	1.37162e-171	-7.78758e-171	-4.22509e-170	1.34754e-171	-1.55371e-173	-1.23825e-170	-7.01754e-173	-7.61783e-171	-2.0641e-170	-3.28519e-170	-5.43493e-172	8.14286e-170	-7.79207e-171	8.90777e-171	-4.70906e-170	6.77652e-171	4.96678e-171	8.35958e-171	3.714e-170	-5.15949e-172	1.72452e-170	1.90041e-170	-1.87324e-171	-2.57769e-171	2.09571e-170	-4.77828e-171	8.31939e-171	1.38749e-170	-4.49104e-171	4.24009e-169
6.62752e-172	-4.66821e-172	3.51455e-172	-6.74794e-173	6.02184e-172	-9.46419e-171	8.71065e-171	1.87464e-172	5.86642e-172	-5.57212e-172	8.07941e-172	1.15115e-171	-1.51806e-171	-5.01167e-172	-6.20709e-172	-2.28472e-171	-1.90964e-171	9.83169e-173	-6.66596e-171	3.33443e-171	2.13362e-172	-5.82765e-172	-2.50725e-171	3.53432e-171	7.96167e-172	-9.60968e-172	1.84463e-172	4.64471e-172	-3.31341e-173	8.10485e-172	5.06363e-170
1.02986e-172	-6.23338e-172	-3.51387e-173	4.03758e-173	-1.5356e-174	-1.7384e-172	-2.19816e-174	-9.2298e-173	-1.16334e-171	-1.45332e-172	-1.5781e-173	-3.87579e-172	-6.3901e-173	-7.02041e-173	-5.07966e-173	-4.67254e-173	-1.6758e-172	1.47054e-173	-9.48793e-173	-1.26965e-172	-9.21277e-173	-1.59587e-172	-3.92853e-173	-9.24905e-173	3.87692e-174	2.9368e-172	1.75687e-172	-3.01445e-172	5.46163e-173	4.54201e-173	4.67772e-171
-2.47353e-173	-1.13104e-173	5.75935e-175	1.15147e-173	-2.51018e-174	-2.15014e-173	-6.30074e-174	-1.09663e-173	-1.61934e-173	-4.23672e-174	-3.44384e-174	-3.05397e-174	1.02663e-173	1.46836e-173	-1.38994e-175	-8.82634e-174	2.11245e-173	7.71481e-174	-1.69472e-172	4.18325e-174	-5.13729e-174	-4.34239e-173	-8.36167e-174	2.21875e-176	-2.39207e-173	1.19511e-173	9.70349e-174	2.89633e-174	-6.31586e-175	1.2202e-173	4.71003e-172
-6.53825e-176	1.93206e-175	7.92278e-175	-1.09813e-175	-2.72157e-176	-1.62373e-174	4.03237e-175	-1.93047e-174	-8.41445e-175	1.02971e-175	7.11611e-175	-1.87999e-174	2.77993e-175	3.32307e-175	-7.79633e-175	-5.13414e-175	2.04558e-174	-6.04902e-174	-6.29682e-175	4.44285e-175	-1.95023e-175	-2.44267e-174	-5.41753e-175	-2.07629e-175	8.33305e-175	-2.43321e-174	1.23551e-175	7.01438e-175	-2.8568e-175	6.32212e-175	2.81497e-173
-4.24585e-176	1.92569e-176	-5.29278e-176	4.39203e-176	-3.62465e-176	-1.45071e-177	-1.40339e-175	-1.67781e-175	-8.3785e-176	3.78778e-176	-1.85061e-176	-1.66866e-176	1.79161e-175	-3.12873e-175	-6.47087e-177	6.28224e-176	-3.21436e-175	-1.16016e-176	7.50034e-176	-1.29262e-175	8.90548e-176	-9.07281e-175	-5.04551e-176	-1.08586e-175	-5.10574e-175	-1.28194e-175	4.16645e-176	4.20761e-176	2.91579e-176	4.29379e-176	3.70985e-174
-2.34881e-177	6.12803e-177	-8.99865e-178	-6.73222e-177	-6.16505e-179	-5.26775e-176	8.7109e-177	-4.30595e-177	1.77773e-176	-6.59791e-176	-1.7339e-176	-1.62007e-176	-7.20901e-178	-5.96881e-178	1.42548e-176	-5.1109e-176	-1.05091e-176	-1.11071e-176	-1.82493e-176	-2.05481e-177	-4.15838e-177	5.55028e-177	1.75217e-177	2.16819e-176	-1.46161e-177	8.44237e-178	-2.00881e-177	-1.31066e-177	-3.89438e-178	-6.98197e-177	3.53902e-175
-8.70893e-178	2.3849e-177	9.97043e-178	-1.67721e-177	-1.77559e-178	-4.57483e-178	-8.52029e-179	3.26227e-179	1.56189e-178	-4.48056e-179	-1.04534e-179	2.95509e-178	9.66311e-178	2.21307e-178	1.07109e-178	1.31047e-177	3.12022e-178	3.65481e-178	-1.0169e-177	6.64064e-178	-3.08735e-177	-9.47196e-178	-1.4051e-178	8.40764e-178	9.57882e-177	7.13385e-178	4.13995e-178	-3.54953e-178	3.45211e-179	1.64261e-177	2.99076e-176
6.69114e-179	-1.46062e-179	-2.88472e-178	3.51025e-178	-2.97014e-178	-1.47829e-179	-1.76583e-179	1.79447e-178	-2.19942e-178	9.31903e-179	1.30497e-180	-1.97817e-179	6.23773e-179	-1.16772e-179	-3.3338e-178	1.67929e-179	-9.68906e-179	5.16995e-179	-3.55649e-179	-2.51488e-179	1.36568e-178	-8.37755e-180	-7.46134e-180	-2.64706e-178	5.49869e-179	-6.81936e-180	-1.79625e-178	1.59351e-178	-1.06255e-178	-8.0083e-179	3.2019e-177
1.73103e-180	-2.06086e-179	3.18171e-180	7.81295e-180	9.38216e-180	-1.01709e-180	-1.96659e-179	2.40212e-180	7.23153e-179	1.40652e-180	-3.01026e-180	1.89361e-179	1.90973e-180	-2.08943e-181	5.17342e-180	-5.62023e-180	-2.3357e-179	3.82978e-181	-1.04674e-179	2.90158e-179	6.61692e-180	-4.73125e-180	1.64518e-180	-1.13278e-180	9.18956e-180	4.74968e-180	7.08972e-180	3.6507e-179	1.08391e-179	5.61112e-180	3.25717e-178
-1.33352e-180	-3.4333e-181	1.08832e-181	-1.83066e-181	1.76356e-180	5.44221e-181	1.23421e-182	-1.43628e-180	1.02768e-181	7.16898e-182	-5.11096e-182	-1.45052e-180	4.32368e-180	3.19782e-181	-2.09159e-181	1.2624e-181	-1.38927e-180	1.00304e-182	-1.88277e-180	2.61861e-183	1.49767e-180	-1.46744e-180	6.40458e-181	3.84892e-181	-1.06841e-182	2.2035e-181	-4.39038e-180	1.12647e-180	-7.65974e-182	-4.20187e-181	2.58999e-179
-1.22751e-181	-2.11708e-182	9.23049e-183	-6.43923e-182	1.65931e-181	2.16931e-182	-4.03539e-182	-2.55733e-182	6.0113e-183	-1.76169e-182	9.15997e-183	6.55444e-183	4.29223e-183	-4.80249e-182	2.22484e-182	6.18378e-183	-5.46081e-182	-2.39595e-182	-7.56705e-182	2.51015e-181	-1.65413e-181	1.46929e-181	-5.46513e-183	1.21564e-182	-5.05694e-181	2.11915e-181	2.9306e-182	3.78085e-183	1.06608e-181	1.45456e-181	2.32916e-180
-1.3039e-183	-1.07547e-182	2.47785e-183	-4.08976e-182	3.12404e-183	1.58342e-183	-8.87271e-184	6.07171e-183	-4.48296e-183	4.28698e-183	1.58997e-183	7.84097e-183	2.06608e-184	-3.42729e-182	3.0763e-182	-8.14438e-183	-1.72585e-182	-8.0143e-184	1.5476e-183	1.04134e-183	-6.2893e-183	1.14047e-182	-6.27451e-183	7.05626e-183	-1.93843e-184	1.94697e-183	2.87736e-182	-2.46652e-184	8.04462e-184	-6.51049e-183	2.48838e-181
7.61306e-184	1.03069e-184	-2.10387e-184	-2.63102e-185	6.49465e-184	-1.77335e-183	1.45159e-184	-1.5266e-183	-2.78622e-183	-1.7304e-184	1.5351e-184	3.1017e-185	6.21484e-186	2.63207e-183	1.31778e-184	-4.84269e-185	-1.0135e-183	-2.6999e-183	1.23957e-183	-3.91844e-184	-4.335e-185	9.23584e-185	5.10668e-185	1.33569e-183	1.2606e-183	-6.83573e-185	-1.10261e-183	1.68958e-183	9.50735e-184	-1.69659e-184	2.32667e-182
-4.12956e-185	-1.57602e-185	4.16781e-186	3.8853e-185	-4.75768e-185	-7.80378e-185	1.19352e-185	-5.11886e-185	9.93529e-185	-1.9584e-185	5.61569e-185	1.27249e-185	6.22401e-186	3.00251e-186	-6.38362e-185	-3.8183e-185	1.9382e-184	1.62042e-186	1.35917e-184	3.2348e-184	2.00149e-185	-2.84658e-186	5.62138e-186	8.09717e-186	2.92922e-185	7.22344e-185	9.04339e-186	-5.49387e-185	-2.61261e-185	1.7369e-185	1.4883e-183
3.72976e-186	-1.05813e-185	1.05991e-186	2.90569e-186	6.31639e-187	4.90593e-188	-1.08349e-186	2.19215e-185	1.44818e-185	5.90895e-186	4.6671e-186	5.96304e-187	5.39365e-186	1.27471e-186	-7.56042e-186	-7.39847e-185	5.50365e-186	1.73483e-185	-4.12164e-186	1.32625e-186	-1.33652e-186	-3.55086e-186	-1.81543e-188	-2.71964e-186	-2.47914e-185	-8.88329e-187	-3.99325e-185	8.80342e-187	1.46292e-185	2.54856e-186	2.75425e-184
1.66143e-187	5.70502e-187	-4.30934e-187	5.45684e-188	-7.9234e-188	-7.67108e-187	1.43532e-187	-1.71949e-187	-4.89606e-187	-1.37561e-188	1.62173e-187	2.68585e-187	-1.30523e-187	4.01518e-187	2.43294e-187	5.02695e-187	-7.12033e-187	6.94603e-188	4.75464e-188	-9.53268e-188	-2.84629e-189	4.90759e-187	2.84963e-188	-5.64319e-187	6.15679e-187	-1.25663e-188	1.67151e-186	1.43376e-186	-9.76152e-187	-5.82797e-189	1.13224e-185
1.29553e-189	3.44872e-187	1.22904e-187	-1.75164e-188	4.02573e-188	-1.11085e-188	-8.63774e-189	1.89602e-188	5.78378e-188	-1.60715e-189	2.73861e-189	1.57731e-188	3.17496e-187	6.76841e-188	2.19177e-187	2.6813e-187	-4.41891e-188	-3.20043e-188	-2.09037e-189	-5.43927e-188	5.53708e-189	3.72908e-189	-4.61942e-188	3.53435e-188	4.97451e-188	-2.92277e-188	-3.43877e-188	-3.13582e-188	-2.05045e-188	-2.63185e-188	1.93102e-186
1.49743e-189	1.67873e-190	7.60285e-189	1.31594e-188	3.28522e-189	-2.25061e-188	-1.57025e-188	-5.74945e-189	4.60484e-189	-1.10993e-188	1.60847e-189	-5.23251e-189	2.04054e-189	-3.54892e-189	-2.02841e-188	1.46396e-188	9.74284e-189	1.22993e-188	-1.17744e-189	-1.40121e-189	6.53573e-190	-2.51685e-189	-1.52985e-188	6.82417e-190	-6.52315e-190	5.71181e-189	-1.36685e-188	-4.07667e-190	-5.46932e-191	-2.72236e-189	1.99719e-187
-4.07161e-191	-2.04809e-190	-1.10603e-189	7.05373e-190	2.35234e-191	-2.43417e-192	1.14017e-192	-2.48435e-191	-2.59194e-190	9.38027e-191	-1.53049e-189	-1.25816e-190	-1.00149e-189	1.62701e-191	-3.30498e-191	3.38684e-190	-1.69952e-191	-2.75747e-190	-6.55241e-190	-5.98152e-191	4.98965e-190	-2.06713e-192	1.82636e-189	1.90104e-189	3.15948e-191	-2.33525e-190	-1.43298e-189	7.34574e-190	7.77939e-190	1.51492e-190	1.4106e-188
5.95063e-192	-2.92345e-191	-7.18362e-192	5.30944e-192	4.89912e-191	-1.20201e-190	7.39513e-191	1.1246e-190	4.3223e-191	5.91023e-191	-7.73713e-191	-1.47127e-190	1.75465e-191	-4.7104e-191	8.20893e-191	-6.1014e-192	1.42689e-191	-3.80131e-192	6.95106e-192	1.35476e-190	-5.55186e-192	-3.19827e-191	5.9477e-191	-3.27863e-191	2.23044e-191	-1.60492e-191	5.86992e-191	-3.76231e-191	1.16672e-190	1.66384e-191	1.44123e-189
1.90167e-192	4.91279e-192	7.08727e-193	7.38767e-193	-7.7083e-193	-9.38709e-192	5.23943e-193	1.92058e-192	-1.43606e-193	-2.58472e-192	-3.69485e-193	-1.70481e-191	-5.28349e-193	5.75618e-192	1.42539e-192	-6.03346e-194	-1.22003e-192	1.72508e-191	-4.07453e-193	-3.20213e-192	1.66831e-192	4.51809e-192	4.80221e-192	2.119e-192	-1.22537e-191	-9.84508e-193	-9.75584e-193	9.92934e-193	-6.57784e-193	-8.06534e-192	1.07898e-190
-4.55814e-193	6.7928e-195	1.22133e-193	-6.26036e-193	-8.27247e-194	-3.42707e-193	1.19293e-192	-1.75971e-193	5.16323e-195	-5.07844e-193	4.66658e-193	-1.23063e-193	3.194e-193	-3.9156e-194	3.22911e-193	-3.85646e-193	4.6926e-193	-2.85004e-193	-3.00879e-194	-1.2438e-194	2.08184e-194	7.19976e-194	1.08322e-192	5.22376e-194	-7.81288e-195	1.11574e-193	-6.11228e-193	-3.36892e-194	-5.60136e-193	-4.50149e-193	8.9746e-192
9.89433e-195	7.84542e-195	-2.57833e-194	-3.42499e-194	3.36244e-194	-4.02132e-194	9.09536e-195	1.04739e-194	-2.20156e-194	-7.16362e-194	1.43043e-194	-1.78053e-195	-7.22046e-194	5.88059e-196	-3.57376e-194	-2.85205e-194	1.17007e-194	2.04153e-195	2.74478e-194	2.82067e-194	1.81702e-193	2.39015e-195	-4.00993e-194	-3.95152e-194	-4.59972e-195	-6.27659e-197	-1.75869e-193	1.68748e-194	-5.75455e-194	-1.10466e-194	1.01707e-192
6.34282e-195	-2.91825e-196	1.77411e-196	-4.32384e-197	9.07477e-196	-3.47771e-195	-7.12278e-196	3.29948e-195	4.20967e-196	4.59354e-196	-1.84813e-194	7.72039e-195	-4.43629e-195	-2.03181e-195	1.75745e-196	-4.1328e-196	3.12385e-196	-1.88347e-195	1.03455e-195	1.42507e-195	9.58968e-196	9.21249e-196	8.08487e-196	5.85134e-195	-1.33832e-194	8.92144e-196	9.90294e-195	2.92113e-195	-2.51394e-195	2.30187e-195	9.45022e-194
-2.68398e-196	-7.97278e-196	-1.09593e-196	-1.8284e-196	-1.81957e-196	-4.38388e-196	4.9322e-196	1.7066e-196	-1.05444e-196	-8.69519e-197	2.8993e-196	3.21235e-197	1.75595e-196	2.02369e-196	-2.25206e-196	-1.06944e-196	1.83893e-196	6.96286e-197	-3.59069e-198	-3.81711e-198	1.63196e-196	4.56e-196	-1.36488e-196	-2.60625e-195	-1.20647e-196	5.79543e-197	4.42919e-196	2.38366e-197	-4.734e-197	3.89783e-196	8.57224e-195
5.66463e-198	3.63311e-197	3.14959e-197	-2.50612e-197	1.18154e-198	-2.57752e-198	6.84744e-198	-1.16575e-198	-2.68694e-196	-2.47776e-198	-5.62776e-198	-2.16947e-198	3.79087e-198	1.17029e-198	6.8312e-198	3.31878e-197	-2.06859e-197	5.64817e-197	-3.35343e-197	-6.86125e-199	-1.3922e-197	1.20658e-197	-5.22927e-197	-4.43856e-197	3.99145e-197	3.48734e-197	5.94399e-198	-3.03664e-199	-7.05455e-198	2.3444e-196	9.90858e-196
1.07278e-199	2.18277e-199	-5.99191e-200	-1.29293e-197	-9.50623e-199	-3.47818e-199	-5.12381e-198	-2.3267e-199	1.25028e-198	5.03783e-199	-3.17169e-199	2.53215e-198	2.0474e-198	1.03839e-198	-2.63733e-199	7.90227e-199	-3.4389e-199	8.54063e-198	-1.93507e-198	-1.10077e-198	2.21285e-198	-2.61399e-199	2.57684e-199	1.10309e-197	2.9863e-199	3.6183e-198	-4.19985e-199	-8.96446e-199	-3.03188e-199	6.37218e-199	6.05698e-197
-8.42665e-199	-1.15657e-199	4.20717e-199	1.02775e-198	2.81003e-199	-4.85484e-199	-8.25332e-201	-3.27477e-199	-1.8344e-199	-1.23745e-199	-1.28195e-200	1.16781e-198	2.2429e-200	4.03877e-199	-3.62438e-199	-1.61189e-200	5.6469e-200	-6.54286e-201	4.82712e-200	2.66613e-199	-1.98115e-201	6.17305e-201	-1.53859e-199	-4.31835e-199	1.06009e-200	-5.62294e-199	-3.8308e-200	-7.82464e-200	-1.51881e-199	5.46244e-200	7.66938e-198
-5.88836e-201	-3.94416e-201	1.10075e-202	-1.10617e-200	2.64844e-201	4.81751e-201	9.07112e-201	3.50052e-200	1.50098e-200	1.1986e-200	-3.18389e-200	-1.41398e-200	-4.56806e-202	-2.62269e-200	-6.04286e-201	-2.63974e-201	-7.27205e-201	1.53867e-199	-2.77453e-200	1.44894e-200	-9.61297e-200	1.18192e-200	9.05366e-201	-7.51067e-200	-8.98409e-202	5.39772e-200	2.10243e-200	1.20497e-200	1.90962e-200	-6.12514e-201	6.89541e-199
2.28937e-202	2.53586e-201	-3.53582e-202	3.44942e-201	-4.89709e-201	8.9164e-202	3.69322e-201	2.39896e-202	-5.82807e-202	1.55161e-201	-2.51013e-202	-1.43169e-202	1.5472e-202	7.27586e-201	2.31489e-202	-3.34534e-201	4.31365e-203	1.23524e-201	-6.44956e-202	4.90369e-202	-1.91476e-201	-6.87291e-201	2.16709e-201	3.89109e-201	7.27642e-202	1.1598e-201	-1.32228e-202	5.52532e-202	3.91737e-202	-1.55535e-202	5.02047e-200
3.99322e-203	-4.68411e-203	1.60184e-203	2.86461e-202	4.48571e-203	-4.14449e-202	-9.06301e-202	-7.20301e-202	2.10625e-203	-7.64381e-203	4.8268e-203	-7.08283e-203	1.45549e-204	-1.97259e-202	3.93413e-202	-1.47044e-202	5.49869e-203	5.28743e-203	2.0078e-202	1.13074e-203	-2.45091e-202	8.42533e-204	6.69004e-204	-6.38828e-203	7.10269e-204	2.78615e-203	5.60012e-202	-1.39306e-203	-7.92395e-203	-1.27291e-203	4.77584e-201
2.52834e-203	1.70922e-203	-1.36089e-203	2.727e-203	1.38242e-203	-1.62301e-203	-4.21777e-203	5.49423e-204	3.53183e-205	-4.56159e-204	-7.42888e-204	-1.46797e-203	6.20687e-203	7.2221e-203	-7.33641e-204	3.10459e-204	-4.70586e-204	-1.69992e-204	-1.20374e-203	-3.86342e-203	-1.45173e-202	6.04292e-204	1.47141e-204	1.05491e-202	-1.35718e-204	4.90662e-204	-8.65531e-204	-9.45003e-205	-2.12975e-204	-1.54653e-203	6.8145e-202
9.29955e-205	-4.14677e-204	2.97813e-205	-3.25827e-204	-7.98238e-205	-1.62773e-205	-3.32164e-205	-4.16176e-205	5.49501e-205	6.37834e-204	1.11386e-205	-1.71814e-204	-3.49659e-204	1.00026e-204	2.6976e-205	-2.88125e-204	-2.28479e-204	3.79215e-204	3.88404e-206	-1.53124e-206	5.3458e-205	-1.18334e-205	4.14542e-204	-4.54185e-204	3.28729e-206	-1.98524e-204	3.77399e-205	-1.63683e-204	5.50833e-206	1.79263e-205	4.64854e-203
-1.73273e-205	-2.66046e-205	-7.67783e-206	1.15468e-206	7.41143e-206	-6.61715e-206	-2.28427e-208	3.49896e-205	-4.83662e-206	4.69582e-206	6.44614e-206	3.52646e-205	-2.88489e-206	-4.58199e-205	-1.336e-205	-3.37631e-205	4.24613e-206	-2.11203e-206	7.4717e-206	-7.55277e-206	-6.09044e-205	-2.67187e-207	4.43415e-205	6.84869e-205	-3.29051e-207	-1.04903e-204	-6.80519e-207	1.21199e-206	-2.86858e-206	-3.76763e-206	5.5802e-204
1.44251e-207	2.37283e-207	2.00164e-206	1.33692e-207	7.28239e-208	-7.49092e-207	1.91334e-206	4.1452e-207	-5.6854e-207	5.74444e-208	1.174e-207	-9.62073e-208	7.83352e-209	-5.90824e-207	-7.09596e-207	2.86114e-207	-6.90287e-207	-3.83794e-206	9.03179e-207	1.0402e-206	-2.43671e-207	2.06953e-207	-1.65484e-207	-2.63095e-207	-6.43403e-207	5.78221e-206	1.00463e-207	2.64553e-206	9.89512e-207	2.90501e-206	2.85175e-205
5.76865e-208	4.17329e-208	-2.08762e-208	3.50274e-208	-1.88412e-208	-7.96366e-208	-9.83664e-208	5.01719e-208	-7.29391e-207	-2.13719e-207	-6.96971e-210	1.95749e-207	-8.24431e-208	7.3562e-208	2.69004e-208	7.98085e-208	-3.16809e-209	7.68447e-208	-2.40297e-208	-1.49323e-207	-1.32007e-208	-1.96776e-207	-1.78044e-208	-3.09491e-209	5.30405e-208	4.40913e-208	-8.51835e-208	4.6822e-208	-2.00618e-207	-4.00318e-207	3.11892e-206
1.03864e-208	-6.0465e-209	1.33782e-208	2.54906e-210	7.7241e-209	1.67205e-208	-8.32364e-209	-2.98535e-209	4.03727e-210	4.89902e-209	2.17953e-209	3.9832e-210	-1.70568e-209	-9.12593e-209	2.31475e-208	5.82327e-209	6.87042e-209	4.3212e-210	-4.51194e-209	1.01031e-208	4.22037e-210	5.69244e-209	-1.58694e-209	-5.11615e-210	5.48684e-210	9.18413e-209	3.16831e-210	-1.06399e-208	4.42799e-209	-3.6242e-209	1.72375e-207
7.5586e-210	-5.35248e-209	2.53136e-210	-1.35998e-209	6.80539e-210	6.52736e-211	-1.34755e-211	-1.99865e-211	2.23702e-211	-3.00097e-210	4.61273e-210	-9.38111e-211	1.47156e-210	-1.93273e-209	-6.27522e-210	7.23139e-210	-2.05865e-209	1.29211e-209	-8.33459e-211	-1.74915e-210	-9.4735e-211	-1.52626e-210	-1.12606e-209	1.32668e-209	1.64753e-209	3.69179e-210	-1.06354e-208	-5.36573e-210	5.30854e-210	1.21244e-210	3.29587e-208
1.31466e-210	-4.17663e-211	-6.47375e-211	-1.58295e-210	4.32395e-211	5.09566e-211	-7.50918e-211	6.88288e-212	1.25634e-211	-1.78293e-211	-4.01736e-211	-6.63825e-212	-4.81028e-211	-1.68105e-210	1.16253e-210	-1.90501e-210	6.91729e-212	-1.32205e-210	-2.45023e-211	-1.96046e-211	1.80183e-211	3.71614e-211	-1.86983e-210	-6.07585e-211	-1.05432e-211	-3.34973e-211	2.0367e-211	2.18355e-210	1.61974e-211	-1.47687e-211	1.97248e-209
2.61311e-211	9.02055e-214	-9.32169e-212	-1.6506e-211	4.4766e-212	-2.24265e-212	-9.8975e-213	8.79525e-212	-1.33514e-211	1.03396e-211	6.05726e-212	-3.92988e-212	-1.20331e-211	-4.72809e-211	1.52216e-211	-1.38528e-213	-1.75324e-211	1.20587e-211	-1.35404e-211	-1.7973e-212	6.72534e-213	9.00031e-213	-4.07941e-211	2.91527e-212	-3.44694e-212	1.17597e-211	9.30007e-212	4.5505e-214	3.13791e-212	-5.59162e-212	3.00398e-210
6.63192e-213	1.29733e-213	1.50464e-212	7.78897e-213	-1.67444e-213	2.75503e-213	-1.86392e-213	4.66868e-214	1.9513e-212	-1.10493e-214	1.21998e-212	9.12213e-215	1.74121e-212	-6.98763e-214	1.81553e-213	1.58473e-214	-3.26397e-213	6.42232e-213	-7.36811e-213	-2.56078e-213	-4.69989e-214	-1.48382e-213	-4.66265e-213	-1.11274e-214	5.87531e-213	-3.16516e-213	5.93198e-213	-1.16877e-212	-1.32177e-213	-5.23471e-214	1.44373e-211
-1.47037e-214	9.12882e-215	1.57903e-213	3.05233e-214	2.56832e-214	1.00205e-213	4.17359e-213	8.08324e-214	-4.05524e-213	1.84649e-214	4.1706e-214	1.69631e-214	6.13602e-214	-1.75693e-214	3.34249e-214	-1.53273e-213	-3.35378e-216	-9.9098e-215	1.29761e-214	-7.7676e-215	7.74631e-215	2.78352e-214	-5.54988e-216	7.88586e-214	2.79824e-214	4.91966e-214	6.63066e-215	-2.52436e-213	-6.61572e-214	-2.542e-214	2.15843e-212
5.39116e-215	-1.09796e-215	-9.58181e-215	6.78608e-215	1.27087e-215	1.59473e-215	-1.45984e-215	-1.54885e-214	-7.89597e-215	2.29918e-214	9.61893e-216	2.9974e-214	5.56735e-214	-7.34835e-216	1.82827e-215	5.58095e-215	7.3439e-215	6.452e-215	1.64068e-215	-2.90093e-215	5.38967e-214	-1.10678e-214	8.06963e-215	3.43386e-215	-7.274e-215	-2.4858e-215	5.67882e-215	-1.34867e-214	4.19268e-215	-5.92468e-215	3.0216e-213
4.75833e-217	2.47222e-215	-1.48462e-217	5.63234e-216	-1.20394e-216	6.73033e-217	-2.0913e-216	2.57925e-216	-7.78049e-216	-5.50624e-216	-7.17778e-217	-4.3446e-216	1.90119e-215	2.48726e-218	2.75966e-215	1.15972e-216	-1.08004e-216	5.21464e-216	-1.01428e-215	-2.82394e-216	3.60754e-216	5.96835e-216	4.30637e-217	9.53194e-217	1.34455e-215	8.28707e-217	-4.47319e-216	-2.36076e-217	6.25926e-218	1.39508e-217	1.53075e-214
-7.27011e-218	4.22416e-217	2.53746e-216	2.81405e-217	4.22264e-217	2.63947e-218	3.30146e-216	-5.93194e-217	2.02849e-218	5.75419e-218	1.12845e-217	5.92216e-218	-2.26474e-217	-2.43002e-216	6.31957e-217	-7.75507e-217	-1.00141e-217	2.23129e-217	1.53741e-218	4.31275e-217	4.05455e-217	-1.66922e-218	1.45728e-216	8.96651e-218	-1.4216e-216	1.67009e-216	6.22747e-219	2.77044e-217	6.12391e-217	-9.056e-218	1.87881e-215
2.19867e-218	9.0495e-219	-1.4513e-218	-3.83999e-219	3.43216e-218	-3.06558e-218	3.10462e-218	2.01311e-218	5.19788e-219	-6.64871e-218	4.09237e-218	3.39006e-219	7.19766e-218	-2.43929e-218	5.22374e-218	6.8076e-219	4.85402e-218	8.69099e-218	-1.12742e-217	4.30122e-220	-1.16615e-218	-2.00413e-218	1.37461e-218	-1.44502e-219	-4.14101e-218	-3.30325e-218	1.11883e-217	-2.31434e-218	-2.10629e-219	-7.65814e-220	9.44814e-217
9.0406e-220	-2.7942e-220	1.15785e-219	1.81719e-220	-2.84418e-219	1.20267e-218	-2.2252e-218	7.76448e-219	-8.56814e-219	-7.81045e-219	-1.76979e-218	-1.01294e-218	2.77229e-219	6.84069e-221	5.00836e-220	1.46186e-219	-8.22572e-220	2.43314e-219	-1.02609e-220	8.25424e-220	8.45691e-220	-2.20152e-219	4.73323e-219	4.11109e-219	-7.7853e-220	1.83153e-219	-3.02853e-218	-9.49828e-219	6.58547e-219	7.01407e-219	1.68488e-217
1.08917e-220	-2.19141e-221	1.84599e-220	4.61681e-220	1.76248e-220	-6.30326e-221	1.35584e-219	-4.62998e-221	-6.76448e-220	-2.66856e-220	-1.15972e-220	2.43509e-221	-1.0625e-219	-1.62556e-220	6.58383e-221	-5.55539e-220	1.12551e-220	6.84783e-221	1.43242e-219	6.82655e-220	-3.59277e-220	-1.8728e-221	4.8524e-220	9.96828e-220	-2.09313e-220	2.81927e-221	2.82515e-219	-8.95992e-220	4.64782e-221	3.6277e-220	1.38727e-218
1.18242e-220	1.17569e-221	1.35012e-220	9.17469e-221	-1.24313e-221	-7.37205e-223	2.30112e-223	-6.50058e-223	1.5364e-220	7.47409e-224	-3.67645e-222	6.6569e-221	-1.16322e-221	-1.62881e-221	-7.35385e-221	-1.23367e-221	4.561e-222	8.19751e-221	4.85516e-223	-6.36129e-222	-7.0312e-221	3.8995e-221	2.05171e-221	-1.62931e-221	-3.2405e-221	-3.96044e-223	-6.48736e-221	-1.85522e-221	2.39848e-222	2.42037e-221	1.09089e-219
-1.71559e-222	-1.25775e-221	2.11042e-221	2.39914e-223	-2.31484e-222	1.8925e-222	-3.49005e-222	4.49476e-223	-1.07737e-221	1.43352e-223	-1.40358e-222	1.84264e-222	1.08536e-221	5.59943e-224	-9.0231e-223	1.90967e-222	4.9069e-223	-1.24028e-222	6.67806e-222	1.81687e-222	3.85589e-222	-2.32159e-223	-9.44596e-223	6.65743e-223	1.27523e-223	-3.46231e-223	8.11006e-222	-9.41602e-223	1.4234e-222	1.54817e-222	1.0009e-220
-1.04614e-223	4.8034e-223	1.58461e-223	-5.63232e-223	7.715e-224	-1.92846e-223	3.90958e-223	-7.87776e-223	-3.55885e-224	-2.32077e-224	5.84173e-224	1.38965e-224	5.61527e-224	-1.72707e-223	5.23357e-224	-2.14019e-223	-4.2128e-224	-2.62461e-223	-1.86608e-223	5.58382e-224	1.17331e-223	4.59967e-224	-1.06288e-223	3.41228e-223	-1.14785e-223	-6.02627e-223	5.38525e-224	1.37465e-223	1.24444e-222	-2.71713e-223	6.96447e-222
-1.01122e-225	3.9705e-224	7.50866e-224	-1.92708e-223	1.59211e-225	6.82691e-224	2.1437e-224	-8.76981e-224	7.98711e-226	-9.82443e-225	1.39816e-224	1.22066e-224	-2.92274e-225	-4.31134e-224	-9.7647e-225	-5.29957e-225	5.77852e-224	-6.54536e-224	-6.20501e-225	1.87139e-224	3.72284e-225	-1.88119e-225	1.22337e-224	-3.51372e-224	1.74299e-225	1.69721e-224	1.02205e-224	-9.86714e-227	5.39193e-224	2.16138e-224	8.91119e-223
1.55313e-226	-1.03127e-224	-7.13085e-225	5.91439e-226	9.74065e-227	-7.38761e-226	2.16737e-225	-7.96154e-226	5.43393e-225	2.81714e-227	-4.10633e-226	-3.79554e-225	-6.98731e-226	-1.11105e-225	2.07574e-225	1.58964e-225	-2.54662e-224	-1.37606e-225	1.54296e-225	5.72938e-225	-6.24244e-225	5.78687e-226	5.20779e-226	1.81074e-224	6.10973e-226	-2.94498e-225	1.51468e-224	1.13379e-225	1.16692e-226	-4.01206e-225	1.20663e-223
8.06842e-226	4.3394e-226	1.13307e-225	-1.24157e-226	7.5897e-226	1.28317e-226	2.05559e-227	-1.64852e-226	-3.60527e-226	-6.0112e-227	-3.56008e-227	9.97845e-227	-7.1562e-226	-7.85411e-227	-3.89479e-227	-1.15326e-226	5.45239e-227	1.37353e-226	1.07512e-226	-1.38681e-227	1.98675e-226	-1.78842e-227	-1.00086e-226	-2.13154e-228	7.55214e-227	-3.05783e-226	-3.06379e-228	4.20534e-226	6.65602e-226	2.55484e-225	9.73254e-225
4.27825e-227	7.71312e-227	2.96979e-227	2.41158e-227	-1.96809e-227	1.5522e-226	-1.11785e-228	-1.20112e-227	5.81321e-228	-2.02166e-228	2.1803e-227	6.42689e-228	-8.98261e-228	2.02629e-227	7.40665e-227	-1.14647e-228	1.19003e-227	-3.01402e-227	5.37747e-228	-7.70866e-228	-9.31782e-228	3.59858e-227	-2.67024e-228	3.54767e-227	1.52543e-228	5.68503e-228	-1.53519e-227	-1.85359e-227	3.90987e-227	-8.03742e-228	7.29092e-226
2.83167e-227	-1.44664e-229	-3.10985e-228	-2.40102e-228	1.32524e-228	6.6361e-229	1.84662e-229	1.39565e-228	-3.26443e-230	-3.05333e-228	-8.94294e-229	-1.24856e-227	-3.57061e-229	7.77772e-228	-8.04909e-229	1.26523e-227	1.20731e-228	8.99683e-229	5.19896e-229	-5.1134e-228	-2.42923e-228	-8.70626e-229	-6.64015e-229	-4.252e-230	-4.89808e-229	1.40948e-228	2.16319e-228	-2.4227e-228	6.2508e-229	1.51189e-229	9.46075e-227
5.15012e-229	1.43341e-229	3.92539e-230	-5.88083e-230	1.03296e-229	1.99923e-230	1.41999e-229	-2.81985e-230	-7.11843e-229	1.09909e-229	1.04787e-229	-2.15917e-229	1.23156e-231	-5.90989e-230	-1.21136e-229	1.14937e-229	-1.26849e-228	-5.02115e-229	-2.44683e-229	-2.70246e-229	8.39464e-230	2.80692e-229	1.27576e-230	-1.42542e-229	-1.79969e-229	-1.22529e-229	3.42232e-229	1.68109e-229	-5.7157e-229	2.25945e-230	6.70123e-228
8.44802e-231	-1.48624e-230	-2.86839e-231	9.77104e-231	6.80896e-231	7.44535e-231	-8.08454e-231	8.5274e-232	9.1237e-231	5.69889e-230	4.96639e-232	7.57766e-231	-7.04378e-230	4.14692e-230	4.02323e-230	-6.34061e-231	-3.85275e-230	-4.62395e-232	3.68989e-230	5.6127e-231	-2.08541e-229	1.84986e-230	-5.3404e-230	-7.57792e-231	-1.3957e-231	-2.47829e-231	-7.4392e-230	-7.32772e-231	-3.79287e-230	4.34252e-230	8.28279e-229
1.23974e-231	-7.36073e-232	3.9027e-233	6.90523e-231	-1.19186e-232	1.11238e-233	-3.84254e-233	-1.35566e-231	1.79077e-231	4.98112e-231	-7.85416e-232	-1.51853e-230	1.11432e-231	-6.91091e-233	8.44006e-232	-3.97544e-232	-4.31082e-231	-2.05895e-231	-8.47706e-232	5.74752e-232	-2.65177e-232	4.96112e-232	3.47873e-231	-7.30981e-232	4.52773e-232	-3.64155e-232	-4.55082e-232	6.28951e-232	7.02236e-232	2.44959e-231	5.34281e-230
-3.45976e-232	1.20706e-232	1.19243e-233	2.57344e-233	3.51328e-233	6.5266e-233	-2.99253e-233	5.41373e-232	8.93445e-234	-3.92613e-233	8.0223e-232	1.42245e-231	-2.81353e-233	1.77389e-232	-3.40315e-232	-4.67968e-233	7.52627e-233	-4.99321e-232	3.40582e-232	-8.21025e-232	-5.15661e-233	2.19051e-232	-1.24003e-233	-3.661e-232	-4.70398e-232	5.04422e-233	3.02239e-233	-1.36733e-233	5.48955e-232	-7.78424e-233	7.61839e-231
1.2562e-232	1.39657e-233	1.22585e-233	2.53925e-233	-2.63361e-234	-1.94214e-233	1.84543e-233	-7.32472e-235	4.59459e-234	6.78242e-234	-1.15085e-232	-1.63779e-234	8.37572e-234	-4.61516e-234	-6.42969e-234	2.13145e-234	-1.73075e-234	4.97204e-233	1.29085e-233	1.07593e-234	6.02112e-233	-3.19521e-235	1.38915e-234	-1.26306e-233	-1.74096e-234	7.21378e-234	3.43221e-233	-2.30022e-236	5.12981e-234	-1.05026e-233	5.67049e-232
2.27966e-235	-1.51529e-235	-2.59261e-234	-2.3574e-235	5.73377e-235	1.34181e-234	1.78659e-234	2.96291e-235	-7.47336e-234	-1.44935e-234	-2.25614e-234	1.61208e-234	2.02475e-235	-1.50757e-235	-2.38659e-234	1.1285e-235	2.9404e-234	1.27198e-234	2.32142e-234	-5.85008e-237	-1.41744e-234	-1.05961e-234	-1.32849e-235	-1.67258e-235	-2.88521e-235	-4.50074e-235	-7.40893e-235	-1.08284e-234	-9.30099e-235	-5.38227e-234	4.1041e-233
1.18201e-235	-9.06184e-237	-2.025e-235	-3.08542e-236	4.73841e-236	-4.46457e-236	9.38069e-236	-1.67623e-236	-4.50187e-236	1.23079e-235	-2.02742e-235	3.09485e-236	5.58836e-237	3.60826e-236	-2.50024e-235	1.65099e-235	-1.4734e-235	2.22031e-235	-4.46417e-236	5.35956e-235	7.68214e-236	-2.50224e-236	-2.32647e-235	2.04461e-236	-2.8766e-235	-5.86964e-237	1.52109e-235	-1.08547e-235	-5.1711e-236	5.51033e-236	3.3877e-234
-4.13742e-237	-2.53141e-236	-6.70982e-237	-5.9822e-237	-1.78135e-237	3.38348e-237	-4.00168e-237	-4.61345e-237	1.20237e-236	3.53856e-237	7.90989e-237	-6.33818e-237	5.8251e-238	5.42027e-237	2.88729e-237	7.36821e-237	7.37548e-237	-7.65895e-238	4.58012e-238	3.17941e-237	2.04803e-236	1.0826e-237	5.52078e-237	-1.05718e-235	8.84288e-237	-2.729e-237	1.85343e-236	-3.86678e-239	1.15141e-235	1.61082e-237	3.93469e-235
-2.8564e-239	-1.4175e-237	-1.34829e-237	1.03689e-237	-8.44107e-238	-1.84129e-237	-6.34443e-238	-1.55953e-238	8.31993e-238	-5.31261e-238	3.32105e-238	5.71202e-238	-9.7165e-238	3.41804e-238	9.29564e-239	4.54908e-239	2.69918e-237	1.08885e-238	-3.68401e-239	8.80186e-238	3.28801e-239	2.17772e-238	-2.12739e-237	-1.16404e-237	-9.61248e-238	5.51772e-238	-2.89829e-237	-1.34317e-238	-1.67368e-238	1.25583e-237	2.42615e-236
-2.20914e-238	1.43815e-238	3.97152e-239	-8.95665e-239	3.03117e-239	-1.2499e-238	-5.43439e-239	4.88155e-239	-3.76382e-238	-1.22112e-239	1.71921e-239	-2.80254e-238	-1.50682e-239	7.19933e-241	-4.0884e-239	1.88042e-238	7.04746e-239	8.18917e-242	1.76814e-239	-1.0609e-238	3.32745e-239	-3.74031e-239	-6.78986e-239	-2.60154e-239	-2.67757e-238	2.19803e-238	-1.24584e-238	5.52453e-238	5.30305e-238	-4.87729e-239	3.78582e-237
7.59557e-240	-8.60074e-240	4.45012e-239	6.38686e-241	-1.58364e-239	-5.48607e-240	3.31934e-240	2.05545e-239	-5.16347e-240	6.67114e-240	5.47479e-240	-3.95878e-240	-1.01079e-240	7.57653e-240	5.60704e-240	-1.0545e-239	6.69466e-240	-6.20134e-240	7.97465e-240	-2.51224e-240	-4.86634e-240	1.74454e-240	-1.67662e-240	1.68987e-240	-3.53437e-240	-7.21704e-240	-5.55255e-240	5.20904e-240	-1.96436e-239	1.24085e-240	2.28298e-238
1.08278e-240	-1.90621e-240	2.28128e-241	8.96702e-242	-1.04733e-240	-5.69961e-242	-1.77924e-240	-2.1084e-240	5.76217e-241	-2.38855e-241	6.83251e-241	3.98234e-241	1.70339e-242	1.93204e-240	3.27345e-241	-2.59757e-241	4.27868e-241	-1.51068e-241	-2.68028e-241	-9.5764e-241	7.67832e-242	2.15349e-241	1.34554e-240	-2.47344e-241	1.68842e-240	-3.42e-241	9.78778e-242	2.35527e-241	-2.90954e-241	-6.63414e-241	1.97393e-239
2.06702e-241	9.82795e-242	8.77534e-242	3.35922e-242	-9.91969e-242	6.68285e-243	2.2471e-244	4.06443e-242	-1.35171e-241	-1.94895e-242	1.70205e-241	3.34108e-242	-1.10277e-242	-1.32242e-241	2.69251e-242	-2.03674e-242	9.52932e-242	9.24792e-242	-9.28782e-242	-7.30617e-242	2.55702e-242	2.11351e-241	-4.9947e-242	2.12601e-243	9.28504e-243	9.76465e-242	-1.34006e-244	-7.57011e-241	1.31227e-244	-1.45693e-241	2.77452e-240
4.87653e-242	1.17688e-242	-1.16914e-242	-1.96691e-243	-1.5152e-242	-1.43318e-242	-1.85475e-243	9.77373e-242	7.03994e-243	3.21946e-243	-9.32059e-244	-3.04202e-242	-2.38874e-244	-2.74232e-243	4.53339e-243	8.22928e-243	6.13674e-243	1.76697e-243	8.97662e-245	-8.90603e-243	2.96458e-242	-2.41778e-243	-1.92943e-244	2.57958e-242	1.68798e-242	-1.10342e-242	2.41357e-242	-6.25677e-243	9.65425e-243	-6.79914e-243	4.10335e-241
-2.12302e-243	-5.26317e-244	-2.00271e-244	-7.40526e-244	4.02811e-244	-2.80055e-244	-1.30388e-244	-1.35669e-243	-5.15639e-245	-1.1893e-244	1.44948e-243	-5.19126e-243	-4.09493e-245	3.9307e-244	3.83097e-244	-1.34559e-244	6.91829e-244	-5.8323e-245	5.13156e-244	-1.38453e-243	-4.33245e-244	-7.25653e-245	1.85093e-243	-5.13405e-244	2.38706e-245	3.15915e-244	-3.55985e-244	8.78466e-244	8.31637e-245	-8.62351e-244	2.15607e-242
-4.28806e-244	-2.04011e-245	-4.69985e-245	-1.39292e-245	-4.0905e-245	1.36686e-245	4.59125e-244	-1.93106e-245	-3.34409e-245	-2.8734e-245	3.25474e-244	-1.92641e-244	-1.19327e-245	-2.99978e-245	1.58383e-245	9.07303e-245	1.00762e-245	7.36868e-246	3.16913e-244	-2.96723e-246	-1.20984e-244	2.46634e-244	-1.47031e-245	-1.13236e-246	-6.09437e-246	1.12215e-245	-2.41952e-245	-4.37768e-246	2.21816e-245	-1.76902e-244	2.73768e-243
2.636e-245	-3.34604e-246	-3.97507e-245	-7.30481e-246	-3.57632e-246	-1.84935e-246	-4.16936e-246	-7.16652e-248	5.35262e-247	-3.6305e-246	3.46569e-245	-2.3222e-245	6.50519e-247	4.08904e-246	-3.14075e-247	-5.38422e-246	7.9461e-246	-2.30484e-247	3.77423e-246	1.03457e-245	1.34005e-245	4.54781e-247	1.07202e-246	-1.20001e-245	-3.5243e-246	-1.64286e-245	2.98467e-246	-2.56114e-246	9.47467e-246	1.49652e-245	2.58073e-244
1.15036e-247	2.73146e-247	-2.45034e-247	6.45144e-247	-2.50703e-246	5.71061e-247	2.0691e-246	-5.94263e-247	8.48816e-248	9.49593e-247	2.27965e-247	-1.53467e-246	4.97989e-247	8.97625e-248	5.11484e-247	-1.42712e-247	7.63192e-247	-2.98955e-247	-1.34305e-247	3.12192e-248	1.34637e-247	2.1621e-246	-1.27365e-246	2.00429e-246	2.14451e-247	3.78861e-246	6.67968e-248	5.78435e-247	-1.50639e-246	-4.57915e-247	2.44738e-245
1.67221e-247	-3.86908e-248	-2.72191e-248	4.66197e-248	2.87309e-250	-3.83005e-248	3.45207e-249	4.62085e-249	1.70511e-248	5.53481e-248	3.34546e-248	1.17863e-247	-5.00745e-249	1.81662e-248	-4.0592e-248	1.12794e-248	-9.51967e-248	-3.48643e-249	6.37449e-248	1.27218e-247	3.83325e-248	1.21886e-247	-6.10949e-249	-5.99232e-248	-1.26943e-247	4.8031e-250	1.28687e-249	3.12643e-249	-3.89165e-248	3.96851e-247	1.70867e-246
-6.49845e-249	1.62312e-251	1.18902e-248	-6.76592e-249	-1.13618e-248	7.34307e-250	-1.74726e-249	2.24285e-249	2.15602e-249	-4.21301e-250	-1.82846e-249	9.49855e-249	1.03212e-249	-1.74699e-251	6.27007e-250	-6.4761e-249	-1.59211e-248	1.17267e-248	-1.57769e-249	2.61191e-250	9.8729e-250	4.59724e-250	1.13685e-248	1.29174e-248	-4.8967e-249	1.13766e-248	6.23534e-249	-5.6954e-249	-6.4492e-249	-3.12487e-249	1.56312e-247
-2.84581e-249	-2.95431e-250	2.33455e-251	1.01635e-250	8.68387e-251	-1.0262e-252	-5.25256e-251	-1.07732e-250	-1.64984e-250	-7.46915e-251	-3.21142e-250	-2.22394e-250	8.02518e-250	3.40186e-250	1.51044e-250	-1.29724e-249	-1.36595e-249	-1.58438e-250	1.99082e-250	5.87641e-251	-1.72075e-250	-6.43368e-250	-5.91765e-250	-2.13188e-251	-4.27703e-250	-5.84728e-251	-1.01057e-250	-1.62215e-249	-7.30811e-250	5.83673e-250	1.36232e-248
-4.37868e-251	-6.73615e-251	1.98866e-250	5.53308e-251	-1.55618e-250	-9.91351e-253	-8.16283e-252	-4.14599e-251	8.97083e-253	-1.36485e-252	-2.20793e-250	-1.67398e-251	9.65744e-252	2.39571e-251	-7.08961e-251	-1.401e-251	-7.57387e-251	-7.83279e-251	-7.47494e-251	-2.29497e-251	2.97364e-251	-2.14602e-250	2.00136e-251	-1.26216e-251	2.0379e-252	-1.79145e-250	7.88419e-251	6.13018e-251	-1.85468e-251	-3.89278e-251	1.83743e-249
-3.84316e-252	-3.75622e-252	-1.92499e-252	-2.38866e-251	-1.41235e-252	-4.61646e-252	-1.4715e-251	1.47696e-253	-1.61065e-251	-3.8777e-252	-1.20362e-252	-1.56004e-252	-5.38023e-253	-2.54512e-252	9.39384e-252	-1.92989e-251	7.83612e-252	-3.03204e-252	-1.0275e-252	-1.342e-252	3.76393e-253	2.46515e-252	-2.00099e-252	8.39873e-252	3.11239e-254	-1.2266e-252	2.64926e-252	-2.52756e-252	1.10562e-253	-4.50538e-252	1.46356e-250
4.46818e-254	4.83068e-253	-4.19524e-253	1.89575e-253	-2.85887e-252	5.51743e-253	-4.20977e-253	-7.54605e-254	6.45026e-253	-6.8446e-253	8.19678e-253	-2.11698e-253	-6.30082e-253	-1.78716e-253	9.38438e-255	3.10295e-253	-3.05835e-253	-4.27139e-254	7.26915e-253	-6.05787e-253	-3.68957e-253	1.25343e-253	3.06613e-253	-1.24189e-254	4.06788e-253	4.79924e-254	-3.07522e-255	-5.08188e-253	-3.83088e-254	3.19002e-253	1.23512e-251
-4.58695e-255	-1.56649e-253	-4.21481e-254	8.06038e-254	8.63049e-255	-7.1505e-255	-1.31579e-253	8.16237e-255	-2.63618e-255	-3.18303e-254	1.80413e-253	-8.73073e-255	-1.76047e-255	3.86254e-253	1.80237e-255	4.94266e-255	-6.99186e-254	3.24078e-254	7.26703e-255	1.32464e-254	2.44536e-256	-6.03461e-255	7.93077e-254	1.51234e-254	-5.47146e-255	6.6126e-255	-3.96072e-254	1.75188e-255	3.80291e-255	-1.34137e-254	1.35209e-252
-3.01781e-255	-2.84858e-255	-1.19482e-255	1.64244e-255	-7.83655e-256	-2.23503e-255	2.10217e-255	2.38242e-255	-1.83683e-255	-1.35026e-255	-5.0883e-255	-1.23768e-254	1.87241e-255	-5.0765e-255	-2.33131e-255	3.58548e-255	-1.27686e-256	-6.28764e-257	-4.26442e-255	2.49464e-254	-3.55065e-255	5.37057e-255	1.36211e-255	-1.61236e-255	2.54891e-254	-1.0082e-254	-7.5844e-255	-8.1263e-256	2.09532e-254	-1.58011e-254	1.71744e-253
2.65963e-256	-6.79556e-258	3.97732e-257	3.44002e-256	-1.00787e-256	4.68823e-257	1.29843e-256	-9.64468e-258	-2.38111e-256	-5.32987e-257	5.1637e-256	1.60263e-256	1.97714e-257	-4.7491e-256	4.76827e-257	-9.96568e-256	1.30665e-256	3.56248e-256	1.44627e-255	9.62095e-257	-4.42825e-256	1.56156e-256	1.85302e-256	3.13284e-257	-1.65411e-256	1.2776e-256	2.9513e-257	-1.51527e-256	4.60753e-256	-2.34221e-256	7.46486e-255
-5.02978e-259	1.23451e-257	8.2162e-257	-4.99514e-258	-2.36155e-257	1.50656e-257	2.71784e-258	-1.21527e-257	1.24928e-257	-8.43944e-258	-5.2998e-257	2.70966e-257	1.15684e-258	3.24659e-257	-8.82873e-258	-5.16886e-258	2.68912e-258	6.4727e-258	-4.15083e-257	1.23171e-257	-2.67449e-257	-5.23585e-258	-8.47718e-258	-1.28531e-257	-6.23348e-257	-1.94398e-257	6.42797e-257	-3.73572e-257	-7.14331e-258	-8.10625e-257	6.9012e-256
9.73465e-259	-1.25662e-259	-6.71302e-260	-9.10294e-258	7.14008e-259	6.33587e-259	1.17968e-258	-6.80254e-259	-9.07971e-259	-6.76803e-258	1.74844e-259	-1.35641e-257	-2.12212e-259	-1.16643e-259	1.50709e-259	-8.22481e-258	2.03623e-258	-7.63908e-259	5.5871e-261	2.51339e-258	4.40631e-260	-1.9347e-258	2.3388e-259	2.96943e-258	-5.46724e-259	3.49716e-259	2.76244e-257	-1.30721e-258	-6.91756e-258	-2.51753e-259	9.10946e-257
-7.17981e-260	-1.28859e-258	8.30651e-261	-3.76952e-259	6.08453e-259	-1.81301e-260	6.0649e-259	7.94125e-259	3.32931e-259	1.15238e-259	4.34228e-259	-4.70283e-260	9.63068e-259	-2.41923e-258	-1.63128e-259	-6.80222e-260	6.56228e-260	2.31554e-260	2.20954e-260	-1.08714e-258	-6.2503e-259	-5.60373e-259	-3.2474e-259	-1.71544e-260	1.01741e-259	6.92235e-259	3.8348e-259	1.65436e-259	-1.81463e-259	-1.27656e-259	1.2693e-257
5.5109e-261	-1.80356e-260	3.96724e-260	-5.68534e-261	-2.3118e-261	1.56073e-260	2.53627e-261	-2.48813e-260	7.52297e-261	3.56135e-260	-5.08524e-261	-3.27476e-260	-4.00671e-260	1.38283e-259	2.33673e-260	-2.3707e-260	1.7582e-260	1.53252e-259	-1.08984e-260	-6.53462e-261	5.38556e-261	5.45444e-260	1.74188e-260	-1.031e-260	1.62429e-260	-1.11503e-259	1.10383e-260	1.04723e-260	-2.49138e-260	3.56738e-260	9.06404e-259
-2.15131e-262	1.49406e-262	1.65453e-262	1.97665e-261	1.63254e-261	6.02748e-262	8.84015e-262	2.41919e-262	8.85697e-263	4.69031e-261	1.13604e-261	-9.07383e-262	7.96815e-262	2.22705e-261	-3.83704e-262	-1.48558e-260	-1.42689e-261	5.21883e-262	-5.42286e-262	-2.32522e-262	-9.08703e-262	-4.8177e-261	1.67548e-262	1.90666e-261	2.91158e-261	4.36631e-262	3.45463e-261	1.01198e-260	-2.1038e-262	-2.21231e-263	5.86328e-260
-2.90431e-264	-8.53682e-264	-2.30079e-262	-2.45006e-262	-7.60921e-263	8.18038e-264	-4.54187e-263	-1.15579e-261	1.64636e-262	3.61935e-262	-1.35909e-262	-9.23738e-262	7.88824e-263	3.8545e-263	3.6642e-263	7.36187e-262	-1.78414e-262	-2.19548e-262	-5.75734e-263	-2.50002e-263	-1.92596e-262	-4.34311e-262	-2.81484e-262	8.67693e-262	-1.24463e-262	5.73888e-263	-3.17681e-262	7.71036e-264	-1.97526e-262	4.38736e-263	7.25374e-261
-2.59211e-263	-4.72001e-263	1.65211e-263	-2.95479e-263	1.83509e-264	-2.62101e-264	2.64466e-264	-3.68662e-263	-2.67614e-263	-2.36046e-264	3.72934e-264	-4.23739e-263	4.35819e-264	-7.09118e-263	2.7961e-263	5.01227e-265	1.00943e-264	1.88335e-264	-1.25424e-263	2.50693e-263	1.61965e-263	9.52194e-264	-8.01187e-264	-9.76088e-264	8.90434e-264	-1.25195e-264	6.67693e-264	-1.38313e-263	9.43168e-264	-2.68908e-263	4.93097e-262
3.98364e-264	-2.90396e-264	1.11774e-264	-5.85008e-265	-3.64434e-266	-1.90863e-264	-6.23922e-264	2.32048e-265	1.72164e-264	-6.3102e-264	-4.44747e-265	-1.19648e-264	-1.94233e-264	4.74743e-264	-2.68584e-264	3.07287e-264	6.67585e-266	3.31267e-265	-3.04627e-264	-4.56985e-264	-1.26464e-264	2.4892e-265	1.91498e-265	-1.572e-264	7.70656e-265	4.33079e-264	4.27147e-265	-6.76882e-264	-3.84159e-264	-3.14016e-265	6.68725e-263
-1.03533e-265	-1.82125e-265	-2.59076e-266	1.1331e-265	-1.73168e-265	8.43278e-266	7.17953e-266	1.05738e-265	6.30676e-266	-3.44811e-265	-6.4635e-266	4.13098e-266	-4.62567e-266	3.87633e-265	7.53231e-266	-1.93524e-266	7.30011e-266	-9.33408e-266	5.70114e-266	3.79663e-265	-8.44077e-266	-1.5869e-265	-4.22707e-266	2.58423e-265	6.42059e-266	-3.44816e-266	-2.63363e-265	-2.58474e-265	7.6964e-266	-1.27843e-265	3.87443e-264
-3.33137e-267	1.84891e-266	8.14614e-267	-6.81517e-268	4.40842e-267	1.68001e-267	-9.80342e-267	-3.9005e-267	2.63204e-266	-5.35587e-267	5.1535e-266	-5.78666e-267	-1.59177e-266	2.6091e-266	1.9741e-267	-1.76223e-267	-4.01976e-269	-2.55129e-267	-4.96013e-266	-4.43774e-267	1.01561e-266	-2.51796e-266	6.12448e-268	8.86934e-266	1.14759e-266	1.05798e-266	-4.21137e-268	5.49644e-266	-6.39229e-266	6.10924e-268	5.08431e-265
1.83237e-268	-8.20147e-268	1.63321e-267	1.99339e-268	-1.22656e-267	2.96902e-267	-2.15777e-268	-4.59776e-268	3.82789e-267	1.05645e-267	6.00535e-268	1.00818e-268	4.96576e-268	5.15071e-268	5.44682e-267	2.67729e-268	3.249e-267	2.44663e-268	1.21496e-267	-1.45373e-267	-4.2267e-269	7.48112e-268	-2.66008e-268	7.18422e-268	3.07814e-269	1.78784e-268	-1.58218e-268	-1.95756e-268	-2.94002e-268	-6.50971e-268	2.94646e-266
5.06027e-270	3.41782e-269	-3.00442e-269	7.01858e-270	-1.54547e-268	-2.42028e-269	1.63997e-268	-4.37853e-270	-4.03812e-269	-9.43818e-271	2.6694e-269	2.37099e-272	-5.79971e-269	-8.1803e-270	7.33158e-268	2.64999e-269	6.10683e-268	4.59969e-269	-2.08911e-268	7.47554e-269	-4.01943e-268	-2.22639e-269	-1.19251e-268	-3.43588e-268	3.53252e-269	-1.33075e-268	2.60016e-268	-1.34508e-268	1.83621e-268	-3.16792e-269	3.92292e-267
-8.75838e-270	7.66179e-270	-3.21301e-269	-2.64154e-269	-2.3856e-270	-1.9713e-270	3.68033e-270	-4.8244e-270	4.51341e-269	-4.12859e-269	2.15933e-269	-2.34869e-270	-5.3955e-270	6.43258e-270	9.36444e-272	5.10801e-271	-2.81472e-270	-1.49383e-270	-3.51329e-269	-2.79417e-270	4.88305e-270	-1.26634e-270	9.31078e-269	1.06147e-268	2.09166e-269	-1.66025e-269	-1.18023e-269	4.61501e-270	2.238e-269	8.41507e-269	6.18729e-268
-2.85691e-271	3.29965e-270	2.86675e-271	-7.3325e-270	3.31655e-270	-3.31046e-272	-1.48601e-271	2.77668e-271	-2.0726e-270	-1.03254e-269	-2.19011e-270	-2.15898e-271	2.58911e-271	-5.09737e-271	1.19479e-270	7.54386e-271	-7.0419e-272	1.6995e-271	5.65873e-270	1.91559e-270	-3.14866e-271	9.18671e-271	-4.09663e-270	1.00896e-270	-1.04081e-269	3.931e-273	-3.73645e-271	1.57505e-271	9.27399e-271	-2.89755e-271	5.88164e-269
1.11681e-271	-2.44397e-272	-1.96016e-271	-3.79478e-272	-3.22384e-272	7.3006e-272	-9.18501e-272	-4.49392e-272	-1.85609e-271	1.70853e-271	5.96908e-272	-1.56069e-271	-1.87687e-272	-5.04507e-272	5.9499e-272	-1.79824e-272	1.49138e-271	-6.96913e-272	3.87323e-272	1.09199e-272	5.13618e-272	3.58733e-271	3.25218e-271	2.94834e-271	3.71252e-273	-3.62591e-271	-2.31655e-271	2.07227e-271	-3.9149e-271	5.58472e-272	3.88219e-270
-1.73107e-272	7.61757e-273	-5.92774e-273	2.06038e-273	-1.48816e-273	4.12207e-273	1.52106e-272	9.74531e-273	3.42323e-272	6.19643e-273	2.40644e-272	-3.54818e-273	-1.87482e-273	-4.16419e-272	-1.16387e-272	-3.36714e-273	3.35408e-273	-6.28677e-272	6.42101e-272	-7.98394e-275	3.17381e-273	2.67173e-272	-1.02103e-272	1.48123e-272	-3.59994e-275	-1.16229e-273	1.07767e-272	-6.81311e-273	4.63371e-273	1.02755e-272	4.09169e-271
-2.87787e-273	5.35467e-273	-5.34161e-274	2.83494e-274	3.73107e-275	-7.81003e-276	1.4665e-273	1.72858e-274	-2.84425e-273	1.15808e-273	-1.29555e-273	-3.03137e-274	-1.30673e-273	-5.14922e-273	2.66669e-275	5.17066e-275	2.27829e-274	1.68427e-273	-3.69463e-274	-4.08181e-274	-5.96119e-275	8.0766e-275	-3.65558e-273	1.44122e-274	-2.0839e-273	-4.14084e-273	-3.83135e-273	7.06051e-274	-6.23196e-275	-5.1583e-274	4.08401e-272
6.15962e-275	3.36319e-274	-6.36134e-276	-1.3868e-274	1.41528e-274	1.16697e-274	4.1271e-274	-3.26716e-275	2.53925e-275	-1.17967e-274	1.26897e-274	-1.06644e-274	4.66073e-275	2.61266e-275	-8.41581e-275	-2.00672e-275	-3.19186e-274	3.05298e-276	9.06105e-275	-2.08459e-275	-2.69063e-275	5.77909e-275	7.18652e-276	-3.15882e-275	7.31759e-275	-3.8563e-276	1.53272e-274	4.72699e-275	-2.14316e-275	7.44769e-276	2.66404e-273
-4.32145e-276	2.92811e-276	-6.65305e-276	-1.27313e-275	-3.26057e-276	5.1539e-276	-1.72911e-275	4.49521e-276	-3.63952e-277	3.07801e-276	-1.8324e-276	-7.60155e-277	9.35675e-276	2.3527e-275	-1.60906e-275	-2.06289e-276	-1.28043e-278	3.36008e-276	3.90664e-276	8.77213e-277	2.74731e-276	-2.57533e-275	1.06406e-275	4.88637e-277	-4.30733e-276	7.97329e-277	-3.12031e-277	9.56993e-276	-3.13543e-276	-7.07019e-276	1.86885e-274
-9.20335e-278	5.09406e-277	6.95277e-277	-5.90782e-277	-1.23222e-277	3.66579e-277	-1.19403e-276	-7.6792e-277	7.56718e-277	-8.87525e-277	1.28636e-276	-1.11443e-277	-3.78705e-277	-8.76551e-277	-2.53872e-277	9.25826e-278	7.49363e-277	2.05402e-277	-4.08518e-277	9.98201e-278	7.67796e-277	-3.58694e-276	-2.45409e-277	8.89871e-277	-1.3845e-276	4.13783e-276	4.93518e-277	1.85851e-276	-7.60478e-277	-1.27579e-276	2.58467e-275
4.89011e-279	-4.76821e-278	5.9384e-277	8.69251e-278	-8.59885e-278	-1.00302e-278	-1.85464e-277	-1.01155e-277	1.40806e-277	4.37143e-278	1.27581e-277	1.72378e-279	-4.45789e-278	5.80196e-278	-3.24764e-278	-1.46501e-277	5.77201e-278	5.88581e-279	-2.2689e-277	1.77264e-278	1.54745e-277	-2.19083e-278	3.69882e-278	-2.75935e-279	3.50995e-277	-9.69627e-279	7.78971e-278	2.31338e-279	1.51713e-279	2.5894e-280	2.67868e-276
-8.23611e-279	2.12619e-278	7.13177e-278	2.40357e-279	1.15455e-278	-2.88742e-278	2.46524e-279	-8.76204e-280	1.19163e-279	2.50907e-279	1.1581e-279	-1.25628e-278	1.99689e-279	-1.69816e-278	-6.35375e-280	2.79247e-279	1.23937e-279	-3.25498e-279	4.99403e-279	5.98265e-279	-3.91789e-279	5.42739e-279	3.75875e-278	-7.36408e-280	2.20231e-279	3.04444e-279	-1.45862e-278	2.60611e-278	-4.12071e-278	-5.2936e-279	3.42343e-277
5.49018e-279	-1.36626e-280	6.29384e-280	-4.95669e-280	3.21061e-281	-1.01637e-280	-1.93576e-279	-9.63757e-280	-8.41685e-282	1.46287e-280	3.32084e-279	3.34239e-280	-2.60438e-281	-5.26785e-280	1.59618e-280	-1.48572e-279	3.61217e-280	-5.15265e-279	5.07362e-280	-1.65551e-280	1.12379e-279	-1.4483e-280	3.07939e-281	9.10979e-280	-1.03861e-279	-9.65577e-280	-1.80234e-280	-1.66646e-279	-1.76473e-279	-5.27743e-280	3.03336e-278
-3.58054e-282	5.87026e-281	4.60563e-281	2.30219e-280	-8.71845e-281	3.98748e-281	1.90833e-281	1.59313e-280	5.92536e-281	-6.93501e-281	7.22676e-281	3.76326e-281	-5.95438e-282	-5.82216e-282	-6.77539e-281	2.80853e-281	1.40171e-282	2.40214e-281	3.56174e-280	1.0032e-280	8.25906e-282	7.43911e-281	6.89094e-282	4.19291e-281	-1.84162e-280	6.71587e-282	-5.84289e-282	3.52225e-281	-1.31075e-280	1.71529e-280	2.13807e-279
-4.03511e-283	8.45692e-282	-1.7245e-283	3.39953e-282	1.33907e-282	3.11819e-281	-1.66668e-282	-2.77252e-283	7.02917e-282	4.11479e-282	-1.23577e-281	-2.29333e-282	5.10188e-282	-4.40126e-282	-1.19113e-281	-1.7847e-281	1.84325e-281	-7.19135e-283	1.51505e-282	1.67058e-282	8.39485e-284	7.05287e-283	2.14289e-283	-4.23806e-282	-7.67659e-282	-2.26229e-281	-9.83292e-282	2.60442e-283	3.22283e-282	-1.30144e-283	1.83278e-280
3.22361e-283	-1.58968e-282	9.27356e-284	-1.25155e-283	5.77234e-282	8.82689e-283	1.4288e-283	6.36652e-283	-4.71051e-283	1.97639e-283	-2.96023e-283	-1.27244e-282	2.36108e-283	8.64055e-283	-1.59013e-283	9.80537e-285	1.41713e-284	1.28714e-282	-1.75769e-283	-1.90575e-283	2.69826e-282	2.46316e-283	-2.93506e-283	-2.01356e-283	-1.90406e-283	6.25445e-283	-2.41562e-283	1.84175e-283	2.05666e-284	-2.2807e-282	2.17206e-281
-1.70873e-283	1.00462e-284	2.48806e-285	6.79848e-285	2.21959e-283	1.03262e-284	2.96223e-284	-1.36074e-284	-5.88861e-285	8.41118e-284	1.09198e-284	-1.40606e-283	-1.92483e-284	-3.04269e-284	1.37382e-284	-7.25978e-285	-8.39163e-284	-7.04978e-284	-1.3973e-283	-1.29243e-285	3.92895e-285	-1.10624e-283	2.72028e-284	3.71594e-284	-1.6991e-284	-1.4157e-284	8.44732e-286	1.45843e-283	2.11202e-284	-5.80576e-285	1.45703e-282
5.87599e-286	1.9185e-285	9.83235e-286	2.40385e-285	-3.02396e-286	-2.86875e-285	-1.54441e-284	-6.85253e-287	1.48885e-284	-2.48834e-285	-1.03249e-284	-2.07565e-284	-2.10007e-285	-9.498e-285	-4.0376e-287	9.79337e-285	1.58108e-284	1.042e-284	-5.84302e-285	-2.31997e-287	6.73192e-286	-6.0888e-285	7.24973e-286	1.65109e-284	-7.64033e-286	4.39553e-285	-1.03833e-285	-1.7613e-284	-2.89316e-284	-1.31385e-285	2.04618e-283
2.06033e-287	-1.02107e-285	-1.5642e-286	-2.37537e-285	-3.78154e-286	-3.85332e-286	1.04663e-287	3.68739e-288	-4.90343e-288	2.93104e-287	3.30195e-287	-1.62763e-286	-7.08609e-287	-4.34323e-286	-4.92838e-286	1.85577e-286	-2.97549e-287	-6.57162e-286	-2.03104e-286	7.06213e-286	-2.58898e-285	6.42152e-287	-1.79644e-286	-5.13834e-286	-1.58445e-285	-3.54746e-285	-1.43228e-286	-1.17181e-286	1.47339e-286	-1.48768e-285	1.77349e-284
-3.62555e-287	2.7781e-286	4.35989e-287	7.31629e-287	2.48284e-286	1.15292e-287	2.06662e-287	1.96129e-286	-8.14484e-288	1.17336e-288	-7.17802e-287	-5.13924e-287	-1.43733e-287	4.30918e-287	-3.56597e-287	-1.80947e-287	3.25568e-287	-2.57521e-288	-1.49138e-287	-6.18435e-287	-8.96799e-288	-1.62359e-286	9.46991e-288	1.06645e-287	3.93421e-288	5.01076e-288	1.54278e-288	-1.73603e-286	6.65057e-287	4.41796e-287	1.74927e-285
-2.94022e-288	1.84238e-288	-1.76713e-288	-3.07914e-288	-1.82351e-288	-4.26609e-288	-2.4215e-289	-1.7775e-288	1.42366e-289	-5.18463e-288	-1.79079e-289	2.17417e-287	-5.8176e-288	1.49375e-289	1.52967e-288	-2.44435e-288	3.31799e-288	-9.6154e-291	-4.7658e-288	-1.80547e-288	-1.3681e-288	1.36408e-288	2.04196e-288	-7.86945e-289	-1.94323e-289	1.44089e-287	6.87959e-288	1.74679e-288	-5.79932e-288	6.00714e-288	1.05423e-286
6.83175e-291	-1.89355e-289	4.65758e-289	5.05053e-289	8.66175e-290	-1.26986e-289	2.45024e-289	-2.46794e-289	-2.51696e-289	-2.31105e-290	-5.55167e-290	5.70085e-289	1.25924e-289	2.07911e-288	1.17956e-289	-7.81103e-290	-1.6472e-289	1.07583e-289	4.92498e-289	-6.05343e-289	-1.04114e-288	-1.99037e-289	-1.24112e-289	9.73036e-291	6.96864e-289	5.80291e-289	1.80159e-288	2.21704e-289	4.79327e-290	-7.76938e-289	1.20434e-287
1.39849e-290	-2.1886e-290	1.38856e-290	1.0671e-290	-1.81114e-289	-4.35927e-290	1.37106e-290	1.61999e-290	6.42001e-291	-2.07892e-291	-7.53785e-291	-1.78511e-291	4.76628e-290	6.34965e-290	-9.22827e-290	-3.27832e-290	5.45339e-291	-1.57343e-291	-5.45841e-291	5.38557e-291	-1.54424e-289	1.00015e-289	2.7316e-292	-6.15129e-290	-5.14395e-291	-1.59226e-290	-4.09604e-290	-3.29511e-289	-4.96698e-291	-4.63012e-290	1.34599e-288
4.44057e-293	2.62697e-291	-2.50075e-291	-2.47668e-291	6.0799e-291	4.62048e-291	-8.62432e-292	6.66265e-292	1.44979e-292	-3.65799e-292	-1.3282e-290	-2.42134e-291	5.38932e-291	1.00512e-291	-9.40703e-291	-9.05516e-291	6.05419e-293	-7.49756e-292	-1.82695e-291	-5.89919e-292	2.66194e-291	-1.16965e-291	-9.95851e-292	-1.14789e-290	-8.11968e-291	-3.20988e-291	3.07656e-292	1.49978e-291	1.53555e-290	-4.59667e-292	1.09434e-289
-2.34933e-292	1.01164e-292	-2.99124e-292	-4.11017e-293	1.11467e-294	-1.3376e-291	3.3631e-292	2.62169e-292	1.8234e-292	-8.02075e-293	-2.20182e-293	9.21696e-293	2.03712e-292	1.36114e-291	-5.67965e-293	4.93122e-293	1.15757e-292	-2.2538e-292	-3.52073e-291	8.50053e-293	-6.14235e-293	-3.73534e-293	7.71149e-293	3.25014e-292	3.02061e-292	-6.10837e-292	-2.11684e-292	-3.03526e-293	8.0766e-292	-1.1501e-292	1.11866e-290
8.47072e-293	-2.88056e-293	-2.03254e-294	2.1039e-294	-2.24781e-293	5.97638e-294	6.14547e-293	-1.58198e-293	-1.79802e-293	4.70059e-294	1.20915e-293	-3.67081e-294	1.47707e-293	-8.66381e-294	7.59283e-293	-5.07859e-294	3.14371e-293	-7.034e-294	-2.63412e-293	-2.37677e-294	2.44839e-292	-4.56067e-294	7.40163e-293	-2.08989e-293	-1.0886e-293	1.67332e-293	2.7365e-294	1.26068e-292	-1.72176e-292	5.36302e-293	1.16e-291
2.94762e-294	2.75049e-295	-4.2791e-295	-1.40545e-294	-4.98588e-294	-3.7999e-294	-4.40153e-294	-5.41176e-294	-1.36884e-295	2.78894e-295	1.28675e-293	2.84387e-294	-2.82204e-295	9.98249e-295	6.97095e-294	1.17575e-296	3.474e-294	-2.88535e-294	-1.59455e-294	-2.82931e-294	9.45325e-295	2.40188e-295	9.54459e-294	6.32551e-294	-1.76695e-295	8.89248e-294	-1.51908e-294	2.74976e-294	1.24899e-294	-2.23036e-294	9.27016e-293
1.07965e-295	-2.36647e-295	3.06155e-295	-2.37688e-295	1.08906e-294	8.71794e-296	-2.61228e-295	3.77781e-295	-1.70985e-294	3.66602e-295	-3.64472e-295	2.87096e-295	-2.94301e-295	2.95371e-295	6.94504e-295	1.16265e-297	2.8231e-296	-6.48422e-296	7.76209e-295	3.11372e-295	3.45022e-295	3.36474e-296	-6.92817e-295	-1.88183e-294	1.08005e-294	2.0752e-295	-5.1347e-296	-4.16338e-296	-6.64865e-295	9.93288e-296	1.29958e-293
4.69835e-296	-2.29637e-297	1.44301e-297	2.32164e-296	-6.27767e-298	2.0035e-295	-1.032e-296	-2.51244e-296	-2.39805e-295	-1.99164e-296	1.03837e-296	-2.5248e-297	5.15468e-297	7.73128e-296	-1.24153e-297	-9.82049e-297	-8.20298e-296	-2.57875e-297	7.71953e-297	-4.94603e-297	1.33277e-296	-5.87946e-297	-7.39351e-298	1.51726e-296	-3.75109e-296	-4.36535e-297	-9.36866e-298	9.80269e-296	1.96578e-298	2.25643e-296	9.72515e-295
-2.5495e-298	-4.12171e-298	8.04807e-298	-5.17471e-298	1.9484e-297	-1.13441e-297	-3.05236e-297	-1.05958e-297	-1.89319e-297	-5.40779e-298	-9.32046e-298	3.86646e-298	-4.67321e-297	-4.92211e-299	-6.00903e-297	-1.02973e-297	-1.95255e-298	-4.3822e-298	6.86182e-299	-6.49877e-298	-2.5574e-297	1.29468e-296	-1.39216e-296	3.02849e-297	1.07131e-297	1.94117e-297	9.1215e-298	-1.45031e-296	-1.62831e-297	2.29065e-298	7.87893e-296
-1.37244e-298	7.58865e-299	-2.2512e-299	2.04461e-298	8.80148e-300	-1.40578e-298	-4.73219e-299	-2.20234e-299	1.22075e-298	2.09533e-298	-3.69733e-299	-1.50802e-300	4.24878e-298	-4.23422e-298	4.74409e-298	6.36367e-298	-3.37295e-299	-4.4555e-299	2.33091e-298	-2.24488e-298	-1.77291e-299	-8.93477e-300	1.39588e-298	-4.44216e-299	-4.41088e-299	1.74185e-298	3.8485e-299	-8.16759e-299	1.82934e-297	-7.46063e-299	5.97693e-297
-6.23428e-300	5.03502e-299	1.72126e-299	3.73871e-300	-8.41885e-299	-2.02222e-299	7.16276e-300	8.26714e-299	2.97565e-299	-2.12844e-299	-2.85425e-300	-2.70591e-300	-1.20122e-300	8.907e-300	-4.15892e-299	-1.35507e-299	-3.86521e-300	-4.51597e-301	4.62976e-299	2.61836e-300	-3.97178e-300	-4.95639e-299	-1.07764e-299	-3.6456e-299	1.70973e-298	1.83791e-299	3.10635e-299	-3.80809e-300	1.20385e-299	6.49892e-300	7.90392e-298
4.99642e-301	-3.6188e-300	-9.32135e-300	2.17988e-300	-3.50714e-300	5.40458e-300	5.19821e-300	-1.88046e-301	1.06255e-299	-1.4475e-300	4.04685e-301	-2.33955e-301	1.95888e-300	2.09818e-301	3.74344e-300	3.21108e-301	-5.86676e-301	-3.33063e-300	-1.98836e-300	-3.20243e-301	1.30158e-300	7.81054e-301	7.32714e-300	1.97012e-300	-1.3091e-300	9.29418e-301	4.16426e-300	1.0902e-300	2.43137e-300	3.15626e-301	7.67083e-299
-5.00449e-301	-6.2101e-303	5.34915e-301	7.99265e-301	-1.06678e-301	-4.0186e-301	1.99719e-302	-1.09583e-302	2.16079e-301	2.38785e-301	-1.36229e-302	9.88119e-302	-2.36122e-302	-1.243e-301	-3.43001e-303	-1.79958e-301	5.90373e-302	1.19132e-300	-6.60826e-302	3.63601e-301	1.83866e-301	-1.28861e-301	3.15634e-302	-5.50027e-302	-1.5144e-302	1.18004e-301	2.55073e-301	1.53354e-301	1.78572e-301	3.93194e-302	6.1177e-300
-5.07843e-303	3.80445e-302	3.57046e-303	1.524e-304	-6.4504e-303	-1.33951e-302	-3.00849e-304	-4.30364e-303	-2.55513e-303	-2.2456e-303	-2.63785e-302	-6.91664e-304	1.39979e-303	2.31211e-302	7.55068e-302	2.68213e-302	-2.45529e-301	-3.39284e-302	-1.20751e-302	-3.42524e-302	2.10835e-302	-1.03936e-302	-1.19179e-302	1.82995e-303	-1.14748e-301	3.91339e-302	-1.87319e-302	4.02227e-303	1.69754e-302	-4.60996e-303	7.99247e-301
-7.73074e-303	7.79717e-304	-6.02629e-303	7.42963e-305	-3.795e-305	-6.70459e-303	7.6052e-305	1.12326e-303	-3.33853e-304	-1.806e-303	-8.18268e-306	2.07627e-303	9.14755e-304	3.49398e-304	-8.73357e-304	2.32157e-303	-3.54572e-304	1.7025e-305	-1.0908e-303	1.90565e-304	5.55593e-303	1.93588e-303	7.47166e-306	-4.27437e-303	1.24469e-302	-1.83695e-303	-4.9689e-304	3.96414e-304	2.96828e-303	7.55971e-303	7.0368e-302
-2.45867e-304	-1.30945e-305	-2.50409e-306	-1.66616e-304	2.90648e-304	5.42271e-304	1.17186e-304	2.59618e-305	1.98183e-305	-4.02322e-305	-2.25133e-304	-2.48371e-304	-5.34274e-305	1.87162e-304	-2.35586e-304	1.17816e-304	-3.35309e-305	2.86131e-304	-1.63808e-303	1.2118e-305	5.50818e-306	3.72614e-305	1.43374e-304	1.17266e-304	-1.36474e-304	-3.0909e-304	2.08557e-304	6.42958e-305	-1.80143e-304	-3.59924e-305	5.73952e-303
-1.54072e-305	3.00022e-305	7.89606e-305	1.00445e-305	1.36241e-305	-1.26872e-305	-1.92515e-306	-1.91604e-306	-6.61402e-305	-1.64703e-305	5.29385e-305	-1.94734e-306	5.92955e-306	-1.50154e-306	-1.70601e-305	1.00664e-304	2.37712e-305	-2.04853e-305	-8.23204e-306	-3.99822e-306	-1.00945e-305	-1.80895e-305	1.5814e-305	-3.48134e-306	-1.35041e-305	7.84581e-306	-1.38002e-306	3.49596e-307	1.67918e-305	1.0861e-306	5.72142e-304
2.00042e-306	4.98141e-306	-1.77803e-307	-8.53472e-307	-4.34573e-307	1.87092e-306	2.22597e-307	-6.37977e-307	-3.81485e-307	-9.19769e-306	-1.07218e-306	-1.86008e-306	-1.20915e-307	-1.49038e-306	-7.44553e-307	8.64204e-308	-2.73657e-307	-1.75059e-306	0	3.14048e-306	-4.67953e-308	5.64225e-306	2.9702e-306	-3.27387e-307	-3.50147e-306	6.71697e-306	5.85618e-306	-3.22925e-307	-1.34544e-307	1.25856e-306	5.80796e-305
-2.9219e-308	0	1.55145e-307	-2.3838e-307	0	-5.77185e-308	0	2.89091e-307	2.89162e-308	-1.39612e-307	0	9.71867e-308	8.39712e-308	1.18017e-307	6.51395e-308	6.17804e-307	1.20327e-307	0	-5.49413e-308	9.41393e-308	-7.48581e-307	6.91721e-308	2.59089e-307	-2.76944e-307	1.7566e-307	-6.06503e-307	9.58791e-308	5.92426e-307	-4.54084e-307	0	5.53168e-306
0	0	0	0	0	0	0	0	6.39109e-308	0	0	0	0	0	0	-3.19565e-308	0	4.20455e-308	0	0	0	0	0	0	0	0	0	-9.63688e-308	2.98864e-308	0	4.08695e-307
0	0	0	0	0	0	0	0	0	0	0	0	0	0	0	0	0	0	0	0	0	0	0	0	0	0	0	0	0	0	3.08645e-308
0	0	0	0	0	0	0	0	0	0	0	0	0	0	0	0	0	0	0	0	0	0	0	0	0	0	0	0	0	0	0
0	0	0	0	0	0	0	0	0	0	0	0	0	0	0	0	0	0	0	0	0	0	0	0	0	0	0	0	0	0	0
0	0	0	0	0	0	0	0	0	0	0	0	0	0	0	0	0	0	0	0	0	0	0	0	0	0	0	0	0	0	0
0	0	0	0	0	0	0	0	0	0	0	0	0	0	0	0	0	0	0	0	0	0	0	0	0	0	0	0	0	0	0
0	0	0	0	0	0	0	0	0	0	0	0	0	0	0	0	0	0	0	0	0	0	0	0	0	0	0	0	0	0	0
0	0	0	0	0	0	0	0	0	0	0	0	0	0	0	0	0	0	0	0	0	0	0	0	0	0	0	0	0	0	0
0	0	0	0	0	0	0	0	0	0	0	0	0	0	0	0	0	0	0	0	0	0	0	0	0	0	0	0	0	0	0
0	0	0	0	0	0	0	0	0	0	0	0	0	0	0	0	0	0	0	0	0	0	0	0	0	0	0	0	0	0	0
0	0	0	0	0	0	0	0	0	0	0	0	0	0	0	0	0	0	0	0	0	0	0	0	0	0	0	0	0	0	0
0	0	0	0	0	0	0	0	0	0	0	0	0	0	0	0	0	0	0	0	0	0	0	0	0	0	0	0	0	0	0
0	0	0	0	0	0	0	0	0	0	0	0	0	0	0	0	0	0	0	0	0	0	0	0	0	0	0	0	0	0	0
0	0	0	0	0	0	0	0	0	0	0	0	0	0	0	0	0	0	0	0	0	0	0	0	0	0	0	0	0	0	0
0	0	0	0	0	0	0	0	0	0	0	0	0	0	0	0	0	0	0	0	0	0	0	0	0	0	0	0	0	0	0
0	0	0	0	0	0	0	0	0	0	0	0	0	0	0	0	0	0	0	0	0	0	0	0	0	0	0	0	0	0	0
0	0	0	0	0	0	0	0	0	0	0	0	0	0	0	0	0	0	0	0	0	0	0	0	0	0	0	0	0	0	0
0	0	0	0	0	0	0	0	0	0	0	0	0	0	0	0	0	0	0	0	0	0	0	0	0	0	0	0	0	0	0
0	0	0	0	0	0	0	0	0	0	0	0	0	0	0	0	0	0	0	0	0	0	0	0	0	0	0	0	0	0	0
0	0	0	0	0	0	0	0	0	0	0	0	0	0	0	0	0	0	0	0	0	0	0	0	0	0	0	0	0	0	0
0	0	0	0	0	0	0	0	0	0	0	0	0	0	0	0	0	0	0	0	0	0	0	0	0	0	0	0	0	0	0
0	0	0	0	0	0	0	0	0	0	0	0	0	0	0	0	0	0	0	0	0	0	0	0	0	0	0	0	0	0	0
0	0	0	0	0	0	0	0	0	0	0	0	0	0	0	0	0	0	0	0	0	0	0	0	0	0	0	0	0	0	0
0	0	0	0	0	0	0	0	0	0	0	0	0	0	0	0	0	0	0	0	0	0	0	0	0	0	0	0	0	0	0
0	0	0	0	0	0	0	0	0	0	0	0	0	0	0	0	0	0	0	0	0	0	0	0	0	0	0	0	0	0	0
0	0	0	0	0	0	0	0	0	0	0	0	0	0	0	0	0	0	0	0	0	0	0	0	0	0	0	0	0	0	0
0	0	0	0	0	0	0	0	0	0	0	0	0	0	0	0	0	0	0	0	0	0	0	0	0	0	0	0	0	0	0
0	0	0	0	0	0	0	0	0	0	0	0	0	0	0	0	0	0	0	0	0	0	0	0	0	0	0	0	0	0	0
0	0	0	0	0	0	0	0	0	0	0	0	0	0	0	0	0	0	0	0	0	0	0	0	0	0	0	0	0	0	0
0	0	0	0	0	0	0	0	0	0	0	0	0	0	0	0	0	0	0	0	0	0	0	0	0	0	0	0	0	0	0
0	0	0	0	0	0	0	0	0	0	0	0	0	0	0	0	0	0	0	0	0	0	0	0	0	0	0	0	0	0	0
0	0	0	0	0	0	0	0	0	0	0	0	0	0	0	0	0	0	0	0	0	0	0	0	0	0	0	0	0	0	0
0	0	0	0	0	0	0	0	0	0	0	0	0	0	0	0	0	0	0	0	0	0	0	0	0	0	0	0	0	0	0
0	0	0	0	0	0	0	0	0	0	0	0	0	0	0	0	0	0	0	0	0	0	0	0	0	0	0	0	0	0	0
0	0	0	0	0	0	0	0	0	0	0	0	0	0	0	0	0	0	0	0	0	0	0	0	0	0	0	0	0	0	0
0	0	0	0	0	0	0	0	0	0	0	0	0	0	0	0	0	0	0	0	0	0	0	0	0	0	0	0	0	0	0
0	0	0	0	0	0	0	0	0	0	0	0	0	0	0	0	0	0	0	0	0	0	0	0	0	0	0	0	0	0	0
0	0	0	0	0	0	0	0	0	0	0	0	0	0	0	0	0	0	0	0	0	0	0	0	0	0	0	0	0	0	0
0	0	0	0	0	0	0	0	0	0	0	0	0	0	0	0	0	0	0	0	0	0	0	0	0	0	0	0	0	0	0
0	0	0	0	0	0	0	0	0	0	0	0	0	0	0	0	0	0	0	0	0	0	0	0	0	0	0	0	0	0	0
0	0	0	0	0	0	0	0	0	0	0	0	0	0	0	0	0	0	0	0	0	0	0	0	0	0	0	0	0	0	0
0	0	0	0	0	0	0	0	0	0	0	0	0	0	0	0	0	0	0	0	0	0	0	0	0	0	0	0	0	0	0
0	0	0	0	0	0	0	0	0	0	0	0	0	0	0	0	0	0	0	0	0	0	0	0	0	0	0	0	0	0	0
0	0	0	0	0	0	0	0	0	0	0	0	0	0	0	0	0	0	0	0	0	0	0	0	0	0	0	0	0	0	0
0	0	0	0	0	0	0	0	0	0	0	0	0	0	0	0	0	0	0	0	0	0	0	0	0	0	0	0	0	0	0
0	0	0	0	0	0	0	0	0	0	0	0	0	0	0	0	0	0	0	0	0	0	0	0	0	0	0	0	0	0	0
0	0	0	0	0	0	0	0	0	0	0	0	0	0	0	0	0	0	0	0	0	0	0	0	0	0	0	0	0	0	0
0	0	0	0	0	0	0	0	0	0	0	0	0	0	0	0	0	0	0	0	0	0	0	0	0	0	0	0	0	0	0
0	0	0	0	0	0	0	0	0	0	0	0	0	0	0	0	0	0	0	0	0	0	0	0	0	0	0	0	0	0	0
0	0	0	0	0	0	0	0	0	0	0	0	0	0	0	0	0	0	0	0	0	0	0	0	0	0	0	0	0	0	0
0	0	0	0	0	0	0	0	0	0	0	0	0	0	0	0	0	0	0	0	0	0	0	0	0	0	0	0	0	0	0
0	0	0	0	0	0	0	0	0	0	0	0	0	0	0	0	0	0	0	0	0	0	0	0	0	0	0	0	0	0	0
0	0	0	0	0	0	0	0	0	0	0	0	0	0	0	0	0	0	0	0	0	0	0	0	0	0	0	0	0	0	0
0	0	0	0	0	0	0	0	0	0	0	0	0	0	0	0	0	0	0	0	0	0	0	0	0	0	0	0	0	0	0
0	0	0	0	0	0	0	0	0	0	0	0	0	0	0	0	0	0	0	0	0	0	0	0	0	0	0	0	0	0	0
0	0	0	0	0	0	0	0	0	0	0	0	0	0	0	0	0	0	0	0	0	0	0	0	0	0	0	0	0	0	0
0	0	0	0	0	0	0	0	0	0	0	0	0	0	0	0	0	0	0	0	0	0	0	0	0	0	0	0	0	0	0
0	0	0	0	0	0	0	0	0	0	0	0	0	0	0	0	0	0	0	0	0	0	0	0	0	0	0	0	0	0	0
0	0	0	0	0	0	0	0	0	0	0	0	0	0	0	0	0	0	0	0	0	0	0	0	0	0	0	0	0	0	0
0	0	0	0	0	0	0	0	0	0	0	0	0	0	0	0	0	0	0	0	0	0	0	0	0	0	0	0	0	0	0
0	0	0	0	0	0	0	0	0	0	0	0	0	0	0	0	0	0	0	0	0	0	0	0	0	0	0	0	0	0	0
0	0	0	0	0	0	0	0	0	0	0	0	0	0	0	0	0	0	0	0	0	0	0	0	0	0	0	0	0	0	0
0	0	0	0	0	0	0	0	0	0	0	0	0	0	0	0	0	0	0	0	0	0	0	0	0	0	0	0	0	0	0
0	0	0	0	0	0	0	0	0	0	0	0	0	0	0	0	0	0	0	0	0	0	0	0	0	0	0	0	0	0	0
0	0	0	0	0	0	0	0	0	0	0	0	0	0	0	0	0	0	0	0	0	0	0	0	0	0	0	0	0	0	0
0	0	0	0	0	0	0	0	0	0	0	0	0	0	0	0	0	0	0	0	0	0	0	0	0	0	0	0	0	0	0
0	0	0	0	0	0	0	0	0	0	0	0	0	0	0	0	0	0	0	0	0	0	0	0	0	0	0	0	0	0	0
0	0	0	0	0	0	0	0	0	0	0	0	0	0	0	0	0	0	0	0	0	0	0	0	0	0	0	0	0	0	0
0	0	0	0	0	0	0	0	0	0	0	0	0	0	0	0	0	0	0	0	0	0	0	0	0	0	0	0	0	0	0
0	0	0	0	0	0	0	0	0	0	0	0	0	0	0	0	0	0	0	0	0	0	0	0	0	0	0	0	0	0	0
0	0	0	0	0	0	0	0	0	0	0	0	0	0	0	0	0	0	0	0	0	0	0	0	0	0	0	0	0	0	0
0	0	0	0	0	0	0	0	0	0	0	0	0	0	0	0	0	0	0	0	0	0	0	0	0	0	0	0	0	0	0
0	0	0	0	0	0	0	0	0	0	0	0	0	0	0	0	0	0	0	0	0	0	0	0	0	0	0	0	0	0	0
0	0	0	0	0	0	0	0	0	0	0	0	0	0	0	0	0	0	0	0	0	0	0	0	0	0	0	0	0	0	0
0	0	0	0	0	0	0	0	0	0	0	0	0	0	0	0	0	0	0	0	0	0	0	0	0	0	0	0	0	0	0
0	0	0	0	0	0	0	0	0	0	0	0	0	0	0	0	0	0	0	0	0	0	0	0	0	0	0	0	0	0	0
0	0	0	0	0	0	0	0	0	0	0	0	0	0	0	0	0	0	0	0	0	0	0	0	0	0	0	0	0	0	0
0	0	0	0	0	0	0	0	0	0	0	0	0	0	0	0	0	0	0	0	0	0	0	0	0	0	0	0	0	0	0
0	0	0	0	0	0	0	0	0	0	0	0	0	0	0	0	0	0	0	0	0	0	0	0	0	0	0	0	0	0	0
0	0	0	0	0	0	0	0	0	0	0	0	0	0	0	0	0	0	0	0	0	0	0	0	0	0	0	0	0	0	0
0	0	0	0	0	0	0	0	0	0	0	0	0	0	0	0	0	0	0	0	0	0	0	0	0	0	0	0	0	0	0
0	0	0	0	0	0	0	0	0	0	0	0	0	0	0	0	0	0	0	0	0	0	0	0	0	0	0	0	0	0	0
0	0	0	0	0	0	0	0	0	0	0	0	0	0	0	0	0	0	0	0	0	0	0	0	0	0	0	0	0	0	0
0	0	0	0	0	0	0	0	0	0	0	0	0	0	0	0	0	0	0	0	0	0	0	0	0	0	0	0	0	0	0
0	0	0	0	0	0	0	0	0	0	0	0	0	0	0	0	0	0	0	0	0	0	0	0	0	0	0	0	0	0	0
0	0	0	0	0	0	0	0	0	0	0	0	0	0	0	0	0	0	0	0	0	0	0	0	0	0	0	0	0	0	0
0	0	0	0	0	0	0	0	0	0	0	0	0	0	0	0	0	0	0	0	0	0	0	0	0	0	0	0	0	0	0
0	0	0	0	0	0	0	0	0	0	0	0	0	0	0	0	0	0	0	0	0	0	0	0	0	0	0	0	0	0	0
0	0	0	0	0	0	0	0	0	0	0	0	0	0	0	0	0	0	0	0	0	0	0	0	0	0	0	0	0	0	0
0	0	0	0	0	0	0	0	0	0	0	0	0	0	0	0	0	0	0	0	0	0	0	0	0	0	0	0	0	0	0
0	0	0	0	0	0	0	0	0	0	0	0	0	0	0	0	0	0	0	0	0	0	0	0	0	0	0	0	0	0	0
0	0	0	0	0	0	0	0	0	0	0	0	0	0	0	0	0	0	0	0	0	0	0	0	0	0	0	0	0	0	0
0	0	0	0	0	0	0	0	0	0	0	0	0	0	0	0	0	0	0	0	0	0	0	0	0	0	0	0	0	0	0
0	0	0	0	0	0	0	0	0	0	0	0	0	0	0	0	0	0	0	0	0	0	0	0	0	0	0	0	0	0	0
0	0	0	0	0	0	0	0	0	0	0	0	0	0	0	0	0	0	0	0	0	0	0	0	0	0	0	0	0	0	0
0	0	0	0	0	0	0	0	0	0	0	0	0	0	0	0	0	0	0	0	0	0	0	0	0	0	0	0	0	0	0
0	0	0	0	0	0	0	0	0	0	0	0	0	0	0	0	0	0	0	0	0	0	0	0	0	0	0	0	0	0	0
0	0	0	0	0	0	0	0	0	0	0	0	0	0	0	0	0	0	0	0	0	0	0	0	0	0	0	0	0	0	0
0	0	0	0	0	0	0	0	0	0	0	0	0	0	0	0	0	0	0	0	0	0	0	0	0	0	0	0	0	0	0
0	0	0	0	0	0	0	0	0	0	0	0	0	0	0	0	0	0	0	0	0	0	0	0	0	0	0	0	0	0	0
0	0	0	0	0	0	0	0	0	0	0	0	0	0	0	0	0	0	0	0	0	0	0	0	0	0	0	0	0	0	0
0	0	0	0	0	0	0	0	0	0	0	0	0	0	0	0	0	0	0	0	0	0	0	0	0	0	0	0	0	0	0
0	0	0	0	0	0	0	0	0	0	0	0	0	0	0	0	0	0	0	0	0	0	0	0	0	0	0	0	0	0	0
0	0	0	0	0	0	0	0	0	0	0	0	0	0	0	0	0	0	0	0	0	0	0	0	0	0	0	0	0	0	0
0	0	0	0	0	0	0	0	0	0	0	0	0	0	0	0	0	0	0	0	0	0	0	0	0	0	0	0	0	0	0
0	0	0	0	0	0	0	0	0	0	0	0	0	0	0	0	0	0	0	0	0	0	0	0	0	0	0	0	0	0	0
0	0	0	0	0	0	0	0	0	0	0	0	0	0	0	0	0	0	0	0	0	0	0	0	0	0	0	0	0	0	0
0	0	0	0	0	0	0	0	0	0	0	0	0	0	0	0	0	0	0	0	0	0	0	0	0	0	0	0	0	0	0
0	0	0	0	0	0	0	0	0	0	0	0	0	0	0	0	0	0	0	0	0	0	0	0	0	0	0	0	0	0	0
0	0	0	0	0	0	0	0	0	0	0	0	0	0	0	0	0	0	0	0	0	0	0	0	0	0	0	0	0	0	0
0	0	0	0	0	0	0	0	0	0	0	0	0	0	0	0	0	0	0	0	0	0	0	0	0	0	0	0	0	0	0
0	0	0	0	0	0	0	0	0	0	0	0	0	0	0	0	0	0	0	0	0	0	0	0	0	0	0	0	0	0	0
0	0	0	0	0	0	0	0	0	0	0	0	0	0	0	0	0	0	0	0	0	0	0	0	0	0	0	0	0	0	0
0	0	0	0	0	0	0	0	0	0	0	0	0	0	0	0	0	0	0	0	0	0	0	0	0	0	0	0	0	0	0
0	0	0	0	0	0	0	0	0	0	0	0	0	0	0	0	0	0	0	0	0	0	0	0	0	0	0	0	0	0	0
0	0	0	0	0	0	0	0	0	0	0	0	0	0	0	0	0	0	0	0	0	0	0	0	0	0	0	0	0	0	0
0	0	0	0	0	0	0	0	0	0	0	0	0	0	0	0	0	0	0	0	0	0	0	0	0	0	0	0	0	0	0
0	0	0	0	0	0	0	0	0	0	0	0	0	0	0	0	0	0	0	0	0	0	0	0	0	0	0	0	0	0	0
0	0	0	0	0	0	0	0	0	0	0	0	0	0	0	0	0	0	0	0	0	0	0	0	0	0	0	0	0	0	0
0	0	0	0	0	0	0	0	0	0	0	0	0	0	0	0	0	0	0	0	0	0	0	0	0	0	0	0	0	0	0
0	0	0	0	0	0	0	0	0	0	0	0	0	0	0	0	0	0	0	0	0	0	0	0	0	0	0	0	0	0	0
0	0	0	0	0	0	0	0	0	0	0	0	0	0	0	0	0	0	0	0	0	0	0	0	0	0	0	0	0	0	0
0	0	0	0	0	0	0	0	0	0	0	0	0	0	0	0	0	0	0	0	0	0	0	0	0	0	0	0	0	0	0
0	0	0	0	0	0	0	0	0	0	0	0	0	0	0	0	0	0	0	0	0	0	0	0	0	0	0	0	0	0	0
0	0	0	0	0	0	0	0	0	0	0	0	0	0	0	0	0	0	0	0	0	0	0	0	0	0	0	0	0	0	0
0	0	0	0	0	0	0	0	0	0	0	0	0	0	0	0	0	0	0	0	0	0	0	0	0	0	0	0	0	0	0
0	0	0	0	0	0	0	0	0	0	0	0	0	0	0	0	0	0	0	0	0	0	0	0	0	0	0	0	0	0	0
0	0	0	0	0	0	0	0	0	0	0	0	0	0	0	0	0	0	0	0	0	0	0	0	0	0	0	0	0	0	0
0	0	0	0	0	0	0	0	0	0	0	0	0	0	0	0	0	0	0	0	0	0	0	0	0	0	0	0	0	0	0
0	0	0	0	0	0	0	0	0	0	0	0	0	0	0	0	0	0	0	0	0	0	0	0	0	0	0	0	0	0	0
0	0	0	0	0	0	0	0	0	0	0	0	0	0	0	0	0	0	0	0	0	0	0	0	0	0	0	0	0	0	0
0	0	0	0	0	0	0	0	0	0	0	0	0	0	0	0	0	0	0	0	0	0	0	0	0	0	0	0	0	0	0
0	0	0	0	0	0	0	0	0	0	0	0	0	0	0	0	0	0	0	0	0	0	0	0	0	0	0	0	0	0	0
0	0	0	0	0	0	0	0	0	0	0	0	0	0	0	0	0	0	0	0	0	0	0	0	0	0	0	0	0	0	0
0	0	0	0	0	0	0	0	0	0	0	0	0	0	0	0	0	0	0	0	0	0	0	0	0	0	0	0	0	0	0
0	0	0	0	0	0	0	0	0	0	0	0	0	0	0	0	0	0	0	0	0	0	0	0	0	0	0	0	0	0	0
0	0	0	0	0	0	0	0	0	0	0	0	0	0	0	0	0	0	0	0	0	0	0	0	0	0	0	0	0	0	0
0	0	0	0	0	0	0	0	0	0	0	0	0	0	0	0	0	0	0	0	0	0	0	0	0	0	0	0	0	0	0
0	0	0	0	0	0	0	0	0	0	0	0	0	0	0	0	0	0	0	0	0	0	0	0	0	0	0	0	0	0	0
0	0	0	0	0	0	0	0	0	0	0	0	0	0	0	0	0	0	0	0	0	0	0	0	0	0	0	0	0	0	0
0	0	0	0	0	0	0	0	0	0	0	0	0	0	0	0	0	0	0	0	0	0	0	0	0	0	0	0	0	0	0
0	0	0	0	0	0	0	0	0	0	0	0	0	0	0	0	0	0	0	0	0	0	0	0	0	0	0	0	0	0	0
0	0	0	0	0	0	0	0	0	0	0	0	0	0	0	0	0	0	0	0	0	0	0	0	0	0	0	0	0	0	0
0	0	0	0	0	0	0	0	0	0	0	0	0	0	0	0	0	0	0	0	0	0	0	0	0	0	0	0	0	0	0
0	0	0	0	0	0	0	0	0	0	0	0	0	0	0	0	0	0	0	0	0	0	0	0	0	0	0	0	0	0	0
0	0	0	0	0	0	0	0	0	0	0	0	0	0	0	0	0	0	0	0	0	0	0	0	0	0	0	0	0	0	0
0	0	0	0	0	0	0	0	0	0	0	0	0	0	0	0	0	0	0	0	0	0	0	0	0	0	0	0	0	0	0
0	0	0	0	0	0	0	0	0	0	0	0	0	0	0	0	0	0	0	0	0	0	0	0	0	0	0	0	0	0	0
0	0	0	0	0	0	0	0	0	0	0	0	0	0	0	0	0	0	0	0	0	0	0	0	0	0	0	0	0	0	0
0	0	0	0	0	0	0	0	0	0	0	0	0	0	0	0	0	0	0	0	0	0	0	0	0	0	0	0	0	0	0
0	0	0	0	0	0	0	0	0	0	0	0	0	0	0	0	0	0	0	0	0	0	0	0	0	0	0	0	0	0	0
0	0	0	0	0	0	0	0	0	0	0	0	0	0	0	0	0	0	0	0	0	0	0	0	0	0	0	0	0	0	0
0	0	0	0	0	0	0	0	0	0	0	0	0	0	0	0	0	0	0	0	0	0	0	0	0	0	0	0	0	0	0
0	0	0	0	0	0	0	0	0	0	0	0	0	0	0	0	0	0	0	0	0	0	0	0	0	0	0	0	0	0	0
0	0	0	0	0	0	0	0	0	0	0	0	0	0	0	0	0	0	0	0	0	0	0	0	0	0	0	0	0	0	0
0	0	0	0	0	0	0	0	0	0	0	0	0	0	0	0	0	0	0	0	0	0	0	0	0	0	0	0	0	0	0
0	0	0	0	0	0	0	0	0	0	0	0	0	0	0	0	0	0	0	0	0	0	0	0	0	0	0	0	0	0	0
0	0	0	0	0	0	0	0	0	0	0	0	0	0	0	0	0	0	0	0	0	0	0	0	0	0	0	0	0	0	0
0	0	0	0	0	0	0	0	0	0	0	0	0	0	0	0	0	0	0	0	0	0	0	0	0	0	0	0	0	0	0
0	0	0	0	0	0	0	0	0	0	0	0	0	0	0	0	0	0	0	0	0	0	0	0	0	0	0	0	0	0	0
0	0	0	0	0	0	0	0	0	0	0	0	0	0	0	0	0	0	0	0	0	0	0	0	0	0	0	0	0	0	0
0	0	0	0	0	0	0	0	0	0	0	0	0	0	0	0	0	0	0	0	0	0	0	0	0	0	0	0	0	0	0
0	0	0	0	0	0	0	0	0	0	0	0	0	0	0	0	0	0	0	0	0	0	0	0	0	0	0	0	0	0	0
0	0	0	0	0	0	0	0	0	0	0	0	0	0	0	0	0	0	0	0	0	0	0	0	0	0	0	0	0	0	0
0	0	0	0	0	0	0	0	0	0	0	0	0	0	0	0	0	0	0	0	0	0	0	0	0	0	0	0	0	0	0
0	0	0	0	0	0	0	0	0	0	0	0	0	0	0	0	0	0	0	0	0	0	0	0	0	0	0	0	0	0	0
0	0	0	0	0	0	0	0	0	0	0	0	0	0	0	0	0	0	0	0	0	0	0	0	0	0	0	0	0	0	0
0	0	0	0	0	0	0	0	0	0	0	0	0	0	0	0	0	0	0	0	0	0	0	0	0	0	0	0	0	0	0
0	0	0	0	0	0	0	0	0	0	0	0	0	0	0	0	0	0	0	0	0	0	0	0	0	0	0	0	0	0	0
0	0	0	0	0	0	0	0	0	0	0	0	0	0	0	0	0	0	0	0	0	0	0	0	0	0	0	0	0	0	0
0	0	0	0	0	0	0	0	0	0	0	0	0	0	0	0	0	0	0	0	0	0	0	0	0	0	0	0	0	0	0
0	0	0	0	0	0	0	0	0	0	0	0	0	0	0	0	0	0	0	0	0	0	0	0	0	0	0	0	0	0	0
0	0	0	0	0	0	0	0	0	0	0	0	0	0	0	0	0	0	0	0	0	0	0	0	0	0	0	0	0	0	0
0	0	0	0	0	0	0	0	0	0	0	0	0	0	0	0	0	0	0	0	0	0	0	0	0	0	0	0	0	0	0
0	0	0	0	0	0	0	0	0	0	0	0	0	0	0	0	0	0	0	0	0	0	0	0	0	0	0	0	0	0	0
0	0	0	0	0	0	0	0	0	0	0	0	0	0	0	0	0	0	0	0	0	0	0	0	0	0	0	0	0	0	0
0	0	0	0	0	0	0	0	0	0	0	0	0	0	0	0	0	0	0	0	0	0	0	0	0	0	0	0	0	0	0
0	0	0	0	0	0	0	0	0	0	0	0	0	0	0	0	0	0	0	0	0	0	0	0	0	0	0	0	0	0	0
0	0	0	0	0	0	0	0	0	0	0	0	0	0	0	0	0	0	0	0	0	0	0	0	0	0	0	0	0	0	0
0	0	0	0	0	0	0	0	0	0	0	0	0	0	0	0	0	0	0	0	0	0	0	0	0	0	0	0	0	0	0
0	0	0	0	0	0	0	0	0	0	0	0	0	0	0	0	0	0	0	0	0	0	0	0	0	0	0	0	0	0	0
0	0	0	0	0	0	0	0	0	0	0	0	0	0	0	0	0	0	0	0	0	0	0	0	0	0	0	0	0	0	0
0	0	0	0	0	0	0	0	0	0	0	0	0	0	0	0	0	0	0	0	0	0	0	0	0	0	0	0	0	0	0
0	0	0	0	0	0	0	0	0	0	0	0	0	0	0	0	0	0	0	0	0	0	0	0	0	0	0	0	0	0	0
0	0	0	0	0	0	0	0	0	0	0	0	0	0	0	0	0	0	0	0	0	0	0	0	0	0	0	0	0	0	0
0	0	0	0	0	0	0	0	0	0	0	0	0	0	0	0	0	0	0	0	0	0	0	0	0	0	0	0	0	0	0
0	0	0	0	0	0	0	0	0	0	0	0	0	0	0	0	0	0	0	0	0	0	0	0	0	0	0	0	0	0	0
0	0	0	0	0	0	0	0	0	0	0	0	0	0	0	0	0	0	0	0	0	0	0	0	0	0	0	0	0	0	0
0	0	0	0	0	0	0	0	0	0	0	0	0	0	0	0	0	0	0	0	0	0	0	0	0	0	0	0	0	0	0
0	0	0	0	0	0	0	0	0	0	0	0	0	0	0	0	0	0	0	0	0	0	0	0	0	0	0	0	0	0	0
0	0	0	0	0	0	0	0	0	0	0	0	0	0	0	0	0	0	0	0	0	0	0	0	0	0	0	0	0	0	0
0	0	0	0	0	0	0	0	0	0	0	0	0	0	0	0	0	0	0	0	0	0	0	0	0	0	0	0	0	0	0
0	0	0	0	0	0	0	0	0	0	0	0	0	0	0	0	0	0	0	0	0	0	0	0	0	0	0	0	0	0	0
0	0	0	0	0	0	0	0	0	0	0	0	0	0	0	0	0	0	0	0	0	0	0	0	0	0	0	0	0	0	0
0	0	0	0	0	0	0	0	0	0	0	0	0	0	0	0	0	0	0	0	0	0	0	0	0	0	0	0	0	0	0
0	0	0	0	0	0	0	0	0	0	0	0	0	0	0	0	0	0	0	0	0	0	0	0	0	0	0	0	0	0	0
0	0	0	0	0	0	0	0	0	0	0	0	0	0	0	0	0	0	0	0	0	0	0	0	0	0	0	0	0	0	0
0	0	0	0	0	0	0	0	0	0	0	0	0	0	0	0	0	0	0	0	0	0	0	0	0	0	0	0	0	0	0
0	0	0	0	0	0	0	0	0	0	0	0	0	0	0	0	0	0	0	0	0	0	0	0	0	0	0	0	0	0	0
0	0	0	0	0	0	0	0	0	0	0	0	0	0	0	0	0	0	0	0	0	0	0	0	0	0	0	0	0	0	0
0	0	0	0	0	0	0	0	0	0	0	0	0	0	0	0	0	0	0	0	0	0	0	0	0	0	0	0	0	0	0
0	0	0	0	0	0	0	0	0	0	0	0	0	0	0	0	0	0	0	0	0	0	0	0	0	0	0	0	0	0	0
0	0	0	0	0	0	0	0	0	0	0	0	0	0	0	0	0	0	0	0	0	0	0	0	0	0	0	0	0	0	0
0	0	0	0	0	0	0	0	0	0	0	0	0	0	0	0	0	0	0	0	0	0	0	0	0	0	0	0	0	0	0
0	0	0	0	0	0	0	0	0	0	0	0	0	0	0	0	0	0	0	0	0	0	0	0	0	0	0	0	0	0	0
0	0	0	0	0	0	0	0	0	0	0	0	0	0	0	0	0	0	0	0	0	0	0	0	0	0	0	0	0	0	0
0	0	0	0	0	0	0	0	0	0	0	0	0	0	0	0	0	0	0	0	0	0	0	0	0	0	0	0	0	0	0
0	0	0	0	0	0	0	0	0	0	0	0	0	0	0	0	0	0	0	0	0	0	0	0	0	0	0	0	0	0	0
0	0	0	0	0	0	0	0	0	0	0	0	0	0	0	0	0	0	0	0	0	0	0	0	0	0	0	0	0	0	0
0	0	0	0	0	0	0	0	0	0	0	0	0	0	0	0	0	0	0	0	0	0	0	0	0	0	0	0	0	0	0
0	0	0	0	0	0	0	0	0	0	0	0	0	0	0	0	0	0	0	0	0	0	0	0	0	0	0	0	0	0	0
0	0	0	0	0	0	0	0	0	0	0	0	0	0	0	0	0	0	0	0	0	0	0	0	0	0	0	0	0	0	0
0	0	0	0	0	0	0	0	0	0	0	0	0	0	0	0	0	0	0	0	0	0	0	0	0	0	0	0	0	0	0
0	0	0	0	0	0	0	0	0	0	0	0	0	0	0	0	0	0	0	0	0	0	0	0	0	0	0	0	0	0	0
0	0	0	0	0	0	0	0	0	0	0	0	0	0	0	0	0	0	0	0	0	0	0	0	0	0	0	0	0	0	0
0	0	0	0	0	0	0	0	0	0	0	0	0	0	0	0	0	0	0	0	0	0	0	0	0	0	0	0	0	0	0
0	0	0	0	0	0	0	0	0	0	0	0	0	0	0	0	0	0	0	0	0	0	0	0	0	0	0	0	0	0	0
0	0	0	0	0	0	0	0	0	0	0	0	0	0	0	0	0	0	0	0	0	0	0	0	0	0	0	0	0	0	0
0	0	0	0	0	0	0	0	0	0	0	0	0	0	0	0	0	0	0	0	0	0	0	0	0	0	0	0	0	0	0
0	0	0	0	0	0	0	0	0	0	0	0	0	0	0	0	0	0	0	0	0	0	0	0	0	0	0	0	0	0	0
0	0	0	0	0	0	0	0	0	0	0	0	0	0	0	0	0	0	0	0	0	0	0	0	0	0	0	0	0	0	0
0	0	0	0	0	0	0	0	0	0	0	0	0	0	0	0	0	0	0	0	0	0	0	0	0	0	0	0	0	0	0
0	0	0	0	0	0	0	0	0	0	0	0	0	0	0	0	0	0	0	0	0	0	0	0	0	0	0	0	0	0	0
0	0	0	0	0	0	0	0	0	0	0	0	0	0	0	0	0	0	0	0	0	0	0	0	0	0	0	0	0	0	0
0	0	0	0	0	0	0	0	0	0	0	0	0	0	0	0	0	0	0	0	0	0	0	0	0	0	0	0	0	0	0
0	0	0	0	0	0	0	0	0	0	0	0	0	0	0	0	0	0	0	0	0	0	0	0	0	0	0	0	0	0	0
0	0	0	0	0	0	0	0	0	0	0	0	0	0	0	0	0	0	0	0	0	0	0	0	0	0	0	0	0	0	0
0	0	0	0	0	0	0	0	0	0	0	0	0	0	0	0	0	0	0	0	0	0	0	0	0	0	0	0	0	0	0
0	0	0	0	0	0	0	0	0	0	0	0	0	0	0	0	0	0	0	0	0	0	0	0	0	0	0	0	0	0	0
0	0	0	0	0	0	0	0	0	0	0	0	0	0	0	0	0	0	0	0	0	0	0	0	0	0	0	0	0	0	0
0	0	0	0	0	0	0	0	0	0	0	0	0	0	0	0	0	0	0	0	0	0	0	0	0	0	0	0	0	0	0
0	0	0	0	0	0	0	0	0	0	0	0	0	0	0	0	0	0	0	0	0	0	0	0	0	0	0	0	0	0	0
0	0	0	0	0	0	0	0	0	0	0	0	0	0	0	0	0	0	0	0	0	0	0	0	0	0	0	0	0	0	0
0	0	0	0	0	0	0	0	0	0	0	0	0	0	0	0	0	0	0	0	0	0	0	0	0	0	0	0	0	0	0
0	0	0	0	0	0	0	0	0	0	0	0	0	0	0	0	0	0	0	0	0	0	0	0	0	0	0	0	0	0	0
0	0	0	0	0	0	0	0	0	0	0	0	0	0	0	0	0	0	0	0	0	0	0	0	0	0	0	0	0	0	0
0	0	0	0	0	0	0	0	0	0	0	0	0	0	0	0	0	0	0	0	0	0	0	0	0	0	0	0	0	0	0
0	0	0	0	0	0	0	0	0	0	0	0	0	0	0	0	0	0	0	0	0	0	0	0	0	0	0	0	0	0	0
0	0	0	0	0	0	0	0	0	0	0	0	0	0	0	0	0	0	0	0	0	0	0	0	0	0	0	0	0	0	0
0	0	0	0	0	0	0	0	0	0	0	0	0	0	0	0	0	0	0	0	0	0	0	0	0	0	0	0	0	0	0
0	0	0	0	0	0	0	0	0	0	0	0	0	0	0	0	0	0	0	0	0	0	0	0	0	0	0	0	0	0	0
0	0	0	0	0	0	0	0	0	0	0	0	0	0	0	0	0	0	0	0	0	0	0	0	0	0	0	0	0	0	0
0	0	0	0	0	0	0	0	0	0	0	0	0	0	0	0	0	0	0	0	0	0	0	0	0	0	0	0	0	0	0
0	0	0	0	0	0	0	0	0	0	0	0	0	0	0	0	0	0	0	0	0	0	0	0	0	0	0	0	0	0	0
0	0	0	0	0	0	0	0	0	0	0	0	0	0	0	0	0	0	0	0	0	0	0	0	0	0	0	0	0	0	0
0	0	0	0	0	0	0	0	0	0	0	0	0	0	0	0	0	0	0	0	0	0	0	0	0	0	0	0	0	0	0
0	0	0	0	0	0	0	0	0	0	0	0	0	0	0	0	0	0	0	0	0	0	0	0	0	0	0	0	0	0	0
0	0	0	0	0	0	0	0	0	0	0	0	0	0	0	0	0	0	0	0	0	0	0	0	0	0	0	0	0	0	0
0	0	0	0	0	0	0	0	0	0	0	0	0	0	0	0	0	0	0	0	0	0	0	0	0	0	0	0	0	0	0
0	0	0	0	0	0	0	0	0	0	0	0	0	0	0	0	0	0	0	0	0	0	0	0	0	0	0	0	0	0	0
0	0	0	0	0	0	0	0	0	0	0	0	0	0	0	0	0	0	0	0	0	0	0	0	0	0	0	0	0	0	0
0	0	0	0	0	0	0	0	0	0	0	0	0	0	0	0	0	0	0	0	0	0	0	0	0	0	0	0	0	0	0
0	0	0	0	0	0	0	0	0	0	0	0	0	0	0	0	0	0	0	0	0	0	0	0	0	0	0	0	0	0	0
0	0	0	0	0	0	0	0	0	0	0	0	0	0	0	0	0	0	0	0	0	0	0	0	0	0	0	0	0	0	0
0	0	0	0	0	0	0	0	0	0	0	0	0	0	0	0	0	0	0	0	0	0	0	0	0	0	0	0	0	0	0
0	0	0	0	0	0	0	0	0	0	0	0	0	0	0	0	0	0	0	0	0	0	0	0	0	0	0	0	0	0	0
0	0	0	0	0	0	0	0	0	0	0	0	0	0	0	0	0	0	0	0	0	0	0	0	0	0	0	0	0	0	0
0	0	0	0	0	0	0	0	0	0	0	0	0	0	0	0	0	0	0	0	0	0	0	0	0	0	0	0	0	0	0
0	0	0	0	0	0	0	0	0	0	0	0	0	0	0	0	0	0	0	0	0	0	0	0	0	0	0	0	0	0	0
0	0	0	0	0	0	0	0	0	0	0	0	0	0	0	0	0	0	0	0	0	0	0	0	0	0	0	0	0	0	0
0	0	0	0	0	0	0	0	0	0	0	0	0	0	0	0	0	0	0	0	0	0	0	0	0	0	0	0	0	0	0
0	0	0	0	0	0	0	0	0	0	0	0	0	0	0	0	0	0	0	0	0	0	0	0	0	0	0	0	0	0	0
0	0	0	0	0	0	0	0	0	0	0	0	0	0	0	0	0	0	0	0	0	0	0	0	0	0	0	0	0	0	0
0	0	0	0	0	0	0	0	0	0	0	0	0	0	0	0	0	0	0	0	0	0	0	0	0	0	0	0	0	0	0
0	0	0	0	0	0	0	0	0	0	0	0	0	0	0	0	0	0	0	0	0	0	0	0	0	0	0	0	0	0	0
0	0	0	0	0	0	0	0	0	0	0	0	0	0	0	0	0	0	0	0	0	0	0	0	0	0	0	0	0	0	0
0	0	0	0	0	0	0	0	0	0	0	0	0	0	0	0	0	0	0	0	0	0	0	0	0	0	0	0	0	0	0
0	0	0	0	0	0	0	0	0	0	0	0	0	0	0	0	0	0	0	0	0	0	0	0	0	0	0	0	0	0	0
0	0	0	0	0	0	0	0	0	0	0	0	0	0	0	0	0	0	0	0	0	0	0	0	0	0	0	0	0	0	0
0	0	0	0	0	0	0	0	0	0	0	0	0	0	0	0	0	0	0	0	0	0	0	0	0	0	0	0	0	0	0
0	0	0	0	0	0	0	0	0	0	0	0	0	0	0	0	0	0	0	0	0	0	0	0	0	0	0	0	0	0	0
0	0	0	0	0	0	0	0	0	0	0	0	0	0	0	0	0	0	0	0	0	0	0	0	0	0	0	0	0	0	0
0	0	0	0	0	0	0	0	0	0	0	0	0	0	0	0	0	0	0	0	0	0	0	0	0	0	0	0	0	0	0
0	0	0	0	0	0	0	0	0	0	0	0	0	0	0	0	0	0	0	0	0	0	0	0	0	0	0	0	0	0	0
0	0	0	0	0	0	0	0	0	0	0	0	0	0	0	0	0	0	0	0	0	0	0	0	0	0	0	0	0	0	0
0	0	0	0	0	0	0	0	0	0	0	0	0	0	0	0	0	0	0	0	0	0	0	0	0	0	0	0	0	0	0
0	0	0	0	0	0	0	0	0	0	0	0	0	0	0	0	0	0	0	0	0	0	0	0	0	0	0	0	0	0	0
0	0	0	0	0	0	0	0	0	0	0	0	0	0	0	0	0	0	0	0	0	0	0	0	0	0	0	0	0	0	0
0	0	0	0	0	0	0	0	0	0	0	0	0	0	0	0	0	0	0	0	0	0	0	0	0	0	0	0	0	0	0
0	0	0	0	0	0	0	0	0	0	0	0	0	0	0	0	0	0	0	0	0	0	0	0	0	0	0	0	0	0	0
0	0	0	0	0	0	0	0	0	0	0	0	0	0	0	0	0	0	0	0	0	0	0	0	0	0	0	0	0	0	0
0	0	0	0	0	0	0	0	0	0	0	0	0	0	0	0	0	0	0	0	0	0	0	0	0	0	0	0	0	0	0
0	0	0	0	0	0	0	0	0	0	0	0	0	0	0	0	0	0	0	0	0	0	0	0	0	0	0	0	0	0	0
0	0	0	0	0	0	0	0	0	0	0	0	0	0	0	0	0	0	0	0	0	0	0	0	0	0	0	0	0	0	0
0	0	0	0	0	0	0	0	0	0	0	0	0	0	0	0	0	0	0	0	0	0	0	0	0	0	0	0	0	0	0
0	0	0	0	0	0	0	0	0	0	0	0	0	0	0	0	0	0	0	0	0	0	0	0	0	0	0	0	0	0	0
0	0	0	0	0	0	0	0	0	0	0	0	0	0	0	0	0	0	0	0	0	0	0	0	0	0	0	0	0	0	0
0	0	0	0	0	0	0	0	0	0	0	0	0	0	0	0	0	0	0	0	0	0	0	0	0	0	0	0	0	0	0
0	0	0	0	0	0	0	0	0	0	0	0	0	0	0	0	0	0	0	0	0	0	0	0	0	0	0	0	0	0	0
0	0	0	0	0	0	0	0	0	0	0	0	0	0	0	0	0	0	0	0	0	0	0	0	0	0	0	0	0	0	0
0	0	0	0	0	0	0	0	0	0	0	0	0	0	0	0	0	0	0	0	0	0	0	0	0	0	0	0	0	0	0
0	0	0	0	0	0	0	0	0	0	0	0	0	0	0	0	0	0	0	0	0	0	0	0	0	0	0	0	0	0	0
0	0	0	0	0	0	0	0	0	0	0	0	0	0	0	0	0	0	0	0	0	0	0	0	0	0	0	0	0	0	0
0	0	0	0	0	0	0	0	0	0	0	0	0	0	0	0	0	0	0	0	0	0	0	0	0	0	0	0	0	0	0
0	0	0	0	0	0	0	0	0	0	0	0	0	0	0	0	0	0	0	0	0	0	0	0	0	0	0	0	0	0	0
0	0	0	0	0	0	0	0	0	0	0	0	0	0	0	0	0	0	0	0	0	0	0	0	0	0	0	0	0	0	0
0	0	0	0	0	0	0	0	0	0	0	0	0	0	0	0	0	0	0	0	0	0	0	0	0	0	0	0	0	0	0
0	0	0	0	0	0	0	0	0	0	0	0	0	0	0	0	0	0	0	0	0	0	0	0	0	0	0	0	0	0	0
0	0	0	0	0	0	0	0	0	0	0	0	0	0	0	0	0	0	0	0	0	0	0	0	0	0	0	0	0	0	0
0	0	0	0	0	0	0	0	0	0	0	0	0	0	0	0	0	0	0	0	0	0	0	0	0	0	0	0	0	0	0
0	0	0	0	0	0	0	0	0	0	0	0	0	0	0	0	0	0	0	0	0	0	0	0	0	0	0	0	0	0	0
0	0	0	0	0	0	0	0	0	0	0	0	0	0	0	0	0	0	0	0	0	0	0	0	0	0	0	0	0	0	0
0	0	0	0	0	0	0	0	0	0	0	0	0	0	0	0	0	0	0	0	0	0	0	0	0	0	0	0	0	0	0
0	0	0	0	0	0	0	0	0	0	0	0	0	0	0	0	0	0	0	0	0	0	0	0	0	0	0	0	0	0	0
0	0	0	0	0	0	0	0	0	0	0	0	0	0	0	0	0	0	0	0	0	0	0	0	0	0	0	0	0	0	0
0	0	0	0	0	0	0	0	0	0	0	0	0	0	0	0	0	0	0	0	0	0	0	0	0	0	0	0	0	0	0
0	0	0	0	0	0	0	0	0	0	0	0	0	0	0	0	0	0	0	0	0	0	0	0	0	0	0	0	0	0	0
0	0	0	0	0	0	0	0	0	0	0	0	0	0	0	0	0	0	0	0	0	0	0	0	0	0	0	0	0	0	0
0	0	0	0	0	0	0	0	0	0	0	0	0	0	0	0	0	0	0	0	0	0	0	0	0	0	0	0	0	0	0
0	0	0	0	0	0	0	0	0	0	0	0	0	0	0	0	0	0	0	0	0	0	0	0	0	0	0	0	0	0	0
0	0	0	0	0	0	0	0	0	0	0	0	0	0	0	0	0	0	0	0	0	0	0	0	0	0	0	0	0	0	0
0	0	0	0	0	0	0	0	0	0	0	0	0	0	0	0	0	0	0	0	0	0	0	0	0	0	0	0	0	0	0
0	0	0	0	0	0	0	0	0	0	0	0	0	0	0	0	0	0	0	0	0	0	0	0	0	0	0	0	0	0	0
0	0	0	0	0	0	0	0	0	0	0	0	0	0	0	0	0	0	0	0	0	0	0	0	0	0	0	0	0	0	0
0	0	0	0	0	0	0	0	0	0	0	0	0	0	0	0	0	0	0	0	0	0	0	0	0	0	0	0	0	0	0
0	0	0	0	0	0	0	0	0	0	0	0	0	0	0	0	0	0	0	0	0	0	0	0	0	0	0	0	0	0	0
0	0	0	0	0	0	0	0	0	0	0	0	0	0	0	0	0	0	0	0	0	0	0	0	0	0	0	0	0	0	0
0	0	0	0	0	0	0	0	0	0	0	0	0	0	0	0	0	0	0	0	0	0	0	0	0	0	0	0	0	0	0
0	0	0	0	0	0	0	0	0	0	0	0	0	0	0	0	0	0	0	0	0	0	0	0	0	0	0	0	0	0	0
0	0	0	0	0	0	0	0	0	0	0	0	0	0	0	0	0	0	0	0	0	0	0	0	0	0	0	0	0	0	0
0	0	0	0	0	0	0	0	0	0	0	0	0	0	0	0	0	0	0	0	0	0	0	0	0	0	0	0	0	0	0
0	0	0	0	0	0	0	0	0	0	0	0	0	0	0	0	0	0	0	0	0	0	0	0	0	0	0	0	0	0	0
0	0	0	0	0	0	0	0	0	0	0	0	0	0	0	0	0	0	0	0	0	0	0	0	0	0	0	0	0	0	0
0	0	0	0	0	0	0	0	0	0	0	0	0	0	0	0	0	0	0	0	0	0	0	0	0	0	0	0	0	0	0
0	0	0	0	0	0	0	0	0	0	0	0	0	0	0	0	0	0	0	0	0	0	0	0	0	0	0	0	0	0	0
0	0	0	0	0	0	0	0	0	0	0	0	0	0	0	0	0	0	0	0	0	0	0	0	0	0	0	0	0	0	0
0	0	0	0	0	0	0	0	0	0	0	0	0	0	0	0	0	0	0	0	0	0	0	0	0	0	0	0	0	0	0
0	0	0	0	0	0	0	0	0	0	0	0	0	0	0	0	0	0	0	0	0	0	0	0	0	0	0	0	0	0	0
0	0	0	0	0	0	0	0	0	0	0	0	0	0	0	0	0	0	0	0	0	0	0	0	0	0	0	0	0	0	0
0	0	0	0	0	0	0	0	0	0	0	0	0	0	0	0	0	0	0	0	0	0	0	0	0	0	0	0	0	0	0
0	0	0	0	0	0	0	0	0	0	0	0	0	0	0	0	0	0	0	0	0	0	0	0	0	0	0	0	0	0	0
0	0	0	0	0	0	0	0	0	0	0	0	0	0	0	0	0	0	0	0	0	0	0	0	0	0	0	0	0	0	0
0	0	0	0	0	0	0	0	0	0	0	0	0	0	0	0	0	0	0	0	0	0	0	0	0	0	0	0	0	0	0
0	0	0	0	0	0	0	0	0	0	0	0	0	0	0	0	0	0	0	0	0	0	0	0	0	0	0	0	0	0	0
0	0	0	0	0	0	0	0	0	0	0	0	0	0	0	0	0	0	0	0	0	0	0	0	0	0	0	0	0	0	0
0	0	0	0	0	0	0	0	0	0	0	0	0	0	0	0	0	0	0	0	0	0	0	0	0	0	0	0	0	0	0
0	0	0	0	0	0	0	0	0	0	0	0	0	0	0	0	0	0	0	0	0	0	0	0	0	0	0	0	0	0	0
0	0	0	0	0	0	0	0	0	0	0	0	0	0	0	0	0	0	0	0	0	0	0	0	0	0	0	0	0	0	0
0	0	0	0	0	0	0	0	0	0	0	0	0	0	0	0	0	0	0	0	0	0	0	0	0	0	0	0	0	0	0
0	0	0	0	0	0	0	0	0	0	0	0	0	0	0	0	0	0	0	0	0	0	0	0	0	0	0	0	0	0	0
0	0	0	0	0	0	0	0	0	0	0	0	0	0	0	0	0	0	0	0	0	0	0	0	0	0	0	0	0	0	0
0	0	0	0	0	0	0	0	0	0	0	0	0	0	0	0	0	0	0	0	0	0	0	0	0	0	0	0	0	0	0
0	0	0	0	0	0	0	0	0	0	0	0	0	0	0	0	0	0	0	0	0	0	0	0	0	0	0	0	0	0	0
0	0	0	0	0	0	0	0	0	0	0	0	0	0	0	0	0	0	0	0	0	0	0	0	0	0	0	0	0	0	0
0	0	0	0	0	0	0	0	0	0	0	0	0	0	0	0	0	0	0	0	0	0	0	0	0	0	0	0	0	0	0
0	0	0	0	0	0	0	0	0	0	0	0	0	0	0	0	0	0	0	0	0	0	0	0	0	0	0	0	0	0	0
0	0	0	0	0	0	0	0	0	0	0	0	0	0	0	0	0	0	0	0	0	0	0	0	0	0	0	0	0	0	0
0	0	0	0	0	0	0	0	0	0	0	0	0	0	0	0	0	0	0	0	0	0	0	0	0	0	0	0	0	0	0
0	0	0	0	0	0	0	0	0	0	0	0	0	0	0	0	0	0	0	0	0	0	0	0	0	0	0	0	0	0	0
0	0	0	0	0	0	0	0	0	0	0	0	0	0	0	0	0	0	0	0	0	0	0	0	0	0	0	0	0	0	0
0	0	0	0	0	0	0	0	0	0	0	0	0	0	0	0	0	0	0	0	0	0	0	0	0	0	0	0	0	0	0
0	0	0	0	0	0	0	0	0	0	0	0	0	0	0	0	0	0	0	0	0	0	0	0	0	0	0	0	0	0	0
0	0	0	0	0	0	0	0	0	0	0	0	0	0	0	0	0	0	0	0	0	0	0	0	0	0	0	0	0	0	0
0	0	0	0	0	0	0	0	0	0	0	0	0	0	0	0	0	0	0	0	0	0	0	0	0	0	0	0	0	0	0
0	0	0	0	0	0	0	0	0	0	0	0	0	0	0	0	0	0	0	0	0	0	0	0	0	0	0	0	0	0	0
0	0	0	0	0	0	0	0	0	0	0	0	0	0	0	0	0	0	0	0	0	0	0	0	0	0	0	0	0	0	0
0	0	0	0	0	0	0	0	0	0	0	0	0	0	0	0	0	0	0	0	0	0	0	0	0	0	0	0	0	0	0
0	0	0	0	0	0	0	0	0	0	0	0	0	0	0	0	0	0	0	0	0	0	0	0	0	0	0	0	0	0	0
0	0	0	0	0	0	0	0	0	0	0	0	0	0	0	0	0	0	0	0	0	0	0	0	0	0	0	0	0	0	0
0	0	0	0	0	0	0	0	0	0	0	0	0	0	0	0	0	0	0	0	0	0	0	0	0	0	0	0	0	0	0
0	0	0	0	0	0	0	0	0	0	0	0	0	0	0	0	0	0	0	0	0	0	0	0	0	0	0	0	0	0	0
0	0	0	0	0	0	0	0	0	0	0	0	0	0	0	0	0	0	0	0	0	0	0	0	0	0	0	0	0	0	0
0	0	0	0	0	0	0	0	0	0	0	0	0	0	0	0	0	0	0	0	0	0	0	0	0	0	0	0	0	0	0
0	0	0	0	0	0	0	0	0	0	0	0	0	0	0	0	0	0	0	0	0	0	0	0	0	0	0	0	0	0	0
0	0	0	0	0	0	0	0	0	0	0	0	0	0	0	0	0	0	0	0	0	0	0	0	0	0	0	0	0	0	0
0	0	0	0	0	0	0	0	0	0	0	0	0	0	0	0	0	0	0	0	0	0	0	0	0	0	0	0	0	0	0
0	0	0	0	0	0	0	0	0	0	0	0	0	0	0	0	0	0	0	0	0	0	0	0	0	0	0	0	0	0	0
0	0	0	0	0	0	0	0	0	0	0	0	0	0	0	0	0	0	0	0	0	0	0	0	0	0	0	0	0	0	0
0	0	0	0	0	0	0	0	0	0	0	0	0	0	0	0	0	0	0	0	0	0	0	0	0	0	0	0	0	0	0
0	0	0	0	0	0	0	0	0	0	0	0	0	0	0	0	0	0	0	0	0	0	0	0	0	0	0	0	0	0	0
0	0	0	0	0	0	0	0	0	0	0	0	0	0	0	0	0	0	0	0	0	0	0	0	0	0	0	0	0	0	0
0	0	0	0	0	0	0	0	0	0	0	0	0	0	0	0	0	0	0	0	0	0	0	0	0	0	0	0	0	0	0
0	0	0	0	0	0	0	0	0	0	0	0	0	0	0	0	0	0	0	0	0	0	0	0	0	0	0	0	0	0	0
0	0	0	0	0	0	0	0	0	0	0	0	0	0	0	0	0	0	0	0	0	0	0	0	0	0	0	0	0	0	0
0	0	0	0	0	0	0	0	0	0	0	0	0	0	0	0	0	0	0	0	0	0	0	0	0	0	0	0	0	0	0
0	0	0	0	0	0	0	0	0	0	0	0	0	0	0	0	0	0	0	0	0	0	0	0	0	0	0	0	0	0	0
0	0	0	0	0	0	0	0	0	0	0	0	0	0	0	0	0	0	0	0	0	0	0	0	0	0	0	0	0	0	0
0	0	0	0	0	0	0	0	0	0	0	0	0	0	0	0	0	0	0	0	0	0	0	0	0	0	0	0	0	0	0
0	0	0	0	0	0	0	0	0	0	0	0	0	0	0	0	0	0	0	0	0	0	0	0	0	0	0	0	0	0	0
0	0	0	0	0	0	0	0	0	0	0	0	0	0	0	0	0	0	0	0	0	0	0	0	0	0	0	0	0	0	0
0	0	0	0	0	0	0	0	0	0	0	0	0	0	0	0	0	0	0	0	0	0	0	0	0	0	0	0	0	0	0
0	0	0	0	0	0	0	0	0	0	0	0	0	0	0	0	0	0	0	0	0	0	0	0	0	0	0	0	0	0	0
0	0	0	0	0	0	0	0	0	0	0	0	0	0	0	0	0	0	0	0	0	0	0	0	0	0	0	0	0	0	0
0	0	0	0	0	0	0	0	0	0	0	0	0	0	0	0	0	0	0	0	0	0	0	0	0	0	0	0	0	0	0
0	0	0	0	0	0	0	0	0	0	0	0	0	0	0	0	0	0	0	0	0	0	0	0	0	0	0	0	0	0	0
0	0	0	0	0	0	0	0	0	0	0	0	0	0	0	0	0	0	0	0	0	0	0	0	0	0	0	0	0	0	0
0	0	0	0	0	0	0	0	0	0	0	0	0	0	0	0	0	0	0	0	0	0	0	0	0	0	0	0	0	0	0
0	0	0	0	0	0	0	0	0	0	0	0	0	0	0	0	0	0	0	0	0	0	0	0	0	0	0	0	0	0	0
0	0	0	0	0	0	0	0	0	0	0	0	0	0	0	0	0	0	0	0	0	0	0	0	0	0	0	0	0	0	0
0	0	0	0	0	0	0	0	0	0	0	0	0	0	0	0	0	0	0	0	0	0	0	0	0	0	0	0	0	0	0
0	0	0	0	0	0	0	0	0	0	0	0	0	0	0	0	0	0	0	0	0	0	0	0	0	0	0	0	0	0	0
0	0	0	0	0	0	0	0	0	0	0	0	0	0	0	0	0	0	0	0	0	0	0	0	0	0	0	0	0	0	0
0	0	0	0	0	0	0	0	0	0	0	0	0	0	0	0	0	0	0	0	0	0	0	0	0	0	0	0	0	0	0
0	0	0	0	0	0	0	0	0	0	0	0	0	0	0	0	0	0	0	0	0	0	0	0	0	0	0	0	0	0	0
0	0	0	0	0	0	0	0	0	0	0	0	0	0	0	0	0	0	0	0	0	0	0	0	0	0	0	0	0	0	0
0	0	0	0	0	0	0	0	0	0	0	0	0	0	0	0	0	0	0	0	0	0	0	0	0	0	0	0	0	0	0
0	0	0	0	0	0	0	0	0	0	0	0	0	0	0	0	0	0	0	0	0	0	0	0	0	0	0	0	0	0	0
0	0	0	0	0	0	0	0	0	0	0	0	0	0	0	0	0	0	0	0	0	0	0	0	0	0	0	0	0	0	0
0	0	0	0	0	0	0	0	0	0	0	0	0	0	0	0	0	0	0	0	0	0	0	0	0	0	0	0	0	0	0
0	0	0	0	0	0	0	0	0	0	0	0	0	0	0	0	0	0	0	0	0	0	0	0	0	0	0	0	0	0	0
0	0	0	0	0	0	0	0	0	0	0	0	0	0	0	0	0	0	0	0	0	0	0	0	0	0	0	0	0	0	0
0	0	0	0	0	0	0	0	0	0	0	0	0	0	0	0	0	0	0	0	0	0	0	0	0	0	0	0	0	0	0
0	0	0	0	0	0	0	0	0	0	0	0	0	0	0	0	0	0	0	0	0	0	0	0	0	0	0	0	0	0	0
0	0	0	0	0	0	0	0	0	0	0	0	0	0	0	0	0	0	0	0	0	0	0	0	0	0	0	0	0	0	0
0	0	0	0	0	0	0	0	0	0	0	0	0	0	0	0	0	0	0	0	0	0	0	0	0	0	0	0	0	0	0
0	0	0	0	0	0	0	0	0	0	0	0	0	0	0	0	0	0	0	0	0	0	0	0	0	0	0	0	0	0	0
0	0	0	0	0	0	0	0	0	0	0	0	0	0	0	0	0	0	0	0	0	0	0	0	0	0	0	0	0	0	0
0	0	0	0	0	0	0	0	0	0	0	0	0	0	0	0	0	0	0	0	0	0	0	0	0	0	0	0	0	0	0
0	0	0	0	0	0	0	0	0	0	0	0	0	0	0	0	0	0	0	0	0	0	0	0	0	0	0	0	0	0	0
0	0	0	0	0	0	0	0	0	0	0	0	0	0	0	0	0	0	0	0	0	0	0	0	0	0	0	0	0	0	0
0	0	0	0	0	0	0	0	0	0	0	0	0	0	0	0	0	0	0	0	0	0	0	0	0	0	0	0	0	0	0
0	0	0	0	0	0	0	0	0	0	0	0	0	0	0	0	0	0	0	0	0	0	0	0	0	0	0	0	0	0	0
0	0	0	0	0	0	0	0	0	0	0	0	0	0	0	0	0	0	0	0	0	0	0	0	0	0	0	0	0	0	0
0	0	0	0	0	0	0	0	0	0	0	0	0	0	0	0	0	0	0	0	0	0	0	0	0	0	0	0	0	0	0
0	0	0	0	0	0	0	0	0	0	0	0	0	0	0	0	0	0	0	0	0	0	0	0	0	0	0	0	0	0	0
0	0	0	0	0	0	0	0	0	0	0	0	0	0	0	0	0	0	0	0	0	0	0	0	0	0	0	0	0	0	0
0	0	0	0	0	0	0	0	0	0	0	0	0	0	0	0	0	0	0	0	0	0	0	0	0	0	0	0	0	0	0
0	0	0	0	0	0	0	0	0	0	0	0	0	0	0	0	0	0	0	0	0	0	0	0	0	0	0	0	0	0	0
0	0	0	0	0	0	0	0	0	0	0	0	0	0	0	0	0	0	0	0	0	0	0	0	0	0	0	0	0	0	0
0	0	0	0	0	0	0	0	0	0	0	0	0	0	0	0	0	0	0	0	0	0	0	0	0	0	0	0	0	0	0
0	0	0	0	0	0	0	0	0	0	0	0	0	0	0	0	0	0	0	0	0	0	0	0	0	0	0	0	0	0	0
0	0	0	0	0	0	0	0	0	0	0	0	0	0	0	0	0	0	0	0	0	0	0	0	0	0	0	0	0	0	0
0	0	0	0	0	0	0	0	0	0	0	0	0	0	0	0	0	0	0	0	0	0	0	0	0	0	0	0	0	0	0
0	0	0	0	0	0	0	0	0	0	0	0	0	0	0	0	0	0	0	0	0	0	0	0	0	0	0	0	0	0	0
0	0	0	0	0	0	0	0	0	0	0	0	0	0	0	0	0	0	0	0	0	0	0	0	0	0	0	0	0	0	0
0	0	0	0	0	0	0	0	0	0	0	0	0	0	0	0	0	0	0	0	0	0	0	0	0	0	0	0	0	0	0
0	0	0	0	0	0	0	0	0	0	0	0	0	0	0	0	0	0	0	0	0	0	0	0	0	0	0	0	0	0	0
0	0	0	0	0	0	0	0	0	0	0	0	0	0	0	0	0	0	0	0	0	0	0	0	0	0	0	0	0	0	0
0	0	0	0	0	0	0	0	0	0	0	0	0	0	0	0	0	0	0	0	0	0	0	0	0	0	0	0	0	0	0
0	0	0	0	0	0	0	0	0	0	0	0	0	0	0	0	0	0	0	0	0	0	0	0	0	0	0	0	0	0	0
0	0	0	0	0	0	0	0	0	0	0	0	0	0	0	0	0	0	0	0	0	0	0	0	0	0	0	0	0	0	0
0	0	0	0	0	0	0	0	0	0	0	0	0	0	0	0	0	0	0	0	0	0	0	0	0	0	0	0	0	0	0
0	0	0	0	0	0	0	0	0	0	0	0	0	0	0	0	0	0	0	0	0	0	0	0	0	0	0	0	0	0	0
0	0	0	0	0	0	0	0	0	0	0	0	0	0	0	0	0	0	0	0	0	0	0	0	0	0	0	0	0	0	0
0	0	0	0	0	0	0	0	0	0	0	0	0	0	0	0	0	0	0	0	0	0	0	0	0	0	0	0	0	0	0
0	0	0	0	0	0	0	0	0	0	0	0	0	0	0	0	0	0	0	0	0	0	0	0	0	0	0	0	0	0	0
0	0	0	0	0	0	0	0	0	0	0	0	0	0	0	0	0	0	0	0	0	0	0	0	0	0	0	0	0	0	0
0	0	0	0	0	0	0	0	0	0	0	0	0	0	0	0	0	0	0	0	0	0	0	0	0	0	0	0	0	0	0
0	0	0	0	0	0	0	0	0	0	0	0	0	0	0	0	0	0	0	0	0	0	0	0	0	0	0	0	0	0	0
0	0	0	0	0	0	0	0	0	0	0	0	0	0	0	0	0	0	0	0	0	0	0	0	0	0	0	0	0	0	0
0	0	0	0	0	0	0	0	0	0	0	0	0	0	0	0	0	0	0	0	0	0	0	0	0	0	0	0	0	0	0
0	0	0	0	0	0	0	0	0	0	0	0	0	0	0	0	0	0	0	0	0	0	0	0	0	0	0	0	0	0	0
0	0	0	0	0	0	0	0	0	0	0	0	0	0	0	0	0	0	0	0	0	0	0	0	0	0	0	0	0	0	0
0	0	0	0	0	0	0	0	0	0	0	0	0	0	0	0	0	0	0	0	0	0	0	0	0	0	0	0	0	0	0
0	0	0	0	0	0	0	0	0	0	0	0	0	0	0	0	0	0	0	0	0	0	0	0	0	0	0	0	0	0	0
0	0	0	0	0	0	0	0	0	0	0	0	0	0	0	0	0	0	0	0	0	0	0	0	0	0	0	0	0	0	0
0	0	0	0	0	0	0	0	0	0	0	0	0	0	0	0	0	0	0	0	0	0	0	0	0	0	0	0	0	0	0
0	0	0	0	0	0	0	0	0	0	0	0	0	0	0	0	0	0	0	0	0	0	0	0	0	0	0	0	0	0	0
0	0	0	0	0	0	0	0	0	0	0	0	0	0	0	0	0	0	0	0	0	0	0	0	0	0	0	0	0	0	0
0	0	0	0	0	0	0	0	0	0	0	0	0	0	0	0	0	0	0	0	0	0	0	0	0	0	0	0	0	0	0
0	0	0	0	0	0	0	0	0	0	0	0	0	0	0	0	0	0	0	0	0	0	0	0	0	0	0	0	0	0	0
0	0	0	0	0	0	0	0	0	0	0	0	0	0	0	0	0	0	0	0	0	0	0	0	0	0	0	0	0	0	0
0	0	0	0	0	0	0	0	0	0	0	0	0	0	0	0	0	0	0	0	0	0	0	0	0	0	0	0	0	0	0
0	0	0	0	0	0	0	0	0	0	0	0	0	0	0	0	0	0	0	0	0	0	0	0	0	0	0	0	0	0	0
0	0	0	0	0	0	0	0	0	0	0	0	0	0	0	0	0	0	0	0	0	0	0	0	0	0	0	0	0	0	0
0	0	0	0	0	0	0	0	0	0	0	0	0	0	0	0	0	0	0	0	0	0	0	0	0	0	0	0	0	0	0
0	0	0	0	0	0	0	0	0	0	0	0	0	0	0	0	0	0	0	0	0	0	0	0	0	0	0	0	0	0	0
0	0	0	0	0	0	0	0	0	0	0	0	0	0	0	0	0	0	0	0	0	0	0	0	0	0	0	0	0	0	0
0	0	0	0	0	0	0	0	0	0	0	0	0	0	0	0	0	0	0	0	0	0	0	0	0	0	0	0	0	0	0
0	0	0	0	0	0	0	0	0	0	0	0	0	0	0	0	0	0	0	0	0	0	0	0	0	0	0	0	0	0	0
0	0	0	0	0	0	0	0	0	0	0	0	0	0	0	0	0	0	0	0	0	0	0	0	0	0	0	0	0	0	0
0	0	0	0	0	0	0	0	0	0	0	0	0	0	0	0	0	0	0	0	0	0	0	0	0	0	0	0	0	0	0
0	0	0	0	0	0	0	0	0	0	0	0	0	0	0	0	0	0	0	0	0	0	0	0	0	0	0	0	0	0	0
0	0	0	0	0	0	0	0	0	0	0	0	0	0	0	0	0	0	0	0	0	0	0	0	0	0	0	0	0	0	0
0	0	0	0	0	0	0	0	0	0	0	0	0	0	0	0	0	0	0	0	0	0	0	0	0	0	0	0	0	0	0
0	0	0	0	0	0	0	0	0	0	0	0	0	0	0	0	0	0	0	0	0	0	0	0	0	0	0	0	0	0	0
0	0	0	0	0	0	0	0	0	0	0	0	0	0	0	0	0	0	0	0	0	0	0	0	0	0	0	0	0	0	0
0	0	0	0	0	0	0	0	0	0	0	0	0	0	0	0	0	0	0	0	0	0	0	0	0	0	0	0	0	0	0
0	0	0	0	0	0	0	0	0	0	0	0	0	0	0	0	0	0	0	0	0	0	0	0	0	0	0	0	0	0	0
0	0	0	0	0	0	0	0	0	0	0	0	0	0	0	0	0	0	0	0	0	0	0	0	0	0	0	0	0	0	0
0	0	0	0	0	0	0	0	0	0	0	0	0	0	0	0	0	0	0	0	0	0	0	0	0	0	0	0	0	0	0
0	0	0	0	0	0	0	0	0	0	0	0	0	0	0	0	0	0	0	0	0	0	0	0	0	0	0	0	0	0	0
0	0	0	0	0	0	0	0	0	0	0	0	0	0	0	0	0	0	0	0	0	0	0	0	0	0	0	0	0	0	0
0	0	0	0	0	0	0	0	0	0	0	0	0	0	0	0	0	0	0	0	0	0	0	0	0	0	0	0	0	0	0
0	0	0	0	0	0	0	0	0	0	0	0	0	0	0	0	0	0	0	0	0	0	0	0	0	0	0	0	0	0	0
0	0	0	0	0	0	0	0	0	0	0	0	0	0	0	0	0	0	0	0	0	0	0	0	0	0	0	0	0	0	0
0	0	0	0	0	0	0	0	0	0	0	0	0	0	0	0	0	0	0	0	0	0	0	0	0	0	0	0	0	0	0
0	0	0	0	0	0	0	0	0	0	0	0	0	0	0	0	0	0	0	0	0	0	0	0	0	0	0	0	0	0	0
0	0	0	0	0	0	0	0	0	0	0	0	0	0	0	0	0	0	0	0	0	0	0	0	0	0	0	0	0	0	0
0	0	0	0	0	0	0	0	0	0	0	0	0	0	0	0	0	0	0	0	0	0	0	0	0	0	0	0	0	0	0
0	0	0	0	0	0	0	0	0	0	0	0	0	0	0	0	0	0	0	0	0	0	0	0	0	0	0	0	0	0	0
0	0	0	0	0	0	0	0	0	0	0	0	0	0	0	0	0	0	0	0	0	0	0	0	0	0	0	0	0	0	0
0	0	0	0	0	0	0	0	0	0	0	0	0	0	0	0	0	0	0	0	0	0	0	0	0	0	0	0	0	0	0
0	0	0	0	0	0	0	0	0	0	0	0	0	0	0	0	0	0	0	0	0	0	0	0	0	0	0	0	0	0	0
0	0	0	0	0	0	0	0	0	0	0	0	0	0	0	0	0	0	0	0	0	0	0	0	0	0	0	0	0	0	0
0	0	0	0	0	0	0	0	0	0	0	0	0	0	0	0	0	0	0	0	0	0	0	0	0	0	0	0	0	0	0
0	0	0	0	0	0	0	0	0	0	0	0	0	0	0	0	0	0	0	0	0	0	0	0	0	0	0	0	0	0	0
0	0	0	0	0	0	0	0	0	0	0	0	0	0	0	0	0	0	0	0	0	0	0	0	0	0	0	0	0	0	0
0	0	0	0	0	0	0	0	0	0	0	0	0	0	0	0	0	0	0	0	0	0	0	0	0	0	0	0	0	0	0
0	0	0	0	0	0	0	0	0	0	0	0	0	0	0	0	0	0	0	0	0	0	0	0	0	0	0	0	0	0	0
0	0	0	0	0	0	0	0	0	0	0	0	0	0	0	0	0	0	0	0	0	0	0	0	0	0	0	0	0	0	0
0	0	0	0	0	0	0	0	0	0	0	0	0	0	0	0	0	0	0	0	0	0	0	0	0	0	0	0	0	0	0
0	0	0	0	0	0	0	0	0	0	0	0	0	0	0	0	0	0	0	0	0	0	0	0	0	0	0	0	0	0	0
0	0	0	0	0	0	0	0	0	0	0	0	0	0	0	0	0	0	0	0	0	0	0	0	0	0	0	0	0	0	0
0	0	0	0	0	0	0	0	0	0	0	0	0	0	0	0	0	0	0	0	0	0	0	0	0	0	0	0	0	0	0
0	0	0	0	0	0	0	0	0	0	0	0	0	0	0	0	0	0	0	0	0	0	0	0	0	0	0	0	0	0	0
0	0	0	0	0	0	0	0	0	0	0	0	0	0	0	0	0	0	0	0	0	0	0	0	0	0	0	0	0	0	0
0	0	0	0	0	0	0	0	0	0	0	0	0	0	0	0	0	0	0	0	0	0	0	0	0	0	0	0	0	0	0
0	0	0	0	0	0	0	0	0	0	0	0	0	0	0	0	0	0	0	0	0	0	0	0	0	0	0	0	0	0	0
0	0	0	0	0	0	0	0	0	0	0	0	0	0	0	0	0	0	0	0	0	0	0	0	0	0	0	0	0	0	0
0	0	0	0	0	0	0	0	0	0	0	0	0	0	0	0	0	0	0	0	0	0	0	0	0	0	0	0	0	0	0
0	0	0	0	0	0	0	0	0	0	0	0	0	0	0	0	0	0	0	0	0	0	0	0	0	0	0	0	0	0	0
0	0	0	0	0	0	0	0	0	0	0	0	0	0	0	0	0	0	0	0	0	0	0	0	0	0	0	0	0	0	0
0	0	0	0	0	0	0	0	0	0	0	0	0	0	0	0	0	0	0	0	0	0	0	0	0	0	0	0	0	0	0
0	0	0	0	0	0	0	0	0	0	0	0	0	0	0	0	0	0	0	0	0	0	0	0	0	0	0	0	0	0	0
0	0	0	0	0	0	0	0	0	0	0	0	0	0	0	0	0	0	0	0	0	0	0	0	0	0	0	0	0	0	0
0	0	0	0	0	0	0	0	0	0	0	0	0	0	0	0	0	0	0	0	0	0	0	0	0	0	0	0	0	0	0
0	0	0	0	0	0	0	0	0	0	0	0	0	0	0	0	0	0	0	0	0	0	0	0	0	0	0	0	0	0	0
0	0	0	0	0	0	0	0	0	0	0	0	0	0	0	0	0	0	0	0	0	0	0	0	0	0	0	0	0	0	0
0	0	0	0	0	0	0	0	0	0	0	0	0	0	0	0	0	0	0	0	0	0	0	0	0	0	0	0	0	0	0
0	0	0	0	0	0	0	0	0	0	0	0	0	0	0	0	0	0	0	0	0	0	0	0	0	0	0	0	0	0	0
0	0	0	0	0	0	0	0	0	0	0	0	0	0	0	0	0	0	0	0	0	0	0	0	0	0	0	0	0	0	0
0	0	0	0	0	0	0	0	0	0	0	0	0	0	0	0	0	0	0	0	0	0	0	0	0	0	0	0	0	0	0
0	0	0	0	0	0	0	0	0	0	0	0	0	0	0	0	0	0	0	0	0	0	0	0	0	0	0	0	0	0	0
0	0	0	0	0	0	0	0	0	0	0	0	0	0	0	0	0	0	0	0	0	0	0	0	0	0	0	0	0	0	0
0	0	0	0	0	0	0	0	0	0	0	0	0	0	0	0	0	0	0	0	0	0	0	0	0	0	0	0	0	0	0
0	0	0	0	0	0	0	0	0	0	0	0	0	0	0	0	0	0	0	0	0	0	0	0	0	0	0	0	0	0	0
0	0	0	0	0	0	0	0	0	0	0	0	0	0	0	0	0	0	0	0	0	0	0	0	0	0	0	0	0	0	0
0	0	0	0	0	0	0	0	0	0	0	0	0	0	0	0	0	0	0	0	0	0	0	0	0	0	0	0	0	0	0
0	0	0	0	0	0	0	0	0	0	0	0	0	0	0	0	0	0	0	0	0	0	0	0	0	0	0	0	0	0	0
0	0	0	0	0	0	0	0	0	0	0	0	0	0	0	0	0	0	0	0	0	0	0	0	0	0	0	0	0	0	0
0	0	0	0	0	0	0	0	0	0	0	0	0	0	0	0	0	0	0	0	0	0	0	0	0	0	0	0	0	0	0
0	0	0	0	0	0	0	0	0	0	0	0	0	0	0	0	0	0	0	0	0	0	0	0	0	0	0	0	0	0	0
0	0	0	0	0	0	0	0	0	0	0	0	0	0	0	0	0	0	0	0	0	0	0	0	0	0	0	0	0	0	0
0	0	0	0	0	0	0	0	0	0	0	0	0	0	0	0	0	0	0	0	0	0	0	0	0	0	0	0	0	0	0
0	0	0	0	0	0	0	0	0	0	0	0	0	0	0	0	0	0	0	0	0	0	0	0	0	0	0	0	0	0	0
0	0	0	0	0	0	0	0	0	0	0	0	0	0	0	0	0	0	0	0	0	0	0	0	0	0	0	0	0	0	0
0	0	0	0	0	0	0	0	0	0	0	0	0	0	0	0	0	0	0	0	0	0	0	0	0	0	0	0	0	0	0
0	0	0	0	0	0	0	0	0	0	0	0	0	0	0	0	0	0	0	0	0	0	0	0	0	0	0	0	0	0	0
0	0	0	0	0	0	0	0	0	0	0	0	0	0	0	0	0	0	0	0	0	0	0	0	0	0	0	0	0	0	0
0	0	0	0	0	0	0	0	0	0	0	0	0	0	0	0	0	0	0	0	0	0	0	0	0	0	0	0	0	0	0
0	0	0	0	0	0	0	0	0	0	0	0	0	0	0	0	0	0	0	0	0	0	0	0	0	0	0	0	0	0	0
0	0	0	0	0	0	0	0	0	0	0	0	0	0	0	0	0	0	0	0	0	0	0	0	0	0	0	0	0	0	0
0	0	0	0	0	0	0	0	0	0	0	0	0	0	0	0	0	0	0	0	0	0	0	0	0	0	0	0	0	0	0
0	0	0	0	0	0	0	0	0	0	0	0	0	0	0	0	0	0	0	0	0	0	0	0	0	0	0	0	0	0	0
0	0	0	0	0	0	0	0	0	0	0	0	0	0	0	0	0	0	0	0	0	0	0	0	0	0	0	0	0	0	0
0	0	0	0	0	0	0	0	0	0	0	0	0	0	0	0	0	0	0	0	0	0	0	0	0	0	0	0	0	0	0
0	0	0	0	0	0	0	0	0	0	0	0	0	0	0	0	0	0	0	0	0	0	0	0	0	0	0	0	0	0	0
0	0	0	0	0	0	0	0	0	0	0	0	0	0	0	0	0	0	0	0	0	0	0	0	0	0	0	0	0	0	0
0	0	0	0	0	0	0	0	0	0	0	0	0	0	0	0	0	0	0	0	0	0	0	0	0	0	0	0	0	0	0
0	0	0	0	0	0	0	0	0	0	0	0	0	0	0	0	0	0	0	0	0	0	0	0	0	0	0	0	0	0	0
0	0	0	0	0	0	0	0	0	0	0	0	0	0	0	0	0	0	0	0	0	0	0	0	0	0	0	0	0	0	0
0	0	0	0	0	0	0	0	0	0	0	0	0	0	0	0	0	0	0	0	0	0	0	0	0	0	0	0	0	0	0
0	0	0	0	0	0	0	0	0	0	0	0	0	0	0	0	0	0	0	0	0	0	0	0	0	0	0	0	0	0	0
0	0	0	0	0	0	0	0	0	0	0	0	0	0	0	0	0	0	0	0	0	0	0	0	0	0	0	0	0	0	0
0	0	0	0	0	0	0	0	0	0	0	0	0	0	0	0	0	0	0	0	0	0	0	0	0	0	0	0	0	0	0
0	0	0	0	0	0	0	0	0	0	0	0	0	0	0	0	0	0	0	0	0	0	0	0	0	0	0	0	0	0	0
0	0	0	0	0	0	0	0	0	0	0	0	0	0	0	0	0	0	0	0	0	0	0	0	0	0	0	0	0	0	0
0	0	0	0	0	0	0	0	0	0	0	0	0	0	0	0	0	0	0	0	0	0	0	0	0	0	0	0	0	0	0
0	0	0	0	0	0	0	0	0	0	0	0	0	0	0	0	0	0	0	0	0	0	0	0	0	0	0	0	0	0	0
0	0	0	0	0	0	0	0	0	0	0	0	0	0	0	0	0	0	0	0	0	0	0	0	0	0	0	0	0	0	0
0	0	0	0	0	0	0	0	0	0	0	0	0	0	0	0	0	0	0	0	0	0	0	0	0	0	0	0	0	0	0
0	0	0	0	0	0	0	0	0	0	0	0	0	0	0	0	0	0	0	0	0	0	0	0	0	0	0	0	0	0	0
0	0	0	0	0	0	0	0	0	0	0	0	0	0	0	0	0	0	0	0	0	0	0	0	0	0	0	0	0	0	0
0	0	0	0	0	0	0	0	0	0	0	0	0	0	0	0	0	0	0	0	0	0	0	0	0	0	0	0	0	0	0
0	0	0	0	0	0	0	0	0	0	0	0	0	0	0	0	0	0	0	0	0	0	0	0	0	0	0	0	0	0	0
0	0	0	0	0	0	0	0	0	0	0	0	0	0	0	0	0	0	0	0	0	0	0	0	0	0	0	0	0	0	0
0	0	0	0	0	0	0	0	0	0	0	0	0	0	0	0	0	0	0	0	0	0	0	0	0	0	0	0	0	0	0
0	0	0	0	0	0	0	0	0	0	0	0	0	0	0	0	0	0	0	0	0	0	0	0	0	0	0	0	0	0	0
0	0	0	0	0	0	0	0	0	0	0	0	0	0	0	0	0	0	0	0	0	0	0	0	0	0	0	0	0	0	0
0	0	0	0	0	0	0	0	0	0	0	0	0	0	0	0	0	0	0	0	0	0	0	0	0	0	0	0	0	0	0
0	0	0	0	0	0	0	0	0	0	0	0	0	0	0	0	0	0	0	0	0	0	0	0	0	0	0	0	0	0	0
0	0	0	0	0	0	0	0	0	0	0	0	0	0	0	0	0	0	0	0	0	0	0	0	0	0	0	0	0	0	0
0	0	0	0	0	0	0	0	0	0	0	0	0	0	0	0	0	0	0	0	0	0	0	0	0	0	0	0	0	0	0
0	0	0	0	0	0	0	0	0	0	0	0	0	0	0	0	0	0	0	0	0	0	0	0	0	0	0	0	0	0	0
0	0	0	0	0	0	0	0	0	0	0	0	0	0	0	0	0	0	0	0	0	0	0	0	0	0	0	0	0	0	0
0	0	0	0	0	0	0	0	0	0	0	0	0	0	0	0	0	0	0	0	0	0	0	0	0	0	0	0	0	0	0
0	0	0	0	0	0	0	0	0	0	0	0	0	0	0	0	0	0	0	0	0	0	0	0	0	0	0	0	0	0	0
0	0	0	0	0	0	0	0	0	0	0	0	0	0	0	0	0	0	0	0	0	0	0	0	0	0	0	0	0	0	0
0	0	0	0	0	0	0	0	0	0	0	0	0	0	0	0	0	0	0	0	0	0	0	0	0	0	0	0	0	0	0
0	0	0	0	0	0	0	0	0	0	0	0	0	0	0	0	0	0	0	0	0	0	0	0	0	0	0	0	0	0	0
0	0	0	0	0	0	0	0	0	0	0	0	0	0	0	0	0	0	0	0	0	0	0	0	0	0	0	0	0	0	0
0	0	0	0	0	0	0	0	0	0	0	0	0	0	0	0	0	0	0	0	0	0	0	0	0	0	0	0	0	0	0
0	0	0	0	0	0	0	0	0	0	0	0	0	0	0	0	0	0	0	0	0	0	0	0	0	0	0	0	0	0	0
0	0	0	0	0	0	0	0	0	0	0	0	0	0	0	0	0	0	0	0	0	0	0	0	0	0	0	0	0	0	0
0	0	0	0	0	0	0	0	0	0	0	0	0	0	0	0	0	0	0	0	0	0	0	0	0	0	0	0	0	0	0
0	0	0	0	0	0	0	0	0	0	0	0	0	0	0	0	0	0	0	0	0	0	0	0	0	0	0	0	0	0	0
0	0	0	0	0	0	0	0	0	0	0	0	0	0	0	0	0	0	0	0	0	0	0	0	0	0	0	0	0	0	0
0	0	0	0	0	0	0	0	0	0	0	0	0	0	0	0	0	0	0	0	0	0	0	0	0	0	0	0	0	0	0
0	0	0	0	0	0	0	0	0	0	0	0	0	0	0	0	0	0	0	0	0	0	0	0	0	0	0	0	0	0	0
0	0	0	0	0	0	0	0	0	0	0	0	0	0	0	0	0	0	0	0	0	0	0	0	0	0	0	0	0	0	0
0	0	0	0	0	0	0	0	0	0	0	0	0	0	0	0	0	0	0	0	0	0	0	0	0	0	0	0	0	0	0
0	0	0	0	0	0	0	0	0	0	0	0	0	0	0	0	0	0	0	0	0	0	0	0	0	0	0	0	0	0	0
0	0	0	0	0	0	0	0	0	0	0	0	0	0	0	0	0	0	0	0	0	0	0	0	0	0	0	0	0	0	0
0	0	0	0	0	0	0	0	0	0	0	0	0	0	0	0	0	0	0	0	0	0	0	0	0	0	0	0	0	0	0
0	0	0	0	0	0	0	0	0	0	0	0	0	0	0	0	0	0	0	0	0	0	0	0	0	0	0	0	0	0	0
0	0	0	0	0	0	0	0	0	0	0	0	0	0	0	0	0	0	0	0	0	0	0	0	0	0	0	0	0	0	0
0	0	0	0	0	0	0	0	0	0	0	0	0	0	0	0	0	0	0	0	0	0	0	0	0	0	0	0	0	0	0
0	0	0	0	0	0	0	0	0	0	0	0	0	0	0	0	0	0	0	0	0	0	0	0	0	0	0	0	0	0	0
0	0	0	0	0	0	0	0	0	0	0	0	0	0	0	0	0	0	0	0	0	0	0	0	0	0	0	0	0	0	0
0	0	0	0	0	0	0	0	0	0	0	0	0	0	0	0	0	0	0	0	0	0	0	0	0	0	0	0	0	0	0
0	0	0	0	0	0	0	0	0	0	0	0	0	0	0	0	0	0	0	0	0	0	0	0	0	0	0	0	0	0	0
0	0	0	0	0	0	0	0	0	0	0	0	0	0	0	0	0	0	0	0	0	0	0	0	0	0	0	0	0	0	0
0	0	0	0	0	0	0	0	0	0	0	0	0	0	0	0	0	0	0	0	0	0	0	0	0	0	0	0	0	0	0
0	0	0	0	0	0	0	0	0	0	0	0	0	0	0	0	0	0	0	0	0	0	0	0	0	0	0	0	0	0	0
0	0	0	0	0	0	0	0	0	0	0	0	0	0	0	0	0	0	0	0	0	0	0	0	0	0	0	0	0	0	0
0	0	0	0	0	0	0	0	0	0	0	0	0	0	0	0	0	0	0	0	0	0	0	0	0	0	0	0	0	0	0
0	0	0	0	0	0	0	0	0	0	0	0	0	0	0	0	0	0	0	0	0	0	0	0	0	0	0	0	0	0	0
0	0	0	0	0	0	0	0	0	0	0	0	0	0	0	0	0	0	0	0	0	0	0	0	0	0	0	0	0	0	0
0	0	0	0	0	0	0	0	0	0	0	0	0	0	0	0	0	0	0	0	0	0	0	0	0	0	0	0	0	0	0
0	0	0	0	0	0	0	0	0	0	0	0	0	0	0	0	0	0	0	0	0	0	0	0	0	0	0	0	0	0	0
0	0	0	0	0	0	0	0	0	0	0	0	0	0	0	0	0	0	0	0	0	0	0	0	0	0	0	0	0	0	0
0	0	0	0	0	0	0	0	0	0	0	0	0	0	0	0	0	0	0	0	0	0	0	0	0	0	0	0	0	0	0
0	0	0	0	0	0	0	0	0	0	0	0	0	0	0	0	0	0	0	0	0	0	0	0	0	0	0	0	0	0	0
0	0	0	0	0	0	0	0	0	0	0	0	0	0	0	0	0	0	0	0	0	0	0	0	0	0	0	0	0	0	0
0	0	0	0	0	0	0	0	0	0	0	0	0	0	0	0	0	0	0	0	0	0	0	0	0	0	0	0	0	0	0
0	0	0	0	0	0	0	0	0	0	0	0	0	0	0	0	0	0	0	0	0	0	0	0	0	0	0	0	0	0	0
0	0	0	0	0	0	0	0	0	0	0	0	0	0	0	0	0	0	0	0	0	0	0	0	0	0	0	0	0	0	0
0	0	0	0	0	0	0	0	0	0	0	0	0	0	0	0	0	0	0	0	0	0	0	0	0	0	0	0	0	0	0
0	0	0	0	0	0	0	0	0	0	0	0	0	0	0	0	0	0	0	0	0	0	0	0	0	0	0	0	0	0	0
0	0	0	0	0	0	0	0	0	0	0	0	0	0	0	0	0	0	0	0	0	0	0	0	0	0	0	0	0	0	0
0	0	0	0	0	0	0	0	0	0	0	0	0	0	0	0	0	0	0	0	0	0	0	0	0	0	0	0	0	0	0
0	0	0	0	0	0	0	0	0	0	0	0	0	0	0	0	0	0	0	0	0	0	0	0	0	0	0	0	0	0	0
0	0	0	0	0	0	0	0	0	0	0	0	0	0	0	0	0	0	0	0	0	0	0	0	0	0	0	0	0	0	0
0	0	0	0	0	0	0	0	0	0	0	0	0	0	0	0	0	0	0	0	0	0	0	0	0	0	0	0	0	0	0
0	0	0	0	0	0	0	0	0	0	0	0	0	0	0	0	0	0	0	0	0	0	0	0	0	0	0	0	0	0	0
0	0	0	0	0	0	0	0	0	0	0	0	0	0	0	0	0	0	0	0	0	0	0	0	0	0	0	0	0	0	0
0	0	0	0	0	0	0	0	0	0	0	0	0	0	0	0	0	0	0	0	0	0	0	0	0	0	0	0	0	0	0
0	0	0	0	0	0	0	0	0	0	0	0	0	0	0	0	0	0	0	0	0	0	0	0	0	0	0	0	0	0	0
0	0	0	0	0	0	0	0	0	0	0	0	0	0	0	0	0	0	0	0	0	0	0	0	0	0	0	0	0	0	0
0	0	0	0	0	0	0	0	0	0	0	0	0	0	0	0	0	0	0	0	0	0	0	0	0	0	0	0	0	0	0
0	0	0	0	0	0	0	0	0	0	0	0	0	0	0	0	0	0	0	0	0	0	0	0	0	0	0	0	0	0	0
0	0	0	0	0	0	0	0	0	0	0	0	0	0	0	0	0	0	0	0	0	0	0	0	0	0	0	0	0	0	0
0	0	0	0	0	0	0	0	0	0	0	0	0	0	0	0	0	0	0	0	0	0	0	0	0	0	0	0	0	0	0
0	0	0	0	0	0	0	0	0	0	0	0	0	0	0	0	0	0	0	0	0	0	0	0	0	0	0	0	0	0	0
0	0	0	0	0	0	0	0	0	0	0	0	0	0	0	0	0	0	0	0	0	0	0	0	0	0	0	0	0	0	0
0	0	0	0	0	0	0	0	0	0	0	0	0	0	0	0	0	0	0	0	0	0	0	0	0	0	0	0	0	0	0
0	0	0	0	0	0	0	0	0	0	0	0	0	0	0	0	0	0	0	0	0	0	0	0	0	0	0	0	0	0	0
0	0	0	0	0	0	0	0	0	0	0	0	0	0	0	0	0	0	0	0	0	0	0	0	0	0	0	0	0	0	0
0	0	0	0	0	0	0	0	0	0	0	0	0	0	0	0	0	0	0	0	0	0	0	0	0	0	0	0	0	0	0
0	0	0	0	0	0	0	0	0	0	0	0	0	0	0	0	0	0	0	0	0	0	0	0	0	0	0	0	0	0	0
0	0	0	0	0	0	0	0	0	0	0	0	0	0	0	0	0	0	0	0	0	0	0	0	0	0	0	0	0	0	0
0	0	0	0	0	0	0	0	0	0	0	0	0	0	0	0	0	0	0	0	0	0	0	0	0	0	0	0	0	0	0
0	0	0	0	0	0	0	0	0	0	0	0	0	0	0	0	0	0	0	0	0	0	0	0	0	0	0	0	0	0	0
0	0	0	0	0	0	0	0	0	0	0	0	0	0	0	0	0	0	0	0	0	0	0	0	0	0	0	0	0	0	0
0	0	0	0	0	0	0	0	0	0	0	0	0	0	0	0	0	0	0	0	0	0	0	0	0	0	0	0	0	0	0
0	0	0	0	0	0	0	0	0	0	0	0	0	0	0	0	0	0	0	0	0	0	0	0	0	0	0	0	0	0	0
0	0	0	0	0	0	0	0	0	0	0	0	0	0	0	0	0	0	0	0	0	0	0	0	0	0	0	0	0	0	0
0	0	0	0	0	0	0	0	0	0	0	0	0	0	0	0	0	0	0	0	0	0	0	0	0	0	0	0	0	0	0
0	0	0	0	0	0	0	0	0	0	0	0	0	0	0	0	0	0	0	0	0	0	0	0	0	0	0	0	0	0	0
0	0	0	0	0	0	0	0	0	0	0	0	0	0	0	0	0	0	0	0	0	0	0	0	0	0	0	0	0	0	0
0	0	0	0	0	0	0	0	0	0	0	0	0	0	0	0	0	0	0	0	0	0	0	0	0	0	0	0	0	0	0
0	0	0	0	0	0	0	0	0	0	0	0	0	0	0	0	0	0	0	0	0	0	0	0	0	0	0	0	0	0	0
0	0	0	0	0	0	0	0	0	0	0	0	0	0	0	0	0	0	0	0	0	0	0	0	0	0	0	0	0	0	0
0	0	0	0	0	0	0	0	0	0	0	0	0	0	0	0	0	0	0	0	0	0	0	0	0	0	0	0	0	0	0
0	0	0	0	0	0	0	0	0	0	0	0	0	0	0	0	0	0	0	0	0	0	0	0	0	0	0	0	0	0	0
0	0	0	0	0	0	0	0	0	0	0	0	0	0	0	0	0	0	0	0	0	0	0	0	0	0	0	0	0	0	0
0	0	0	0	0	0	0	0	0	0	0	0	0	0	0	0	0	0	0	0	0	0	0	0	0	0	0	0	0	0	0
0	0	0	0	0	0	0	0	0	0	0	0	0	0	0	0	0	0	0	0	0	0	0	0	0	0	0	0	0	0	0
0	0	0	0	0	0	0	0	0	0	0	0	0	0	0	0	0	0	0	0	0	0	0	0	0	0	0	0	0	0	0
0	0	0	0	0	0	0	0	0	0	0	0	0	0	0	0	0	0	0	0	0	0	0	0	0	0	0	0	0	0	0
0	0	0	0	0	0	0	0	0	0	0	0	0	0	0	0	0	0	0	0	0	0	0	0	0	0	0	0	0	0	0
0	0	0	0	0	0	0	0	0	0	0	0	0	0	0	0	0	0	0	0	0	0	0	0	0	0	0	0	0	0	0
0	0	0	0	0	0	0	0	0	0	0	0	0	0	0	0	0	0	0	0	0	0	0	0	0	0	0	0	0	0	0
0	0	0	0	0	0	0	0	0	0	0	0	0	0	0	0	0	0	0	0	0	0	0	0	0	0	0	0	0	0	0
0	0	0	0	0	0	0	0	0	0	0	0	0	0	0	0	0	0	0	0	0	0	0	0	0	0	0	0	0	0	0
0	0	0	0	0	0	0	0	0	0	0	0	0	0	0	0	0	0	0	0	0	0	0	0	0	0	0	0	0	0	0
0	0	0	0	0	0	0	0	0	0	0	0	0	0	0	0	0	0	0	0	0	0	0	0	0	0	0	0	0	0	0
0	0	0	0	0	0	0	0	0	0	0	0	0	0	0	0	0	0	0	0	0	0	0	0	0	0	0	0	0	0	0
0	0	0	0	0	0	0	0	0	0	0	0	0	0	0	0	0	0	0	0	0	0	0	0	0	0	0	0	0	0	0
0	0	0	0	0	0	0	0	0	0	0	0	0	0	0	0	0	0	0	0	0	0	0	0	0	0	0	0	0	0	0
0	0	0	0	0	0	0	0	0	0	0	0	0	0	0	0	0	0	0	0	0	0	0	0	0	0	0	0	0	0	0
0	0	0	0	0	0	0	0	0	0	0	0	0	0	0	0	0	0	0	0	0	0	0	0	0	0	0	0	0	0	0
0	0	0	0	0	0	0	0	0	0	0	0	0	0	0	0	0	0	0	0	0	0	0	0	0	0	0	0	0	0	0
0	0	0	0	0	0	0	0	0	0	0	0	0	0	0	0	0	0	0	0	0	0	0	0	0	0	0	0	0	0	0
0	0	0	0	0	0	0	0	0	0	0	0	0	0	0	0	0	0	0	0	0	0	0	0	0	0	0	0	0	0	0
0	0	0	0	0	0	0	0	0	0	0	0	0	0	0	0	0	0	0	0	0	0	0	0	0	0	0	0	0	0	0
0	0	0	0	0	0	0	0	0	0	0	0	0	0	0	0	0	0	0	0	0	0	0	0	0	0	0	0	0	0	0
0	0	0	0	0	0	0	0	0	0	0	0	0	0	0	0	0	0	0	0	0	0	0	0	0	0	0	0	0	0	0
0	0	0	0	0	0	0	0	0	0	0	0	0	0	0	0	0	0	0	0	0	0	0	0	0	0	0	0	0	0	0
0	0	0	0	0	0	0	0	0	0	0	0	0	0	0	0	0	0	0	0	0	0	0	0	0	0	0	0	0	0	0
0	0	0	0	0	0	0	0	0	0	0	0	0	0	0	0	0	0	0	0	0	0	0	0	0	0	0	0	0	0	0
0	0	0	0	0	0	0	0	0	0	0	0	0	0	0	0	0	0	0	0	0	0	0	0	0	0	0	0	0	0	0
0	0	0	0	0	0	0	0	0	0	0	0	0	0	0	0	0	0	0	0	0	0	0	0	0	0	0	0	0	0	0
0	0	0	0	0	0	0	0	0	0	0	0	0	0	0	0	0	0	0	0	0	0	0	0	0	0	0	0	0	0	0
0	0	0	0	0	0	0	0	0	0	0	0	0	0	0	0	0	0	0	0	0	0	0	0	0	0	0	0	0	0	0
0	0	0	0	0	0	0	0	0	0	0	0	0	0	0	0	0	0	0	0	0	0	0	0	0	0	0	0	0	0	0
0	0	0	0	0	0	0	0	0	0	0	0	0	0	0	0	0	0	0	0	0	0	0	0	0	0	0	0	0	0	0
0	0	0	0	0	0	0	0	0	0	0	0	0	0	0	0	0	0	0	0	0	0	0	0	0	0	0	0	0	0	0
0	0	0	0	0	0	0	0	0	0	0	0	0	0	0	0	0	0	0	0	0	0	0	0	0	0	0	0	0	0	0
0	0	0	0	0	0	0	0	0	0	0	0	0	0	0	0	0	0	0	0	0	0	0	0	0	0	0	0	0	0	0
0	0	0	0	0	0	0	0	0	0	0	0	0	0	0	0	0	0	0	0	0	0	0	0	0	0	0	0	0	0	0
0	0	0	0	0	0	0	0	0	0	0	0	0	0	0	0	0	0	0	0	0	0	0	0	0	0	0	0	0	0	0
0	0	0	0	0	0	0	0	0	0	0	0	0	0	0	0	0	0	0	0	0	0	0	0	0	0	0	0	0	0	0
0	0	0	0	0	0	0	0	0	0	0	0	0	0	0	0	0	0	0	0	0	0	0	0	0	0	0	0	0	0	0
0	0	0	0	0	0	0	0	0	0	0	0	0	0	0	0	0	0	0	0	0	0	0	0	0	0	0	0	0	0	0
0	0	0	0	0	0	0	0	0	0	0	0	0	0	0	0	0	0	0	0	0	0	0	0	0	0	0	0	0	0	0
0	0	0	0	0	0	0	0	0	0	0	0	0	0	0	0	0	0	0	0	0	0	0	0	0	0	0	0	0	0	0
0	0	0	0	0	0	0	0	0	0	0	0	0	0	0	0	0	0	0	0	0	0	0	0	0	0	0	0	0	0	0
0	0	0	0	0	0	0	0	0	0	0	0	0	0	0	0	0	0	0	0	0	0	0	0	0	0	0	0	0	0	0
0	0	0	0	0	0	0	0	0	0	0	0	0	0	0	0	0	0	0	0	0	0	0	0	0	0	0	0	0	0	0
0	0	0	0	0	0	0	0	0	0	0	0	0	0	0	0	0	0	0	0	0	0	0	0	0	0	0	0	0	0	0
0	0	0	0	0	0	0	0	0	0	0	0	0	0	0	0	0	0	0	0	0	0	0	0	0	0	0	0	0	0	0
0	0	0	0	0	0	0	0	0	0	0	0	0	0	0	0	0	0	0	0	0	0	0	0	0	0	0	0	0	0	0
0	0	0	0	0	0	0	0	0	0	0	0	0	0	0	0	0	0	0	0	0	0	0	0	0	0	0	0	0	0	0
0	0	0	0	0	0	0	0	0	0	0	0	0	0	0	0	0	0	0	0	0	0	0	0	0	0	0	0	0	0	0
0	0	0	0	0	0	0	0	0	0	0	0	0	0	0	0	0	0	0	0	0	0	0	0	0	0	0	0	0	0	0
0	0	0	0	0	0	0	0	0	0	0	0	0	0	0	0	0	0	0	0	0	0	0	0	0	0	0	0	0	0	0
0	0	0	0	0	0	0	0	0	0	0	0	0	0	0	0	0	0	0	0	0	0	0	0	0	0	0	0	0	0	0
0	0	0	0	0	0	0	0	0	0	0	0	0	0	0	0	0	0	0	0	0	0	0	0	0	0	0	0	0	0	0
0	0	0	0	0	0	0	0	0	0	0	0	0	0	0	0	0	0	0	0	0	0	0	0	0	0	0	0	0	0	0
0	0	0	0	0	0	0	0	0	0	0	0	0	0	0	0	0	0	0	0	0	0	0	0	0	0	0	0	0	0	0
0	0	0	0	0	0	0	0	0	0	0	0	0	0	0	0	0	0	0	0	0	0	0	0	0	0	0	0	0	0	0
0	0	0	0	0	0	0	0	0	0	0	0	0	0	0	0	0	0	0	0	0	0	0	0	0	0	0	0	0	0	0
0	0	0	0	0	0	0	0	0	0	0	0	0	0	0	0	0	0	0	0	0	0	0	0	0	0	0	0	0	0	0
0	0	0	0	0	0	0	0	0	0	0	0	0	0	0	0	0	0	0	0	0	0	0	0	0	0	0	0	0	0	0
0	0	0	0	0	0	0	0	0	0	0	0	0	0	0	0	0	0	0	0	0	0	0	0	0	0	0	0	0	0	0
0	0	0	0	0	0	0	0	0	0	0	0	0	0	0	0	0	0	0	0	0	0	0	0	0	0	0	0	0	0	0
0	0	0	0	0	0	0	0	0	0	0	0	0	0	0	0	0	0	0	0	0	0	0	0	0	0	0	0	0	0	0
0	0	0	0	0	0	0	0	0	0	0	0	0	0	0	0	0	0	0	0	0	0	0	0	0	0	0	0	0	0	0
0	0	0	0	0	0	0	0	0	0	0	0	0	0	0	0	0	0	0	0	0	0	0	0	0	0	0	0	0	0	0
0	0	0	0	0	0	0	0	0	0	0	0	0	0	0	0	0	0	0	0	0	0	0	0	0	0	0	0	0	0	0
0	0	0	0	0	0	0	0	0	0	0	0	0	0	0	0	0	0	0	0	0	0	0	0	0	0	0	0	0	0	0
0	0	0	0	0	0	0	0	0	0	0	0	0	0	0	0	0	0	0	0	0	0	0	0	0	0	0	0	0	0	0
0	0	0	0	0	0	0	0	0	0	0	0	0	0	0	0	0	0	0	0	0	0	0	0	0	0	0	0	0	0	0
0	0	0	0	0	0	0	0	0	0	0	0	0	0	0	0	0	0	0	0	0	0	0	0	0	0	0	0	0	0	0
0	0	0	0	0	0	0	0	0	0	0	0	0	0	0	0	0	0	0	0	0	0	0	0	0	0	0	0	0	0	0
0	0	0	0	0	0	0	0	0	0	0	0	0	0	0	0	0	0	0	0	0	0	0	0	0	0	0	0	0	0	0
0	0	0	0	0	0	0	0	0	0	0	0	0	0	0	0	0	0	0	0	0	0	0	0	0	0	0	0	0	0	0
0	0	0	0	0	0	0	0	0	0	0	0	0	0	0	0	0	0	0	0	0	0	0	0	0	0	0	0	0	0	0
0	0	0	0	0	0	0	0	0	0	0	0	0	0	0	0	0	0	0	0	0	0	0	0	0	0	0	0	0	0	0
0	0	0	0	0	0	0	0	0	0	0	0	0	0	0	0	0	0	0	0	0	0	0	0	0	0	0	0	0	0	0
0	0	0	0	0	0	0	0	0	0	0	0	0	0	0	0	0	0	0	0	0	0	0	0	0	0	0	0	0	0	0
0	0	0	0	0	0	0	0	0	0	0	0	0	0	0	0	0	0	0	0	0	0	0	0	0	0	0	0	0	0	0
0	0	0	0	0	0	0	0	0	0	0	0	0	0	0	0	0	0	0	0	0	0	0	0	0	0	0	0	0	0	0
0	0	0	0	0	0	0	0	0	0	0	0	0	0	0	0	0	0	0	0	0	0	0	0	0	0	0	0	0	0	0
0	0	0	0	0	0	0	0	0	0	0	0	0	0	0	0	0	0	0	0	0	0	0	0	0	0	0	0	0	0	0
0	0	0	0	0	0	0	0	0	0	0	0	0	0	0	0	0	0	0	0	0	0	0	0	0	0	0	0	0	0	0
0	0	0	0	0	0	0	0	0	0	0	0	0	0	0	0	0	0	0	0	0	0	0	0	0	0	0	0	0	0	0
0	0	0	0	0	0	0	0	0	0	0	0	0	0	0	0	0	0	0	0	0	0	0	0	0	0	0	0	0	0	0
0	0	0	0	0	0	0	0	0	0	0	0	0	0	0	0	0	0	0	0	0	0	0	0	0	0	0	0	0	0	0
0	0	0	0	0	0	0	0	0	0	0	0	0	0	0	0	0	0	0	0	0	0	0	0	0	0	0	0	0	0	0
0	0	0	0	0	0	0	0	0	0	0	0	0	0	0	0	0	0	0	0	0	0	0	0	0	0	0	0	0	0	0
0	0	0	0	0	0	0	0	0	0	0	0	0	0	0	0	0	0	0	0	0	0	0	0	0	0	0	0	0	0	0
0	0	0	0	0	0	0	0	0	0	0	0	0	0	0	0	0	0	0	0	0	0	0	0	0	0	0	0	0	0	0
0	0	0	0	0	0	0	0	0	0	0	0	0	0	0	0	0	0	0	0	0	0	0	0	0	0	0	0	0	0	0
0	0	0	0	0	0	0	0	0	0	0	0	0	0	0	0	0	0	0	0	0	0	0	0	0	0	0	0	0	0	0
0	0	0	0	0	0	0	0	0	0	0	0	0	0	0	0	0	0	0	0	0	0	0	0	0	0	0	0	0	0	0
0	0	0	0	0	0	0	0	0	0	0	0	0	0	0	0	0	0	0	0	0	0	0	0	0	0	0	0	0	0	0
0	0	0	0	0	0	0	0	0	0	0	0	0	0	0	0	0	0	0	0	0	0	0	0	0	0	0	0	0	0	0
0	0	0	0	0	0	0	0	0	0	0	0	0	0	0	0	0	0	0	0	0	0	0	0	0	0	0	0	0	0	0
0	0	0	0	0	0	0	0	0	0	0	0	0	0	0	0	0	0	0	0	0	0	0	0	0	0	0	0	0	0	0
0	0	0	0	0	0	0	0	0	0	0	0	0	0	0	0	0	0	0	0	0	0	0	0	0	0	0	0	0	0	0
0	0	0	0	0	0	0	0	0	0	0	0	0	0	0	0	0	0	0	0	0	0	0	0	0	0	0	0	0	0	0
0	0	0	0	0	0	0	0	0	0	0	0	0	0	0	0	0	0	0	0	0	0	0	0	0	0	0	0	0	0	0
0	0	0	0	0	0	0	0	0	0	0	0	0	0	0	0	0	0	0	0	0	0	0	0	0	0	0	0	0	0	0
0	0	0	0	0	0	0	0	0	0	0	0	0	0	0	0	0	0	0	0	0	0	0	0	0	0	0	0	0	0	0
0	0	0	0	0	0	0	0	0	0	0	0	0	0	0	0	0	0	0	0	0	0	0	0	0	0	0	0	0	0	0
0	0	0	0	0	0	0	0	0	0	0	0	0	0	0	0	0	0	0	0	0	0	0	0	0	0	0	0	0	0	0
0	0	0	0	0	0	0	0	0	0	0	0	0	0	0	0	0	0	0	0	0	0	0	0	0	0	0	0	0	0	0
0	0	0	0	0	0	0	0	0	0	0	0	0	0	0	0	0	0	0	0	0	0	0	0	0	0	0	0	0	0	0
0	0	0	0	0	0	0	0	0	0	0	0	0	0	0	0	0	0	0	0	0	0	0	0	0	0	0	0	0	0	0
0	0	0	0	0	0	0	0	0	0	0	0	0	0	0	0	0	0	0	0	0	0	0	0	0	0	0	0	0	0	0
0	0	0	0	0	0	0	0	0	0	0	0	0	0	0	0	0	0	0	0	0	0	0	0	0	0	0	0	0	0	0
0	0	0	0	0	0	0	0	0	0	0	0	0	0	0	0	0	0	0	0	0	0	0	0	0	0	0	0	0	0	0
0	0	0	0	0	0	0	0	0	0	0	0	0	0	0	0	0	0	0	0	0	0	0	0	0	0	0	0	0	0	0
0	0	0	0	0	0	0	0	0	0	0	0	0	0	0	0	0	0	0	0	0	0	0	0	0	0	0	0	0	0	0
0	0	0	0	0	0	0	0	0	0	0	0	0	0	0	0	0	0	0	0	0	0	0	0	0	0	0	0	0	0	0
0	0	0	0	0	0	0	0	0	0	0	0	0	0	0	0	0	0	0	0	0	0	0	0	0	0	0	0	0	0	0
0	0	0	0	0	0	0	0	0	0	0	0	0	0	0	0	0	0	0	0	0	0	0	0	0	0	0	0	0	0	0
0	0	0	0	0	0	0	0	0	0	0	0	0	0	0	0	0	0	0	0	0	0	0	0	0	0	0	0	0	0	0
0	0	0	0	0	0	0	0	0	0	0	0	0	0	0	0	0	0	0	0	0	0	0	0	0	0	0	0	0	0	0
0	0	0	0	0	0	0	0	0	0	0	0	0	0	0	0	0	0	0	0	0	0	0	0	0	0	0	0	0	0	0
0	0	0	0	0	0	0	0	0	0	0	0	0	0	0	0	0	0	0	0	0	0	0	0	0	0	0	0	0	0	0
0	0	0	0	0	0	0	0	0	0	0	0	0	0	0	0	0	0	0	0	0	0	0	0	0	0	0	0	0	0	0
0	0	0	0	0	0	0	0	0	0	0	0	0	0	0	0	0	0	0	0	0	0	0	0	0	0	0	0	0	0	0
0	0	0	0	0	0	0	0	0	0	0	0	0	0	0	0	0	0	0	0	0	0	0	0	0	0	0	0	0	0	0
0	0	0	0	0	0	0	0	0	0	0	0	0	0	0	0	0	0	0	0	0	0	0	0	0	0	0	0	0	0	0
0	0	0	0	0	0	0	0	0	0	0	0	0	0	0	0	0	0	0	0	0	0	0	0	0	0	0	0	0	0	0
0	0	0	0	0	0	0	0	0	0	0	0	0	0	0	0	0	0	0	0	0	0	0	0	0	0	0	0	0	0	0
0	0	0	0	0	0	0	0	0	0	0	0	0	0	0	0	0	0	0	0	0	0	0	0	0	0	0	0	0	0	0
0	0	0	0	0	0	0	0	0	0	0	0	0	0	0	0	0	0	0	0	0	0	0	0	0	0	0	0	0	0	0
0	0	0	0	0	0	0	0	0	0	0	0	0	0	0	0	0	0	0	0	0	0	0	0	0	0	0	0	0	0	0
0	0	0	0	0	0	0	0	0	0	0	0	0	0	0	0	0	0	0	0	0	0	0	0	0	0	0	0	0	0	0
0	0	0	0	0	0	0	0	0	0	0	0	0	0	0	0	0	0	0	0	0	0	0	0	0	0	0	0	0	0	0
0	0	0	0	0	0	0	0	0	0	0	0	0	0	0	0	0	0	0	0	0	0	0	0	0	0	0	0	0	0	0
0	0	0	0	0	0	0	0	0	0	0	0	0	0	0	0	0	0	0	0	0	0	0	0	0	0	0	0	0	0	0
0	0	0	0	0	0	0	0	0	0	0	0	0	0	0	0	0	0	0	0	0	0	0	0	0	0	0	0	0	0	0
0	0	0	0	0	0	0	0	0	0	0	0	0	0	0	0	0	0	0	0	0	0	0	0	0	0	0	0	0	0	0
0	0	0	0	0	0	0	0	0	0	0	0	0	0	0	0	0	0	0	0	0	0	0	0	0	0	0	0	0	0	0
0	0	0	0	0	0	0	0	0	0	0	0	0	0	0	0	0	0	0	0	0	0	0	0	0	0	0	0	0	0	0
0	0	0	0	0	0	0	0	0	0	0	0	0	0	0	0	0	0	0	0	0	0	0	0	0	0	0	0	0	0	0
0	0	0	0	0	0	0	0	0	0	0	0	0	0	0	0	0	0	0	0	0	0	0	0	0	0	0	0	0	0	0
0	0	0	0	0	0	0	0	0	0	0	0	0	0	0	0	0	0	0	0	0	0	0	0	0	0	0	0	0	0	0
0	0	0	0	0	0	0	0	0	0	0	0	0	0	0	0	0	0	0	0	0	0	0	0	0	0	0	0	0	0	0
0	0	0	0	0	0	0	0	0	0	0	0	0	0	0	0	0	0	0	0	0	0	0	0	0	0	0	0	0	0	0
0	0	0	0	0	0	0	0	0	0	0	0	0	0	0	0	0	0	0	0	0	0	0	0	0	0	0	0	0	0	0
0	0	0	0	0	0	0	0	0	0	0	0	0	0	0	0	0	0	0	0	0	0	0	0	0	0	0	0	0	0	0
0	0	0	0	0	0	0	0	0	0	0	0	0	0	0	0	0	0	0	0	0	0	0	0	0	0	0	0	0	0	0
0	0	0	0	0	0	0	0	0	0	0	0	0	0	0	0	0	0	0	0	0	0	0	0	0	0	0	0	0	0	0
0	0	0	0	0	0	0	0	0	0	0	0	0	0	0	0	0	0	0	0	0	0	0	0	0	0	0	0	0	0	0
0	0	0	0	0	0	0	0	0	0	0	0	0	0	0	0	0	0	0	0	0	0	0	0	0	0	0	0	0	0	0
0	0	0	0	0	0	0	0	0	0	0	0	0	0	0	0	0	0	0	0	0	0	0	0	0	0	0	0	0	0	0
0	0	0	0	0	0	0	0	0	0	0	0	0	0	0	0	0	0	0	0	0	0	0	0	0	0	0	0	0	0	0
0	0	0	0	0	0	0	0	0	0	0	0	0	0	0	0	0	0	0	0	0	0	0	0	0	0	0	0	0	0	0
0	0	0	0	0	0	0	0	0	0	0	0	0	0	0	0	0	0	0	0	0	0	0	0	0	0	0	0	0	0	0
0	0	0	0	0	0	0	0	0	0	0	0	0	0	0	0	0	0	0	0	0	0	0	0	0	0	0	0	0	0	0
0	0	0	0	0	0	0	0	0	0	0	0	0	0	0	0	0	0	0	0	0	0	0	0	0	0	0	0	0	0	0
0	0	0	0	0	0	0	0	0	0	0	0	0	0	0	0	0	0	0	0	0	0	0	0	0	0	0	0	0	0	0
0	0	0	0	0	0	0	0	0	0	0	0	0	0	0	0	0	0	0	0	0	0	0	0	0	0	0	0	0	0	0
0	0	0	0	0	0	0	0	0	0	0	0	0	0	0	0	0	0	0	0	0	0	0	0	0	0	0	0	0	0	0
0	0	0	0	0	0	0	0	0	0	0	0	0	0	0	0	0	0	0	0	0	0	0	0	0	0	0	0	0	0	0
0	0	0	0	0	0	0	0	0	0	0	0	0	0	0	0	0	0	0	0	0	0	0	0	0	0	0	0	0	0	0
0	0	0	0	0	0	0	0	0	0	0	0	0	0	0	0	0	0	0	0	0	0	0	0	0	0	0	0	0	0	0
0	0	0	0	0	0	0	0	0	0	0	0	0	0	0	0	0	0	0	0	0	0	0	0	0	0	0	0	0	0	0
0	0	0	0	0	0	0	0	0	0	0	0	0	0	0	0	0	0	0	0	0	0	0	0	0	0	0	0	0	0	0
0	0	0	0	0	0	0	0	0	0	0	0	0	0	0	0	0	0	0	0	0	0	0	0	0	0	0	0	0	0	0
0	0	0	0	0	0	0	0	0	0	0	0	0	0	0	0	0	0	0	0	0	0	0	0	0	0	0	0	0	0	0
0	0	0	0	0	0	0	0	0	0	0	0	0	0	0	0	0	0	0	0	0	0	0	0	0	0	0	0	0	0	0
0	0	0	0	0	0	0	0	0	0	0	0	0	0	0	0	0	0	0	0	0	0	0	0	0	0	0	0	0	0	0
0	0	0	0	0	0	0	0	0	0	0	0	0	0	0	0	0	0	0	0	0	0	0	0	0	0	0	0	0	0	0
0	0	0	0	0	0	0	0	0	0	0	0	0	0	0	0	0	0	0	0	0	0	0	0	0	0	0	0	0	0	0
0	0	0	0	0	0	0	0	0	0	0	0	0	0	0	0	0	0	0	0	0	0	0	0	0	0	0	0	0	0	0
0	0	0	0	0	0	0	0	0	0	0	0	0	0	0	0	0	0	0	0	0	0	0	0	0	0	0	0	0	0	0
0	0	0	0	0	0	0	0	0	0	0	0	0	0	0	0	0	0	0	0	0	0	0	0	0	0	0	0	0	0	0
0	0	0	0	0	0	0	0	0	0	0	0	0	0	0	0	0	0	0	0	0	0	0	0	0	0	0	0	0	0	0
0	0	0	0	0	0	0	0	0	0	0	0	0	0	0	0	0	0	0	0	0	0	0	0	0	0	0	0	0	0	0
0	0	0	0	0	0	0	0	0	0	0	0	0	0	0	0	0	0	0	0	0	0	0	0	0	0	0	0	0	0	0
0	0	0	0	0	0	0	0	0	0	0	0	0	0	0	0	0	0	0	0	0	0	0	0	0	0	0	0	0	0	0
0	0	0	0	0	0	0	0	0	0	0	0	0	0	0	0	0	0	0	0	0	0	0	0	0	0	0	0	0	0	0
0	0	0	0	0	0	0	0	0	0	0	0	0	0	0	0	0	0	0	0	0	0	0	0	0	0	0	0	0	0	0
0	0	0	0	0	0	0	0	0	0	0	0	0	0	0	0	0	0	0	0	0	0	0	0	0	0	0	0	0	0	0
0	0	0	0	0	0	0	0	0	0	0	0	0	0	0	0	0	0	0	0	0	0	0	0	0	0	0	0	0	0	0
0	0	0	0	0	0	0	0	0	0	0	0	0	0	0	0	0	0	0	0	0	0	0	0	0	0	0	0	0	0	0
0	0	0	0	0	0	0	0	0	0	0	0	0	0	0	0	0	0	0	0	0	0	0	0	0	0	0	0	0	0	0
0	0	0	0	0	0	0	0	0	0	0	0	0	0	0	0	0	0	0	0	0	0	0	0	0	0	0	0	0	0	0
0	0	0	0	0	0	0	0	0	0	0	0	0	0	0	0	0	0	0	0	0	0	0	0	0	0	0	0	0	0	0
0	0	0	0	0	0	0	0	0	0	0	0	0	0	0	0	0	0	0	0	0	0	0	0	0	0	0	0	0	0	0
0	0	0	0	0	0	0	0	0	0	0	0	0	0	0	0	0	0	0	0	0	0	0	0	0	0	0	0	0	0	0
0	0	0	0	0	0	0	0	0	0	0	0	0	0	0	0	0	0	0	0	0	0	0	0	0	0	0	0	0	0	0
0	0	0	0	0	0	0	0	0	0	0	0	0	0	0	0	0	0	0	0	0	0	0	0	0	0	0	0	0	0	0
0	0	0	0	0	0	0	0	0	0	0	0	0	0	0	0	0	0	0	0	0	0	0	0	0	0	0	0	0	0	0
0	0	0	0	0	0	0	0	0	0	0	0	0	0	0	0	0	0	0	0	0	0	0	0	0	0	0	0	0	0	0
0	0	0	0	0	0	0	0	0	0	0	0	0	0	0	0	0	0	0	0	0	0	0	0	0	0	0	0	0	0	0
0	0	0	0	0	0	0	0	0	0	0	0	0	0	0	0	0	0	0	0	0	0	0	0	0	0	0	0	0	0	0
0	0	0	0	0	0	0	0	0	0	0	0	0	0	0	0	0	0	0	0	0	0	0	0	0	0	0	0	0	0	0
0	0	0	0	0	0	0	0	0	0	0	0	0	0	0	0	0	0	0	0	0	0	0	0	0	0	0	0	0	0	0
0	0	0	0	0	0	0	0	0	0	0	0	0	0	0	0	0	0	0	0	0	0	0	0	0	0	0	0	0	0	0
0	0	0	0	0	0	0	0	0	0	0	0	0	0	0	0	0	0	0	0	0	0	0	0	0	0	0	0	0	0	0
0	0	0	0	0	0	0	0	0	0	0	0	0	0	0	0	0	0	0	0	0	0	0	0	0	0	0	0	0	0	0
0	0	0	0	0	0	0	0	0	0	0	0	0	0	0	0	0	0	0	0	0	0	0	0	0	0	0	0	0	0	0
0	0	0	0	0	0	0	0	0	0	0	0	0	0	0	0	0	0	0	0	0	0	0	0	0	0	0	0	0	0	0
0	0	0	0	0	0	0	0	0	0	0	0	0	0	0	0	0	0	0	0	0	0	0	0	0	0	0	0	0	0	0
0	0	0	0	0	0	0	0	0	0	0	0	0	0	0	0	0	0	0	0	0	0	0	0	0	0	0	0	0	0	0
0	0	0	0	0	0	0	0	0	0	0	0	0	0	0	0	0	0	0	0	0	0	0	0	0	0	0	0	0	0	0
0	0	0	0	0	0	0	0	0	0	0	0	0	0	0	0	0	0	0	0	0	0	0	0	0	0	0	0	0	0	0
0	0	0	0	0	0	0	0	0	0	0	0	0	0	0	0	0	0	0	0	0	0	0	0	0	0	0	0	0	0	0
0	0	0	0	0	0	0	0	0	0	0	0	0	0	0	0	0	0	0	0	0	0	0	0	0	0	0	0	0	0	0
0	0	0	0	0	0	0	0	0	0	0	0	0	0	0	0	0	0	0	0	0	0	0	0	0	0	0	0	0	0	0
0	0	0	0	0	0	0	0	0	0	0	0	0	0	0	0	0	0	0	0	0	0	0	0	0	0	0	0	0	0	0
0	0	0	0	0	0	0	0	0	0	0	0	0	0	0	0	0	0	0	0	0	0	0	0	0	0	0	0	0	0	0
0	0	0	0	0	0	0	0	0	0	0	0	0	0	0	0	0	0	0	0	0	0	0	0	0	0	0	0	0	0	0
0	0	0	0	0	0	0	0	0	0	0	0	0	0	0	0	0	0	0	0	0	0	0	0	0	0	0	0	0	0	0
0	0	0	0	0	0	0	0	0	0	0	0	0	0	0	0	0	0	0	0	0	0	0	0	0	0	0	0	0	0	0
0	0	0	0	0	0	0	0	0	0	0	0	0	0	0	0	0	0	0	0	0	0	0	0	0	0	0	0	0	0	0
0	0	0	0	0	0	0	0	0	0	0	0	0	0	0	0	0	0	0	0	0	0	0	0	0	0	0	0	0	0	0
0	0	0	0	0	0	0	0	0	0	0	0	0	0	0	0	0	0	0	0	0	0	0	0	0	0	0	0	0	0	0
0	0	0	0	0	0	0	0	0	0	0	0	0	0	0	0	0	0	0	0	0	0	0	0	0	0	0	0	0	0	0
0	0	0	0	0	0	0	0	0	0	0	0	0	0	0	0	0	0	0	0	0	0	0	0	0	0	0	0	0	0	0
0	0	0	0	0	0	0	0	0	0	0	0	0	0	0	0	0	0	0	0	0	0	0	0	0	0	0	0	0	0	0
0	0	0	0	0	0	0	0	0	0	0	0	0	0	0	0	0	0	0	0	0	0	0	0	0	0	0	0	0	0	0
0	0	0	0	0	0	0	0	0	0	0	0	0	0	0	0	0	0	0	0	0	0	0	0	0	0	0	0	0	0	0
0	0	0	0	0	0	0	0	0	0	0	0	0	0	0	0	0	0	0	0	0	0	0	0	0	0	0	0	0	0	0
0	0	0	0	0	0	0	0	0	0	0	0	0	0	0	0	0	0	0	0	0	0	0	0	0	0	0	0	0	0	0
0	0	0	0	0	0	0	0	0	0	0	0	0	0	0	0	0	0	0	0	0	0	0	0	0	0	0	0	0	0	0
0	0	0	0	0	0	0	0	0	0	0	0	0	0	0	0	0	0	0	0	0	0	0	0	0	0	0	0	0	0	0
0	0	0	0	0	0	0	0	0	0	0	0	0	0	0	0	0	0	0	0	0	0	0	0	0	0	0	0	0	0	0
0	0	0	0	0	0	0	0	0	0	0	0	0	0	0	0	0	0	0	0	0	0	0	0	0	0	0	0	0	0	0
0	0	0	0	0	0	0	0	0	0	0	0	0	0	0	0	0	0	0	0	0	0	0	0	0	0	0	0	0	0	0
0	0	0	0	0	0	0	0	0	0	0	0	0	0	0	0	0	0	0	0	0	0	0	0	0	0	0	0	0	0	0
0	0	0	0	0	0	0	0	0	0	0	0	0	0	0	0	0	0	0	0	0	0	0	0	0	0	0	0	0	0	0
0	0	0	0	0	0	0	0	0	0	0	0	0	0	0	0	0	0	0	0	0	0	0	0	0	0	0	0	0	0	0
0	0	0	0	0	0	0	0	0	0	0	0	0	0	0	0	0	0	0	0	0	0	0	0	0	0	0	0	0	0	0
0	0	0	0	0	0	0	0	0	0	0	0	0	0	0	0	0	0	0	0	0	0	0	0	0	0	0	0	0	0	0
0	0	0	0	0	0	0	0	0	0	0	0	0	0	0	0	0	0	0	0	0	0	0	0	0	0	0	0	0	0	0
0	0	0	0	0	0	0	0	0	0	0	0	0	0	0	0	0	0	0	0	0	0	0	0	0	0	0	0	0	0	0
0	0	0	0	0	0	0	0	0	0	0	0	0	0	0	0	0	0	0	0	0	0	0	0	0	0	0	0	0	0	0
0	0	0	0	0	0	0	0	0	0	0	0	0	0	0	0	0	0	0	0	0	0	0	0	0	0	0	0	0	0	0
0	0	0	0	0	0	0	0	0	0	0	0	0	0	0	0	0	0	0	0	0	0	0	0	0	0	0	0	0	0	0
0	0	0	0	0	0	0	0	0	0	0	0	0	0	0	0	0	0	0	0	0	0	0	0	0	0	0	0	0	0	0
0	0	0	0	0	0	0	0	0	0	0	0	0	0	0	0	0	0	0	0	0	0	0	0	0	0	0	0	0	0	0
0	0	0	0	0	0	0	0	0	0	0	0	0	0	0	0	0	0	0	0	0	0	0	0	0	0	0	0	0	0	0
0	0	0	0	0	0	0	0	0	0	0	0	0	0	0	0	0	0	0	0	0	0	0	0	0	0	0	0	0	0	0
0	0	0	0	0	0	0	0	0	0	0	0	0	0	0	0	0	0	0	0	0	0	0	0	0	0	0	0	0	0	0
0	0	0	0	0	0	0	0	0	0	0	0	0	0	0	0	0	0	0	0	0	0	0	0	0	0	0	0	0	0	0
0	0	0	0	0	0	0	0	0	0	0	0	0	0	0	0	0	0	0	0	0	0	0	0	0	0	0	0	0	0	0
0	0	0	0	0	0	0	0	0	0	0	0	0	0	0	0	0	0	0	0	0	0	0	0	0	0	0	0	0	0	0
0	0	0	0	0	0	0	0	0	0	0	0	0	0	0	0	0	0	0	0	0	0	0	0	0	0	0	0	0	0	0
0	0	0	0	0	0	0	0	0	0	0	0	0	0	0	0	0	0	0	0	0	0	0	0	0	0	0	0	0	0	0
0	0	0	0	0	0	0	0	0	0	0	0	0	0	0	0	0	0	0	0	0	0	0	0	0	0	0	0	0	0	0
0	0	0	0	0	0	0	0	0	0	0	0	0	0	0	0	0	0	0	0	0	0	0	0	0	0	0	0	0	0	0
0	0	0	0	0	0	0	0	0	0	0	0	0	0	0	0	0	0	0	0	0	0	0	0	0	0	0	0	0	0	0
0	0	0	0	0	0	0	0	0	0	0	0	0	0	0	0	0	0	0	0	0	0	0	0	0	0	0	0	0	0	0
0	0	0	0	0	0	0	0	0	0	0	0	0	0	0	0	0	0	0	0	0	0	0	0	0	0	0	0	0	0	0
0	0	0	0	0	0	0	0	0	0	0	0	0	0	0	0	0	0	0	0	0	0	0	0	0	0	0	0	0	0	0
0	0	0	0	0	0	0	0	0	0	0	0	0	0	0	0	0	0	0	0	0	0	0	0	0	0	0	0	0	0	0
0	0	0	0	0	0	0	0	0	0	0	0	0	0	0	0	0	0	0	0	0	0	0	0	0	0	0	0	0	0	0
0	0	0	0	0	0	0	0	0	0	0	0	0	0	0	0	0	0	0	0	0	0	0	0	0	0	0	0	0	0	0
0	0	0	0	0	0	0	0	0	0	0	0	0	0	0	0	0	0	0	0	0	0	0	0	0	0	0	0	0	0	0
0	0	0	0	0	0	0	0	0	0	0	0	0	0	0	0	0	0	0	0	0	0	0	0	0	0	0	0	0	0	0
0	0	0	0	0	0	0	0	0	0	0	0	0	0	0	0	0	0	0	0	0	0	0	0	0	0	0	0	0	0	0
0	0	0	0	0	0	0	0	0	0	0	0	0	0	0	0	0	0	0	0	0	0	0	0	0	0	0	0	0	0	0
0	0	0	0	0	0	0	0	0	0	0	0	0	0	0	0	0	0	0	0	0	0	0	0	0	0	0	0	0	0	0
0	0	0	0	0	0	0	0	0	0	0	0	0	0	0	0	0	0	0	0	0	0	0	0	0	0	0	0	0	0	0
0	0	0	0	0	0	0	0	0	0	0	0	0	0	0	0	0	0	0	0	0	0	0	0	0	0	0	0	0	0	0
0	0	0	0	0	0	0	0	0	0	0	0	0	0	0	0	0	0	0	0	0	0	0	0	0	0	0	0	0	0	0
0	0	0	0	0	0	0	0	0	0	0	0	0	0	0	0	0	0	0	0	0	0	0	0	0	0	0	0	0	0	0
0	0	0	0	0	0	0	0	0	0	0	0	0	0	0	0	0	0	0	0	0	0	0	0	0	0	0	0	0	0	0
0	0	0	0	0	0	0	0	0	0	0	0	0	0	0	0	0	0	0	0	0	0	0	0	0	0	0	0	0	0	0
0	0	0	0	0	0	0	0	0	0	0	0	0	0	0	0	0	0	0	0	0	0	0	0	0	0	0	0	0	0	0
0	0	0	0	0	0	0	0	0	0	0	0	0	0	0	0	0	0	0	0	0	0	0	0	0	0	0	0	0	0	0
0	0	0	0	0	0	0	0	0	0	0	0	0	0	0	0	0	0	0	0	0	0	0	0	0	0	0	0	0	0	0
0	0	0	0	0	0	0	0	0	0	0	0	0	0	0	0	0	0	0	0	0	0	0	0	0	0	0	0	0	0	0
0	0	0	0	0	0	0	0	0	0	0	0	0	0	0	0	0	0	0	0	0	0	0	0	0	0	0	0	0	0	0
0	0	0	0	0	0	0	0	0	0	0	0	0	0	0	0	0	0	0	0	0	0	0	0	0	0	0	0	0	0	0
0	0	0	0	0	0	0	0	0	0	0	0	0	0	0	0	0	0	0	0	0	0	0	0	0	0	0	0	0	0	0
0	0	0	0	0	0	0	0	0	0	0	0	0	0	0	0	0	0	0	0	0	0	0	0	0	0	0	0	0	0	0
0	0	0	0	0	0	0	0	0	0	0	0	0	0	0	0	0	0	0	0	0	0	0	0	0	0	0	0	0	0	0
0	0	0	0	0	0	0	0	0	0	0	0	0	0	0	0	0	0	0	0	0	0	0	0	0	0	0	0	0	0	0
0	0	0	0	0	0	0	0	0	0	0	0	0	0	0	0	0	0	0	0	0	0	0	0	0	0	0	0	0	0	0
0	0	0	0	0	0	0	0	0	0	0	0	0	0	0	0	0	0	0	0	0	0	0	0	0	0	0	0	0	0	0
0	0	0	0	0	0	0	0	0	0	0	0	0	0	0	0	0	0	0	0	0	0	0	0	0	0	0	0	0	0	0
0	0	0	0	0	0	0	0	0	0	0	0	0	0	0	0	0	0	0	0	0	0	0	0	0	0	0	0	0	0	0
0	0	0	0	0	0	0	0	0	0	0	0	0	0	0	0	0	0	0	0	0	0	0	0	0	0	0	0	0	0	0
0	0	0	0	0	0	0	0	0	0	0	0	0	0	0	0	0	0	0	0	0	0	0	0	0	0	0	0	0	0	0
0	0	0	0	0	0	0	0	0	0	0	0	0	0	0	0	0	0	0	0	0	0	0	0	0	0	0	0	0	0	0
0	0	0	0	0	0	0	0	0	0	0	0	0	0	0	0	0	0	0	0	0	0	0	0	0	0	0	0	0	0	0
0	0	0	0	0	0	0	0	0	0	0	0	0	0	0	0	0	0	0	0	0	0	0	0	0	0	0	0	0	0	0
0	0	0	0	0	0	0	0	0	0	0	0	0	0	0	0	0	0	0	0	0	0	0	0	0	0	0	0	0	0	0
0	0	0	0	0	0	0	0	0	0	0	0	0	0	0	0	0	0	0	0	0	0	0	0	0	0	0	0	0	0	0
0	0	0	0	0	0	0	0	0	0	0	0	0	0	0	0	0	0	0	0	0	0	0	0	0	0	0	0	0	0	0
0	0	0	0	0	0	0	0	0	0	0	0	0	0	0	0	0	0	0	0	0	0	0	0	0	0	0	0	0	0	0
0	0	0	0	0	0	0	0	0	0	0	0	0	0	0	0	0	0	0	0	0	0	0	0	0	0	0	0	0	0	0
0	0	0	0	0	0	0	0	0	0	0	0	0	0	0	0	0	0	0	0	0	0	0	0	0	0	0	0	0	0	0
0	0	0	0	0	0	0	0	0	0	0	0	0	0	0	0	0	0	0	0	0	0	0	0	0	0	0	0	0	0	0
0	0	0	0	0	0	0	0	0	0	0	0	0	0	0	0	0	0	0	0	0	0	0	0	0	0	0	0	0	0	0
0	0	0	0	0	0	0	0	0	0	0	0	0	0	0	0	0	0	0	0	0	0	0	0	0	0	0	0	0	0	0
0	0	0	0	0	0	0	0	0	0	0	0	0	0	0	0	0	0	0	0	0	0	0	0	0	0	0	0	0	0	0
0	0	0	0	0	0	0	0	0	0	0	0	0	0	0	0	0	0	0	0	0	0	0	0	0	0	0	0	0	0	0
0	0	0	0	0	0	0	0	0	0	0	0	0	0	0	0	0	0	0	0	0	0	0	0	0	0	0	0	0	0	0
0	0	0	0	0	0	0	0	0	0	0	0	0	0	0	0	0	0	0	0	0	0	0	0	0	0	0	0	0	0	0
0	0	0	0	0	0	0	0	0	0	0	0	0	0	0	0	0	0	0	0	0	0	0	0	0	0	0	0	0	0	0
0	0	0	0	0	0	0	0	0	0	0	0	0	0	0	0	0	0	0	0	0	0	0	0	0	0	0	0	0	0	0
0	0	0	0	0	0	0	0	0	0	0	0	0	0	0	0	0	0	0	0	0	0	0	0	0	0	0	0	0	0	0
0	0	0	0	0	0	0	0	0	0	0	0	0	0	0	0	0	0	0	0	0	0	0	0	0	0	0	0	0	0	0
0	0	0	0	0	0	0	0	0	0	0	0	0	0	0	0	0	0	0	0	0	0	0	0	0	0	0	0	0	0	0
0	0	0	0	0	0	0	0	0	0	0	0	0	0	0	0	0	0	0	0	0	0	0	0	0	0	0	0	0	0	0
0	0	0	0	0	0	0	0	0	0	0	0	0	0	0	0	0	0	0	0	0	0	0	0	0	0	0	0	0	0	0
0	0	0	0	0	0	0	0	0	0	0	0	0	0	0	0	0	0	0	0	0	0	0	0	0	0	0	0	0	0	0
0	0	0	0	0	0	0	0	0	0	0	0	0	0	0	0	0	0	0	0	0	0	0	0	0	0	0	0	0	0	0
0	0	0	0	0	0	0	0	0	0	0	0	0	0	0	0	0	0	0	0	0	0	0	0	0	0	0	0	0	0	0
0	0	0	0	0	0	0	0	0	0	0	0	0	0	0	0	0	0	0	0	0	0	0	0	0	0	0	0	0	0	0
0	0	0	0	0	0	0	0	0	0	0	0	0	0	0	0	0	0	0	0	0	0	0	0	0	0	0	0	0	0	0
0	0	0	0	0	0	0	0	0	0	0	0	0	0	0	0	0	0	0	0	0	0	0	0	0	0	0	0	0	0	0
0	0	0	0	0	0	0	0	0	0	0	0	0	0	0	0	0	0	0	0	0	0	0	0	0	0	0	0	0	0	0
0	0	0	0	0	0	0	0	0	0	0	0	0	0	0	0	0	0	0	0	0	0	0	0	0	0	0	0	0	0	0
0	0	0	0	0	0	0	0	0	0	0	0	0	0	0	0	0	0	0	0	0	0	0	0	0	0	0	0	0	0	0
0	0	0	0	0	0	0	0	0	0	0	0	0	0	0	0	0	0	0	0	0	0	0	0	0	0	0	0	0	0	0
0	0	0	0	0	0	0	0	0	0	0	0	0	0	0	0	0	0	0	0	0	0	0	0	0	0	0	0	0	0	0
0	0	0	0	0	0	0	0	0	0	0	0	0	0	0	0	0	0	0	0	0	0	0	0	0	0	0	0	0	0	0
0	0	0	0	0	0	0	0	0	0	0	0	0	0	0	0	0	0	0	0	0	0	0	0	0	0	0	0	0	0	0
0	0	0	0	0	0	0	0	0	0	0	0	0	0	0	0	0	0	0	0	0	0	0	0	0	0	0	0	0	0	0
0	0	0	0	0	0	0	0	0	0	0	0	0	0	0	0	0	0	0	0	0	0	0	0	0	0	0	0	0	0	0
0	0	0	0	0	0	0	0	0	0	0	0	0	0	0	0	0	0	0	0	0	0	0	0	0	0	0	0	0	0	0
0	0	0	0	0	0	0	0	0	0	0	0	0	0	0	0	0	0	0	0	0	0	0	0	0	0	0	0	0	0	0
0	0	0	0	0	0	0	0	0	0	0	0	0	0	0	0	0	0	0	0	0	0	0	0	0	0	0	0	0	0	0
0	0	0	0	0	0	0	0	0	0	0	0	0	0	0	0	0	0	0	0	0	0	0	0	0	0	0	0	0	0	0
0	0	0	0	0	0	0	0	0	0	0	0	0	0	0	0	0	0	0	0	0	0	0	0	0	0	0	0	0	0	0
0	0	0	0	0	0	0	0	0	0	0	0	0	0	0	0	0	0	0	0	0	0	0	0	0	0	0	0	0	0	0
0	0	0	0	0	0	0	0	0	0	0	0	0	0	0	0	0	0	0	0	0	0	0	0	0	0	0	0	0	0	0
0	0	0	0	0	0	0	0	0	0	0	0	0	0	0	0	0	0	0	0	0	0	0	0	0	0	0	0	0	0	0
0	0	0	0	0	0	0	0	0	0	0	0	0	0	0	0	0	0	0	0	0	0	0	0	0	0	0	0	0	0	0
0	0	0	0	0	0	0	0	0	0	0	0	0	0	0	0	0	0	0	0	0	0	0	0	0	0	0	0	0	0	0
0	0	0	0	0	0	0	0	0	0	0	0	0	0	0	0	0	0	0	0	0	0	0	0	0	0	0	0	0	0	0
0	0	0	0	0	0	0	0	0	0	0	0	0	0	0	0	0	0	0	0	0	0	0	0	0	0	0	0	0	0	0
0	0	0	0	0	0	0	0	0	0	0	0	0	0	0	0	0	0	0	0	0	0	0	0	0	0	0	0	0	0	0
0	0	0	0	0	0	0	0	0	0	0	0	0	0	0	0	0	0	0	0	0	0	0	0	0	0	0	0	0	0	0
0	0	0	0	0	0	0	0	0	0	0	0	0	0	0	0	0	0	0	0	0	0	0	0	0	0	0	0	0	0	0
0	0	0	0	0	0	0	0	0	0	0	0	0	0	0	0	0	0	0	0	0	0	0	0	0	0	0	0	0	0	0
0	0	0	0	0	0	0	0	0	0	0	0	0	0	0	0	0	0	0	0	0	0	0	0	0	0	0	0	0	0	0
0	0	0	0	0	0	0	0	0	0	0	0	0	0	0	0	0	0	0	0	0	0	0	0	0	0	0	0	0	0	0
0	0	0	0	0	0	0	0	0	0	0	0	0	0	0	0	0	0	0	0	0	0	0	0	0	0	0	0	0	0	0
0	0	0	0	0	0	0	0	0	0	0	0	0	0	0	0	0	0	0	0	0	0	0	0	0	0	0	0	0	0	0
0	0	0	0	0	0	0	0	0	0	0	0	0	0	0	0	0	0	0	0	0	0	0	0	0	0	0	0	0	0	0
0	0	0	0	0	0	0	0	0	0	0	0	0	0	0	0	0	0	0	0	0	0	0	0	0	0	0	0	0	0	0
0	0	0	0	0	0	0	0	0	0	0	0	0	0	0	0	0	0	0	0	0	0	0	0	0	0	0	0	0	0	0
0	0	0	0	0	0	0	0	0	0	0	0	0	0	0	0	0	0	0	0	0	0	0	0	0	0	0	0	0	0	0
0	0	0	0	0	0	0	0	0	0	0	0	0	0	0	0	0	0	0	0	0	0	0	0	0	0	0	0	0	0	0
0	0	0	0	0	0	0	0	0	0	0	0	0	0	0	0	0	0	0	0	0	0	0	0	0	0	0	0	0	0	0
0	0	0	0	0	0	0	0	0	0	0	0	0	0	0	0	0	0	0	0	0	0	0	0	0	0	0	0	0	0	0
0	0	0	0	0	0	0	0	0	0	0	0	0	0	0	0	0	0	0	0	0	0	0	0	0	0	0	0	0	0	0
0	0	0	0	0	0	0	0	0	0	0	0	0	0	0	0	0	0	0	0	0	0	0	0	0	0	0	0	0	0	0
0	0	0	0	0	0	0	0	0	0	0	0	0	0	0	0	0	0	0	0	0	0	0	0	0	0	0	0	0	0	0
0	0	0	0	0	0	0	0	0	0	0	0	0	0	0	0	0	0	0	0	0	0	0	0	0	0	0	0	0	0	0
0	0	0	0	0	0	0	0	0	0	0	0	0	0	0	0	0	0	0	0	0	0	0	0	0	0	0	0	0	0	0
0	0	0	0	0	0	0	0	0	0	0	0	0	0	0	0	0	0	0	0	0	0	0	0	0	0	0	0	0	0	0
0	0	0	0	0	0	0	0	0	0	0	0	0	0	0	0	0	0	0	0	0	0	0	0	0	0	0	0	0	0	0
0	0	0	0	0	0	0	0	0	0	0	0	0	0	0	0	0	0	0	0	0	0	0	0	0	0	0	0	0	0	0
0	0	0	0	0	0	0	0	0	0	0	0	0	0	0	0	0	0	0	0	0	0	0	0	0	0	0	0	0	0	0
0	0	0	0	0	0	0	0	0	0	0	0	0	0	0	0	0	0	0	0	0	0	0	0	0	0	0	0	0	0	0
0	0	0	0	0	0	0	0	0	0	0	0	0	0	0	0	0	0	0	0	0	0	0	0	0	0	0	0	0	0	0
0	0	0	0	0	0	0	0	0	0	0	0	0	0	0	0	0	0	0	0	0	0	0	0	0	0	0	0	0	0	0
0	0	0	0	0	0	0	0	0	0	0	0	0	0	0	0	0	0	0	0	0	0	0	0	0	0	0	0	0	0	0
0	0	0	0	0	0	0	0	0	0	0	0	0	0	0	0	0	0	0	0	0	0	0	0	0	0	0	0	0	0	0
0	0	0	0	0	0	0	0	0	0	0	0	0	0	0	0	0	0	0	0	0	0	0	0	0	0	0	0	0	0	0
0	0	0	0	0	0	0	0	0	0	0	0	0	0	0	0	0	0	0	0	0	0	0	0	0	0	0	0	0	0	0
0	0	0	0	0	0	0	0	0	0	0	0	0	0	0	0	0	0	0	0	0	0	0	0	0	0	0	0	0	0	0
0	0	0	0	0	0	0	0	0	0	0	0	0	0	0	0	0	0	0	0	0	0	0	0	0	0	0	0	0	0	0
0	0	0	0	0	0	0	0	0	0	0	0	0	0	0	0	0	0	0	0	0	0	0	0	0	0	0	0	0	0	0
0	0	0	0	0	0	0	0	0	0	0	0	0	0	0	0	0	0	0	0	0	0	0	0	0	0	0	0	0	0	0
0	0	0	0	0	0	0	0	0	0	0	0	0	0	0	0	0	0	0	0	0	0	0	0	0	0	0	0	0	0	0
0	0	0	0	0	0	0	0	0	0	0	0	0	0	0	0	0	0	0	0	0	0	0	0	0	0	0	0	0	0	0
0	0	0	0	0	0	0	0	0	0	0	0	0	0	0	0	0	0	0	0	0	0	0	0	0	0	0	0	0	0	0
0	0	0	0	0	0	0	0	0	0	0	0	0	0	0	0	0	0	0	0	0	0	0	0	0	0	0	0	0	0	0
0	0	0	0	0	0	0	0	0	0	0	0	0	0	0	0	0	0	0	0	0	0	0	0	0	0	0	0	0	0	0
0	0	0	0	0	0	0	0	0	0	0	0	0	0	0	0	0	0	0	0	0	0	0	0	0	0	0	0	0	0	0
0	0	0	0	0	0	0	0	0	0	0	0	0	0	0	0	0	0	0	0	0	0	0	0	0	0	0	0	0	0	0
0	0	0	0	0	0	0	0	0	0	0	0	0	0	0	0	0	0	0	0	0	0	0	0	0	0	0	0	0	0	0
0	0	0	0	0	0	0	0	0	0	0	0	0	0	0	0	0	0	0	0	0	0	0	0	0	0	0	0	0	0	0
0	0	0	0	0	0	0	0	0	0	0	0	0	0	0	0	0	0	0	0	0	0	0	0	0	0	0	0	0	0	0
0	0	0	0	0	0	0	0	0	0	0	0	0	0	0	0	0	0	0	0	0	0	0	0	0	0	0	0	0	0	0
0	0	0	0	0	0	0	0	0	0	0	0	0	0	0	0	0	0	0	0	0	0	0	0	0	0	0	0	0	0	0
0	0	0	0	0	0	0	0	0	0	0	0	0	0	0	0	0	0	0	0	0	0	0	0	0	0	0	0	0	0	0
0	0	0	0	0	0	0	0	0	0	0	0	0	0	0	0	0	0	0	0	0	0	0	0	0	0	0	0	0	0	0
0	0	0	0	0	0	0	0	0	0	0	0	0	0	0	0	0	0	0	0	0	0	0	0	0	0	0	0	0	0	0
0	0	0	0	0	0	0	0	0	0	0	0	0	0	0	0	0	0	0	0	0	0	0	0	0	0	0	0	0	0	0
0	0	0	0	0	0	0	0	0	0	0	0	0	0	0	0	0	0	0	0	0	0	0	0	0	0	0	0	0	0	0
0	0	0	0	0	0	0	0	0	0	0	0	0	0	0	0	0	0	0	0	0	0	0	0	0	0	0	0	0	0	0
0	0	0	0	0	0	0	0	0	0	0	0	0	0	0	0	0	0	0	0	0	0	0	0	0	0	0	0	0	0	0
0	0	0	0	0	0	0	0	0	0	0	0	0	0	0	0	0	0	0	0	0	0	0	0	0	0	0	0	0	0	0
0	0	0	0	0	0	0	0	0	0	0	0	0	0	0	0	0	0	0	0	0	0	0	0	0	0	0	0	0	0	0
0	0	0	0	0	0	0	0	0	0	0	0	0	0	0	0	0	0	0	0	0	0	0	0	0	0	0	0	0	0	0
0	0	0	0	0	0	0	0	0	0	0	0	0	0	0	0	0	0	0	0	0	0	0	0	0	0	0	0	0	0	0
0	0	0	0	0	0	0	0	0	0	0	0	0	0	0	0	0	0	0	0	0	0	0	0	0	0	0	0	0	0	0
0	0	0	0	0	0	0	0	0	0	0	0	0	0	0	0	0	0	0	0	0	0	0	0	0	0	0	0	0	0	0
0	0	0	0	0	0	0	0	0	0	0	0	0	0	0	0	0	0	0	0	0	0	0	0	0	0	0	0	0	0	0
0	0	0	0	0	0	0	0	0	0	0	0	0	0	0	0	0	0	0	0	0	0	0	0	0	0	0	0	0	0	0
0	0	0	0	0	0	0	0	0	0	0	0	0	0	0	0	0	0	0	0	0	0	0	0	0	0	0	0	0	0	0
0	0	0	0	0	0	0	0	0	0	0	0	0	0	0	0	0	0	0	0	0	0	0	0	0	0	0	0	0	0	0
0	0	0	0	0	0	0	0	0	0	0	0	0	0	0	0	0	0	0	0	0	0	0	0	0	0	0	0	0	0	0
0	0	0	0	0	0	0	0	0	0	0	0	0	0	0	0	0	0	0	0	0	0	0	0	0	0	0	0	0	0	0
0	0	0	0	0	0	0	0	0	0	0	0	0	0	0	0	0	0	0	0	0	0	0	0	0	0	0	0	0	0	0
0	0	0	0	0	0	0	0	0	0	0	0	0	0	0	0	0	0	0	0	0	0	0	0	0	0	0	0	0	0	0
0	0	0	0	0	0	0	0	0	0	0	0	0	0	0	0	0	0	0	0	0	0	0	0	0	0	0	0	0	0	0
0	0	0	0	0	0	0	0	0	0	0	0	0	0	0	0	0	0	0	0	0	0	0	0	0	0	0	0	0	0	0
0	0	0	0	0	0	0	0	0	0	0	0	0	0	0	0	0	0	0	0	0	0	0	0	0	0	0	0	0	0	0
0	0	0	0	0	0	0	0	0	0	0	0	0	0	0	0	0	0	0	0	0	0	0	0	0	0	0	0	0	0	0
0	0	0	0	0	0	0	0	0	0	0	0	0	0	0	0	0	0	0	0	0	0	0	0	0	0	0	0	0	0	0
0	0	0	0	0	0	0	0	0	0	0	0	0	0	0	0	0	0	0	0	0	0	0	0	0	0	0	0	0	0	0
0	0	0	0	0	0	0	0	0	0	0	0	0	0	0	0	0	0	0	0	0	0	0	0	0	0	0	0	0	0	0
0	0	0	0	0	0	0	0	0	0	0	0	0	0	0	0	0	0	0	0	0	0	0	0	0	0	0	0	0	0	0
0	0	0	0	0	0	0	0	0	0	0	0	0	0	0	0	0	0	0	0	0	0	0	0	0	0	0	0	0	0	0
0	0	0	0	0	0	0	0	0	0	0	0	0	0	0	0	0	0	0	0	0	0	0	0	0	0	0	0	0	0	0
0	0	0	0	0	0	0	0	0	0	0	0	0	0	0	0	0	0	0	0	0	0	0	0	0	0	0	0	0	0	0
0	0	0	0	0	0	0	0	0	0	0	0	0	0	0	0	0	0	0	0	0	0	0	0	0	0	0	0	0	0	0
0	0	0	0	0	0	0	0	0	0	0	0	0	0	0	0	0	0	0	0	0	0	0	0	0	0	0	0	0	0	0
0	0	0	0	0	0	0	0	0	0	0	0	0	0	0	0	0	0	0	0	0	0	0	0	0	0	0	0	0	0	0
0	0	0	0	0	0	0	0	0	0	0	0	0	0	0	0	0	0	0	0	0	0	0	0	0	0	0	0	0	0	0
0	0	0	0	0	0	0	0	0	0	0	0	0	0	0	0	0	0	0	0	0	0	0	0	0	0	0	0	0	0	0
0	0	0	0	0	0	0	0	0	0	0	0	0	0	0	0	0	0	0	0	0	0	0	0	0	0	0	0	0	0	0
0	0	0	0	0	0	0	0	0	0	0	0	0	0	0	0	0	0	0	0	0	0	0	0	0	0	0	0	0	0	0
0	0	0	0	0	0	0	0	0	0	0	0	0	0	0	0	0	0	0	0	0	0	0	0	0	0	0	0	0	0	0
0	0	0	0	0	0	0	0	0	0	0	0	0	0	0	0	0	0	0	0	0	0	0	0	0	0	0	0	0	0	0
0	0	0	0	0	0	0	0	0	0	0	0	0	0	0	0	0	0	0	0	0	0	0	0	0	0	0	0	0	0	0
0	0	0	0	0	0	0	0	0	0	0	0	0	0	0	0	0	0	0	0	0	0	0	0	0	0	0	0	0	0	0
0	0	0	0	0	0	0	0	0	0	0	0	0	0	0	0	0	0	0	0	0	0	0	0	0	0	0	0	0	0	0
0	0	0	0	0	0	0	0	0	0	0	0	0	0	0	0	0	0	0	0	0	0	0	0	0	0	0	0	0	0	0
0	0	0	0	0	0	0	0	0	0	0	0	0	0	0	0	0	0	0	0	0	0	0	0	0	0	0	0	0	0	0
0	0	0	0	0	0	0	0	0	0	0	0	0	0	0	0	0	0	0	0	0	0	0	0	0	0	0	0	0	0	0
0	0	0	0	0	0	0	0	0	0	0	0	0	0	0	0	0	0	0	0	0	0	0	0	0	0	0	0	0	0	0
0	0	0	0	0	0	0	0	0	0	0	0	0	0	0	0	0	0	0	0	0	0	0	0	0	0	0	0	0	0	0
0	0	0	0	0	0	0	0	0	0	0	0	0	0	0	0	0	0	0	0	0	0	0	0	0	0	0	0	0	0	0
0	0	0	0	0	0	0	0	0	0	0	0	0	0	0	0	0	0	0	0	0	0	0	0	0	0	0	0	0	0	0
0	0	0	0	0	0	0	0	0	0	0	0	0	0	0	0	0	0	0	0	0	0	0	0	0	0	0	0	0	0	0
0	0	0	0	0	0	0	0	0	0	0	0	0	0	0	0	0	0	0	0	0	0	0	0	0	0	0	0	0	0	0
0	0	0	0	0	0	0	0	0	0	0	0	0	0	0	0	0	0	0	0	0	0	0	0	0	0	0	0	0	0	0
0	0	0	0	0	0	0	0	0	0	0	0	0	0	0	0	0	0	0	0	0	0	0	0	0	0	0	0	0	0	0
0	0	0	0	0	0	0	0	0	0	0	0	0	0	0	0	0	0	0	0	0	0	0	0	0	0	0	0	0	0	0
0	0	0	0	0	0	0	0	0	0	0	0	0	0	0	0	0	0	0	0	0	0	0	0	0	0	0	0	0	0	0
0	0	0	0	0	0	0	0	0	0	0	0	0	0	0	0	0	0	0	0	0	0	0	0	0	0	0	0	0	0	0
0	0	0	0	0	0	0	0	0	0	0	0	0	0	0	0	0	0	0	0	0	0	0	0	0	0	0	0	0	0	0
0	0	0	0	0	0	0	0	0	0	0	0	0	0	0	0	0	0	0	0	0	0	0	0	0	0	0	0	0	0	0
0	0	0	0	0	0	0	0	0	0	0	0	0	0	0	0	0	0	0	0	0	0	0	0	0	0	0	0	0	0	0
0	0	0	0	0	0	0	0	0	0	0	0	0	0	0	0	0	0	0	0	0	0	0	0	0	0	0	0	0	0	0
0	0	0	0	0	0	0	0	0	0	0	0	0	0	0	0	0	0	0	0	0	0	0	0	0	0	0	0	0	0	0
0	0	0	0	0	0	0	0	0	0	0	0	0	0	0	0	0	0	0	0	0	0	0	0	0	0	0	0	0	0	0
0	0	0	0	0	0	0	0	0	0	0	0	0	0	0	0	0	0	0	0	0	0	0	0	0	0	0	0	0	0	0
0	0	0	0	0	0	0	0	0	0	0	0	0	0	0	0	0	0	0	0	0	0	0	0	0	0	0	0	0	0	0
0	0	0	0	0	0	0	0	0	0	0	0	0	0	0	0	0	0	0	0	0	0	0	0	0	0	0	0	0	0	0
0	0	0	0	0	0	0	0	0	0	0	0	0	0	0	0	0	0	0	0	0	0	0	0	0	0	0	0	0	0	0
0	0	0	0	0	0	0	0	0	0	0	0	0	0	0	0	0	0	0	0	0	0	0	0	0	0	0	0	0	0	0
0	0	0	0	0	0	0	0	0	0	0	0	0	0	0	0	0	0	0	0	0	0	0	0	0	0	0	0	0	0	0
0	0	0	0	0	0	0	0	0	0	0	0	0	0	0	0	0	0	0	0	0	0	0	0	0	0	0	0	0	0	0
0	0	0	0	0	0	0	0	0	0	0	0	0	0	0	0	0	0	0	0	0	0	0	0	0	0	0	0	0	0	0
0	0	0	0	0	0	0	0	0	0	0	0	0	0	0	0	0	0	0	0	0	0	0	0	0	0	0	0	0	0	0
0	0	0	0	0	0	0	0	0	0	0	0	0	0	0	0	0	0	0	0	0	0	0	0	0	0	0	0	0	0	0
0	0	0	0	0	0	0	0	0	0	0	0	0	0	0	0	0	0	0	0	0	0	0	0	0	0	0	0	0	0	0
0	0	0	0	0	0	0	0	0	0	0	0	0	0	0	0	0	0	0	0	0	0	0	0	0	0	0	0	0	0	0
0	0	0	0	0	0	0	0	0	0	0	0	0	0	0	0	0	0	0	0	0	0	0	0	0	0	0	0	0	0	0
0	0	0	0	0	0	0	0	0	0	0	0	0	0	0	0	0	0	0	0	0	0	0	0	0	0	0	0	0	0	0
0	0	0	0	0	0	0	0	0	0	0	0	0	0	0	0	0	0	0	0	0	0	0	0	0	0	0	0	0	0	0
0	0	0	0	0	0	0	0	0	0	0	0	0	0	0	0	0	0	0	0	0	0	0	0	0	0	0	0	0	0	0
0	0	0	0	0	0	0	0	0	0	0	0	0	0	0	0	0	0	0	0	0	0	0	0	0	0	0	0	0	0	0
0	0	0	0	0	0	0	0	0	0	0	0	0	0	0	0	0	0	0	0	0	0	0	0	0	0	0	0	0	0	0
0	0	0	0	0	0	0	0	0	0	0	0	0	0	0	0	0	0	0	0	0	0	0	0	0	0	0	0	0	0	0
0	0	0	0	0	0	0	0	0	0	0	0	0	0	0	0	0	0	0	0	0	0	0	0	0	0	0	0	0	0	0
0	0	0	0	0	0	0	0	0	0	0	0	0	0	0	0	0	0	0	0	0	0	0	0	0	0	0	0	0	0	0
0	0	0	0	0	0	0	0	0	0	0	0	0	0	0	0	0	0	0	0	0	0	0	0	0	0	0	0	0	0	0
0	0	0	0	0	0	0	0	0	0	0	0	0	0	0	0	0	0	0	0	0	0	0	0	0	0	0	0	0	0	0
0	0	0	0	0	0	0	0	0	0	0	0	0	0	0	0	0	0	0	0	0	0	0	0	0	0	0	0	0	0	0
0	0	0	0	0	0	0	0	0	0	0	0	0	0	0	0	0	0	0	0	0	0	0	0	0	0	0	0	0	0	0
0	0	0	0	0	0	0	0	0	0	0	0	0	0	0	0	0	0	0	0	0	0	0	0	0	0	0	0	0	0	0
0	0	0	0	0	0	0	0	0	0	0	0	0	0	0	0	0	0	0	0	0	0	0	0	0	0	0	0	0	0	0
0	0	0	0	0	0	0	0	0	0	0	0	0	0	0	0	0	0	0	0	0	0	0	0	0	0	0	0	0	0	0
0	0	0	0	0	0	0	0	0	0	0	0	0	0	0	0	0	0	0	0	0	0	0	0	0	0	0	0	0	0	0
0	0	0	0	0	0	0	0	0	0	0	0	0	0	0	0	0	0	0	0	0	0	0	0	0	0	0	0	0	0	0
0	0	0	0	0	0	0	0	0	0	0	0	0	0	0	0	0	0	0	0	0	0	0	0	0	0	0	0	0	0	0
0	0	0	0	0	0	0	0	0	0	0	0	0	0	0	0	0	0	0	0	0	0	0	0	0	0	0	0	0	0	0
0	0	0	0	0	0	0	0	0	0	0	0	0	0	0	0	0	0	0	0	0	0	0	0	0	0	0	0	0	0	0
0	0	0	0	0	0	0	0	0	0	0	0	0	0	0	0	0	0	0	0	0	0	0	0	0	0	0	0	0	0	0
0	0	0	0	0	0	0	0	0	0	0	0	0	0	0	0	0	0	0	0	0	0	0	0	0	0	0	0	0	0	0
0	0	0	0	0	0	0	0	0	0	0	0	0	0	0	0	0	0	0	0	0	0	0	0	0	0	0	0	0	0	0
0	0	0	0	0	0	0	0	0	0	0	0	0	0	0	0	0	0	0	0	0	0	0	0	0	0	0	0	0	0	0
0	0	0	0	0	0	0	0	0	0	0	0	0	0	0	0	0	0	0	0	0	0	0	0	0	0	0	0	0	0	0
0	0	0	0	0	0	0	0	0	0	0	0	0	0	0	0	0	0	0	0	0	0	0	0	0	0	0	0	0	0	0
0	0	0	0	0	0	0	0	0	0	0	0	0	0	0	0	0	0	0	0	0	0	0	0	0	0	0	0	0	0	0
0	0	0	0	0	0	0	0	0	0	0	0	0	0	0	0	0	0	0	0	0	0	0	0	0	0	0	0	0	0	0
0	0	0	0	0	0	0	0	0	0	0	0	0	0	0	0	0	0	0	0	0	0	0	0	0	0	0	0	0	0	0
0	0	0	0	0	0	0	0	0	0	0	0	0	0	0	0	0	0	0	0	0	0	0	0	0	0	0	0	0	0	0
0	0	0	0	0	0	0	0	0	0	0	0	0	0	0	0	0	0	0	0	0	0	0	0	0	0	0	0	0	0	0
0	0	0	0	0	0	0	0	0	0	0	0	0	0	0	0	0	0	0	0	0	0	0	0	0	0	0	0	0	0	0
0	0	0	0	0	0	0	0	0	0	0	0	0	0	0	0	0	0	0	0	0	0	0	0	0	0	0	0	0	0	0
0	0	0	0	0	0	0	0	0	0	0	0	0	0	0	0	0	0	0	0	0	0	0	0	0	0	0	0	0	0	0
0	0	0	0	0	0	0	0	0	0	0	0	0	0	0	0	0	0	0	0	0	0	0	0	0	0	0	0	0	0	0
0	0	0	0	0	0	0	0	0	0	0	0	0	0	0	0	0	0	0	0	0	0	0	0	0	0	0	0	0	0	0
0	0	0	0	0	0	0	0	0	0	0	0	0	0	0	0	0	0	0	0	0	0	0	0	0	0	0	0	0	0	0
0	0	0	0	0	0	0	0	0	0	0	0	0	0	0	0	0	0	0	0	0	0	0	0	0	0	0	0	0	0	0
0	0	0	0	0	0	0	0	0	0	0	0	0	0	0	0	0	0	0	0	0	0	0	0	0	0	0	0	0	0	0
0	0	0	0	0	0	0	0	0	0	0	0	0	0	0	0	0	0	0	0	0	0	0	0	0	0	0	0	0	0	0
0	0	0	0	0	0	0	0	0	0	0	0	0	0	0	0	0	0	0	0	0	0	0	0	0	0	0	0	0	0	0
0	0	0	0	0	0	0	0	0	0	0	0	0	0	0	0	0	0	0	0	0	0	0	0	0	0	0	0	0	0	0
0	0	0	0	0	0	0	0	0	0	0	0	0	0	0	0	0	0	0	0	0	0	0	0	0	0	0	0	0	0	0
0	0	0	0	0	0	0	0	0	0	0	0	0	0	0	0	0	0	0	0	0	0	0	0	0	0	0	0	0	0	0
0	0	0	0	0	0	0	0	0	0	0	0	0	0	0	0	0	0	0	0	0	0	0	0	0	0	0	0	0	0	0
0	0	0	0	0	0	0	0	0	0	0	0	0	0	0	0	0	0	0	0	0	0	0	0	0	0	0	0	0	0	0
0	0	0	0	0	0	0	0	0	0	0	0	0	0	0	0	0	0	0	0	0	0	0	0	0	0	0	0	0	0	0
0	0	0	0	0	0	0	0	0	0	0	0	0	0	0	0	0	0	0	0	0	0	0	0	0	0	0	0	0	0	0
0	0	0	0	0	0	0	0	0	0	0	0	0	0	0	0	0	0	0	0	0	0	0	0	0	0	0	0	0	0	0
0	0	0	0	0	0	0	0	0	0	0	0	0	0	0	0	0	0	0	0	0	0	0	0	0	0	0	0	0	0	0
0	0	0	0	0	0	0	0	0	0	0	0	0	0	0	0	0	0	0	0	0	0	0	0	0	0	0	0	0	0	0
0	0	0	0	0	0	0	0	0	0	0	0	0	0	0	0	0	0	0	0	0	0	0	0	0	0	0	0	0	0	0
0	0	0	0	0	0	0	0	0	0	0	0	0	0	0	0	0	0	0	0	0	0	0	0	0	0	0	0	0	0	0
0	0	0	0	0	0	0	0	0	0	0	0	0	0	0	0	0	0	0	0	0	0	0	0	0	0	0	0	0	0	0
0	0	0	0	0	0	0	0	0	0	0	0	0	0	0	0	0	0	0	0	0	0	0	0	0	0	0	0	0	0	0
0	0	0	0	0	0	0	0	0	0	0	0	0	0	0	0	0	0	0	0	0	0	0	0	0	0	0	0	0	0	0
0	0	0	0	0	0	0	0	0	0	0	0	0	0	0	0	0	0	0	0	0	0	0	0	0	0	0	0	0	0	0
0	0	0	0	0	0	0	0	0	0	0	0	0	0	0	0	0	0	0	0	0	0	0	0	0	0	0	0	0	0	0
0	0	0	0	0	0	0	0	0	0	0	0	0	0	0	0	0	0	0	0	0	0	0	0	0	0	0	0	0	0	0
0	0	0	0	0	0	0	0	0	0	0	0	0	0	0	0	0	0	0	0	0	0	0	0	0	0	0	0	0	0	0
0	0	0	0	0	0	0	0	0	0	0	0	0	0	0	0	0	0	0	0	0	0	0	0	0	0	0	0	0	0	0
0	0	0	0	0	0	0	0	0	0	0	0	0	0	0	0	0	0	0	0	0	0	0	0	0	0	0	0	0	0	0
0	0	0	0	0	0	0	0	0	0	0	0	0	0	0	0	0	0	0	0	0	0	0	0	0	0	0	0	0	0	0
0	0	0	0	0	0	0	0	0	0	0	0	0	0	0	0	0	0	0	0	0	0	0	0	0	0	0	0	0	0	0
0	0	0	0	0	0	0	0	0	0	0	0	0	0	0	0	0	0	0	0	0	0	0	0	0	0	0	0	0	0	0
0	0	0	0	0	0	0	0	0	0	0	0	0	0	0	0	0	0	0	0	0	0	0	0	0	0	0	0	0	0	0
0	0	0	0	0	0	0	0	0	0	0	0	0	0	0	0	0	0	0	0	0	0	0	0	0	0	0	0	0	0	0
0	0	0	0	0	0	0	0	0	0	0	0	0	0	0	0	0	0	0	0	0	0	0	0	0	0	0	0	0	0	0
0	0	0	0	0	0	0	0	0	0	0	0	0	0	0	0	0	0	0	0	0	0	0	0	0	0	0	0	0	0	0
0	0	0	0	0	0	0	0	0	0	0	0	0	0	0	0	0	0	0	0	0	0	0	0	0	0	0	0	0	0	0
0	0	0	0	0	0	0	0	0	0	0	0	0	0	0	0	0	0	0	0	0	0	0	0	0	0	0	0	0	0	0
0	0	0	0	0	0	0	0	0	0	0	0	0	0	0	0	0	0	0	0	0	0	0	0	0	0	0	0	0	0	0
0	0	0	0	0	0	0	0	0	0	0	0	0	0	0	0	0	0	0	0	0	0	0	0	0	0	0	0	0	0	0
0	0	0	0	0	0	0	0	0	0	0	0	0	0	0	0	0	0	0	0	0	0	0	0	0	0	0	0	0	0	0
0	0	0	0	0	0	0	0	0	0	0	0	0	0	0	0	0	0	0	0	0	0	0	0	0	0	0	0	0	0	0
0	0	0	0	0	0	0	0	0	0	0	0	0	0	0	0	0	0	0	0	0	0	0	0	0	0	0	0	0	0	0
0	0	0	0	0	0	0	0	0	0	0	0	0	0	0	0	0	0	0	0	0	0	0	0	0	0	0	0	0	0	0
0	0	0	0	0	0	0	0	0	0	0	0	0	0	0	0	0	0	0	0	0	0	0	0	0	0	0	0	0	0	0
0	0	0	0	0	0	0	0	0	0	0	0	0	0	0	0	0	0	0	0	0	0	0	0	0	0	0	0	0	0	0
0	0	0	0	0	0	0	0	0	0	0	0	0	0	0	0	0	0	0	0	0	0	0	0	0	0	0	0	0	0	0
0	0	0	0	0	0	0	0	0	0	0	0	0	0	0	0	0	0	0	0	0	0	0	0	0	0	0	0	0	0	0
0	0	0	0	0	0	0	0	0	0	0	0	0	0	0	0	0	0	0	0	0	0	0	0	0	0	0	0	0	0	0
0	0	0	0	0	0	0	0	0	0	0	0	0	0	0	0	0	0	0	0	0	0	0	0	0	0	0	0	0	0	0
0	0	0	0	0	0	0	0	0	0	0	0	0	0	0	0	0	0	0	0	0	0	0	0	0	0	0	0	0	0	0
0	0	0	0	0	0	0	0	0	0	0	0	0	0	0	0	0	0	0	0	0	0	0	0	0	0	0	0	0	0	0
0	0	0	0	0	0	0	0	0	0	0	0	0	0	0	0	0	0	0	0	0	0	0	0	0	0	0	0	0	0	0
0	0	0	0	0	0	0	0	0	0	0	0	0	0	0	0	0	0	0	0	0	0	0	0	0	0	0	0	0	0	0
0	0	0	0	0	0	0	0	0	0	0	0	0	0	0	0	0	0	0	0	0	0	0	0	0	0	0	0	0	0	0
0	0	0	0	0	0	0	0	0	0	0	0	0	0	0	0	0	0	0	0	0	0	0	0	0	0	0	0	0	0	0
0	0	0	0	0	0	0	0	0	0	0	0	0	0	0	0	0	0	0	0	0	0	0	0	0	0	0	0	0	0	0
0	0	0	0	0	0	0	0	0	0	0	0	0	0	0	0	0	0	0	0	0	0	0	0	0	0	0	0	0	0	0
0	0	0	0	0	0	0	0	0	0	0	0	0	0	0	0	0	0	0	0	0	0	0	0	0	0	0	0	0	0	0
0	0	0	0	0	0	0	0	0	0	0	0	0	0	0	0	0	0	0	0	0	0	0	0	0	0	0	0	0	0	0
0	0	0	0	0	0	0	0	0	0	0	0	0	0	0	0	0	0	0	0	0	0	0	0	0	0	0	0	0	0	0
0	0	0	0	0	0	0	0	0	0	0	0	0	0	0	0	0	0	0	0	0	0	0	0	0	0	0	0	0	0	0
0	0	0	0	0	0	0	0	0	0	0	0	0	0	0	0	0	0	0	0	0	0	0	0	0	0	0	0	0	0	0
0	0	0	0	0	0	0	0	0	0	0	0	0	0	0	0	0	0	0	0	0	0	0	0	0	0	0	0	0	0	0
0	0	0	0	0	0	0	0	0	0	0	0	0	0	0	0	0	0	0	0	0	0	0	0	0	0	0	0	0	0	0
0	0	0	0	0	0	0	0	0	0	0	0	0	0	0	0	0	0	0	0	0	0	0	0	0	0	0	0	0	0	0
0	0	0	0	0	0	0	0	0	0	0	0	0	0	0	0	0	0	0	0	0	0	0	0	0	0	0	0	0	0	0
0	0	0	0	0	0	0	0	0	0	0	0	0	0	0	0	0	0	0	0	0	0	0	0	0	0	0	0	0	0	0
0	0	0	0	0	0	0	0	0	0	0	0	0	0	0	0	0	0	0	0	0	0	0	0	0	0	0	0	0	0	0
0	0	0	0	0	0	0	0	0	0	0	0	0	0	0	0	0	0	0	0	0	0	0	0	0	0	0	0	0	0	0
0	0	0	0	0	0	0	0	0	0	0	0	0	0	0	0	0	0	0	0	0	0	0	0	0	0	0	0	0	0	0
0	0	0	0	0	0	0	0	0	0	0	0	0	0	0	0	0	0	0	0	0	0	0	0	0	0	0	0	0	0	0
0	0	0	0	0	0	0	0	0	0	0	0	0	0	0	0	0	0	0	0	0	0	0	0	0	0	0	0	0	0	0
0	0	0	0	0	0	0	0	0	0	0	0	0	0	0	0	0	0	0	0	0	0	0	0	0	0	0	0	0	0	0
0	0	0	0	0	0	0	0	0	0	0	0	0	0	0	0	0	0	0	0	0	0	0	0	0	0	0	0	0	0	0
0	0	0	0	0	0	0	0	0	0	0	0	0	0	0	0	0	0	0	0	0	0	0	0	0	0	0	0	0	0	0
0	0	0	0	0	0	0	0	0	0	0	0	0	0	0	0	0	0	0	0	0	0	0	0	0	0	0	0	0	0	0
0	0	0	0	0	0	0	0	0	0	0	0	0	0	0	0	0	0	0	0	0	0	0	0	0	0	0	0	0	0	0
0	0	0	0	0	0	0	0	0	0	0	0	0	0	0	0	0	0	0	0	0	0	0	0	0	0	0	0	0	0	0
0	0	0	0	0	0	0	0	0	0	0	0	0	0	0	0	0	0	0	0	0	0	0	0	0	0	0	0	0	0	0
0	0	0	0	0	0	0	0	0	0	0	0	0	0	0	0	0	0	0	0	0	0	0	0	0	0	0	0	0	0	0
0	0	0	0	0	0	0	0	0	0	0	0	0	0	0	0	0	0	0	0	0	0	0	0	0	0	0	0	0	0	0
0	0	0	0	0	0	0	0	0	0	0	0	0	0	0	0	0	0	0	0	0	0	0	0	0	0	0	0	0	0	0
0	0	0	0	0	0	0	0	0	0	0	0	0	0	0	0	0	0	0	0	0	0	0	0	0	0	0	0	0	0	0
0	0	0	0	0	0	0	0	0	0	0	0	0	0	0	0	0	0	0	0	0	0	0	0	0	0	0	0	0	0	0
0	0	0	0	0	0	0	0	0	0	0	0	0	0	0	0	0	0	0	0	0	0	0	0	0	0	0	0	0	0	0
0	0	0	0	0	0	0	0	0	0	0	0	0	0	0	0	0	0	0	0	0	0	0	0	0	0	0	0	0	0	0
0	0	0	0	0	0	0	0	0	0	0	0	0	0	0	0	0	0	0	0	0	0	0	0	0	0	0	0	0	0	0
0	0	0	0	0	0	0	0	0	0	0	0	0	0	0	0	0	0	0	0	0	0	0	0	0	0	0	0	0	0	0
0	0	0	0	0	0	0	0	0	0	0	0	0	0	0	0	0	0	0	0	0	0	0	0	0	0	0	0	0	0	0
0	0	0	0	0	0	0	0	0	0	0	0	0	0	0	0	0	0	0	0	0	0	0	0	0	0	0	0	0	0	0
0	0	0	0	0	0	0	0	0	0	0	0	0	0	0	0	0	0	0	0	0	0	0	0	0	0	0	0	0	0	0
0	0	0	0	0	0	0	0	0	0	0	0	0	0	0	0	0	0	0	0	0	0	0	0	0	0	0	0	0	0	0
0	0	0	0	0	0	0	0	0	0	0	0	0	0	0	0	0	0	0	0	0	0	0	0	0	0	0	0	0	0	0
0	0	0	0	0	0	0	0	0	0	0	0	0	0	0	0	0	0	0	0	0	0	0	0	0	0	0	0	0	0	0
0	0	0	0	0	0	0	0	0	0	0	0	0	0	0	0	0	0	0	0	0	0	0	0	0	0	0	0	0	0	0
0	0	0	0	0	0	0	0	0	0	0	0	0	0	0	0	0	0	0	0	0	0	0	0	0	0	0	0	0	0	0
0	0	0	0	0	0	0	0	0	0	0	0	0	0	0	0	0	0	0	0	0	0	0	0	0	0	0	0	0	0	0
0	0	0	0	0	0	0	0	0	0	0	0	0	0	0	0	0	0	0	0	0	0	0	0	0	0	0	0	0	0	0
0	0	0	0	0	0	0	0	0	0	0	0	0	0	0	0	0	0	0	0	0	0	0	0	0	0	0	0	0	0	0
0	0	0	0	0	0	0	0	0	0	0	0	0	0	0	0	0	0	0	0	0	0	0	0	0	0	0	0	0	0	0
0	0	0	0	0	0	0	0	0	0	0	0	0	0	0	0	0	0	0	0	0	0	0	0	0	0	0	0	0	0	0
0	0	0	0	0	0	0	0	0	0	0	0	0	0	0	0	0	0	0	0	0	0	0	0	0	0	0	0	0	0	0
0	0	0	0	0	0	0	0	0	0	0	0	0	0	0	0	0	0	0	0	0	0	0	0	0	0	0	0	0	0	0
0	0	0	0	0	0	0	0	0	0	0	0	0	0	0	0	0	0	0	0	0	0	0	0	0	0	0	0	0	0	0
0	0	0	0	0	0	0	0	0	0	0	0	0	0	0	0	0	0	0	0	0	0	0	0	0	0	0	0	0	0	0
0	0	0	0	0	0	0	0	0	0	0	0	0	0	0	0	0	0	0	0	0	0	0	0	0	0	0	0	0	0	0
0	0	0	0	0	0	0	0	0	0	0	0	0	0	0	0	0	0	0	0	0	0	0	0	0	0	0	0	0	0	0
0	0	0	0	0	0	0	0	0	0	0	0	0	0	0	0	0	0	0	0	0	0	0	0	0	0	0	0	0	0	0
0	0	0	0	0	0	0	0	0	0	0	0	0	0	0	0	0	0	0	0	0	0	0	0	0	0	0	0	0	0	0
0	0	0	0	0	0	0	0	0	0	0	0	0	0	0	0	0	0	0	0	0	0	0	0	0	0	0	0	0	0	0
0	0	0	0	0	0	0	0	0	0	0	0	0	0	0	0	0	0	0	0	0	0	0	0	0	0	0	0	0	0	0
0	0	0	0	0	0	0	0	0	0	0	0	0	0	0	0	0	0	0	0	0	0	0	0	0	0	0	0	0	0	0
0	0	0	0	0	0	0	0	0	0	0	0	0	0	0	0	0	0	0	0	0	0	0	0	0	0	0	0	0	0	0
0	0	0	0	0	0	0	0	0	0	0	0	0	0	0	0	0	0	0	0	0	0	0	0	0	0	0	0	0	0	0
0	0	0	0	0	0	0	0	0	0	0	0	0	0	0	0	0	0	0	0	0	0	0	0	0	0	0	0	0	0	0
0	0	0	0	0	0	0	0	0	0	0	0	0	0	0	0	0	0	0	0	0	0	0	0	0	0	0	0	0	0	0
0	0	0	0	0	0	0	0	0	0	0	0	0	0	0	0	0	0	0	0	0	0	0	0	0	0	0	0	0	0	0
0	0	0	0	0	0	0	0	0	0	0	0	0	0	0	0	0	0	0	0	0	0	0	0	0	0	0	0	0	0	0
0	0	0	0	0	0	0	0	0	0	0	0	0	0	0	0	0	0	0	0	0	0	0	0	0	0	0	0	0	0	0
0	0	0	0	0	0	0	0	0	0	0	0	0	0	0	0	0	0	0	0	0	0	0	0	0	0	0	0	0	0	0
0	0	0	0	0	0	0	0	0	0	0	0	0	0	0	0	0	0	0	0	0	0	0	0	0	0	0	0	0	0	0
0	0	0	0	0	0	0	0	0	0	0	0	0	0	0	0	0	0	0	0	0	0	0	0	0	0	0	0	0	0	0
0	0	0	0	0	0	0	0	0	0	0	0	0	0	0	0	0	0	0	0	0	0	0	0	0	0	0	0	0	0	0
0	0	0	0	0	0	0	0	0	0	0	0	0	0	0	0	0	0	0	0	0	0	0	0	0	0	0	0	0	0	0
0	0	0	0	0	0	0	0	0	0	0	0	0	0	0	0	0	0	0	0	0	0	0	0	0	0	0	0	0	0	0
0	0	0	0	0	0	0	0	0	0	0	0	0	0	0	0	0	0	0	0	0	0	0	0	0	0	0	0	0	0	0
0	0	0	0	0	0	0	0	0	0	0	0	0	0	0	0	0	0	0	0	0	0	0	0	0	0	0	0	0	0	0
0	0	0	0	0	0	0	0	0	0	0	0	0	0	0	0	0	0	0	0	0	0	0	0	0	0	0	0	0	0	0
0	0	0	0	0	0	0	0	0	0	0	0	0	0	0	0	0	0	0	0	0	0	0	0	0	0	0	0	0	0	0
0	0	0	0	0	0	0	0	0	0	0	0	0	0	0	0	0	0	0	0	0	0	0	0	0	0	0	0	0	0	0
0	0	0	0	0	0	0	0	0	0	0	0	0	0	0	0	0	0	0	0	0	0	0	0	0	0	0	0	0	0	0
0	0	0	0	0	0	0	0	0	0	0	0	0	0	0	0	0	0	0	0	0	0	0	0	0	0	0	0	0	0	0
0	0	0	0	0	0	0	0	0	0	0	0	0	0	0	0	0	0	0	0	0	0	0	0	0	0	0	0	0	0	0
0	0	0	0	0	0	0	0	0	0	0	0	0	0	0	0	0	0	0	0	0	0	0	0	0	0	0	0	0	0	0
0	0	0	0	0	0	0	0	0	0	0	0	0	0	0	0	0	0	0	0	0	0	0	0	0	0	0	0	0	0	0
0	0	0	0	0	0	0	0	0	0	0	0	0	0	0	0	0	0	0	0	0	0	0	0	0	0	0	0	0	0	0
0	0	0	0	0	0	0	0	0	0	0	0	0	0	0	0	0	0	0	0	0	0	0	0	0	0	0	0	0	0	0
0	0	0	0	0	0	0	0	0	0	0	0	0	0	0	0	0	0	0	0	0	0	0	0	0	0	0	0	0	0	0
0	0	0	0	0	0	0	0	0	0	0	0	0	0	0	0	0	0	0	0	0	0	0	0	0	0	0	0	0	0	0
0	0	0	0	0	0	0	0	0	0	0	0	0	0	0	0	0	0	0	0	0	0	0	0	0	0	0	0	0	0	0
0	0	0	0	0	0	0	0	0	0	0	0	0	0	0	0	0	0	0	0	0	0	0	0	0	0	0	0	0	0	0
0	0	0	0	0	0	0	0	0	0	0	0	0	0	0	0	0	0	0	0	0	0	0	0	0	0	0	0	0	0	0
0	0	0	0	0	0	0	0	0	0	0	0	0	0	0	0	0	0	0	0	0	0	0	0	0	0	0	0	0	0	0
0	0	0	0	0	0	0	0	0	0	0	0	0	0	0	0	0	0	0	0	0	0	0	0	0	0	0	0	0	0	0
0	0	0	0	0	0	0	0	0	0	0	0	0	0	0	0	0	0	0	0	0	0	0	0	0	0	0	0	0	0	0
0	0	0	0	0	0	0	0	0	0	0	0	0	0	0	0	0	0	0	0	0	0	0	0	0	0	0	0	0	0	0
0	0	0	0	0	0	0	0	0	0	0	0	0	0	0	0	0	0	0	0	0	0	0	0	0	0	0	0	0	0	0
0	0	0	0	0	0	0	0	0	0	0	0	0	0	0	0	0	0	0	0	0	0	0	0	0	0	0	0	0	0	0
0	0	0	0	0	0	0	0	0	0	0	0	0	0	0	0	0	0	0	0	0	0	0	0	0	0	0	0	0	0	0
0	0	0	0	0	0	0	0	0	0	0	0	0	0	0	0	0	0	0	0	0	0	0	0	0	0	0	0	0	0	0
0	0	0	0	0	0	0	0	0	0	0	0	0	0	0	0	0	0	0	0	0	0	0	0	0	0	0	0	0	0	0
0	0	0	0	0	0	0	0	0	0	0	0	0	0	0	0	0	0	0	0	0	0	0	0	0	0	0	0	0	0	0
0	0	0	0	0	0	0	0	0	0	0	0	0	0	0	0	0	0	0	0	0	0	0	0	0	0	0	0	0	0	0
0	0	0	0	0	0	0	0	0	0	0	0	0	0	0	0	0	0	0	0	0	0	0	0	0	0	0	0	0	0	0
0	0	0	0	0	0	0	0	0	0	0	0	0	0	0	0	0	0	0	0	0	0	0	0	0	0	0	0	0	0	0
0	0	0	0	0	0	0	0	0	0	0	0	0	0	0	0	0	0	0	0	0	0	0	0	0	0	0	0	0	0	0
0	0	0	0	0	0	0	0	0	0	0	0	0	0	0	0	0	0	0	0	0	0	0	0	0	0	0	0	0	0	0
0	0	0	0	0	0	0	0	0	0	0	0	0	0	0	0	0	0	0	0	0	0	0	0	0	0	0	0	0	0	0
0	0	0	0	0	0	0	0	0	0	0	0	0	0	0	0	0	0	0	0	0	0	0	0	0	0	0	0	0	0	0
0	0	0	0	0	0	0	0	0	0	0	0	0	0	0	0	0	0	0	0	0	0	0	0	0	0	0	0	0	0	0
0	0	0	0	0	0	0	0	0	0	0	0	0	0	0	0	0	0	0	0	0	0	0	0	0	0	0	0	0	0	0
0	0	0	0	0	0	0	0	0	0	0	0	0	0	0	0	0	0	0	0	0	0	0	0	0	0	0	0	0	0	0
0	0	0	0	0	0	0	0	0	0	0	0	0	0	0	0	0	0	0	0	0	0	0	0	0	0	0	0	0	0	0
0	0	0	0	0	0	0	0	0	0	0	0	0	0	0	0	0	0	0	0	0	0	0	0	0	0	0	0	0	0	0
0	0	0	0	0	0	0	0	0	0	0	0	0	0	0	0	0	0	0	0	0	0	0	0	0	0	0	0	0	0	0
0	0	0	0	0	0	0	0	0	0	0	0	0	0	0	0	0	0	0	0	0	0	0	0	0	0	0	0	0	0	0
0	0	0	0	0	0	0	0	0	0	0	0	0	0	0	0	0	0	0	0	0	0	0	0	0	0	0	0	0	0	0
0	0	0	0	0	0	0	0	0	0	0	0	0	0	0	0	0	0	0	0	0	0	0	0	0	0	0	0	0	0	0
0	0	0	0	0	0	0	0	0	0	0	0	0	0	0	0	0	0	0	0	0	0	0	0	0	0	0	0	0	0	0
0	0	0	0	0	0	0	0	0	0	0	0	0	0	0	0	0	0	0	0	0	0	0	0	0	0	0	0	0	0	0
0	0	0	0	0	0	0	0	0	0	0	0	0	0	0	0	0	0	0	0	0	0	0	0	0	0	0	0	0	0	0
0	0	0	0	0	0	0	0	0	0	0	0	0	0	0	0	0	0	0	0	0	0	0	0	0	0	0	0	0	0	0
0	0	0	0	0	0	0	0	0	0	0	0	0	0	0	0	0	0	0	0	0	0	0	0	0	0	0	0	0	0	0
0	0	0	0	0	0	0	0	0	0	0	0	0	0	0	0	0	0	0	0	0	0	0	0	0	0	0	0	0	0	0
0	0	0	0	0	0	0	0	0	0	0	0	0	0	0	0	0	0	0	0	0	0	0	0	0	0	0	0	0	0	0
0	0	0	0	0	0	0	0	0	0	0	0	0	0	0	0	0	0	0	0	0	0	0	0	0	0	0	0	0	0	0
0	0	0	0	0	0	0	0	0	0	0	0	0	0	0	0	0	0	0	0	0	0	0	0	0	0	0	0	0	0	0
0	0	0	0	0	0	0	0	0	0	0	0	0	0	0	0	0	0	0	0	0	0	0	0	0	0	0	0	0	0	0
0	0	0	0	0	0	0	0	0	0	0	0	0	0	0	0	0	0	0	0	0	0	0	0	0	0	0	0	0	0	0
0	0	0	0	0	0	0	0	0	0	0	0	0	0	0	0	0	0	0	0	0	0	0	0	0	0	0	0	0	0	0
0	0	0	0	0	0	0	0	0	0	0	0	0	0	0	0	0	0	0	0	0	0	0	0	0	0	0	0	0	0	0
0	0	0	0	0	0	0	0	0	0	0	0	0	0	0	0	0	0	0	0	0	0	0	0	0	0	0	0	0	0	0
0	0	0	0	0	0	0	0	0	0	0	0	0	0	0	0	0	0	0	0	0	0	0	0	0	0	0	0	0	0	0
0	0	0	0	0	0	0	0	0	0	0	0	0	0	0	0	0	0	0	0	0	0	0	0	0	0	0	0	0	0	0
0	0	0	0	0	0	0	0	0	0	0	0	0	0	0	0	0	0	0	0	0	0	0	0	0	0	0	0	0	0	0
0	0	0	0	0	0	0	0	0	0	0	0	0	0	0	0	0	0	0	0	0	0	0	0	0	0	0	0	0	0	0
0	0	0	0	0	0	0	0	0	0	0	0	0	0	0	0	0	0	0	0	0	0	0	0	0	0	0	0	0	0	0
0	0	0	0	0	0	0	0	0	0	0	0	0	0	0	0	0	0	0	0	0	0	0	0	0	0	0	0	0	0	0
0	0	0	0	0	0	0	0	0	0	0	0	0	0	0	0	0	0	0	0	0	0	0	0	0	0	0	0	0	0	0
0	0	0	0	0	0	0	0	0	0	0	0	0	0	0	0	0	0	0	0	0	0	0	0	0	0	0	0	0	0	0
0	0	0	0	0	0	0	0	0	0	0	0	0	0	0	0	0	0	0	0	0	0	0	0	0	0	0	0	0	0	0
0	0	0	0	0	0	0	0	0	0	0	0	0	0	0	0	0	0	0	0	0	0	0	0	0	0	0	0	0	0	0
0	0	0	0	0	0	0	0	0	0	0	0	0	0	0	0	0	0	0	0	0	0	0	0	0	0	0	0	0	0	0
0	0	0	0	0	0	0	0	0	0	0	0	0	0	0	0	0	0	0	0	0	0	0	0	0	0	0	0	0	0	0
0	0	0	0	0	0	0	0	0	0	0	0	0	0	0	0	0	0	0	0	0	0	0	0	0	0	0	0	0	0	0
0	0	0	0	0	0	0	0	0	0	0	0	0	0	0	0	0	0	0	0	0	0	0	0	0	0	0	0	0	0	0
0	0	0	0	0	0	0	0	0	0	0	0	0	0	0	0	0	0	0	0	0	0	0	0	0	0	0	0	0	0	0
0	0	0	0	0	0	0	0	0	0	0	0	0	0	0	0	0	0	0	0	0	0	0	0	0	0	0	0	0	0	0
0	0	0	0	0	0	0	0	0	0	0	0	0	0	0	0	0	0	0	0	0	0	0	0	0	0	0	0	0	0	0
0	0	0	0	0	0	0	0	0	0	0	0	0	0	0	0	0	0	0	0	0	0	0	0	0	0	0	0	0	0	0
0	0	0	0	0	0	0	0	0	0	0	0	0	0	0	0	0	0	0	0	0	0	0	0	0	0	0	0	0	0	0
0	0	0	0	0	0	0	0	0	0	0	0	0	0	0	0	0	0	0	0	0	0	0	0	0	0	0	0	0	0	0
0	0	0	0	0	0	0	0	0	0	0	0	0	0	0	0	0	0	0	0	0	0	0	0	0	0	0	0	0	0	0
0	0	0	0	0	0	0	0	0	0	0	0	0	0	0	0	0	0	0	0	0	0	0	0	0	0	0	0	0	0	0
0	0	0	0	0	0	0	0	0	0	0	0	0	0	0	0	0	0	0	0	0	0	0	0	0	0	0	0	0	0	0
0	0	0	0	0	0	0	0	0	0	0	0	0	0	0	0	0	0	0	0	0	0	0	0	0	0	0	0	0	0	0
0	0	0	0	0	0	0	0	0	0	0	0	0	0	0	0	0	0	0	0	0	0	0	0	0	0	0	0	0	0	0
0	0	0	0	0	0	0	0	0	0	0	0	0	0	0	0	0	0	0	0	0	0	0	0	0	0	0	0	0	0	0
0	0	0	0	0	0	0	0	0	0	0	0	0	0	0	0	0	0	0	0	0	0	0	0	0	0	0	0	0	0	0
0	0	0	0	0	0	0	0	0	0	0	0	0	0	0	0	0	0	0	0	0	0	0	0	0	0	0	0	0	0	0
0	0	0	0	0	0	0	0	0	0	0	0	0	0	0	0	0	0	0	0	0	0	0	0	0	0	0	0	0	0	0
0	0	0	0	0	0	0	0	0	0	0	0	0	0	0	0	0	0	0	0	0	0	0	0	0	0	0	0	0	0	0
0	0	0	0	0	0	0	0	0	0	0	0	0	0	0	0	0	0	0	0	0	0	0	0	0	0	0	0	0	0	0
0	0	0	0	0	0	0	0	0	0	0	0	0	0	0	0	0	0	0	0	0	0	0	0	0	0	0	0	0	0	0
0	0	0	0	0	0	0	0	0	0	0	0	0	0	0	0	0	0	0	0	0	0	0	0	0	0	0	0	0	0	0
0	0	0	0	0	0	0	0	0	0	0	0	0	0	0	0	0	0	0	0	0	0	0	0	0	0	0	0	0	0	0
0	0	0	0	0	0	0	0	0	0	0	0	0	0	0	0	0	0	0	0	0	0	0	0	0	0	0	0	0	0	0
0	0	0	0	0	0	0	0	0	0	0	0	0	0	0	0	0	0	0	0	0	0	0	0	0	0	0	0	0	0	0
0	0	0	0	0	0	0	0	0	0	0	0	0	0	0	0	0	0	0	0	0	0	0	0	0	0	0	0	0	0	0
0	0	0	0	0	0	0	0	0	0	0	0	0	0	0	0	0	0	0	0	0	0	0	0	0	0	0	0	0	0	0
0	0	0	0	0	0	0	0	0	0	0	0	0	0	0	0	0	0	0	0	0	0	0	0	0	0	0	0	0	0	0
0	0	0	0	0	0	0	0	0	0	0	0	0	0	0	0	0	0	0	0	0	0	0	0	0	0	0	0	0	0	0
0	0	0	0	0	0	0	0	0	0	0	0	0	0	0	0	0	0	0	0	0	0	0	0	0	0	0	0	0	0	0
0	0	0	0	0	0	0	0	0	0	0	0	0	0	0	0	0	0	0	0	0	0	0	0	0	0	0	0	0	0	0
0	0	0	0	0	0	0	0	0	0	0	0	0	0	0	0	0	0	0	0	0	0	0	0	0	0	0	0	0	0	0
0	0	0	0	0	0	0	0	0	0	0	0	0	0	0	0	0	0	0	0	0	0	0	0	0	0	0	0	0	0	0
0	0	0	0	0	0	0	0	0	0	0	0	0	0	0	0	0	0	0	0	0	0	0	0	0	0	0	0	0	0	0
0	0	0	0	0	0	0	0	0	0	0	0	0	0	0	0	0	0	0	0	0	0	0	0	0	0	0	0	0	0	0
0	0	0	0	0	0	0	0	0	0	0	0	0	0	0	0	0	0	0	0	0	0	0	0	0	0	0	0	0	0	0
0	0	0	0	0	0	0	0	0	0	0	0	0	0	0	0	0	0	0	0	0	0	0	0	0	0	0	0	0	0	0
0	0	0	0	0	0	0	0	0	0	0	0	0	0	0	0	0	0	0	0	0	0	0	0	0	0	0	0	0	0	0
0	0	0	0	0	0	0	0	0	0	0	0	0	0	0	0	0	0	0	0	0	0	0	0	0	0	0	0	0	0	0
0	0	0	0	0	0	0	0	0	0	0	0	0	0	0	0	0	0	0	0	0	0	0	0	0	0	0	0	0	0	0
0	0	0	0	0	0	0	0	0	0	0	0	0	0	0	0	0	0	0	0	0	0	0	0	0	0	0	0	0	0	0
0	0	0	0	0	0	0	0	0	0	0	0	0	0	0	0	0	0	0	0	0	0	0	0	0	0	0	0	0	0	0
0	0	0	0	0	0	0	0	0	0	0	0	0	0	0	0	0	0	0	0	0	0	0	0	0	0	0	0	0	0	0
0	0	0	0	0	0	0	0	0	0	0	0	0	0	0	0	0	0	0	0	0	0	0	0	0	0	0	0	0	0	0
0	0	0	0	0	0	0	0	0	0	0	0	0	0	0	0	0	0	0	0	0	0	0	0	0	0	0	0	0	0	0
0	0	0	0	0	0	0	0	0	0	0	0	0	0	0	0	0	0	0	0	0	0	0	0	0	0	0	0	0	0	0
0	0	0	0	0	0	0	0	0	0	0	0	0	0	0	0	0	0	0	0	0	0	0	0	0	0	0	0	0	0	0
0	0	0	0	0	0	0	0	0	0	0	0	0	0	0	0	0	0	0	0	0	0	0	0	0	0	0	0	0	0	0
0	0	0	0	0	0	0	0	0	0	0	0	0	0	0	0	0	0	0	0	0	0	0	0	0	0	0	0	0	0	0
0	0	0	0	0	0	0	0	0	0	0	0	0	0	0	0	0	0	0	0	0	0	0	0	0	0	0	0	0	0	0
0	0	0	0	0	0	0	0	0	0	0	0	0	0	0	0	0	0	0	0	0	0	0	0	0	0	0	0	0	0	0
0	0	0	0	0	0	0	0	0	0	0	0	0	0	0	0	0	0	0	0	0	0	0	0	0	0	0	0	0	0	0
0	0	0	0	0	0	0	0	0	0	0	0	0	0	0	0	0	0	0	0	0	0	0	0	0	0	0	0	0	0	0
0	0	0	0	0	0	0	0	0	0	0	0	0	0	0	0	0	0	0	0	0	0	0	0	0	0	0	0	0	0	0
0	0	0	0	0	0	0	0	0	0	0	0	0	0	0	0	0	0	0	0	0	0	0	0	0	0	0	0	0	0	0
0	0	0	0	0	0	0	0	0	0	0	0	0	0	0	0	0	0	0	0	0	0	0	0	0	0	0	0	0	0	0
0	0	0	0	0	0	0	0	0	0	0	0	0	0	0	0	0	0	0	0	0	0	0	0	0	0	0	0	0	0	0
0	0	0	0	0	0	0	0	0	0	0	0	0	0	0	0	0	0	0	0	0	0	0	0	0	0	0	0	0	0	0
0	0	0	0	0	0	0	0	0	0	0	0	0	0	0	0	0	0	0	0	0	0	0	0	0	0	0	0	0	0	0
0	0	0	0	0	0	0	0	0	0	0	0	0	0	0	0	0	0	0	0	0	0	0	0	0	0	0	0	0	0	0
0	0	0	0	0	0	0	0	0	0	0	0	0	0	0	0	0	0	0	0	0	0	0	0	0	0	0	0	0	0	0
0	0	0	0	0	0	0	0	0	0	0	0	0	0	0	0	0	0	0	0	0	0	0	0	0	0	0	0	0	0	0
0	0	0	0	0	0	0	0	0	0	0	0	0	0	0	0	0	0	0	0	0	0	0	0	0	0	0	0	0	0	0
0	0	0	0	0	0	0	0	0	0	0	0	0	0	0	0	0	0	0	0	0	0	0	0	0	0	0	0	0	0	0
0	0	0	0	0	0	0	0	0	0	0	0	0	0	0	0	0	0	0	0	0	0	0	0	0	0	0	0	0	0	0
0	0	0	0	0	0	0	0	0	0	0	0	0	0	0	0	0	0	0	0	0	0	0	0	0	0	0	0	0	0	0
0	0	0	0	0	0	0	0	0	0	0	0	0	0	0	0	0	0	0	0	0	0	0	0	0	0	0	0	0	0	0
0	0	0	0	0	0	0	0	0	0	0	0	0	0	0	0	0	0	0	0	0	0	0	0	0	0	0	0	0	0	0
0	0	0	0	0	0	0	0	0	0	0	0	0	0	0	0	0	0	0	0	0	0	0	0	0	0	0	0	0	0	0
0	0	0	0	0	0	0	0	0	0	0	0	0	0	0	0	0	0	0	0	0	0	0	0	0	0	0	0	0	0	0
0	0	0	0	0	0	0	0	0	0	0	0	0	0	0	0	0	0	0	0	0	0	0	0	0	0	0	0	0	0	0
0	0	0	0	0	0	0	0	0	0	0	0	0	0	0	0	0	0	0	0	0	0	0	0	0	0	0	0	0	0	0
0	0	0	0	0	0	0	0	0	0	0	0	0	0	0	0	0	0	0	0	0	0	0	0	0	0	0	0	0	0	0
0	0	0	0	0	0	0	0	0	0	0	0	0	0	0	0	0	0	0	0	0	0	0	0	0	0	0	0	0	0	0
0	0	0	0	0	0	0	0	0	0	0	0	0	0	0	0	0	0	0	0	0	0	0	0	0	0	0	0	0	0	0
0	0	0	0	0	0	0	0	0	0	0	0	0	0	0	0	0	0	0	0	0	0	0	0	0	0	0	0	0	0	0
0	0	0	0	0	0	0	0	0	0	0	0	0	0	0	0	0	0	0	0	0	0	0	0	0	0	0	0	0	0	0
0	0	0	0	0	0	0	0	0	0	0	0	0	0	0	0	0	0	0	0	0	0	0	0	0	0	0	0	0	0	0
0	0	0	0	0	0	0	0	0	0	0	0	0	0	0	0	0	0	0	0	0	0	0	0	0	0	0	0	0	0	0
0	0	0	0	0	0	0	0	0	0	0	0	0	0	0	0	0	0	0	0	0	0	0	0	0	0	0	0	0	0	0
0	0	0	0	0	0	0	0	0	0	0	0	0	0	0	0	0	0	0	0	0	0	0	0	0	0	0	0	0	0	0
0	0	0	0	0	0	0	0	0	0	0	0	0	0	0	0	0	0	0	0	0	0	0	0	0	0	0	0	0	0	0
0	0	0	0	0	0	0	0	0	0	0	0	0	0	0	0	0	0	0	0	0	0	0	0	0	0	0	0	0	0	0
0	0	0	0	0	0	0	0	0	0	0	0	0	0	0	0	0	0	0	0	0	0	0	0	0	0	0	0	0	0	0
0	0	0	0	0	0	0	0	0	0	0	0	0	0	0	0	0	0	0	0	0	0	0	0	0	0	0	0	0	0	0
0	0	0	0	0	0	0	0	0	0	0	0	0	0	0	0	0	0	0	0	0	0	0	0	0	0	0	0	0	0	0
0	0	0	0	0	0	0	0	0	0	0	0	0	0	0	0	0	0	0	0	0	0	0	0	0	0	0	0	0	0	0
0	0	0	0	0	0	0	0	0	0	0	0	0	0	0	0	0	0	0	0	0	0	0	0	0	0	0	0	0	0	0
0	0	0	0	0	0	0	0	0	0	0	0	0	0	0	0	0	0	0	0	0	0	0	0	0	0	0	0	0	0	0
0	0	0	0	0	0	0	0	0	0	0	0	0	0	0	0	0	0	0	0	0	0	0	0	0	0	0	0	0	0	0
0	0	0	0	0	0	0	0	0	0	0	0	0	0	0	0	0	0	0	0	0	0	0	0	0	0	0	0	0	0	0
0	0	0	0	0	0	0	0	0	0	0	0	0	0	0	0	0	0	0	0	0	0	0	0	0	0	0	0	0	0	0
0	0	0	0	0	0	0	0	0	0	0	0	0	0	0	0	0	0	0	0	0	0	0	0	0	0	0	0	0	0	0
0	0	0	0	0	0	0	0	0	0	0	0	0	0	0	0	0	0	0	0	0	0	0	0	0	0	0	0	0	0	0
0	0	0	0	0	0	0	0	0	0	0	0	0	0	0	0	0	0	0	0	0	0	0	0	0	0	0	0	0	0	0
0	0	0	0	0	0	0	0	0	0	0	0	0	0	0	0	0	0	0	0	0	0	0	0	0	0	0	0	0	0	0
0	0	0	0	0	0	0	0	0	0	0	0	0	0	0	0	0	0	0	0	0	0	0	0	0	0	0	0	0	0	0
0	0	0	0	0	0	0	0	0	0	0	0	0	0	0	0	0	0	0	0	0	0	0	0	0	0	0	0	0	0	0
0	0	0	0	0	0	0	0	0	0	0	0	0	0	0	0	0	0	0	0	0	0	0	0	0	0	0	0	0	0	0
0	0	0	0	0	0	0	0	0	0	0	0	0	0	0	0	0	0	0	0	0	0	0	0	0	0	0	0	0	0	0
0	0	0	0	0	0	0	0	0	0	0	0	0	0	0	0	0	0	0	0	0	0	0	0	0	0	0	0	0	0	0
0	0	0	0	0	0	0	0	0	0	0	0	0	0	0	0	0	0	0	0	0	0	0	0	0	0	0	0	0	0	0
0	0	0	0	0	0	0	0	0	0	0	0	0	0	0	0	0	0	0	0	0	0	0	0	0	0	0	0	0	0	0
0	0	0	0	0	0	0	0	0	0	0	0	0	0	0	0	0	0	0	0	0	0	0	0	0	0	0	0	0	0	0
0	0	0	0	0	0	0	0	0	0	0	0	0	0	0	0	0	0	0	0	0	0	0	0	0	0	0	0	0	0	0
0	0	0	0	0	0	0	0	0	0	0	0	0	0	0	0	0	0	0	0	0	0	0	0	0	0	0	0	0	0	0
0	0	0	0	0	0	0	0	0	0	0	0	0	0	0	0	0	0	0	0	0	0	0	0	0	0	0	0	0	0	0
0	0	0	0	0	0	0	0	0	0	0	0	0	0	0	0	0	0	0	0	0	0	0	0	0	0	0	0	0	0	0
0	0	0	0	0	0	0	0	0	0	0	0	0	0	0	0	0	0	0	0	0	0	0	0	0	0	0	0	0	0	0
0	0	0	0	0	0	0	0	0	0	0	0	0	0	0	0	0	0	0	0	0	0	0	0	0	0	0	0	0	0	0
0	0	0	0	0	0	0	0	0	0	0	0	0	0	0	0	0	0	0	0	0	0	0	0	0	0	0	0	0	0	0
0	0	0	0	0	0	0	0	0	0	0	0	0	0	0	0	0	0	0	0	0	0	0	0	0	0	0	0	0	0	0
0	0	0	0	0	0	0	0	0	0	0	0	0	0	0	0	0	0	0	0	0	0	0	0	0	0	0	0	0	0	0
0	0	0	0	0	0	0	0	0	0	0	0	0	0	0	0	0	0	0	0	0	0	0	0	0	0	0	0	0	0	0
0	0	0	0	0	0	0	0	0	0	0	0	0	0	0	0	0	0	0	0	0	0	0	0	0	0	0	0	0	0	0
0	0	0	0	0	0	0	0	0	0	0	0	0	0	0	0	0	0	0	0	0	0	0	0	0	0	0	0	0	0	0
0	0	0	0	0	0	0	0	0	0	0	0	0	0	0	0	0	0	0	0	0	0	0	0	0	0	0	0	0	0	0
0	0	0	0	0	0	0	0	0	0	0	0	0	0	0	0	0	0	0	0	0	0	0	0	0	0	0	0	0	0	0
0	0	0	0	0	0	0	0	0	0	0	0	0	0	0	0	0	0	0	0	0	0	0	0	0	0	0	0	0	0	0
0	0	0	0	0	0	0	0	0	0	0	0	0	0	0	0	0	0	0	0	0	0	0	0	0	0	0	0	0	0	0
0	0	0	0	0	0	0	0	0	0	0	0	0	0	0	0	0	0	0	0	0	0	0	0	0	0	0	0	0	0	0
0	0	0	0	0	0	0	0	0	0	0	0	0	0	0	0	0	0	0	0	0	0	0	0	0	0	0	0	0	0	0
0	0	0	0	0	0	0	0	0	0	0	0	0	0	0	0	0	0	0	0	0	0	0	0	0	0	0	0	0	0	0
0	0	0	0	0	0	0	0	0	0	0	0	0	0	0	0	0	0	0	0	0	0	0	0	0	0	0	0	0	0	0
0	0	0	0	0	0	0	0	0	0	0	0	0	0	0	0	0	0	0	0	0	0	0	0	0	0	0	0	0	0	0
0	0	0	0	0	0	0	0	0	0	0	0	0	0	0	0	0	0	0	0	0	0	0	0	0	0	0	0	0	0	0
0	0	0	0	0	0	0	0	0	0	0	0	0	0	0	0	0	0	0	0	0	0	0	0	0	0	0	0	0	0	0
0	0	0	0	0	0	0	0	0	0	0	0	0	0	0	0	0	0	0	0	0	0	0	0	0	0	0	0	0	0	0
0	0	0	0	0	0	0	0	0	0	0	0	0	0	0	0	0	0	0	0	0	0	0	0	0	0	0	0	0	0	0
0	0	0	0	0	0	0	0	0	0	0	0	0	0	0	0	0	0	0	0	0	0	0	0	0	0	0	0	0	0	0
0	0	0	0	0	0	0	0	0	0	0	0	0	0	0	0	0	0	0	0	0	0	0	0	0	0	0	0	0	0	0
0	0	0	0	0	0	0	0	0	0	0	0	0	0	0	0	0	0	0	0	0	0	0	0	0	0	0	0	0	0	0
0	0	0	0	0	0	0	0	0	0	0	0	0	0	0	0	0	0	0	0	0	0	0	0	0	0	0	0	0	0	0
0	0	0	0	0	0	0	0	0	0	0	0	0	0	0	0	0	0	0	0	0	0	0	0	0	0	0	0	0	0	0
0	0	0	0	0	0	0	0	0	0	0	0	0	0	0	0	0	0	0	0	0	0	0	0	0	0	0	0	0	0	0
0	0	0	0	0	0	0	0	0	0	0	0	0	0	0	0	0	0	0	0	0	0	0	0	0	0	0	0	0	0	0
0	0	0	0	0	0	0	0	0	0	0	0	0	0	0	0	0	0	0	0	0	0	0	0	0	0	0	0	0	0	0
0	0	0	0	0	0	0	0	0	0	0	0	0	0	0	0	0	0	0	0	0	0	0	0	0	0	0	0	0	0	0
0	0	0	0	0	0	0	0	0	0	0	0	0	0	0	0	0	0	0	0	0	0	0	0	0	0	0	0	0	0	0
0	0	0	0	0	0	0	0	0	0	0	0	0	0	0	0	0	0	0	0	0	0	0	0	0	0	0	0	0	0	0
0	0	0	0	0	0	0	0	0	0	0	0	0	0	0	0	0	0	0	0	0	0	0	0	0	0	0	0	0	0	0
0	0	0	0	0	0	0	0	0	0	0	0	0	0	0	0	0	0	0	0	0	0	0	0	0	0	0	0	0	0	0
0	0	0	0	0	0	0	0	0	0	0	0	0	0	0	0	0	0	0	0	0	0	0	0	0	0	0	0	0	0	0
0	0	0	0	0	0	0	0	0	0	0	0	0	0	0	0	0	0	0	0	0	0	0	0	0	0	0	0	0	0	0
0	0	0	0	0	0	0	0	0	0	0	0	0	0	0	0	0	0	0	0	0	0	0	0	0	0	0	0	0	0	0
0	0	0	0	0	0	0	0	0	0	0	0	0	0	0	0	0	0	0	0	0	0	0	0	0	0	0	0	0	0	0
0	0	0	0	0	0	0	0	0	0	0	0	0	0	0	0	0	0	0	0	0	0	0	0	0	0	0	0	0	0	0
0	0	0	0	0	0	0	0	0	0	0	0	0	0	0	0	0	0	0	0	0	0	0	0	0	0	0	0	0	0	0
0	0	0	0	0	0	0	0	0	0	0	0	0	0	0	0	0	0	0	0	0	0	0	0	0	0	0	0	0	0	0
0	0	0	0	0	0	0	0	0	0	0	0	0	0	0	0	0	0	0	0	0	0	0	0	0	0	0	0	0	0	0
0	0	0	0	0	0	0	0	0	0	0	0	0	0	0	0	0	0	0	0	0	0	0	0	0	0	0	0	0	0	0
0	0	0	0	0	0	0	0	0	0	0	0	0	0	0	0	0	0	0	0	0	0	0	0	0	0	0	0	0	0	0
0	0	0	0	0	0	0	0	0	0	0	0	0	0	0	0	0	0	0	0	0	0	0	0	0	0	0	0	0	0	0
0	0	0	0	0	0	0	0	0	0	0	0	0	0	0	0	0	0	0	0	0	0	0	0	0	0	0	0	0	0	0
0	0	0	0	0	0	0	0	0	0	0	0	0	0	0	0	0	0	0	0	0	0	0	0	0	0	0	0	0	0	0
0	0	0	0	0	0	0	0	0	0	0	0	0	0	0	0	0	0	0	0	0	0	0	0	0	0	0	0	0	0	0
0	0	0	0	0	0	0	0	0	0	0	0	0	0	0	0	0	0	0	0	0	0	0	0	0	0	0	0	0	0	0
0	0	0	0	0	0	0	0	0	0	0	0	0	0	0	0	0	0	0	0	0	0	0	0	0	0	0	0	0	0	0
0	0	0	0	0	0	0	0	0	0	0	0	0	0	0	0	0	0	0	0	0	0	0	0	0	0	0	0	0	0	0
0	0	0	0	0	0	0	0	0	0	0	0	0	0	0	0	0	0	0	0	0	0	0	0	0	0	0	0	0	0	0
0	0	0	0	0	0	0	0	0	0	0	0	0	0	0	0	0	0	0	0	0	0	0	0	0	0	0	0	0	0	0
0	0	0	0	0	0	0	0	0	0	0	0	0	0	0	0	0	0	0	0	0	0	0	0	0	0	0	0	0	0	0
0	0	0	0	0	0	0	0	0	0	0	0	0	0	0	0	0	0	0	0	0	0	0	0	0	0	0	0	0	0	0
0	0	0	0	0	0	0	0	0	0	0	0	0	0	0	0	0	0	0	0	0	0	0	0	0	0	0	0	0	0	0
0	0	0	0	0	0	0	0	0	0	0	0	0	0	0	0	0	0	0	0	0	0	0	0	0	0	0	0	0	0	0
0	0	0	0	0	0	0	0	0	0	0	0	0	0	0	0	0	0	0	0	0	0	0	0	0	0	0	0	0	0	0
0	0	0	0	0	0	0	0	0	0	0	0	0	0	0	0	0	0	0	0	0	0	0	0	0	0	0	0	0	0	0
0	0	0	0	0	0	0	0	0	0	0	0	0	0	0	0	0	0	0	0	0	0	0	0	0	0	0	0	0	0	0
0	0	0	0	0	0	0	0	0	0	0	0	0	0	0	0	0	0	0	0	0	0	0	0	0	0	0	0	0	0	0
0	0	0	0	0	0	0	0	0	0	0	0	0	0	0	0	0	0	0	0	0	0	0	0	0	0	0	0	0	0	0
0	0	0	0	0	0	0	0	0	0	0	0	0	0	0	0	0	0	0	0	0	0	0	0	0	0	0	0	0	0	0
0	0	0	0	0	0	0	0	0	0	0	0	0	0	0	0	0	0	0	0	0	0	0	0	0	0	0	0	0	0	0
0	0	0	0	0	0	0	0	0	0	0	0	0	0	0	0	0	0	0	0	0	0	0	0	0	0	0	0	0	0	0
0	0	0	0	0	0	0	0	0	0	0	0	0	0	0	0	0	0	0	0	0	0	0	0	0	0	0	0	0	0	0
0	0	0	0	0	0	0	0	0	0	0	0	0	0	0	0	0	0	0	0	0	0	0	0	0	0	0	0	0	0	0
0	0	0	0	0	0	0	0	0	0	0	0	0	0	0	0	0	0	0	0	0	0	0	0	0	0	0	0	0	0	0
0	0	0	0	0	0	0	0	0	0	0	0	0	0	0	0	0	0	0	0	0	0	0	0	0	0	0	0	0	0	0
0	0	0	0	0	0	0	0	0	0	0	0	0	0	0	0	0	0	0	0	0	0	0	0	0	0	0	0	0	0	0
0	0	0	0	0	0	0	0	0	0	0	0	0	0	0	0	0	0	0	0	0	0	0	0	0	0	0	0	0	0	0
0	0	0	0	0	0	0	0	0	0	0	0	0	0	0	0	0	0	0	0	0	0	0	0	0	0	0	0	0	0	0
0	0	0	0	0	0	0	0	0	0	0	0	0	0	0	0	0	0	0	0	0	0	0	0	0	0	0	0	0	0	0
0	0	0	0	0	0	0	0	0	0	0	0	0	0	0	0	0	0	0	0	0	0	0	0	0	0	0	0	0	0	0
0	0	0	0	0	0	0	0	0	0	0	0	0	0	0	0	0	0	0	0	0	0	0	0	0	0	0	0	0	0	0
0	0	0	0	0	0	0	0	0	0	0	0	0	0	0	0	0	0	0	0	0	0	0	0	0	0	0	0	0	0	0
0	0	0	0	0	0	0	0	0	0	0	0	0	0	0	0	0	0	0	0	0	0	0	0	0	0	0	0	0	0	0
0	0	0	0	0	0	0	0	0	0	0	0	0	0	0	0	0	0	0	0	0	0	0	0	0	0	0	0	0	0	0
0	0	0	0	0	0	0	0	0	0	0	0	0	0	0	0	0	0	0	0	0	0	0	0	0	0	0	0	0	0	0
0	0	0	0	0	0	0	0	0	0	0	0	0	0	0	0	0	0	0	0	0	0	0	0	0	0	0	0	0	0	0
0	0	0	0	0	0	0	0	0	0	0	0	0	0	0	0	0	0	0	0	0	0	0	0	0	0	0	0	0	0	0
0	0	0	0	0	0	0	0	0	0	0	0	0	0	0	0	0	0	0	0	0	0	0	0	0	0	0	0	0	0	0
0	0	0	0	0	0	0	0	0	0	0	0	0	0	0	0	0	0	0	0	0	0	0	0	0	0	0	0	0	0	0
0	0	0	0	0	0	0	0	0	0	0	0	0	0	0	0	0	0	0	0	0	0	0	0	0	0	0	0	0	0	0
0	0	0	0	0	0	0	0	0	0	0	0	0	0	0	0	0	0	0	0	0	0	0	0	0	0	0	0	0	0	0
0	0	0	0	0	0	0	0	0	0	0	0	0	0	0	0	0	0	0	0	0	0	0	0	0	0	0	0	0	0	0
0	0	0	0	0	0	0	0	0	0	0	0	0	0	0	0	0	0	0	0	0	0	0	0	0	0	0	0	0	0	0
0	0	0	0	0	0	0	0	0	0	0	0	0	0	0	0	0	0	0	0	0	0	0	0	0	0	0	0	0	0	0
0	0	0	0	0	0	0	0	0	0	0	0	0	0	0	0	0	0	0	0	0	0	0	0	0	0	0	0	0	0	0
0	0	0	0	0	0	0	0	0	0	0	0	0	0	0	0	0	0	0	0	0	0	0	0	0	0	0	0	0	0	0
0	0	0	0	0	0	0	0	0	0	0	0	0	0	0	0	0	0	0	0	0	0	0	0	0	0	0	0	0	0	0
0	0	0	0	0	0	0	0	0	0	0	0	0	0	0	0	0	0	0	0	0	0	0	0	0	0	0	0	0	0	0
0	0	0	0	0	0	0	0	0	0	0	0	0	0	0	0	0	0	0	0	0	0	0	0	0	0	0	0	0	0	0
0	0	0	0	0	0	0	0	0	0	0	0	0	0	0	0	0	0	0	0	0	0	0	0	0	0	0	0	0	0	0
0	0	0	0	0	0	0	0	0	0	0	0	0	0	0	0	0	0	0	0	0	0	0	0	0	0	0	0	0	0	0
0	0	0	0	0	0	0	0	0	0	0	0	0	0	0	0	0	0	0	0	0	0	0	0	0	0	0	0	0	0	0
0	0	0	0	0	0	0	0	0	0	0	0	0	0	0	0	0	0	0	0	0	0	0	0	0	0	0	0	0	0	0
0	0	0	0	0	0	0	0	0	0	0	0	0	0	0	0	0	0	0	0	0	0	0	0	0	0	0	0	0	0	0
0	0	0	0	0	0	0	0	0	0	0	0	0	0	0	0	0	0	0	0	0	0	0	0	0	0	0	0	0	0	0
0	0	0	0	0	0	0	0	0	0	0	0	0	0	0	0	0	0	0	0	0	0	0	0	0	0	0	0	0	0	0
0	0	0	0	0	0	0	0	0	0	0	0	0	0	0	0	0	0	0	0	0	0	0	0	0	0	0	0	0	0	0
0	0	0	0	0	0	0	0	0	0	0	0	0	0	0	0	0	0	0	0	0	0	0	0	0	0	0	0	0	0	0
0	0	0	0	0	0	0	0	0	0	0	0	0	0	0	0	0	0	0	0	0	0	0	0	0	0	0	0	0	0	0
0	0	0	0	0	0	0	0	0	0	0	0	0	0	0	0	0	0	0	0	0	0	0	0	0	0	0	0	0	0	0
0	0	0	0	0	0	0	0	0	0	0	0	0	0	0	0	0	0	0	0	0	0	0	0	0	0	0	0	0	0	0
0	0	0	0	0	0	0	0	0	0	0	0	0	0	0	0	0	0	0	0	0	0	0	0	0	0	0	0	0	0	0
0	0	0	0	0	0	0	0	0	0	0	0	0	0	0	0	0	0	0	0	0	0	0	0	0	0	0	0	0	0	0
0	0	0	0	0	0	0	0	0	0	0	0	0	0	0	0	0	0	0	0	0	0	0	0	0	0	0	0	0	0	0
0	0	0	0	0	0	0	0	0	0	0	0	0	0	0	0	0	0	0	0	0	0	0	0	0	0	0	0	0	0	0
0	0	0	0	0	0	0	0	0	0	0	0	0	0	0	0	0	0	0	0	0	0	0	0	0	0	0	0	0	0	0
0	0	0	0	0	0	0	0	0	0	0	0	0	0	0	0	0	0	0	0	0	0	0	0	0	0	0	0	0	0	0
0	0	0	0	0	0	0	0	0	0	0	0	0	0	0	0	0	0	0	0	0	0	0	0	0	0	0	0	0	0	0
0	0	0	0	0	0	0	0	0	0	0	0	0	0	0	0	0	0	0	0	0	0	0	0	0	0	0	0	0	0	0
0	0	0	0	0	0	0	0	0	0	0	0	0	0	0	0	0	0	0	0	0	0	0	0	0	0	0	0	0	0	0
0	0	0	0	0	0	0	0	0	0	0	0	0	0	0	0	0	0	0	0	0	0	0	0	0	0	0	0	0	0	0
0	0	0	0	0	0	0	0	0	0	0	0	0	0	0	0	0	0	0	0	0	0	0	0	0	0	0	0	0	0	0
0	0	0	0	0	0	0	0	0	0	0	0	0	0	0	0	0	0	0	0	0	0	0	0	0	0	0	0	0	0	0
0	0	0	0	0	0	0	0	0	0	0	0	0	0	0	0	0	0	0	0	0	0	0	0	0	0	0	0	0	0	0
0	0	0	0	0	0	0	0	0	0	0	0	0	0	0	0	0	0	0	0	0	0	0	0	0	0	0	0	0	0	0
0	0	0	0	0	0	0	0	0	0	0	0	0	0	0	0	0	0	0	0	0	0	0	0	0	0	0	0	0	0	0
0	0	0	0	0	0	0	0	0	0	0	0	0	0	0	0	0	0	0	0	0	0	0	0	0	0	0	0	0	0	0
0	0	0	0	0	0	0	0	0	0	0	0	0	0	0	0	0	0	0	0	0	0	0	0	0	0	0	0	0	0	0
0	0	0	0	0	0	0	0	0	0	0	0	0	0	0	0	0	0	0	0	0	0	0	0	0	0	0	0	0	0	0
0	0	0	0	0	0	0	0	0	0	0	0	0	0	0	0	0	0	0	0	0	0	0	0	0	0	0	0	0	0	0
0	0	0	0	0	0	0	0	0	0	0	0	0	0	0	0	0	0	0	0	0	0	0	0	0	0	0	0	0	0	0
0	0	0	0	0	0	0	0	0	0	0	0	0	0	0	0	0	0	0	0	0	0	0	0	0	0	0	0	0	0	0
0	0	0	0	0	0	0	0	0	0	0	0	0	0	0	0	0	0	0	0	0	0	0	0	0	0	0	0	0	0	0
0	0	0	0	0	0	0	0	0	0	0	0	0	0	0	0	0	0	0	0	0	0	0	0	0	0	0	0	0	0	0
0	0	0	0	0	0	0	0	0	0	0	0	0	0	0	0	0	0	0	0	0	0	0	0	0	0	0	0	0	0	0
0	0	0	0	0	0	0	0	0	0	0	0	0	0	0	0	0	0	0	0	0	0	0	0	0	0	0	0	0	0	0
0	0	0	0	0	0	0	0	0	0	0	0	0	0	0	0	0	0	0	0	0	0	0	0	0	0	0	0	0	0	0
0	0	0	0	0	0	0	0	0	0	0	0	0	0	0	0	0	0	0	0	0	0	0	0	0	0	0	0	0	0	0
0	0	0	0	0	0	0	0	0	0	0	0	0	0	0	0	0	0	0	0	0	0	0	0	0	0	0	0	0	0	0
0	0	0	0	0	0	0	0	0	0	0	0	0	0	0	0	0	0	0	0	0	0	0	0	0	0	0	0	0	0	0
0	0	0	0	0	0	0	0	0	0	0	0	0	0	0	0	0	0	0	0	0	0	0	0	0	0	0	0	0	0	0
0	0	0	0	0	0	0	0	0	0	0	0	0	0	0	0	0	0	0	0	0	0	0	0	0	0	0	0	0	0	0
0	0	0	0	0	0	0	0	0	0	0	0	0	0	0	0	0	0	0	0	0	0	0	0	0	0	0	0	0	0	0
0	0	0	0	0	0	0	0	0	0	0	0	0	0	0	0	0	0	0	0	0	0	0	0	0	0	0	0	0	0	0
0	0	0	0	0	0	0	0	0	0	0	0	0	0	0	0	0	0	0	0	0	0	0	0	0	0	0	0	0	0	0
0	0	0	0	0	0	0	0	0	0	0	0	0	0	0	0	0	0	0	0	0	0	0	0	0	0	0	0	0	0	0
0	0	0	0	0	0	0	0	0	0	0	0	0	0	0	0	0	0	0	0	0	0	0	0	0	0	0	0	0	0	0
0	0	0	0	0	0	0	0	0	0	0	0	0	0	0	0	0	0	0	0	0	0	0	0	0	0	0	0	0	0	0
0	0	0	0	0	0	0	0	0	0	0	0	0	0	0	0	0	0	0	0	0	0	0	0	0	0	0	0	0	0	0
0	0	0	0	0	0	0	0	0	0	0	0	0	0	0	0	0	0	0	0	0	0	0	0	0	0	0	0	0	0	0
0	0	0	0	0	0	0	0	0	0	0	0	0	0	0	0	0	0	0	0	0	0	0	0	0	0	0	0	0	0	0
0	0	0	0	0	0	0	0	0	0	0	0	0	0	0	0	0	0	0	0	0	0	0	0	0	0	0	0	0	0	0
0	0	0	0	0	0	0	0	0	0	0	0	0	0	0	0	0	0	0	0	0	0	0	0	0	0	0	0	0	0	0
0	0	0	0	0	0	0	0	0	0	0	0	0	0	0	0	0	0	0	0	0	0	0	0	0	0	0	0	0	0	0
0	0	0	0	0	0	0	0	0	0	0	0	0	0	0	0	0	0	0	0	0	0	0	0	0	0	0	0	0	0	0
0	0	0	0	0	0	0	0	0	0	0	0	0	0	0	0	0	0	0	0	0	0	0	0	0	0	0	0	0	0	0
0	0	0	0	0	0	0	0	0	0	0	0	0	0	0	0	0	0	0	0	0	0	0	0	0	0	0	0	0	0	0
0	0	0	0	0	0	0	0	0	0	0	0	0	0	0	0	0	0	0	0	0	0	0	0	0	0	0	0	0	0	0
0	0	0	0	0	0	0	0	0	0	0	0	0	0	0	0	0	0	0	0	0	0	0	0	0	0	0	0	0	0	0
0	0	0	0	0	0	0	0	0	0	0	0	0	0	0	0	0	0	0	0	0	0	0	0	0	0	0	0	0	0	0
0	0	0	0	0	0	0	0	0	0	0	0	0	0	0	0	0	0	0	0	0	0	0	0	0	0	0	0	0	0	0
0	0	0	0	0	0	0	0	0	0	0	0	0	0	0	0	0	0	0	0	0	0	0	0	0	0	0	0	0	0	0
0	0	0	0	0	0	0	0	0	0	0	0	0	0	0	0	0	0	0	0	0	0	0	0	0	0	0	0	0	0	0
0	0	0	0	0	0	0	0	0	0	0	0	0	0	0	0	0	0	0	0	0	0	0	0	0	0	0	0	0	0	0
0	0	0	0	0	0	0	0	0	0	0	0	0	0	0	0	0	0	0	0	0	0	0	0	0	0	0	0	0	0	0
0	0	0	0	0	0	0	0	0	0	0	0	0	0	0	0	0	0	0	0	0	0	0	0	0	0	0	0	0	0	0
0	0	0	0	0	0	0	0	0	0	0	0	0	0	0	0	0	0	0	0	0	0	0	0	0	0	0	0	0	0	0
0	0	0	0	0	0	0	0	0	0	0	0	0	0	0	0	0	0	0	0	0	0	0	0	0	0	0	0	0	0	0
0	0	0	0	0	0	0	0	0	0	0	0	0	0	0	0	0	0	0	0	0	0	0	0	0	0	0	0	0	0	0
0	0	0	0	0	0	0	0	0	0	0	0	0	0	0	0	0	0	0	0	0	0	0	0	0	0	0	0	0	0	0
0	0	0	0	0	0	0	0	0	0	0	0	0	0	0	0	0	0	0	0	0	0	0	0	0	0	0	0	0	0	0
0	0	0	0	0	0	0	0	0	0	0	0	0	0	0	0	0	0	0	0	0	0	0	0	0	0	0	0	0	0	0
0	0	0	0	0	0	0	0	0	0	0	0	0	0	0	0	0	0	0	0	0	0	0	0	0	0	0	0	0	0	0
0	0	0	0	0	0	0	0	0	0	0	0	0	0	0	0	0	0	0	0	0	0	0	0	0	0	0	0	0	0	0
0	0	0	0	0	0	0	0	0	0	0	0	0	0	0	0	0	0	0	0	0	0	0	0	0	0	0	0	0	0	0
0	0	0	0	0	0	0	0	0	0	0	0	0	0	0	0	0	0	0	0	0	0	0	0	0	0	0	0	0	0	0
0	0	0	0	0	0	0	0	0	0	0	0	0	0	0	0	0	0	0	0	0	0	0	0	0	0	0	0	0	0	0
0	0	0	0	0	0	0	0	0	0	0	0	0	0	0	0	0	0	0	0	0	0	0	0	0	0	0	0	0	0	0
0	0	0	0	0	0	0	0	0	0	0	0	0	0	0	0	0	0	0	0	0	0	0	0	0	0	0	0	0	0	0
0	0	0	0	0	0	0	0	0	0	0	0	0	0	0	0	0	0	0	0	0	0	0	0	0	0	0	0	0	0	0
0	0	0	0	0	0	0	0	0	0	0	0	0	0	0	0	0	0	0	0	0	0	0	0	0	0	0	0	0	0	0
0	0	0	0	0	0	0	0	0	0	0	0	0	0	0	0	0	0	0	0	0	0	0	0	0	0	0	0	0	0	0
0	0	0	0	0	0	0	0	0	0	0	0	0	0	0	0	0	0	0	0	0	0	0	0	0	0	0	0	0	0	0
0	0	0	0	0	0	0	0	0	0	0	0	0	0	0	0	0	0	0	0	0	0	0	0	0	0	0	0	0	0	0
0	0	0	0	0	0	0	0	0	0	0	0	0	0	0	0	0	0	0	0	0	0	0	0	0	0	0	0	0	0	0
0	0	0	0	0	0	0	0	0	0	0	0	0	0	0	0	0	0	0	0	0	0	0	0	0	0	0	0	0	0	0
0	0	0	0	0	0	0	0	0	0	0	0	0	0	0	0	0	0	0	0	0	0	0	0	0	0	0	0	0	0	0
0	0	0	0	0	0	0	0	0	0	0	0	0	0	0	0	0	0	0	0	0	0	0	0	0	0	0	0	0	0	0
0	0	0	0	0	0	0	0	0	0	0	0	0	0	0	0	0	0	0	0	0	0	0	0	0	0	0	0	0	0	0
0	0	0	0	0	0	0	0	0	0	0	0	0	0	0	0	0	0	0	0	0	0	0	0	0	0	0	0	0	0	0
0	0	0	0	0	0	0	0	0	0	0	0	0	0	0	0	0	0	0	0	0	0	0	0	0	0	0	0	0	0	0
0	0	0	0	0	0	0	0	0	0	0	0	0	0	0	0	0	0	0	0	0	0	0	0	0	0	0	0	0	0	0
0	0	0	0	0	0	0	0	0	0	0	0	0	0	0	0	0	0	0	0	0	0	0	0	0	0	0	0	0	0	0
0	0	0	0	0	0	0	0	0	0	0	0	0	0	0	0	0	0	0	0	0	0	0	0	0	0	0	0	0	0	0
0	0	0	0	0	0	0	0	0	0	0	0	0	0	0	0	0	0	0	0	0	0	0	0	0	0	0	0	0	0	0
0	0	0	0	0	0	0	0	0	0	0	0	0	0	0	0	0	0	0	0	0	0	0	0	0	0	0	0	0	0	0
0	0	0	0	0	0	0	0	0	0	0	0	0	0	0	0	0	0	0	0	0	0	0	0	0	0	0	0	0	0	0
0	0	0	0	0	0	0	0	0	0	0	0	0	0	0	0	0	0	0	0	0	0	0	0	0	0	0	0	0	0	0
0	0	0	0	0	0	0	0	0	0	0	0	0	0	0	0	0	0	0	0	0	0	0	0	0	0	0	0	0	0	0
0	0	0	0	0	0	0	0	0	0	0	0	0	0	0	0	0	0	0	0	0	0	0	0	0	0	0	0	0	0	0
0	0	0	0	0	0	0	0	0	0	0	0	0	0	0	0	0	0	0	0	0	0	0	0	0	0	0	0	0	0	0
0	0	0	0	0	0	0	0	0	0	0	0	0	0	0	0	0	0	0	0	0	0	0	0	0	0	0	0	0	0	0
0	0	0	0	0	0	0	0	0	0	0	0	0	0	0	0	0	0	0	0	0	0	0	0	0	0	0	0	0	0	0
0	0	0	0	0	0	0	0	0	0	0	0	0	0	0	0	0	0	0	0	0	0	0	0	0	0	0	0	0	0	0
0	0	0	0	0	0	0	0	0	0	0	0	0	0	0	0	0	0	0	0	0	0	0	0	0	0	0	0	0	0	0
0	0	0	0	0	0	0	0	0	0	0	0	0	0	0	0	0	0	0	0	0	0	0	0	0	0	0	0	0	0	0
0	0	0	0	0	0	0	0	0	0	0	0	0	0	0	0	0	0	0	0	0	0	0	0	0	0	0	0	0	0	0
0	0	0	0	0	0	0	0	0	0	0	0	0	0	0	0	0	0	0	0	0	0	0	0	0	0	0	0	0	0	0
0	0	0	0	0	0	0	0	0	0	0	0	0	0	0	0	0	0	0	0	0	0	0	0	0	0	0	0	0	0	0
0	0	0	0	0	0	0	0	0	0	0	0	0	0	0	0	0	0	0	0	0	0	0	0	0	0	0	0	0	0	0
0	0	0	0	0	0	0	0	0	0	0	0	0	0	0	0	0	0	0	0	0	0	0	0	0	0	0	0	0	0	0
0	0	0	0	0	0	0	0	0	0	0	0	0	0	0	0	0	0	0	0	0	0	0	0	0	0	0	0	0	0	0
0	0	0	0	0	0	0	0	0	0	0	0	0	0	0	0	0	0	0	0	0	0	0	0	0	0	0	0	0	0	0
0	0	0	0	0	0	0	0	0	0	0	0	0	0	0	0	0	0	0	0	0	0	0	0	0	0	0	0	0	0	0
0	0	0	0	0	0	0	0	0	0	0	0	0	0	0	0	0	0	0	0	0	0	0	0	0	0	0	0	0	0	0
0	0	0	0	0	0	0	0	0	0	0	0	0	0	0	0	0	0	0	0	0	0	0	0	0	0	0	0	0	0	0
0	0	0	0	0	0	0	0	0	0	0	0	0	0	0	0	0	0	0	0	0	0	0	0	0	0	0	0	0	0	0
0	0	0	0	0	0	0	0	0	0	0	0	0	0	0	0	0	0	0	0	0	0	0	0	0	0	0	0	0	0	0
0	0	0	0	0	0	0	0	0	0	0	0	0	0	0	0	0	0	0	0	0	0	0	0	0	0	0	0	0	0	0
0	0	0	0	0	0	0	0	0	0	0	0	0	0	0	0	0	0	0	0	0	0	0	0	0	0	0	0	0	0	0
0	0	0	0	0	0	0	0	0	0	0	0	0	0	0	0	0	0	0	0	0	0	0	0	0	0	0	0	0	0	0
0	0	0	0	0	0	0	0	0	0	0	0	0	0	0	0	0	0	0	0	0	0	0	0	0	0	0	0	0	0	0
0	0	0	0	0	0	0	0	0	0	0	0	0	0	0	0	0	0	0	0	0	0	0	0	0	0	0	0	0	0	0
0	0	0	0	0	0	0	0	0	0	0	0	0	0	0	0	0	0	0	0	0	0	0	0	0	0	0	0	0	0	0
0	0	0	0	0	0	0	0	0	0	0	0	0	0	0	0	0	0	0	0	0	0	0	0	0	0	0	0	0	0	0
0	0	0	0	0	0	0	0	0	0	0	0	0	0	0	0	0	0	0	0	0	0	0	0	0	0	0	0	0	0	0
0	0	0	0	0	0	0	0	0	0	0	0	0	0	0	0	0	0	0	0	0	0	0	0	0	0	0	0	0	0	0
0	0	0	0	0	0	0	0	0	0	0	0	0	0	0	0	0	0	0	0	0	0	0	0	0	0	0	0	0	0	0
0	0	0	0	0	0	0	0	0	0	0	0	0	0	0	0	0	0	0	0	0	0	0	0	0	0	0	0	0	0	0
0	0	0	0	0	0	0	0	0	0	0	0	0	0	0	0	0	0	0	0	0	0	0	0	0	0	0	0	0	0	0
0	0	0	0	0	0	0	0	0	0	0	0	0	0	0	0	0	0	0	0	0	0	0	0	0	0	0	0	0	0	0
0	0	0	0	0	0	0	0	0	0	0	0	0	0	0	0	0	0	0	0	0	0	0	0	0	0	0	0	0	0	0
0	0	0	0	0	0	0	0	0	0	0	0	0	0	0	0	0	0	0	0	0	0	0	0	0	0	0	0	0	0	0
0	0	0	0	0	0	0	0	0	0	0	0	0	0	0	0	0	0	0	0	0	0	0	0	0	0	0	0	0	0	0
0	0	0	0	0	0	0	0	0	0	0	0	0	0	0	0	0	0	0	0	0	0	0	0	0	0	0	0	0	0	0
0	0	0	0	0	0	0	0	0	0	0	0	0	0	0	0	0	0	0	0	0	0	0	0	0	0	0	0	0	0	0
0	0	0	0	0	0	0	0	0	0	0	0	0	0	0	0	0	0	0	0	0	0	0	0	0	0	0	0	0	0	0
0	0	0	0	0	0	0	0	0	0	0	0	0	0	0	0	0	0	0	0	0	0	0	0	0	0	0	0	0	0	0
0	0	0	0	0	0	0	0	0	0	0	0	0	0	0	0	0	0	0	0	0	0	0	0	0	0	0	0	0	0	0
0	0	0	0	0	0	0	0	0	0	0	0	0	0	0	0	0	0	0	0	0	0	0	0	0	0	0	0	0	0	0
0	0	0	0	0	0	0	0	0	0	0	0	0	0	0	0	0	0	0	0	0	0	0	0	0	0	0	0	0	0	0
0	0	0	0	0	0	0	0	0	0	0	0	0	0	0	0	0	0	0	0	0	0	0	0	0	0	0	0	0	0	0
0	0	0	0	0	0	0	0	0	0	0	0	0	0	0	0	0	0	0	0	0	0	0	0	0	0	0	0	0	0	0
0	0	0	0	0	0	0	0	0	0	0	0	0	0	0	0	0	0	0	0	0	0	0	0	0	0	0	0	0	0	0
0	0	0	0	0	0	0	0	0	0	0	0	0	0	0	0	0	0	0	0	0	0	0	0	0	0	0	0	0	0	0
0	0	0	0	0	0	0	0	0	0	0	0	0	0	0	0	0	0	0	0	0	0	0	0	0	0	0	0	0	0	0
0	0	0	0	0	0	0	0	0	0	0	0	0	0	0	0	0	0	0	0	0	0	0	0	0	0	0	0	0	0	0
0	0	0	0	0	0	0	0	0	0	0	0	0	0	0	0	0	0	0	0	0	0	0	0	0	0	0	0	0	0	0
0	0	0	0	0	0	0	0	0	0	0	0	0	0	0	0	0	0	0	0	0	0	0	0	0	0	0	0	0	0	0
0	0	0	0	0	0	0	0	0	0	0	0	0	0	0	0	0	0	0	0	0	0	0	0	0	0	0	0	0	0	0
0	0	0	0	0	0	0	0	0	0	0	0	0	0	0	0	0	0	0	0	0	0	0	0	0	0	0	0	0	0	0
0	0	0	0	0	0	0	0	0	0	0	0	0	0	0	0	0	0	0	0	0	0	0	0	0	0	0	0	0	0	0
0	0	0	0	0	0	0	0	0	0	0	0	0	0	0	0	0	0	0	0	0	0	0	0	0	0	0	0	0	0	0
0	0	0	0	0	0	0	0	0	0	0	0	0	0	0	0	0	0	0	0	0	0	0	0	0	0	0	0	0	0	0
0	0	0	0	0	0	0	0	0	0	0	0	0	0	0	0	0	0	0	0	0	0	0	0	0	0	0	0	0	0	0
0	0	0	0	0	0	0	0	0	0	0	0	0	0	0	0	0	0	0	0	0	0	0	0	0	0	0	0	0	0	0
0	0	0	0	0	0	0	0	0	0	0	0	0	0	0	0	0	0	0	0	0	0	0	0	0	0	0	0	0	0	0
0	0	0	0	0	0	0	0	0	0	0	0	0	0	0	0	0	0	0	0	0	0	0	0	0	0	0	0	0	0	0
0	0	0	0	0	0	0	0	0	0	0	0	0	0	0	0	0	0	0	0	0	0	0	0	0	0	0	0	0	0	0
0	0	0	0	0	0	0	0	0	0	0	0	0	0	0	0	0	0	0	0	0	0	0	0	0	0	0	0	0	0	0
0	0	0	0	0	0	0	0	0	0	0	0	0	0	0	0	0	0	0	0	0	0	0	0	0	0	0	0	0	0	0
0	0	0	0	0	0	0	0	0	0	0	0	0	0	0	0	0	0	0	0	0	0	0	0	0	0	0	0	0	0	0
0	0	0	0	0	0	0	0	0	0	0	0	0	0	0	0	0	0	0	0	0	0	0	0	0	0	0	0	0	0	0
0	0	0	0	0	0	0	0	0	0	0	0	0	0	0	0	0	0	0	0	0	0	0	0	0	0	0	0	0	0	0
0	0	0	0	0	0	0	0	0	0	0	0	0	0	0	0	0	0	0	0	0	0	0	0	0	0	0	0	0	0	0
0	0	0	0	0	0	0	0	0	0	0	0	0	0	0	0	0	0	0	0	0	0	0	0	0	0	0	0	0	0	0
0	0	0	0	0	0	0	0	0	0	0	0	0	0	0	0	0	0	0	0	0	0	0	0	0	0	0	0	0	0	0
0	0	0	0	0	0	0	0	0	0	0	0	0	0	0	0	0	0	0	0	0	0	0	0	0	0	0	0	0	0	0
0	0	0	0	0	0	0	0	0	0	0	0	0	0	0	0	0	0	0	0	0	0	0	0	0	0	0	0	0	0	0
0	0	0	0	0	0	0	0	0	0	0	0	0	0	0	0	0	0	0	0	0	0	0	0	0	0	0	0	0	0	0
0	0	0	0	0	0	0	0	0	0	0	0	0	0	0	0	0	0	0	0	0	0	0	0	0	0	0	0	0	0	0
0	0	0	0	0	0	0	0	0	0	0	0	0	0	0	0	0	0	0	0	0	0	0	0	0	0	0	0	0	0	0
0	0	0	0	0	0	0	0	0	0	0	0	0	0	0	0	0	0	0	0	0	0	0	0	0	0	0	0	0	0	0
0	0	0	0	0	0	0	0	0	0	0	0	0	0	0	0	0	0	0	0	0	0	0	0	0	0	0	0	0	0	0
[truncated: 1,000 more rows]
