# Supplementary material for: A modified shuffled frog leaping algorithm with inertia weight
Source: Sci Rep. 2024 Feb 20;14:4146. doi: 10.1038/s41598-024-51306-1 (PMC11224354; doi:10.1038/s41598-024-51306-1)
Supplement: Supplementary file 1 — Supplementary Information. [file 41598_2024_51306_MOESM1_ESM.zip › data/F2/MSFLA_Q_7.xls]

## Sheet: Sheet1
0.0249751	2.14223	-0.159899	0.130051	-0.572375	0.393191	0.291698	-0.511556	0.469606	-0.0818406	0.171303	-0.0371875	-0.22897	-0.0990993	-0.317402	-0.0418678	0.094742	0.171492	0.026251	-0.299531	-0.125398	0.168344	-0.220223	-0.0611264	0.0862048	-0.0298333	-0.619863	0.116817	-0.112087	-0.00497475	7.81014
-7.56389e-05	0.0157769	0.00543058	-0.0108293	-0.00788227	-0.00548631	-0.00121404	-0.118704	0.0313089	-0.00667463	-0.00930443	0.00491633	0.016409	0.0110619	-0.0115321	0.0183756	0.00420562	-0.0146694	0.0188915	0.0149767	-0.133506	0.0279424	0.0453655	0.00636169	-0.012737	0.010068	0.000351847	0.115904	0.00553773	0.00433566	0.689835
-0.00212882	0.000683742	-0.00357427	-0.00162315	0.000127686	6.5915e-05	-0.00121221	0.00362994	0.00079504	0.00038141	-0.000105282	0.00025183	-0.00015428	0.000126666	0.00682504	-0.00238677	-0.00240406	8.56379e-05	-0.000907409	-0.000718253	-1.22678e-05	0.000473532	-0.00211556	-0.00441413	-0.00275511	0.000352841	-0.00477859	-1.64659e-05	-0.00377271	-0.00170762	0.0485862
2.47079e-05	0.000150958	-0.000161013	-2.82877e-05	8.52601e-07	0.00114967	-6.16196e-05	-1.08467e-05	-6.39995e-05	1.29778e-05	0.000457889	2.11659e-05	-0.000267763	-0.000127808	-0.000130325	-6.13519e-05	2.04065e-05	-0.00011883	-0.000148309	-0.000164951	-1.68946e-05	4.19748e-05	-0.000448099	0.000173105	3.52513e-05	-0.000514887	-0.000367095	-0.000151424	-9.20373e-06	0.000204898	0.00514657
3.54036e-05	4.55059e-06	2.77201e-06	1.20675e-06	1.5626e-05	7.3892e-05	5.91348e-06	2.15092e-06	2.2596e-07	-6.98426e-06	1.99762e-05	-4.51111e-07	8.70365e-06	4.6624e-05	-4.71939e-05	9.76128e-06	5.38464e-06	2.51267e-06	-1.28342e-05	1.27857e-05	5.43073e-05	-5.15029e-06	-4.0563e-05	4.74539e-06	-3.09686e-05	1.00421e-05	8.75088e-06	-3.94642e-06	2.93821e-05	-4.28014e-06	0.000507089
4.24805e-07	4.54391e-07	2.54854e-07	6.04586e-08	-7.27311e-06	1.15635e-07	-4.38302e-09	-4.07287e-08	-3.10239e-07	7.40959e-07	-3.52253e-06	2.00344e-06	3.02839e-06	-1.81501e-07	-2.35574e-07	-1.18305e-06	-2.76366e-07	2.30624e-06	-3.18137e-09	1.71312e-06	-6.73882e-06	7.79475e-07	-1.97635e-06	-3.64323e-07	5.22602e-08	-6.62641e-08	1.941e-06	-8.28792e-07	-3.37687e-06	-1.20427e-08	4.02691e-05
-1.6546e-08	3.74e-08	5.30415e-08	2.84611e-08	2.29307e-08	6.51778e-08	3.40619e-07	6.28521e-08	-3.25473e-08	4.69177e-09	-3.57717e-07	1.57503e-07	-1.15805e-07	2.90824e-08	1.20623e-07	-1.15915e-08	4.4975e-08	3.3517e-08	3.17524e-07	7.44474e-09	-1.95486e-07	3.1244e-07	-8.84766e-08	6.5085e-08	1.19782e-07	-2.9622e-10	2.94275e-08	1.34358e-07	1.8102e-07	-4.64794e-08	3.0329e-06
3.88934e-09	-5.12115e-09	1.52797e-09	-7.84086e-10	-6.0353e-09	6.026e-08	-1.50808e-09	-7.33063e-08	-2.48219e-08	-7.49455e-09	-3.37134e-08	1.20159e-08	7.03392e-09	-1.67852e-08	-4.60463e-10	4.86726e-09	2.84105e-09	-8.56433e-09	5.73875e-09	3.2141e-10	-3.20126e-09	-9.62908e-09	-6.5892e-09	4.02475e-10	-2.14851e-09	3.67963e-09	1.10345e-09	-5.43205e-09	-2.07135e-09	-8.15834e-10	3.12163e-07
-8.48167e-11	2.09006e-10	8.07763e-10	1.03645e-09	-2.18614e-10	2.42936e-09	-1.42359e-09	1.40578e-10	1.2146e-09	2.01419e-10	-1.87697e-10	3.91411e-10	-4.88719e-10	1.94651e-10	-2.56779e-09	4.461e-10	-1.91136e-10	2.44612e-09	-2.65921e-09	-7.35126e-11	4.26457e-10	1.09923e-09	-7.03872e-10	1.02856e-09	7.05428e-10	4.65871e-10	-6.41661e-10	1.99289e-09	-3.82356e-09	-8.43373e-12	2.83085e-08
2.84056e-11	-4.24389e-11	3.5593e-11	-2.79765e-11	-8.34381e-12	-4.71688e-11	4.56847e-11	-3.73742e-12	-8.4943e-11	1.02808e-10	-3.07911e-11	3.05181e-11	9.41882e-12	7.85263e-11	4.25548e-11	-1.95651e-11	-2.31481e-12	2.53306e-11	-3.9652e-11	-2.85171e-10	1.55766e-11	1.52551e-11	8.72346e-12	3.27755e-10	2.38338e-12	-1.19626e-10	2.60564e-10	-6.55164e-11	2.95077e-11	6.84171e-11	1.90427e-09
-9.71272e-12	-3.50132e-12	2.58643e-12	-3.55925e-13	1.01801e-11	-2.92184e-12	1.16295e-12	1.17626e-11	-4.15916e-12	1.68232e-11	1.79155e-11	8.99531e-12	-1.51292e-12	2.47237e-11	-6.87822e-12	-2.09994e-11	8.8054e-12	3.94238e-11	-4.38316e-12	1.37525e-11	-6.32777e-13	4.2131e-12	-4.09684e-12	2.34759e-11	-9.62664e-12	-4.36265e-12	-9.10462e-12	5.83287e-12	-1.30101e-12	4.84404e-12	2.78047e-10
-1.68568e-13	-6.25951e-13	3.07587e-13	-7.67348e-13	2.17161e-13	-7.9678e-14	2.61586e-12	-1.67619e-12	1.23139e-13	-2.44946e-13	9.31529e-14	-1.89495e-15	-1.58842e-13	-1.6965e-13	-1.27136e-14	-4.83927e-13	9.58259e-13	5.81506e-13	1.77007e-11	2.47413e-12	-2.77198e-13	-5.37616e-14	-3.7236e-13	1.63418e-12	-1.81524e-12	5.68975e-14	-1.18644e-13	-4.54299e-13	2.56025e-12	-3.8614e-13	3.71902e-11
2.07385e-14	-1.8464e-14	-2.7522e-14	-2.74864e-14	-6.69657e-14	-4.36428e-14	-1.91978e-14	-1.72522e-14	-7.34198e-15	-2.59284e-14	-3.31841e-15	1.17313e-13	1.46354e-13	-3.68384e-13	2.52728e-14	-8.60705e-14	4.24481e-14	-2.29752e-15	-1.64486e-14	-1.74164e-14	3.27166e-14	3.46215e-14	-4.11101e-14	7.75817e-13	-4.75121e-15	-4.76582e-14	-1.09801e-13	7.75508e-14	2.42235e-14	1.59162e-15	2.24971e-12
1.86299e-15	8.49323e-15	3.42747e-16	-2.55779e-14	-6.90494e-15	-8.03773e-15	-3.29688e-16	-2.12661e-14	-3.4984e-15	3.65668e-14	-5.90263e-16	-7.63317e-15	-6.70753e-15	8.18965e-15	2.04269e-15	-5.41002e-14	2.41176e-15	3.89015e-15	3.4655e-15	1.1554e-15	2.71848e-15	-3.24046e-15	1.44533e-16	-3.37912e-15	-9.90511e-15	-3.42731e-15	9.91286e-15	3.29656e-14	-1.05388e-15	2.06981e-15	2.71884e-13
-1.57192e-16	2.23688e-16	3.21724e-16	2.77632e-17	1.31746e-15	-1.07693e-15	-1.34765e-16	-3.80984e-16	-3.04044e-17	-1.27654e-17	4.28111e-16	-7.83155e-16	1.2528e-15	1.6476e-16	1.45191e-16	-1.56896e-16	-2.74998e-16	3.87708e-17	-5.18784e-17	2.70535e-15	9.2432e-17	-5.10906e-18	8.51568e-16	-5.72254e-16	-4.42142e-16	-3.31256e-15	-2.60718e-15	-1.93564e-16	1.08116e-18	1.78435e-16	1.79419e-14
1.20853e-16	-9.59484e-17	-8.08558e-18	1.97111e-17	-6.39642e-17	-4.36887e-17	3.618e-17	-2.67253e-16	-2.31819e-18	2.03611e-16	-3.44161e-17	8.82497e-18	2.04414e-17	1.22403e-17	-8.94476e-17	-1.71771e-17	2.86875e-17	2.37017e-17	-6.20301e-17	-9.1985e-17	-1.98784e-17	-7.53097e-17	1.31746e-16	-2.99304e-16	4.87993e-17	3.50406e-17	-2.01154e-17	1.20917e-16	1.54945e-16	6.71223e-18	2.16333e-15
2.4063e-17	2.87251e-18	-9.07046e-19	-9.7946e-19	-1.58498e-18	1.00306e-18	4.95161e-18	7.34385e-19	-1.58912e-18	9.12628e-19	-8.71094e-19	-1.60827e-18	4.36368e-19	5.73263e-18	-3.13286e-17	5.14884e-19	-6.63391e-18	1.52974e-17	-2.88254e-18	5.72243e-18	1.73219e-19	-5.78413e-18	1.74115e-17	-2.50271e-18	-9.10511e-19	-2.03189e-18	-1.42412e-18	6.91703e-19	3.16247e-19	-2.02743e-18	1.43899e-16
-9.42005e-19	-2.04196e-20	4.02099e-19	-8.20649e-19	-2.52403e-19	-1.59592e-19	7.17985e-20	-1.69141e-19	2.40996e-18	-1.5568e-19	-5.48016e-20	1.4464e-19	-4.15647e-19	1.36833e-18	2.54776e-19	1.1753e-18	-3.1887e-19	2.88769e-19	3.51838e-19	4.59869e-19	-7.48783e-20	-1.65513e-19	-5.46153e-20	-1.42653e-19	-1.68382e-19	-1.61079e-19	-2.39866e-19	3.74178e-18	-6.78701e-20	-3.81255e-18	1.88658e-17
-2.61535e-20	9.20397e-22	3.71283e-21	6.89331e-20	2.35134e-21	2.12126e-19	-8.59441e-20	4.59345e-20	-5.658e-20	6.79861e-22	-2.74682e-20	4.70758e-21	6.87104e-20	1.44481e-20	5.14753e-20	-4.02017e-20	5.20258e-21	-3.895e-20	-2.87683e-20	-1.08502e-20	4.0787e-21	8.42347e-21	-2.04935e-20	6.53604e-21	-1.45608e-19	-1.94866e-20	-2.12206e-20	-1.49684e-20	8.31689e-21	-2.71008e-20	1.07035e-18
2.62886e-21	2.94858e-23	4.50807e-21	2.20434e-21	-1.54881e-20	-1.07326e-21	-8.96864e-21	-1.53545e-21	6.26694e-21	2.49969e-22	7.04651e-21	9.00112e-21	1.05168e-21	3.45809e-23	-4.27031e-21	-1.94932e-22	5.37931e-23	-6.47133e-21	6.63638e-22	-1.86518e-21	-7.0473e-22	9.39148e-22	3.31129e-21	-2.48804e-21	-3.37196e-21	-6.77525e-21	1.78475e-21	3.54567e-20	5.34777e-22	3.66125e-21	1.32634e-19
-9.81845e-22	-2.67082e-22	1.09371e-23	-4.96413e-22	-1.63522e-22	-6.48729e-23	1.61577e-21	1.03026e-22	3.73939e-22	-3.22531e-21	3.69262e-23	3.73353e-22	-4.40812e-22	2.21445e-22	-1.65604e-22	-1.08379e-22	2.38208e-22	1.57361e-23	-1.19478e-22	1.79221e-22	9.28364e-22	-1.79784e-22	-4.69172e-22	1.55736e-21	-1.01247e-21	-1.52718e-22	4.57807e-23	1.62357e-23	-9.85495e-25	1.08143e-22	1.36729e-20
-1.24958e-24	-1.57355e-23	-8.41929e-23	3.71454e-23	-4.77682e-23	5.06486e-23	7.67064e-26	-1.16853e-23	7.40442e-24	3.29957e-23	-2.9224e-22	2.52336e-24	-9.31144e-24	3.01438e-24	1.10129e-22	4.42186e-23	-8.56145e-24	9.22422e-23	5.23708e-23	-4.24009e-23	3.18385e-23	-2.24671e-23	-1.45006e-23	-2.32665e-23	-3.82345e-24	-1.70008e-22	-3.01034e-23	5.57368e-23	9.27118e-24	-2.44561e-23	1.33139e-21
-1.82279e-24	6.27299e-25	-4.51641e-25	4.01009e-24	3.53778e-24	-1.47073e-23	1.5659e-23	-7.04312e-24	8.99207e-24	1.84607e-24	7.07446e-25	1.46357e-25	2.22669e-24	-1.36082e-24	-3.75858e-25	-1.12715e-24	-1.17079e-23	7.57374e-24	3.13118e-24	-8.10503e-24	7.68849e-25	-1.0453e-24	9.11878e-24	-3.85276e-24	2.29802e-23	-7.47356e-25	2.36402e-25	1.0753e-25	9.89609e-25	-4.55557e-25	1.35462e-22
-5.16846e-26	-5.10484e-25	1.52457e-24	3.68583e-25	1.25157e-26	-3.36833e-24	-1.03479e-24	8.43361e-26	-9.46522e-26	-1.28887e-26	-2.76804e-25	-7.8402e-26	1.72483e-24	-4.45298e-26	1.22487e-25	-3.7779e-26	-1.31393e-25	-2.29197e-25	-3.21965e-26	9.81636e-25	-9.36319e-25	-4.51524e-27	-7.6647e-25	-3.55221e-25	1.75124e-25	8.71099e-26	1.90005e-26	-7.95033e-26	1.89108e-26	-7.22303e-25	1.38866e-23
2.22223e-25	9.34455e-26	-8.43318e-27	2.76603e-26	3.03107e-25	-2.87554e-27	2.84306e-26	-1.01936e-28	-2.9297e-28	2.05111e-26	1.11303e-26	-2.54051e-27	7.77946e-26	6.42723e-26	-5.12773e-26	-6.56293e-26	3.17785e-27	7.18024e-26	-3.41663e-26	-2.19381e-26	-6.22987e-27	-9.55887e-27	-1.27728e-26	2.85449e-26	-4.62922e-27	1.79161e-26	-1.07682e-26	-4.27034e-27	5.85875e-27	3.56859e-26	1.24705e-24
-1.61358e-26	-1.66127e-28	-4.34652e-27	9.75487e-27	1.07322e-27	-1.08661e-27	9.51966e-27	-4.17132e-27	3.66883e-27	1.41115e-28	1.89536e-27	8.01995e-28	1.34308e-26	-1.12451e-27	3.39738e-29	-7.54389e-27	1.59044e-28	1.90462e-28	-5.43979e-27	1.62177e-26	-7.73715e-29	-4.14429e-28	9.8619e-28	-1.16297e-27	7.47044e-28	-8.31744e-28	-3.94002e-28	-2.25962e-27	1.97997e-27	1.50866e-27	1.07264e-25
6.81516e-28	2.26789e-30	2.49119e-28	1.50465e-28	-5.51401e-29	-1.88608e-28	2.20964e-28	-1.29605e-27	2.17265e-28	3.87588e-28	4.38867e-28	2.68304e-29	2.59502e-29	-4.29112e-29	5.81598e-29	1.62878e-27	-8.54918e-28	-5.64371e-28	-2.1252e-28	-9.72256e-30	1.04108e-29	-3.34951e-29	5.41063e-29	-1.97819e-29	5.34665e-28	-2.3638e-28	-3.78115e-30	3.95566e-28	-3.31207e-29	4.88157e-29	8.68214e-27
-2.20535e-29	-4.70721e-29	3.86023e-29	9.70315e-30	-9.26e-31	2.58929e-30	2.20595e-29	3.02998e-30	-2.7015e-30	7.38804e-29	-1.33552e-29	6.8425e-30	1.28044e-30	1.31026e-29	-1.04427e-28	3.08392e-29	-2.33376e-30	-4.97299e-31	-5.86968e-30	7.56754e-30	4.28725e-29	-2.70566e-29	-1.3001e-29	1.92452e-30	-3.04326e-29	4.212e-29	-4.07545e-29	-8.03832e-30	-2.31491e-30	-2.32988e-30	6.19578e-28
-1.34589e-29	-1.35328e-31	-2.26889e-30	5.35443e-32	-1.35246e-31	-3.49892e-30	5.03984e-30	1.74628e-30	5.67266e-32	-6.65383e-31	-2.71901e-30	-1.0644e-30	-5.07318e-31	-2.21775e-30	-3.64337e-29	-6.20675e-31	-4.03704e-31	5.47599e-31	-1.76883e-29	-1.28805e-31	2.11018e-30	-4.50695e-30	-2.79731e-30	-8.54656e-31	-2.57981e-33	1.32232e-32	1.79702e-31	-5.26026e-30	1.04244e-29	-9.49226e-32	1.15635e-28
7.95387e-31	2.72532e-32	2.0092e-31	4.3399e-32	3.12943e-31	-7.37747e-33	-3.83106e-32	-1.43316e-30	1.46105e-30	3.54584e-31	1.05273e-32	-4.76817e-32	2.19536e-31	2.11072e-32	-1.88302e-31	4.25834e-31	8.31154e-33	-5.69922e-31	-1.78945e-31	-4.0604e-31	2.28025e-31	8.01375e-31	2.69624e-31	7.21077e-31	-4.85634e-31	-4.46528e-31	-6.27228e-32	4.43707e-31	-2.13252e-31	-1.84799e-30	1.22705e-29
3.35025e-32	5.10891e-34	-3.50758e-32	-7.72901e-33	2.02982e-32	-6.33992e-33	-9.4515e-33	-1.01699e-33	-4.63717e-32	1.39189e-32	-5.02159e-33	1.2964e-31	4.79252e-32	-1.61753e-31	9.92439e-33	1.46694e-32	-7.65066e-33	-2.23272e-33	-2.7738e-32	1.57074e-32	-3.87368e-33	-3.93335e-33	6.6479e-33	-1.81996e-32	-6.29671e-34	2.90263e-32	4.29459e-33	1.3987e-31	-2.07694e-32	1.31084e-32	8.3683e-31
-1.49211e-33	2.57239e-34	1.01764e-34	-1.92899e-33	-9.39377e-34	4.59903e-34	-1.32275e-33	-6.68379e-35	3.01446e-33	-1.25666e-33	-3.23927e-34	-2.88248e-33	-1.65416e-33	-3.86223e-35	1.00479e-32	-1.34095e-34	-7.92172e-35	-2.24577e-34	4.79118e-33	7.48019e-34	-6.78759e-34	3.32887e-34	-1.32293e-34	-6.80047e-33	-1.6547e-33	-8.6422e-34	-6.8116e-36	-6.29517e-33	1.2982e-33	7.67863e-34	5.05957e-32
-8.64409e-36	8.359e-35	2.26386e-35	-9.01213e-34	-5.18992e-34	3.74804e-35	-2.6598e-34	5.75493e-35	7.19026e-34	-3.73292e-34	-2.26374e-35	6.79662e-35	-1.01704e-34	-5.24271e-36	1.74076e-33	-6.45279e-34	-1.80869e-36	-1.62439e-35	-3.79646e-34	-2.2139e-35	-5.8929e-34	6.68484e-36	1.00463e-37	-1.36808e-34	-8.17267e-34	-4.09595e-34	2.45661e-34	-4.02242e-35	-2.14235e-34	-9.55074e-36	8.46125e-33
1.26575e-36	1.29013e-34	7.96314e-36	2.37392e-35	-4.16389e-35	7.15622e-36	1.9318e-36	8.19918e-36	2.42403e-35	-8.59079e-36	1.74349e-36	9.6125e-36	7.18267e-36	-6.90857e-36	-2.91225e-35	-4.22123e-37	-3.41258e-35	-1.60014e-35	-8.01164e-36	-3.63168e-36	8.55367e-36	1.21722e-35	1.37981e-35	-9.95822e-36	1.4861e-35	1.99326e-35	-6.74919e-35	4.11652e-35	2.75763e-35	-5.88671e-35	6.44877e-34
3.60213e-36	8.75072e-37	1.14793e-37	2.84793e-37	1.79641e-37	2.84011e-36	-8.4247e-39	-5.74914e-36	-7.54438e-37	2.29316e-35	-4.81933e-37	-3.27243e-37	5.33557e-37	-8.82582e-38	2.43938e-36	-1.48104e-36	1.58126e-36	8.15777e-37	2.47571e-37	1.81314e-36	-1.25373e-36	-7.96328e-37	-8.23191e-36	-4.16951e-36	-3.70267e-37	2.51256e-37	-2.47372e-36	6.63114e-37	4.40808e-37	-2.43104e-36	6.82309e-35
-5.88004e-38	8.92399e-37	4.0568e-39	-2.60359e-39	-2.78199e-38	-3.76057e-37	2.06589e-37	1.02407e-37	-1.35077e-37	2.13297e-38	-1.61438e-38	-9.11369e-39	1.57195e-38	3.18864e-38	7.69727e-39	-6.12675e-37	-1.14333e-37	1.22602e-37	3.03865e-38	2.149e-37	-2.08985e-37	4.22096e-38	-1.39418e-38	-2.11667e-37	-8.18006e-37	-1.17629e-37	8.90717e-40	-4.23852e-38	2.79015e-39	2.60885e-37	4.72198e-36
-1.06636e-38	1.16962e-39	1.60113e-38	5.14083e-41	-5.47915e-39	3.99863e-41	-2.35799e-39	9.01742e-38	6.30112e-39	-9.00356e-40	-1.26054e-38	-1.27766e-38	2.15813e-39	6.68522e-40	1.00188e-38	7.57266e-38	-8.84091e-39	-6.09819e-39	6.9146e-38	-1.52119e-38	-3.60036e-37	-1.41081e-39	-8.13072e-39	7.35222e-39	-1.4697e-39	9.32298e-39	1.85874e-39	-1.58064e-38	-7.39867e-39	-2.03145e-39	7.61217e-37
6.03772e-39	-4.70539e-40	-6.21746e-40	-7.95475e-40	-4.33926e-40	-1.17072e-41	-1.08322e-39	-1.50087e-39	2.98999e-40	5.88009e-40	8.14885e-41	-6.74325e-39	-5.02493e-39	-3.05414e-41	-8.40437e-40	-3.16506e-41	-8.14117e-41	1.15146e-39	-5.02802e-41	1.18347e-40	4.83205e-41	-3.9995e-40	-1.63573e-40	1.70396e-41	3.76025e-39	2.72378e-40	-6.11923e-40	-2.36829e-40	-2.82577e-40	-1.12664e-38	4.30553e-38
-1.51677e-41	-3.39148e-40	2.17557e-41	-3.07923e-42	-1.87168e-40	-4.70088e-41	-1.12233e-39	5.04522e-41	-1.89987e-40	8.8082e-42	3.59574e-41	7.25558e-41	-2.39618e-40	4.65593e-41	6.74394e-42	-7.67408e-41	-1.5098e-40	-1.14303e-40	-1.64194e-40	2.20335e-41	-1.75751e-40	6.03982e-41	-1.28867e-41	3.66091e-40	4.23122e-41	-2.57036e-40	-5.61292e-40	1.26448e-41	5.91495e-42	-5.55115e-44	4.40898e-39
-1.11185e-41	-2.47302e-42	1.06748e-41	5.25322e-41	1.49113e-42	-7.09528e-43	-1.36779e-42	3.6504e-42	-3.53483e-43	-2.40135e-42	-1.11786e-41	-5.19145e-42	-2.6769e-42	1.01162e-41	-3.50785e-42	1.38992e-41	-5.72883e-42	3.74295e-42	1.31709e-41	-6.93276e-42	-1.77059e-41	-9.04456e-43	1.23143e-41	8.64254e-42	2.77812e-42	-1.52889e-41	1.6625e-41	-6.42595e-42	-3.49123e-42	1.72252e-41	2.64319e-40
1.10997e-43	-1.93425e-43	-1.26531e-42	-2.27228e-43	-5.4808e-43	-3.21517e-43	1.36764e-42	1.47001e-42	2.06075e-44	5.65432e-43	2.42596e-43	3.25423e-43	-1.45574e-42	3.35683e-42	3.60485e-43	3.87545e-42	1.82827e-43	-2.02832e-42	8.75746e-43	-1.27212e-42	-5.71718e-43	6.0664e-44	-5.08365e-42	2.94776e-43	-5.44326e-43	4.68845e-44	1.28928e-42	-1.30498e-42	-1.41563e-42	1.58378e-42	3.22615e-41
2.83903e-44	1.86558e-44	2.88039e-43	1.69069e-44	7.5289e-44	6.16543e-44	-3.04707e-43	-1.90815e-43	5.48373e-44	-1.52431e-43	-2.28352e-43	-9.065e-44	1.62126e-43	-6.30343e-44	-1.06822e-43	1.79186e-45	4.65189e-44	6.34614e-44	-9.2193e-47	-1.48337e-43	-1.51945e-43	2.71298e-43	-4.57656e-45	-4.32077e-43	1.12496e-43	1.78498e-44	-3.57014e-44	1.67192e-44	-2.27659e-44	-3.57547e-43	3.52589e-42
-7.41215e-45	6.15845e-45	-3.55685e-44	1.58374e-45	2.53201e-45	-2.0985e-45	-5.09157e-45	-3.54935e-46	-4.71237e-45	9.90648e-45	-6.47228e-46	4.52473e-45	5.94361e-45	-1.83743e-44	2.8129e-45	8.71487e-44	-1.71638e-45	-2.68188e-45	-4.42422e-45	8.32063e-45	2.46794e-44	5.90417e-46	-1.04672e-45	1.58194e-46	9.91379e-46	-6.92108e-45	6.54269e-45	-1.10102e-44	8.2637e-45	-2.34042e-44	2.95621e-43
-8.58642e-46	8.49444e-46	-3.0132e-46	1.62041e-45	-2.8261e-45	8.77009e-47	-1.0321e-45	-2.66685e-45	-2.88839e-46	-2.26866e-45	5.85256e-47	-3.94537e-46	-1.30651e-46	-9.11201e-47	7.3195e-46	-5.97079e-47	4.39833e-46	2.42898e-47	-2.04032e-46	-5.02953e-46	6.52492e-46	6.00937e-46	-1.92368e-45	4.36383e-47	3.18943e-46	-3.44197e-47	-2.55292e-45	3.56369e-46	4.30565e-46	5.8368e-46	2.29353e-44
-1.91554e-46	-1.28408e-47	-1.41885e-47	-4.30755e-47	2.51985e-48	-9.4322e-48	2.63133e-46	-3.81487e-46	-1.06794e-46	-6.80211e-47	-3.82514e-47	-2.37751e-47	-8.48436e-48	6.68143e-47	-1.29779e-46	4.71021e-47	4.55028e-47	1.37098e-46	-1.82783e-48	-1.42075e-47	2.51953e-46	-7.15592e-47	-6.68505e-49	1.27242e-47	-4.23903e-48	-1.03107e-47	-4.60637e-47	-1.5714e-47	-1.50909e-46	9.64081e-47	2.26644e-45
-3.70901e-48	-5.45653e-49	7.13661e-48	-1.93998e-47	9.82333e-48	-5.80492e-48	-4.15325e-48	-1.12112e-47	-2.32724e-48	1.80147e-47	2.40955e-49	-3.32907e-49	-5.00488e-48	-1.8803e-47	9.03885e-48	1.70555e-47	1.11339e-49	1.24971e-47	7.58697e-48	-5.33398e-48	-1.24521e-48	-1.18598e-47	-2.05683e-47	1.83996e-47	-4.06951e-48	3.00072e-49	1.41071e-48	-1.44116e-47	-5.57427e-49	-1.72714e-47	2.48225e-46
-2.86858e-49	9.94818e-50	-3.50765e-49	4.24797e-49	-9.28837e-49	-1.30968e-48	-8.79218e-50	-8.10764e-49	3.06e-49	1.48372e-49	9.87884e-49	1.11036e-49	-9.05655e-49	-1.79498e-49	3.0242e-49	1.33403e-48	-7.18695e-49	1.69599e-49	-5.68125e-49	1.35411e-48	3.15791e-49	8.88651e-51	-2.87612e-49	7.10882e-50	7.43282e-50	-6.43208e-50	4.72934e-50	6.00094e-49	1.13656e-48	5.90681e-49	1.45812e-47
2.33252e-50	9.41522e-50	8.96575e-51	-8.35895e-51	2.12531e-49	-7.70367e-50	-4.85799e-50	-1.52256e-49	-1.30739e-50	2.26627e-50	-9.35218e-50	6.25751e-50	3.31224e-50	-1.7872e-50	-2.31616e-51	-4.41832e-50	-3.34033e-49	1.64571e-50	-4.81622e-50	-4.0268e-50	-2.52544e-49	7.08677e-50	1.82001e-50	1.01724e-50	3.97047e-51	2.27313e-50	-1.85563e-50	1.6899e-49	-3.5139e-50	-2.38556e-50	1.97848e-48
-3.18209e-51	2.19845e-50	-5.13513e-52	6.52742e-51	-2.65198e-50	-8.44426e-51	5.047e-51	-5.66883e-51	3.84002e-51	9.29272e-51	-4.27607e-54	-2.45003e-50	1.67285e-50	3.57198e-52	5.35095e-51	1.04042e-51	-6.033e-52	6.1337e-51	-2.96361e-52	-2.1584e-52	-8.53033e-52	-3.03632e-51	3.58443e-50	-5.89871e-52	-1.15802e-51	-1.85942e-50	1.65041e-50	4.78812e-52	-1.13726e-51	-1.48089e-51	2.25928e-49
1.2542e-51	2.78422e-54	1.41724e-51	8.91024e-54	1.51339e-53	-1.66248e-52	-4.34359e-52	3.39156e-52	-5.69571e-52	2.40936e-51	1.88665e-52	-1.17013e-51	-9.4476e-52	-6.36367e-52	-2.48929e-52	6.85827e-53	9.36531e-54	1.29068e-52	4.70265e-52	-5.06493e-52	-4.64385e-52	-1.38468e-52	8.34439e-53	-1.73393e-53	6.54906e-53	-1.4516e-51	-7.95186e-52	2.21168e-52	-1.12232e-52	3.93344e-53	1.43782e-50
7.92425e-53	-1.50109e-52	-4.67773e-54	-2.81658e-53	1.69968e-52	4.97185e-53	1.20139e-52	1.081e-54	3.30047e-53	1.75994e-53	-6.04826e-53	3.63641e-53	1.08008e-52	5.8476e-54	2.81326e-52	2.48049e-53	-3.3659e-52	-8.03919e-53	1.66508e-52	1.49573e-53	3.02926e-53	-5.12454e-54	7.43335e-53	-2.19153e-53	4.86142e-53	2.95345e-54	6.04823e-54	8.47458e-53	-1.78821e-53	4.91316e-54	2.06581e-51
7.00028e-54	1.19681e-54	-1.12642e-53	-3.92421e-55	3.10049e-55	-5.74795e-55	3.13706e-55	3.79988e-54	-2.90345e-55	-1.22715e-53	2.61939e-54	7.80636e-54	1.45683e-54	7.91651e-54	1.04724e-54	-9.32689e-54	-8.87129e-54	-2.80311e-55	6.71654e-54	-2.9761e-56	-3.61085e-54	-1.10385e-54	2.44215e-55	-6.20765e-54	-1.36272e-54	-1.81636e-53	8.20275e-56	-7.79685e-54	9.16437e-54	-7.3914e-54	1.38613e-52
-4.49132e-55	-2.97463e-55	6.35046e-55	3.84635e-55	1.49221e-55	-3.2289e-55	-2.78319e-55	-7.03711e-56	-6.01454e-55	1.28209e-55	1.16969e-54	-1.75726e-55	3.3169e-55	-2.56162e-55	-5.64794e-56	4.55453e-55	4.27596e-55	-1.16362e-55	3.11783e-55	-1.17343e-55	-9.00965e-56	-5.65769e-55	9.66009e-55	-1.49366e-55	6.06625e-56	-2.46554e-54	6.31934e-57	1.4887e-54	-7.81675e-56	1.06706e-55	1.27124e-53
-5.05078e-58	-1.11604e-56	1.55115e-55	-1.17972e-55	-6.25358e-56	-2.04056e-56	-3.10388e-56	-1.5278e-56	-6.8279e-56	-1.19828e-55	1.41904e-55	1.78252e-56	-1.99863e-55	3.94421e-57	-3.04573e-56	7.90628e-57	7.30212e-56	-1.5107e-55	-9.8282e-56	9.34404e-56	-7.56948e-57	6.91599e-56	5.1016e-56	2.38788e-55	1.09359e-58	1.9209e-55	7.71712e-57	9.93299e-57	4.59865e-58	2.3597e-56	2.02027e-54
-2.25027e-58	-1.14651e-57	3.53003e-58	-3.39397e-57	-1.54624e-58	-4.23663e-57	7.33142e-57	7.08791e-57	-5.61323e-59	8.36788e-58	-4.16857e-59	-1.15723e-56	7.17857e-57	1.0461e-56	4.08787e-56	3.2754e-58	-1.37722e-57	1.64841e-57	-1.56261e-57	-1.90691e-57	1.71273e-57	-1.35777e-56	-3.69305e-57	2.98727e-57	1.25992e-56	-2.85851e-57	-3.68681e-57	-1.10829e-56	-2.52e-58	3.3127e-57	1.5754e-55
-4.10068e-59	6.16619e-58	-3.445e-58	4.9578e-60	-5.70052e-58	-5.06008e-59	-4.09833e-58	1.01268e-58	-1.88128e-59	-9.2516e-60	1.98366e-60	9.55717e-58	-1.41424e-57	8.41106e-58	-1.96312e-58	-2.67614e-58	-6.89385e-59	-6.08566e-58	-2.19918e-58	-6.44602e-58	-3.24708e-59	-9.07133e-60	-1.53262e-57	-5.02208e-60	-7.29692e-58	-1.67071e-58	3.31608e-58	9.06332e-58	4.14324e-58	1.52616e-57	1.30403e-56
-1.45623e-58	-6.46011e-60	1.11844e-59	-3.94982e-59	-9.64529e-59	-2.70532e-59	-8.03966e-61	3.96694e-60	-2.00939e-60	5.56682e-59	-4.96716e-59	-1.94711e-59	-4.35969e-59	-4.95277e-61	1.02467e-58	-3.8872e-59	4.78735e-60	6.61694e-60	-7.55427e-59	9.21438e-59	4.39746e-59	4.79805e-59	-2.82842e-59	5.51713e-59	-6.68278e-59	-4.7873e-59	-3.86984e-60	1.79984e-59	-1.13106e-59	-4.40529e-59	1.18973e-57
8.83437e-61	4.41548e-60	-2.7899e-59	3.83632e-61	3.16574e-61	-1.13651e-61	8.8729e-62	2.735e-60	1.8163e-60	2.31453e-60	-1.00697e-59	9.40231e-61	1.42239e-60	-2.02995e-60	-9.79776e-61	1.84825e-61	1.23303e-60	1.88685e-60	-1.38206e-59	8.76786e-61	9.57994e-61	3.28705e-60	2.11622e-60	5.62492e-61	6.57584e-60	4.89871e-61	3.40065e-60	3.73932e-60	9.46337e-61	1.98888e-61	9.66851e-59
5.91637e-61	-8.31957e-62	1.21634e-61	3.6931e-61	-8.84951e-63	6.20401e-62	-6.0316e-61	2.13374e-61	2.71415e-62	-2.18356e-61	-3.81819e-61	-2.045e-61	-9.34216e-62	4.22366e-62	2.04739e-61	-4.64067e-61	-7.68688e-61	1.18592e-61	1.39829e-62	-1.76868e-61	-7.17802e-63	-2.86164e-61	6.37777e-61	-5.45803e-62	-1.14608e-60	-2.33997e-62	4.4456e-61	-2.95134e-61	3.62377e-61	3.24697e-62	8.05733e-60
4.49383e-64	4.59027e-62	7.87296e-63	1.40698e-62	3.83999e-63	-6.08199e-62	-1.40111e-62	-3.05003e-62	-3.43219e-63	1.8076e-62	-1.32781e-62	-2.28336e-63	-1.35583e-62	-2.86563e-62	1.22717e-61	-2.73794e-62	-5.39102e-63	3.59209e-63	1.04229e-64	1.17369e-62	1.35653e-62	-9.22364e-63	2.18122e-62	7.20654e-63	-2.69264e-64	-7.88417e-62	-4.30206e-62	2.19085e-63	-5.11441e-62	7.27685e-62	7.27714e-61
1.87033e-63	3.30577e-64	2.97082e-63	-4.16914e-64	1.59541e-63	2.26008e-62	1.46818e-63	-1.05073e-62	1.08772e-62	-1.8842e-63	-2.25286e-63	9.01145e-66	1.92443e-64	-1.59082e-66	1.05645e-63	-1.26967e-63	6.54911e-65	2.31785e-63	-6.80685e-66	1.15923e-63	-1.8512e-63	-3.71212e-64	-7.82744e-63	-1.14728e-63	-9.12964e-65	3.98566e-63	-3.2309e-63	-7.02256e-64	8.84688e-64	-2.46169e-63	8.54067e-62
7.81088e-65	-1.93446e-64	-8.65168e-65	-1.08515e-65	3.8209e-64	2.57169e-64	-1.55672e-64	-1.88239e-64	1.11112e-64	3.788e-65	-5.65962e-64	5.4068e-64	2.97054e-64	1.04346e-64	6.90162e-66	-5.95083e-64	-1.68454e-64	-1.21891e-63	4.79192e-64	-8.0261e-65	1.36422e-64	-8.22844e-65	-6.28897e-66	7.49774e-64	3.31751e-64	7.12049e-64	7.04718e-65	-1.41482e-65	2.62013e-64	-3.43374e-67	7.92348e-63
-1.7472e-65	-1.25756e-65	1.41376e-64	-9.3942e-67	-5.41304e-66	2.16692e-65	-6.43295e-65	-2.63471e-66	2.22296e-65	-4.69391e-65	4.23138e-67	1.17908e-65	-2.65137e-66	-4.09351e-65	8.38702e-66	-1.18191e-65	3.34179e-65	2.84596e-66	1.35885e-65	1.09264e-65	-3.75907e-66	-2.73313e-65	-5.93999e-67	2.91387e-65	-1.18654e-65	-8.99874e-65	6.46093e-65	-1.33334e-66	5.61184e-66	-6.38757e-66	7.12981e-64
-1.48418e-66	3.26157e-67	-2.55216e-66	1.49024e-67	6.60792e-67	-3.39805e-67	2.28646e-66	2.82842e-66	-1.53402e-66	-8.61856e-67	2.67404e-67	3.63716e-67	-8.09295e-67	1.96137e-67	-6.73238e-67	1.05261e-65	-2.84944e-66	2.39028e-66	1.16753e-67	2.83892e-66	1.20573e-66	5.00868e-66	1.04299e-66	-1.27931e-66	6.02886e-66	-7.11902e-66	1.14045e-66	1.8512e-66	-3.31716e-67	7.79287e-66	6.6855e-65
7.60069e-67	-1.03409e-67	-3.15966e-68	2.86778e-67	-5.51218e-68	1.25576e-68	3.14433e-68	3.28022e-67	-3.6968e-67	2.21055e-67	-9.7358e-68	5.89929e-67	5.14914e-68	3.58418e-67	1.69542e-66	1.07205e-67	2.24627e-67	-4.30286e-67	1.03471e-67	-5.58748e-68	-1.45493e-67	1.26861e-67	-6.97459e-69	-3.52359e-67	2.56018e-68	2.18747e-67	-3.26549e-68	2.09146e-67	3.54527e-67	5.50529e-67	7.93671e-66
1.94918e-67	4.1159e-69	1.63976e-69	3.16042e-68	1.31463e-68	6.21585e-69	2.61749e-68	3.22634e-69	-3.54398e-68	9.24498e-71	-6.30545e-69	6.32566e-69	7.94315e-69	-2.27027e-68	-2.83611e-70	-2.14203e-68	-1.68873e-68	6.60734e-68	-2.53029e-68	1.294e-68	1.15784e-69	-1.95939e-69	1.88401e-68	-3.05188e-69	4.33835e-69	-7.03112e-70	-1.47472e-69	1.48455e-68	-2.30827e-68	-1.7376e-68	5.89588e-67
1.54892e-69	1.37401e-69	-7.44167e-69	-2.20085e-70	-2.39563e-69	3.28358e-69	5.45893e-69	9.54198e-70	1.9397e-69	2.20276e-69	9.90462e-70	-2.81583e-69	2.13114e-69	6.84156e-71	-5.03565e-70	-6.6386e-70	1.60992e-70	7.42295e-70	-8.7389e-70	-3.54169e-69	6.68411e-70	4.88084e-69	-9.16992e-70	-2.0859e-70	3.53915e-69	2.85183e-70	2.3138e-69	4.46677e-70	-2.2051e-69	5.29776e-70	5.53062e-68
-4.21524e-71	-3.79869e-71	-1.34232e-71	-4.54764e-71	1.42307e-71	1.40931e-71	-2.13936e-70	1.78398e-70	-1.01876e-71	1.1025e-70	-3.13484e-71	-1.28152e-70	4.52823e-70	1.91103e-70	5.81497e-71	1.65685e-71	1.2365e-70	5.21831e-71	1.77971e-70	-1.50401e-70	-7.53232e-71	-2.16252e-70	-5.36128e-71	-1.39072e-69	5.93876e-70	-1.09727e-70	-1.57668e-72	1.14922e-71	3.96339e-70	-3.39094e-73	4.91174e-69
1.28153e-71	-1.20379e-71	-7.9861e-72	-2.2786e-74	-6.42129e-72	-4.62557e-71	-7.6174e-72	1.04015e-71	3.7762e-72	-6.48116e-72	5.44392e-72	1.86166e-72	1.59917e-71	2.97735e-71	-7.2671e-72	-1.53482e-71	4.08457e-71	8.91114e-72	-8.18335e-72	7.70089e-71	-5.78267e-72	-1.14815e-72	3.06922e-71	-2.8065e-71	-1.25611e-72	4.30383e-71	1.37128e-72	-2.53152e-72	-9.24476e-72	-1.23824e-70	5.71405e-70
-1.73646e-72	7.93372e-73	1.62219e-72	-8.07278e-72	-2.78244e-74	4.10798e-73	-1.92333e-72	-6.8322e-72	-7.85454e-73	-1.61855e-73	-4.28124e-73	-7.083e-72	-2.18061e-73	2.24e-73	4.54803e-74	2.40268e-72	-5.88686e-72	8.42534e-73	4.51881e-73	-3.69667e-73	3.85939e-72	-8.7317e-73	1.65732e-72	-6.18793e-73	8.21219e-73	-4.70501e-73	2.30522e-72	-3.21276e-73	1.84932e-72	-1.54006e-72	5.46348e-71
-1.92497e-73	-8.20475e-75	2.27581e-74	2.1082e-73	5.97842e-74	1.19198e-73	-9.51029e-74	6.85447e-74	3.15345e-74	-3.36881e-75	-3.49132e-73	-1.22378e-73	-1.59875e-73	4.02255e-74	-1.24677e-74	-3.25624e-74	5.19989e-74	-9.07934e-74	3.59556e-75	1.36382e-72	-2.13752e-73	-1.45199e-73	7.13932e-74	-9.91657e-74	1.01339e-73	3.18038e-74	-2.75087e-74	-4.60596e-74	-1.75939e-73	-8.41649e-74	4.03498e-72
6.76952e-75	1.94456e-74	1.00304e-74	2.15885e-74	-2.94178e-75	-2.0936e-75	8.75711e-76	2.90439e-75	-4.66624e-75	1.19227e-74	2.89639e-74	-9.5599e-75	7.17175e-75	6.88681e-75	1.04423e-74	-1.24751e-74	1.69844e-74	7.36751e-75	-4.01093e-75	-1.56383e-75	1.19813e-75	3.54698e-75	4.59124e-75	-6.66005e-76	2.25533e-75	5.00204e-75	-1.35585e-74	5.65494e-75	3.64079e-75	-5.04437e-74	2.79223e-73
5.5888e-76	-5.89998e-76	-1.54733e-76	4.39475e-76	1.68766e-76	-3.08759e-77	6.46707e-76	-4.36631e-76	4.32097e-75	4.13696e-76	8.40518e-75	1.99023e-76	6.74004e-76	-9.24739e-76	1.08502e-76	6.21486e-77	-1.24183e-74	1.90245e-76	5.73563e-76	-1.9152e-76	-1.13847e-76	-4.14221e-76	3.00796e-76	-8.40551e-76	8.36837e-76	1.95198e-76	1.21011e-76	-5.63165e-76	1.01544e-75	-1.76202e-75	3.7671e-74
8.54134e-78	2.70716e-78	4.2916e-76	-4.86173e-77	7.06759e-79	1.74797e-77	-7.1788e-78	4.31422e-77	2.81218e-77	-7.59551e-78	-6.80682e-77	3.14604e-77	-7.82794e-77	-3.21414e-78	5.28897e-77	6.19421e-77	-3.40221e-77	2.16127e-76	-2.42387e-77	4.74731e-76	-2.19289e-77	-2.03241e-77	-6.07752e-77	3.86762e-76	-1.74025e-77	-2.23282e-78	-3.97782e-77	-1.90191e-76	-1.23736e-78	-3.34188e-78	2.3822e-75
3.07136e-79	-8.03625e-78	-1.11502e-78	7.41961e-78	-9.73741e-79	8.16072e-80	-3.79514e-77	-3.50828e-79	-3.75254e-78	6.24461e-78	-2.35362e-77	8.36362e-78	-7.50274e-77	-8.3274e-78	8.54985e-79	-2.22551e-77	3.41741e-78	-4.25937e-78	3.77072e-78	9.70774e-78	-9.10157e-79	8.7368e-78	3.59618e-77	-6.43714e-78	7.49093e-78	8.40266e-78	-1.01411e-78	-9.34825e-78	-8.40817e-78	3.3023e-78	3.15765e-76
-1.95475e-79	1.21148e-78	6.25454e-79	-4.55373e-80	-6.45207e-80	3.44898e-79	5.44789e-79	7.33832e-80	-1.58913e-78	1.7284e-78	6.87131e-79	8.12122e-79	4.6288e-80	3.52766e-79	1.34977e-80	-4.51027e-78	8.94066e-80	-9.04641e-79	5.9714e-79	-1.84762e-80	1.06472e-78	2.063e-80	9.98687e-79	8.72765e-80	2.42506e-78	-2.246e-79	7.47553e-79	-4.05683e-79	6.33182e-80	-3.16317e-79	2.08086e-77
-1.16829e-79	-3.58801e-80	-2.18865e-79	2.97301e-80	4.19792e-80	3.35978e-80	-7.54654e-80	8.0255e-80	6.36532e-80	-1.31023e-79	-1.05086e-80	3.4893e-80	1.58937e-79	-4.48545e-80	-3.23179e-80	1.80147e-80	-3.96262e-80	3.79911e-80	2.79794e-80	1.03662e-80	7.08463e-80	1.27756e-80	6.78811e-81	-7.36614e-80	6.03411e-80	-4.72249e-81	1.19015e-80	2.78663e-79	3.321e-80	-1.54961e-80	1.81117e-78
-1.87851e-82	5.15427e-81	1.50086e-80	-6.31816e-81	1.02908e-80	-1.51311e-81	-7.15567e-81	2.30432e-81	-9.75608e-81	-7.34411e-82	1.80973e-81	-1.30058e-81	5.51974e-82	3.02215e-81	3.76968e-82	-2.13936e-81	-1.47611e-81	6.57577e-82	1.94879e-81	-4.09565e-81	1.29305e-82	1.0691e-83	-1.86518e-80	3.2134e-81	8.41173e-82	-8.0756e-82	3.00326e-80	1.04446e-81	2.87285e-80	2.94783e-81	1.62209e-79
3.16872e-82	3.04303e-83	1.52581e-81	-7.80656e-84	2.20383e-81	-8.12927e-83	-4.9974e-82	-7.09552e-84	-9.2819e-82	-2.95101e-83	4.88592e-82	-1.0187e-81	-1.77695e-82	4.11893e-82	1.25643e-81	6.59924e-82	-1.63444e-82	-1.49806e-82	-1.12478e-82	1.27287e-81	-1.25288e-83	-5.23472e-82	-1.04616e-81	-6.49605e-83	-5.13377e-82	-4.5941e-82	4.90915e-82	-5.74848e-83	-1.44128e-81	5.12276e-83	1.60032e-80
-1.69754e-83	4.26372e-83	-2.75615e-83	1.50923e-84	1.05107e-83	2.96964e-82	3.1199e-82	5.83559e-83	1.36012e-83	4.09982e-83	3.77662e-84	1.64633e-83	4.6071e-83	-6.4757e-84	-2.18587e-82	2.29895e-83	1.55314e-83	-1.99126e-85	4.03269e-83	-1.74187e-85	3.064e-84	-7.58293e-84	-3.06505e-84	5.77588e-83	9.05138e-84	1.46164e-83	-3.59639e-83	-1.89591e-82	7.22555e-85	1.26434e-82	1.63955e-81
-2.17425e-85	3.14845e-83	-1.50171e-84	3.992e-84	7.30533e-84	-1.17027e-84	3.07781e-83	1.27865e-83	-5.77974e-84	-5.5293e-84	-6.57451e-85	-2.99809e-84	-4.40139e-84	-3.96999e-84	1.85405e-84	-7.73367e-86	-2.6742e-84	4.66578e-84	-2.73212e-84	-6.66944e-84	1.90114e-84	4.94654e-85	-2.77037e-83	6.73558e-84	9.68449e-84	8.92867e-84	1.3817e-83	4.43623e-84	-6.56528e-84	-5.05259e-84	2.16564e-82
-6.13851e-85	2.55327e-85	9.45517e-85	-2.09947e-85	6.36175e-86	9.32068e-86	-2.36151e-85	1.15254e-85	3.10957e-85	-1.24933e-84	-1.96985e-85	-1.65377e-85	-3.1175e-85	-2.46845e-86	1.02408e-85	1.26384e-85	2.97847e-86	-1.90776e-84	-5.16662e-85	-1.50991e-85	-2.11893e-84	5.22351e-86	-3.83396e-86	2.66079e-85	-9.63663e-85	1.19835e-84	-5.81361e-85	9.7866e-85	1.60865e-85	-6.32065e-85	1.46165e-83
2.99914e-87	-7.46049e-86	-1.47697e-86	4.66612e-85	-8.0136e-87	1.12951e-88	2.52526e-85	3.95558e-86	6.04861e-87	-1.72414e-86	1.97084e-85	5.24223e-87	-2.03993e-86	-1.25559e-86	-2.46564e-86	3.25742e-86	2.50806e-87	4.6892e-86	-7.70671e-87	1.5368e-86	-1.21587e-86	-3.9686e-86	-2.39043e-85	2.19625e-86	-2.76333e-86	6.07774e-87	-1.34656e-86	5.24814e-87	2.13878e-85	6.16064e-87	1.83278e-84
-2.01909e-86	2.30566e-87	-9.63183e-87	3.23035e-88	-5.51959e-88	-6.53992e-87	1.49135e-87	-2.1315e-88	-2.52847e-86	6.24352e-88	-8.88766e-87	2.06207e-86	1.4964e-86	6.54944e-87	-2.88161e-87	1.74422e-87	1.35311e-88	-3.4777e-87	-3.16535e-88	1.6607e-86	-3.28531e-87	-9.00975e-88	-4.10711e-88	-1.40241e-86	1.21388e-87	1.84497e-87	-2.7388e-88	-8.81815e-88	-1.83585e-87	-3.30359e-87	1.71316e-85
6.86646e-89	1.67462e-87	-1.21338e-87	2.24265e-88	1.11106e-87	-5.92681e-89	-1.03995e-87	-6.02541e-89	8.28642e-89	-3.38649e-88	1.93483e-88	2.09046e-88	1.6378e-87	-9.06279e-88	7.56899e-89	3.82084e-88	5.97235e-89	-5.33403e-88	-6.27764e-88	1.04893e-87	-1.53353e-88	-6.30981e-89	-3.41951e-88	1.27221e-88	3.07279e-88	-1.04304e-87	1.09566e-88	-2.48009e-88	-1.64797e-89	1.90875e-88	1.41481e-86
-3.981e-89	-8.78867e-89	7.55122e-89	2.40634e-89	3.42539e-88	4.20097e-89	1.15253e-89	-7.66336e-89	6.92632e-89	3.41187e-89	3.48533e-89	-7.18857e-89	-2.30393e-90	1.17386e-88	-1.02385e-89	-1.34603e-88	-1.98461e-89	3.20958e-89	-2.88129e-89	2.98631e-89	-4.34099e-90	1.84233e-89	-1.24189e-89	-2.67889e-88	-1.6525e-89	-1.40237e-89	6.16346e-89	4.80301e-90	3.09486e-89	-3.79335e-89	1.75419e-87
1.26071e-90	-1.51695e-89	-3.70758e-91	1.40591e-90	1.3273e-91	-3.42033e-91	-2.57575e-90	1.66782e-90	-3.27579e-89	-1.34667e-90	1.15191e-91	1.81899e-90	1.38576e-90	1.42286e-90	-2.30217e-90	2.78003e-90	1.08122e-90	1.36842e-90	1.97837e-90	8.039e-91	-7.50968e-90	1.56206e-89	-2.42307e-90	-1.17219e-89	-2.83078e-90	4.78538e-90	3.48287e-91	6.76955e-90	-4.18567e-90	6.06931e-90	1.34351e-88
1.89932e-92	2.46698e-92	1.37803e-91	3.20565e-91	-4.54938e-91	-8.78986e-91	-1.84499e-91	7.37574e-91	-2.22875e-91	1.02108e-90	1.16682e-91	3.08964e-91	-2.52682e-91	-1.01507e-90	1.47797e-91	-9.61715e-93	6.47173e-91	3.40598e-91	-3.02473e-92	3.30975e-92	1.81486e-90	6.87813e-92	-7.61143e-92	2.50741e-91	2.56649e-90	-5.87344e-92	-4.0146e-92	-8.73508e-92	8.30384e-91	5.70907e-91	1.32684e-89
-2.68564e-92	-2.27375e-92	1.60296e-92	-6.56402e-92	1.05424e-92	-1.75233e-92	1.4751e-91	3.61263e-93	4.93899e-92	-5.67743e-93	2.25237e-93	-1.22474e-91	2.5339e-92	2.16169e-92	-2.82157e-93	-1.36466e-92	-1.21463e-91	1.49712e-94	-1.18491e-92	-6.10358e-93	6.72772e-92	-1.72649e-92	-2.17791e-92	-1.08068e-92	1.20978e-91	-6.74785e-93	-1.52943e-92	3.11904e-92	1.2751e-92	-1.62486e-92	1.01357e-90
-6.06553e-93	-7.04337e-94	-8.3571e-93	1.40917e-93	1.03222e-93	3.42912e-93	2.82147e-94	6.00611e-94	3.46926e-92	-1.29878e-93	8.74872e-94	-3.08856e-93	1.63112e-95	1.67614e-94	1.33117e-93	-6.31609e-93	2.23769e-93	7.39746e-94	-3.26805e-93	2.96613e-93	1.53198e-94	-7.74221e-94	1.95554e-93	3.97676e-93	4.51346e-93	-3.06074e-94	4.46348e-94	-1.32829e-92	-1.79177e-93	-1.67955e-93	1.07758e-91
9.8811e-95	9.67817e-95	-1.03824e-94	7.1736e-96	-5.28708e-95	2.68201e-94	2.71635e-94	-4.30793e-94	-7.18683e-95	-5.46581e-94	2.0855e-94	1.54045e-94	3.64187e-95	-3.7082e-94	-1.837e-94	3.09953e-94	-8.76205e-94	-4.67921e-95	3.60219e-95	-1.039e-94	6.16397e-94	-3.37491e-95	-6.88026e-96	-1.7594e-93	-2.53186e-94	-1.54636e-94	-8.66751e-96	4.55125e-94	9.03562e-94	-8.28692e-96	8.47483e-93
-2.33836e-96	6.55418e-96	-6.89601e-95	8.19638e-96	-2.82578e-97	1.74042e-95	-4.61139e-95	1.03348e-95	1.89904e-95	-8.71442e-95	3.92144e-96	-4.49904e-96	6.09508e-95	3.21673e-95	7.60917e-96	1.44304e-96	-9.65856e-95	-1.2449e-94	-3.2085e-97	3.083e-95	-2.34975e-95	-3.85019e-95	1.14885e-95	2.42952e-95	3.66971e-97	-1.85085e-96	-7.5883e-96	-7.98865e-96	-2.84374e-95	-6.8959e-96	7.80047e-94
4.89276e-96	-4.70611e-97	7.20881e-97	-3.80747e-96	2.18368e-96	-1.00434e-95	1.76378e-96	-3.12041e-96	1.73976e-96	-2.81405e-97	1.16875e-96	9.2466e-97	-6.11815e-96	1.19972e-96	3.20277e-97	-8.69687e-96	9.10587e-96	6.37573e-97	1.69272e-96	-2.4323e-96	1.18301e-96	8.02469e-96	2.34341e-96	-2.7934e-96	-8.28413e-97	-4.45199e-97	3.74899e-97	7.60897e-97	5.1516e-96	-1.189e-97	8.33454e-95
-1.649e-97	-6.25638e-98	1.38711e-97	-1.729e-97	-2.5497e-98	1.86726e-97	-3.00639e-96	8.62942e-98	-5.44424e-97	2.29848e-96	-1.31425e-99	-2.31667e-97	-3.46017e-98	4.98973e-97	-1.12297e-97	1.00893e-97	-1.39091e-98	-2.14642e-98	2.95998e-99	1.7855e-97	3.35042e-97	6.25907e-98	-3.19953e-98	-6.70896e-98	-1.98026e-97	-5.1899e-98	7.30996e-97	-6.78309e-98	9.848e-97	2.49301e-98	1.04387e-95
4.79559e-99	-2.80449e-98	-3.38132e-99	1.47162e-98	-1.2666e-99	5.08763e-99	4.43341e-99	4.74156e-98	-2.2612e-99	2.82397e-98	-3.98347e-99	3.62821e-98	2.17925e-97	-2.75408e-98	1.37401e-99	8.71423e-100	-3.60319e-98	2.10364e-99	-3.44251e-98	2.3409e-98	-1.99286e-99	1.09427e-99	-5.61611e-99	-6.57595e-99	4.89491e-98	-5.94837e-98	2.9237e-98	-7.12296e-98	2.63515e-99	5.6038e-99	7.56006e-97
-7.80339e-100	-2.36607e-99	-1.75312e-99	-3.33585e-101	8.15119e-100	2.80887e-99	-6.75844e-100	-8.72923e-99	-2.67415e-100	-9.16097e-99	6.17531e-100	-3.45245e-99	4.08977e-100	6.4614e-100	-8.87233e-100	-1.17037e-99	2.85275e-99	1.67699e-99	2.92013e-101	2.31011e-99	6.18188e-99	-7.28473e-101	-1.11259e-99	4.30036e-102	2.16352e-99	-3.50967e-100	-7.57236e-100	-1.29385e-99	1.58248e-100	-2.17154e-100	5.37547e-98
1.56668e-100	-3.17664e-101	1.13335e-101	-1.45176e-101	4.68577e-101	-1.98372e-100	-4.22221e-102	3.93133e-100	6.40777e-101	-5.49575e-100	-8.23042e-100	-4.14751e-101	-8.69763e-100	-1.03593e-100	2.14087e-100	-5.33346e-100	-1.51803e-100	8.11368e-101	-1.68512e-100	-4.61557e-101	-2.86937e-100	1.41599e-101	-1.60972e-100	-4.42375e-101	-2.80518e-100	-2.61613e-100	-1.7921e-101	-1.06693e-100	-2.39374e-101	-6.89491e-103	5.70112e-99
3.75362e-101	-1.9162e-102	2.94942e-102	-6.38709e-101	-9.71667e-103	-5.78071e-101	-3.0659e-102	7.00663e-102	4.85104e-102	-1.45301e-101	9.16706e-102	-2.06543e-102	3.1483e-102	-9.99287e-101	4.94779e-101	-4.18268e-102	-1.10615e-100	1.97261e-101	-1.4835e-102	-2.31149e-101	4.51628e-101	-2.45401e-101	1.38222e-102	3.18253e-101	-1.72719e-101	-4.34553e-102	8.07504e-102	4.28907e-102	-5.31193e-103	-6.8132e-102	6.61652e-100
-2.81342e-102	-1.03959e-103	-2.35884e-102	4.54392e-103	1.14627e-102	9.74093e-102	1.12295e-102	-6.37066e-103	-4.62645e-102	3.94804e-103	6.02326e-103	8.22321e-104	-1.74938e-102	-1.90267e-105	4.04734e-102	7.19275e-103	1.37098e-103	-3.23195e-103	-3.16848e-102	9.54095e-104	8.39908e-103	-7.16156e-103	-1.12149e-103	1.64997e-102	-1.61277e-103	-1.23007e-102	1.46647e-102	-4.85504e-102	8.44633e-103	2.29742e-103	4.64311e-101
9.1558e-104	-5.38565e-105	3.48727e-104	-1.04199e-103	-1.06099e-104	1.22945e-103	1.51454e-103	9.59268e-104	3.06084e-103	2.05617e-104	2.88505e-103	-1.01696e-103	-1.02426e-104	1.07271e-103	1.47614e-104	2.34503e-104	-2.34013e-103	4.77146e-103	9.96672e-104	-2.37239e-103	-1.26159e-103	1.2917e-104	3.2493e-103	1.19879e-102	9.3765e-104	7.8842e-104	-5.90533e-104	1.60201e-104	2.56032e-104	4.50805e-104	4.51874e-102
-2.22583e-104	2.34858e-105	1.22997e-104	-6.61058e-105	-2.00049e-105	-7.74939e-105	3.13635e-105	-2.18871e-104	5.2777e-106	-3.23974e-104	-5.28265e-105	1.03662e-104	-1.3005e-105	-1.40913e-104	2.98292e-104	1.46894e-105	1.80387e-105	3.05674e-104	1.86544e-105	5.34354e-104	8.22282e-105	2.15116e-105	-2.18278e-104	-5.93145e-106	-7.1857e-105	2.91224e-105	-3.50611e-105	-1.34359e-106	1.80925e-104	-2.05116e-104	3.46364e-103
-1.04525e-106	9.48083e-106	2.14821e-105	2.98946e-106	1.69234e-105	4.23569e-105	1.08763e-106	-2.47421e-106	1.73577e-106	8.84645e-106	1.37768e-106	-1.50539e-106	-2.97874e-105	9.44498e-107	2.54565e-105	-5.41068e-107	5.24888e-106	3.8707e-106	-4.11945e-106	3.77583e-105	4.18815e-105	-6.83939e-105	3.28885e-106	-6.11098e-106	-7.1126e-107	4.98274e-106	-2.15395e-106	2.35349e-105	3.53469e-105	4.38807e-106	4.09825e-104
1.60486e-106	-3.86375e-107	-2.93188e-106	-3.98186e-107	-4.01811e-107	-4.40732e-107	9.93227e-108	-1.27628e-106	-2.51781e-107	-3.77239e-107	2.77293e-108	-1.49497e-107	3.70584e-107	-1.2096e-106	2.51517e-107	-2.54363e-106	2.49388e-106	1.77311e-106	-1.94775e-106	-4.35057e-108	4.49107e-107	-2.45558e-106	4.45243e-106	9.5665e-107	2.73482e-108	-2.47754e-107	-9.11468e-107	5.18454e-107	1.57978e-106	7.27397e-108	3.06506e-105
1.32897e-107	3.18686e-108	3.90937e-108	-1.17972e-107	3.2375e-108	-1.45724e-108	1.84107e-108	-2.73538e-109	2.71806e-109	5.01027e-108	1.99833e-108	1.29128e-108	4.35811e-109	1.03359e-107	1.1233e-107	-5.62255e-108	-6.40286e-107	-2.05533e-107	3.87676e-107	-6.11572e-108	-8.58496e-108	-2.65749e-107	2.15746e-109	-4.02862e-107	-3.14483e-108	-1.46422e-107	-4.9653e-109	3.88943e-108	1.05794e-107	2.13389e-107	3.3441e-106
-9.88155e-108	-9.52901e-108	-8.60616e-111	5.57367e-109	-2.74124e-108	1.17934e-110	-1.00887e-109	-1.03978e-108	1.72085e-108	-2.48478e-110	1.20217e-108	-1.1707e-108	5.28004e-109	-1.35907e-108	-7.49246e-110	2.26381e-110	7.07686e-110	2.61348e-109	1.5658e-109	6.60269e-109	1.79026e-108	3.90286e-110	-6.61848e-109	-1.33529e-108	8.6241e-109	-9.17946e-109	8.8342e-109	-2.80277e-109	3.26334e-108	-4.05888e-109	4.15621e-107
7.79022e-112	7.20213e-110	-3.96158e-110	-1.69274e-110	3.79394e-110	-3.19539e-109	2.04032e-110	-1.70519e-110	-7.04533e-111	7.06141e-110	-1.24604e-110	7.65045e-110	-9.06227e-110	-3.79261e-110	-1.94501e-110	2.99565e-110	-3.96592e-109	-6.79106e-111	-5.71542e-110	-1.63142e-110	-1.39505e-109	7.68678e-110	2.99144e-110	-2.97416e-109	-3.95385e-110	1.57263e-110	1.25472e-110	-1.58765e-109	1.96607e-110	-1.05128e-110	2.14616e-108
4.4134e-110	-2.8825e-111	1.30437e-110	-2.64817e-112	-1.14836e-110	-2.38033e-110	-2.29778e-111	8.33252e-111	-9.3789e-111	1.13835e-110	-1.17108e-110	1.14322e-110	2.35862e-110	-1.15003e-110	-1.05164e-113	-3.49131e-110	-1.23739e-110	7.60876e-112	1.95815e-111	1.25231e-110	7.36331e-111	6.45745e-112	1.00472e-111	-2.74849e-111	6.52283e-111	-1.67486e-110	-9.06338e-111	-2.58631e-110	6.91898e-111	-8.40807e-111	3.33061e-109
-1.68288e-112	1.48414e-111	2.38591e-112	6.65571e-112	-5.20806e-113	9.95423e-112	2.8303e-111	9.77864e-112	-1.22162e-113	1.78563e-112	2.98594e-111	1.30155e-111	-3.52004e-112	2.27356e-112	1.40536e-111	2.06639e-112	-2.71166e-112	-1.00628e-111	2.79441e-112	-1.65895e-112	1.30292e-111	-1.60945e-111	-2.77197e-112	8.47567e-111	-2.66766e-112	1.33677e-111	-2.06175e-111	1.06966e-111	9.07961e-112	8.86134e-112	3.39989e-110
1.47565e-113	2.88114e-113	-7.00843e-114	-5.76656e-113	-3.82296e-115	2.48435e-113	-4.2417e-113	8.84908e-113	4.77581e-114	2.54475e-112	4.01643e-113	-3.40674e-113	-1.55092e-113	4.64039e-113	1.21734e-112	-2.607e-112	-1.00146e-113	-9.62273e-115	-6.25242e-113	7.45906e-113	4.04265e-113	-2.9378e-112	1.01427e-112	1.06843e-112	-1.96214e-112	-1.12033e-112	3.91383e-112	3.23657e-112	5.83973e-113	-8.38116e-114	2.82284e-111
1.10464e-113	-2.10565e-114	-6.51894e-114	-6.89414e-114	5.9997e-114	2.9708e-113	-4.12924e-114	-1.85005e-113	8.82793e-115	-2.65112e-115	-1.50128e-113	6.64329e-114	-5.13157e-115	-1.22703e-115	1.29855e-116	-1.71598e-115	-7.84064e-115	-1.23703e-113	9.58136e-114	-8.16466e-114	-3.8711e-114	-9.31387e-114	-1.29217e-114	-3.65766e-113	-5.52585e-115	2.7051e-114	5.33057e-114	-3.73334e-115	-9.08465e-114	-2.95379e-113	2.38065e-112
-7.31788e-116	5.6883e-114	-2.06099e-115	1.55984e-114	2.17344e-115	6.46698e-116	-2.21252e-115	-2.93389e-115	-6.9386e-115	-1.45239e-115	4.83676e-115	-1.70231e-115	4.06026e-116	4.47191e-115	6.51818e-116	-6.25341e-115	7.27712e-115	-3.19592e-114	-7.15321e-115	-1.50402e-115	-1.16688e-114	-6.34807e-115	1.78905e-114	5.1318e-116	1.08222e-114	-1.18139e-114	1.73124e-114	8.18415e-115	4.763e-115	-2.619e-115	2.49783e-113
-2.70458e-116	-9.92745e-116	3.84367e-116	1.44763e-115	2.41664e-117	-5.15016e-116	-2.36459e-117	-1.13396e-115	3.35122e-116	-9.74228e-116	5.52283e-116	-2.30575e-117	3.71456e-118	-5.87143e-117	2.36932e-116	4.94111e-116	5.18199e-117	-4.00655e-116	-8.02992e-116	2.45566e-116	-1.64176e-116	1.57364e-116	-4.67588e-116	3.59865e-117	4.21826e-116	-4.42235e-117	-1.91807e-115	-1.86325e-115	-4.05729e-116	-4.54628e-116	1.4904e-114
-6.56669e-118	-3.56623e-117	3.61995e-117	-2.81567e-116	-1.64521e-116	2.73741e-118	-6.22132e-117	-3.48291e-117	1.49678e-117	9.1931e-118	3.54392e-119	1.38772e-117	-2.85139e-117	-3.4594e-117	7.79003e-117	-1.00605e-117	-3.1349e-117	-6.55005e-117	3.14634e-117	3.17998e-116	-3.13411e-117	-5.92172e-117	-1.0583e-117	5.58284e-117	4.2025e-117	5.89243e-118	4.31121e-117	1.53477e-116	2.44042e-116	7.00243e-118	1.91259e-115
1.12791e-117	2.91919e-118	4.58353e-119	6.28917e-119	-1.12466e-118	1.97814e-117	3.68616e-118	1.42983e-117	-1.40507e-118	-8.95367e-118	2.89947e-119	4.2055e-120	6.72351e-119	8.70558e-118	5.672e-119	-1.65357e-118	1.68438e-118	4.25619e-118	-1.70552e-119	1.13612e-117	1.67751e-118	-4.90242e-118	1.26348e-118	-5.84355e-119	1.15846e-117	9.4375e-119	2.11735e-118	4.18097e-119	-4.42335e-119	-8.58475e-119	1.1873e-116
-1.73688e-120	-3.53931e-120	-9.00807e-120	-5.66091e-120	-6.02879e-120	-1.04746e-119	-1.04842e-119	2.54137e-119	2.59254e-119	-3.59612e-119	6.28502e-119	-7.1151e-119	1.03268e-118	-3.35675e-120	-7.34705e-120	5.68289e-121	-2.8983e-119	7.23366e-119	-2.44908e-119	-1.51785e-120	2.58978e-119	2.04281e-119	1.47355e-119	-1.06821e-119	1.54454e-120	9.16849e-119	-1.74262e-118	-1.13358e-119	-1.66511e-119	3.72533e-120	8.8105e-118
-1.49219e-119	3.18639e-121	6.77102e-120	6.71016e-120	6.40466e-120	-6.67518e-120	-9.13329e-121	-1.2922e-120	-4.2783e-120	-7.4732e-120	-1.5211e-121	2.58209e-120	8.52447e-121	5.36647e-120	1.75433e-120	-1.42459e-120	-1.79072e-119	-3.87706e-121	-1.39111e-119	2.9859e-119	-1.39182e-120	4.17019e-120	2.12627e-120	-1.13889e-119	8.32384e-121	6.15755e-121	-7.48646e-120	-4.52857e-120	-3.58821e-120	-1.4289e-120	1.67513e-118
-6.33285e-123	5.60178e-121	-5.41247e-121	5.21522e-121	1.60726e-123	-1.82621e-120	-1.71602e-121	-1.1402e-122	-1.63228e-121	-8.0961e-122	-9.35819e-122	-5.9506e-121	3.23391e-122	-3.24061e-122	-3.12326e-121	-6.87637e-122	-1.44174e-121	8.84221e-123	-8.09314e-122	7.03719e-122	-1.09025e-122	-7.02589e-121	1.466e-122	1.61799e-120	-9.89199e-121	-1.13011e-120	-8.40943e-122	-6.77332e-121	-1.8581e-121	-1.67746e-122	1.07526e-119
-2.92756e-123	-1.2053e-121	1.17428e-121	-9.81234e-122	3.45176e-123	-1.8955e-123	-9.03797e-124	1.10995e-122	2.36843e-123	-6.53981e-122	6.15451e-122	4.97941e-122	2.16113e-122	1.21077e-121	-1.85906e-122	2.51668e-122	-9.43748e-123	-2.0892e-122	1.16614e-121	1.56778e-123	-1.4686e-122	-3.90008e-122	1.28e-122	2.81442e-122	-5.97991e-123	-1.21124e-122	-1.78829e-122	-6.70029e-123	-2.12997e-122	3.12537e-122	1.06028e-120
-1.92797e-124	3.38549e-123	-2.36487e-123	-2.23096e-123	2.50454e-123	-2.38911e-122	-9.24131e-124	8.19371e-123	9.67724e-124	-4.88253e-123	9.59417e-123	7.25934e-124	5.54703e-123	-2.70179e-123	-4.04735e-124	-3.40928e-124	2.17355e-123	-2.01745e-124	1.61828e-123	2.74994e-123	2.36967e-123	1.50936e-122	3.14996e-123	5.02645e-123	6.58687e-123	1.69005e-123	-4.40217e-124	3.29624e-124	3.63239e-123	3.49918e-124	1.14265e-121
5.2561e-124	-4.45173e-124	4.80198e-124	1.32137e-123	1.17554e-125	8.06677e-126	-7.55496e-125	-2.07597e-126	1.33611e-123	-6.66811e-124	-9.6139e-125	8.04317e-126	1.22821e-124	-5.29402e-124	1.5604e-124	2.32759e-124	3.16725e-124	2.57499e-124	-3.87208e-124	9.19186e-125	4.23548e-125	2.43762e-124	-1.03942e-124	4.53958e-125	-2.45181e-124	-3.37944e-125	-5.4036e-124	-1.52707e-124	1.4625e-125	1.65383e-124	8.65878e-123
1.14385e-126	-2.21019e-126	-1.69808e-125	-3.94225e-126	-7.08476e-125	1.69869e-126	1.07959e-124	-2.85188e-125	-1.88824e-125	6.58834e-126	-8.71555e-126	2.06418e-125	-1.37034e-125	-7.417e-127	-2.14155e-125	-6.85666e-127	-1.01487e-124	-3.64641e-126	-9.67348e-126	-3.59414e-125	3.41015e-125	1.44682e-125	4.47434e-126	-1.13987e-125	-2.56487e-124	1.91392e-124	2.7805e-126	4.99666e-126	-6.09159e-126	-4.07796e-125	1.04239e-123
-4.50814e-127	-6.3534e-126	4.86367e-126	5.01586e-126	8.5426e-127	-2.67549e-126	-5.46546e-126	1.01028e-126	-5.85518e-128	2.17473e-126	-1.68754e-125	-1.16696e-125	5.08069e-127	6.71941e-128	3.07511e-126	-2.51802e-126	4.86827e-128	-6.22303e-126	2.86034e-126	-1.54464e-126	3.28349e-127	-6.82828e-126	-4.58446e-126	-4.13821e-126	-7.55447e-126	4.11794e-126	-5.66753e-127	-4.91061e-126	-4.16897e-127	-6.73476e-127	1.08432e-124
1.61292e-127	5.92464e-128	-3.75028e-128	-5.90987e-129	-1.01796e-126	1.51472e-126	-2.79325e-128	1.68971e-127	1.7365e-127	-3.44218e-128	1.4588e-127	-1.47362e-127	8.9331e-128	-9.12631e-128	-2.4417e-127	1.26621e-128	1.14787e-127	-9.62881e-128	-6.04383e-128	1.38784e-126	1.03944e-127	4.5854e-127	-5.72884e-128	-5.84667e-127	-3.15071e-127	8.10912e-128	6.5647e-128	7.87656e-127	4.17298e-127	2.67072e-128	8.48955e-126
-4.673e-129	2.37407e-129	-2.98448e-129	7.49401e-128	-6.64026e-128	-4.44969e-129	3.82775e-128	1.49367e-129	-5.03217e-128	-8.29291e-128	5.29181e-128	2.19263e-127	2.22452e-128	-2.9753e-128	-3.78767e-129	-6.34779e-129	6.63535e-129	-9.00327e-129	-4.53846e-129	5.79859e-129	1.28078e-128	1.9959e-128	-9.88714e-130	-1.11474e-128	-1.40106e-128	2.59096e-128	-6.7234e-128	-4.74739e-128	-1.05606e-127	-1.02116e-128	1.00449e-126
6.19309e-129	5.30647e-130	4.47805e-129	-1.70603e-129	2.25761e-130	2.78847e-132	-6.73908e-129	-9.15159e-130	-3.16273e-131	-1.2914e-130	-1.44644e-128	-1.61523e-130	-2.83656e-130	-6.79786e-129	1.08675e-129	-7.12676e-130	-1.51136e-129	-8.77973e-130	8.10052e-129	1.31869e-129	-2.13134e-130	7.81106e-129	2.09933e-129	2.48053e-129	-2.77863e-129	-1.09212e-128	-1.61585e-129	4.57331e-130	4.99773e-130	2.73707e-129	8.78807e-128
-9.5748e-131	1.15018e-130	-9.91193e-132	-3.32685e-131	-2.41288e-130	2.1181e-130	-3.34713e-130	-4.56121e-130	2.85109e-130	-5.12104e-132	-1.02423e-130	4.73416e-131	-7.93709e-131	1.52946e-130	7.74432e-132	-4.84864e-130	3.87302e-130	-2.0617e-129	-4.61263e-132	-4.46081e-130	-1.85296e-131	-1.9072e-130	-2.97953e-132	4.52092e-131	-2.87129e-131	4.89738e-132	-1.17925e-130	4.64013e-130	-5.6854e-130	1.01921e-130	7.10594e-129
-2.61345e-131	-1.56718e-132	-1.07376e-131	2.38522e-132	-1.65659e-131	2.25987e-131	-8.67092e-132	1.89825e-132	2.33441e-130	-2.30067e-131	-2.40278e-131	-3.93062e-132	7.34325e-133	-1.85113e-131	1.80586e-131	4.48026e-132	-6.90383e-133	-4.2434e-132	4.93581e-132	-1.09209e-131	-4.3746e-131	-4.74033e-132	4.13423e-132	2.20597e-131	-2.12654e-131	2.08672e-131	-1.41084e-131	-2.55428e-133	3.48604e-132	1.35713e-131	5.85774e-130
3.87245e-132	2.13857e-133	-1.35681e-133	-2.99239e-133	-2.97207e-133	-2.56699e-132	-3.16683e-132	-1.02156e-131	3.35148e-133	2.52293e-132	1.01697e-132	5.11005e-133	3.65042e-132	3.11867e-132	-4.00816e-133	-6.06912e-132	-3.77734e-133	6.48495e-133	-7.49828e-133	-3.08816e-133	2.11859e-132	2.06135e-132	8.54134e-133	-8.15885e-132	-4.43298e-133	-8.59136e-132	-6.27424e-132	2.85266e-132	-3.91976e-133	-1.03735e-131	8.25978e-131
-1.73596e-134	2.5521e-133	2.58047e-133	2.2751e-134	-7.71912e-133	-1.23785e-134	-7.7139e-134	-3.01751e-133	-5.7386e-134	-4.41827e-134	-3.71218e-133	1.92216e-133	-6.89595e-135	3.31506e-134	1.82205e-133	-9.85424e-134	1.73487e-133	-2.56568e-133	7.25079e-135	-9.7947e-133	2.42767e-134	8.51242e-134	-4.2924e-134	-5.71e-136	-5.57631e-134	7.61625e-134	1.40933e-133	-2.53515e-133	3.00139e-134	-2.27131e-133	5.05553e-132
6.80318e-135	1.89621e-134	1.30406e-134	-5.96931e-135	-1.69262e-134	1.8234e-135	3.09651e-135	-1.64773e-134	-1.2172e-134	8.36137e-134	1.42692e-135	1.70833e-134	-3.16045e-134	-6.14641e-135	3.52975e-134	4.3127e-134	1.16483e-134	6.93006e-134	3.89965e-136	5.14337e-135	6.30504e-134	-7.19768e-135	-1.73663e-135	4.93216e-134	-6.04805e-135	-2.25272e-135	1.35586e-134	-1.15699e-134	6.50889e-136	1.38302e-134	5.69269e-133
2.85937e-135	6.9891e-135	-6.15104e-136	5.97529e-137	-5.01134e-137	5.34837e-135	-8.22147e-136	-3.45839e-136	5.56951e-136	-3.57725e-136	-9.57163e-135	-1.70163e-135	-8.98253e-137	1.6567e-136	2.09348e-135	7.43872e-135	1.21597e-135	1.31193e-135	-2.39922e-135	2.28525e-135	-2.09414e-135	-8.59724e-136	-1.37557e-135	-1.36643e-135	-1.07678e-135	-4.50107e-135	8.97923e-136	2.52008e-135	3.27618e-136	4.22268e-136	6.17194e-134
1.07696e-136	9.35668e-137	9.44452e-137	1.27946e-136	1.45896e-136	-4.98827e-137	2.81501e-136	1.08483e-136	-3.66297e-136	-1.78252e-137	-1.09898e-137	5.2554e-137	-9.84235e-139	2.79702e-137	3.94562e-138	4.84416e-136	2.50241e-136	1.61625e-136	-3.88892e-137	2.32103e-136	-6.86558e-137	5.64925e-136	-6.27371e-136	-2.5847e-136	1.56555e-136	-2.11208e-137	7.82389e-136	5.82792e-137	-1.41371e-136	7.73824e-136	6.11022e-135
-1.21574e-138	1.66746e-137	-2.47061e-137	-8.17979e-139	1.363e-138	7.38983e-139	-1.06342e-138	3.0094e-138	1.56713e-137	9.06791e-137	-2.19826e-137	1.47378e-137	1.51232e-137	-5.13678e-139	-1.17817e-137	1.77731e-137	-3.6679e-138	-1.77047e-138	1.56827e-137	-5.22126e-137	-2.16894e-140	-2.08021e-138	8.73658e-138	-7.28889e-139	2.95605e-138	2.25215e-137	1.14402e-137	-2.95483e-137	-7.519e-138	-4.26162e-138	4.00999e-136
2.07706e-138	5.86674e-139	1.85911e-139	9.09232e-140	1.64845e-138	-9.23809e-139	5.76754e-139	-9.60922e-139	2.31192e-138	3.83172e-138	2.74166e-138	-1.34431e-139	-8.18136e-139	8.44679e-139	-7.11332e-139	-9.93955e-139	-3.85557e-139	2.2505e-139	-2.7534e-140	2.31932e-139	-3.25861e-138	1.51895e-139	-2.22929e-140	-4.47773e-139	9.23313e-140	1.1277e-140	2.85813e-138	-2.8728e-138	-7.50778e-139	-2.39226e-139	3.10135e-137
-6.02869e-140	7.89928e-142	1.2689e-139	1.14264e-140	-2.76441e-140	-4.61982e-139	-2.78999e-140	-4.3137e-140	-5.31964e-140	8.20905e-140	-3.26232e-139	4.62784e-139	3.19181e-139	7.53015e-140	2.49365e-140	-3.91831e-140	1.6537e-140	1.06314e-139	6.8421e-140	8.0225e-140	1.10632e-140	6.19658e-140	-1.13271e-139	3.27369e-140	1.8364e-141	-3.87662e-140	3.43345e-139	9.86639e-140	-5.52823e-140	-3.52607e-139	3.524e-138
-4.27787e-140	-8.0425e-141	3.52552e-141	4.84036e-141	-1.99607e-141	-1.04178e-140	-5.57577e-141	9.13354e-140	-7.56055e-141	-4.86076e-142	9.43782e-141	2.24191e-141	4.78436e-141	-1.0419e-141	9.45563e-141	3.44868e-142	-1.0792e-140	-1.26864e-142	-1.07417e-140	-1.61762e-140	-2.15086e-140	2.19467e-141	-2.21137e-141	1.76994e-140	2.21224e-141	-8.89665e-141	9.20312e-142	3.70014e-141	7.39669e-141	2.56843e-140	3.34126e-139
-5.39471e-142	2.20659e-141	-1.39481e-142	-3.05944e-141	6.1383e-142	-7.59309e-141	1.63725e-141	1.29055e-141	6.64082e-142	-4.03468e-143	-5.1835e-142	-7.70865e-142	-4.49204e-142	1.8588e-141	-1.44671e-141	-6.02102e-142	1.34474e-141	-2.43515e-141	1.74819e-142	3.4745e-142	-1.83989e-142	-1.16484e-141	5.32006e-141	2.99294e-142	1.43127e-141	5.22621e-142	-8.60926e-142	4.45747e-142	-2.08877e-143	-2.29406e-142	3.82114e-140
-7.7777e-144	-2.88733e-143	-2.71453e-143	1.70459e-143	-3.89061e-143	-1.34236e-142	2.2635e-142	-2.40795e-142	-1.86857e-143	-1.95227e-143	-5.09153e-143	2.51542e-143	1.76109e-142	6.32584e-143	-1.2592e-142	9.46564e-143	-3.59646e-142	3.49253e-144	1.69515e-142	4.66812e-143	-1.49934e-143	4.8709e-144	5.51741e-142	-1.68491e-143	-2.87739e-143	-6.08438e-143	8.26928e-144	-3.22719e-143	-1.02779e-143	3.73258e-143	2.6409e-141
2.63994e-144	7.37007e-145	1.24078e-145	7.34517e-144	6.52909e-144	-1.01023e-144	5.7866e-145	5.64037e-144	-8.10852e-144	-4.30026e-144	-1.06155e-144	-6.63044e-144	-1.51001e-144	1.68252e-144	1.78889e-143	-4.54527e-145	-1.77231e-143	-1.39483e-143	2.0293e-144	-2.70828e-145	-5.59218e-144	-1.14363e-143	2.02809e-143	-5.61531e-144	8.69548e-143	4.3038e-143	3.19015e-144	-4.96791e-144	-1.47219e-143	-7.53396e-148	2.96011e-142
5.30607e-145	-2.33613e-146	-5.46916e-145	-1.66452e-145	9.35459e-145	-5.23639e-145	1.2157e-144	5.74548e-146	-8.8121e-144	2.87071e-146	-1.0441e-144	-1.16273e-144	-3.13303e-145	9.99538e-145	2.29139e-144	-3.64213e-146	1.39182e-145	-7.7536e-146	-1.6394e-145	-1.04767e-144	4.17902e-145	2.7726e-145	1.56562e-144	-3.41947e-145	1.12067e-144	1.33625e-144	-2.64896e-144	-6.09523e-145	-5.54561e-145	-2.30743e-145	2.92197e-143
7.05318e-146	1.22846e-145	2.19745e-146	3.09798e-145	-2.91461e-146	3.21945e-146	-1.42421e-145	1.85289e-146	7.07737e-146	2.93114e-146	2.05304e-146	2.95459e-146	1.16195e-146	-2.38236e-146	-2.74559e-146	1.07129e-146	1.51965e-146	1.09673e-146	1.11533e-145	1.73311e-145	1.15413e-145	-6.62966e-146	-4.14964e-146	3.69594e-146	1.25699e-146	1.15373e-145	-1.60477e-145	1.80081e-145	-1.54095e-147	6.54536e-146	2.07788e-144
9.47498e-147	-4.76645e-147	-1.23139e-148	-6.47339e-148	-9.06299e-147	-3.46119e-149	-1.24781e-147	-9.87409e-147	2.9451e-148	-8.00803e-147	-3.13802e-148	4.48784e-146	-8.1365e-151	8.10549e-147	1.6945e-147	3.1154e-147	1.50946e-147	8.19615e-148	5.24113e-147	-8.28869e-148	2.05054e-147	-2.32584e-147	3.13604e-147	-1.83863e-147	-3.72996e-148	-1.35784e-146	3.22544e-148	1.43836e-147	-5.2923e-146	2.73822e-146	2.1541e-145
1.84088e-148	3.11677e-149	1.64118e-148	1.31286e-147	-3.59021e-148	-7.34294e-149	-2.58501e-147	-1.01303e-147	-5.81029e-148	-3.30969e-149	7.81632e-148	-1.79865e-148	1.27333e-148	-3.66512e-149	-4.64349e-148	-6.75352e-149	9.77734e-149	-4.82499e-148	6.88057e-148	1.27623e-148	2.02091e-148	2.24233e-149	2.80562e-150	2.47158e-148	4.35884e-148	-2.15061e-147	8.78821e-148	-9.61104e-148	-1.66428e-148	7.03635e-149	1.45279e-146
2.36884e-151	4.34327e-150	2.89074e-149	1.83334e-149	1.23508e-149	6.98591e-150	5.66242e-149	1.33651e-149	9.95387e-149	1.44523e-150	4.747e-150	1.02901e-149	-2.47766e-148	-4.26315e-149	-2.31458e-148	-3.38815e-149	3.41478e-149	2.83769e-149	-2.15133e-149	-1.0005e-148	1.34568e-149	-3.38071e-148	-2.09215e-149	-2.3671e-149	-1.70203e-149	-2.01982e-148	-5.82619e-149	-6.5265e-149	-6.001e-150	6.9721e-149	1.81136e-147
-2.90071e-150	-2.81464e-150	-1.58964e-150	-4.90635e-149	-1.71253e-149	-4.98651e-150	4.22322e-150	-8.89515e-152	-3.3932e-150	-8.38454e-152	1.36755e-150	2.2614e-150	7.67793e-151	8.44743e-151	-9.26558e-150	-1.61878e-149	1.50944e-150	9.2387e-152	1.14674e-149	-2.41232e-150	2.86338e-150	8.82223e-151	-2.19094e-149	2.38268e-152	7.13777e-151	1.19206e-149	-1.4773e-150	-1.62939e-150	-3.94907e-150	-4.99306e-151	1.78314e-148
1.06191e-151	-1.13899e-152	-8.65612e-152	-3.18162e-152	-3.27671e-151	-2.61454e-150	9.44966e-152	-1.84154e-151	-8.50702e-153	2.53261e-151	2.26204e-151	-2.36358e-151	-4.07313e-151	3.75177e-151	-3.36717e-151	1.28838e-151	1.69257e-152	4.77179e-151	-7.72703e-151	3.71936e-152	3.16722e-151	3.20633e-151	-6.01856e-151	-4.12386e-150	3.48414e-151	9.26724e-151	-6.06357e-152	-1.21269e-150	1.81094e-152	-5.74909e-151	1.52378e-149
6.04856e-154	-9.23311e-152	9.65239e-153	-2.81371e-152	4.02998e-152	-5.43546e-152	-7.53335e-152	-9.08997e-153	5.10023e-152	-3.23562e-151	2.78002e-153	2.60353e-153	7.01192e-154	2.47615e-152	9.30083e-153	2.77355e-152	-1.33802e-151	-3.30109e-151	-3.50173e-152	-2.5475e-153	-6.89299e-153	2.7553e-152	-7.78766e-154	5.0377e-153	-1.06233e-151	1.58981e-152	-1.87286e-152	1.72525e-152	-1.58141e-152	9.90562e-152	1.56697e-150
2.7028e-153	3.8582e-153	-2.05859e-153	1.5982e-154	-1.04688e-152	6.88251e-153	1.50551e-152	-2.82367e-153	-6.07177e-153	1.0436e-152	-4.85369e-153	6.30337e-153	-7.82447e-154	-9.7129e-154	1.58012e-153	9.3251e-153	2.74037e-153	-2.70016e-153	-3.33034e-153	-1.011e-152	-2.91468e-153	-2.21298e-152	1.43753e-154	2.42398e-153	2.5336e-153	-1.29398e-153	-4.24645e-154	-4.25116e-154	-8.91195e-156	3.46601e-153	1.38979e-151
-2.20909e-154	-4.22554e-155	6.15549e-156	6.87649e-154	-3.11683e-155	-2.94677e-154	3.38358e-154	3.18058e-157	3.73711e-154	-2.49234e-154	3.04127e-155	3.5476e-155	-3.34221e-154	-5.35004e-154	1.44017e-155	1.01921e-153	7.58739e-154	4.04436e-153	3.07228e-154	-4.40514e-155	5.66191e-154	2.4112e-155	1.44891e-155	3.05848e-154	-2.04437e-155	-1.10216e-154	-3.9305e-155	4.33431e-154	9.4922e-155	1.017e-154	1.10782e-152
1.06889e-155	-1.62731e-155	-3.38593e-156	-7.05301e-155	-6.08804e-156	-2.02071e-156	-1.51532e-154	-6.12754e-156	-1.01416e-155	-9.23772e-155	1.19397e-154	3.36488e-155	-6.57204e-155	9.3771e-155	-3.14651e-156	1.23164e-155	4.12537e-156	-7.46083e-157	1.769e-156	-4.16123e-155	-4.8242e-155	-1.0455e-155	1.86309e-155	1.15981e-155	1.35717e-156	5.97386e-155	4.95159e-156	-3.34913e-156	8.58001e-156	-1.23054e-155	9.24626e-154
-1.82748e-157	-7.30985e-156	-1.54655e-155	-1.04543e-157	-4.87423e-156	-1.12211e-155	-8.39848e-156	-3.2105e-156	4.51624e-156	2.49086e-156	7.70809e-157	-6.45843e-157	2.32398e-157	3.59834e-156	1.24793e-155	1.31528e-157	-5.51372e-157	9.44352e-158	-4.53254e-158	4.40938e-157	8.14884e-157	3.95162e-159	-1.69034e-156	6.48777e-156	-6.51418e-159	-3.99531e-157	-1.39553e-157	5.93212e-156	1.58621e-156	1.69627e-156	9.55215e-155
-2.12282e-157	-7.7717e-158	-5.32288e-159	6.68819e-159	5.66571e-157	1.10636e-157	7.67517e-158	1.19612e-158	1.36341e-157	1.99604e-157	1.31067e-158	-1.06519e-157	-2.96345e-158	3.48413e-157	-3.48732e-158	3.79052e-157	-6.54225e-159	1.51731e-158	-6.06605e-157	5.7525e-157	8.62429e-157	3.07453e-156	-2.48589e-158	1.99233e-157	-8.12755e-158	-1.35895e-157	6.68906e-159	-2.67501e-157	-6.76405e-157	1.2617e-159	8.84913e-156
-1.60359e-158	1.14514e-159	4.77425e-158	2.74918e-158	-4.50806e-158	3.80329e-157	-4.12471e-159	2.00242e-158	6.76718e-158	9.83716e-159	-2.3465e-159	3.13285e-158	-1.56044e-157	-1.48656e-158	9.47584e-158	3.84014e-158	-1.71407e-157	1.91589e-158	1.87098e-157	7.23602e-159	-6.85967e-158	1.41246e-158	8.90322e-159	-2.96355e-158	-3.17166e-159	1.36424e-158	4.38765e-160	-2.34842e-158	-5.33609e-159	-2.73246e-158	1.53679e-156
1.76432e-159	-5.76951e-160	-7.71865e-160	2.29064e-160	-4.52516e-160	-3.15554e-160	-1.77759e-159	-9.41075e-160	3.55978e-160	-2.43809e-161	3.60949e-160	7.33137e-160	-1.47596e-160	-7.82185e-159	-6.10049e-160	-6.09189e-160	3.9209e-159	2.44265e-159	-7.59357e-159	-7.67605e-161	3.70215e-159	2.59887e-159	2.25735e-159	1.56759e-159	-3.92216e-160	2.77807e-158	-1.89845e-158	1.09955e-159	-3.49047e-159	4.58916e-160	9.38582e-158
2.00371e-160	1.62864e-160	2.40172e-162	1.66642e-160	-1.69879e-161	3.90375e-160	6.6744e-161	1.71209e-160	1.77612e-160	-2.41861e-160	-6.32301e-160	-2.16403e-160	-3.34793e-160	-2.71502e-161	1.94534e-160	5.9066e-161	1.71063e-161	-1.09631e-159	3.46495e-162	1.99299e-160	1.25979e-161	-1.42335e-163	-9.80601e-161	-4.31948e-161	-1.27464e-160	3.2049e-160	-7.9999e-161	-2.66698e-160	-7.71415e-160	4.00067e-160	6.49762e-159
-5.45336e-163	5.69849e-161	6.27847e-163	8.76807e-161	-4.34482e-162	-6.15102e-161	7.33736e-163	-6.76969e-161	2.96711e-161	6.64908e-161	1.72858e-161	-6.45934e-162	-8.97974e-162	1.24054e-161	-7.18263e-163	8.44019e-162	-6.97193e-162	-6.17994e-162	-4.4887e-162	1.84762e-161	-1.48048e-162	-8.13349e-161	-8.96078e-162	-5.5844e-162	-6.08086e-162	2.47305e-163	-1.5752e-161	-5.56966e-162	-1.01136e-160	-1.52808e-161	7.08119e-160
1.01263e-163	-1.54346e-163	5.82325e-163	2.33059e-163	5.58527e-163	1.15129e-161	1.69846e-161	-2.33477e-163	1.58761e-162	-6.352e-162	-5.91117e-162	5.05413e-162	-3.67691e-163	-7.73331e-163	-8.12448e-162	-6.92379e-163	-1.59946e-162	1.35731e-162	-8.22982e-164	-3.85978e-163	1.68104e-162	1.00659e-163	3.8263e-162	-3.54372e-163	-2.37793e-163	-2.13184e-163	-2.67747e-163	5.04287e-162	7.2902e-163	7.55217e-164	7.51768e-161
-1.48818e-163	-4.53149e-165	-8.80778e-164	2.28312e-163	-4.30036e-164	2.65198e-164	-3.07744e-163	-1.72139e-163	-1.83371e-164	2.57612e-164	2.73046e-164	3.78356e-163	1.70788e-163	-3.43305e-163	-1.45309e-163	-9.73023e-165	-6.83105e-164	2.76809e-163	-1.77029e-163	-1.85773e-162	-2.57318e-163	1.95524e-163	-2.01591e-163	-2.9626e-164	6.71834e-164	1.86952e-163	4.57306e-164	1.17894e-162	-9.4777e-164	-1.46678e-163	6.92223e-162
2.09266e-164	-7.6541e-166	-1.60758e-164	6.55735e-166	8.00618e-164	-7.01942e-164	-1.18431e-164	9.04162e-166	-3.67309e-164	-1.5938e-164	-5.38531e-164	-1.70404e-164	3.52895e-164	4.60775e-165	2.54911e-165	1.76362e-165	7.75233e-166	-1.59275e-164	-1.46907e-164	8.25896e-165	7.02311e-167	-1.35349e-164	1.33856e-164	1.36741e-164	1.22409e-163	2.59508e-164	-1.6388e-165	-1.19309e-164	-8.72778e-166	4.15035e-165	6.16469e-163
-1.98317e-165	-1.02716e-164	1.21483e-166	-2.52112e-165	1.279e-166	1.90925e-166	6.04949e-166	-8.70145e-166	-4.94365e-166	-1.17112e-165	-1.53336e-164	-1.47952e-165	1.36601e-165	2.44737e-165	-1.20418e-166	-2.45379e-166	1.55161e-166	2.08725e-165	1.68594e-165	-3.45201e-166	2.81576e-167	2.41898e-166	4.28495e-165	1.55395e-165	-2.02525e-165	9.35249e-166	1.78723e-165	-8.75223e-166	1.05966e-165	-2.88639e-165	5.93006e-164
6.57786e-167	-7.65377e-166	-1.44652e-166	-1.72508e-166	-1.71411e-167	-7.62318e-167	3.25221e-167	-7.51094e-168	-1.8992e-166	2.93175e-167	2.69773e-166	-1.17517e-166	-2.76446e-167	-1.75738e-166	-1.14589e-166	-3.58992e-167	-1.82226e-166	-5.73523e-167	-4.29063e-166	-9.10616e-166	-5.82018e-168	-3.16133e-167	2.89511e-167	1.63611e-166	-4.05493e-167	7.32914e-166	4.64836e-167	9.29187e-167	1.30163e-165	-2.04391e-166	6.47025e-165
-5.48115e-167	-6.92097e-167	3.00167e-168	-5.17878e-168	-2.17019e-168	1.89013e-167	-3.97448e-167	-2.86525e-168	4.80174e-167	-1.68748e-167	6.98786e-168	-4.11781e-167	-2.46283e-167	5.82781e-167	-1.25944e-167	4.96704e-168	-2.96888e-168	-1.48009e-168	7.59889e-168	5.75666e-167	2.81576e-167	-8.87767e-168	-6.59009e-169	9.46872e-168	1.71365e-169	-6.66197e-168	-1.16999e-167	-2.58232e-167	7.87768e-168	4.22487e-168	5.82646e-166
3.77332e-168	2.48793e-169	-1.77328e-169	1.00092e-168	-1.76596e-169	-1.75623e-168	-5.95844e-169	-1.97133e-169	-2.50511e-169	-4.17654e-168	2.91286e-168	-6.79404e-170	-6.84025e-169	-3.034e-170	2.73455e-168	-3.81533e-168	-9.11101e-169	-6.89115e-170	-6.84922e-168	-4.5245e-169	-3.7609e-169	4.01134e-168	-8.04684e-171	3.90839e-169	-6.25805e-170	-2.73631e-168	-1.11612e-169	-1.50431e-168	3.45581e-169	-2.10836e-168	4.2535e-167
-2.46835e-169	3.95992e-169	2.46178e-170	-3.05712e-170	1.43134e-169	1.11394e-169	5.88074e-169	1.40302e-169	4.30801e-169	3.73485e-170	-1.62731e-170	7.71356e-171	-3.19718e-169	1.71004e-170	1.93114e-170	9.89544e-170	-2.77508e-170	-3.42776e-171	4.1272e-169	1.18323e-170	-9.18454e-170	1.24212e-169	2.58935e-169	-2.01698e-170	7.52932e-169	-2.18542e-170	2.86149e-170	1.56553e-170	-1.86626e-170	2.53979e-171	4.41929e-168
-5.35248e-171	-1.89956e-171	2.73783e-171	1.76106e-170	1.84426e-170	-8.09264e-171	-1.12851e-170	-1.49977e-170	-6.15891e-171	-1.56491e-171	2.01044e-171	-6.03825e-171	-7.18756e-172	-4.65714e-170	-3.16391e-172	-2.82877e-170	-1.80828e-171	-9.44807e-171	3.94592e-170	-8.79479e-173	1.17725e-171	-2.75531e-170	-7.24145e-170	-3.84334e-171	-3.61057e-170	-7.61607e-173	-6.06755e-170	6.76622e-171	1.65358e-171	1.28817e-170	4.46036e-169
2.81256e-172	3.46377e-171	1.07436e-171	-5.13147e-172	1.09442e-172	-7.54341e-173	2.72244e-171	1.64495e-173	-1.85642e-172	2.32224e-172	2.79194e-173	-3.46004e-172	-5.29619e-171	9.09249e-172	1.00846e-171	5.51487e-173	9.21564e-173	6.1582e-172	4.38609e-172	1.80495e-172	-1.21951e-171	1.64064e-171	-7.65843e-172	-1.55566e-171	-3.91324e-172	2.68395e-172	5.15794e-172	1.45251e-172	7.63215e-172	5.49304e-173	2.49648e-170
1.35974e-172	1.28944e-172	7.19775e-174	-9.15927e-173	-1.11164e-172	1.42047e-173	1.01893e-172	4.45038e-172	-1.95018e-172	-3.04366e-173	2.60526e-172	-4.91405e-174	-1.48235e-172	-2.09484e-172	3.41915e-173	-4.66222e-173	7.48048e-173	-2.52857e-173	-6.23503e-173	-7.70212e-174	6.306e-173	1.44154e-172	3.10135e-173	-7.98562e-174	7.59182e-174	-1.23364e-172	2.27813e-173	-1.7801e-173	1.07833e-173	1.29507e-173	2.57706e-171
1.44187e-173	5.1427e-174	-6.80076e-174	-1.70058e-173	-1.1876e-173	-1.22187e-173	-1.61533e-173	7.83446e-174	8.31817e-174	-1.1704e-173	1.23505e-173	1.35552e-173	4.34889e-173	5.27859e-174	4.2285e-174	-6.11858e-175	-1.39876e-173	3.57739e-175	-8.44691e-175	2.22251e-174	4.69873e-174	1.91705e-173	-9.5508e-174	4.14585e-175	-1.12753e-173	-8.58787e-174	-5.34432e-173	-3.90167e-173	1.26568e-174	1.00989e-173	3.65921e-172
-1.91823e-174	-3.38131e-175	5.02762e-174	-4.39181e-175	-2.51531e-175	-1.52371e-174	3.86318e-175	-5.04728e-175	1.40229e-174	-7.27784e-175	2.3661e-175	1.57813e-174	-9.43561e-175	4.16987e-175	4.90898e-175	1.44656e-174	-1.05467e-175	2.83791e-176	-3.3683e-176	-1.16071e-174	2.16907e-175	-3.82051e-174	-1.80606e-174	1.54277e-176	4.44022e-175	7.5893e-175	4.66436e-175	-2.31552e-176	-1.29057e-175	-2.68283e-176	2.66678e-173
-2.70671e-176	-3.65277e-176	-1.35828e-175	1.06211e-177	1.03235e-175	-1.54158e-176	2.56599e-175	-6.28299e-175	5.13139e-177	3.08136e-176	-4.46827e-177	-4.04661e-177	-1.56713e-175	-3.86536e-175	-2.48872e-177	-1.42639e-177	-3.7148e-176	1.14813e-176	1.65283e-176	2.44556e-176	1.91154e-176	-7.55137e-175	1.9812e-175	-1.44273e-177	-1.73675e-177	-2.55368e-177	-4.46813e-176	-6.19495e-176	-8.10695e-177	-1.4578e-175	3.1239e-174
-2.76083e-178	1.97328e-176	-6.1141e-177	-3.19681e-177	-1.481e-177	1.28089e-176	1.80501e-176	-3.11934e-177	-6.83902e-177	2.48766e-177	5.69722e-179	-8.9147e-178	2.1815e-178	3.7417e-177	-4.35569e-178	4.26901e-177	-4.66488e-179	1.57116e-178	5.76799e-176	-8.74463e-177	5.47062e-177	8.57549e-178	1.54663e-177	1.49004e-177	-9.10547e-178	1.63264e-177	7.71025e-177	-1.76906e-177	7.99786e-177	-1.24272e-177	1.80975e-175
1.08069e-178	-6.55854e-179	3.71045e-178	-2.6799e-178	-6.40194e-178	3.53975e-179	-7.2137e-178	6.15413e-178	7.39858e-178	1.82434e-178	4.06792e-178	-9.23184e-179	-1.47527e-180	2.44091e-178	2.51619e-178	1.31872e-178	-2.00063e-178	-3.06952e-177	-6.53141e-179	2.85663e-179	7.42405e-179	-2.65239e-178	5.1067e-178	5.21852e-178	2.73167e-178	1.68421e-178	-7.30353e-180	-3.63023e-179	-3.4784e-178	3.33209e-179	1.04773e-176
1.28394e-178	3.84195e-180	-2.12262e-180	-1.40421e-178	-1.58412e-178	-1.22363e-178	-3.24684e-179	-9.95587e-179	7.3717e-179	5.47422e-180	7.47278e-179	-1.08626e-178	2.04522e-178	-3.132e-181	4.41269e-179	6.76394e-179	6.27175e-179	-7.52537e-179	-1.25974e-178	8.80916e-179	-2.21254e-179	1.65765e-178	-1.9173e-178	1.15292e-180	-1.24194e-178	1.27221e-179	2.74265e-179	9.34889e-180	-2.19667e-179	-4.623e-180	2.19982e-177
3.40843e-180	5.84851e-180	2.8279e-181	5.96217e-180	-6.28556e-180	-2.49829e-180	-1.28199e-179	-8.59459e-180	-9.42965e-181	6.21288e-180	-5.12135e-180	-1.01624e-179	-2.46829e-180	2.15923e-180	3.56205e-180	3.56499e-179	1.78498e-180	7.45097e-181	7.34925e-180	-2.48593e-180	4.15536e-180	1.26564e-180	1.49511e-180	5.53094e-181	-7.5719e-180	6.35959e-180	6.83799e-180	3.74101e-180	-5.91945e-180	-7.01811e-180	1.69262e-178
-1.25053e-180	2.93738e-181	-3.80511e-183	4.20587e-182	-1.17155e-183	-5.99749e-181	-3.34431e-183	2.20651e-180	-7.47914e-182	-1.94615e-181	-6.34149e-181	-3.51732e-182	-1.30746e-180	7.56878e-181	9.29177e-183	1.19706e-180	1.02697e-180	3.83518e-181	-1.47766e-180	6.69171e-181	-8.20023e-181	5.43258e-181	4.3708e-181	1.51178e-181	-1.44232e-181	2.17891e-181	1.34176e-180	2.93221e-182	-2.80627e-182	4.95382e-181	1.63758e-179
2.99745e-182	-1.9522e-181	2.23439e-182	-3.86058e-184	-2.56194e-182	-9.86743e-185	-1.67715e-181	-2.12966e-182	-1.28519e-182	6.7773e-184	3.71094e-181	4.24724e-182	1.06311e-184	-6.5884e-182	-1.32735e-182	1.74013e-182	-1.2462e-181	1.72857e-181	6.36237e-183	-1.76797e-182	1.50101e-183	1.35327e-182	-1.51425e-182	6.9311e-182	-2.05394e-182	-1.90292e-182	1.33713e-182	-5.27319e-182	-1.063e-181	1.89763e-182	1.63837e-180
4.13177e-182	9.00044e-183	-1.1216e-183	-5.79315e-183	1.32191e-182	-1.06909e-182	5.3888e-184	-1.47146e-183	7.27857e-184	1.28953e-182	1.23903e-183	-4.34554e-183	3.19246e-183	-8.95656e-184	1.52834e-183	5.28755e-183	1.16792e-184	-1.14535e-183	-6.70219e-183	2.71532e-183	-7.71107e-184	-2.46591e-184	-1.70808e-184	-5.28809e-184	-4.25797e-183	4.18214e-183	3.21887e-183	8.65963e-184	7.13898e-184	-5.2847e-184	1.39429e-181
1.84789e-185	-6.07143e-184	1.89128e-183	6.07386e-185	-7.33941e-185	4.76123e-185	-4.08806e-185	-1.17907e-183	2.18142e-184	1.35236e-184	-8.63992e-185	-3.03038e-184	-2.71946e-183	-1.10077e-183	-2.12829e-184	2.69684e-184	-5.80283e-184	-1.13412e-184	6.93224e-185	-2.10762e-184	5.39521e-184	-1.32628e-184	5.09548e-184	-2.34465e-184	-2.39693e-183	-2.49306e-185	3.03715e-184	1.89557e-184	-1.78213e-183	8.64642e-185	1.61378e-182
1.76173e-185	1.58482e-185	-1.15951e-185	6.67917e-187	1.01945e-186	-1.78817e-187	8.92608e-186	-2.46131e-185	1.72669e-185	-1.15698e-185	-1.85982e-185	-1.74275e-185	-6.58683e-185	-1.57008e-185	-2.85575e-187	-2.297e-185	3.76205e-186	-8.66731e-186	-3.26016e-186	1.89728e-184	-1.39364e-185	3.20797e-185	2.43406e-185	-6.82369e-185	-8.23616e-185	3.24184e-185	7.99614e-186	3.33889e-186	2.29551e-186	7.8701e-185	8.01276e-184
5.43062e-186	2.77622e-185	1.11921e-186	3.57925e-186	3.43385e-187	-2.09467e-186	2.89448e-186	-1.72442e-186	1.83307e-185	-6.21319e-187	4.5773e-187	4.0926e-187	-4.71858e-187	1.4229e-186	2.97153e-186	-4.20922e-188	-1.31262e-186	-4.89089e-187	3.49379e-186	-4.24902e-187	7.82719e-187	2.28511e-186	1.67093e-186	-7.25792e-187	4.93548e-186	8.17132e-188	4.00083e-186	1.93776e-187	1.53466e-186	4.46689e-186	9.60739e-185
4.37555e-187	-1.31026e-186	3.06641e-188	-8.83454e-190	2.41269e-187	-1.30281e-186	-1.89541e-187	2.9757e-188	-2.76142e-186	2.17803e-187	-6.71513e-188	-1.28548e-186	5.98065e-188	7.35592e-188	5.03926e-187	2.65746e-187	-1.53012e-187	2.01135e-188	9.5357e-188	-1.61845e-187	-1.62662e-188	4.99897e-188	-6.16013e-188	1.52574e-187	3.19975e-188	4.71794e-188	2.90455e-189	-9.69223e-187	-2.04522e-186	4.58652e-188	1.26308e-185
2.04915e-188	-3.1485e-188	2.24921e-189	1.04221e-188	-5.95565e-189	3.87787e-189	3.65052e-189	1.88906e-188	1.30114e-188	-4.51298e-188	-3.44658e-189	4.23792e-189	-4.8139e-189	2.0339e-188	5.60737e-188	-1.07525e-187	-1.85014e-188	-1.77199e-187	5.21097e-188	-1.25187e-188	2.19504e-188	1.38449e-188	1.53932e-188	-1.15181e-188	-3.02586e-188	1.26858e-188	1.14599e-188	-2.0414e-188	-7.59416e-190	2.2676e-188	7.72889e-187
1.03772e-191	1.51732e-190	1.4313e-188	3.75232e-190	-8.52036e-189	1.84789e-190	-7.59053e-191	1.03658e-188	-8.05524e-190	-5.49722e-189	-7.85586e-189	-5.20596e-191	-1.3077e-188	1.06008e-189	5.02512e-190	-7.67514e-190	-8.72498e-190	-5.16432e-189	-1.80786e-190	-2.09658e-189	-1.6326e-190	6.54264e-190	1.16613e-190	-3.58952e-190	7.24751e-189	1.34924e-189	1.47433e-189	2.22104e-189	-5.43431e-189	-8.32983e-190	9.17817e-188
1.83961e-191	-9.25884e-191	2.21279e-190	-4.49551e-190	-2.62178e-190	4.23143e-190	-1.52361e-190	3.71577e-190	-9.92532e-191	-2.50808e-191	-4.36035e-190	1.11876e-189	-1.25993e-189	1.45693e-190	2.78729e-191	5.75787e-190	1.37844e-190	4.64071e-191	6.64851e-191	3.93368e-190	1.1762e-191	-4.09305e-191	-9.95882e-191	-2.00518e-191	6.55092e-190	4.54248e-190	6.49491e-191	1.42734e-190	-1.61279e-189	7.74909e-191	9.50322e-189
-9.21263e-193	-1.85392e-191	-8.25944e-192	-4.66076e-191	-2.03044e-191	3.83754e-192	-1.22253e-190	-1.769e-192	6.5995e-194	2.7698e-192	-1.46113e-191	-1.27936e-190	1.74833e-191	1.26032e-191	2.01467e-191	4.08713e-193	2.00118e-192	1.88446e-192	3.51207e-191	-2.20502e-191	-8.11956e-192	9.95388e-193	6.61371e-192	1.32292e-191	1.08785e-192	-1.67076e-191	3.36813e-192	-5.00774e-192	-6.01489e-192	-1.029e-191	5.51007e-190
3.41296e-192	-4.51195e-192	-6.18456e-193	4.60071e-193	-6.86496e-192	-4.41827e-194	6.89974e-192	-1.99313e-192	3.12279e-192	-6.1519e-194	-1.05499e-192	3.68121e-193	-1.88944e-193	1.91545e-192	-7.29848e-192	1.48737e-192	-1.17537e-192	3.73611e-193	3.54873e-192	-1.20918e-192	2.79843e-192	1.41555e-194	-2.48232e-192	1.0629e-192	2.35351e-193	-4.12202e-193	-2.82244e-192	7.31035e-193	2.06639e-193	-5.35119e-192	6.27267e-191
1.18314e-193	-5.70565e-195	-5.67282e-194	6.79313e-194	5.45274e-194	-2.00473e-194	3.5236e-193	1.30787e-193	-2.38017e-192	6.56901e-194	-9.64735e-195	5.64296e-194	1.1409e-193	-1.16362e-193	1.0073e-194	-6.19612e-193	2.05918e-194	9.98291e-195	-4.0446e-193	-3.98213e-194	-4.46083e-194	4.98201e-194	5.25158e-194	-1.7794e-194	2.90683e-194	3.06689e-193	-2.91879e-193	-3.86816e-193	6.33281e-194	3.0261e-193	6.19846e-192
1.09646e-193	-3.97915e-195	-3.14481e-194	1.81194e-194	3.13423e-195	1.70379e-195	-8.11727e-195	-7.09773e-195	9.36951e-195	-8.50316e-194	2.76086e-194	-4.43018e-195	1.45268e-194	-2.54309e-194	8.30164e-195	6.07983e-196	4.30689e-195	2.64844e-194	1.04141e-195	1.14595e-193	-8.82694e-196	-7.69043e-195	-1.73227e-194	-2.5364e-194	-1.05235e-194	-2.41615e-195	5.72667e-194	3.88691e-195	1.77929e-193	4.30361e-195	8.12566e-193
-2.68505e-196	-1.97836e-195	-1.78891e-195	1.25257e-195	-1.86935e-195	3.83256e-195	1.63633e-195	-3.75413e-195	-2.05209e-196	4.07856e-196	-2.10572e-195	1.79083e-196	-9.89303e-196	-1.01482e-195	-1.83107e-195	8.83846e-196	6.65187e-197	-7.09886e-197	3.47519e-196	5.87559e-196	3.09712e-194	-2.36895e-196	1.3436e-195	2.44963e-196	2.91365e-195	4.09863e-196	-8.70105e-195	4.00806e-196	-9.16695e-196	4.40555e-196	7.16495e-194
2.86943e-196	-5.79708e-196	-1.3043e-196	5.20097e-198	-2.57742e-196	1.54282e-198	6.48832e-196	-2.41258e-196	-5.43919e-197	-1.24135e-196	6.25139e-197	-2.59859e-197	-7.36266e-197	9.92834e-197	-1.67945e-197	1.59034e-197	-2.22168e-196	9.68485e-197	-2.18278e-197	2.67239e-196	3.56179e-197	-5.90672e-196	-2.09744e-196	-3.09557e-196	6.66743e-197	6.47568e-197	2.95813e-197	1.32539e-197	1.32287e-197	6.42313e-197	4.62969e-195
-1.46495e-197	-1.81402e-198	-2.53021e-198	-1.14088e-197	4.92338e-198	3.44187e-198	-7.14641e-198	3.04363e-199	8.90703e-198	3.57644e-198	-2.57663e-197	-1.42676e-197	-3.64009e-197	2.50544e-198	9.22285e-198	-3.03599e-198	8.41937e-198	3.92963e-198	-9.38196e-198	-3.9226e-198	-5.9363e-198	-3.77978e-198	1.93791e-198	-2.09965e-198	-6.08621e-197	-2.42887e-197	7.93857e-198	1.61085e-197	-5.42993e-198	7.76539e-198	3.11701e-196
-6.90358e-200	-5.89441e-199	1.18608e-199	5.93816e-199	1.67356e-200	3.12367e-199	5.90051e-199	2.45317e-198	-5.87761e-199	1.50897e-198	-6.67939e-198	-1.4463e-199	9.91966e-198	5.3271e-199	-4.78795e-198	2.25751e-198	-1.43105e-198	2.67801e-198	-1.2325e-198	1.15015e-199	-5.48264e-198	-5.90586e-199	-9.12261e-199	-2.36543e-199	-1.61502e-198	1.10502e-198	8.4674e-198	6.03693e-199	9.00823e-198	1.35926e-198	6.5999e-197
7.67284e-200	1.15368e-199	3.76089e-199	-1.14573e-199	-1.90983e-201	-2.67658e-200	7.20017e-201	1.00361e-200	-6.70443e-200	-3.63163e-202	-2.06261e-199	-4.92489e-199	-1.52949e-199	-3.7804e-200	-7.69239e-200	-2.01056e-199	-1.15659e-200	-1.7115e-199	-3.7097e-201	-1.55647e-199	9.0426e-200	1.22143e-199	-2.01564e-199	2.64014e-200	1.95209e-200	-5.46759e-200	-2.41307e-200	1.98222e-199	-5.0747e-199	-3.43303e-199	3.89349e-198
-3.4998e-200	7.16044e-201	2.32399e-202	-6.80382e-201	1.05813e-199	6.75773e-202	-1.47787e-200	-1.67388e-201	-7.50389e-202	-1.13161e-202	-3.42466e-201	-6.05179e-201	1.95197e-201	-2.39406e-200	1.36802e-200	-3.97087e-201	-1.87954e-201	-3.30514e-200	-3.28142e-202	-2.12427e-201	6.68828e-201	-3.05446e-201	6.22074e-201	-1.19684e-200	-2.29523e-201	-3.31102e-201	7.26455e-201	9.59594e-201	6.92529e-201	1.30369e-201	3.22031e-199
3.3889e-202	8.6823e-202	1.71707e-202	1.79672e-203	2.65441e-201	-1.20127e-201	6.99862e-201	3.90642e-202	-1.83645e-202	-4.26764e-203	2.67225e-201	5.82869e-201	8.35727e-203	-2.75935e-201	-6.12381e-203	3.09888e-202	4.9163e-203	1.41429e-202	-1.53419e-202	4.27432e-202	1.19825e-203	6.51665e-204	3.9645e-202	-2.26114e-202	-9.52303e-202	1.57918e-202	1.86334e-202	-4.30202e-202	-4.80442e-202	-1.11028e-202	2.83138e-200
1.6407e-202	-9.04805e-203	-3.03214e-203	1.74085e-202	-8.44161e-204	1.22136e-205	3.23953e-202	1.15688e-202	-1.49867e-202	1.45059e-202	4.1846e-203	7.32833e-203	-1.33491e-202	-1.06706e-202	2.96796e-203	-1.35362e-202	2.17352e-204	-3.23583e-202	-5.96744e-203	1.40066e-203	2.36773e-202	-8.43994e-203	8.75279e-203	5.3334e-203	-1.03688e-202	5.81993e-203	-3.21801e-203	-3.75354e-202	5.24147e-203	1.32164e-202	3.33793e-201
1.78208e-204	-1.05729e-204	1.333e-203	-2.66389e-204	5.11565e-205	-1.76591e-204	-9.45415e-204	8.24681e-204	4.18398e-203	1.44869e-204	-4.91439e-204	-1.09914e-204	-1.60059e-203	-1.48753e-204	6.93224e-204	-2.6427e-204	2.65283e-204	6.11068e-205	4.0375e-204	5.57184e-204	1.9295e-203	7.04407e-205	7.11564e-204	-1.37253e-204	-9.41404e-204	2.76626e-203	4.01275e-204	1.49453e-204	9.80145e-203	1.21278e-203	3.09269e-202
-2.90899e-205	-1.90525e-206	-9.85425e-206	-1.51388e-204	2.4339e-205	-6.20225e-206	4.28102e-205	-1.10438e-204	3.86699e-204	6.22412e-205	-2.48737e-204	-1.67487e-204	2.17526e-205	5.28544e-206	-2.01284e-205	-6.77978e-205	3.70071e-205	-8.07343e-205	-9.41219e-205	-1.83261e-205	1.24156e-204	2.04797e-205	5.37707e-206	-5.3684e-205	2.86536e-205	-9.55183e-205	-6.69758e-206	3.34358e-204	6.25239e-206	-7.70042e-206	2.26922e-203
-1.20632e-205	2.07774e-205	1.87345e-205	-5.69673e-206	-4.66956e-206	-1.29922e-206	4.95472e-206	1.14858e-206	2.11109e-206	-6.11212e-207	-5.977e-206	-1.17619e-205	-6.69947e-206	-1.79431e-206	1.41842e-205	3.16413e-205	-3.23491e-206	-1.95419e-206	-2.59476e-206	7.3033e-207	-1.44776e-205	3.87363e-206	-1.5644e-205	4.40473e-206	4.54045e-206	-1.11019e-206	8.78703e-207	-1.97653e-206	1.02394e-205	-1.5508e-206	2.11335e-204
-1.71781e-207	-1.22958e-206	-2.79275e-208	-5.68194e-207	-3.29998e-207	9.73337e-209	2.67599e-207	-2.81805e-208	-3.84564e-209	3.23818e-208	1.28882e-206	1.6268e-206	-1.47593e-207	2.92827e-209	3.37672e-207	2.94677e-207	4.74499e-207	3.79869e-206	-1.01095e-206	1.93254e-206	9.34155e-208	4.63323e-208	3.23108e-207	6.64388e-208	-2.32659e-207	-7.20322e-208	1.14643e-206	-3.83278e-207	-1.55697e-206	1.02345e-206	1.85285e-205
-8.65148e-208	-2.55609e-208	2.15665e-207	1.73807e-208	-3.06356e-208	4.00818e-207	5.20842e-208	1.82245e-207	-1.73946e-209	-4.45878e-208	-8.51278e-208	-1.78589e-207	3.70035e-209	7.05751e-209	1.00119e-207	-1.80328e-207	-1.32737e-207	-6.28214e-209	-1.45647e-208	1.11166e-207	-4.5375e-207	5.44556e-209	3.6782e-208	-3.03491e-209	1.38375e-209	-3.69819e-208	-2.28833e-208	2.68584e-208	1.05104e-207	3.18395e-208	2.60097e-206
-1.86416e-208	-2.06124e-210	3.42975e-210	1.20765e-209	-2.5957e-208	-5.18051e-211	-9.26783e-209	-1.72018e-209	8.1096e-210	1.33503e-209	-1.16256e-209	6.00771e-209	-1.55178e-208	-1.27406e-209	5.56496e-208	-1.90475e-209	-2.96189e-209	2.39424e-209	2.6183e-209	-1.31153e-210	-9.63192e-209	3.8621e-208	-5.7435e-210	7.80572e-209	2.14713e-209	2.57782e-210	-2.44134e-209	2.60215e-208	6.14646e-209	3.56429e-209	2.46375e-207
7.26381e-210	4.05756e-210	-2.51348e-209	-3.95475e-210	2.63354e-210	-6.62739e-211	3.81042e-211	1.7748e-209	-2.64975e-210	1.29871e-211	-1.46415e-209	1.68395e-210	-1.48955e-210	1.35333e-209	4.66473e-210	-1.52338e-209	8.16302e-210	2.24622e-210	9.95605e-210	1.74709e-209	-2.58204e-211	2.22592e-213	-4.38441e-212	-8.39618e-210	2.62496e-211	1.15682e-211	-8.05439e-212	4.256e-211	-9.10045e-211	-6.23555e-209	2.26549e-208
-7.50243e-211	8.68757e-213	-5.54648e-212	1.89878e-211	2.1622e-211	-1.94737e-210	1.41824e-210	-1.18833e-211	2.42789e-211	1.72264e-213	-2.49411e-211	-2.68347e-210	-9.18133e-213	-1.722e-211	9.97067e-213	3.63306e-211	2.2989e-211	3.40436e-211	-1.09033e-211	-1.92164e-210	-3.1574e-210	6.61589e-211	3.02185e-212	-9.94374e-211	-5.23439e-211	1.83755e-211	-5.99254e-211	7.49349e-211	1.06162e-211	1.55946e-212	1.80591e-209
1.23004e-211	1.40934e-211	-2.66162e-213	-1.41565e-211	-1.34323e-213	4.3573e-212	3.86013e-213	-2.09442e-212	-3.82996e-212	2.94113e-211	3.78246e-213	5.291e-212	-7.40546e-214	-1.47708e-211	-9.33865e-212	1.01501e-211	7.02066e-214	2.74757e-212	9.24589e-213	3.54715e-212	-6.52259e-212	2.95686e-212	-7.50298e-212	-3.3396e-211	1.47879e-211	-5.78757e-213	8.81084e-213	-7.27198e-213	-9.62688e-213	-7.93907e-213	1.97432e-210
1.20028e-212	-3.46578e-214	-1.14977e-212	-3.04903e-213	-2.3657e-213	1.20918e-213	1.10565e-213	-2.86104e-213	1.15178e-212	-4.16583e-214	-2.06192e-213	-7.50829e-213	1.53898e-213	-2.76612e-213	3.6808e-213	-3.71753e-213	1.03402e-213	-7.41282e-214	-9.41331e-214	-6.0927e-214	6.58398e-214	-6.11831e-213	8.7632e-213	-6.20215e-214	-1.7055e-213	-1.78711e-213	2.0321e-213	-1.6443e-212	1.28003e-213	1.74681e-213	1.12126e-211
5.30109e-214	6.05914e-215	4.83807e-214	-4.39008e-215	1.02103e-214	1.04767e-214	-2.82433e-214	2.10308e-215	5.26128e-214	-9.78238e-215	3.47147e-214	-3.85064e-213	4.65569e-214	3.05247e-215	-1.10161e-213	2.63903e-213	8.47879e-214	-4.92985e-215	-2.47325e-214	1.25003e-213	-2.6857e-215	5.48242e-214	3.55601e-215	-1.20854e-213	-2.5605e-214	5.21351e-214	9.83147e-215	9.11252e-215	-6.85884e-214	4.57763e-214	1.70114e-212
-5.0802e-215	-3.44281e-216	2.18004e-215	7.46363e-215	1.35789e-215	-3.62419e-216	-8.3011e-215	-4.92105e-216	7.1777e-216	-1.05499e-214	-8.27007e-217	-6.29148e-216	-2.52364e-216	1.42457e-215	2.646e-215	-5.7119e-215	-8.13079e-216	-7.15506e-216	9.58112e-216	3.97656e-215	-7.21157e-216	-6.7955e-217	-3.71464e-215	-1.59498e-215	-4.13813e-215	-1.07896e-216	2.16067e-215	-2.71861e-215	8.00996e-215	-8.66709e-217	7.738e-214
-7.63216e-217	8.85585e-217	1.07445e-216	6.27617e-216	4.30468e-216	1.19158e-216	3.25657e-216	1.15027e-216	-2.38029e-216	-4.11444e-216	3.65767e-218	-3.58853e-217	1.6035e-216	6.56484e-216	1.83865e-216	1.31828e-215	3.07973e-216	7.73968e-217	-4.20058e-217	-1.32313e-217	3.03427e-218	1.59966e-216	-4.21337e-216	9.57213e-217	6.99935e-217	2.20189e-216	1.97647e-216	4.20777e-216	-1.46821e-218	2.77654e-216	7.20664e-215
-2.72137e-217	1.79227e-217	-2.10818e-217	-4.08468e-217	-5.49491e-218	2.46877e-218	9.99283e-218	-5.40629e-218	-6.04975e-217	-7.79785e-217	-4.59223e-218	-4.14997e-218	-9.45617e-218	-1.40966e-216	-1.75159e-216	-3.84899e-217	-9.8375e-218	9.33561e-217	-5.7036e-218	3.1004e-218	-5.23739e-217	1.23968e-217	-1.88219e-217	3.09831e-217	-1.44711e-217	8.2272e-218	-1.56013e-217	4.36975e-217	-1.10452e-219	1.12791e-217	9.61677e-216
3.06161e-218	1.59996e-218	-7.12741e-219	-3.74715e-218	4.82809e-220	2.14018e-217	-3.09765e-218	2.25344e-218	8.6395e-218	3.34994e-219	7.49718e-218	-1.05011e-218	-1.69661e-218	-9.30075e-218	2.07832e-218	6.18621e-218	-4.05587e-218	-6.24707e-218	-7.84591e-219	2.49968e-218	4.47113e-218	-6.14377e-218	8.59731e-220	4.30755e-218	6.34557e-218	1.99652e-218	2.91713e-218	-1.83816e-217	1.1779e-219	2.12605e-218	1.33187e-216
2.94652e-219	-3.81502e-219	-8.77661e-221	9.88417e-219	2.32255e-219	4.27479e-219	-1.9986e-219	-2.77174e-220	5.92008e-219	-4.82617e-219	-7.11108e-220	5.50194e-219	4.74117e-219	-4.21913e-219	1.10577e-219	-8.58737e-219	5.2772e-219	-1.0281e-218	-2.1884e-220	-1.25018e-218	-9.29702e-219	4.58658e-219	-6.02857e-220	1.68716e-220	-1.77776e-219	1.98283e-220	-2.25724e-221	1.9458e-219	6.3989e-219	-1.41992e-218	1.28696e-217
-3.1119e-220	-3.80708e-222	7.08665e-221	5.10169e-220	8.7393e-223	3.16102e-222	7.21487e-221	2.56794e-219	3.41941e-222	-3.92694e-222	1.80847e-219	2.51868e-220	-4.25099e-221	-5.25283e-221	-1.00568e-221	1.35239e-220	1.94558e-220	3.6853e-220	5.60775e-220	-2.89337e-220	1.0018e-221	4.47162e-221	1.10049e-219	6.35083e-221	-1.8247e-221	-3.34414e-221	1.28525e-221	-9.31549e-220	-3.81058e-222	1.62378e-220	9.64238e-219
-2.19182e-221	-5.76192e-223	-3.30861e-222	-5.2955e-223	-2.20482e-221	-9.76057e-221	3.82759e-222	-3.30712e-221	-6.40697e-221	-1.21047e-220	7.78322e-223	-2.84753e-221	-2.88624e-223	3.15966e-222	-7.43142e-222	3.02114e-221	-3.08332e-222	1.58468e-221	1.74327e-221	2.25571e-221	-1.27938e-221	-2.68458e-222	6.09816e-223	-6.27487e-222	8.89394e-221	-1.37666e-222	3.14185e-221	-3.21371e-222	6.51785e-223	-5.06282e-221	6.95858e-220
-1.74778e-222	-2.65163e-223	-2.30559e-223	-4.22853e-223	4.73676e-222	1.20624e-221	-8.88008e-223	6.90265e-222	1.68839e-221	3.3191e-223	-4.7689e-223	3.57589e-223	-6.1034e-224	5.40393e-222	-1.58266e-222	7.47917e-223	1.15658e-222	-7.02625e-223	2.42589e-222	-1.00599e-223	1.40247e-223	4.99784e-222	-7.95362e-223	-4.54707e-223	-3.61898e-224	1.30275e-222	-3.14137e-223	-3.48642e-223	-1.40196e-221	-4.63151e-223	8.03603e-221
1.30959e-223	2.5376e-223	4.08179e-223	-7.57844e-224	2.48512e-223	4.3499e-223	-1.77707e-223	-1.73912e-223	-6.52186e-224	-1.09461e-223	-2.08499e-223	3.24532e-223	8.66009e-224	1.06245e-223	1.2915e-223	-4.64251e-223	1.45848e-224	8.1788e-223	-4.4005e-224	1.34231e-223	-4.70568e-224	1.11247e-223	1.14714e-223	1.24756e-223	9.165e-224	-3.99865e-224	5.5658e-223	5.0552e-224	2.00774e-223	1.53037e-224	5.76108e-222
8.48969e-225	3.84711e-225	-3.70541e-225	-1.08211e-223	3.73785e-224	5.16296e-225	9.72118e-225	-1.64079e-225	-2.03694e-224	-3.27105e-224	-6.78283e-225	-9.08465e-226	7.63823e-226	-2.50402e-224	6.98612e-225	-1.50579e-224	-5.9447e-225	6.09937e-225	-9.9316e-225	-1.2641e-224	-1.19341e-225	-8.50652e-225	2.81246e-224	9.67781e-225	6.89507e-225	-8.94921e-225	2.52113e-225	2.01769e-225	1.6645e-224	1.45445e-225	4.07377e-223
1.21062e-226	-9.78591e-226	-1.08658e-225	-1.00659e-225	6.58291e-225	3.20448e-227	2.74274e-225	1.26728e-225	-2.1225e-226	6.1653e-225	3.8207e-225	-5.86678e-225	-2.56316e-225	-3.64732e-225	3.24899e-226	6.07618e-226	4.14807e-225	-1.10023e-225	-4.54846e-226	-9.8019e-226	-3.52871e-225	-1.78112e-225	9.9441e-226	-4.82857e-226	2.39533e-225	1.60353e-225	-7.04181e-225	-2.55061e-226	7.53297e-225	1.52195e-227	6.93402e-224
1.05719e-226	1.94459e-228	6.6758e-227	-4.12014e-227	1.38223e-227	3.93245e-226	6.44229e-227	3.38385e-226	1.63338e-227	5.47598e-227	3.56885e-227	4.42186e-228	-5.20192e-227	-9.31408e-228	2.08442e-226	4.44709e-227	-3.04799e-227	1.51037e-227	-5.33244e-226	1.00767e-227	1.21408e-227	6.71508e-227	9.87669e-227	2.92301e-226	2.79512e-227	-2.21924e-226	5.7405e-227	-1.23504e-226	-1.84506e-227	-2.33801e-227	2.98283e-225
4.22157e-228	2.10207e-228	-6.56132e-228	-2.94176e-227	-2.64289e-227	2.94605e-227	-5.54612e-228	1.69246e-227	8.18833e-228	-1.12567e-227	3.61274e-227	-2.33177e-228	-6.93961e-228	-1.13759e-227	-2.47247e-228	-7.57311e-228	-4.74588e-228	1.92384e-228	-7.18212e-227	5.64952e-227	-1.17152e-228	2.83586e-228	-1.1898e-226	2.55993e-227	-7.44195e-228	3.06436e-227	1.48284e-228	-1.06679e-227	5.54346e-228	-1.68228e-228	5.47963e-226
2.43297e-229	-1.56881e-229	5.50529e-230	4.25572e-229	-3.82679e-228	3.57216e-228	-6.38517e-229	-3.09204e-229	4.36048e-229	-4.23302e-229	5.10035e-229	-1.65583e-228	-1.9067e-227	1.52646e-228	1.9519e-228	8.07776e-229	9.11923e-228	1.18297e-228	3.4553e-229	9.82569e-229	-7.25728e-231	-5.41296e-229	-4.63553e-229	1.86075e-228	3.1055e-229	9.9492e-229	1.05585e-228	3.39336e-229	-2.39405e-228	-3.64037e-229	5.55677e-227
-4.90568e-230	-2.13697e-229	2.59139e-230	-6.5426e-230	-9.75486e-230	-1.22303e-229	-1.72929e-230	3.38459e-229	-7.29798e-230	-4.32534e-230	2.30883e-229	3.37638e-231	-1.21117e-229	-2.27768e-229	1.92419e-229	-2.6356e-231	-1.82981e-229	-7.99271e-231	9.60938e-231	-4.80687e-229	3.29529e-230	-1.93436e-230	-1.17882e-228	1.17605e-229	-4.43676e-229	-1.67085e-229	1.15054e-229	-2.44755e-231	-1.33193e-230	-3.75459e-229	4.97116e-228
1.14617e-230	-3.67664e-232	2.03925e-230	-3.53578e-230	5.00788e-231	3.0728e-230	3.06708e-231	8.53982e-231	4.14996e-231	-3.42333e-231	-3.38531e-230	-1.06451e-230	8.7656e-231	1.57606e-230	-2.46143e-230	1.79991e-230	-1.22117e-230	-1.93298e-230	4.11935e-231	2.35761e-232	8.4761e-231	3.91222e-230	1.28805e-232	-1.31298e-230	4.83024e-230	-9.1809e-231	-1.99279e-231	1.60857e-230	-1.18095e-231	-3.86677e-232	4.08017e-229
-1.07438e-231	-3.84932e-232	2.13361e-232	2.3429e-232	-4.92091e-232	2.63998e-231	-2.19841e-232	-1.41903e-231	-7.99293e-233	-3.73424e-232	1.03889e-231	8.43362e-233	-1.84159e-232	4.32193e-232	5.23219e-232	-6.13363e-232	1.65747e-232	-3.24136e-232	-3.62878e-233	-6.46645e-233	5.64787e-232	-1.46529e-232	8.37696e-232	1.8605e-231	-5.98559e-232	-4.98829e-233	1.30299e-231	-1.06965e-233	-3.45104e-231	1.11102e-232	1.9532e-230
1.29939e-232	-5.55375e-234	1.21558e-232	2.98959e-232	-3.48789e-233	-7.71636e-233	8.68656e-233	-5.24446e-233	1.02403e-232	-4.55057e-232	7.70065e-233	2.43681e-232	8.55807e-234	-6.22169e-234	1.25027e-232	-5.71661e-234	1.1527e-232	-1.74664e-233	-3.95995e-234	-4.91325e-234	3.24082e-232	-1.59178e-232	-2.8374e-233	-4.12575e-233	7.62439e-233	-2.76422e-235	6.71689e-233	-5.94509e-232	-6.37081e-233	7.46019e-233	3.40204e-231
8.64045e-235	3.79306e-234	4.13406e-233	-7.30638e-234	-1.57848e-234	4.44956e-234	-1.57312e-233	2.61416e-234	-5.83935e-233	3.49538e-234	2.11534e-234	-2.16408e-234	-3.61945e-234	2.84295e-234	-5.46099e-234	-3.90359e-234	-1.00074e-233	1.9414e-234	-3.37992e-234	-2.95708e-234	1.17981e-233	-9.88109e-235	-3.93203e-235	3.51481e-235	-1.35939e-233	3.85529e-234	-3.95696e-233	2.19703e-234	3.45888e-235	-7.43766e-234	2.58489e-232
-1.27485e-234	-1.7394e-235	-1.36052e-234	1.47208e-235	1.27128e-235	4.22218e-235	5.28971e-234	6.97423e-234	9.9523e-236	-1.38792e-234	2.57068e-235	-9.59512e-237	1.72305e-234	3.43906e-234	1.2489e-234	2.47346e-237	-2.1498e-235	-3.48721e-234	1.56052e-234	-1.89225e-236	-1.52629e-235	9.59425e-235	-1.77744e-235	1.67365e-235	-7.72465e-235	8.9028e-236	1.51289e-234	1.79223e-234	1.17565e-235	-2.1134e-234	3.70738e-233
-5.34425e-236	-2.76382e-235	3.97774e-236	2.18246e-237	-4.3356e-236	5.90836e-237	-7.22241e-237	-1.49265e-235	-1.23884e-235	6.08525e-235	4.07684e-236	-2.15733e-236	6.57297e-236	-9.35904e-236	-9.93125e-237	7.77404e-236	-6.64598e-236	3.57499e-236	8.78391e-236	2.94045e-236	-6.35476e-237	3.11569e-235	-1.64533e-236	3.592e-236	-7.38236e-237	9.13709e-237	-2.05557e-236	2.29854e-235	-5.24281e-238	-1.90822e-236	2.49556e-234
2.1514e-238	8.13086e-237	3.87111e-237	1.91041e-237	-3.55956e-238	-2.22618e-237	8.71938e-238	1.23665e-238	-7.01512e-238	-6.67099e-237	-8.65887e-238	3.65374e-237	-1.58496e-236	-1.23667e-236	2.36352e-237	1.4295e-236	4.01896e-238	2.65842e-236	1.7485e-238	4.00162e-237	-1.14896e-236	-9.26542e-237	2.50689e-237	-1.10868e-236	-7.67524e-238	-1.91282e-238	-7.25656e-237	2.27969e-237	-1.74133e-239	-4.5271e-237	1.55023e-235
1.27175e-238	-3.81091e-238	-2.31533e-239	5.41703e-238	2.26006e-237	2.79004e-238	9.43248e-239	1.55997e-238	2.55649e-239	-1.09269e-238	-1.96353e-237	2.30205e-238	5.89773e-238	-1.59078e-239	-7.43004e-239	1.61742e-237	-1.06191e-237	2.14955e-238	1.72721e-238	-2.20878e-238	-1.39612e-237	1.67091e-238	2.27456e-238	-6.21499e-238	-4.50134e-239	-2.63797e-238	-5.55939e-238	-6.94778e-239	-7.06571e-237	-3.86886e-238	2.09579e-236
1.78503e-238	1.13726e-239	-3.27569e-240	-2.66313e-238	-1.0529e-240	4.90275e-239	-2.287e-239	-4.8275e-240	1.61888e-238	6.31634e-240	-3.81933e-238	-8.60374e-239	1.99549e-239	1.49509e-238	-1.15611e-238	-3.93266e-238	5.36604e-239	-8.82306e-239	2.10226e-239	-5.69912e-239	8.03702e-239	8.87822e-239	-4.6629e-240	2.24432e-239	-1.28524e-239	4.19375e-239	1.43909e-239	-1.24325e-239	-6.95606e-239	-3.61021e-239	2.4552e-237
1.42256e-240	-1.59592e-239	-1.71208e-240	4.74559e-240	5.6927e-240	-1.71388e-239	-1.16121e-239	-1.57205e-239	-1.4668e-239	-7.91421e-240	-1.17002e-239	5.14824e-240	1.01417e-240	-2.10092e-240	-1.00916e-239	-4.6511e-241	-8.15062e-240	5.41354e-241	1.37559e-239	5.66996e-241	2.71152e-239	-1.06736e-239	4.45697e-240	-6.06366e-240	-8.40682e-241	4.60742e-241	-9.94282e-241	1.48989e-240	1.67303e-240	-2.42831e-239	2.28172e-238
4.09989e-241	5.59024e-242	-1.50746e-241	-1.97148e-241	1.35692e-241	-1.03789e-241	-4.51519e-242	-1.3371e-240	1.76938e-242	-1.96464e-241	-6.11969e-242	-6.47004e-241	-2.58295e-240	-3.69337e-241	-1.923e-241	2.23956e-241	2.05119e-240	3.84278e-242	-2.448e-241	-2.04829e-240	-2.62969e-240	2.33756e-241	3.76631e-241	3.20394e-240	3.19939e-240	-8.54298e-241	1.56858e-242	-4.38431e-242	-1.51713e-240	4.54272e-242	2.32289e-239
7.53944e-243	-1.3775e-241	-1.3696e-242	-5.14188e-242	-3.88132e-241	7.20154e-245	9.42042e-243	-2.10509e-243	8.71481e-242	1.37457e-241	-2.70048e-242	-2.00689e-241	-1.6495e-242	1.89697e-242	8.71245e-243	1.55809e-243	1.54587e-241	-1.01217e-241	-1.30779e-241	5.33882e-242	2.48594e-241	-6.97675e-243	5.51042e-242	1.84017e-242	2.79742e-243	-2.2619e-242	5.96914e-243	-2.83557e-242	-8.1723e-242	-2.63812e-242	2.04506e-240
-8.81564e-243	-1.03334e-243	1.08611e-243	-7.50269e-244	1.33433e-243	1.10243e-244	9.64856e-243	4.75409e-243	-2.35078e-243	-2.70074e-243	4.94978e-244	-6.9493e-243	5.14506e-243	1.25753e-243	1.95564e-245	-3.60633e-244	5.13898e-243	1.11464e-243	6.75021e-243	-2.60317e-242	-3.67095e-244	1.55756e-242	9.02669e-243	-2.62542e-242	-1.72736e-243	-2.09804e-243	4.4858e-243	6.14331e-245	1.5144e-243	-6.45647e-244	1.47603e-241
-1.03503e-243	1.8194e-243	8.90782e-245	6.5104e-244	-2.44403e-244	-1.11866e-244	-2.84248e-245	-8.4258e-244	-2.92022e-245	4.65457e-244	-6.49192e-244	-4.02887e-245	4.67023e-244	3.62422e-244	-6.80644e-244	1.04426e-243	-1.26504e-243	-6.25342e-245	8.82761e-244	-6.14207e-243	3.0981e-244	-1.27187e-244	8.51617e-245	1.24272e-244	9.37308e-244	5.49983e-244	-2.83127e-245	-4.79158e-244	-8.18704e-245	-1.93445e-244	1.98292e-242
3.14219e-245	-3.12392e-245	2.80227e-245	-3.65375e-246	3.45096e-246	3.72226e-245	-1.24749e-246	-7.36485e-245	-5.41785e-245	4.05896e-246	2.95455e-245	-1.98404e-245	1.69589e-244	-1.48186e-245	-1.84934e-244	2.79271e-244	8.87302e-246	4.63142e-245	-3.60229e-245	1.12519e-245	-1.62894e-244	1.32296e-245	-4.10137e-245	-4.83661e-245	-2.07352e-245	3.42185e-245	-1.13437e-245	-3.77096e-245	-4.29196e-246	-3.33836e-245	1.47579e-243
-3.11829e-246	-6.35287e-247	-7.1595e-246	1.19637e-246	-1.68686e-247	-4.76978e-247	-3.38767e-247	-1.91939e-247	1.02671e-248	-7.21913e-246	3.50714e-245	-1.2963e-247	3.55337e-246	-2.68133e-246	-8.42178e-247	1.1396e-245	-1.29499e-247	-1.20711e-245	1.91511e-246	1.02323e-246	4.57473e-246	8.56583e-247	-2.55812e-245	-6.77309e-246	-3.25058e-247	-4.83576e-246	1.29649e-246	-3.49863e-246	4.16079e-246	4.51146e-247	1.41682e-244
8.11282e-248	-3.37096e-248	-4.36904e-247	4.17372e-247	-1.21837e-247	-8.12115e-248	-9.3185e-248	1.67494e-246	2.97972e-247	8.19619e-247	-1.03256e-246	1.61972e-247	-2.19273e-247	-7.00446e-247	3.60653e-248	-1.84521e-247	-9.95673e-248	-1.66391e-247	1.19952e-246	6.12244e-247	7.15568e-248	-1.14979e-247	-6.73925e-247	-2.26632e-247	-4.8366e-247	-1.90683e-248	4.90863e-248	-3.03846e-247	2.32888e-248	-3.00098e-248	1.04665e-245
-2.57483e-248	-7.66781e-248	-2.1375e-248	4.94355e-248	-5.71479e-249	1.52237e-249	4.84518e-249	1.32348e-248	-1.12276e-247	5.94509e-248	4.901e-248	7.49739e-248	9.24544e-249	-1.21506e-248	-3.55798e-248	4.08921e-248	-5.79057e-248	-1.63821e-248	-1.53211e-248	-7.40995e-249	-2.01993e-248	-1.7731e-248	-4.48363e-249	-4.49326e-248	2.62292e-248	-3.3059e-248	1.99274e-248	-2.28095e-248	2.98123e-248	1.71458e-248	9.25481e-247
-1.86562e-248	1.13267e-248	1.60204e-249	-2.57694e-250	-9.90488e-249	7.14839e-250	-1.2412e-248	4.46854e-249	-7.11219e-250	2.34476e-249	-2.57606e-249	5.07863e-250	2.16538e-250	-5.93427e-249	1.72891e-249	9.35467e-249	-5.6147e-249	3.88043e-249	-7.92311e-250	1.5811e-248	-8.47728e-250	-5.94679e-250	7.25826e-250	-3.68542e-249	2.55642e-249	6.57442e-250	-3.60127e-249	-2.15113e-249	-1.11445e-249	-3.03266e-249	1.27783e-247
-4.81273e-250	-4.0511e-250	-2.33803e-251	2.77169e-250	4.71319e-250	-3.78975e-250	2.058e-250	2.76269e-249	-6.08892e-251	-9.47727e-251	-1.12886e-250	3.10144e-250	-3.9673e-250	-1.02513e-250	8.49205e-252	-1.39453e-249	9.36965e-251	3.82103e-251	-7.55409e-251	-2.92096e-250	-9.07454e-251	5.07392e-251	9.82539e-252	-8.29872e-251	1.82438e-250	3.6591e-250	-7.26874e-250	6.50148e-251	-2.23397e-250	6.75606e-252	9.79091e-249
6.23864e-252	-4.16927e-251	3.61314e-251	3.2e-252	1.28773e-251	3.72998e-251	-2.27786e-252	8.61689e-252	4.27076e-252	-1.65876e-251	-3.3941e-251	-2.35361e-252	1.08328e-251	-8.99877e-252	-1.97203e-251	-7.85984e-253	4.50098e-252	9.6205e-253	2.12451e-252	7.68639e-251	-7.24621e-251	-4.78618e-251	-7.6299e-251	-1.05893e-251	2.02564e-251	2.3563e-252	-4.02819e-251	-2.91653e-251	3.69695e-251	-3.56596e-251	7.02178e-250
3.94682e-253	4.93178e-252	-2.36749e-252	-3.45591e-253	3.63655e-252	6.03719e-253	4.93581e-252	1.0878e-252	2.84991e-252	-1.77676e-252	1.07284e-253	3.7857e-252	-1.62781e-252	-3.01223e-252	-4.5003e-253	1.08789e-251	5.41316e-253	-4.02723e-252	-1.63038e-252	-4.42079e-252	-1.32732e-252	2.91369e-253	-3.29387e-252	9.79956e-253	-6.42763e-253	5.37633e-253	-3.49016e-253	-6.86069e-252	-5.74955e-253	1.14916e-253	6.83842e-251
1.80965e-253	7.1133e-253	2.5836e-253	-4.18626e-253	4.55697e-253	2.92831e-253	1.54367e-253	8.17039e-254	2.05719e-254	1.39168e-253	-1.66008e-253	3.76133e-253	2.39475e-254	-1.75222e-253	-5.8805e-253	1.09627e-253	9.3381e-254	1.88218e-254	1.05354e-253	-1.51967e-252	5.24154e-255	-1.43099e-253	7.54725e-254	-9.86763e-254	1.14377e-252	-1.89356e-254	-5.1382e-254	6.29855e-253	1.74699e-254	-6.95294e-254	8.14327e-252
-2.08035e-254	-2.63795e-255	2.40845e-255	-5.30239e-254	3.89456e-255	1.90479e-255	6.63337e-255	-2.41429e-255	-2.01643e-254	1.53963e-255	-2.92128e-255	-2.66116e-254	4.11733e-255	-1.7658e-254	-3.03758e-254	-8.36795e-255	-1.94436e-254	-1.14531e-254	1.6291e-254	-1.36919e-254	6.1511e-255	-9.0704e-255	1.30521e-253	-6.2662e-254	1.15653e-253	-1.06238e-254	1.10084e-254	-5.45473e-255	-8.39704e-255	-1.82047e-254	6.44102e-253
1.20876e-257	-1.43139e-255	-1.02161e-254	7.40286e-257	2.9389e-255	3.88637e-256	-1.99382e-256	8.69521e-256	-1.27148e-255	2.0068e-255	1.00256e-255	1.46427e-254	-5.54237e-255	-4.9295e-255	-3.01302e-256	1.06099e-255	6.27939e-255	-8.69939e-256	2.05745e-255	1.22843e-256	6.53822e-256	-3.53045e-255	3.06959e-255	2.23368e-255	-7.07577e-257	8.24771e-256	5.40788e-255	1.3003e-255	1.19629e-255	-3.14935e-257	7.45365e-254
-1.5552e-255	7.84007e-256	-5.70559e-258	-2.48016e-256	1.23449e-256	-4.09543e-256	2.19672e-257	-4.34754e-256	9.946e-257	-4.60114e-256	1.54371e-257	-1.71931e-256	-5.01427e-257	-3.59803e-256	-6.18038e-257	1.07302e-255	-7.52021e-257	4.87595e-256	-4.75127e-257	1.72492e-256	8.43895e-257	7.85711e-257	1.46096e-256	6.53244e-257	3.3017e-257	-5.92345e-257	3.76611e-256	-9.32454e-256	-9.99479e-257	-2.72696e-256	8.8055e-255
-8.63041e-258	-1.03188e-256	4.79564e-257	-7.17684e-259	4.34528e-257	-1.59952e-258	-6.62714e-258	-5.64625e-257	1.36876e-257	-3.29196e-259	2.10792e-257	8.76322e-258	6.04539e-257	-6.14173e-259	-7.8275e-257	2.56769e-258	5.88017e-257	-9.39398e-258	3.12052e-258	1.50251e-258	-9.31455e-258	-2.97023e-257	3.7708e-257	-8.44892e-259	2.7614e-257	-5.25011e-259	1.39138e-257	3.96372e-258	1.67952e-258	-4.67373e-259	6.52956e-256
-3.62001e-259	1.81203e-258	-1.82594e-258	-2.6054e-258	5.53161e-259	-2.12961e-257	8.67054e-260	7.4847e-259	-1.07998e-258	-1.63805e-258	8.43327e-259	2.70111e-259	4.88673e-259	2.77066e-258	-7.79575e-259	8.80538e-260	5.55088e-260	1.20708e-257	-6.60521e-258	6.59618e-258	2.36403e-258	3.55697e-262	8.09753e-259	7.14508e-259	6.77882e-259	-1.48999e-258	-1.03541e-258	-3.06205e-259	5.14056e-259	-3.91686e-259	7.08798e-257
-8.55022e-259	3.38734e-260	5.79694e-260	-3.01368e-260	2.62393e-259	4.47316e-260	-3.81321e-261	-4.91059e-259	4.86054e-261	1.6428e-260	7.25289e-261	3.7631e-259	-2.07954e-259	1.21928e-259	2.66746e-260	-2.641e-260	-7.95362e-261	-5.44163e-261	-9.7243e-260	-3.99507e-259	-4.22881e-260	-3.60695e-261	1.57431e-259	-2.36217e-259	-1.31527e-259	1.2841e-259	-7.12778e-260	-9.42395e-262	4.00545e-259	3.71267e-259	4.62048e-258
-8.77318e-261	-1.57002e-260	2.69783e-262	2.86627e-261	1.51412e-261	-1.25643e-260	-6.14136e-260	1.57017e-261	-3.73617e-261	2.11822e-261	-2.92491e-260	6.03006e-261	3.8681e-261	6.41312e-261	5.35529e-261	4.48828e-260	-1.43321e-260	1.98368e-261	-7.29744e-262	1.70792e-260	-1.81442e-260	6.82347e-261	2.23343e-261	-4.06161e-262	-1.65569e-259	-3.07997e-260	-6.99284e-262	-3.52175e-260	5.42955e-260	-6.88945e-260	6.23532e-259
-9.76341e-262	-6.77945e-262	6.8854e-263	6.09475e-262	5.62773e-262	2.91179e-261	-1.33276e-261	-1.0352e-261	8.84021e-262	-3.71535e-262	1.19011e-261	6.62118e-262	-1.02464e-262	-1.99003e-261	1.35578e-261	-1.12033e-260	1.7591e-262	-5.65325e-262	-1.33374e-261	-1.12267e-261	1.23843e-262	-1.23578e-261	2.71325e-261	-2.1347e-261	1.64087e-261	-5.2938e-262	-2.37593e-261	-8.81977e-263	-1.11824e-261	-1.00857e-261	4.21009e-260
-3.92269e-262	-2.56438e-263	-1.58043e-262	6.90367e-263	8.74975e-264	-1.62366e-262	1.56119e-263	2.43466e-262	3.00934e-264	-2.98601e-264	8.2717e-262	1.32402e-263	-1.85576e-262	2.47612e-263	1.91007e-262	-2.1428e-263	2.04647e-262	6.38188e-263	7.28036e-265	1.18222e-262	-6.696e-263	-1.59653e-262	5.83737e-263	-1.70871e-262	-9.18513e-263	1.90705e-263	2.79367e-263	1.40467e-262	2.3622e-263	-2.53526e-263	3.51594e-261
-4.42121e-263	-1.16942e-263	-5.85638e-263	4.60832e-264	3.00028e-264	1.20221e-263	9.69956e-265	-4.05577e-264	-7.25179e-264	-1.26193e-263	-3.3073e-265	-4.00894e-265	1.11243e-263	4.88605e-264	-1.62167e-264	-3.38075e-264	-2.33825e-263	4.45169e-264	-1.47448e-263	6.12313e-265	-1.37697e-264	1.43254e-263	-6.6749e-265	-2.21967e-264	-8.0636e-264	-6.05949e-264	1.46138e-264	1.19932e-263	-8.50906e-265	-1.26195e-263	2.83571e-262
4.54133e-264	-3.12775e-265	-1.86115e-265	-9.1198e-266	-3.39302e-265	-5.49113e-265	-9.28431e-265	-2.97425e-265	-3.73144e-264	8.52187e-265	1.72242e-264	8.41232e-265	-7.14144e-265	2.26546e-265	1.54562e-264	7.97333e-265	7.06657e-265	2.21166e-264	-6.20175e-265	3.00729e-265	1.11009e-264	-1.23584e-265	2.26161e-265	2.56855e-265	-1.90424e-265	3.52944e-264	-9.34647e-266	-6.49439e-264	4.90725e-265	-1.14528e-266	3.40424e-263
-1.04356e-265	-1.48636e-266	4.52866e-266	-3.65918e-266	-4.09452e-266	2.03105e-265	-1.71177e-266	3.97124e-267	3.47658e-266	9.83061e-266	-2.20395e-266	5.78154e-266	-4.41998e-266	-3.25258e-266	-7.24058e-267	-1.21757e-265	-6.72398e-266	-1.62047e-266	-4.23645e-267	-2.70331e-266	-6.37992e-267	6.89716e-266	3.70785e-266	-4.14608e-265	-4.65334e-266	-5.2644e-266	1.13146e-265	2.00491e-266	9.39833e-266	-6.85628e-266	1.92156e-264
-1.80787e-267	-4.71753e-267	2.96972e-266	2.24017e-266	6.33479e-267	3.1355e-266	5.52486e-268	-4.31486e-267	1.34489e-266	-9.56952e-267	-8.96677e-268	-1.25844e-266	5.26426e-267	8.52149e-268	-3.81718e-267	-4.50925e-268	-4.71436e-268	-1.70709e-267	5.28134e-268	4.29026e-267	-3.87529e-267	3.44387e-267	-2.68183e-267	-1.48783e-265	-9.81353e-267	-9.84587e-267	-7.9782e-267	1.01555e-266	8.45218e-267	6.95599e-268	3.60787e-265
-2.48938e-268	-1.25507e-268	5.3566e-268	-2.31699e-267	-1.26001e-267	-7.94939e-268	-2.08333e-268	2.82734e-268	1.71667e-267	-9.22115e-268	1.2643e-267	-2.44418e-269	-3.84405e-268	3.81863e-268	3.90284e-268	-6.93918e-268	-9.965e-268	3.2521e-268	2.24322e-268	1.81943e-268	-1.12724e-269	-1.6141e-267	2.63379e-267	-6.89828e-268	-4.42092e-268	4.33489e-269	1.11586e-268	-2.83163e-268	3.88468e-267	1.87134e-267	2.48643e-266
5.82887e-271	4.68546e-269	-4.67195e-269	-3.73262e-268	-3.21964e-269	2.82175e-269	1.2863e-269	6.48562e-269	1.27274e-268	-1.14701e-270	2.11975e-269	1.64293e-268	-2.18724e-269	3.81514e-268	3.22753e-269	-2.15935e-268	2.77002e-268	-6.80571e-270	-3.21139e-269	-8.11486e-269	-5.40729e-269	-1.42141e-268	-1.08852e-268	-1.38667e-268	3.82968e-268	-8.92733e-269	1.77979e-268	7.48612e-269	-1.57452e-270	-2.01691e-268	3.34021e-267
-2.90868e-269	5.01865e-269	5.55641e-270	-1.09469e-271	-2.42241e-269	7.67895e-270	-6.51004e-270	2.44327e-270	-1.34017e-269	3.48365e-270	1.07357e-270	-4.05444e-270	2.01896e-270	-7.84447e-270	6.24541e-269	-5.19366e-270	1.32479e-270	8.20875e-271	3.4307e-270	5.35188e-270	-1.51835e-270	-1.57707e-270	-2.19789e-270	2.23844e-271	1.79243e-269	-3.08279e-270	9.87481e-271	5.81499e-271	-1.98945e-270	6.94261e-269	3.35757e-268
3.28225e-272	1.84758e-270	-5.72662e-272	1.60755e-271	5.3668e-271	-7.08723e-272	3.45511e-271	-7.26173e-272	6.23725e-270	3.12665e-270	5.43357e-271	7.81202e-272	1.23194e-270	1.50477e-270	-1.22163e-270	2.17942e-270	1.03587e-272	-6.93299e-272	3.69137e-272	7.54874e-271	-4.80607e-271	1.93335e-271	-8.406e-273	-1.42789e-271	1.24777e-271	-1.33626e-270	-9.79661e-271	6.15818e-271	1.04329e-270	3.70276e-271	2.54139e-269
-4.14552e-272	-3.61278e-271	-2.24491e-273	-9.44038e-272	1.22148e-271	-3.18454e-273	-1.14883e-271	5.18485e-273	-3.62136e-272	5.91882e-272	-9.63574e-272	-1.24108e-271	-1.78613e-273	-8.62037e-273	1.7673e-272	2.14956e-272	-1.57932e-272	-1.77983e-271	1.37092e-271	-2.20325e-272	1.23028e-271	3.01491e-272	1.97767e-272	1.25411e-272	-2.68964e-273	-4.1808e-272	1.12784e-271	1.6821e-271	5.80199e-272	2.22556e-271	2.25469e-270
-5.02508e-272	1.04569e-272	-4.21633e-276	-2.83298e-273	1.36218e-273	-1.58188e-273	3.62112e-274	-2.65699e-272	-1.35703e-274	6.89101e-273	-6.85682e-273	8.75096e-274	-1.05277e-272	6.03405e-274	-2.10708e-273	3.03099e-273	4.4474e-272	-4.9528e-274	-6.40375e-274	7.90497e-273	-2.3351e-273	3.85724e-273	-4.29873e-273	2.28308e-273	-6.92769e-273	-1.8117e-272	-8.82239e-273	5.87347e-273	3.63143e-275	-3.23186e-274	2.30838e-271
8.20744e-274	1.92522e-273	-3.28373e-274	-2.14751e-273	-2.36641e-273	3.26551e-274	-1.32238e-273	-3.93439e-274	4.73847e-274	3.13576e-274	-8.0524e-274	8.75949e-274	-7.18055e-275	-5.63955e-274	1.65447e-273	-5.29765e-275	-8.12391e-275	-2.50681e-274	-1.25925e-273	-4.87672e-274	-4.53743e-274	2.70444e-275	2.73956e-275	1.0941e-273	1.14956e-274	-1.7547e-274	-6.26047e-275	9.50217e-275	2.41587e-274	3.24704e-274	1.91379e-272
-9.46906e-276	5.21634e-277	3.08026e-275	1.24987e-276	1.93218e-275	2.07084e-275	-2.47758e-276	9.38702e-276	4.13915e-276	1.21462e-275	1.51776e-275	5.37727e-275	1.19232e-274	1.45447e-274	-1.29716e-275	-4.81167e-275	-7.67766e-275	-3.19889e-275	8.79416e-276	-1.09771e-274	6.74017e-275	-4.14135e-275	-1.40477e-274	2.75715e-275	-1.30612e-276	1.27525e-275	2.98315e-275	4.26992e-275	-5.35909e-275	-1.90973e-274	1.34029e-273
5.01667e-276	1.12307e-275	-5.8493e-277	-2.56317e-276	-1.25518e-277	-2.54706e-276	3.64054e-276	3.58906e-276	3.02866e-277	-3.0138e-276	-1.0202e-275	-1.48522e-276	9.61364e-278	5.54609e-277	-1.57074e-275	-4.54743e-276	1.52492e-276	-6.374e-277	4.82125e-277	-1.9831e-275	2.06049e-275	2.87987e-275	2.69639e-276	-3.75686e-276	8.09426e-276	-1.28885e-276	-1.58121e-276	2.24593e-276	6.77315e-276	3.32468e-276	1.66848e-274
1.21272e-276	-1.37776e-277	-2.16955e-277	2.5212e-277	3.37534e-276	-4.71834e-277	-9.94305e-278	-9.37855e-277	5.0001e-277	-5.17775e-277	1.53856e-276	6.20603e-277	2.05143e-277	-6.28757e-278	-7.22329e-278	4.14168e-277	-1.46411e-276	4.32021e-277	-3.9253e-277	6.7418e-277	-5.06839e-277	6.90644e-278	9.22027e-277	1.75073e-277	3.47739e-277	-2.50352e-277	1.4455e-276	2.38681e-277	-3.13744e-277	-2.29361e-277	1.80966e-275
2.2535e-278	2.48016e-278	4.72584e-278	6.69473e-278	-1.50853e-279	-6.20387e-278	6.88904e-279	-2.12763e-278	-9.67832e-279	6.86389e-278	3.0937e-278	6.86726e-278	-1.28511e-277	9.51881e-279	2.57867e-278	-2.00947e-278	-1.47849e-277	1.75354e-278	8.98115e-279	-1.54729e-278	2.23065e-279	4.80293e-279	-2.41607e-278	-1.25723e-278	-3.40443e-279	-2.76203e-278	2.48546e-278	2.98266e-278	-4.38016e-279	4.40349e-277	1.37913e-276
5.58816e-280	3.02126e-279	1.4502e-279	-1.18074e-281	-6.97111e-279	-2.85584e-280	1.37236e-279	1.64931e-279	6.71122e-280	7.72308e-279	-2.97241e-278	-5.61127e-279	-7.48521e-280	5.72416e-279	4.78149e-280	-2.66719e-280	2.70785e-279	-5.8483e-279	2.74424e-278	-6.75741e-280	-2.62676e-279	1.44461e-279	2.26531e-279	2.0375e-278	1.72815e-279	-1.30361e-279	-3.00441e-280	-1.73729e-279	-2.60995e-279	-1.61679e-279	1.3895e-277
1.66794e-280	2.05034e-281	-8.16507e-280	3.72412e-280	1.00318e-279	-6.59892e-281	-4.65118e-280	4.30785e-281	-6.10453e-280	-1.09877e-280	-1.37569e-279	-4.0953e-280	-3.77619e-282	9.38413e-281	-3.68516e-280	-5.96944e-281	-1.23659e-279	9.60853e-281	4.41854e-281	-8.83056e-282	5.11773e-280	-1.43287e-279	3.771e-280	-3.44285e-280	8.31066e-280	1.75153e-280	-1.09773e-279	-1.7331e-280	-1.00095e-279	-1.56705e-280	1.34716e-278
1.34266e-281	4.88328e-281	1.7462e-282	-7.26249e-282	-6.65215e-282	4.99433e-281	-1.74704e-281	6.25964e-281	-4.79073e-281	3.81195e-281	1.48222e-280	-1.34238e-281	3.00601e-283	-9.59465e-281	-1.20452e-281	1.99857e-281	1.47403e-280	7.47946e-282	7.72199e-283	3.27778e-281	-1.48111e-281	-2.38179e-280	-5.8991e-282	-1.7076e-281	-5.99043e-282	2.9246e-281	-1.29489e-282	-1.78694e-281	2.87739e-282	2.99597e-281	1.13552e-279
-5.69555e-283	1.73666e-282	2.05266e-282	-6.48155e-282	2.71242e-283	1.9488e-283	7.60203e-283	2.68959e-281	-1.50534e-281	-2.81628e-282	-2.53811e-282	-5.39242e-283	-1.08395e-281	4.88821e-282	9.14747e-283	2.86787e-282	2.74671e-283	-2.52785e-282	1.21327e-282	-1.05088e-282	-2.96466e-282	-4.34894e-282	-1.17584e-283	5.58824e-282	3.84504e-282	7.71993e-283	-5.98864e-282	-5.14505e-283	-3.16773e-281	-1.9788e-282	1.42282e-280
-6.9688e-283	-9.46935e-284	3.17638e-284	-1.35388e-283	-4.90138e-283	-1.43008e-285	-5.81963e-283	9.95878e-283	6.07556e-284	1.22665e-282	8.24405e-284	-8.96816e-283	-1.98383e-283	2.30195e-285	-6.08927e-283	2.82578e-284	-1.98423e-284	1.31681e-283	2.02009e-283	9.074e-286	2.96109e-283	-8.26265e-284	5.30696e-283	1.29647e-282	-6.50479e-284	-2.21716e-283	-4.62655e-284	-6.47071e-283	8.94211e-284	-9.1585e-285	9.77169e-282
-6.10371e-285	7.79534e-285	2.35639e-284	-6.51393e-284	-1.38706e-284	-6.04928e-286	4.90593e-287	-6.7785e-284	-1.53707e-285	1.25808e-284	-6.99154e-284	-3.52114e-284	1.00231e-283	-1.84919e-283	8.196e-284	6.49773e-284	1.76501e-285	6.50666e-286	-2.42624e-284	-6.73838e-285	-6.98088e-285	2.65773e-284	4.446e-284	1.41588e-284	7.86957e-285	1.1312e-285	1.37019e-284	2.14228e-284	8.53227e-286	-2.58318e-284	9.32647e-283
2.89523e-285	1.46889e-285	-9.87937e-285	6.1861e-286	-2.3941e-286	-7.12847e-286	-2.31185e-285	-1.82984e-285	-7.51743e-286	1.00683e-285	3.44064e-285	1.55114e-285	6.85885e-285	3.79194e-285	8.08496e-288	2.12901e-286	1.0236e-286	2.36754e-285	2.89867e-286	-2.6688e-285	1.03697e-285	-4.98795e-285	1.74159e-286	1.16071e-285	-2.35984e-285	-4.70097e-285	-1.10131e-285	-4.34042e-286	8.41363e-285	-1.12752e-285	6.85038e-284
1.49692e-286	2.55044e-287	-2.38392e-286	7.81712e-286	-1.2631e-286	-3.34685e-287	8.68323e-287	2.32836e-286	-7.98549e-287	4.72038e-286	2.97101e-286	-8.29186e-286	-1.6076e-288	6.09317e-286	2.47417e-286	8.79914e-288	-1.05833e-286	4.46265e-288	5.84105e-287	-3.35885e-286	3.21997e-286	-7.21514e-287	-2.96872e-286	-2.1223e-286	-4.35118e-287	-2.65916e-286	5.38557e-287	-2.13442e-288	9.27101e-287	-2.72579e-287	6.11329e-285
-5.02653e-287	1.61896e-287	1.50694e-288	-3.08728e-287	-2.42291e-288	4.4597e-287	-1.22207e-286	8.45159e-289	2.19421e-287	3.89369e-287	-3.49087e-288	-1.67002e-287	1.51641e-288	-1.5981e-288	-2.263e-287	-8.26152e-288	3.52152e-287	3.09556e-288	2.36493e-287	-1.07719e-287	-5.72103e-287	1.02343e-286	-2.52627e-288	6.95978e-287	1.63806e-287	4.30839e-287	1.25447e-287	-3.27883e-288	2.82433e-287	-7.02169e-288	7.98945e-286
7.36202e-289	-5.28898e-288	1.05929e-287	3.01128e-288	-1.36703e-288	-2.52823e-288	-2.88884e-289	-1.7995e-287	7.2822e-290	5.91874e-289	-2.08446e-288	3.91129e-288	7.50265e-289	-1.05046e-289	-2.25938e-288	-1.59051e-288	4.62536e-290	-1.43862e-288	-5.53174e-288	3.04181e-289	-2.37032e-289	9.51984e-289	1.48294e-289	-1.4459e-289	-9.74783e-289	-2.06667e-289	1.22136e-289	1.22567e-289	1.4621e-288	-1.43406e-288	6.62992e-287
-1.0029e-289	-4.52327e-290	1.27408e-290	9.1043e-290	1.45411e-288	-1.53964e-289	2.51105e-289	-7.67449e-290	-5.87696e-289	-1.78979e-290	-1.25975e-289	1.9766e-289	4.05967e-290	2.2934e-290	-2.42018e-289	-6.85577e-289	-1.88892e-289	4.59751e-290	-3.7262e-289	-1.68672e-289	-1.55643e-289	-3.287e-289	-6.23122e-290	6.2422e-290	6.48728e-290	1.50485e-289	4.59983e-289	2.34824e-289	3.91662e-290	-6.08235e-290	6.50097e-288
1.94607e-290	1.96242e-290	2.14294e-291	-3.74884e-291	-1.21785e-290	7.25454e-292	-5.26405e-291	-1.83187e-291	-1.31169e-290	4.08317e-292	-3.28005e-291	-1.65039e-290	1.6341e-290	4.6187e-291	-4.00984e-291	-8.08629e-291	-3.02512e-290	-8.28037e-290	1.41594e-290	5.08332e-291	-2.01266e-291	-1.01031e-290	-5.5077e-290	1.44665e-291	-5.68497e-291	9.24268e-290	1.14237e-290	2.30159e-291	-4.56406e-292	1.35092e-291	4.45923e-289
-4.35874e-292	-2.29757e-291	1.27935e-291	2.3375e-292	7.51072e-292	3.59629e-292	1.00533e-292	-1.54972e-291	-2.99125e-292	7.22228e-291	3.05839e-291	-2.0739e-291	6.41091e-291	-6.95659e-292	-2.15446e-292	-1.33299e-291	4.96659e-292	2.30852e-291	1.48622e-292	4.24473e-293	-6.69189e-292	-4.05378e-291	6.88825e-291	-2.1303e-291	-2.8015e-292	3.81945e-291	-6.62029e-293	-4.2761e-292	2.34655e-291	6.85519e-293	5.20625e-290
-1.38716e-292	6.05775e-293	1.33233e-292	6.43283e-293	-1.85179e-293	-7.7297e-293	6.57882e-293	-2.23547e-292	-1.55708e-293	-1.49965e-292	9.03101e-293	8.3156e-293	-2.40849e-292	-2.23714e-293	5.15291e-293	-1.12172e-292	-1.2952e-292	3.28247e-293	-3.27649e-293	2.17705e-294	3.78618e-292	-1.45758e-292	3.22025e-292	-3.71979e-293	-8.65985e-295	2.58353e-292	-3.48199e-292	-1.47939e-292	1.94932e-292	4.9944e-292	4.07854e-291
-5.9059e-294	1.92353e-294	9.39539e-294	-1.40476e-293	-3.83742e-293	1.08206e-294	-8.01633e-294	-1.75801e-293	-4.93681e-293	-1.29096e-293	-3.11958e-294	1.91474e-294	-5.81817e-296	1.87154e-293	-4.59142e-294	-3.48173e-295	-3.20656e-294	-2.6783e-294	1.19271e-293	-4.50462e-295	-9.52884e-294	5.31338e-294	4.71731e-293	2.03057e-294	1.60576e-293	3.61085e-294	-6.31778e-294	-2.36168e-293	2.25785e-293	-5.52638e-294	3.47366e-292
-7.33839e-295	-4.25386e-295	1.69161e-297	1.50104e-294	-3.46878e-295	-1.43375e-294	1.3169e-294	3.98817e-295	4.33354e-294	5.04662e-295	2.40039e-295	-1.07861e-295	-1.00638e-294	4.62634e-295	-1.75185e-294	1.16812e-295	2.88972e-295	1.73928e-294	-5.52486e-295	1.41751e-294	-2.9796e-295	-1.54866e-295	-1.11433e-294	-2.13025e-294	-9.76452e-295	2.3218e-294	-2.66856e-295	8.87163e-295	8.10666e-295	-9.2115e-295	2.85618e-293
-1.35607e-295	5.30862e-297	-3.85728e-296	-6.85448e-296	-3.82032e-297	-3.79729e-296	-2.49126e-295	-3.5365e-296	2.73069e-295	1.1238e-296	1.73188e-295	-4.09439e-295	-9.64664e-297	-2.54278e-295	-4.56565e-297	9.36342e-298	-7.93059e-296	2.79189e-296	-4.07742e-296	-9.17034e-295	7.07081e-297	6.52376e-297	-6.04559e-296	4.06503e-296	-4.78265e-295	1.17506e-295	-9.00733e-296	3.96351e-296	1.25878e-295	-1.85514e-296	3.76032e-294
9.38851e-298	4.89822e-298	5.28347e-297	-7.45588e-297	-2.91448e-296	3.15746e-296	2.13184e-297	5.58422e-298	-3.16888e-298	-1.39202e-296	1.75542e-296	-2.87936e-297	-1.20607e-296	1.43179e-299	-2.8465e-298	3.76088e-297	6.02852e-297	7.44426e-298	1.41108e-297	-1.71169e-296	1.81338e-296	-4.46456e-297	2.09691e-297	2.35227e-297	-7.49319e-297	-3.07933e-296	-2.26654e-297	8.47239e-298	-1.08639e-297	-1.94816e-296	2.42686e-295
-4.60022e-297	-2.68472e-299	8.67615e-298	5.20811e-300	-8.65052e-300	-2.75287e-298	7.21476e-298	-1.0435e-297	-1.89348e-297	3.50892e-298	4.65654e-298	4.43029e-297	-6.25412e-298	2.76025e-299	-7.3887e-299	3.91253e-298	-1.80348e-297	-4.38303e-297	9.52132e-297	-1.69244e-298	-5.83265e-297	2.30905e-297	2.62889e-297	2.09075e-300	5.68698e-300	-4.22597e-298	4.06207e-299	-1.40381e-297	6.09672e-298	-1.50866e-298	4.50903e-296
-7.16576e-299	1.69888e-298	-1.36508e-298	-4.47378e-300	-1.59318e-299	-3.41136e-298	4.67377e-299	4.56841e-300	-3.29377e-299	4.92996e-299	2.95524e-300	8.99443e-298	-6.79322e-299	-5.03824e-300	-1.1012e-298	-1.55534e-299	-5.59644e-301	5.05087e-299	-5.47922e-300	1.58641e-298	9.2866e-299	4.47075e-299	-4.29128e-298	-7.64779e-300	5.09556e-298	5.08107e-299	-4.95272e-299	3.88202e-299	-1.29007e-300	-4.03045e-301	3.41413e-297
3.55842e-300	-1.23292e-300	-7.11869e-300	-1.39467e-299	1.13498e-299	-7.31605e-300	1.29151e-299	7.8683e-301	1.76268e-300	-1.69249e-299	4.02363e-301	-3.47306e-299	-8.12378e-300	1.53699e-301	6.60993e-300	-7.43002e-300	-5.54209e-300	-5.68993e-299	-6.8883e-301	3.04174e-301	7.36986e-301	2.02837e-299	-1.07648e-299	6.83428e-301	-8.11789e-300	-3.42999e-299	5.2414e-299	-7.41473e-300	1.91638e-299	3.46879e-300	3.55145e-298
2.94807e-301	-1.37468e-301	-2.02957e-300	7.85307e-301	-2.66107e-301	2.48554e-301	1.04051e-300	7.46064e-301	4.64438e-301	1.41806e-300	2.92789e-302	-1.62461e-301	2.00089e-301	-3.78406e-301	-1.5387e-301	-1.17494e-301	9.32166e-301	-3.20478e-301	-9.9037e-301	5.1423e-302	-5.44159e-301	-1.2433e-301	4.16924e-301	-7.83343e-301	-2.21566e-300	7.17855e-302	1.64726e-300	-5.94003e-301	4.10782e-301	1.48342e-300	1.90586e-299
5.74108e-302	4.85284e-303	-5.88962e-302	1.07425e-302	1.86968e-302	5.88392e-302	-6.75853e-303	-1.05151e-301	2.68344e-302	-2.46764e-302	-2.54603e-302	3.68786e-302	6.05841e-302	3.31616e-302	3.52209e-301	2.65336e-302	3.40491e-301	1.53619e-301	-7.6431e-303	-3.29291e-303	8.29525e-302	3.52444e-302	-8.05902e-302	-5.4625e-302	-5.13624e-302	-3.4558e-301	1.43658e-301	-8.13446e-302	1.38735e-301	-4.07671e-302	2.46759e-300
2.83623e-303	-1.07223e-304	-7.77837e-304	-3.38906e-302	2.4403e-302	8.67045e-303	2.14441e-303	2.26714e-302	2.77313e-303	-1.40088e-302	1.96036e-303	-4.54987e-303	2.99614e-304	-9.06284e-303	8.95047e-304	-8.68925e-304	6.91658e-303	-4.04533e-303	-2.48625e-303	1.58515e-303	8.60879e-304	1.32632e-302	-1.89909e-303	1.58938e-302	9.55445e-304	-4.97221e-304	8.1782e-303	5.05891e-303	-1.88481e-302	-2.32701e-304	2.10641e-301
-1.05649e-303	2.76086e-304	-1.06106e-304	-4.08338e-305	2.99645e-305	-1.10324e-303	5.41473e-303	1.49869e-304	9.21202e-305	-2.61115e-303	3.95043e-304	-3.27407e-304	-1.26394e-303	-8.472e-304	-1.27346e-303	1.56934e-304	2.45541e-304	1.61819e-304	-5.74908e-304	-1.08498e-303	1.30737e-304	3.37678e-304	9.27044e-305	1.07072e-303	-4.71835e-305	-1.1051e-303	9.41681e-304	4.86507e-304	5.97026e-305	5.19289e-304	2.20031e-302
-1.34811e-304	6.42241e-305	9.68285e-305	-2.3679e-304	3.42542e-305	3.17476e-306	5.77981e-304	-3.61747e-306	3.03607e-305	-2.2568e-305	2.08573e-305	-1.65789e-305	-2.59318e-305	-1.09549e-304	-3.94134e-305	-2.20898e-305	9.45695e-306	-2.39303e-305	3.84429e-305	-5.21556e-305	1.00018e-304	-2.03983e-305	-5.72239e-305	-9.38788e-305	1.9343e-305	1.63773e-305	-5.6178e-305	-4.16701e-305	-4.22586e-305	1.37269e-304	2.14763e-303
-3.04907e-306	2.83026e-306	-7.56551e-306	4.0891e-305	-1.96929e-306	2.84712e-306	-5.64557e-306	2.75684e-306	1.48135e-305	1.51185e-306	-1.98636e-307	-1.76374e-306	3.52632e-307	-3.33078e-305	5.93453e-307	-3.28968e-306	-1.77433e-306	-4.92071e-308	-9.9905e-306	-2.22097e-306	-2.93102e-307	-5.6156e-306	-7.02051e-306	-6.31394e-306	8.20689e-307	1.92521e-306	-2.63884e-306	-5.98299e-306	-6.92137e-306	8.87924e-306	1.83832e-304
-1.90422e-307	-3.44209e-307	5.30574e-307	-6.60509e-307	3.06674e-308	-4.41426e-307	5.2213e-308	0	0	-3.93303e-307	-2.37502e-307	3.87151e-307	3.39373e-307	-8.18005e-308	-2.37178e-307	-5.68183e-307	0	0	-5.04634e-307	1.12539e-307	4.16766e-308	3.84003e-307	-2.65199e-306	0	-6.67828e-307	9.52507e-307	-1.06638e-307	-1.33686e-306	-5.11825e-308	5.68651e-308	1.14198e-305
-2.79141e-307	0	0	0	-3.42119e-308	0	0	-6.3654e-308	-1.28202e-307	0	0	4.721e-308	0	0	0	0	0	-3.46517e-307	0	1.29724e-307	-4.99317e-308	0	3.19162e-308	0	0	-3.58253e-308	0	0	-1.73555e-307	-1.4879e-307	1.625e-306
0	0	0	0	0	0	0	0	0	0	0	0	0	0	0	0	0	0	0	4.04113e-308	0	0	0	0	0	0	0	0	-2.69191e-308	0	1.49996e-307
0	0	0	0	0	0	0	0	0	0	0	0	0	0	0	0	0	0	0	0	0	0	0	0	0	0	0	0	0	0	0
0	0	0	0	0	0	0	0	0	0	0	0	0	0	0	0	0	0	0	0	0	0	0	0	0	0	0	0	0	0	0
0	0	0	0	0	0	0	0	0	0	0	0	0	0	0	0	0	0	0	0	0	0	0	0	0	0	0	0	0	0	0
0	0	0	0	0	0	0	0	0	0	0	0	0	0	0	0	0	0	0	0	0	0	0	0	0	0	0	0	0	0	0
0	0	0	0	0	0	0	0	0	0	0	0	0	0	0	0	0	0	0	0	0	0	0	0	0	0	0	0	0	0	0
0	0	0	0	0	0	0	0	0	0	0	0	0	0	0	0	0	0	0	0	0	0	0	0	0	0	0	0	0	0	0
0	0	0	0	0	0	0	0	0	0	0	0	0	0	0	0	0	0	0	0	0	0	0	0	0	0	0	0	0	0	0
0	0	0	0	0	0	0	0	0	0	0	0	0	0	0	0	0	0	0	0	0	0	0	0	0	0	0	0	0	0	0
0	0	0	0	0	0	0	0	0	0	0	0	0	0	0	0	0	0	0	0	0	0	0	0	0	0	0	0	0	0	0
0	0	0	0	0	0	0	0	0	0	0	0	0	0	0	0	0	0	0	0	0	0	0	0	0	0	0	0	0	0	0
0	0	0	0	0	0	0	0	0	0	0	0	0	0	0	0	0	0	0	0	0	0	0	0	0	0	0	0	0	0	0
0	0	0	0	0	0	0	0	0	0	0	0	0	0	0	0	0	0	0	0	0	0	0	0	0	0	0	0	0	0	0
0	0	0	0	0	0	0	0	0	0	0	0	0	0	0	0	0	0	0	0	0	0	0	0	0	0	0	0	0	0	0
0	0	0	0	0	0	0	0	0	0	0	0	0	0	0	0	0	0	0	0	0	0	0	0	0	0	0	0	0	0	0
0	0	0	0	0	0	0	0	0	0	0	0	0	0	0	0	0	0	0	0	0	0	0	0	0	0	0	0	0	0	0
0	0	0	0	0	0	0	0	0	0	0	0	0	0	0	0	0	0	0	0	0	0	0	0	0	0	0	0	0	0	0
0	0	0	0	0	0	0	0	0	0	0	0	0	0	0	0	0	0	0	0	0	0	0	0	0	0	0	0	0	0	0
0	0	0	0	0	0	0	0	0	0	0	0	0	0	0	0	0	0	0	0	0	0	0	0	0	0	0	0	0	0	0
0	0	0	0	0	0	0	0	0	0	0	0	0	0	0	0	0	0	0	0	0	0	0	0	0	0	0	0	0	0	0
0	0	0	0	0	0	0	0	0	0	0	0	0	0	0	0	0	0	0	0	0	0	0	0	0	0	0	0	0	0	0
0	0	0	0	0	0	0	0	0	0	0	0	0	0	0	0	0	0	0	0	0	0	0	0	0	0	0	0	0	0	0
0	0	0	0	0	0	0	0	0	0	0	0	0	0	0	0	0	0	0	0	0	0	0	0	0	0	0	0	0	0	0
0	0	0	0	0	0	0	0	0	0	0	0	0	0	0	0	0	0	0	0	0	0	0	0	0	0	0	0	0	0	0
0	0	0	0	0	0	0	0	0	0	0	0	0	0	0	0	0	0	0	0	0	0	0	0	0	0	0	0	0	0	0
0	0	0	0	0	0	0	0	0	0	0	0	0	0	0	0	0	0	0	0	0	0	0	0	0	0	0	0	0	0	0
0	0	0	0	0	0	0	0	0	0	0	0	0	0	0	0	0	0	0	0	0	0	0	0	0	0	0	0	0	0	0
0	0	0	0	0	0	0	0	0	0	0	0	0	0	0	0	0	0	0	0	0	0	0	0	0	0	0	0	0	0	0
0	0	0	0	0	0	0	0	0	0	0	0	0	0	0	0	0	0	0	0	0	0	0	0	0	0	0	0	0	0	0
0	0	0	0	0	0	0	0	0	0	0	0	0	0	0	0	0	0	0	0	0	0	0	0	0	0	0	0	0	0	0
0	0	0	0	0	0	0	0	0	0	0	0	0	0	0	0	0	0	0	0	0	0	0	0	0	0	0	0	0	0	0
0	0	0	0	0	0	0	0	0	0	0	0	0	0	0	0	0	0	0	0	0	0	0	0	0	0	0	0	0	0	0
0	0	0	0	0	0	0	0	0	0	0	0	0	0	0	0	0	0	0	0	0	0	0	0	0	0	0	0	0	0	0
0	0	0	0	0	0	0	0	0	0	0	0	0	0	0	0	0	0	0	0	0	0	0	0	0	0	0	0	0	0	0
0	0	0	0	0	0	0	0	0	0	0	0	0	0	0	0	0	0	0	0	0	0	0	0	0	0	0	0	0	0	0
0	0	0	0	0	0	0	0	0	0	0	0	0	0	0	0	0	0	0	0	0	0	0	0	0	0	0	0	0	0	0
0	0	0	0	0	0	0	0	0	0	0	0	0	0	0	0	0	0	0	0	0	0	0	0	0	0	0	0	0	0	0
0	0	0	0	0	0	0	0	0	0	0	0	0	0	0	0	0	0	0	0	0	0	0	0	0	0	0	0	0	0	0
0	0	0	0	0	0	0	0	0	0	0	0	0	0	0	0	0	0	0	0	0	0	0	0	0	0	0	0	0	0	0
0	0	0	0	0	0	0	0	0	0	0	0	0	0	0	0	0	0	0	0	0	0	0	0	0	0	0	0	0	0	0
0	0	0	0	0	0	0	0	0	0	0	0	0	0	0	0	0	0	0	0	0	0	0	0	0	0	0	0	0	0	0
0	0	0	0	0	0	0	0	0	0	0	0	0	0	0	0	0	0	0	0	0	0	0	0	0	0	0	0	0	0	0
0	0	0	0	0	0	0	0	0	0	0	0	0	0	0	0	0	0	0	0	0	0	0	0	0	0	0	0	0	0	0
0	0	0	0	0	0	0	0	0	0	0	0	0	0	0	0	0	0	0	0	0	0	0	0	0	0	0	0	0	0	0
0	0	0	0	0	0	0	0	0	0	0	0	0	0	0	0	0	0	0	0	0	0	0	0	0	0	0	0	0	0	0
0	0	0	0	0	0	0	0	0	0	0	0	0	0	0	0	0	0	0	0	0	0	0	0	0	0	0	0	0	0	0
0	0	0	0	0	0	0	0	0	0	0	0	0	0	0	0	0	0	0	0	0	0	0	0	0	0	0	0	0	0	0
0	0	0	0	0	0	0	0	0	0	0	0	0	0	0	0	0	0	0	0	0	0	0	0	0	0	0	0	0	0	0
0	0	0	0	0	0	0	0	0	0	0	0	0	0	0	0	0	0	0	0	0	0	0	0	0	0	0	0	0	0	0
0	0	0	0	0	0	0	0	0	0	0	0	0	0	0	0	0	0	0	0	0	0	0	0	0	0	0	0	0	0	0
0	0	0	0	0	0	0	0	0	0	0	0	0	0	0	0	0	0	0	0	0	0	0	0	0	0	0	0	0	0	0
0	0	0	0	0	0	0	0	0	0	0	0	0	0	0	0	0	0	0	0	0	0	0	0	0	0	0	0	0	0	0
0	0	0	0	0	0	0	0	0	0	0	0	0	0	0	0	0	0	0	0	0	0	0	0	0	0	0	0	0	0	0
0	0	0	0	0	0	0	0	0	0	0	0	0	0	0	0	0	0	0	0	0	0	0	0	0	0	0	0	0	0	0
0	0	0	0	0	0	0	0	0	0	0	0	0	0	0	0	0	0	0	0	0	0	0	0	0	0	0	0	0	0	0
0	0	0	0	0	0	0	0	0	0	0	0	0	0	0	0	0	0	0	0	0	0	0	0	0	0	0	0	0	0	0
0	0	0	0	0	0	0	0	0	0	0	0	0	0	0	0	0	0	0	0	0	0	0	0	0	0	0	0	0	0	0
0	0	0	0	0	0	0	0	0	0	0	0	0	0	0	0	0	0	0	0	0	0	0	0	0	0	0	0	0	0	0
0	0	0	0	0	0	0	0	0	0	0	0	0	0	0	0	0	0	0	0	0	0	0	0	0	0	0	0	0	0	0
0	0	0	0	0	0	0	0	0	0	0	0	0	0	0	0	0	0	0	0	0	0	0	0	0	0	0	0	0	0	0
0	0	0	0	0	0	0	0	0	0	0	0	0	0	0	0	0	0	0	0	0	0	0	0	0	0	0	0	0	0	0
0	0	0	0	0	0	0	0	0	0	0	0	0	0	0	0	0	0	0	0	0	0	0	0	0	0	0	0	0	0	0
0	0	0	0	0	0	0	0	0	0	0	0	0	0	0	0	0	0	0	0	0	0	0	0	0	0	0	0	0	0	0
0	0	0	0	0	0	0	0	0	0	0	0	0	0	0	0	0	0	0	0	0	0	0	0	0	0	0	0	0	0	0
0	0	0	0	0	0	0	0	0	0	0	0	0	0	0	0	0	0	0	0	0	0	0	0	0	0	0	0	0	0	0
0	0	0	0	0	0	0	0	0	0	0	0	0	0	0	0	0	0	0	0	0	0	0	0	0	0	0	0	0	0	0
0	0	0	0	0	0	0	0	0	0	0	0	0	0	0	0	0	0	0	0	0	0	0	0	0	0	0	0	0	0	0
0	0	0	0	0	0	0	0	0	0	0	0	0	0	0	0	0	0	0	0	0	0	0	0	0	0	0	0	0	0	0
0	0	0	0	0	0	0	0	0	0	0	0	0	0	0	0	0	0	0	0	0	0	0	0	0	0	0	0	0	0	0
0	0	0	0	0	0	0	0	0	0	0	0	0	0	0	0	0	0	0	0	0	0	0	0	0	0	0	0	0	0	0
0	0	0	0	0	0	0	0	0	0	0	0	0	0	0	0	0	0	0	0	0	0	0	0	0	0	0	0	0	0	0
0	0	0	0	0	0	0	0	0	0	0	0	0	0	0	0	0	0	0	0	0	0	0	0	0	0	0	0	0	0	0
0	0	0	0	0	0	0	0	0	0	0	0	0	0	0	0	0	0	0	0	0	0	0	0	0	0	0	0	0	0	0
0	0	0	0	0	0	0	0	0	0	0	0	0	0	0	0	0	0	0	0	0	0	0	0	0	0	0	0	0	0	0
0	0	0	0	0	0	0	0	0	0	0	0	0	0	0	0	0	0	0	0	0	0	0	0	0	0	0	0	0	0	0
0	0	0	0	0	0	0	0	0	0	0	0	0	0	0	0	0	0	0	0	0	0	0	0	0	0	0	0	0	0	0
0	0	0	0	0	0	0	0	0	0	0	0	0	0	0	0	0	0	0	0	0	0	0	0	0	0	0	0	0	0	0
0	0	0	0	0	0	0	0	0	0	0	0	0	0	0	0	0	0	0	0	0	0	0	0	0	0	0	0	0	0	0
0	0	0	0	0	0	0	0	0	0	0	0	0	0	0	0	0	0	0	0	0	0	0	0	0	0	0	0	0	0	0
0	0	0	0	0	0	0	0	0	0	0	0	0	0	0	0	0	0	0	0	0	0	0	0	0	0	0	0	0	0	0
0	0	0	0	0	0	0	0	0	0	0	0	0	0	0	0	0	0	0	0	0	0	0	0	0	0	0	0	0	0	0
0	0	0	0	0	0	0	0	0	0	0	0	0	0	0	0	0	0	0	0	0	0	0	0	0	0	0	0	0	0	0
0	0	0	0	0	0	0	0	0	0	0	0	0	0	0	0	0	0	0	0	0	0	0	0	0	0	0	0	0	0	0
0	0	0	0	0	0	0	0	0	0	0	0	0	0	0	0	0	0	0	0	0	0	0	0	0	0	0	0	0	0	0
0	0	0	0	0	0	0	0	0	0	0	0	0	0	0	0	0	0	0	0	0	0	0	0	0	0	0	0	0	0	0
0	0	0	0	0	0	0	0	0	0	0	0	0	0	0	0	0	0	0	0	0	0	0	0	0	0	0	0	0	0	0
0	0	0	0	0	0	0	0	0	0	0	0	0	0	0	0	0	0	0	0	0	0	0	0	0	0	0	0	0	0	0
0	0	0	0	0	0	0	0	0	0	0	0	0	0	0	0	0	0	0	0	0	0	0	0	0	0	0	0	0	0	0
0	0	0	0	0	0	0	0	0	0	0	0	0	0	0	0	0	0	0	0	0	0	0	0	0	0	0	0	0	0	0
0	0	0	0	0	0	0	0	0	0	0	0	0	0	0	0	0	0	0	0	0	0	0	0	0	0	0	0	0	0	0
0	0	0	0	0	0	0	0	0	0	0	0	0	0	0	0	0	0	0	0	0	0	0	0	0	0	0	0	0	0	0
0	0	0	0	0	0	0	0	0	0	0	0	0	0	0	0	0	0	0	0	0	0	0	0	0	0	0	0	0	0	0
0	0	0	0	0	0	0	0	0	0	0	0	0	0	0	0	0	0	0	0	0	0	0	0	0	0	0	0	0	0	0
0	0	0	0	0	0	0	0	0	0	0	0	0	0	0	0	0	0	0	0	0	0	0	0	0	0	0	0	0	0	0
0	0	0	0	0	0	0	0	0	0	0	0	0	0	0	0	0	0	0	0	0	0	0	0	0	0	0	0	0	0	0
0	0	0	0	0	0	0	0	0	0	0	0	0	0	0	0	0	0	0	0	0	0	0	0	0	0	0	0	0	0	0
0	0	0	0	0	0	0	0	0	0	0	0	0	0	0	0	0	0	0	0	0	0	0	0	0	0	0	0	0	0	0
0	0	0	0	0	0	0	0	0	0	0	0	0	0	0	0	0	0	0	0	0	0	0	0	0	0	0	0	0	0	0
0	0	0	0	0	0	0	0	0	0	0	0	0	0	0	0	0	0	0	0	0	0	0	0	0	0	0	0	0	0	0
0	0	0	0	0	0	0	0	0	0	0	0	0	0	0	0	0	0	0	0	0	0	0	0	0	0	0	0	0	0	0
0	0	0	0	0	0	0	0	0	0	0	0	0	0	0	0	0	0	0	0	0	0	0	0	0	0	0	0	0	0	0
0	0	0	0	0	0	0	0	0	0	0	0	0	0	0	0	0	0	0	0	0	0	0	0	0	0	0	0	0	0	0
0	0	0	0	0	0	0	0	0	0	0	0	0	0	0	0	0	0	0	0	0	0	0	0	0	0	0	0	0	0	0
0	0	0	0	0	0	0	0	0	0	0	0	0	0	0	0	0	0	0	0	0	0	0	0	0	0	0	0	0	0	0
0	0	0	0	0	0	0	0	0	0	0	0	0	0	0	0	0	0	0	0	0	0	0	0	0	0	0	0	0	0	0
0	0	0	0	0	0	0	0	0	0	0	0	0	0	0	0	0	0	0	0	0	0	0	0	0	0	0	0	0	0	0
0	0	0	0	0	0	0	0	0	0	0	0	0	0	0	0	0	0	0	0	0	0	0	0	0	0	0	0	0	0	0
0	0	0	0	0	0	0	0	0	0	0	0	0	0	0	0	0	0	0	0	0	0	0	0	0	0	0	0	0	0	0
0	0	0	0	0	0	0	0	0	0	0	0	0	0	0	0	0	0	0	0	0	0	0	0	0	0	0	0	0	0	0
0	0	0	0	0	0	0	0	0	0	0	0	0	0	0	0	0	0	0	0	0	0	0	0	0	0	0	0	0	0	0
0	0	0	0	0	0	0	0	0	0	0	0	0	0	0	0	0	0	0	0	0	0	0	0	0	0	0	0	0	0	0
0	0	0	0	0	0	0	0	0	0	0	0	0	0	0	0	0	0	0	0	0	0	0	0	0	0	0	0	0	0	0
0	0	0	0	0	0	0	0	0	0	0	0	0	0	0	0	0	0	0	0	0	0	0	0	0	0	0	0	0	0	0
0	0	0	0	0	0	0	0	0	0	0	0	0	0	0	0	0	0	0	0	0	0	0	0	0	0	0	0	0	0	0
0	0	0	0	0	0	0	0	0	0	0	0	0	0	0	0	0	0	0	0	0	0	0	0	0	0	0	0	0	0	0
0	0	0	0	0	0	0	0	0	0	0	0	0	0	0	0	0	0	0	0	0	0	0	0	0	0	0	0	0	0	0
0	0	0	0	0	0	0	0	0	0	0	0	0	0	0	0	0	0	0	0	0	0	0	0	0	0	0	0	0	0	0
0	0	0	0	0	0	0	0	0	0	0	0	0	0	0	0	0	0	0	0	0	0	0	0	0	0	0	0	0	0	0
0	0	0	0	0	0	0	0	0	0	0	0	0	0	0	0	0	0	0	0	0	0	0	0	0	0	0	0	0	0	0
0	0	0	0	0	0	0	0	0	0	0	0	0	0	0	0	0	0	0	0	0	0	0	0	0	0	0	0	0	0	0
0	0	0	0	0	0	0	0	0	0	0	0	0	0	0	0	0	0	0	0	0	0	0	0	0	0	0	0	0	0	0
0	0	0	0	0	0	0	0	0	0	0	0	0	0	0	0	0	0	0	0	0	0	0	0	0	0	0	0	0	0	0
0	0	0	0	0	0	0	0	0	0	0	0	0	0	0	0	0	0	0	0	0	0	0	0	0	0	0	0	0	0	0
0	0	0	0	0	0	0	0	0	0	0	0	0	0	0	0	0	0	0	0	0	0	0	0	0	0	0	0	0	0	0
0	0	0	0	0	0	0	0	0	0	0	0	0	0	0	0	0	0	0	0	0	0	0	0	0	0	0	0	0	0	0
0	0	0	0	0	0	0	0	0	0	0	0	0	0	0	0	0	0	0	0	0	0	0	0	0	0	0	0	0	0	0
0	0	0	0	0	0	0	0	0	0	0	0	0	0	0	0	0	0	0	0	0	0	0	0	0	0	0	0	0	0	0
0	0	0	0	0	0	0	0	0	0	0	0	0	0	0	0	0	0	0	0	0	0	0	0	0	0	0	0	0	0	0
0	0	0	0	0	0	0	0	0	0	0	0	0	0	0	0	0	0	0	0	0	0	0	0	0	0	0	0	0	0	0
0	0	0	0	0	0	0	0	0	0	0	0	0	0	0	0	0	0	0	0	0	0	0	0	0	0	0	0	0	0	0
0	0	0	0	0	0	0	0	0	0	0	0	0	0	0	0	0	0	0	0	0	0	0	0	0	0	0	0	0	0	0
0	0	0	0	0	0	0	0	0	0	0	0	0	0	0	0	0	0	0	0	0	0	0	0	0	0	0	0	0	0	0
0	0	0	0	0	0	0	0	0	0	0	0	0	0	0	0	0	0	0	0	0	0	0	0	0	0	0	0	0	0	0
0	0	0	0	0	0	0	0	0	0	0	0	0	0	0	0	0	0	0	0	0	0	0	0	0	0	0	0	0	0	0
0	0	0	0	0	0	0	0	0	0	0	0	0	0	0	0	0	0	0	0	0	0	0	0	0	0	0	0	0	0	0
0	0	0	0	0	0	0	0	0	0	0	0	0	0	0	0	0	0	0	0	0	0	0	0	0	0	0	0	0	0	0
0	0	0	0	0	0	0	0	0	0	0	0	0	0	0	0	0	0	0	0	0	0	0	0	0	0	0	0	0	0	0
0	0	0	0	0	0	0	0	0	0	0	0	0	0	0	0	0	0	0	0	0	0	0	0	0	0	0	0	0	0	0
0	0	0	0	0	0	0	0	0	0	0	0	0	0	0	0	0	0	0	0	0	0	0	0	0	0	0	0	0	0	0
0	0	0	0	0	0	0	0	0	0	0	0	0	0	0	0	0	0	0	0	0	0	0	0	0	0	0	0	0	0	0
0	0	0	0	0	0	0	0	0	0	0	0	0	0	0	0	0	0	0	0	0	0	0	0	0	0	0	0	0	0	0
0	0	0	0	0	0	0	0	0	0	0	0	0	0	0	0	0	0	0	0	0	0	0	0	0	0	0	0	0	0	0
0	0	0	0	0	0	0	0	0	0	0	0	0	0	0	0	0	0	0	0	0	0	0	0	0	0	0	0	0	0	0
0	0	0	0	0	0	0	0	0	0	0	0	0	0	0	0	0	0	0	0	0	0	0	0	0	0	0	0	0	0	0
0	0	0	0	0	0	0	0	0	0	0	0	0	0	0	0	0	0	0	0	0	0	0	0	0	0	0	0	0	0	0
0	0	0	0	0	0	0	0	0	0	0	0	0	0	0	0	0	0	0	0	0	0	0	0	0	0	0	0	0	0	0
0	0	0	0	0	0	0	0	0	0	0	0	0	0	0	0	0	0	0	0	0	0	0	0	0	0	0	0	0	0	0
0	0	0	0	0	0	0	0	0	0	0	0	0	0	0	0	0	0	0	0	0	0	0	0	0	0	0	0	0	0	0
0	0	0	0	0	0	0	0	0	0	0	0	0	0	0	0	0	0	0	0	0	0	0	0	0	0	0	0	0	0	0
0	0	0	0	0	0	0	0	0	0	0	0	0	0	0	0	0	0	0	0	0	0	0	0	0	0	0	0	0	0	0
0	0	0	0	0	0	0	0	0	0	0	0	0	0	0	0	0	0	0	0	0	0	0	0	0	0	0	0	0	0	0
0	0	0	0	0	0	0	0	0	0	0	0	0	0	0	0	0	0	0	0	0	0	0	0	0	0	0	0	0	0	0
0	0	0	0	0	0	0	0	0	0	0	0	0	0	0	0	0	0	0	0	0	0	0	0	0	0	0	0	0	0	0
0	0	0	0	0	0	0	0	0	0	0	0	0	0	0	0	0	0	0	0	0	0	0	0	0	0	0	0	0	0	0
0	0	0	0	0	0	0	0	0	0	0	0	0	0	0	0	0	0	0	0	0	0	0	0	0	0	0	0	0	0	0
0	0	0	0	0	0	0	0	0	0	0	0	0	0	0	0	0	0	0	0	0	0	0	0	0	0	0	0	0	0	0
0	0	0	0	0	0	0	0	0	0	0	0	0	0	0	0	0	0	0	0	0	0	0	0	0	0	0	0	0	0	0
0	0	0	0	0	0	0	0	0	0	0	0	0	0	0	0	0	0	0	0	0	0	0	0	0	0	0	0	0	0	0
0	0	0	0	0	0	0	0	0	0	0	0	0	0	0	0	0	0	0	0	0	0	0	0	0	0	0	0	0	0	0
0	0	0	0	0	0	0	0	0	0	0	0	0	0	0	0	0	0	0	0	0	0	0	0	0	0	0	0	0	0	0
0	0	0	0	0	0	0	0	0	0	0	0	0	0	0	0	0	0	0	0	0	0	0	0	0	0	0	0	0	0	0
0	0	0	0	0	0	0	0	0	0	0	0	0	0	0	0	0	0	0	0	0	0	0	0	0	0	0	0	0	0	0
0	0	0	0	0	0	0	0	0	0	0	0	0	0	0	0	0	0	0	0	0	0	0	0	0	0	0	0	0	0	0
0	0	0	0	0	0	0	0	0	0	0	0	0	0	0	0	0	0	0	0	0	0	0	0	0	0	0	0	0	0	0
0	0	0	0	0	0	0	0	0	0	0	0	0	0	0	0	0	0	0	0	0	0	0	0	0	0	0	0	0	0	0
0	0	0	0	0	0	0	0	0	0	0	0	0	0	0	0	0	0	0	0	0	0	0	0	0	0	0	0	0	0	0
0	0	0	0	0	0	0	0	0	0	0	0	0	0	0	0	0	0	0	0	0	0	0	0	0	0	0	0	0	0	0
0	0	0	0	0	0	0	0	0	0	0	0	0	0	0	0	0	0	0	0	0	0	0	0	0	0	0	0	0	0	0
0	0	0	0	0	0	0	0	0	0	0	0	0	0	0	0	0	0	0	0	0	0	0	0	0	0	0	0	0	0	0
0	0	0	0	0	0	0	0	0	0	0	0	0	0	0	0	0	0	0	0	0	0	0	0	0	0	0	0	0	0	0
0	0	0	0	0	0	0	0	0	0	0	0	0	0	0	0	0	0	0	0	0	0	0	0	0	0	0	0	0	0	0
0	0	0	0	0	0	0	0	0	0	0	0	0	0	0	0	0	0	0	0	0	0	0	0	0	0	0	0	0	0	0
0	0	0	0	0	0	0	0	0	0	0	0	0	0	0	0	0	0	0	0	0	0	0	0	0	0	0	0	0	0	0
0	0	0	0	0	0	0	0	0	0	0	0	0	0	0	0	0	0	0	0	0	0	0	0	0	0	0	0	0	0	0
0	0	0	0	0	0	0	0	0	0	0	0	0	0	0	0	0	0	0	0	0	0	0	0	0	0	0	0	0	0	0
0	0	0	0	0	0	0	0	0	0	0	0	0	0	0	0	0	0	0	0	0	0	0	0	0	0	0	0	0	0	0
0	0	0	0	0	0	0	0	0	0	0	0	0	0	0	0	0	0	0	0	0	0	0	0	0	0	0	0	0	0	0
0	0	0	0	0	0	0	0	0	0	0	0	0	0	0	0	0	0	0	0	0	0	0	0	0	0	0	0	0	0	0
0	0	0	0	0	0	0	0	0	0	0	0	0	0	0	0	0	0	0	0	0	0	0	0	0	0	0	0	0	0	0
0	0	0	0	0	0	0	0	0	0	0	0	0	0	0	0	0	0	0	0	0	0	0	0	0	0	0	0	0	0	0
0	0	0	0	0	0	0	0	0	0	0	0	0	0	0	0	0	0	0	0	0	0	0	0	0	0	0	0	0	0	0
0	0	0	0	0	0	0	0	0	0	0	0	0	0	0	0	0	0	0	0	0	0	0	0	0	0	0	0	0	0	0
0	0	0	0	0	0	0	0	0	0	0	0	0	0	0	0	0	0	0	0	0	0	0	0	0	0	0	0	0	0	0
0	0	0	0	0	0	0	0	0	0	0	0	0	0	0	0	0	0	0	0	0	0	0	0	0	0	0	0	0	0	0
0	0	0	0	0	0	0	0	0	0	0	0	0	0	0	0	0	0	0	0	0	0	0	0	0	0	0	0	0	0	0
0	0	0	0	0	0	0	0	0	0	0	0	0	0	0	0	0	0	0	0	0	0	0	0	0	0	0	0	0	0	0
0	0	0	0	0	0	0	0	0	0	0	0	0	0	0	0	0	0	0	0	0	0	0	0	0	0	0	0	0	0	0
0	0	0	0	0	0	0	0	0	0	0	0	0	0	0	0	0	0	0	0	0	0	0	0	0	0	0	0	0	0	0
0	0	0	0	0	0	0	0	0	0	0	0	0	0	0	0	0	0	0	0	0	0	0	0	0	0	0	0	0	0	0
0	0	0	0	0	0	0	0	0	0	0	0	0	0	0	0	0	0	0	0	0	0	0	0	0	0	0	0	0	0	0
0	0	0	0	0	0	0	0	0	0	0	0	0	0	0	0	0	0	0	0	0	0	0	0	0	0	0	0	0	0	0
0	0	0	0	0	0	0	0	0	0	0	0	0	0	0	0	0	0	0	0	0	0	0	0	0	0	0	0	0	0	0
0	0	0	0	0	0	0	0	0	0	0	0	0	0	0	0	0	0	0	0	0	0	0	0	0	0	0	0	0	0	0
0	0	0	0	0	0	0	0	0	0	0	0	0	0	0	0	0	0	0	0	0	0	0	0	0	0	0	0	0	0	0
0	0	0	0	0	0	0	0	0	0	0	0	0	0	0	0	0	0	0	0	0	0	0	0	0	0	0	0	0	0	0
0	0	0	0	0	0	0	0	0	0	0	0	0	0	0	0	0	0	0	0	0	0	0	0	0	0	0	0	0	0	0
0	0	0	0	0	0	0	0	0	0	0	0	0	0	0	0	0	0	0	0	0	0	0	0	0	0	0	0	0	0	0
0	0	0	0	0	0	0	0	0	0	0	0	0	0	0	0	0	0	0	0	0	0	0	0	0	0	0	0	0	0	0
0	0	0	0	0	0	0	0	0	0	0	0	0	0	0	0	0	0	0	0	0	0	0	0	0	0	0	0	0	0	0
0	0	0	0	0	0	0	0	0	0	0	0	0	0	0	0	0	0	0	0	0	0	0	0	0	0	0	0	0	0	0
0	0	0	0	0	0	0	0	0	0	0	0	0	0	0	0	0	0	0	0	0	0	0	0	0	0	0	0	0	0	0
0	0	0	0	0	0	0	0	0	0	0	0	0	0	0	0	0	0	0	0	0	0	0	0	0	0	0	0	0	0	0
0	0	0	0	0	0	0	0	0	0	0	0	0	0	0	0	0	0	0	0	0	0	0	0	0	0	0	0	0	0	0
0	0	0	0	0	0	0	0	0	0	0	0	0	0	0	0	0	0	0	0	0	0	0	0	0	0	0	0	0	0	0
0	0	0	0	0	0	0	0	0	0	0	0	0	0	0	0	0	0	0	0	0	0	0	0	0	0	0	0	0	0	0
0	0	0	0	0	0	0	0	0	0	0	0	0	0	0	0	0	0	0	0	0	0	0	0	0	0	0	0	0	0	0
0	0	0	0	0	0	0	0	0	0	0	0	0	0	0	0	0	0	0	0	0	0	0	0	0	0	0	0	0	0	0
0	0	0	0	0	0	0	0	0	0	0	0	0	0	0	0	0	0	0	0	0	0	0	0	0	0	0	0	0	0	0
0	0	0	0	0	0	0	0	0	0	0	0	0	0	0	0	0	0	0	0	0	0	0	0	0	0	0	0	0	0	0
0	0	0	0	0	0	0	0	0	0	0	0	0	0	0	0	0	0	0	0	0	0	0	0	0	0	0	0	0	0	0
0	0	0	0	0	0	0	0	0	0	0	0	0	0	0	0	0	0	0	0	0	0	0	0	0	0	0	0	0	0	0
0	0	0	0	0	0	0	0	0	0	0	0	0	0	0	0	0	0	0	0	0	0	0	0	0	0	0	0	0	0	0
0	0	0	0	0	0	0	0	0	0	0	0	0	0	0	0	0	0	0	0	0	0	0	0	0	0	0	0	0	0	0
0	0	0	0	0	0	0	0	0	0	0	0	0	0	0	0	0	0	0	0	0	0	0	0	0	0	0	0	0	0	0
0	0	0	0	0	0	0	0	0	0	0	0	0	0	0	0	0	0	0	0	0	0	0	0	0	0	0	0	0	0	0
0	0	0	0	0	0	0	0	0	0	0	0	0	0	0	0	0	0	0	0	0	0	0	0	0	0	0	0	0	0	0
0	0	0	0	0	0	0	0	0	0	0	0	0	0	0	0	0	0	0	0	0	0	0	0	0	0	0	0	0	0	0
0	0	0	0	0	0	0	0	0	0	0	0	0	0	0	0	0	0	0	0	0	0	0	0	0	0	0	0	0	0	0
0	0	0	0	0	0	0	0	0	0	0	0	0	0	0	0	0	0	0	0	0	0	0	0	0	0	0	0	0	0	0
0	0	0	0	0	0	0	0	0	0	0	0	0	0	0	0	0	0	0	0	0	0	0	0	0	0	0	0	0	0	0
0	0	0	0	0	0	0	0	0	0	0	0	0	0	0	0	0	0	0	0	0	0	0	0	0	0	0	0	0	0	0
0	0	0	0	0	0	0	0	0	0	0	0	0	0	0	0	0	0	0	0	0	0	0	0	0	0	0	0	0	0	0
0	0	0	0	0	0	0	0	0	0	0	0	0	0	0	0	0	0	0	0	0	0	0	0	0	0	0	0	0	0	0
0	0	0	0	0	0	0	0	0	0	0	0	0	0	0	0	0	0	0	0	0	0	0	0	0	0	0	0	0	0	0
0	0	0	0	0	0	0	0	0	0	0	0	0	0	0	0	0	0	0	0	0	0	0	0	0	0	0	0	0	0	0
0	0	0	0	0	0	0	0	0	0	0	0	0	0	0	0	0	0	0	0	0	0	0	0	0	0	0	0	0	0	0
0	0	0	0	0	0	0	0	0	0	0	0	0	0	0	0	0	0	0	0	0	0	0	0	0	0	0	0	0	0	0
0	0	0	0	0	0	0	0	0	0	0	0	0	0	0	0	0	0	0	0	0	0	0	0	0	0	0	0	0	0	0
0	0	0	0	0	0	0	0	0	0	0	0	0	0	0	0	0	0	0	0	0	0	0	0	0	0	0	0	0	0	0
0	0	0	0	0	0	0	0	0	0	0	0	0	0	0	0	0	0	0	0	0	0	0	0	0	0	0	0	0	0	0
0	0	0	0	0	0	0	0	0	0	0	0	0	0	0	0	0	0	0	0	0	0	0	0	0	0	0	0	0	0	0
0	0	0	0	0	0	0	0	0	0	0	0	0	0	0	0	0	0	0	0	0	0	0	0	0	0	0	0	0	0	0
0	0	0	0	0	0	0	0	0	0	0	0	0	0	0	0	0	0	0	0	0	0	0	0	0	0	0	0	0	0	0
0	0	0	0	0	0	0	0	0	0	0	0	0	0	0	0	0	0	0	0	0	0	0	0	0	0	0	0	0	0	0
0	0	0	0	0	0	0	0	0	0	0	0	0	0	0	0	0	0	0	0	0	0	0	0	0	0	0	0	0	0	0
0	0	0	0	0	0	0	0	0	0	0	0	0	0	0	0	0	0	0	0	0	0	0	0	0	0	0	0	0	0	0
0	0	0	0	0	0	0	0	0	0	0	0	0	0	0	0	0	0	0	0	0	0	0	0	0	0	0	0	0	0	0
0	0	0	0	0	0	0	0	0	0	0	0	0	0	0	0	0	0	0	0	0	0	0	0	0	0	0	0	0	0	0
0	0	0	0	0	0	0	0	0	0	0	0	0	0	0	0	0	0	0	0	0	0	0	0	0	0	0	0	0	0	0
0	0	0	0	0	0	0	0	0	0	0	0	0	0	0	0	0	0	0	0	0	0	0	0	0	0	0	0	0	0	0
0	0	0	0	0	0	0	0	0	0	0	0	0	0	0	0	0	0	0	0	0	0	0	0	0	0	0	0	0	0	0
0	0	0	0	0	0	0	0	0	0	0	0	0	0	0	0	0	0	0	0	0	0	0	0	0	0	0	0	0	0	0
0	0	0	0	0	0	0	0	0	0	0	0	0	0	0	0	0	0	0	0	0	0	0	0	0	0	0	0	0	0	0
0	0	0	0	0	0	0	0	0	0	0	0	0	0	0	0	0	0	0	0	0	0	0	0	0	0	0	0	0	0	0
0	0	0	0	0	0	0	0	0	0	0	0	0	0	0	0	0	0	0	0	0	0	0	0	0	0	0	0	0	0	0
0	0	0	0	0	0	0	0	0	0	0	0	0	0	0	0	0	0	0	0	0	0	0	0	0	0	0	0	0	0	0
0	0	0	0	0	0	0	0	0	0	0	0	0	0	0	0	0	0	0	0	0	0	0	0	0	0	0	0	0	0	0
0	0	0	0	0	0	0	0	0	0	0	0	0	0	0	0	0	0	0	0	0	0	0	0	0	0	0	0	0	0	0
0	0	0	0	0	0	0	0	0	0	0	0	0	0	0	0	0	0	0	0	0	0	0	0	0	0	0	0	0	0	0
0	0	0	0	0	0	0	0	0	0	0	0	0	0	0	0	0	0	0	0	0	0	0	0	0	0	0	0	0	0	0
0	0	0	0	0	0	0	0	0	0	0	0	0	0	0	0	0	0	0	0	0	0	0	0	0	0	0	0	0	0	0
0	0	0	0	0	0	0	0	0	0	0	0	0	0	0	0	0	0	0	0	0	0	0	0	0	0	0	0	0	0	0
0	0	0	0	0	0	0	0	0	0	0	0	0	0	0	0	0	0	0	0	0	0	0	0	0	0	0	0	0	0	0
0	0	0	0	0	0	0	0	0	0	0	0	0	0	0	0	0	0	0	0	0	0	0	0	0	0	0	0	0	0	0
0	0	0	0	0	0	0	0	0	0	0	0	0	0	0	0	0	0	0	0	0	0	0	0	0	0	0	0	0	0	0
0	0	0	0	0	0	0	0	0	0	0	0	0	0	0	0	0	0	0	0	0	0	0	0	0	0	0	0	0	0	0
0	0	0	0	0	0	0	0	0	0	0	0	0	0	0	0	0	0	0	0	0	0	0	0	0	0	0	0	0	0	0
0	0	0	0	0	0	0	0	0	0	0	0	0	0	0	0	0	0	0	0	0	0	0	0	0	0	0	0	0	0	0
0	0	0	0	0	0	0	0	0	0	0	0	0	0	0	0	0	0	0	0	0	0	0	0	0	0	0	0	0	0	0
0	0	0	0	0	0	0	0	0	0	0	0	0	0	0	0	0	0	0	0	0	0	0	0	0	0	0	0	0	0	0
0	0	0	0	0	0	0	0	0	0	0	0	0	0	0	0	0	0	0	0	0	0	0	0	0	0	0	0	0	0	0
0	0	0	0	0	0	0	0	0	0	0	0	0	0	0	0	0	0	0	0	0	0	0	0	0	0	0	0	0	0	0
0	0	0	0	0	0	0	0	0	0	0	0	0	0	0	0	0	0	0	0	0	0	0	0	0	0	0	0	0	0	0
0	0	0	0	0	0	0	0	0	0	0	0	0	0	0	0	0	0	0	0	0	0	0	0	0	0	0	0	0	0	0
0	0	0	0	0	0	0	0	0	0	0	0	0	0	0	0	0	0	0	0	0	0	0	0	0	0	0	0	0	0	0
0	0	0	0	0	0	0	0	0	0	0	0	0	0	0	0	0	0	0	0	0	0	0	0	0	0	0	0	0	0	0
0	0	0	0	0	0	0	0	0	0	0	0	0	0	0	0	0	0	0	0	0	0	0	0	0	0	0	0	0	0	0
0	0	0	0	0	0	0	0	0	0	0	0	0	0	0	0	0	0	0	0	0	0	0	0	0	0	0	0	0	0	0
0	0	0	0	0	0	0	0	0	0	0	0	0	0	0	0	0	0	0	0	0	0	0	0	0	0	0	0	0	0	0
0	0	0	0	0	0	0	0	0	0	0	0	0	0	0	0	0	0	0	0	0	0	0	0	0	0	0	0	0	0	0
0	0	0	0	0	0	0	0	0	0	0	0	0	0	0	0	0	0	0	0	0	0	0	0	0	0	0	0	0	0	0
0	0	0	0	0	0	0	0	0	0	0	0	0	0	0	0	0	0	0	0	0	0	0	0	0	0	0	0	0	0	0
0	0	0	0	0	0	0	0	0	0	0	0	0	0	0	0	0	0	0	0	0	0	0	0	0	0	0	0	0	0	0
0	0	0	0	0	0	0	0	0	0	0	0	0	0	0	0	0	0	0	0	0	0	0	0	0	0	0	0	0	0	0
0	0	0	0	0	0	0	0	0	0	0	0	0	0	0	0	0	0	0	0	0	0	0	0	0	0	0	0	0	0	0
0	0	0	0	0	0	0	0	0	0	0	0	0	0	0	0	0	0	0	0	0	0	0	0	0	0	0	0	0	0	0
0	0	0	0	0	0	0	0	0	0	0	0	0	0	0	0	0	0	0	0	0	0	0	0	0	0	0	0	0	0	0
0	0	0	0	0	0	0	0	0	0	0	0	0	0	0	0	0	0	0	0	0	0	0	0	0	0	0	0	0	0	0
0	0	0	0	0	0	0	0	0	0	0	0	0	0	0	0	0	0	0	0	0	0	0	0	0	0	0	0	0	0	0
0	0	0	0	0	0	0	0	0	0	0	0	0	0	0	0	0	0	0	0	0	0	0	0	0	0	0	0	0	0	0
0	0	0	0	0	0	0	0	0	0	0	0	0	0	0	0	0	0	0	0	0	0	0	0	0	0	0	0	0	0	0
0	0	0	0	0	0	0	0	0	0	0	0	0	0	0	0	0	0	0	0	0	0	0	0	0	0	0	0	0	0	0
0	0	0	0	0	0	0	0	0	0	0	0	0	0	0	0	0	0	0	0	0	0	0	0	0	0	0	0	0	0	0
0	0	0	0	0	0	0	0	0	0	0	0	0	0	0	0	0	0	0	0	0	0	0	0	0	0	0	0	0	0	0
0	0	0	0	0	0	0	0	0	0	0	0	0	0	0	0	0	0	0	0	0	0	0	0	0	0	0	0	0	0	0
0	0	0	0	0	0	0	0	0	0	0	0	0	0	0	0	0	0	0	0	0	0	0	0	0	0	0	0	0	0	0
0	0	0	0	0	0	0	0	0	0	0	0	0	0	0	0	0	0	0	0	0	0	0	0	0	0	0	0	0	0	0
0	0	0	0	0	0	0	0	0	0	0	0	0	0	0	0	0	0	0	0	0	0	0	0	0	0	0	0	0	0	0
0	0	0	0	0	0	0	0	0	0	0	0	0	0	0	0	0	0	0	0	0	0	0	0	0	0	0	0	0	0	0
0	0	0	0	0	0	0	0	0	0	0	0	0	0	0	0	0	0	0	0	0	0	0	0	0	0	0	0	0	0	0
0	0	0	0	0	0	0	0	0	0	0	0	0	0	0	0	0	0	0	0	0	0	0	0	0	0	0	0	0	0	0
0	0	0	0	0	0	0	0	0	0	0	0	0	0	0	0	0	0	0	0	0	0	0	0	0	0	0	0	0	0	0
0	0	0	0	0	0	0	0	0	0	0	0	0	0	0	0	0	0	0	0	0	0	0	0	0	0	0	0	0	0	0
0	0	0	0	0	0	0	0	0	0	0	0	0	0	0	0	0	0	0	0	0	0	0	0	0	0	0	0	0	0	0
0	0	0	0	0	0	0	0	0	0	0	0	0	0	0	0	0	0	0	0	0	0	0	0	0	0	0	0	0	0	0
0	0	0	0	0	0	0	0	0	0	0	0	0	0	0	0	0	0	0	0	0	0	0	0	0	0	0	0	0	0	0
0	0	0	0	0	0	0	0	0	0	0	0	0	0	0	0	0	0	0	0	0	0	0	0	0	0	0	0	0	0	0
0	0	0	0	0	0	0	0	0	0	0	0	0	0	0	0	0	0	0	0	0	0	0	0	0	0	0	0	0	0	0
0	0	0	0	0	0	0	0	0	0	0	0	0	0	0	0	0	0	0	0	0	0	0	0	0	0	0	0	0	0	0
0	0	0	0	0	0	0	0	0	0	0	0	0	0	0	0	0	0	0	0	0	0	0	0	0	0	0	0	0	0	0
0	0	0	0	0	0	0	0	0	0	0	0	0	0	0	0	0	0	0	0	0	0	0	0	0	0	0	0	0	0	0
0	0	0	0	0	0	0	0	0	0	0	0	0	0	0	0	0	0	0	0	0	0	0	0	0	0	0	0	0	0	0
0	0	0	0	0	0	0	0	0	0	0	0	0	0	0	0	0	0	0	0	0	0	0	0	0	0	0	0	0	0	0
0	0	0	0	0	0	0	0	0	0	0	0	0	0	0	0	0	0	0	0	0	0	0	0	0	0	0	0	0	0	0
0	0	0	0	0	0	0	0	0	0	0	0	0	0	0	0	0	0	0	0	0	0	0	0	0	0	0	0	0	0	0
0	0	0	0	0	0	0	0	0	0	0	0	0	0	0	0	0	0	0	0	0	0	0	0	0	0	0	0	0	0	0
0	0	0	0	0	0	0	0	0	0	0	0	0	0	0	0	0	0	0	0	0	0	0	0	0	0	0	0	0	0	0
0	0	0	0	0	0	0	0	0	0	0	0	0	0	0	0	0	0	0	0	0	0	0	0	0	0	0	0	0	0	0
0	0	0	0	0	0	0	0	0	0	0	0	0	0	0	0	0	0	0	0	0	0	0	0	0	0	0	0	0	0	0
0	0	0	0	0	0	0	0	0	0	0	0	0	0	0	0	0	0	0	0	0	0	0	0	0	0	0	0	0	0	0
0	0	0	0	0	0	0	0	0	0	0	0	0	0	0	0	0	0	0	0	0	0	0	0	0	0	0	0	0	0	0
0	0	0	0	0	0	0	0	0	0	0	0	0	0	0	0	0	0	0	0	0	0	0	0	0	0	0	0	0	0	0
0	0	0	0	0	0	0	0	0	0	0	0	0	0	0	0	0	0	0	0	0	0	0	0	0	0	0	0	0	0	0
0	0	0	0	0	0	0	0	0	0	0	0	0	0	0	0	0	0	0	0	0	0	0	0	0	0	0	0	0	0	0
0	0	0	0	0	0	0	0	0	0	0	0	0	0	0	0	0	0	0	0	0	0	0	0	0	0	0	0	0	0	0
0	0	0	0	0	0	0	0	0	0	0	0	0	0	0	0	0	0	0	0	0	0	0	0	0	0	0	0	0	0	0
0	0	0	0	0	0	0	0	0	0	0	0	0	0	0	0	0	0	0	0	0	0	0	0	0	0	0	0	0	0	0
0	0	0	0	0	0	0	0	0	0	0	0	0	0	0	0	0	0	0	0	0	0	0	0	0	0	0	0	0	0	0
0	0	0	0	0	0	0	0	0	0	0	0	0	0	0	0	0	0	0	0	0	0	0	0	0	0	0	0	0	0	0
0	0	0	0	0	0	0	0	0	0	0	0	0	0	0	0	0	0	0	0	0	0	0	0	0	0	0	0	0	0	0
0	0	0	0	0	0	0	0	0	0	0	0	0	0	0	0	0	0	0	0	0	0	0	0	0	0	0	0	0	0	0
0	0	0	0	0	0	0	0	0	0	0	0	0	0	0	0	0	0	0	0	0	0	0	0	0	0	0	0	0	0	0
0	0	0	0	0	0	0	0	0	0	0	0	0	0	0	0	0	0	0	0	0	0	0	0	0	0	0	0	0	0	0
0	0	0	0	0	0	0	0	0	0	0	0	0	0	0	0	0	0	0	0	0	0	0	0	0	0	0	0	0	0	0
0	0	0	0	0	0	0	0	0	0	0	0	0	0	0	0	0	0	0	0	0	0	0	0	0	0	0	0	0	0	0
0	0	0	0	0	0	0	0	0	0	0	0	0	0	0	0	0	0	0	0	0	0	0	0	0	0	0	0	0	0	0
0	0	0	0	0	0	0	0	0	0	0	0	0	0	0	0	0	0	0	0	0	0	0	0	0	0	0	0	0	0	0
0	0	0	0	0	0	0	0	0	0	0	0	0	0	0	0	0	0	0	0	0	0	0	0	0	0	0	0	0	0	0
0	0	0	0	0	0	0	0	0	0	0	0	0	0	0	0	0	0	0	0	0	0	0	0	0	0	0	0	0	0	0
0	0	0	0	0	0	0	0	0	0	0	0	0	0	0	0	0	0	0	0	0	0	0	0	0	0	0	0	0	0	0
0	0	0	0	0	0	0	0	0	0	0	0	0	0	0	0	0	0	0	0	0	0	0	0	0	0	0	0	0	0	0
0	0	0	0	0	0	0	0	0	0	0	0	0	0	0	0	0	0	0	0	0	0	0	0	0	0	0	0	0	0	0
0	0	0	0	0	0	0	0	0	0	0	0	0	0	0	0	0	0	0	0	0	0	0	0	0	0	0	0	0	0	0
0	0	0	0	0	0	0	0	0	0	0	0	0	0	0	0	0	0	0	0	0	0	0	0	0	0	0	0	0	0	0
0	0	0	0	0	0	0	0	0	0	0	0	0	0	0	0	0	0	0	0	0	0	0	0	0	0	0	0	0	0	0
0	0	0	0	0	0	0	0	0	0	0	0	0	0	0	0	0	0	0	0	0	0	0	0	0	0	0	0	0	0	0
0	0	0	0	0	0	0	0	0	0	0	0	0	0	0	0	0	0	0	0	0	0	0	0	0	0	0	0	0	0	0
0	0	0	0	0	0	0	0	0	0	0	0	0	0	0	0	0	0	0	0	0	0	0	0	0	0	0	0	0	0	0
0	0	0	0	0	0	0	0	0	0	0	0	0	0	0	0	0	0	0	0	0	0	0	0	0	0	0	0	0	0	0
0	0	0	0	0	0	0	0	0	0	0	0	0	0	0	0	0	0	0	0	0	0	0	0	0	0	0	0	0	0	0
0	0	0	0	0	0	0	0	0	0	0	0	0	0	0	0	0	0	0	0	0	0	0	0	0	0	0	0	0	0	0
0	0	0	0	0	0	0	0	0	0	0	0	0	0	0	0	0	0	0	0	0	0	0	0	0	0	0	0	0	0	0
0	0	0	0	0	0	0	0	0	0	0	0	0	0	0	0	0	0	0	0	0	0	0	0	0	0	0	0	0	0	0
0	0	0	0	0	0	0	0	0	0	0	0	0	0	0	0	0	0	0	0	0	0	0	0	0	0	0	0	0	0	0
0	0	0	0	0	0	0	0	0	0	0	0	0	0	0	0	0	0	0	0	0	0	0	0	0	0	0	0	0	0	0
0	0	0	0	0	0	0	0	0	0	0	0	0	0	0	0	0	0	0	0	0	0	0	0	0	0	0	0	0	0	0
0	0	0	0	0	0	0	0	0	0	0	0	0	0	0	0	0	0	0	0	0	0	0	0	0	0	0	0	0	0	0
0	0	0	0	0	0	0	0	0	0	0	0	0	0	0	0	0	0	0	0	0	0	0	0	0	0	0	0	0	0	0
0	0	0	0	0	0	0	0	0	0	0	0	0	0	0	0	0	0	0	0	0	0	0	0	0	0	0	0	0	0	0
0	0	0	0	0	0	0	0	0	0	0	0	0	0	0	0	0	0	0	0	0	0	0	0	0	0	0	0	0	0	0
0	0	0	0	0	0	0	0	0	0	0	0	0	0	0	0	0	0	0	0	0	0	0	0	0	0	0	0	0	0	0
0	0	0	0	0	0	0	0	0	0	0	0	0	0	0	0	0	0	0	0	0	0	0	0	0	0	0	0	0	0	0
0	0	0	0	0	0	0	0	0	0	0	0	0	0	0	0	0	0	0	0	0	0	0	0	0	0	0	0	0	0	0
0	0	0	0	0	0	0	0	0	0	0	0	0	0	0	0	0	0	0	0	0	0	0	0	0	0	0	0	0	0	0
0	0	0	0	0	0	0	0	0	0	0	0	0	0	0	0	0	0	0	0	0	0	0	0	0	0	0	0	0	0	0
0	0	0	0	0	0	0	0	0	0	0	0	0	0	0	0	0	0	0	0	0	0	0	0	0	0	0	0	0	0	0
0	0	0	0	0	0	0	0	0	0	0	0	0	0	0	0	0	0	0	0	0	0	0	0	0	0	0	0	0	0	0
0	0	0	0	0	0	0	0	0	0	0	0	0	0	0	0	0	0	0	0	0	0	0	0	0	0	0	0	0	0	0
0	0	0	0	0	0	0	0	0	0	0	0	0	0	0	0	0	0	0	0	0	0	0	0	0	0	0	0	0	0	0
0	0	0	0	0	0	0	0	0	0	0	0	0	0	0	0	0	0	0	0	0	0	0	0	0	0	0	0	0	0	0
0	0	0	0	0	0	0	0	0	0	0	0	0	0	0	0	0	0	0	0	0	0	0	0	0	0	0	0	0	0	0
0	0	0	0	0	0	0	0	0	0	0	0	0	0	0	0	0	0	0	0	0	0	0	0	0	0	0	0	0	0	0
0	0	0	0	0	0	0	0	0	0	0	0	0	0	0	0	0	0	0	0	0	0	0	0	0	0	0	0	0	0	0
0	0	0	0	0	0	0	0	0	0	0	0	0	0	0	0	0	0	0	0	0	0	0	0	0	0	0	0	0	0	0
0	0	0	0	0	0	0	0	0	0	0	0	0	0	0	0	0	0	0	0	0	0	0	0	0	0	0	0	0	0	0
0	0	0	0	0	0	0	0	0	0	0	0	0	0	0	0	0	0	0	0	0	0	0	0	0	0	0	0	0	0	0
0	0	0	0	0	0	0	0	0	0	0	0	0	0	0	0	0	0	0	0	0	0	0	0	0	0	0	0	0	0	0
0	0	0	0	0	0	0	0	0	0	0	0	0	0	0	0	0	0	0	0	0	0	0	0	0	0	0	0	0	0	0
0	0	0	0	0	0	0	0	0	0	0	0	0	0	0	0	0	0	0	0	0	0	0	0	0	0	0	0	0	0	0
0	0	0	0	0	0	0	0	0	0	0	0	0	0	0	0	0	0	0	0	0	0	0	0	0	0	0	0	0	0	0
0	0	0	0	0	0	0	0	0	0	0	0	0	0	0	0	0	0	0	0	0	0	0	0	0	0	0	0	0	0	0
0	0	0	0	0	0	0	0	0	0	0	0	0	0	0	0	0	0	0	0	0	0	0	0	0	0	0	0	0	0	0
0	0	0	0	0	0	0	0	0	0	0	0	0	0	0	0	0	0	0	0	0	0	0	0	0	0	0	0	0	0	0
0	0	0	0	0	0	0	0	0	0	0	0	0	0	0	0	0	0	0	0	0	0	0	0	0	0	0	0	0	0	0
0	0	0	0	0	0	0	0	0	0	0	0	0	0	0	0	0	0	0	0	0	0	0	0	0	0	0	0	0	0	0
0	0	0	0	0	0	0	0	0	0	0	0	0	0	0	0	0	0	0	0	0	0	0	0	0	0	0	0	0	0	0
0	0	0	0	0	0	0	0	0	0	0	0	0	0	0	0	0	0	0	0	0	0	0	0	0	0	0	0	0	0	0
0	0	0	0	0	0	0	0	0	0	0	0	0	0	0	0	0	0	0	0	0	0	0	0	0	0	0	0	0	0	0
0	0	0	0	0	0	0	0	0	0	0	0	0	0	0	0	0	0	0	0	0	0	0	0	0	0	0	0	0	0	0
0	0	0	0	0	0	0	0	0	0	0	0	0	0	0	0	0	0	0	0	0	0	0	0	0	0	0	0	0	0	0
0	0	0	0	0	0	0	0	0	0	0	0	0	0	0	0	0	0	0	0	0	0	0	0	0	0	0	0	0	0	0
0	0	0	0	0	0	0	0	0	0	0	0	0	0	0	0	0	0	0	0	0	0	0	0	0	0	0	0	0	0	0
0	0	0	0	0	0	0	0	0	0	0	0	0	0	0	0	0	0	0	0	0	0	0	0	0	0	0	0	0	0	0
0	0	0	0	0	0	0	0	0	0	0	0	0	0	0	0	0	0	0	0	0	0	0	0	0	0	0	0	0	0	0
0	0	0	0	0	0	0	0	0	0	0	0	0	0	0	0	0	0	0	0	0	0	0	0	0	0	0	0	0	0	0
0	0	0	0	0	0	0	0	0	0	0	0	0	0	0	0	0	0	0	0	0	0	0	0	0	0	0	0	0	0	0
0	0	0	0	0	0	0	0	0	0	0	0	0	0	0	0	0	0	0	0	0	0	0	0	0	0	0	0	0	0	0
0	0	0	0	0	0	0	0	0	0	0	0	0	0	0	0	0	0	0	0	0	0	0	0	0	0	0	0	0	0	0
0	0	0	0	0	0	0	0	0	0	0	0	0	0	0	0	0	0	0	0	0	0	0	0	0	0	0	0	0	0	0
0	0	0	0	0	0	0	0	0	0	0	0	0	0	0	0	0	0	0	0	0	0	0	0	0	0	0	0	0	0	0
0	0	0	0	0	0	0	0	0	0	0	0	0	0	0	0	0	0	0	0	0	0	0	0	0	0	0	0	0	0	0
0	0	0	0	0	0	0	0	0	0	0	0	0	0	0	0	0	0	0	0	0	0	0	0	0	0	0	0	0	0	0
0	0	0	0	0	0	0	0	0	0	0	0	0	0	0	0	0	0	0	0	0	0	0	0	0	0	0	0	0	0	0
0	0	0	0	0	0	0	0	0	0	0	0	0	0	0	0	0	0	0	0	0	0	0	0	0	0	0	0	0	0	0
0	0	0	0	0	0	0	0	0	0	0	0	0	0	0	0	0	0	0	0	0	0	0	0	0	0	0	0	0	0	0
0	0	0	0	0	0	0	0	0	0	0	0	0	0	0	0	0	0	0	0	0	0	0	0	0	0	0	0	0	0	0
0	0	0	0	0	0	0	0	0	0	0	0	0	0	0	0	0	0	0	0	0	0	0	0	0	0	0	0	0	0	0
0	0	0	0	0	0	0	0	0	0	0	0	0	0	0	0	0	0	0	0	0	0	0	0	0	0	0	0	0	0	0
0	0	0	0	0	0	0	0	0	0	0	0	0	0	0	0	0	0	0	0	0	0	0	0	0	0	0	0	0	0	0
0	0	0	0	0	0	0	0	0	0	0	0	0	0	0	0	0	0	0	0	0	0	0	0	0	0	0	0	0	0	0
0	0	0	0	0	0	0	0	0	0	0	0	0	0	0	0	0	0	0	0	0	0	0	0	0	0	0	0	0	0	0
0	0	0	0	0	0	0	0	0	0	0	0	0	0	0	0	0	0	0	0	0	0	0	0	0	0	0	0	0	0	0
0	0	0	0	0	0	0	0	0	0	0	0	0	0	0	0	0	0	0	0	0	0	0	0	0	0	0	0	0	0	0
0	0	0	0	0	0	0	0	0	0	0	0	0	0	0	0	0	0	0	0	0	0	0	0	0	0	0	0	0	0	0
0	0	0	0	0	0	0	0	0	0	0	0	0	0	0	0	0	0	0	0	0	0	0	0	0	0	0	0	0	0	0
0	0	0	0	0	0	0	0	0	0	0	0	0	0	0	0	0	0	0	0	0	0	0	0	0	0	0	0	0	0	0
0	0	0	0	0	0	0	0	0	0	0	0	0	0	0	0	0	0	0	0	0	0	0	0	0	0	0	0	0	0	0
0	0	0	0	0	0	0	0	0	0	0	0	0	0	0	0	0	0	0	0	0	0	0	0	0	0	0	0	0	0	0
0	0	0	0	0	0	0	0	0	0	0	0	0	0	0	0	0	0	0	0	0	0	0	0	0	0	0	0	0	0	0
0	0	0	0	0	0	0	0	0	0	0	0	0	0	0	0	0	0	0	0	0	0	0	0	0	0	0	0	0	0	0
0	0	0	0	0	0	0	0	0	0	0	0	0	0	0	0	0	0	0	0	0	0	0	0	0	0	0	0	0	0	0
0	0	0	0	0	0	0	0	0	0	0	0	0	0	0	0	0	0	0	0	0	0	0	0	0	0	0	0	0	0	0
0	0	0	0	0	0	0	0	0	0	0	0	0	0	0	0	0	0	0	0	0	0	0	0	0	0	0	0	0	0	0
0	0	0	0	0	0	0	0	0	0	0	0	0	0	0	0	0	0	0	0	0	0	0	0	0	0	0	0	0	0	0
0	0	0	0	0	0	0	0	0	0	0	0	0	0	0	0	0	0	0	0	0	0	0	0	0	0	0	0	0	0	0
0	0	0	0	0	0	0	0	0	0	0	0	0	0	0	0	0	0	0	0	0	0	0	0	0	0	0	0	0	0	0
0	0	0	0	0	0	0	0	0	0	0	0	0	0	0	0	0	0	0	0	0	0	0	0	0	0	0	0	0	0	0
0	0	0	0	0	0	0	0	0	0	0	0	0	0	0	0	0	0	0	0	0	0	0	0	0	0	0	0	0	0	0
0	0	0	0	0	0	0	0	0	0	0	0	0	0	0	0	0	0	0	0	0	0	0	0	0	0	0	0	0	0	0
0	0	0	0	0	0	0	0	0	0	0	0	0	0	0	0	0	0	0	0	0	0	0	0	0	0	0	0	0	0	0
0	0	0	0	0	0	0	0	0	0	0	0	0	0	0	0	0	0	0	0	0	0	0	0	0	0	0	0	0	0	0
0	0	0	0	0	0	0	0	0	0	0	0	0	0	0	0	0	0	0	0	0	0	0	0	0	0	0	0	0	0	0
0	0	0	0	0	0	0	0	0	0	0	0	0	0	0	0	0	0	0	0	0	0	0	0	0	0	0	0	0	0	0
0	0	0	0	0	0	0	0	0	0	0	0	0	0	0	0	0	0	0	0	0	0	0	0	0	0	0	0	0	0	0
0	0	0	0	0	0	0	0	0	0	0	0	0	0	0	0	0	0	0	0	0	0	0	0	0	0	0	0	0	0	0
0	0	0	0	0	0	0	0	0	0	0	0	0	0	0	0	0	0	0	0	0	0	0	0	0	0	0	0	0	0	0
0	0	0	0	0	0	0	0	0	0	0	0	0	0	0	0	0	0	0	0	0	0	0	0	0	0	0	0	0	0	0
0	0	0	0	0	0	0	0	0	0	0	0	0	0	0	0	0	0	0	0	0	0	0	0	0	0	0	0	0	0	0
0	0	0	0	0	0	0	0	0	0	0	0	0	0	0	0	0	0	0	0	0	0	0	0	0	0	0	0	0	0	0
0	0	0	0	0	0	0	0	0	0	0	0	0	0	0	0	0	0	0	0	0	0	0	0	0	0	0	0	0	0	0
0	0	0	0	0	0	0	0	0	0	0	0	0	0	0	0	0	0	0	0	0	0	0	0	0	0	0	0	0	0	0
0	0	0	0	0	0	0	0	0	0	0	0	0	0	0	0	0	0	0	0	0	0	0	0	0	0	0	0	0	0	0
0	0	0	0	0	0	0	0	0	0	0	0	0	0	0	0	0	0	0	0	0	0	0	0	0	0	0	0	0	0	0
0	0	0	0	0	0	0	0	0	0	0	0	0	0	0	0	0	0	0	0	0	0	0	0	0	0	0	0	0	0	0
0	0	0	0	0	0	0	0	0	0	0	0	0	0	0	0	0	0	0	0	0	0	0	0	0	0	0	0	0	0	0
0	0	0	0	0	0	0	0	0	0	0	0	0	0	0	0	0	0	0	0	0	0	0	0	0	0	0	0	0	0	0
0	0	0	0	0	0	0	0	0	0	0	0	0	0	0	0	0	0	0	0	0	0	0	0	0	0	0	0	0	0	0
0	0	0	0	0	0	0	0	0	0	0	0	0	0	0	0	0	0	0	0	0	0	0	0	0	0	0	0	0	0	0
0	0	0	0	0	0	0	0	0	0	0	0	0	0	0	0	0	0	0	0	0	0	0	0	0	0	0	0	0	0	0
0	0	0	0	0	0	0	0	0	0	0	0	0	0	0	0	0	0	0	0	0	0	0	0	0	0	0	0	0	0	0
0	0	0	0	0	0	0	0	0	0	0	0	0	0	0	0	0	0	0	0	0	0	0	0	0	0	0	0	0	0	0
0	0	0	0	0	0	0	0	0	0	0	0	0	0	0	0	0	0	0	0	0	0	0	0	0	0	0	0	0	0	0
0	0	0	0	0	0	0	0	0	0	0	0	0	0	0	0	0	0	0	0	0	0	0	0	0	0	0	0	0	0	0
0	0	0	0	0	0	0	0	0	0	0	0	0	0	0	0	0	0	0	0	0	0	0	0	0	0	0	0	0	0	0
0	0	0	0	0	0	0	0	0	0	0	0	0	0	0	0	0	0	0	0	0	0	0	0	0	0	0	0	0	0	0
0	0	0	0	0	0	0	0	0	0	0	0	0	0	0	0	0	0	0	0	0	0	0	0	0	0	0	0	0	0	0
0	0	0	0	0	0	0	0	0	0	0	0	0	0	0	0	0	0	0	0	0	0	0	0	0	0	0	0	0	0	0
0	0	0	0	0	0	0	0	0	0	0	0	0	0	0	0	0	0	0	0	0	0	0	0	0	0	0	0	0	0	0
0	0	0	0	0	0	0	0	0	0	0	0	0	0	0	0	0	0	0	0	0	0	0	0	0	0	0	0	0	0	0
0	0	0	0	0	0	0	0	0	0	0	0	0	0	0	0	0	0	0	0	0	0	0	0	0	0	0	0	0	0	0
0	0	0	0	0	0	0	0	0	0	0	0	0	0	0	0	0	0	0	0	0	0	0	0	0	0	0	0	0	0	0
0	0	0	0	0	0	0	0	0	0	0	0	0	0	0	0	0	0	0	0	0	0	0	0	0	0	0	0	0	0	0
0	0	0	0	0	0	0	0	0	0	0	0	0	0	0	0	0	0	0	0	0	0	0	0	0	0	0	0	0	0	0
0	0	0	0	0	0	0	0	0	0	0	0	0	0	0	0	0	0	0	0	0	0	0	0	0	0	0	0	0	0	0
0	0	0	0	0	0	0	0	0	0	0	0	0	0	0	0	0	0	0	0	0	0	0	0	0	0	0	0	0	0	0
0	0	0	0	0	0	0	0	0	0	0	0	0	0	0	0	0	0	0	0	0	0	0	0	0	0	0	0	0	0	0
0	0	0	0	0	0	0	0	0	0	0	0	0	0	0	0	0	0	0	0	0	0	0	0	0	0	0	0	0	0	0
0	0	0	0	0	0	0	0	0	0	0	0	0	0	0	0	0	0	0	0	0	0	0	0	0	0	0	0	0	0	0
0	0	0	0	0	0	0	0	0	0	0	0	0	0	0	0	0	0	0	0	0	0	0	0	0	0	0	0	0	0	0
0	0	0	0	0	0	0	0	0	0	0	0	0	0	0	0	0	0	0	0	0	0	0	0	0	0	0	0	0	0	0
0	0	0	0	0	0	0	0	0	0	0	0	0	0	0	0	0	0	0	0	0	0	0	0	0	0	0	0	0	0	0
0	0	0	0	0	0	0	0	0	0	0	0	0	0	0	0	0	0	0	0	0	0	0	0	0	0	0	0	0	0	0
0	0	0	0	0	0	0	0	0	0	0	0	0	0	0	0	0	0	0	0	0	0	0	0	0	0	0	0	0	0	0
0	0	0	0	0	0	0	0	0	0	0	0	0	0	0	0	0	0	0	0	0	0	0	0	0	0	0	0	0	0	0
0	0	0	0	0	0	0	0	0	0	0	0	0	0	0	0	0	0	0	0	0	0	0	0	0	0	0	0	0	0	0
0	0	0	0	0	0	0	0	0	0	0	0	0	0	0	0	0	0	0	0	0	0	0	0	0	0	0	0	0	0	0
0	0	0	0	0	0	0	0	0	0	0	0	0	0	0	0	0	0	0	0	0	0	0	0	0	0	0	0	0	0	0
0	0	0	0	0	0	0	0	0	0	0	0	0	0	0	0	0	0	0	0	0	0	0	0	0	0	0	0	0	0	0
0	0	0	0	0	0	0	0	0	0	0	0	0	0	0	0	0	0	0	0	0	0	0	0	0	0	0	0	0	0	0
0	0	0	0	0	0	0	0	0	0	0	0	0	0	0	0	0	0	0	0	0	0	0	0	0	0	0	0	0	0	0
0	0	0	0	0	0	0	0	0	0	0	0	0	0	0	0	0	0	0	0	0	0	0	0	0	0	0	0	0	0	0
0	0	0	0	0	0	0	0	0	0	0	0	0	0	0	0	0	0	0	0	0	0	0	0	0	0	0	0	0	0	0
0	0	0	0	0	0	0	0	0	0	0	0	0	0	0	0	0	0	0	0	0	0	0	0	0	0	0	0	0	0	0
0	0	0	0	0	0	0	0	0	0	0	0	0	0	0	0	0	0	0	0	0	0	0	0	0	0	0	0	0	0	0
0	0	0	0	0	0	0	0	0	0	0	0	0	0	0	0	0	0	0	0	0	0	0	0	0	0	0	0	0	0	0
0	0	0	0	0	0	0	0	0	0	0	0	0	0	0	0	0	0	0	0	0	0	0	0	0	0	0	0	0	0	0
0	0	0	0	0	0	0	0	0	0	0	0	0	0	0	0	0	0	0	0	0	0	0	0	0	0	0	0	0	0	0
0	0	0	0	0	0	0	0	0	0	0	0	0	0	0	0	0	0	0	0	0	0	0	0	0	0	0	0	0	0	0
0	0	0	0	0	0	0	0	0	0	0	0	0	0	0	0	0	0	0	0	0	0	0	0	0	0	0	0	0	0	0
0	0	0	0	0	0	0	0	0	0	0	0	0	0	0	0	0	0	0	0	0	0	0	0	0	0	0	0	0	0	0
0	0	0	0	0	0	0	0	0	0	0	0	0	0	0	0	0	0	0	0	0	0	0	0	0	0	0	0	0	0	0
0	0	0	0	0	0	0	0	0	0	0	0	0	0	0	0	0	0	0	0	0	0	0	0	0	0	0	0	0	0	0
0	0	0	0	0	0	0	0	0	0	0	0	0	0	0	0	0	0	0	0	0	0	0	0	0	0	0	0	0	0	0
0	0	0	0	0	0	0	0	0	0	0	0	0	0	0	0	0	0	0	0	0	0	0	0	0	0	0	0	0	0	0
0	0	0	0	0	0	0	0	0	0	0	0	0	0	0	0	0	0	0	0	0	0	0	0	0	0	0	0	0	0	0
0	0	0	0	0	0	0	0	0	0	0	0	0	0	0	0	0	0	0	0	0	0	0	0	0	0	0	0	0	0	0
0	0	0	0	0	0	0	0	0	0	0	0	0	0	0	0	0	0	0	0	0	0	0	0	0	0	0	0	0	0	0
0	0	0	0	0	0	0	0	0	0	0	0	0	0	0	0	0	0	0	0	0	0	0	0	0	0	0	0	0	0	0
0	0	0	0	0	0	0	0	0	0	0	0	0	0	0	0	0	0	0	0	0	0	0	0	0	0	0	0	0	0	0
0	0	0	0	0	0	0	0	0	0	0	0	0	0	0	0	0	0	0	0	0	0	0	0	0	0	0	0	0	0	0
0	0	0	0	0	0	0	0	0	0	0	0	0	0	0	0	0	0	0	0	0	0	0	0	0	0	0	0	0	0	0
0	0	0	0	0	0	0	0	0	0	0	0	0	0	0	0	0	0	0	0	0	0	0	0	0	0	0	0	0	0	0
0	0	0	0	0	0	0	0	0	0	0	0	0	0	0	0	0	0	0	0	0	0	0	0	0	0	0	0	0	0	0
0	0	0	0	0	0	0	0	0	0	0	0	0	0	0	0	0	0	0	0	0	0	0	0	0	0	0	0	0	0	0
0	0	0	0	0	0	0	0	0	0	0	0	0	0	0	0	0	0	0	0	0	0	0	0	0	0	0	0	0	0	0
0	0	0	0	0	0	0	0	0	0	0	0	0	0	0	0	0	0	0	0	0	0	0	0	0	0	0	0	0	0	0
0	0	0	0	0	0	0	0	0	0	0	0	0	0	0	0	0	0	0	0	0	0	0	0	0	0	0	0	0	0	0
0	0	0	0	0	0	0	0	0	0	0	0	0	0	0	0	0	0	0	0	0	0	0	0	0	0	0	0	0	0	0
0	0	0	0	0	0	0	0	0	0	0	0	0	0	0	0	0	0	0	0	0	0	0	0	0	0	0	0	0	0	0
0	0	0	0	0	0	0	0	0	0	0	0	0	0	0	0	0	0	0	0	0	0	0	0	0	0	0	0	0	0	0
0	0	0	0	0	0	0	0	0	0	0	0	0	0	0	0	0	0	0	0	0	0	0	0	0	0	0	0	0	0	0
0	0	0	0	0	0	0	0	0	0	0	0	0	0	0	0	0	0	0	0	0	0	0	0	0	0	0	0	0	0	0
0	0	0	0	0	0	0	0	0	0	0	0	0	0	0	0	0	0	0	0	0	0	0	0	0	0	0	0	0	0	0
0	0	0	0	0	0	0	0	0	0	0	0	0	0	0	0	0	0	0	0	0	0	0	0	0	0	0	0	0	0	0
0	0	0	0	0	0	0	0	0	0	0	0	0	0	0	0	0	0	0	0	0	0	0	0	0	0	0	0	0	0	0
0	0	0	0	0	0	0	0	0	0	0	0	0	0	0	0	0	0	0	0	0	0	0	0	0	0	0	0	0	0	0
0	0	0	0	0	0	0	0	0	0	0	0	0	0	0	0	0	0	0	0	0	0	0	0	0	0	0	0	0	0	0
0	0	0	0	0	0	0	0	0	0	0	0	0	0	0	0	0	0	0	0	0	0	0	0	0	0	0	0	0	0	0
0	0	0	0	0	0	0	0	0	0	0	0	0	0	0	0	0	0	0	0	0	0	0	0	0	0	0	0	0	0	0
0	0	0	0	0	0	0	0	0	0	0	0	0	0	0	0	0	0	0	0	0	0	0	0	0	0	0	0	0	0	0
0	0	0	0	0	0	0	0	0	0	0	0	0	0	0	0	0	0	0	0	0	0	0	0	0	0	0	0	0	0	0
0	0	0	0	0	0	0	0	0	0	0	0	0	0	0	0	0	0	0	0	0	0	0	0	0	0	0	0	0	0	0
0	0	0	0	0	0	0	0	0	0	0	0	0	0	0	0	0	0	0	0	0	0	0	0	0	0	0	0	0	0	0
0	0	0	0	0	0	0	0	0	0	0	0	0	0	0	0	0	0	0	0	0	0	0	0	0	0	0	0	0	0	0
0	0	0	0	0	0	0	0	0	0	0	0	0	0	0	0	0	0	0	0	0	0	0	0	0	0	0	0	0	0	0
0	0	0	0	0	0	0	0	0	0	0	0	0	0	0	0	0	0	0	0	0	0	0	0	0	0	0	0	0	0	0
0	0	0	0	0	0	0	0	0	0	0	0	0	0	0	0	0	0	0	0	0	0	0	0	0	0	0	0	0	0	0
0	0	0	0	0	0	0	0	0	0	0	0	0	0	0	0	0	0	0	0	0	0	0	0	0	0	0	0	0	0	0
0	0	0	0	0	0	0	0	0	0	0	0	0	0	0	0	0	0	0	0	0	0	0	0	0	0	0	0	0	0	0
0	0	0	0	0	0	0	0	0	0	0	0	0	0	0	0	0	0	0	0	0	0	0	0	0	0	0	0	0	0	0
0	0	0	0	0	0	0	0	0	0	0	0	0	0	0	0	0	0	0	0	0	0	0	0	0	0	0	0	0	0	0
0	0	0	0	0	0	0	0	0	0	0	0	0	0	0	0	0	0	0	0	0	0	0	0	0	0	0	0	0	0	0
0	0	0	0	0	0	0	0	0	0	0	0	0	0	0	0	0	0	0	0	0	0	0	0	0	0	0	0	0	0	0
0	0	0	0	0	0	0	0	0	0	0	0	0	0	0	0	0	0	0	0	0	0	0	0	0	0	0	0	0	0	0
0	0	0	0	0	0	0	0	0	0	0	0	0	0	0	0	0	0	0	0	0	0	0	0	0	0	0	0	0	0	0
0	0	0	0	0	0	0	0	0	0	0	0	0	0	0	0	0	0	0	0	0	0	0	0	0	0	0	0	0	0	0
0	0	0	0	0	0	0	0	0	0	0	0	0	0	0	0	0	0	0	0	0	0	0	0	0	0	0	0	0	0	0
0	0	0	0	0	0	0	0	0	0	0	0	0	0	0	0	0	0	0	0	0	0	0	0	0	0	0	0	0	0	0
0	0	0	0	0	0	0	0	0	0	0	0	0	0	0	0	0	0	0	0	0	0	0	0	0	0	0	0	0	0	0
0	0	0	0	0	0	0	0	0	0	0	0	0	0	0	0	0	0	0	0	0	0	0	0	0	0	0	0	0	0	0
0	0	0	0	0	0	0	0	0	0	0	0	0	0	0	0	0	0	0	0	0	0	0	0	0	0	0	0	0	0	0
0	0	0	0	0	0	0	0	0	0	0	0	0	0	0	0	0	0	0	0	0	0	0	0	0	0	0	0	0	0	0
0	0	0	0	0	0	0	0	0	0	0	0	0	0	0	0	0	0	0	0	0	0	0	0	0	0	0	0	0	0	0
0	0	0	0	0	0	0	0	0	0	0	0	0	0	0	0	0	0	0	0	0	0	0	0	0	0	0	0	0	0	0
0	0	0	0	0	0	0	0	0	0	0	0	0	0	0	0	0	0	0	0	0	0	0	0	0	0	0	0	0	0	0
0	0	0	0	0	0	0	0	0	0	0	0	0	0	0	0	0	0	0	0	0	0	0	0	0	0	0	0	0	0	0
0	0	0	0	0	0	0	0	0	0	0	0	0	0	0	0	0	0	0	0	0	0	0	0	0	0	0	0	0	0	0
0	0	0	0	0	0	0	0	0	0	0	0	0	0	0	0	0	0	0	0	0	0	0	0	0	0	0	0	0	0	0
0	0	0	0	0	0	0	0	0	0	0	0	0	0	0	0	0	0	0	0	0	0	0	0	0	0	0	0	0	0	0
0	0	0	0	0	0	0	0	0	0	0	0	0	0	0	0	0	0	0	0	0	0	0	0	0	0	0	0	0	0	0
0	0	0	0	0	0	0	0	0	0	0	0	0	0	0	0	0	0	0	0	0	0	0	0	0	0	0	0	0	0	0
0	0	0	0	0	0	0	0	0	0	0	0	0	0	0	0	0	0	0	0	0	0	0	0	0	0	0	0	0	0	0
0	0	0	0	0	0	0	0	0	0	0	0	0	0	0	0	0	0	0	0	0	0	0	0	0	0	0	0	0	0	0
0	0	0	0	0	0	0	0	0	0	0	0	0	0	0	0	0	0	0	0	0	0	0	0	0	0	0	0	0	0	0
0	0	0	0	0	0	0	0	0	0	0	0	0	0	0	0	0	0	0	0	0	0	0	0	0	0	0	0	0	0	0
0	0	0	0	0	0	0	0	0	0	0	0	0	0	0	0	0	0	0	0	0	0	0	0	0	0	0	0	0	0	0
0	0	0	0	0	0	0	0	0	0	0	0	0	0	0	0	0	0	0	0	0	0	0	0	0	0	0	0	0	0	0
0	0	0	0	0	0	0	0	0	0	0	0	0	0	0	0	0	0	0	0	0	0	0	0	0	0	0	0	0	0	0
0	0	0	0	0	0	0	0	0	0	0	0	0	0	0	0	0	0	0	0	0	0	0	0	0	0	0	0	0	0	0
0	0	0	0	0	0	0	0	0	0	0	0	0	0	0	0	0	0	0	0	0	0	0	0	0	0	0	0	0	0	0
0	0	0	0	0	0	0	0	0	0	0	0	0	0	0	0	0	0	0	0	0	0	0	0	0	0	0	0	0	0	0
0	0	0	0	0	0	0	0	0	0	0	0	0	0	0	0	0	0	0	0	0	0	0	0	0	0	0	0	0	0	0
0	0	0	0	0	0	0	0	0	0	0	0	0	0	0	0	0	0	0	0	0	0	0	0	0	0	0	0	0	0	0
0	0	0	0	0	0	0	0	0	0	0	0	0	0	0	0	0	0	0	0	0	0	0	0	0	0	0	0	0	0	0
0	0	0	0	0	0	0	0	0	0	0	0	0	0	0	0	0	0	0	0	0	0	0	0	0	0	0	0	0	0	0
0	0	0	0	0	0	0	0	0	0	0	0	0	0	0	0	0	0	0	0	0	0	0	0	0	0	0	0	0	0	0
0	0	0	0	0	0	0	0	0	0	0	0	0	0	0	0	0	0	0	0	0	0	0	0	0	0	0	0	0	0	0
0	0	0	0	0	0	0	0	0	0	0	0	0	0	0	0	0	0	0	0	0	0	0	0	0	0	0	0	0	0	0
0	0	0	0	0	0	0	0	0	0	0	0	0	0	0	0	0	0	0	0	0	0	0	0	0	0	0	0	0	0	0
0	0	0	0	0	0	0	0	0	0	0	0	0	0	0	0	0	0	0	0	0	0	0	0	0	0	0	0	0	0	0
0	0	0	0	0	0	0	0	0	0	0	0	0	0	0	0	0	0	0	0	0	0	0	0	0	0	0	0	0	0	0
0	0	0	0	0	0	0	0	0	0	0	0	0	0	0	0	0	0	0	0	0	0	0	0	0	0	0	0	0	0	0
0	0	0	0	0	0	0	0	0	0	0	0	0	0	0	0	0	0	0	0	0	0	0	0	0	0	0	0	0	0	0
0	0	0	0	0	0	0	0	0	0	0	0	0	0	0	0	0	0	0	0	0	0	0	0	0	0	0	0	0	0	0
0	0	0	0	0	0	0	0	0	0	0	0	0	0	0	0	0	0	0	0	0	0	0	0	0	0	0	0	0	0	0
0	0	0	0	0	0	0	0	0	0	0	0	0	0	0	0	0	0	0	0	0	0	0	0	0	0	0	0	0	0	0
0	0	0	0	0	0	0	0	0	0	0	0	0	0	0	0	0	0	0	0	0	0	0	0	0	0	0	0	0	0	0
0	0	0	0	0	0	0	0	0	0	0	0	0	0	0	0	0	0	0	0	0	0	0	0	0	0	0	0	0	0	0
0	0	0	0	0	0	0	0	0	0	0	0	0	0	0	0	0	0	0	0	0	0	0	0	0	0	0	0	0	0	0
0	0	0	0	0	0	0	0	0	0	0	0	0	0	0	0	0	0	0	0	0	0	0	0	0	0	0	0	0	0	0
0	0	0	0	0	0	0	0	0	0	0	0	0	0	0	0	0	0	0	0	0	0	0	0	0	0	0	0	0	0	0
0	0	0	0	0	0	0	0	0	0	0	0	0	0	0	0	0	0	0	0	0	0	0	0	0	0	0	0	0	0	0
0	0	0	0	0	0	0	0	0	0	0	0	0	0	0	0	0	0	0	0	0	0	0	0	0	0	0	0	0	0	0
0	0	0	0	0	0	0	0	0	0	0	0	0	0	0	0	0	0	0	0	0	0	0	0	0	0	0	0	0	0	0
0	0	0	0	0	0	0	0	0	0	0	0	0	0	0	0	0	0	0	0	0	0	0	0	0	0	0	0	0	0	0
0	0	0	0	0	0	0	0	0	0	0	0	0	0	0	0	0	0	0	0	0	0	0	0	0	0	0	0	0	0	0
0	0	0	0	0	0	0	0	0	0	0	0	0	0	0	0	0	0	0	0	0	0	0	0	0	0	0	0	0	0	0
0	0	0	0	0	0	0	0	0	0	0	0	0	0	0	0	0	0	0	0	0	0	0	0	0	0	0	0	0	0	0
0	0	0	0	0	0	0	0	0	0	0	0	0	0	0	0	0	0	0	0	0	0	0	0	0	0	0	0	0	0	0
0	0	0	0	0	0	0	0	0	0	0	0	0	0	0	0	0	0	0	0	0	0	0	0	0	0	0	0	0	0	0
0	0	0	0	0	0	0	0	0	0	0	0	0	0	0	0	0	0	0	0	0	0	0	0	0	0	0	0	0	0	0
0	0	0	0	0	0	0	0	0	0	0	0	0	0	0	0	0	0	0	0	0	0	0	0	0	0	0	0	0	0	0
0	0	0	0	0	0	0	0	0	0	0	0	0	0	0	0	0	0	0	0	0	0	0	0	0	0	0	0	0	0	0
0	0	0	0	0	0	0	0	0	0	0	0	0	0	0	0	0	0	0	0	0	0	0	0	0	0	0	0	0	0	0
0	0	0	0	0	0	0	0	0	0	0	0	0	0	0	0	0	0	0	0	0	0	0	0	0	0	0	0	0	0	0
0	0	0	0	0	0	0	0	0	0	0	0	0	0	0	0	0	0	0	0	0	0	0	0	0	0	0	0	0	0	0
0	0	0	0	0	0	0	0	0	0	0	0	0	0	0	0	0	0	0	0	0	0	0	0	0	0	0	0	0	0	0
0	0	0	0	0	0	0	0	0	0	0	0	0	0	0	0	0	0	0	0	0	0	0	0	0	0	0	0	0	0	0
0	0	0	0	0	0	0	0	0	0	0	0	0	0	0	0	0	0	0	0	0	0	0	0	0	0	0	0	0	0	0
0	0	0	0	0	0	0	0	0	0	0	0	0	0	0	0	0	0	0	0	0	0	0	0	0	0	0	0	0	0	0
0	0	0	0	0	0	0	0	0	0	0	0	0	0	0	0	0	0	0	0	0	0	0	0	0	0	0	0	0	0	0
0	0	0	0	0	0	0	0	0	0	0	0	0	0	0	0	0	0	0	0	0	0	0	0	0	0	0	0	0	0	0
0	0	0	0	0	0	0	0	0	0	0	0	0	0	0	0	0	0	0	0	0	0	0	0	0	0	0	0	0	0	0
0	0	0	0	0	0	0	0	0	0	0	0	0	0	0	0	0	0	0	0	0	0	0	0	0	0	0	0	0	0	0
0	0	0	0	0	0	0	0	0	0	0	0	0	0	0	0	0	0	0	0	0	0	0	0	0	0	0	0	0	0	0
0	0	0	0	0	0	0	0	0	0	0	0	0	0	0	0	0	0	0	0	0	0	0	0	0	0	0	0	0	0	0
0	0	0	0	0	0	0	0	0	0	0	0	0	0	0	0	0	0	0	0	0	0	0	0	0	0	0	0	0	0	0
0	0	0	0	0	0	0	0	0	0	0	0	0	0	0	0	0	0	0	0	0	0	0	0	0	0	0	0	0	0	0
0	0	0	0	0	0	0	0	0	0	0	0	0	0	0	0	0	0	0	0	0	0	0	0	0	0	0	0	0	0	0
0	0	0	0	0	0	0	0	0	0	0	0	0	0	0	0	0	0	0	0	0	0	0	0	0	0	0	0	0	0	0
0	0	0	0	0	0	0	0	0	0	0	0	0	0	0	0	0	0	0	0	0	0	0	0	0	0	0	0	0	0	0
0	0	0	0	0	0	0	0	0	0	0	0	0	0	0	0	0	0	0	0	0	0	0	0	0	0	0	0	0	0	0
0	0	0	0	0	0	0	0	0	0	0	0	0	0	0	0	0	0	0	0	0	0	0	0	0	0	0	0	0	0	0
0	0	0	0	0	0	0	0	0	0	0	0	0	0	0	0	0	0	0	0	0	0	0	0	0	0	0	0	0	0	0
0	0	0	0	0	0	0	0	0	0	0	0	0	0	0	0	0	0	0	0	0	0	0	0	0	0	0	0	0	0	0
0	0	0	0	0	0	0	0	0	0	0	0	0	0	0	0	0	0	0	0	0	0	0	0	0	0	0	0	0	0	0
0	0	0	0	0	0	0	0	0	0	0	0	0	0	0	0	0	0	0	0	0	0	0	0	0	0	0	0	0	0	0
0	0	0	0	0	0	0	0	0	0	0	0	0	0	0	0	0	0	0	0	0	0	0	0	0	0	0	0	0	0	0
0	0	0	0	0	0	0	0	0	0	0	0	0	0	0	0	0	0	0	0	0	0	0	0	0	0	0	0	0	0	0
0	0	0	0	0	0	0	0	0	0	0	0	0	0	0	0	0	0	0	0	0	0	0	0	0	0	0	0	0	0	0
0	0	0	0	0	0	0	0	0	0	0	0	0	0	0	0	0	0	0	0	0	0	0	0	0	0	0	0	0	0	0
0	0	0	0	0	0	0	0	0	0	0	0	0	0	0	0	0	0	0	0	0	0	0	0	0	0	0	0	0	0	0
0	0	0	0	0	0	0	0	0	0	0	0	0	0	0	0	0	0	0	0	0	0	0	0	0	0	0	0	0	0	0
0	0	0	0	0	0	0	0	0	0	0	0	0	0	0	0	0	0	0	0	0	0	0	0	0	0	0	0	0	0	0
0	0	0	0	0	0	0	0	0	0	0	0	0	0	0	0	0	0	0	0	0	0	0	0	0	0	0	0	0	0	0
0	0	0	0	0	0	0	0	0	0	0	0	0	0	0	0	0	0	0	0	0	0	0	0	0	0	0	0	0	0	0
0	0	0	0	0	0	0	0	0	0	0	0	0	0	0	0	0	0	0	0	0	0	0	0	0	0	0	0	0	0	0
0	0	0	0	0	0	0	0	0	0	0	0	0	0	0	0	0	0	0	0	0	0	0	0	0	0	0	0	0	0	0
0	0	0	0	0	0	0	0	0	0	0	0	0	0	0	0	0	0	0	0	0	0	0	0	0	0	0	0	0	0	0
0	0	0	0	0	0	0	0	0	0	0	0	0	0	0	0	0	0	0	0	0	0	0	0	0	0	0	0	0	0	0
0	0	0	0	0	0	0	0	0	0	0	0	0	0	0	0	0	0	0	0	0	0	0	0	0	0	0	0	0	0	0
0	0	0	0	0	0	0	0	0	0	0	0	0	0	0	0	0	0	0	0	0	0	0	0	0	0	0	0	0	0	0
0	0	0	0	0	0	0	0	0	0	0	0	0	0	0	0	0	0	0	0	0	0	0	0	0	0	0	0	0	0	0
0	0	0	0	0	0	0	0	0	0	0	0	0	0	0	0	0	0	0	0	0	0	0	0	0	0	0	0	0	0	0
0	0	0	0	0	0	0	0	0	0	0	0	0	0	0	0	0	0	0	0	0	0	0	0	0	0	0	0	0	0	0
0	0	0	0	0	0	0	0	0	0	0	0	0	0	0	0	0	0	0	0	0	0	0	0	0	0	0	0	0	0	0
0	0	0	0	0	0	0	0	0	0	0	0	0	0	0	0	0	0	0	0	0	0	0	0	0	0	0	0	0	0	0
0	0	0	0	0	0	0	0	0	0	0	0	0	0	0	0	0	0	0	0	0	0	0	0	0	0	0	0	0	0	0
0	0	0	0	0	0	0	0	0	0	0	0	0	0	0	0	0	0	0	0	0	0	0	0	0	0	0	0	0	0	0
0	0	0	0	0	0	0	0	0	0	0	0	0	0	0	0	0	0	0	0	0	0	0	0	0	0	0	0	0	0	0
0	0	0	0	0	0	0	0	0	0	0	0	0	0	0	0	0	0	0	0	0	0	0	0	0	0	0	0	0	0	0
0	0	0	0	0	0	0	0	0	0	0	0	0	0	0	0	0	0	0	0	0	0	0	0	0	0	0	0	0	0	0
0	0	0	0	0	0	0	0	0	0	0	0	0	0	0	0	0	0	0	0	0	0	0	0	0	0	0	0	0	0	0
0	0	0	0	0	0	0	0	0	0	0	0	0	0	0	0	0	0	0	0	0	0	0	0	0	0	0	0	0	0	0
0	0	0	0	0	0	0	0	0	0	0	0	0	0	0	0	0	0	0	0	0	0	0	0	0	0	0	0	0	0	0
0	0	0	0	0	0	0	0	0	0	0	0	0	0	0	0	0	0	0	0	0	0	0	0	0	0	0	0	0	0	0
0	0	0	0	0	0	0	0	0	0	0	0	0	0	0	0	0	0	0	0	0	0	0	0	0	0	0	0	0	0	0
0	0	0	0	0	0	0	0	0	0	0	0	0	0	0	0	0	0	0	0	0	0	0	0	0	0	0	0	0	0	0
0	0	0	0	0	0	0	0	0	0	0	0	0	0	0	0	0	0	0	0	0	0	0	0	0	0	0	0	0	0	0
0	0	0	0	0	0	0	0	0	0	0	0	0	0	0	0	0	0	0	0	0	0	0	0	0	0	0	0	0	0	0
0	0	0	0	0	0	0	0	0	0	0	0	0	0	0	0	0	0	0	0	0	0	0	0	0	0	0	0	0	0	0
0	0	0	0	0	0	0	0	0	0	0	0	0	0	0	0	0	0	0	0	0	0	0	0	0	0	0	0	0	0	0
0	0	0	0	0	0	0	0	0	0	0	0	0	0	0	0	0	0	0	0	0	0	0	0	0	0	0	0	0	0	0
0	0	0	0	0	0	0	0	0	0	0	0	0	0	0	0	0	0	0	0	0	0	0	0	0	0	0	0	0	0	0
0	0	0	0	0	0	0	0	0	0	0	0	0	0	0	0	0	0	0	0	0	0	0	0	0	0	0	0	0	0	0
0	0	0	0	0	0	0	0	0	0	0	0	0	0	0	0	0	0	0	0	0	0	0	0	0	0	0	0	0	0	0
0	0	0	0	0	0	0	0	0	0	0	0	0	0	0	0	0	0	0	0	0	0	0	0	0	0	0	0	0	0	0
0	0	0	0	0	0	0	0	0	0	0	0	0	0	0	0	0	0	0	0	0	0	0	0	0	0	0	0	0	0	0
0	0	0	0	0	0	0	0	0	0	0	0	0	0	0	0	0	0	0	0	0	0	0	0	0	0	0	0	0	0	0
0	0	0	0	0	0	0	0	0	0	0	0	0	0	0	0	0	0	0	0	0	0	0	0	0	0	0	0	0	0	0
0	0	0	0	0	0	0	0	0	0	0	0	0	0	0	0	0	0	0	0	0	0	0	0	0	0	0	0	0	0	0
0	0	0	0	0	0	0	0	0	0	0	0	0	0	0	0	0	0	0	0	0	0	0	0	0	0	0	0	0	0	0
0	0	0	0	0	0	0	0	0	0	0	0	0	0	0	0	0	0	0	0	0	0	0	0	0	0	0	0	0	0	0
0	0	0	0	0	0	0	0	0	0	0	0	0	0	0	0	0	0	0	0	0	0	0	0	0	0	0	0	0	0	0
0	0	0	0	0	0	0	0	0	0	0	0	0	0	0	0	0	0	0	0	0	0	0	0	0	0	0	0	0	0	0
0	0	0	0	0	0	0	0	0	0	0	0	0	0	0	0	0	0	0	0	0	0	0	0	0	0	0	0	0	0	0
0	0	0	0	0	0	0	0	0	0	0	0	0	0	0	0	0	0	0	0	0	0	0	0	0	0	0	0	0	0	0
0	0	0	0	0	0	0	0	0	0	0	0	0	0	0	0	0	0	0	0	0	0	0	0	0	0	0	0	0	0	0
0	0	0	0	0	0	0	0	0	0	0	0	0	0	0	0	0	0	0	0	0	0	0	0	0	0	0	0	0	0	0
0	0	0	0	0	0	0	0	0	0	0	0	0	0	0	0	0	0	0	0	0	0	0	0	0	0	0	0	0	0	0
0	0	0	0	0	0	0	0	0	0	0	0	0	0	0	0	0	0	0	0	0	0	0	0	0	0	0	0	0	0	0
0	0	0	0	0	0	0	0	0	0	0	0	0	0	0	0	0	0	0	0	0	0	0	0	0	0	0	0	0	0	0
0	0	0	0	0	0	0	0	0	0	0	0	0	0	0	0	0	0	0	0	0	0	0	0	0	0	0	0	0	0	0
0	0	0	0	0	0	0	0	0	0	0	0	0	0	0	0	0	0	0	0	0	0	0	0	0	0	0	0	0	0	0
0	0	0	0	0	0	0	0	0	0	0	0	0	0	0	0	0	0	0	0	0	0	0	0	0	0	0	0	0	0	0
0	0	0	0	0	0	0	0	0	0	0	0	0	0	0	0	0	0	0	0	0	0	0	0	0	0	0	0	0	0	0
0	0	0	0	0	0	0	0	0	0	0	0	0	0	0	0	0	0	0	0	0	0	0	0	0	0	0	0	0	0	0
0	0	0	0	0	0	0	0	0	0	0	0	0	0	0	0	0	0	0	0	0	0	0	0	0	0	0	0	0	0	0
0	0	0	0	0	0	0	0	0	0	0	0	0	0	0	0	0	0	0	0	0	0	0	0	0	0	0	0	0	0	0
0	0	0	0	0	0	0	0	0	0	0	0	0	0	0	0	0	0	0	0	0	0	0	0	0	0	0	0	0	0	0
0	0	0	0	0	0	0	0	0	0	0	0	0	0	0	0	0	0	0	0	0	0	0	0	0	0	0	0	0	0	0
0	0	0	0	0	0	0	0	0	0	0	0	0	0	0	0	0	0	0	0	0	0	0	0	0	0	0	0	0	0	0
0	0	0	0	0	0	0	0	0	0	0	0	0	0	0	0	0	0	0	0	0	0	0	0	0	0	0	0	0	0	0
0	0	0	0	0	0	0	0	0	0	0	0	0	0	0	0	0	0	0	0	0	0	0	0	0	0	0	0	0	0	0
0	0	0	0	0	0	0	0	0	0	0	0	0	0	0	0	0	0	0	0	0	0	0	0	0	0	0	0	0	0	0
0	0	0	0	0	0	0	0	0	0	0	0	0	0	0	0	0	0	0	0	0	0	0	0	0	0	0	0	0	0	0
0	0	0	0	0	0	0	0	0	0	0	0	0	0	0	0	0	0	0	0	0	0	0	0	0	0	0	0	0	0	0
0	0	0	0	0	0	0	0	0	0	0	0	0	0	0	0	0	0	0	0	0	0	0	0	0	0	0	0	0	0	0
0	0	0	0	0	0	0	0	0	0	0	0	0	0	0	0	0	0	0	0	0	0	0	0	0	0	0	0	0	0	0
0	0	0	0	0	0	0	0	0	0	0	0	0	0	0	0	0	0	0	0	0	0	0	0	0	0	0	0	0	0	0
0	0	0	0	0	0	0	0	0	0	0	0	0	0	0	0	0	0	0	0	0	0	0	0	0	0	0	0	0	0	0
0	0	0	0	0	0	0	0	0	0	0	0	0	0	0	0	0	0	0	0	0	0	0	0	0	0	0	0	0	0	0
0	0	0	0	0	0	0	0	0	0	0	0	0	0	0	0	0	0	0	0	0	0	0	0	0	0	0	0	0	0	0
0	0	0	0	0	0	0	0	0	0	0	0	0	0	0	0	0	0	0	0	0	0	0	0	0	0	0	0	0	0	0
0	0	0	0	0	0	0	0	0	0	0	0	0	0	0	0	0	0	0	0	0	0	0	0	0	0	0	0	0	0	0
0	0	0	0	0	0	0	0	0	0	0	0	0	0	0	0	0	0	0	0	0	0	0	0	0	0	0	0	0	0	0
0	0	0	0	0	0	0	0	0	0	0	0	0	0	0	0	0	0	0	0	0	0	0	0	0	0	0	0	0	0	0
0	0	0	0	0	0	0	0	0	0	0	0	0	0	0	0	0	0	0	0	0	0	0	0	0	0	0	0	0	0	0
0	0	0	0	0	0	0	0	0	0	0	0	0	0	0	0	0	0	0	0	0	0	0	0	0	0	0	0	0	0	0
0	0	0	0	0	0	0	0	0	0	0	0	0	0	0	0	0	0	0	0	0	0	0	0	0	0	0	0	0	0	0
0	0	0	0	0	0	0	0	0	0	0	0	0	0	0	0	0	0	0	0	0	0	0	0	0	0	0	0	0	0	0
0	0	0	0	0	0	0	0	0	0	0	0	0	0	0	0	0	0	0	0	0	0	0	0	0	0	0	0	0	0	0
0	0	0	0	0	0	0	0	0	0	0	0	0	0	0	0	0	0	0	0	0	0	0	0	0	0	0	0	0	0	0
0	0	0	0	0	0	0	0	0	0	0	0	0	0	0	0	0	0	0	0	0	0	0	0	0	0	0	0	0	0	0
0	0	0	0	0	0	0	0	0	0	0	0	0	0	0	0	0	0	0	0	0	0	0	0	0	0	0	0	0	0	0
0	0	0	0	0	0	0	0	0	0	0	0	0	0	0	0	0	0	0	0	0	0	0	0	0	0	0	0	0	0	0
0	0	0	0	0	0	0	0	0	0	0	0	0	0	0	0	0	0	0	0	0	0	0	0	0	0	0	0	0	0	0
0	0	0	0	0	0	0	0	0	0	0	0	0	0	0	0	0	0	0	0	0	0	0	0	0	0	0	0	0	0	0
0	0	0	0	0	0	0	0	0	0	0	0	0	0	0	0	0	0	0	0	0	0	0	0	0	0	0	0	0	0	0
0	0	0	0	0	0	0	0	0	0	0	0	0	0	0	0	0	0	0	0	0	0	0	0	0	0	0	0	0	0	0
0	0	0	0	0	0	0	0	0	0	0	0	0	0	0	0	0	0	0	0	0	0	0	0	0	0	0	0	0	0	0
0	0	0	0	0	0	0	0	0	0	0	0	0	0	0	0	0	0	0	0	0	0	0	0	0	0	0	0	0	0	0
0	0	0	0	0	0	0	0	0	0	0	0	0	0	0	0	0	0	0	0	0	0	0	0	0	0	0	0	0	0	0
0	0	0	0	0	0	0	0	0	0	0	0	0	0	0	0	0	0	0	0	0	0	0	0	0	0	0	0	0	0	0
0	0	0	0	0	0	0	0	0	0	0	0	0	0	0	0	0	0	0	0	0	0	0	0	0	0	0	0	0	0	0
0	0	0	0	0	0	0	0	0	0	0	0	0	0	0	0	0	0	0	0	0	0	0	0	0	0	0	0	0	0	0
0	0	0	0	0	0	0	0	0	0	0	0	0	0	0	0	0	0	0	0	0	0	0	0	0	0	0	0	0	0	0
0	0	0	0	0	0	0	0	0	0	0	0	0	0	0	0	0	0	0	0	0	0	0	0	0	0	0	0	0	0	0
0	0	0	0	0	0	0	0	0	0	0	0	0	0	0	0	0	0	0	0	0	0	0	0	0	0	0	0	0	0	0
0	0	0	0	0	0	0	0	0	0	0	0	0	0	0	0	0	0	0	0	0	0	0	0	0	0	0	0	0	0	0
0	0	0	0	0	0	0	0	0	0	0	0	0	0	0	0	0	0	0	0	0	0	0	0	0	0	0	0	0	0	0
0	0	0	0	0	0	0	0	0	0	0	0	0	0	0	0	0	0	0	0	0	0	0	0	0	0	0	0	0	0	0
0	0	0	0	0	0	0	0	0	0	0	0	0	0	0	0	0	0	0	0	0	0	0	0	0	0	0	0	0	0	0
0	0	0	0	0	0	0	0	0	0	0	0	0	0	0	0	0	0	0	0	0	0	0	0	0	0	0	0	0	0	0
0	0	0	0	0	0	0	0	0	0	0	0	0	0	0	0	0	0	0	0	0	0	0	0	0	0	0	0	0	0	0
0	0	0	0	0	0	0	0	0	0	0	0	0	0	0	0	0	0	0	0	0	0	0	0	0	0	0	0	0	0	0
0	0	0	0	0	0	0	0	0	0	0	0	0	0	0	0	0	0	0	0	0	0	0	0	0	0	0	0	0	0	0
0	0	0	0	0	0	0	0	0	0	0	0	0	0	0	0	0	0	0	0	0	0	0	0	0	0	0	0	0	0	0
0	0	0	0	0	0	0	0	0	0	0	0	0	0	0	0	0	0	0	0	0	0	0	0	0	0	0	0	0	0	0
0	0	0	0	0	0	0	0	0	0	0	0	0	0	0	0	0	0	0	0	0	0	0	0	0	0	0	0	0	0	0
0	0	0	0	0	0	0	0	0	0	0	0	0	0	0	0	0	0	0	0	0	0	0	0	0	0	0	0	0	0	0
0	0	0	0	0	0	0	0	0	0	0	0	0	0	0	0	0	0	0	0	0	0	0	0	0	0	0	0	0	0	0
0	0	0	0	0	0	0	0	0	0	0	0	0	0	0	0	0	0	0	0	0	0	0	0	0	0	0	0	0	0	0
0	0	0	0	0	0	0	0	0	0	0	0	0	0	0	0	0	0	0	0	0	0	0	0	0	0	0	0	0	0	0
0	0	0	0	0	0	0	0	0	0	0	0	0	0	0	0	0	0	0	0	0	0	0	0	0	0	0	0	0	0	0
0	0	0	0	0	0	0	0	0	0	0	0	0	0	0	0	0	0	0	0	0	0	0	0	0	0	0	0	0	0	0
0	0	0	0	0	0	0	0	0	0	0	0	0	0	0	0	0	0	0	0	0	0	0	0	0	0	0	0	0	0	0
0	0	0	0	0	0	0	0	0	0	0	0	0	0	0	0	0	0	0	0	0	0	0	0	0	0	0	0	0	0	0
0	0	0	0	0	0	0	0	0	0	0	0	0	0	0	0	0	0	0	0	0	0	0	0	0	0	0	0	0	0	0
0	0	0	0	0	0	0	0	0	0	0	0	0	0	0	0	0	0	0	0	0	0	0	0	0	0	0	0	0	0	0
0	0	0	0	0	0	0	0	0	0	0	0	0	0	0	0	0	0	0	0	0	0	0	0	0	0	0	0	0	0	0
0	0	0	0	0	0	0	0	0	0	0	0	0	0	0	0	0	0	0	0	0	0	0	0	0	0	0	0	0	0	0
0	0	0	0	0	0	0	0	0	0	0	0	0	0	0	0	0	0	0	0	0	0	0	0	0	0	0	0	0	0	0
0	0	0	0	0	0	0	0	0	0	0	0	0	0	0	0	0	0	0	0	0	0	0	0	0	0	0	0	0	0	0
0	0	0	0	0	0	0	0	0	0	0	0	0	0	0	0	0	0	0	0	0	0	0	0	0	0	0	0	0	0	0
0	0	0	0	0	0	0	0	0	0	0	0	0	0	0	0	0	0	0	0	0	0	0	0	0	0	0	0	0	0	0
0	0	0	0	0	0	0	0	0	0	0	0	0	0	0	0	0	0	0	0	0	0	0	0	0	0	0	0	0	0	0
0	0	0	0	0	0	0	0	0	0	0	0	0	0	0	0	0	0	0	0	0	0	0	0	0	0	0	0	0	0	0
0	0	0	0	0	0	0	0	0	0	0	0	0	0	0	0	0	0	0	0	0	0	0	0	0	0	0	0	0	0	0
0	0	0	0	0	0	0	0	0	0	0	0	0	0	0	0	0	0	0	0	0	0	0	0	0	0	0	0	0	0	0
0	0	0	0	0	0	0	0	0	0	0	0	0	0	0	0	0	0	0	0	0	0	0	0	0	0	0	0	0	0	0
0	0	0	0	0	0	0	0	0	0	0	0	0	0	0	0	0	0	0	0	0	0	0	0	0	0	0	0	0	0	0
0	0	0	0	0	0	0	0	0	0	0	0	0	0	0	0	0	0	0	0	0	0	0	0	0	0	0	0	0	0	0
0	0	0	0	0	0	0	0	0	0	0	0	0	0	0	0	0	0	0	0	0	0	0	0	0	0	0	0	0	0	0
0	0	0	0	0	0	0	0	0	0	0	0	0	0	0	0	0	0	0	0	0	0	0	0	0	0	0	0	0	0	0
0	0	0	0	0	0	0	0	0	0	0	0	0	0	0	0	0	0	0	0	0	0	0	0	0	0	0	0	0	0	0
0	0	0	0	0	0	0	0	0	0	0	0	0	0	0	0	0	0	0	0	0	0	0	0	0	0	0	0	0	0	0
0	0	0	0	0	0	0	0	0	0	0	0	0	0	0	0	0	0	0	0	0	0	0	0	0	0	0	0	0	0	0
0	0	0	0	0	0	0	0	0	0	0	0	0	0	0	0	0	0	0	0	0	0	0	0	0	0	0	0	0	0	0
0	0	0	0	0	0	0	0	0	0	0	0	0	0	0	0	0	0	0	0	0	0	0	0	0	0	0	0	0	0	0
0	0	0	0	0	0	0	0	0	0	0	0	0	0	0	0	0	0	0	0	0	0	0	0	0	0	0	0	0	0	0
0	0	0	0	0	0	0	0	0	0	0	0	0	0	0	0	0	0	0	0	0	0	0	0	0	0	0	0	0	0	0
0	0	0	0	0	0	0	0	0	0	0	0	0	0	0	0	0	0	0	0	0	0	0	0	0	0	0	0	0	0	0
0	0	0	0	0	0	0	0	0	0	0	0	0	0	0	0	0	0	0	0	0	0	0	0	0	0	0	0	0	0	0
0	0	0	0	0	0	0	0	0	0	0	0	0	0	0	0	0	0	0	0	0	0	0	0	0	0	0	0	0	0	0
0	0	0	0	0	0	0	0	0	0	0	0	0	0	0	0	0	0	0	0	0	0	0	0	0	0	0	0	0	0	0
0	0	0	0	0	0	0	0	0	0	0	0	0	0	0	0	0	0	0	0	0	0	0	0	0	0	0	0	0	0	0
0	0	0	0	0	0	0	0	0	0	0	0	0	0	0	0	0	0	0	0	0	0	0	0	0	0	0	0	0	0	0
0	0	0	0	0	0	0	0	0	0	0	0	0	0	0	0	0	0	0	0	0	0	0	0	0	0	0	0	0	0	0
0	0	0	0	0	0	0	0	0	0	0	0	0	0	0	0	0	0	0	0	0	0	0	0	0	0	0	0	0	0	0
0	0	0	0	0	0	0	0	0	0	0	0	0	0	0	0	0	0	0	0	0	0	0	0	0	0	0	0	0	0	0
0	0	0	0	0	0	0	0	0	0	0	0	0	0	0	0	0	0	0	0	0	0	0	0	0	0	0	0	0	0	0
0	0	0	0	0	0	0	0	0	0	0	0	0	0	0	0	0	0	0	0	0	0	0	0	0	0	0	0	0	0	0
0	0	0	0	0	0	0	0	0	0	0	0	0	0	0	0	0	0	0	0	0	0	0	0	0	0	0	0	0	0	0
0	0	0	0	0	0	0	0	0	0	0	0	0	0	0	0	0	0	0	0	0	0	0	0	0	0	0	0	0	0	0
0	0	0	0	0	0	0	0	0	0	0	0	0	0	0	0	0	0	0	0	0	0	0	0	0	0	0	0	0	0	0
0	0	0	0	0	0	0	0	0	0	0	0	0	0	0	0	0	0	0	0	0	0	0	0	0	0	0	0	0	0	0
0	0	0	0	0	0	0	0	0	0	0	0	0	0	0	0	0	0	0	0	0	0	0	0	0	0	0	0	0	0	0
0	0	0	0	0	0	0	0	0	0	0	0	0	0	0	0	0	0	0	0	0	0	0	0	0	0	0	0	0	0	0
0	0	0	0	0	0	0	0	0	0	0	0	0	0	0	0	0	0	0	0	0	0	0	0	0	0	0	0	0	0	0
0	0	0	0	0	0	0	0	0	0	0	0	0	0	0	0	0	0	0	0	0	0	0	0	0	0	0	0	0	0	0
0	0	0	0	0	0	0	0	0	0	0	0	0	0	0	0	0	0	0	0	0	0	0	0	0	0	0	0	0	0	0
0	0	0	0	0	0	0	0	0	0	0	0	0	0	0	0	0	0	0	0	0	0	0	0	0	0	0	0	0	0	0
0	0	0	0	0	0	0	0	0	0	0	0	0	0	0	0	0	0	0	0	0	0	0	0	0	0	0	0	0	0	0
0	0	0	0	0	0	0	0	0	0	0	0	0	0	0	0	0	0	0	0	0	0	0	0	0	0	0	0	0	0	0
0	0	0	0	0	0	0	0	0	0	0	0	0	0	0	0	0	0	0	0	0	0	0	0	0	0	0	0	0	0	0
0	0	0	0	0	0	0	0	0	0	0	0	0	0	0	0	0	0	0	0	0	0	0	0	0	0	0	0	0	0	0
0	0	0	0	0	0	0	0	0	0	0	0	0	0	0	0	0	0	0	0	0	0	0	0	0	0	0	0	0	0	0
0	0	0	0	0	0	0	0	0	0	0	0	0	0	0	0	0	0	0	0	0	0	0	0	0	0	0	0	0	0	0
0	0	0	0	0	0	0	0	0	0	0	0	0	0	0	0	0	0	0	0	0	0	0	0	0	0	0	0	0	0	0
0	0	0	0	0	0	0	0	0	0	0	0	0	0	0	0	0	0	0	0	0	0	0	0	0	0	0	0	0	0	0
0	0	0	0	0	0	0	0	0	0	0	0	0	0	0	0	0	0	0	0	0	0	0	0	0	0	0	0	0	0	0
0	0	0	0	0	0	0	0	0	0	0	0	0	0	0	0	0	0	0	0	0	0	0	0	0	0	0	0	0	0	0
0	0	0	0	0	0	0	0	0	0	0	0	0	0	0	0	0	0	0	0	0	0	0	0	0	0	0	0	0	0	0
0	0	0	0	0	0	0	0	0	0	0	0	0	0	0	0	0	0	0	0	0	0	0	0	0	0	0	0	0	0	0
0	0	0	0	0	0	0	0	0	0	0	0	0	0	0	0	0	0	0	0	0	0	0	0	0	0	0	0	0	0	0
0	0	0	0	0	0	0	0	0	0	0	0	0	0	0	0	0	0	0	0	0	0	0	0	0	0	0	0	0	0	0
0	0	0	0	0	0	0	0	0	0	0	0	0	0	0	0	0	0	0	0	0	0	0	0	0	0	0	0	0	0	0
0	0	0	0	0	0	0	0	0	0	0	0	0	0	0	0	0	0	0	0	0	0	0	0	0	0	0	0	0	0	0
0	0	0	0	0	0	0	0	0	0	0	0	0	0	0	0	0	0	0	0	0	0	0	0	0	0	0	0	0	0	0
0	0	0	0	0	0	0	0	0	0	0	0	0	0	0	0	0	0	0	0	0	0	0	0	0	0	0	0	0	0	0
0	0	0	0	0	0	0	0	0	0	0	0	0	0	0	0	0	0	0	0	0	0	0	0	0	0	0	0	0	0	0
0	0	0	0	0	0	0	0	0	0	0	0	0	0	0	0	0	0	0	0	0	0	0	0	0	0	0	0	0	0	0
0	0	0	0	0	0	0	0	0	0	0	0	0	0	0	0	0	0	0	0	0	0	0	0	0	0	0	0	0	0	0
0	0	0	0	0	0	0	0	0	0	0	0	0	0	0	0	0	0	0	0	0	0	0	0	0	0	0	0	0	0	0
0	0	0	0	0	0	0	0	0	0	0	0	0	0	0	0	0	0	0	0	0	0	0	0	0	0	0	0	0	0	0
0	0	0	0	0	0	0	0	0	0	0	0	0	0	0	0	0	0	0	0	0	0	0	0	0	0	0	0	0	0	0
0	0	0	0	0	0	0	0	0	0	0	0	0	0	0	0	0	0	0	0	0	0	0	0	0	0	0	0	0	0	0
0	0	0	0	0	0	0	0	0	0	0	0	0	0	0	0	0	0	0	0	0	0	0	0	0	0	0	0	0	0	0
0	0	0	0	0	0	0	0	0	0	0	0	0	0	0	0	0	0	0	0	0	0	0	0	0	0	0	0	0	0	0
0	0	0	0	0	0	0	0	0	0	0	0	0	0	0	0	0	0	0	0	0	0	0	0	0	0	0	0	0	0	0
0	0	0	0	0	0	0	0	0	0	0	0	0	0	0	0	0	0	0	0	0	0	0	0	0	0	0	0	0	0	0
0	0	0	0	0	0	0	0	0	0	0	0	0	0	0	0	0	0	0	0	0	0	0	0	0	0	0	0	0	0	0
0	0	0	0	0	0	0	0	0	0	0	0	0	0	0	0	0	0	0	0	0	0	0	0	0	0	0	0	0	0	0
0	0	0	0	0	0	0	0	0	0	0	0	0	0	0	0	0	0	0	0	0	0	0	0	0	0	0	0	0	0	0
0	0	0	0	0	0	0	0	0	0	0	0	0	0	0	0	0	0	0	0	0	0	0	0	0	0	0	0	0	0	0
0	0	0	0	0	0	0	0	0	0	0	0	0	0	0	0	0	0	0	0	0	0	0	0	0	0	0	0	0	0	0
0	0	0	0	0	0	0	0	0	0	0	0	0	0	0	0	0	0	0	0	0	0	0	0	0	0	0	0	0	0	0
0	0	0	0	0	0	0	0	0	0	0	0	0	0	0	0	0	0	0	0	0	0	0	0	0	0	0	0	0	0	0
0	0	0	0	0	0	0	0	0	0	0	0	0	0	0	0	0	0	0	0	0	0	0	0	0	0	0	0	0	0	0
0	0	0	0	0	0	0	0	0	0	0	0	0	0	0	0	0	0	0	0	0	0	0	0	0	0	0	0	0	0	0
0	0	0	0	0	0	0	0	0	0	0	0	0	0	0	0	0	0	0	0	0	0	0	0	0	0	0	0	0	0	0
0	0	0	0	0	0	0	0	0	0	0	0	0	0	0	0	0	0	0	0	0	0	0	0	0	0	0	0	0	0	0
0	0	0	0	0	0	0	0	0	0	0	0	0	0	0	0	0	0	0	0	0	0	0	0	0	0	0	0	0	0	0
0	0	0	0	0	0	0	0	0	0	0	0	0	0	0	0	0	0	0	0	0	0	0	0	0	0	0	0	0	0	0
0	0	0	0	0	0	0	0	0	0	0	0	0	0	0	0	0	0	0	0	0	0	0	0	0	0	0	0	0	0	0
0	0	0	0	0	0	0	0	0	0	0	0	0	0	0	0	0	0	0	0	0	0	0	0	0	0	0	0	0	0	0
0	0	0	0	0	0	0	0	0	0	0	0	0	0	0	0	0	0	0	0	0	0	0	0	0	0	0	0	0	0	0
0	0	0	0	0	0	0	0	0	0	0	0	0	0	0	0	0	0	0	0	0	0	0	0	0	0	0	0	0	0	0
0	0	0	0	0	0	0	0	0	0	0	0	0	0	0	0	0	0	0	0	0	0	0	0	0	0	0	0	0	0	0
0	0	0	0	0	0	0	0	0	0	0	0	0	0	0	0	0	0	0	0	0	0	0	0	0	0	0	0	0	0	0
0	0	0	0	0	0	0	0	0	0	0	0	0	0	0	0	0	0	0	0	0	0	0	0	0	0	0	0	0	0	0
0	0	0	0	0	0	0	0	0	0	0	0	0	0	0	0	0	0	0	0	0	0	0	0	0	0	0	0	0	0	0
0	0	0	0	0	0	0	0	0	0	0	0	0	0	0	0	0	0	0	0	0	0	0	0	0	0	0	0	0	0	0
0	0	0	0	0	0	0	0	0	0	0	0	0	0	0	0	0	0	0	0	0	0	0	0	0	0	0	0	0	0	0
0	0	0	0	0	0	0	0	0	0	0	0	0	0	0	0	0	0	0	0	0	0	0	0	0	0	0	0	0	0	0
0	0	0	0	0	0	0	0	0	0	0	0	0	0	0	0	0	0	0	0	0	0	0	0	0	0	0	0	0	0	0
0	0	0	0	0	0	0	0	0	0	0	0	0	0	0	0	0	0	0	0	0	0	0	0	0	0	0	0	0	0	0
0	0	0	0	0	0	0	0	0	0	0	0	0	0	0	0	0	0	0	0	0	0	0	0	0	0	0	0	0	0	0
0	0	0	0	0	0	0	0	0	0	0	0	0	0	0	0	0	0	0	0	0	0	0	0	0	0	0	0	0	0	0
0	0	0	0	0	0	0	0	0	0	0	0	0	0	0	0	0	0	0	0	0	0	0	0	0	0	0	0	0	0	0
0	0	0	0	0	0	0	0	0	0	0	0	0	0	0	0	0	0	0	0	0	0	0	0	0	0	0	0	0	0	0
0	0	0	0	0	0	0	0	0	0	0	0	0	0	0	0	0	0	0	0	0	0	0	0	0	0	0	0	0	0	0
0	0	0	0	0	0	0	0	0	0	0	0	0	0	0	0	0	0	0	0	0	0	0	0	0	0	0	0	0	0	0
0	0	0	0	0	0	0	0	0	0	0	0	0	0	0	0	0	0	0	0	0	0	0	0	0	0	0	0	0	0	0
0	0	0	0	0	0	0	0	0	0	0	0	0	0	0	0	0	0	0	0	0	0	0	0	0	0	0	0	0	0	0
0	0	0	0	0	0	0	0	0	0	0	0	0	0	0	0	0	0	0	0	0	0	0	0	0	0	0	0	0	0	0
0	0	0	0	0	0	0	0	0	0	0	0	0	0	0	0	0	0	0	0	0	0	0	0	0	0	0	0	0	0	0
0	0	0	0	0	0	0	0	0	0	0	0	0	0	0	0	0	0	0	0	0	0	0	0	0	0	0	0	0	0	0
0	0	0	0	0	0	0	0	0	0	0	0	0	0	0	0	0	0	0	0	0	0	0	0	0	0	0	0	0	0	0
0	0	0	0	0	0	0	0	0	0	0	0	0	0	0	0	0	0	0	0	0	0	0	0	0	0	0	0	0	0	0
0	0	0	0	0	0	0	0	0	0	0	0	0	0	0	0	0	0	0	0	0	0	0	0	0	0	0	0	0	0	0
0	0	0	0	0	0	0	0	0	0	0	0	0	0	0	0	0	0	0	0	0	0	0	0	0	0	0	0	0	0	0
0	0	0	0	0	0	0	0	0	0	0	0	0	0	0	0	0	0	0	0	0	0	0	0	0	0	0	0	0	0	0
0	0	0	0	0	0	0	0	0	0	0	0	0	0	0	0	0	0	0	0	0	0	0	0	0	0	0	0	0	0	0
0	0	0	0	0	0	0	0	0	0	0	0	0	0	0	0	0	0	0	0	0	0	0	0	0	0	0	0	0	0	0
0	0	0	0	0	0	0	0	0	0	0	0	0	0	0	0	0	0	0	0	0	0	0	0	0	0	0	0	0	0	0
0	0	0	0	0	0	0	0	0	0	0	0	0	0	0	0	0	0	0	0	0	0	0	0	0	0	0	0	0	0	0
0	0	0	0	0	0	0	0	0	0	0	0	0	0	0	0	0	0	0	0	0	0	0	0	0	0	0	0	0	0	0
0	0	0	0	0	0	0	0	0	0	0	0	0	0	0	0	0	0	0	0	0	0	0	0	0	0	0	0	0	0	0
0	0	0	0	0	0	0	0	0	0	0	0	0	0	0	0	0	0	0	0	0	0	0	0	0	0	0	0	0	0	0
0	0	0	0	0	0	0	0	0	0	0	0	0	0	0	0	0	0	0	0	0	0	0	0	0	0	0	0	0	0	0
0	0	0	0	0	0	0	0	0	0	0	0	0	0	0	0	0	0	0	0	0	0	0	0	0	0	0	0	0	0	0
0	0	0	0	0	0	0	0	0	0	0	0	0	0	0	0	0	0	0	0	0	0	0	0	0	0	0	0	0	0	0
0	0	0	0	0	0	0	0	0	0	0	0	0	0	0	0	0	0	0	0	0	0	0	0	0	0	0	0	0	0	0
0	0	0	0	0	0	0	0	0	0	0	0	0	0	0	0	0	0	0	0	0	0	0	0	0	0	0	0	0	0	0
0	0	0	0	0	0	0	0	0	0	0	0	0	0	0	0	0	0	0	0	0	0	0	0	0	0	0	0	0	0	0
0	0	0	0	0	0	0	0	0	0	0	0	0	0	0	0	0	0	0	0	0	0	0	0	0	0	0	0	0	0	0
0	0	0	0	0	0	0	0	0	0	0	0	0	0	0	0	0	0	0	0	0	0	0	0	0	0	0	0	0	0	0
0	0	0	0	0	0	0	0	0	0	0	0	0	0	0	0	0	0	0	0	0	0	0	0	0	0	0	0	0	0	0
0	0	0	0	0	0	0	0	0	0	0	0	0	0	0	0	0	0	0	0	0	0	0	0	0	0	0	0	0	0	0
0	0	0	0	0	0	0	0	0	0	0	0	0	0	0	0	0	0	0	0	0	0	0	0	0	0	0	0	0	0	0
0	0	0	0	0	0	0	0	0	0	0	0	0	0	0	0	0	0	0	0	0	0	0	0	0	0	0	0	0	0	0
0	0	0	0	0	0	0	0	0	0	0	0	0	0	0	0	0	0	0	0	0	0	0	0	0	0	0	0	0	0	0
0	0	0	0	0	0	0	0	0	0	0	0	0	0	0	0	0	0	0	0	0	0	0	0	0	0	0	0	0	0	0
0	0	0	0	0	0	0	0	0	0	0	0	0	0	0	0	0	0	0	0	0	0	0	0	0	0	0	0	0	0	0
0	0	0	0	0	0	0	0	0	0	0	0	0	0	0	0	0	0	0	0	0	0	0	0	0	0	0	0	0	0	0
0	0	0	0	0	0	0	0	0	0	0	0	0	0	0	0	0	0	0	0	0	0	0	0	0	0	0	0	0	0	0
0	0	0	0	0	0	0	0	0	0	0	0	0	0	0	0	0	0	0	0	0	0	0	0	0	0	0	0	0	0	0
0	0	0	0	0	0	0	0	0	0	0	0	0	0	0	0	0	0	0	0	0	0	0	0	0	0	0	0	0	0	0
0	0	0	0	0	0	0	0	0	0	0	0	0	0	0	0	0	0	0	0	0	0	0	0	0	0	0	0	0	0	0
0	0	0	0	0	0	0	0	0	0	0	0	0	0	0	0	0	0	0	0	0	0	0	0	0	0	0	0	0	0	0
0	0	0	0	0	0	0	0	0	0	0	0	0	0	0	0	0	0	0	0	0	0	0	0	0	0	0	0	0	0	0
0	0	0	0	0	0	0	0	0	0	0	0	0	0	0	0	0	0	0	0	0	0	0	0	0	0	0	0	0	0	0
0	0	0	0	0	0	0	0	0	0	0	0	0	0	0	0	0	0	0	0	0	0	0	0	0	0	0	0	0	0	0
0	0	0	0	0	0	0	0	0	0	0	0	0	0	0	0	0	0	0	0	0	0	0	0	0	0	0	0	0	0	0
0	0	0	0	0	0	0	0	0	0	0	0	0	0	0	0	0	0	0	0	0	0	0	0	0	0	0	0	0	0	0
0	0	0	0	0	0	0	0	0	0	0	0	0	0	0	0	0	0	0	0	0	0	0	0	0	0	0	0	0	0	0
0	0	0	0	0	0	0	0	0	0	0	0	0	0	0	0	0	0	0	0	0	0	0	0	0	0	0	0	0	0	0
0	0	0	0	0	0	0	0	0	0	0	0	0	0	0	0	0	0	0	0	0	0	0	0	0	0	0	0	0	0	0
0	0	0	0	0	0	0	0	0	0	0	0	0	0	0	0	0	0	0	0	0	0	0	0	0	0	0	0	0	0	0
0	0	0	0	0	0	0	0	0	0	0	0	0	0	0	0	0	0	0	0	0	0	0	0	0	0	0	0	0	0	0
0	0	0	0	0	0	0	0	0	0	0	0	0	0	0	0	0	0	0	0	0	0	0	0	0	0	0	0	0	0	0
0	0	0	0	0	0	0	0	0	0	0	0	0	0	0	0	0	0	0	0	0	0	0	0	0	0	0	0	0	0	0
0	0	0	0	0	0	0	0	0	0	0	0	0	0	0	0	0	0	0	0	0	0	0	0	0	0	0	0	0	0	0
0	0	0	0	0	0	0	0	0	0	0	0	0	0	0	0	0	0	0	0	0	0	0	0	0	0	0	0	0	0	0
0	0	0	0	0	0	0	0	0	0	0	0	0	0	0	0	0	0	0	0	0	0	0	0	0	0	0	0	0	0	0
0	0	0	0	0	0	0	0	0	0	0	0	0	0	0	0	0	0	0	0	0	0	0	0	0	0	0	0	0	0	0
0	0	0	0	0	0	0	0	0	0	0	0	0	0	0	0	0	0	0	0	0	0	0	0	0	0	0	0	0	0	0
0	0	0	0	0	0	0	0	0	0	0	0	0	0	0	0	0	0	0	0	0	0	0	0	0	0	0	0	0	0	0
0	0	0	0	0	0	0	0	0	0	0	0	0	0	0	0	0	0	0	0	0	0	0	0	0	0	0	0	0	0	0
0	0	0	0	0	0	0	0	0	0	0	0	0	0	0	0	0	0	0	0	0	0	0	0	0	0	0	0	0	0	0
0	0	0	0	0	0	0	0	0	0	0	0	0	0	0	0	0	0	0	0	0	0	0	0	0	0	0	0	0	0	0
0	0	0	0	0	0	0	0	0	0	0	0	0	0	0	0	0	0	0	0	0	0	0	0	0	0	0	0	0	0	0
0	0	0	0	0	0	0	0	0	0	0	0	0	0	0	0	0	0	0	0	0	0	0	0	0	0	0	0	0	0	0
0	0	0	0	0	0	0	0	0	0	0	0	0	0	0	0	0	0	0	0	0	0	0	0	0	0	0	0	0	0	0
0	0	0	0	0	0	0	0	0	0	0	0	0	0	0	0	0	0	0	0	0	0	0	0	0	0	0	0	0	0	0
0	0	0	0	0	0	0	0	0	0	0	0	0	0	0	0	0	0	0	0	0	0	0	0	0	0	0	0	0	0	0
0	0	0	0	0	0	0	0	0	0	0	0	0	0	0	0	0	0	0	0	0	0	0	0	0	0	0	0	0	0	0
0	0	0	0	0	0	0	0	0	0	0	0	0	0	0	0	0	0	0	0	0	0	0	0	0	0	0	0	0	0	0
0	0	0	0	0	0	0	0	0	0	0	0	0	0	0	0	0	0	0	0	0	0	0	0	0	0	0	0	0	0	0
0	0	0	0	0	0	0	0	0	0	0	0	0	0	0	0	0	0	0	0	0	0	0	0	0	0	0	0	0	0	0
0	0	0	0	0	0	0	0	0	0	0	0	0	0	0	0	0	0	0	0	0	0	0	0	0	0	0	0	0	0	0
0	0	0	0	0	0	0	0	0	0	0	0	0	0	0	0	0	0	0	0	0	0	0	0	0	0	0	0	0	0	0
0	0	0	0	0	0	0	0	0	0	0	0	0	0	0	0	0	0	0	0	0	0	0	0	0	0	0	0	0	0	0
0	0	0	0	0	0	0	0	0	0	0	0	0	0	0	0	0	0	0	0	0	0	0	0	0	0	0	0	0	0	0
0	0	0	0	0	0	0	0	0	0	0	0	0	0	0	0	0	0	0	0	0	0	0	0	0	0	0	0	0	0	0
0	0	0	0	0	0	0	0	0	0	0	0	0	0	0	0	0	0	0	0	0	0	0	0	0	0	0	0	0	0	0
0	0	0	0	0	0	0	0	0	0	0	0	0	0	0	0	0	0	0	0	0	0	0	0	0	0	0	0	0	0	0
0	0	0	0	0	0	0	0	0	0	0	0	0	0	0	0	0	0	0	0	0	0	0	0	0	0	0	0	0	0	0
0	0	0	0	0	0	0	0	0	0	0	0	0	0	0	0	0	0	0	0	0	0	0	0	0	0	0	0	0	0	0
0	0	0	0	0	0	0	0	0	0	0	0	0	0	0	0	0	0	0	0	0	0	0	0	0	0	0	0	0	0	0
0	0	0	0	0	0	0	0	0	0	0	0	0	0	0	0	0	0	0	0	0	0	0	0	0	0	0	0	0	0	0
0	0	0	0	0	0	0	0	0	0	0	0	0	0	0	0	0	0	0	0	0	0	0	0	0	0	0	0	0	0	0
0	0	0	0	0	0	0	0	0	0	0	0	0	0	0	0	0	0	0	0	0	0	0	0	0	0	0	0	0	0	0
0	0	0	0	0	0	0	0	0	0	0	0	0	0	0	0	0	0	0	0	0	0	0	0	0	0	0	0	0	0	0
0	0	0	0	0	0	0	0	0	0	0	0	0	0	0	0	0	0	0	0	0	0	0	0	0	0	0	0	0	0	0
0	0	0	0	0	0	0	0	0	0	0	0	0	0	0	0	0	0	0	0	0	0	0	0	0	0	0	0	0	0	0
0	0	0	0	0	0	0	0	0	0	0	0	0	0	0	0	0	0	0	0	0	0	0	0	0	0	0	0	0	0	0
0	0	0	0	0	0	0	0	0	0	0	0	0	0	0	0	0	0	0	0	0	0	0	0	0	0	0	0	0	0	0
0	0	0	0	0	0	0	0	0	0	0	0	0	0	0	0	0	0	0	0	0	0	0	0	0	0	0	0	0	0	0
0	0	0	0	0	0	0	0	0	0	0	0	0	0	0	0	0	0	0	0	0	0	0	0	0	0	0	0	0	0	0
0	0	0	0	0	0	0	0	0	0	0	0	0	0	0	0	0	0	0	0	0	0	0	0	0	0	0	0	0	0	0
0	0	0	0	0	0	0	0	0	0	0	0	0	0	0	0	0	0	0	0	0	0	0	0	0	0	0	0	0	0	0
0	0	0	0	0	0	0	0	0	0	0	0	0	0	0	0	0	0	0	0	0	0	0	0	0	0	0	0	0	0	0
0	0	0	0	0	0	0	0	0	0	0	0	0	0	0	0	0	0	0	0	0	0	0	0	0	0	0	0	0	0	0
0	0	0	0	0	0	0	0	0	0	0	0	0	0	0	0	0	0	0	0	0	0	0	0	0	0	0	0	0	0	0
0	0	0	0	0	0	0	0	0	0	0	0	0	0	0	0	0	0	0	0	0	0	0	0	0	0	0	0	0	0	0
0	0	0	0	0	0	0	0	0	0	0	0	0	0	0	0	0	0	0	0	0	0	0	0	0	0	0	0	0	0	0
0	0	0	0	0	0	0	0	0	0	0	0	0	0	0	0	0	0	0	0	0	0	0	0	0	0	0	0	0	0	0
0	0	0	0	0	0	0	0	0	0	0	0	0	0	0	0	0	0	0	0	0	0	0	0	0	0	0	0	0	0	0
0	0	0	0	0	0	0	0	0	0	0	0	0	0	0	0	0	0	0	0	0	0	0	0	0	0	0	0	0	0	0
0	0	0	0	0	0	0	0	0	0	0	0	0	0	0	0	0	0	0	0	0	0	0	0	0	0	0	0	0	0	0
0	0	0	0	0	0	0	0	0	0	0	0	0	0	0	0	0	0	0	0	0	0	0	0	0	0	0	0	0	0	0
0	0	0	0	0	0	0	0	0	0	0	0	0	0	0	0	0	0	0	0	0	0	0	0	0	0	0	0	0	0	0
0	0	0	0	0	0	0	0	0	0	0	0	0	0	0	0	0	0	0	0	0	0	0	0	0	0	0	0	0	0	0
0	0	0	0	0	0	0	0	0	0	0	0	0	0	0	0	0	0	0	0	0	0	0	0	0	0	0	0	0	0	0
0	0	0	0	0	0	0	0	0	0	0	0	0	0	0	0	0	0	0	0	0	0	0	0	0	0	0	0	0	0	0
0	0	0	0	0	0	0	0	0	0	0	0	0	0	0	0	0	0	0	0	0	0	0	0	0	0	0	0	0	0	0
0	0	0	0	0	0	0	0	0	0	0	0	0	0	0	0	0	0	0	0	0	0	0	0	0	0	0	0	0	0	0
0	0	0	0	0	0	0	0	0	0	0	0	0	0	0	0	0	0	0	0	0	0	0	0	0	0	0	0	0	0	0
0	0	0	0	0	0	0	0	0	0	0	0	0	0	0	0	0	0	0	0	0	0	0	0	0	0	0	0	0	0	0
0	0	0	0	0	0	0	0	0	0	0	0	0	0	0	0	0	0	0	0	0	0	0	0	0	0	0	0	0	0	0
0	0	0	0	0	0	0	0	0	0	0	0	0	0	0	0	0	0	0	0	0	0	0	0	0	0	0	0	0	0	0
0	0	0	0	0	0	0	0	0	0	0	0	0	0	0	0	0	0	0	0	0	0	0	0	0	0	0	0	0	0	0
0	0	0	0	0	0	0	0	0	0	0	0	0	0	0	0	0	0	0	0	0	0	0	0	0	0	0	0	0	0	0
0	0	0	0	0	0	0	0	0	0	0	0	0	0	0	0	0	0	0	0	0	0	0	0	0	0	0	0	0	0	0
0	0	0	0	0	0	0	0	0	0	0	0	0	0	0	0	0	0	0	0	0	0	0	0	0	0	0	0	0	0	0
0	0	0	0	0	0	0	0	0	0	0	0	0	0	0	0	0	0	0	0	0	0	0	0	0	0	0	0	0	0	0
0	0	0	0	0	0	0	0	0	0	0	0	0	0	0	0	0	0	0	0	0	0	0	0	0	0	0	0	0	0	0
0	0	0	0	0	0	0	0	0	0	0	0	0	0	0	0	0	0	0	0	0	0	0	0	0	0	0	0	0	0	0
0	0	0	0	0	0	0	0	0	0	0	0	0	0	0	0	0	0	0	0	0	0	0	0	0	0	0	0	0	0	0
0	0	0	0	0	0	0	0	0	0	0	0	0	0	0	0	0	0	0	0	0	0	0	0	0	0	0	0	0	0	0
0	0	0	0	0	0	0	0	0	0	0	0	0	0	0	0	0	0	0	0	0	0	0	0	0	0	0	0	0	0	0
0	0	0	0	0	0	0	0	0	0	0	0	0	0	0	0	0	0	0	0	0	0	0	0	0	0	0	0	0	0	0
0	0	0	0	0	0	0	0	0	0	0	0	0	0	0	0	0	0	0	0	0	0	0	0	0	0	0	0	0	0	0
0	0	0	0	0	0	0	0	0	0	0	0	0	0	0	0	0	0	0	0	0	0	0	0	0	0	0	0	0	0	0
0	0	0	0	0	0	0	0	0	0	0	0	0	0	0	0	0	0	0	0	0	0	0	0	0	0	0	0	0	0	0
0	0	0	0	0	0	0	0	0	0	0	0	0	0	0	0	0	0	0	0	0	0	0	0	0	0	0	0	0	0	0
0	0	0	0	0	0	0	0	0	0	0	0	0	0	0	0	0	0	0	0	0	0	0	0	0	0	0	0	0	0	0
0	0	0	0	0	0	0	0	0	0	0	0	0	0	0	0	0	0	0	0	0	0	0	0	0	0	0	0	0	0	0
0	0	0	0	0	0	0	0	0	0	0	0	0	0	0	0	0	0	0	0	0	0	0	0	0	0	0	0	0	0	0
0	0	0	0	0	0	0	0	0	0	0	0	0	0	0	0	0	0	0	0	0	0	0	0	0	0	0	0	0	0	0
0	0	0	0	0	0	0	0	0	0	0	0	0	0	0	0	0	0	0	0	0	0	0	0	0	0	0	0	0	0	0
0	0	0	0	0	0	0	0	0	0	0	0	0	0	0	0	0	0	0	0	0	0	0	0	0	0	0	0	0	0	0
0	0	0	0	0	0	0	0	0	0	0	0	0	0	0	0	0	0	0	0	0	0	0	0	0	0	0	0	0	0	0
0	0	0	0	0	0	0	0	0	0	0	0	0	0	0	0	0	0	0	0	0	0	0	0	0	0	0	0	0	0	0
0	0	0	0	0	0	0	0	0	0	0	0	0	0	0	0	0	0	0	0	0	0	0	0	0	0	0	0	0	0	0
0	0	0	0	0	0	0	0	0	0	0	0	0	0	0	0	0	0	0	0	0	0	0	0	0	0	0	0	0	0	0
0	0	0	0	0	0	0	0	0	0	0	0	0	0	0	0	0	0	0	0	0	0	0	0	0	0	0	0	0	0	0
0	0	0	0	0	0	0	0	0	0	0	0	0	0	0	0	0	0	0	0	0	0	0	0	0	0	0	0	0	0	0
0	0	0	0	0	0	0	0	0	0	0	0	0	0	0	0	0	0	0	0	0	0	0	0	0	0	0	0	0	0	0
0	0	0	0	0	0	0	0	0	0	0	0	0	0	0	0	0	0	0	0	0	0	0	0	0	0	0	0	0	0	0
0	0	0	0	0	0	0	0	0	0	0	0	0	0	0	0	0	0	0	0	0	0	0	0	0	0	0	0	0	0	0
0	0	0	0	0	0	0	0	0	0	0	0	0	0	0	0	0	0	0	0	0	0	0	0	0	0	0	0	0	0	0
0	0	0	0	0	0	0	0	0	0	0	0	0	0	0	0	0	0	0	0	0	0	0	0	0	0	0	0	0	0	0
0	0	0	0	0	0	0	0	0	0	0	0	0	0	0	0	0	0	0	0	0	0	0	0	0	0	0	0	0	0	0
0	0	0	0	0	0	0	0	0	0	0	0	0	0	0	0	0	0	0	0	0	0	0	0	0	0	0	0	0	0	0
0	0	0	0	0	0	0	0	0	0	0	0	0	0	0	0	0	0	0	0	0	0	0	0	0	0	0	0	0	0	0
0	0	0	0	0	0	0	0	0	0	0	0	0	0	0	0	0	0	0	0	0	0	0	0	0	0	0	0	0	0	0
0	0	0	0	0	0	0	0	0	0	0	0	0	0	0	0	0	0	0	0	0	0	0	0	0	0	0	0	0	0	0
0	0	0	0	0	0	0	0	0	0	0	0	0	0	0	0	0	0	0	0	0	0	0	0	0	0	0	0	0	0	0
0	0	0	0	0	0	0	0	0	0	0	0	0	0	0	0	0	0	0	0	0	0	0	0	0	0	0	0	0	0	0
0	0	0	0	0	0	0	0	0	0	0	0	0	0	0	0	0	0	0	0	0	0	0	0	0	0	0	0	0	0	0
0	0	0	0	0	0	0	0	0	0	0	0	0	0	0	0	0	0	0	0	0	0	0	0	0	0	0	0	0	0	0
0	0	0	0	0	0	0	0	0	0	0	0	0	0	0	0	0	0	0	0	0	0	0	0	0	0	0	0	0	0	0
0	0	0	0	0	0	0	0	0	0	0	0	0	0	0	0	0	0	0	0	0	0	0	0	0	0	0	0	0	0	0
0	0	0	0	0	0	0	0	0	0	0	0	0	0	0	0	0	0	0	0	0	0	0	0	0	0	0	0	0	0	0
0	0	0	0	0	0	0	0	0	0	0	0	0	0	0	0	0	0	0	0	0	0	0	0	0	0	0	0	0	0	0
0	0	0	0	0	0	0	0	0	0	0	0	0	0	0	0	0	0	0	0	0	0	0	0	0	0	0	0	0	0	0
0	0	0	0	0	0	0	0	0	0	0	0	0	0	0	0	0	0	0	0	0	0	0	0	0	0	0	0	0	0	0
0	0	0	0	0	0	0	0	0	0	0	0	0	0	0	0	0	0	0	0	0	0	0	0	0	0	0	0	0	0	0
0	0	0	0	0	0	0	0	0	0	0	0	0	0	0	0	0	0	0	0	0	0	0	0	0	0	0	0	0	0	0
0	0	0	0	0	0	0	0	0	0	0	0	0	0	0	0	0	0	0	0	0	0	0	0	0	0	0	0	0	0	0
0	0	0	0	0	0	0	0	0	0	0	0	0	0	0	0	0	0	0	0	0	0	0	0	0	0	0	0	0	0	0
0	0	0	0	0	0	0	0	0	0	0	0	0	0	0	0	0	0	0	0	0	0	0	0	0	0	0	0	0	0	0
0	0	0	0	0	0	0	0	0	0	0	0	0	0	0	0	0	0	0	0	0	0	0	0	0	0	0	0	0	0	0
0	0	0	0	0	0	0	0	0	0	0	0	0	0	0	0	0	0	0	0	0	0	0	0	0	0	0	0	0	0	0
0	0	0	0	0	0	0	0	0	0	0	0	0	0	0	0	0	0	0	0	0	0	0	0	0	0	0	0	0	0	0
0	0	0	0	0	0	0	0	0	0	0	0	0	0	0	0	0	0	0	0	0	0	0	0	0	0	0	0	0	0	0
0	0	0	0	0	0	0	0	0	0	0	0	0	0	0	0	0	0	0	0	0	0	0	0	0	0	0	0	0	0	0
0	0	0	0	0	0	0	0	0	0	0	0	0	0	0	0	0	0	0	0	0	0	0	0	0	0	0	0	0	0	0
0	0	0	0	0	0	0	0	0	0	0	0	0	0	0	0	0	0	0	0	0	0	0	0	0	0	0	0	0	0	0
0	0	0	0	0	0	0	0	0	0	0	0	0	0	0	0	0	0	0	0	0	0	0	0	0	0	0	0	0	0	0
0	0	0	0	0	0	0	0	0	0	0	0	0	0	0	0	0	0	0	0	0	0	0	0	0	0	0	0	0	0	0
0	0	0	0	0	0	0	0	0	0	0	0	0	0	0	0	0	0	0	0	0	0	0	0	0	0	0	0	0	0	0
0	0	0	0	0	0	0	0	0	0	0	0	0	0	0	0	0	0	0	0	0	0	0	0	0	0	0	0	0	0	0
0	0	0	0	0	0	0	0	0	0	0	0	0	0	0	0	0	0	0	0	0	0	0	0	0	0	0	0	0	0	0
0	0	0	0	0	0	0	0	0	0	0	0	0	0	0	0	0	0	0	0	0	0	0	0	0	0	0	0	0	0	0
0	0	0	0	0	0	0	0	0	0	0	0	0	0	0	0	0	0	0	0	0	0	0	0	0	0	0	0	0	0	0
0	0	0	0	0	0	0	0	0	0	0	0	0	0	0	0	0	0	0	0	0	0	0	0	0	0	0	0	0	0	0
0	0	0	0	0	0	0	0	0	0	0	0	0	0	0	0	0	0	0	0	0	0	0	0	0	0	0	0	0	0	0
0	0	0	0	0	0	0	0	0	0	0	0	0	0	0	0	0	0	0	0	0	0	0	0	0	0	0	0	0	0	0
0	0	0	0	0	0	0	0	0	0	0	0	0	0	0	0	0	0	0	0	0	0	0	0	0	0	0	0	0	0	0
0	0	0	0	0	0	0	0	0	0	0	0	0	0	0	0	0	0	0	0	0	0	0	0	0	0	0	0	0	0	0
0	0	0	0	0	0	0	0	0	0	0	0	0	0	0	0	0	0	0	0	0	0	0	0	0	0	0	0	0	0	0
0	0	0	0	0	0	0	0	0	0	0	0	0	0	0	0	0	0	0	0	0	0	0	0	0	0	0	0	0	0	0
0	0	0	0	0	0	0	0	0	0	0	0	0	0	0	0	0	0	0	0	0	0	0	0	0	0	0	0	0	0	0
0	0	0	0	0	0	0	0	0	0	0	0	0	0	0	0	0	0	0	0	0	0	0	0	0	0	0	0	0	0	0
0	0	0	0	0	0	0	0	0	0	0	0	0	0	0	0	0	0	0	0	0	0	0	0	0	0	0	0	0	0	0
0	0	0	0	0	0	0	0	0	0	0	0	0	0	0	0	0	0	0	0	0	0	0	0	0	0	0	0	0	0	0
0	0	0	0	0	0	0	0	0	0	0	0	0	0	0	0	0	0	0	0	0	0	0	0	0	0	0	0	0	0	0
0	0	0	0	0	0	0	0	0	0	0	0	0	0	0	0	0	0	0	0	0	0	0	0	0	0	0	0	0	0	0
0	0	0	0	0	0	0	0	0	0	0	0	0	0	0	0	0	0	0	0	0	0	0	0	0	0	0	0	0	0	0
0	0	0	0	0	0	0	0	0	0	0	0	0	0	0	0	0	0	0	0	0	0	0	0	0	0	0	0	0	0	0
0	0	0	0	0	0	0	0	0	0	0	0	0	0	0	0	0	0	0	0	0	0	0	0	0	0	0	0	0	0	0
0	0	0	0	0	0	0	0	0	0	0	0	0	0	0	0	0	0	0	0	0	0	0	0	0	0	0	0	0	0	0
0	0	0	0	0	0	0	0	0	0	0	0	0	0	0	0	0	0	0	0	0	0	0	0	0	0	0	0	0	0	0
0	0	0	0	0	0	0	0	0	0	0	0	0	0	0	0	0	0	0	0	0	0	0	0	0	0	0	0	0	0	0
0	0	0	0	0	0	0	0	0	0	0	0	0	0	0	0	0	0	0	0	0	0	0	0	0	0	0	0	0	0	0
0	0	0	0	0	0	0	0	0	0	0	0	0	0	0	0	0	0	0	0	0	0	0	0	0	0	0	0	0	0	0
0	0	0	0	0	0	0	0	0	0	0	0	0	0	0	0	0	0	0	0	0	0	0	0	0	0	0	0	0	0	0
0	0	0	0	0	0	0	0	0	0	0	0	0	0	0	0	0	0	0	0	0	0	0	0	0	0	0	0	0	0	0
0	0	0	0	0	0	0	0	0	0	0	0	0	0	0	0	0	0	0	0	0	0	0	0	0	0	0	0	0	0	0
0	0	0	0	0	0	0	0	0	0	0	0	0	0	0	0	0	0	0	0	0	0	0	0	0	0	0	0	0	0	0
0	0	0	0	0	0	0	0	0	0	0	0	0	0	0	0	0	0	0	0	0	0	0	0	0	0	0	0	0	0	0
0	0	0	0	0	0	0	0	0	0	0	0	0	0	0	0	0	0	0	0	0	0	0	0	0	0	0	0	0	0	0
0	0	0	0	0	0	0	0	0	0	0	0	0	0	0	0	0	0	0	0	0	0	0	0	0	0	0	0	0	0	0
0	0	0	0	0	0	0	0	0	0	0	0	0	0	0	0	0	0	0	0	0	0	0	0	0	0	0	0	0	0	0
0	0	0	0	0	0	0	0	0	0	0	0	0	0	0	0	0	0	0	0	0	0	0	0	0	0	0	0	0	0	0
0	0	0	0	0	0	0	0	0	0	0	0	0	0	0	0	0	0	0	0	0	0	0	0	0	0	0	0	0	0	0
0	0	0	0	0	0	0	0	0	0	0	0	0	0	0	0	0	0	0	0	0	0	0	0	0	0	0	0	0	0	0
0	0	0	0	0	0	0	0	0	0	0	0	0	0	0	0	0	0	0	0	0	0	0	0	0	0	0	0	0	0	0
0	0	0	0	0	0	0	0	0	0	0	0	0	0	0	0	0	0	0	0	0	0	0	0	0	0	0	0	0	0	0
0	0	0	0	0	0	0	0	0	0	0	0	0	0	0	0	0	0	0	0	0	0	0	0	0	0	0	0	0	0	0
0	0	0	0	0	0	0	0	0	0	0	0	0	0	0	0	0	0	0	0	0	0	0	0	0	0	0	0	0	0	0
0	0	0	0	0	0	0	0	0	0	0	0	0	0	0	0	0	0	0	0	0	0	0	0	0	0	0	0	0	0	0
0	0	0	0	0	0	0	0	0	0	0	0	0	0	0	0	0	0	0	0	0	0	0	0	0	0	0	0	0	0	0
0	0	0	0	0	0	0	0	0	0	0	0	0	0	0	0	0	0	0	0	0	0	0	0	0	0	0	0	0	0	0
0	0	0	0	0	0	0	0	0	0	0	0	0	0	0	0	0	0	0	0	0	0	0	0	0	0	0	0	0	0	0
0	0	0	0	0	0	0	0	0	0	0	0	0	0	0	0	0	0	0	0	0	0	0	0	0	0	0	0	0	0	0
0	0	0	0	0	0	0	0	0	0	0	0	0	0	0	0	0	0	0	0	0	0	0	0	0	0	0	0	0	0	0
0	0	0	0	0	0	0	0	0	0	0	0	0	0	0	0	0	0	0	0	0	0	0	0	0	0	0	0	0	0	0
0	0	0	0	0	0	0	0	0	0	0	0	0	0	0	0	0	0	0	0	0	0	0	0	0	0	0	0	0	0	0
0	0	0	0	0	0	0	0	0	0	0	0	0	0	0	0	0	0	0	0	0	0	0	0	0	0	0	0	0	0	0
0	0	0	0	0	0	0	0	0	0	0	0	0	0	0	0	0	0	0	0	0	0	0	0	0	0	0	0	0	0	0
0	0	0	0	0	0	0	0	0	0	0	0	0	0	0	0	0	0	0	0	0	0	0	0	0	0	0	0	0	0	0
0	0	0	0	0	0	0	0	0	0	0	0	0	0	0	0	0	0	0	0	0	0	0	0	0	0	0	0	0	0	0
0	0	0	0	0	0	0	0	0	0	0	0	0	0	0	0	0	0	0	0	0	0	0	0	0	0	0	0	0	0	0
0	0	0	0	0	0	0	0	0	0	0	0	0	0	0	0	0	0	0	0	0	0	0	0	0	0	0	0	0	0	0
0	0	0	0	0	0	0	0	0	0	0	0	0	0	0	0	0	0	0	0	0	0	0	0	0	0	0	0	0	0	0
0	0	0	0	0	0	0	0	0	0	0	0	0	0	0	0	0	0	0	0	0	0	0	0	0	0	0	0	0	0	0
0	0	0	0	0	0	0	0	0	0	0	0	0	0	0	0	0	0	0	0	0	0	0	0	0	0	0	0	0	0	0
0	0	0	0	0	0	0	0	0	0	0	0	0	0	0	0	0	0	0	0	0	0	0	0	0	0	0	0	0	0	0
0	0	0	0	0	0	0	0	0	0	0	0	0	0	0	0	0	0	0	0	0	0	0	0	0	0	0	0	0	0	0
0	0	0	0	0	0	0	0	0	0	0	0	0	0	0	0	0	0	0	0	0	0	0	0	0	0	0	0	0	0	0
0	0	0	0	0	0	0	0	0	0	0	0	0	0	0	0	0	0	0	0	0	0	0	0	0	0	0	0	0	0	0
0	0	0	0	0	0	0	0	0	0	0	0	0	0	0	0	0	0	0	0	0	0	0	0	0	0	0	0	0	0	0
0	0	0	0	0	0	0	0	0	0	0	0	0	0	0	0	0	0	0	0	0	0	0	0	0	0	0	0	0	0	0
0	0	0	0	0	0	0	0	0	0	0	0	0	0	0	0	0	0	0	0	0	0	0	0	0	0	0	0	0	0	0
0	0	0	0	0	0	0	0	0	0	0	0	0	0	0	0	0	0	0	0	0	0	0	0	0	0	0	0	0	0	0
0	0	0	0	0	0	0	0	0	0	0	0	0	0	0	0	0	0	0	0	0	0	0	0	0	0	0	0	0	0	0
0	0	0	0	0	0	0	0	0	0	0	0	0	0	0	0	0	0	0	0	0	0	0	0	0	0	0	0	0	0	0
0	0	0	0	0	0	0	0	0	0	0	0	0	0	0	0	0	0	0	0	0	0	0	0	0	0	0	0	0	0	0
0	0	0	0	0	0	0	0	0	0	0	0	0	0	0	0	0	0	0	0	0	0	0	0	0	0	0	0	0	0	0
0	0	0	0	0	0	0	0	0	0	0	0	0	0	0	0	0	0	0	0	0	0	0	0	0	0	0	0	0	0	0
0	0	0	0	0	0	0	0	0	0	0	0	0	0	0	0	0	0	0	0	0	0	0	0	0	0	0	0	0	0	0
0	0	0	0	0	0	0	0	0	0	0	0	0	0	0	0	0	0	0	0	0	0	0	0	0	0	0	0	0	0	0
0	0	0	0	0	0	0	0	0	0	0	0	0	0	0	0	0	0	0	0	0	0	0	0	0	0	0	0	0	0	0
0	0	0	0	0	0	0	0	0	0	0	0	0	0	0	0	0	0	0	0	0	0	0	0	0	0	0	0	0	0	0
0	0	0	0	0	0	0	0	0	0	0	0	0	0	0	0	0	0	0	0	0	0	0	0	0	0	0	0	0	0	0
0	0	0	0	0	0	0	0	0	0	0	0	0	0	0	0	0	0	0	0	0	0	0	0	0	0	0	0	0	0	0
0	0	0	0	0	0	0	0	0	0	0	0	0	0	0	0	0	0	0	0	0	0	0	0	0	0	0	0	0	0	0
0	0	0	0	0	0	0	0	0	0	0	0	0	0	0	0	0	0	0	0	0	0	0	0	0	0	0	0	0	0	0
0	0	0	0	0	0	0	0	0	0	0	0	0	0	0	0	0	0	0	0	0	0	0	0	0	0	0	0	0	0	0
0	0	0	0	0	0	0	0	0	0	0	0	0	0	0	0	0	0	0	0	0	0	0	0	0	0	0	0	0	0	0
0	0	0	0	0	0	0	0	0	0	0	0	0	0	0	0	0	0	0	0	0	0	0	0	0	0	0	0	0	0	0
0	0	0	0	0	0	0	0	0	0	0	0	0	0	0	0	0	0	0	0	0	0	0	0	0	0	0	0	0	0	0
0	0	0	0	0	0	0	0	0	0	0	0	0	0	0	0	0	0	0	0	0	0	0	0	0	0	0	0	0	0	0
0	0	0	0	0	0	0	0	0	0	0	0	0	0	0	0	0	0	0	0	0	0	0	0	0	0	0	0	0	0	0
0	0	0	0	0	0	0	0	0	0	0	0	0	0	0	0	0	0	0	0	0	0	0	0	0	0	0	0	0	0	0
0	0	0	0	0	0	0	0	0	0	0	0	0	0	0	0	0	0	0	0	0	0	0	0	0	0	0	0	0	0	0
0	0	0	0	0	0	0	0	0	0	0	0	0	0	0	0	0	0	0	0	0	0	0	0	0	0	0	0	0	0	0
0	0	0	0	0	0	0	0	0	0	0	0	0	0	0	0	0	0	0	0	0	0	0	0	0	0	0	0	0	0	0
0	0	0	0	0	0	0	0	0	0	0	0	0	0	0	0	0	0	0	0	0	0	0	0	0	0	0	0	0	0	0
0	0	0	0	0	0	0	0	0	0	0	0	0	0	0	0	0	0	0	0	0	0	0	0	0	0	0	0	0	0	0
0	0	0	0	0	0	0	0	0	0	0	0	0	0	0	0	0	0	0	0	0	0	0	0	0	0	0	0	0	0	0
0	0	0	0	0	0	0	0	0	0	0	0	0	0	0	0	0	0	0	0	0	0	0	0	0	0	0	0	0	0	0
0	0	0	0	0	0	0	0	0	0	0	0	0	0	0	0	0	0	0	0	0	0	0	0	0	0	0	0	0	0	0
0	0	0	0	0	0	0	0	0	0	0	0	0	0	0	0	0	0	0	0	0	0	0	0	0	0	0	0	0	0	0
0	0	0	0	0	0	0	0	0	0	0	0	0	0	0	0	0	0	0	0	0	0	0	0	0	0	0	0	0	0	0
0	0	0	0	0	0	0	0	0	0	0	0	0	0	0	0	0	0	0	0	0	0	0	0	0	0	0	0	0	0	0
0	0	0	0	0	0	0	0	0	0	0	0	0	0	0	0	0	0	0	0	0	0	0	0	0	0	0	0	0	0	0
0	0	0	0	0	0	0	0	0	0	0	0	0	0	0	0	0	0	0	0	0	0	0	0	0	0	0	0	0	0	0
0	0	0	0	0	0	0	0	0	0	0	0	0	0	0	0	0	0	0	0	0	0	0	0	0	0	0	0	0	0	0
0	0	0	0	0	0	0	0	0	0	0	0	0	0	0	0	0	0	0	0	0	0	0	0	0	0	0	0	0	0	0
0	0	0	0	0	0	0	0	0	0	0	0	0	0	0	0	0	0	0	0	0	0	0	0	0	0	0	0	0	0	0
0	0	0	0	0	0	0	0	0	0	0	0	0	0	0	0	0	0	0	0	0	0	0	0	0	0	0	0	0	0	0
0	0	0	0	0	0	0	0	0	0	0	0	0	0	0	0	0	0	0	0	0	0	0	0	0	0	0	0	0	0	0
0	0	0	0	0	0	0	0	0	0	0	0	0	0	0	0	0	0	0	0	0	0	0	0	0	0	0	0	0	0	0
0	0	0	0	0	0	0	0	0	0	0	0	0	0	0	0	0	0	0	0	0	0	0	0	0	0	0	0	0	0	0
0	0	0	0	0	0	0	0	0	0	0	0	0	0	0	0	0	0	0	0	0	0	0	0	0	0	0	0	0	0	0
0	0	0	0	0	0	0	0	0	0	0	0	0	0	0	0	0	0	0	0	0	0	0	0	0	0	0	0	0	0	0
0	0	0	0	0	0	0	0	0	0	0	0	0	0	0	0	0	0	0	0	0	0	0	0	0	0	0	0	0	0	0
0	0	0	0	0	0	0	0	0	0	0	0	0	0	0	0	0	0	0	0	0	0	0	0	0	0	0	0	0	0	0
0	0	0	0	0	0	0	0	0	0	0	0	0	0	0	0	0	0	0	0	0	0	0	0	0	0	0	0	0	0	0
0	0	0	0	0	0	0	0	0	0	0	0	0	0	0	0	0	0	0	0	0	0	0	0	0	0	0	0	0	0	0
0	0	0	0	0	0	0	0	0	0	0	0	0	0	0	0	0	0	0	0	0	0	0	0	0	0	0	0	0	0	0
0	0	0	0	0	0	0	0	0	0	0	0	0	0	0	0	0	0	0	0	0	0	0	0	0	0	0	0	0	0	0
0	0	0	0	0	0	0	0	0	0	0	0	0	0	0	0	0	0	0	0	0	0	0	0	0	0	0	0	0	0	0
0	0	0	0	0	0	0	0	0	0	0	0	0	0	0	0	0	0	0	0	0	0	0	0	0	0	0	0	0	0	0
0	0	0	0	0	0	0	0	0	0	0	0	0	0	0	0	0	0	0	0	0	0	0	0	0	0	0	0	0	0	0
0	0	0	0	0	0	0	0	0	0	0	0	0	0	0	0	0	0	0	0	0	0	0	0	0	0	0	0	0	0	0
0	0	0	0	0	0	0	0	0	0	0	0	0	0	0	0	0	0	0	0	0	0	0	0	0	0	0	0	0	0	0
0	0	0	0	0	0	0	0	0	0	0	0	0	0	0	0	0	0	0	0	0	0	0	0	0	0	0	0	0	0	0
0	0	0	0	0	0	0	0	0	0	0	0	0	0	0	0	0	0	0	0	0	0	0	0	0	0	0	0	0	0	0
0	0	0	0	0	0	0	0	0	0	0	0	0	0	0	0	0	0	0	0	0	0	0	0	0	0	0	0	0	0	0
0	0	0	0	0	0	0	0	0	0	0	0	0	0	0	0	0	0	0	0	0	0	0	0	0	0	0	0	0	0	0
0	0	0	0	0	0	0	0	0	0	0	0	0	0	0	0	0	0	0	0	0	0	0	0	0	0	0	0	0	0	0
0	0	0	0	0	0	0	0	0	0	0	0	0	0	0	0	0	0	0	0	0	0	0	0	0	0	0	0	0	0	0
0	0	0	0	0	0	0	0	0	0	0	0	0	0	0	0	0	0	0	0	0	0	0	0	0	0	0	0	0	0	0
0	0	0	0	0	0	0	0	0	0	0	0	0	0	0	0	0	0	0	0	0	0	0	0	0	0	0	0	0	0	0
0	0	0	0	0	0	0	0	0	0	0	0	0	0	0	0	0	0	0	0	0	0	0	0	0	0	0	0	0	0	0
0	0	0	0	0	0	0	0	0	0	0	0	0	0	0	0	0	0	0	0	0	0	0	0	0	0	0	0	0	0	0
0	0	0	0	0	0	0	0	0	0	0	0	0	0	0	0	0	0	0	0	0	0	0	0	0	0	0	0	0	0	0
0	0	0	0	0	0	0	0	0	0	0	0	0	0	0	0	0	0	0	0	0	0	0	0	0	0	0	0	0	0	0
0	0	0	0	0	0	0	0	0	0	0	0	0	0	0	0	0	0	0	0	0	0	0	0	0	0	0	0	0	0	0
0	0	0	0	0	0	0	0	0	0	0	0	0	0	0	0	0	0	0	0	0	0	0	0	0	0	0	0	0	0	0
0	0	0	0	0	0	0	0	0	0	0	0	0	0	0	0	0	0	0	0	0	0	0	0	0	0	0	0	0	0	0
0	0	0	0	0	0	0	0	0	0	0	0	0	0	0	0	0	0	0	0	0	0	0	0	0	0	0	0	0	0	0
0	0	0	0	0	0	0	0	0	0	0	0	0	0	0	0	0	0	0	0	0	0	0	0	0	0	0	0	0	0	0
0	0	0	0	0	0	0	0	0	0	0	0	0	0	0	0	0	0	0	0	0	0	0	0	0	0	0	0	0	0	0
0	0	0	0	0	0	0	0	0	0	0	0	0	0	0	0	0	0	0	0	0	0	0	0	0	0	0	0	0	0	0
0	0	0	0	0	0	0	0	0	0	0	0	0	0	0	0	0	0	0	0	0	0	0	0	0	0	0	0	0	0	0
0	0	0	0	0	0	0	0	0	0	0	0	0	0	0	0	0	0	0	0	0	0	0	0	0	0	0	0	0	0	0
0	0	0	0	0	0	0	0	0	0	0	0	0	0	0	0	0	0	0	0	0	0	0	0	0	0	0	0	0	0	0
0	0	0	0	0	0	0	0	0	0	0	0	0	0	0	0	0	0	0	0	0	0	0	0	0	0	0	0	0	0	0
0	0	0	0	0	0	0	0	0	0	0	0	0	0	0	0	0	0	0	0	0	0	0	0	0	0	0	0	0	0	0
0	0	0	0	0	0	0	0	0	0	0	0	0	0	0	0	0	0	0	0	0	0	0	0	0	0	0	0	0	0	0
0	0	0	0	0	0	0	0	0	0	0	0	0	0	0	0	0	0	0	0	0	0	0	0	0	0	0	0	0	0	0
0	0	0	0	0	0	0	0	0	0	0	0	0	0	0	0	0	0	0	0	0	0	0	0	0	0	0	0	0	0	0
0	0	0	0	0	0	0	0	0	0	0	0	0	0	0	0	0	0	0	0	0	0	0	0	0	0	0	0	0	0	0
0	0	0	0	0	0	0	0	0	0	0	0	0	0	0	0	0	0	0	0	0	0	0	0	0	0	0	0	0	0	0
0	0	0	0	0	0	0	0	0	0	0	0	0	0	0	0	0	0	0	0	0	0	0	0	0	0	0	0	0	0	0
0	0	0	0	0	0	0	0	0	0	0	0	0	0	0	0	0	0	0	0	0	0	0	0	0	0	0	0	0	0	0
0	0	0	0	0	0	0	0	0	0	0	0	0	0	0	0	0	0	0	0	0	0	0	0	0	0	0	0	0	0	0
0	0	0	0	0	0	0	0	0	0	0	0	0	0	0	0	0	0	0	0	0	0	0	0	0	0	0	0	0	0	0
0	0	0	0	0	0	0	0	0	0	0	0	0	0	0	0	0	0	0	0	0	0	0	0	0	0	0	0	0	0	0
0	0	0	0	0	0	0	0	0	0	0	0	0	0	0	0	0	0	0	0	0	0	0	0	0	0	0	0	0	0	0
0	0	0	0	0	0	0	0	0	0	0	0	0	0	0	0	0	0	0	0	0	0	0	0	0	0	0	0	0	0	0
0	0	0	0	0	0	0	0	0	0	0	0	0	0	0	0	0	0	0	0	0	0	0	0	0	0	0	0	0	0	0
0	0	0	0	0	0	0	0	0	0	0	0	0	0	0	0	0	0	0	0	0	0	0	0	0	0	0	0	0	0	0
0	0	0	0	0	0	0	0	0	0	0	0	0	0	0	0	0	0	0	0	0	0	0	0	0	0	0	0	0	0	0
0	0	0	0	0	0	0	0	0	0	0	0	0	0	0	0	0	0	0	0	0	0	0	0	0	0	0	0	0	0	0
0	0	0	0	0	0	0	0	0	0	0	0	0	0	0	0	0	0	0	0	0	0	0	0	0	0	0	0	0	0	0
0	0	0	0	0	0	0	0	0	0	0	0	0	0	0	0	0	0	0	0	0	0	0	0	0	0	0	0	0	0	0
0	0	0	0	0	0	0	0	0	0	0	0	0	0	0	0	0	0	0	0	0	0	0	0	0	0	0	0	0	0	0
0	0	0	0	0	0	0	0	0	0	0	0	0	0	0	0	0	0	0	0	0	0	0	0	0	0	0	0	0	0	0
0	0	0	0	0	0	0	0	0	0	0	0	0	0	0	0	0	0	0	0	0	0	0	0	0	0	0	0	0	0	0
0	0	0	0	0	0	0	0	0	0	0	0	0	0	0	0	0	0	0	0	0	0	0	0	0	0	0	0	0	0	0
0	0	0	0	0	0	0	0	0	0	0	0	0	0	0	0	0	0	0	0	0	0	0	0	0	0	0	0	0	0	0
0	0	0	0	0	0	0	0	0	0	0	0	0	0	0	0	0	0	0	0	0	0	0	0	0	0	0	0	0	0	0
0	0	0	0	0	0	0	0	0	0	0	0	0	0	0	0	0	0	0	0	0	0	0	0	0	0	0	0	0	0	0
0	0	0	0	0	0	0	0	0	0	0	0	0	0	0	0	0	0	0	0	0	0	0	0	0	0	0	0	0	0	0
0	0	0	0	0	0	0	0	0	0	0	0	0	0	0	0	0	0	0	0	0	0	0	0	0	0	0	0	0	0	0
0	0	0	0	0	0	0	0	0	0	0	0	0	0	0	0	0	0	0	0	0	0	0	0	0	0	0	0	0	0	0
0	0	0	0	0	0	0	0	0	0	0	0	0	0	0	0	0	0	0	0	0	0	0	0	0	0	0	0	0	0	0
0	0	0	0	0	0	0	0	0	0	0	0	0	0	0	0	0	0	0	0	0	0	0	0	0	0	0	0	0	0	0
0	0	0	0	0	0	0	0	0	0	0	0	0	0	0	0	0	0	0	0	0	0	0	0	0	0	0	0	0	0	0
0	0	0	0	0	0	0	0	0	0	0	0	0	0	0	0	0	0	0	0	0	0	0	0	0	0	0	0	0	0	0
0	0	0	0	0	0	0	0	0	0	0	0	0	0	0	0	0	0	0	0	0	0	0	0	0	0	0	0	0	0	0
0	0	0	0	0	0	0	0	0	0	0	0	0	0	0	0	0	0	0	0	0	0	0	0	0	0	0	0	0	0	0
0	0	0	0	0	0	0	0	0	0	0	0	0	0	0	0	0	0	0	0	0	0	0	0	0	0	0	0	0	0	0
0	0	0	0	0	0	0	0	0	0	0	0	0	0	0	0	0	0	0	0	0	0	0	0	0	0	0	0	0	0	0
0	0	0	0	0	0	0	0	0	0	0	0	0	0	0	0	0	0	0	0	0	0	0	0	0	0	0	0	0	0	0
0	0	0	0	0	0	0	0	0	0	0	0	0	0	0	0	0	0	0	0	0	0	0	0	0	0	0	0	0	0	0
0	0	0	0	0	0	0	0	0	0	0	0	0	0	0	0	0	0	0	0	0	0	0	0	0	0	0	0	0	0	0
0	0	0	0	0	0	0	0	0	0	0	0	0	0	0	0	0	0	0	0	0	0	0	0	0	0	0	0	0	0	0
0	0	0	0	0	0	0	0	0	0	0	0	0	0	0	0	0	0	0	0	0	0	0	0	0	0	0	0	0	0	0
0	0	0	0	0	0	0	0	0	0	0	0	0	0	0	0	0	0	0	0	0	0	0	0	0	0	0	0	0	0	0
0	0	0	0	0	0	0	0	0	0	0	0	0	0	0	0	0	0	0	0	0	0	0	0	0	0	0	0	0	0	0
0	0	0	0	0	0	0	0	0	0	0	0	0	0	0	0	0	0	0	0	0	0	0	0	0	0	0	0	0	0	0
0	0	0	0	0	0	0	0	0	0	0	0	0	0	0	0	0	0	0	0	0	0	0	0	0	0	0	0	0	0	0
0	0	0	0	0	0	0	0	0	0	0	0	0	0	0	0	0	0	0	0	0	0	0	0	0	0	0	0	0	0	0
0	0	0	0	0	0	0	0	0	0	0	0	0	0	0	0	0	0	0	0	0	0	0	0	0	0	0	0	0	0	0
0	0	0	0	0	0	0	0	0	0	0	0	0	0	0	0	0	0	0	0	0	0	0	0	0	0	0	0	0	0	0
0	0	0	0	0	0	0	0	0	0	0	0	0	0	0	0	0	0	0	0	0	0	0	0	0	0	0	0	0	0	0
0	0	0	0	0	0	0	0	0	0	0	0	0	0	0	0	0	0	0	0	0	0	0	0	0	0	0	0	0	0	0
0	0	0	0	0	0	0	0	0	0	0	0	0	0	0	0	0	0	0	0	0	0	0	0	0	0	0	0	0	0	0
0	0	0	0	0	0	0	0	0	0	0	0	0	0	0	0	0	0	0	0	0	0	0	0	0	0	0	0	0	0	0
0	0	0	0	0	0	0	0	0	0	0	0	0	0	0	0	0	0	0	0	0	0	0	0	0	0	0	0	0	0	0
0	0	0	0	0	0	0	0	0	0	0	0	0	0	0	0	0	0	0	0	0	0	0	0	0	0	0	0	0	0	0
0	0	0	0	0	0	0	0	0	0	0	0	0	0	0	0	0	0	0	0	0	0	0	0	0	0	0	0	0	0	0
0	0	0	0	0	0	0	0	0	0	0	0	0	0	0	0	0	0	0	0	0	0	0	0	0	0	0	0	0	0	0
0	0	0	0	0	0	0	0	0	0	0	0	0	0	0	0	0	0	0	0	0	0	0	0	0	0	0	0	0	0	0
0	0	0	0	0	0	0	0	0	0	0	0	0	0	0	0	0	0	0	0	0	0	0	0	0	0	0	0	0	0	0
0	0	0	0	0	0	0	0	0	0	0	0	0	0	0	0	0	0	0	0	0	0	0	0	0	0	0	0	0	0	0
0	0	0	0	0	0	0	0	0	0	0	0	0	0	0	0	0	0	0	0	0	0	0	0	0	0	0	0	0	0	0
0	0	0	0	0	0	0	0	0	0	0	0	0	0	0	0	0	0	0	0	0	0	0	0	0	0	0	0	0	0	0
0	0	0	0	0	0	0	0	0	0	0	0	0	0	0	0	0	0	0	0	0	0	0	0	0	0	0	0	0	0	0
0	0	0	0	0	0	0	0	0	0	0	0	0	0	0	0	0	0	0	0	0	0	0	0	0	0	0	0	0	0	0
0	0	0	0	0	0	0	0	0	0	0	0	0	0	0	0	0	0	0	0	0	0	0	0	0	0	0	0	0	0	0
0	0	0	0	0	0	0	0	0	0	0	0	0	0	0	0	0	0	0	0	0	0	0	0	0	0	0	0	0	0	0
0	0	0	0	0	0	0	0	0	0	0	0	0	0	0	0	0	0	0	0	0	0	0	0	0	0	0	0	0	0	0
0	0	0	0	0	0	0	0	0	0	0	0	0	0	0	0	0	0	0	0	0	0	0	0	0	0	0	0	0	0	0
0	0	0	0	0	0	0	0	0	0	0	0	0	0	0	0	0	0	0	0	0	0	0	0	0	0	0	0	0	0	0
0	0	0	0	0	0	0	0	0	0	0	0	0	0	0	0	0	0	0	0	0	0	0	0	0	0	0	0	0	0	0
0	0	0	0	0	0	0	0	0	0	0	0	0	0	0	0	0	0	0	0	0	0	0	0	0	0	0	0	0	0	0
0	0	0	0	0	0	0	0	0	0	0	0	0	0	0	0	0	0	0	0	0	0	0	0	0	0	0	0	0	0	0
0	0	0	0	0	0	0	0	0	0	0	0	0	0	0	0	0	0	0	0	0	0	0	0	0	0	0	0	0	0	0
0	0	0	0	0	0	0	0	0	0	0	0	0	0	0	0	0	0	0	0	0	0	0	0	0	0	0	0	0	0	0
0	0	0	0	0	0	0	0	0	0	0	0	0	0	0	0	0	0	0	0	0	0	0	0	0	0	0	0	0	0	0
0	0	0	0	0	0	0	0	0	0	0	0	0	0	0	0	0	0	0	0	0	0	0	0	0	0	0	0	0	0	0
0	0	0	0	0	0	0	0	0	0	0	0	0	0	0	0	0	0	0	0	0	0	0	0	0	0	0	0	0	0	0
0	0	0	0	0	0	0	0	0	0	0	0	0	0	0	0	0	0	0	0	0	0	0	0	0	0	0	0	0	0	0
0	0	0	0	0	0	0	0	0	0	0	0	0	0	0	0	0	0	0	0	0	0	0	0	0	0	0	0	0	0	0
0	0	0	0	0	0	0	0	0	0	0	0	0	0	0	0	0	0	0	0	0	0	0	0	0	0	0	0	0	0	0
0	0	0	0	0	0	0	0	0	0	0	0	0	0	0	0	0	0	0	0	0	0	0	0	0	0	0	0	0	0	0
0	0	0	0	0	0	0	0	0	0	0	0	0	0	0	0	0	0	0	0	0	0	0	0	0	0	0	0	0	0	0
0	0	0	0	0	0	0	0	0	0	0	0	0	0	0	0	0	0	0	0	0	0	0	0	0	0	0	0	0	0	0
0	0	0	0	0	0	0	0	0	0	0	0	0	0	0	0	0	0	0	0	0	0	0	0	0	0	0	0	0	0	0
0	0	0	0	0	0	0	0	0	0	0	0	0	0	0	0	0	0	0	0	0	0	0	0	0	0	0	0	0	0	0
0	0	0	0	0	0	0	0	0	0	0	0	0	0	0	0	0	0	0	0	0	0	0	0	0	0	0	0	0	0	0
0	0	0	0	0	0	0	0	0	0	0	0	0	0	0	0	0	0	0	0	0	0	0	0	0	0	0	0	0	0	0
0	0	0	0	0	0	0	0	0	0	0	0	0	0	0	0	0	0	0	0	0	0	0	0	0	0	0	0	0	0	0
0	0	0	0	0	0	0	0	0	0	0	0	0	0	0	0	0	0	0	0	0	0	0	0	0	0	0	0	0	0	0
0	0	0	0	0	0	0	0	0	0	0	0	0	0	0	0	0	0	0	0	0	0	0	0	0	0	0	0	0	0	0
0	0	0	0	0	0	0	0	0	0	0	0	0	0	0	0	0	0	0	0	0	0	0	0	0	0	0	0	0	0	0
0	0	0	0	0	0	0	0	0	0	0	0	0	0	0	0	0	0	0	0	0	0	0	0	0	0	0	0	0	0	0
0	0	0	0	0	0	0	0	0	0	0	0	0	0	0	0	0	0	0	0	0	0	0	0	0	0	0	0	0	0	0
0	0	0	0	0	0	0	0	0	0	0	0	0	0	0	0	0	0	0	0	0	0	0	0	0	0	0	0	0	0	0
0	0	0	0	0	0	0	0	0	0	0	0	0	0	0	0	0	0	0	0	0	0	0	0	0	0	0	0	0	0	0
0	0	0	0	0	0	0	0	0	0	0	0	0	0	0	0	0	0	0	0	0	0	0	0	0	0	0	0	0	0	0
0	0	0	0	0	0	0	0	0	0	0	0	0	0	0	0	0	0	0	0	0	0	0	0	0	0	0	0	0	0	0
0	0	0	0	0	0	0	0	0	0	0	0	0	0	0	0	0	0	0	0	0	0	0	0	0	0	0	0	0	0	0
0	0	0	0	0	0	0	0	0	0	0	0	0	0	0	0	0	0	0	0	0	0	0	0	0	0	0	0	0	0	0
0	0	0	0	0	0	0	0	0	0	0	0	0	0	0	0	0	0	0	0	0	0	0	0	0	0	0	0	0	0	0
0	0	0	0	0	0	0	0	0	0	0	0	0	0	0	0	0	0	0	0	0	0	0	0	0	0	0	0	0	0	0
0	0	0	0	0	0	0	0	0	0	0	0	0	0	0	0	0	0	0	0	0	0	0	0	0	0	0	0	0	0	0
0	0	0	0	0	0	0	0	0	0	0	0	0	0	0	0	0	0	0	0	0	0	0	0	0	0	0	0	0	0	0
0	0	0	0	0	0	0	0	0	0	0	0	0	0	0	0	0	0	0	0	0	0	0	0	0	0	0	0	0	0	0
0	0	0	0	0	0	0	0	0	0	0	0	0	0	0	0	0	0	0	0	0	0	0	0	0	0	0	0	0	0	0
0	0	0	0	0	0	0	0	0	0	0	0	0	0	0	0	0	0	0	0	0	0	0	0	0	0	0	0	0	0	0
0	0	0	0	0	0	0	0	0	0	0	0	0	0	0	0	0	0	0	0	0	0	0	0	0	0	0	0	0	0	0
0	0	0	0	0	0	0	0	0	0	0	0	0	0	0	0	0	0	0	0	0	0	0	0	0	0	0	0	0	0	0
0	0	0	0	0	0	0	0	0	0	0	0	0	0	0	0	0	0	0	0	0	0	0	0	0	0	0	0	0	0	0
0	0	0	0	0	0	0	0	0	0	0	0	0	0	0	0	0	0	0	0	0	0	0	0	0	0	0	0	0	0	0
0	0	0	0	0	0	0	0	0	0	0	0	0	0	0	0	0	0	0	0	0	0	0	0	0	0	0	0	0	0	0
0	0	0	0	0	0	0	0	0	0	0	0	0	0	0	0	0	0	0	0	0	0	0	0	0	0	0	0	0	0	0
0	0	0	0	0	0	0	0	0	0	0	0	0	0	0	0	0	0	0	0	0	0	0	0	0	0	0	0	0	0	0
0	0	0	0	0	0	0	0	0	0	0	0	0	0	0	0	0	0	0	0	0	0	0	0	0	0	0	0	0	0	0
0	0	0	0	0	0	0	0	0	0	0	0	0	0	0	0	0	0	0	0	0	0	0	0	0	0	0	0	0	0	0
0	0	0	0	0	0	0	0	0	0	0	0	0	0	0	0	0	0	0	0	0	0	0	0	0	0	0	0	0	0	0
0	0	0	0	0	0	0	0	0	0	0	0	0	0	0	0	0	0	0	0	0	0	0	0	0	0	0	0	0	0	0
0	0	0	0	0	0	0	0	0	0	0	0	0	0	0	0	0	0	0	0	0	0	0	0	0	0	0	0	0	0	0
0	0	0	0	0	0	0	0	0	0	0	0	0	0	0	0	0	0	0	0	0	0	0	0	0	0	0	0	0	0	0
0	0	0	0	0	0	0	0	0	0	0	0	0	0	0	0	0	0	0	0	0	0	0	0	0	0	0	0	0	0	0
0	0	0	0	0	0	0	0	0	0	0	0	0	0	0	0	0	0	0	0	0	0	0	0	0	0	0	0	0	0	0
0	0	0	0	0	0	0	0	0	0	0	0	0	0	0	0	0	0	0	0	0	0	0	0	0	0	0	0	0	0	0
0	0	0	0	0	0	0	0	0	0	0	0	0	0	0	0	0	0	0	0	0	0	0	0	0	0	0	0	0	0	0
0	0	0	0	0	0	0	0	0	0	0	0	0	0	0	0	0	0	0	0	0	0	0	0	0	0	0	0	0	0	0
0	0	0	0	0	0	0	0	0	0	0	0	0	0	0	0	0	0	0	0	0	0	0	0	0	0	0	0	0	0	0
0	0	0	0	0	0	0	0	0	0	0	0	0	0	0	0	0	0	0	0	0	0	0	0	0	0	0	0	0	0	0
0	0	0	0	0	0	0	0	0	0	0	0	0	0	0	0	0	0	0	0	0	0	0	0	0	0	0	0	0	0	0
0	0	0	0	0	0	0	0	0	0	0	0	0	0	0	0	0	0	0	0	0	0	0	0	0	0	0	0	0	0	0
0	0	0	0	0	0	0	0	0	0	0	0	0	0	0	0	0	0	0	0	0	0	0	0	0	0	0	0	0	0	0
0	0	0	0	0	0	0	0	0	0	0	0	0	0	0	0	0	0	0	0	0	0	0	0	0	0	0	0	0	0	0
0	0	0	0	0	0	0	0	0	0	0	0	0	0	0	0	0	0	0	0	0	0	0	0	0	0	0	0	0	0	0
0	0	0	0	0	0	0	0	0	0	0	0	0	0	0	0	0	0	0	0	0	0	0	0	0	0	0	0	0	0	0
0	0	0	0	0	0	0	0	0	0	0	0	0	0	0	0	0	0	0	0	0	0	0	0	0	0	0	0	0	0	0
0	0	0	0	0	0	0	0	0	0	0	0	0	0	0	0	0	0	0	0	0	0	0	0	0	0	0	0	0	0	0
0	0	0	0	0	0	0	0	0	0	0	0	0	0	0	0	0	0	0	0	0	0	0	0	0	0	0	0	0	0	0
0	0	0	0	0	0	0	0	0	0	0	0	0	0	0	0	0	0	0	0	0	0	0	0	0	0	0	0	0	0	0
0	0	0	0	0	0	0	0	0	0	0	0	0	0	0	0	0	0	0	0	0	0	0	0	0	0	0	0	0	0	0
0	0	0	0	0	0	0	0	0	0	0	0	0	0	0	0	0	0	0	0	0	0	0	0	0	0	0	0	0	0	0
0	0	0	0	0	0	0	0	0	0	0	0	0	0	0	0	0	0	0	0	0	0	0	0	0	0	0	0	0	0	0
0	0	0	0	0	0	0	0	0	0	0	0	0	0	0	0	0	0	0	0	0	0	0	0	0	0	0	0	0	0	0
0	0	0	0	0	0	0	0	0	0	0	0	0	0	0	0	0	0	0	0	0	0	0	0	0	0	0	0	0	0	0
0	0	0	0	0	0	0	0	0	0	0	0	0	0	0	0	0	0	0	0	0	0	0	0	0	0	0	0	0	0	0
0	0	0	0	0	0	0	0	0	0	0	0	0	0	0	0	0	0	0	0	0	0	0	0	0	0	0	0	0	0	0
0	0	0	0	0	0	0	0	0	0	0	0	0	0	0	0	0	0	0	0	0	0	0	0	0	0	0	0	0	0	0
0	0	0	0	0	0	0	0	0	0	0	0	0	0	0	0	0	0	0	0	0	0	0	0	0	0	0	0	0	0	0
0	0	0	0	0	0	0	0	0	0	0	0	0	0	0	0	0	0	0	0	0	0	0	0	0	0	0	0	0	0	0
0	0	0	0	0	0	0	0	0	0	0	0	0	0	0	0	0	0	0	0	0	0	0	0	0	0	0	0	0	0	0
0	0	0	0	0	0	0	0	0	0	0	0	0	0	0	0	0	0	0	0	0	0	0	0	0	0	0	0	0	0	0
0	0	0	0	0	0	0	0	0	0	0	0	0	0	0	0	0	0	0	0	0	0	0	0	0	0	0	0	0	0	0
0	0	0	0	0	0	0	0	0	0	0	0	0	0	0	0	0	0	0	0	0	0	0	0	0	0	0	0	0	0	0
0	0	0	0	0	0	0	0	0	0	0	0	0	0	0	0	0	0	0	0	0	0	0	0	0	0	0	0	0	0	0
0	0	0	0	0	0	0	0	0	0	0	0	0	0	0	0	0	0	0	0	0	0	0	0	0	0	0	0	0	0	0
0	0	0	0	0	0	0	0	0	0	0	0	0	0	0	0	0	0	0	0	0	0	0	0	0	0	0	0	0	0	0
0	0	0	0	0	0	0	0	0	0	0	0	0	0	0	0	0	0	0	0	0	0	0	0	0	0	0	0	0	0	0
0	0	0	0	0	0	0	0	0	0	0	0	0	0	0	0	0	0	0	0	0	0	0	0	0	0	0	0	0	0	0
0	0	0	0	0	0	0	0	0	0	0	0	0	0	0	0	0	0	0	0	0	0	0	0	0	0	0	0	0	0	0
0	0	0	0	0	0	0	0	0	0	0	0	0	0	0	0	0	0	0	0	0	0	0	0	0	0	0	0	0	0	0
0	0	0	0	0	0	0	0	0	0	0	0	0	0	0	0	0	0	0	0	0	0	0	0	0	0	0	0	0	0	0
0	0	0	0	0	0	0	0	0	0	0	0	0	0	0	0	0	0	0	0	0	0	0	0	0	0	0	0	0	0	0
0	0	0	0	0	0	0	0	0	0	0	0	0	0	0	0	0	0	0	0	0	0	0	0	0	0	0	0	0	0	0
0	0	0	0	0	0	0	0	0	0	0	0	0	0	0	0	0	0	0	0	0	0	0	0	0	0	0	0	0	0	0
0	0	0	0	0	0	0	0	0	0	0	0	0	0	0	0	0	0	0	0	0	0	0	0	0	0	0	0	0	0	0
0	0	0	0	0	0	0	0	0	0	0	0	0	0	0	0	0	0	0	0	0	0	0	0	0	0	0	0	0	0	0
0	0	0	0	0	0	0	0	0	0	0	0	0	0	0	0	0	0	0	0	0	0	0	0	0	0	0	0	0	0	0
0	0	0	0	0	0	0	0	0	0	0	0	0	0	0	0	0	0	0	0	0	0	0	0	0	0	0	0	0	0	0
0	0	0	0	0	0	0	0	0	0	0	0	0	0	0	0	0	0	0	0	0	0	0	0	0	0	0	0	0	0	0
0	0	0	0	0	0	0	0	0	0	0	0	0	0	0	0	0	0	0	0	0	0	0	0	0	0	0	0	0	0	0
0	0	0	0	0	0	0	0	0	0	0	0	0	0	0	0	0	0	0	0	0	0	0	0	0	0	0	0	0	0	0
0	0	0	0	0	0	0	0	0	0	0	0	0	0	0	0	0	0	0	0	0	0	0	0	0	0	0	0	0	0	0
0	0	0	0	0	0	0	0	0	0	0	0	0	0	0	0	0	0	0	0	0	0	0	0	0	0	0	0	0	0	0
0	0	0	0	0	0	0	0	0	0	0	0	0	0	0	0	0	0	0	0	0	0	0	0	0	0	0	0	0	0	0
0	0	0	0	0	0	0	0	0	0	0	0	0	0	0	0	0	0	0	0	0	0	0	0	0	0	0	0	0	0	0
0	0	0	0	0	0	0	0	0	0	0	0	0	0	0	0	0	0	0	0	0	0	0	0	0	0	0	0	0	0	0
0	0	0	0	0	0	0	0	0	0	0	0	0	0	0	0	0	0	0	0	0	0	0	0	0	0	0	0	0	0	0
0	0	0	0	0	0	0	0	0	0	0	0	0	0	0	0	0	0	0	0	0	0	0	0	0	0	0	0	0	0	0
0	0	0	0	0	0	0	0	0	0	0	0	0	0	0	0	0	0	0	0	0	0	0	0	0	0	0	0	0	0	0
0	0	0	0	0	0	0	0	0	0	0	0	0	0	0	0	0	0	0	0	0	0	0	0	0	0	0	0	0	0	0
0	0	0	0	0	0	0	0	0	0	0	0	0	0	0	0	0	0	0	0	0	0	0	0	0	0	0	0	0	0	0
0	0	0	0	0	0	0	0	0	0	0	0	0	0	0	0	0	0	0	0	0	0	0	0	0	0	0	0	0	0	0
0	0	0	0	0	0	0	0	0	0	0	0	0	0	0	0	0	0	0	0	0	0	0	0	0	0	0	0	0	0	0
0	0	0	0	0	0	0	0	0	0	0	0	0	0	0	0	0	0	0	0	0	0	0	0	0	0	0	0	0	0	0
0	0	0	0	0	0	0	0	0	0	0	0	0	0	0	0	0	0	0	0	0	0	0	0	0	0	0	0	0	0	0
0	0	0	0	0	0	0	0	0	0	0	0	0	0	0	0	0	0	0	0	0	0	0	0	0	0	0	0	0	0	0
0	0	0	0	0	0	0	0	0	0	0	0	0	0	0	0	0	0	0	0	0	0	0	0	0	0	0	0	0	0	0
0	0	0	0	0	0	0	0	0	0	0	0	0	0	0	0	0	0	0	0	0	0	0	0	0	0	0	0	0	0	0
0	0	0	0	0	0	0	0	0	0	0	0	0	0	0	0	0	0	0	0	0	0	0	0	0	0	0	0	0	0	0
0	0	0	0	0	0	0	0	0	0	0	0	0	0	0	0	0	0	0	0	0	0	0	0	0	0	0	0	0	0	0
0	0	0	0	0	0	0	0	0	0	0	0	0	0	0	0	0	0	0	0	0	0	0	0	0	0	0	0	0	0	0
0	0	0	0	0	0	0	0	0	0	0	0	0	0	0	0	0	0	0	0	0	0	0	0	0	0	0	0	0	0	0
0	0	0	0	0	0	0	0	0	0	0	0	0	0	0	0	0	0	0	0	0	0	0	0	0	0	0	0	0	0	0
0	0	0	0	0	0	0	0	0	0	0	0	0	0	0	0	0	0	0	0	0	0	0	0	0	0	0	0	0	0	0
0	0	0	0	0	0	0	0	0	0	0	0	0	0	0	0	0	0	0	0	0	0	0	0	0	0	0	0	0	0	0
0	0	0	0	0	0	0	0	0	0	0	0	0	0	0	0	0	0	0	0	0	0	0	0	0	0	0	0	0	0	0
0	0	0	0	0	0	0	0	0	0	0	0	0	0	0	0	0	0	0	0	0	0	0	0	0	0	0	0	0	0	0
0	0	0	0	0	0	0	0	0	0	0	0	0	0	0	0	0	0	0	0	0	0	0	0	0	0	0	0	0	0	0
0	0	0	0	0	0	0	0	0	0	0	0	0	0	0	0	0	0	0	0	0	0	0	0	0	0	0	0	0	0	0
0	0	0	0	0	0	0	0	0	0	0	0	0	0	0	0	0	0	0	0	0	0	0	0	0	0	0	0	0	0	0
0	0	0	0	0	0	0	0	0	0	0	0	0	0	0	0	0	0	0	0	0	0	0	0	0	0	0	0	0	0	0
0	0	0	0	0	0	0	0	0	0	0	0	0	0	0	0	0	0	0	0	0	0	0	0	0	0	0	0	0	0	0
0	0	0	0	0	0	0	0	0	0	0	0	0	0	0	0	0	0	0	0	0	0	0	0	0	0	0	0	0	0	0
0	0	0	0	0	0	0	0	0	0	0	0	0	0	0	0	0	0	0	0	0	0	0	0	0	0	0	0	0	0	0
0	0	0	0	0	0	0	0	0	0	0	0	0	0	0	0	0	0	0	0	0	0	0	0	0	0	0	0	0	0	0
0	0	0	0	0	0	0	0	0	0	0	0	0	0	0	0	0	0	0	0	0	0	0	0	0	0	0	0	0	0	0
0	0	0	0	0	0	0	0	0	0	0	0	0	0	0	0	0	0	0	0	0	0	0	0	0	0	0	0	0	0	0
0	0	0	0	0	0	0	0	0	0	0	0	0	0	0	0	0	0	0	0	0	0	0	0	0	0	0	0	0	0	0
0	0	0	0	0	0	0	0	0	0	0	0	0	0	0	0	0	0	0	0	0	0	0	0	0	0	0	0	0	0	0
0	0	0	0	0	0	0	0	0	0	0	0	0	0	0	0	0	0	0	0	0	0	0	0	0	0	0	0	0	0	0
0	0	0	0	0	0	0	0	0	0	0	0	0	0	0	0	0	0	0	0	0	0	0	0	0	0	0	0	0	0	0
0	0	0	0	0	0	0	0	0	0	0	0	0	0	0	0	0	0	0	0	0	0	0	0	0	0	0	0	0	0	0
0	0	0	0	0	0	0	0	0	0	0	0	0	0	0	0	0	0	0	0	0	0	0	0	0	0	0	0	0	0	0
0	0	0	0	0	0	0	0	0	0	0	0	0	0	0	0	0	0	0	0	0	0	0	0	0	0	0	0	0	0	0
0	0	0	0	0	0	0	0	0	0	0	0	0	0	0	0	0	0	0	0	0	0	0	0	0	0	0	0	0	0	0
0	0	0	0	0	0	0	0	0	0	0	0	0	0	0	0	0	0	0	0	0	0	0	0	0	0	0	0	0	0	0
0	0	0	0	0	0	0	0	0	0	0	0	0	0	0	0	0	0	0	0	0	0	0	0	0	0	0	0	0	0	0
0	0	0	0	0	0	0	0	0	0	0	0	0	0	0	0	0	0	0	0	0	0	0	0	0	0	0	0	0	0	0
0	0	0	0	0	0	0	0	0	0	0	0	0	0	0	0	0	0	0	0	0	0	0	0	0	0	0	0	0	0	0
0	0	0	0	0	0	0	0	0	0	0	0	0	0	0	0	0	0	0	0	0	0	0	0	0	0	0	0	0	0	0
0	0	0	0	0	0	0	0	0	0	0	0	0	0	0	0	0	0	0	0	0	0	0	0	0	0	0	0	0	0	0
0	0	0	0	0	0	0	0	0	0	0	0	0	0	0	0	0	0	0	0	0	0	0	0	0	0	0	0	0	0	0
0	0	0	0	0	0	0	0	0	0	0	0	0	0	0	0	0	0	0	0	0	0	0	0	0	0	0	0	0	0	0
0	0	0	0	0	0	0	0	0	0	0	0	0	0	0	0	0	0	0	0	0	0	0	0	0	0	0	0	0	0	0
0	0	0	0	0	0	0	0	0	0	0	0	0	0	0	0	0	0	0	0	0	0	0	0	0	0	0	0	0	0	0
0	0	0	0	0	0	0	0	0	0	0	0	0	0	0	0	0	0	0	0	0	0	0	0	0	0	0	0	0	0	0
0	0	0	0	0	0	0	0	0	0	0	0	0	0	0	0	0	0	0	0	0	0	0	0	0	0	0	0	0	0	0
0	0	0	0	0	0	0	0	0	0	0	0	0	0	0	0	0	0	0	0	0	0	0	0	0	0	0	0	0	0	0
0	0	0	0	0	0	0	0	0	0	0	0	0	0	0	0	0	0	0	0	0	0	0	0	0	0	0	0	0	0	0
0	0	0	0	0	0	0	0	0	0	0	0	0	0	0	0	0	0	0	0	0	0	0	0	0	0	0	0	0	0	0
0	0	0	0	0	0	0	0	0	0	0	0	0	0	0	0	0	0	0	0	0	0	0	0	0	0	0	0	0	0	0
0	0	0	0	0	0	0	0	0	0	0	0	0	0	0	0	0	0	0	0	0	0	0	0	0	0	0	0	0	0	0
0	0	0	0	0	0	0	0	0	0	0	0	0	0	0	0	0	0	0	0	0	0	0	0	0	0	0	0	0	0	0
0	0	0	0	0	0	0	0	0	0	0	0	0	0	0	0	0	0	0	0	0	0	0	0	0	0	0	0	0	0	0
0	0	0	0	0	0	0	0	0	0	0	0	0	0	0	0	0	0	0	0	0	0	0	0	0	0	0	0	0	0	0
0	0	0	0	0	0	0	0	0	0	0	0	0	0	0	0	0	0	0	0	0	0	0	0	0	0	0	0	0	0	0
0	0	0	0	0	0	0	0	0	0	0	0	0	0	0	0	0	0	0	0	0	0	0	0	0	0	0	0	0	0	0
0	0	0	0	0	0	0	0	0	0	0	0	0	0	0	0	0	0	0	0	0	0	0	0	0	0	0	0	0	0	0
0	0	0	0	0	0	0	0	0	0	0	0	0	0	0	0	0	0	0	0	0	0	0	0	0	0	0	0	0	0	0
0	0	0	0	0	0	0	0	0	0	0	0	0	0	0	0	0	0	0	0	0	0	0	0	0	0	0	0	0	0	0
0	0	0	0	0	0	0	0	0	0	0	0	0	0	0	0	0	0	0	0	0	0	0	0	0	0	0	0	0	0	0
0	0	0	0	0	0	0	0	0	0	0	0	0	0	0	0	0	0	0	0	0	0	0	0	0	0	0	0	0	0	0
0	0	0	0	0	0	0	0	0	0	0	0	0	0	0	0	0	0	0	0	0	0	0	0	0	0	0	0	0	0	0
0	0	0	0	0	0	0	0	0	0	0	0	0	0	0	0	0	0	0	0	0	0	0	0	0	0	0	0	0	0	0
0	0	0	0	0	0	0	0	0	0	0	0	0	0	0	0	0	0	0	0	0	0	0	0	0	0	0	0	0	0	0
0	0	0	0	0	0	0	0	0	0	0	0	0	0	0	0	0	0	0	0	0	0	0	0	0	0	0	0	0	0	0
0	0	0	0	0	0	0	0	0	0	0	0	0	0	0	0	0	0	0	0	0	0	0	0	0	0	0	0	0	0	0
0	0	0	0	0	0	0	0	0	0	0	0	0	0	0	0	0	0	0	0	0	0	0	0	0	0	0	0	0	0	0
0	0	0	0	0	0	0	0	0	0	0	0	0	0	0	0	0	0	0	0	0	0	0	0	0	0	0	0	0	0	0
0	0	0	0	0	0	0	0	0	0	0	0	0	0	0	0	0	0	0	0	0	0	0	0	0	0	0	0	0	0	0
0	0	0	0	0	0	0	0	0	0	0	0	0	0	0	0	0	0	0	0	0	0	0	0	0	0	0	0	0	0	0
0	0	0	0	0	0	0	0	0	0	0	0	0	0	0	0	0	0	0	0	0	0	0	0	0	0	0	0	0	0	0
0	0	0	0	0	0	0	0	0	0	0	0	0	0	0	0	0	0	0	0	0	0	0	0	0	0	0	0	0	0	0
0	0	0	0	0	0	0	0	0	0	0	0	0	0	0	0	0	0	0	0	0	0	0	0	0	0	0	0	0	0	0
0	0	0	0	0	0	0	0	0	0	0	0	0	0	0	0	0	0	0	0	0	0	0	0	0	0	0	0	0	0	0
0	0	0	0	0	0	0	0	0	0	0	0	0	0	0	0	0	0	0	0	0	0	0	0	0	0	0	0	0	0	0
0	0	0	0	0	0	0	0	0	0	0	0	0	0	0	0	0	0	0	0	0	0	0	0	0	0	0	0	0	0	0
0	0	0	0	0	0	0	0	0	0	0	0	0	0	0	0	0	0	0	0	0	0	0	0	0	0	0	0	0	0	0
0	0	0	0	0	0	0	0	0	0	0	0	0	0	0	0	0	0	0	0	0	0	0	0	0	0	0	0	0	0	0
0	0	0	0	0	0	0	0	0	0	0	0	0	0	0	0	0	0	0	0	0	0	0	0	0	0	0	0	0	0	0
0	0	0	0	0	0	0	0	0	0	0	0	0	0	0	0	0	0	0	0	0	0	0	0	0	0	0	0	0	0	0
0	0	0	0	0	0	0	0	0	0	0	0	0	0	0	0	0	0	0	0	0	0	0	0	0	0	0	0	0	0	0
0	0	0	0	0	0	0	0	0	0	0	0	0	0	0	0	0	0	0	0	0	0	0	0	0	0	0	0	0	0	0
0	0	0	0	0	0	0	0	0	0	0	0	0	0	0	0	0	0	0	0	0	0	0	0	0	0	0	0	0	0	0
0	0	0	0	0	0	0	0	0	0	0	0	0	0	0	0	0	0	0	0	0	0	0	0	0	0	0	0	0	0	0
0	0	0	0	0	0	0	0	0	0	0	0	0	0	0	0	0	0	0	0	0	0	0	0	0	0	0	0	0	0	0
0	0	0	0	0	0	0	0	0	0	0	0	0	0	0	0	0	0	0	0	0	0	0	0	0	0	0	0	0	0	0
0	0	0	0	0	0	0	0	0	0	0	0	0	0	0	0	0	0	0	0	0	0	0	0	0	0	0	0	0	0	0
0	0	0	0	0	0	0	0	0	0	0	0	0	0	0	0	0	0	0	0	0	0	0	0	0	0	0	0	0	0	0
0	0	0	0	0	0	0	0	0	0	0	0	0	0	0	0	0	0	0	0	0	0	0	0	0	0	0	0	0	0	0
0	0	0	0	0	0	0	0	0	0	0	0	0	0	0	0	0	0	0	0	0	0	0	0	0	0	0	0	0	0	0
0	0	0	0	0	0	0	0	0	0	0	0	0	0	0	0	0	0	0	0	0	0	0	0	0	0	0	0	0	0	0
0	0	0	0	0	0	0	0	0	0	0	0	0	0	0	0	0	0	0	0	0	0	0	0	0	0	0	0	0	0	0
0	0	0	0	0	0	0	0	0	0	0	0	0	0	0	0	0	0	0	0	0	0	0	0	0	0	0	0	0	0	0
0	0	0	0	0	0	0	0	0	0	0	0	0	0	0	0	0	0	0	0	0	0	0	0	0	0	0	0	0	0	0
0	0	0	0	0	0	0	0	0	0	0	0	0	0	0	0	0	0	0	0	0	0	0	0	0	0	0	0	0	0	0
0	0	0	0	0	0	0	0	0	0	0	0	0	0	0	0	0	0	0	0	0	0	0	0	0	0	0	0	0	0	0
0	0	0	0	0	0	0	0	0	0	0	0	0	0	0	0	0	0	0	0	0	0	0	0	0	0	0	0	0	0	0
0	0	0	0	0	0	0	0	0	0	0	0	0	0	0	0	0	0	0	0	0	0	0	0	0	0	0	0	0	0	0
0	0	0	0	0	0	0	0	0	0	0	0	0	0	0	0	0	0	0	0	0	0	0	0	0	0	0	0	0	0	0
0	0	0	0	0	0	0	0	0	0	0	0	0	0	0	0	0	0	0	0	0	0	0	0	0	0	0	0	0	0	0
0	0	0	0	0	0	0	0	0	0	0	0	0	0	0	0	0	0	0	0	0	0	0	0	0	0	0	0	0	0	0
0	0	0	0	0	0	0	0	0	0	0	0	0	0	0	0	0	0	0	0	0	0	0	0	0	0	0	0	0	0	0
0	0	0	0	0	0	0	0	0	0	0	0	0	0	0	0	0	0	0	0	0	0	0	0	0	0	0	0	0	0	0
0	0	0	0	0	0	0	0	0	0	0	0	0	0	0	0	0	0	0	0	0	0	0	0	0	0	0	0	0	0	0
0	0	0	0	0	0	0	0	0	0	0	0	0	0	0	0	0	0	0	0	0	0	0	0	0	0	0	0	0	0	0
0	0	0	0	0	0	0	0	0	0	0	0	0	0	0	0	0	0	0	0	0	0	0	0	0	0	0	0	0	0	0
0	0	0	0	0	0	0	0	0	0	0	0	0	0	0	0	0	0	0	0	0	0	0	0	0	0	0	0	0	0	0
0	0	0	0	0	0	0	0	0	0	0	0	0	0	0	0	0	0	0	0	0	0	0	0	0	0	0	0	0	0	0
0	0	0	0	0	0	0	0	0	0	0	0	0	0	0	0	0	0	0	0	0	0	0	0	0	0	0	0	0	0	0
0	0	0	0	0	0	0	0	0	0	0	0	0	0	0	0	0	0	0	0	0	0	0	0	0	0	0	0	0	0	0
0	0	0	0	0	0	0	0	0	0	0	0	0	0	0	0	0	0	0	0	0	0	0	0	0	0	0	0	0	0	0
0	0	0	0	0	0	0	0	0	0	0	0	0	0	0	0	0	0	0	0	0	0	0	0	0	0	0	0	0	0	0
0	0	0	0	0	0	0	0	0	0	0	0	0	0	0	0	0	0	0	0	0	0	0	0	0	0	0	0	0	0	0
0	0	0	0	0	0	0	0	0	0	0	0	0	0	0	0	0	0	0	0	0	0	0	0	0	0	0	0	0	0	0
0	0	0	0	0	0	0	0	0	0	0	0	0	0	0	0	0	0	0	0	0	0	0	0	0	0	0	0	0	0	0
0	0	0	0	0	0	0	0	0	0	0	0	0	0	0	0	0	0	0	0	0	0	0	0	0	0	0	0	0	0	0
0	0	0	0	0	0	0	0	0	0	0	0	0	0	0	0	0	0	0	0	0	0	0	0	0	0	0	0	0	0	0
0	0	0	0	0	0	0	0	0	0	0	0	0	0	0	0	0	0	0	0	0	0	0	0	0	0	0	0	0	0	0
0	0	0	0	0	0	0	0	0	0	0	0	0	0	0	0	0	0	0	0	0	0	0	0	0	0	0	0	0	0	0
0	0	0	0	0	0	0	0	0	0	0	0	0	0	0	0	0	0	0	0	0	0	0	0	0	0	0	0	0	0	0
0	0	0	0	0	0	0	0	0	0	0	0	0	0	0	0	0	0	0	0	0	0	0	0	0	0	0	0	0	0	0
0	0	0	0	0	0	0	0	0	0	0	0	0	0	0	0	0	0	0	0	0	0	0	0	0	0	0	0	0	0	0
0	0	0	0	0	0	0	0	0	0	0	0	0	0	0	0	0	0	0	0	0	0	0	0	0	0	0	0	0	0	0
0	0	0	0	0	0	0	0	0	0	0	0	0	0	0	0	0	0	0	0	0	0	0	0	0	0	0	0	0	0	0
0	0	0	0	0	0	0	0	0	0	0	0	0	0	0	0	0	0	0	0	0	0	0	0	0	0	0	0	0	0	0
0	0	0	0	0	0	0	0	0	0	0	0	0	0	0	0	0	0	0	0	0	0	0	0	0	0	0	0	0	0	0
0	0	0	0	0	0	0	0	0	0	0	0	0	0	0	0	0	0	0	0	0	0	0	0	0	0	0	0	0	0	0
0	0	0	0	0	0	0	0	0	0	0	0	0	0	0	0	0	0	0	0	0	0	0	0	0	0	0	0	0	0	0
0	0	0	0	0	0	0	0	0	0	0	0	0	0	0	0	0	0	0	0	0	0	0	0	0	0	0	0	0	0	0
0	0	0	0	0	0	0	0	0	0	0	0	0	0	0	0	0	0	0	0	0	0	0	0	0	0	0	0	0	0	0
0	0	0	0	0	0	0	0	0	0	0	0	0	0	0	0	0	0	0	0	0	0	0	0	0	0	0	0	0	0	0
0	0	0	0	0	0	0	0	0	0	0	0	0	0	0	0	0	0	0	0	0	0	0	0	0	0	0	0	0	0	0
0	0	0	0	0	0	0	0	0	0	0	0	0	0	0	0	0	0	0	0	0	0	0	0	0	0	0	0	0	0	0
0	0	0	0	0	0	0	0	0	0	0	0	0	0	0	0	0	0	0	0	0	0	0	0	0	0	0	0	0	0	0
0	0	0	0	0	0	0	0	0	0	0	0	0	0	0	0	0	0	0	0	0	0	0	0	0	0	0	0	0	0	0
0	0	0	0	0	0	0	0	0	0	0	0	0	0	0	0	0	0	0	0	0	0	0	0	0	0	0	0	0	0	0
0	0	0	0	0	0	0	0	0	0	0	0	0	0	0	0	0	0	0	0	0	0	0	0	0	0	0	0	0	0	0
0	0	0	0	0	0	0	0	0	0	0	0	0	0	0	0	0	0	0	0	0	0	0	0	0	0	0	0	0	0	0
0	0	0	0	0	0	0	0	0	0	0	0	0	0	0	0	0	0	0	0	0	0	0	0	0	0	0	0	0	0	0
0	0	0	0	0	0	0	0	0	0	0	0	0	0	0	0	0	0	0	0	0	0	0	0	0	0	0	0	0	0	0
0	0	0	0	0	0	0	0	0	0	0	0	0	0	0	0	0	0	0	0	0	0	0	0	0	0	0	0	0	0	0
0	0	0	0	0	0	0	0	0	0	0	0	0	0	0	0	0	0	0	0	0	0	0	0	0	0	0	0	0	0	0
0	0	0	0	0	0	0	0	0	0	0	0	0	0	0	0	0	0	0	0	0	0	0	0	0	0	0	0	0	0	0
0	0	0	0	0	0	0	0	0	0	0	0	0	0	0	0	0	0	0	0	0	0	0	0	0	0	0	0	0	0	0
0	0	0	0	0	0	0	0	0	0	0	0	0	0	0	0	0	0	0	0	0	0	0	0	0	0	0	0	0	0	0
0	0	0	0	0	0	0	0	0	0	0	0	0	0	0	0	0	0	0	0	0	0	0	0	0	0	0	0	0	0	0
0	0	0	0	0	0	0	0	0	0	0	0	0	0	0	0	0	0	0	0	0	0	0	0	0	0	0	0	0	0	0
0	0	0	0	0	0	0	0	0	0	0	0	0	0	0	0	0	0	0	0	0	0	0	0	0	0	0	0	0	0	0
0	0	0	0	0	0	0	0	0	0	0	0	0	0	0	0	0	0	0	0	0	0	0	0	0	0	0	0	0	0	0
0	0	0	0	0	0	0	0	0	0	0	0	0	0	0	0	0	0	0	0	0	0	0	0	0	0	0	0	0	0	0
0	0	0	0	0	0	0	0	0	0	0	0	0	0	0	0	0	0	0	0	0	0	0	0	0	0	0	0	0	0	0
0	0	0	0	0	0	0	0	0	0	0	0	0	0	0	0	0	0	0	0	0	0	0	0	0	0	0	0	0	0	0
0	0	0	0	0	0	0	0	0	0	0	0	0	0	0	0	0	0	0	0	0	0	0	0	0	0	0	0	0	0	0
0	0	0	0	0	0	0	0	0	0	0	0	0	0	0	0	0	0	0	0	0	0	0	0	0	0	0	0	0	0	0
0	0	0	0	0	0	0	0	0	0	0	0	0	0	0	0	0	0	0	0	0	0	0	0	0	0	0	0	0	0	0
0	0	0	0	0	0	0	0	0	0	0	0	0	0	0	0	0	0	0	0	0	0	0	0	0	0	0	0	0	0	0
0	0	0	0	0	0	0	0	0	0	0	0	0	0	0	0	0	0	0	0	0	0	0	0	0	0	0	0	0	0	0
0	0	0	0	0	0	0	0	0	0	0	0	0	0	0	0	0	0	0	0	0	0	0	0	0	0	0	0	0	0	0
0	0	0	0	0	0	0	0	0	0	0	0	0	0	0	0	0	0	0	0	0	0	0	0	0	0	0	0	0	0	0
0	0	0	0	0	0	0	0	0	0	0	0	0	0	0	0	0	0	0	0	0	0	0	0	0	0	0	0	0	0	0
0	0	0	0	0	0	0	0	0	0	0	0	0	0	0	0	0	0	0	0	0	0	0	0	0	0	0	0	0	0	0
0	0	0	0	0	0	0	0	0	0	0	0	0	0	0	0	0	0	0	0	0	0	0	0	0	0	0	0	0	0	0
0	0	0	0	0	0	0	0	0	0	0	0	0	0	0	0	0	0	0	0	0	0	0	0	0	0	0	0	0	0	0
0	0	0	0	0	0	0	0	0	0	0	0	0	0	0	0	0	0	0	0	0	0	0	0	0	0	0	0	0	0	0
0	0	0	0	0	0	0	0	0	0	0	0	0	0	0	0	0	0	0	0	0	0	0	0	0	0	0	0	0	0	0
0	0	0	0	0	0	0	0	0	0	0	0	0	0	0	0	0	0	0	0	0	0	0	0	0	0	0	0	0	0	0
0	0	0	0	0	0	0	0	0	0	0	0	0	0	0	0	0	0	0	0	0	0	0	0	0	0	0	0	0	0	0
0	0	0	0	0	0	0	0	0	0	0	0	0	0	0	0	0	0	0	0	0	0	0	0	0	0	0	0	0	0	0
0	0	0	0	0	0	0	0	0	0	0	0	0	0	0	0	0	0	0	0	0	0	0	0	0	0	0	0	0	0	0
0	0	0	0	0	0	0	0	0	0	0	0	0	0	0	0	0	0	0	0	0	0	0	0	0	0	0	0	0	0	0
0	0	0	0	0	0	0	0	0	0	0	0	0	0	0	0	0	0	0	0	0	0	0	0	0	0	0	0	0	0	0
0	0	0	0	0	0	0	0	0	0	0	0	0	0	0	0	0	0	0	0	0	0	0	0	0	0	0	0	0	0	0
0	0	0	0	0	0	0	0	0	0	0	0	0	0	0	0	0	0	0	0	0	0	0	0	0	0	0	0	0	0	0
0	0	0	0	0	0	0	0	0	0	0	0	0	0	0	0	0	0	0	0	0	0	0	0	0	0	0	0	0	0	0
0	0	0	0	0	0	0	0	0	0	0	0	0	0	0	0	0	0	0	0	0	0	0	0	0	0	0	0	0	0	0
0	0	0	0	0	0	0	0	0	0	0	0	0	0	0	0	0	0	0	0	0	0	0	0	0	0	0	0	0	0	0
0	0	0	0	0	0	0	0	0	0	0	0	0	0	0	0	0	0	0	0	0	0	0	0	0	0	0	0	0	0	0
0	0	0	0	0	0	0	0	0	0	0	0	0	0	0	0	0	0	0	0	0	0	0	0	0	0	0	0	0	0	0
0	0	0	0	0	0	0	0	0	0	0	0	0	0	0	0	0	0	0	0	0	0	0	0	0	0	0	0	0	0	0
0	0	0	0	0	0	0	0	0	0	0	0	0	0	0	0	0	0	0	0	0	0	0	0	0	0	0	0	0	0	0
0	0	0	0	0	0	0	0	0	0	0	0	0	0	0	0	0	0	0	0	0	0	0	0	0	0	0	0	0	0	0
0	0	0	0	0	0	0	0	0	0	0	0	0	0	0	0	0	0	0	0	0	0	0	0	0	0	0	0	0	0	0
0	0	0	0	0	0	0	0	0	0	0	0	0	0	0	0	0	0	0	0	0	0	0	0	0	0	0	0	0	0	0
0	0	0	0	0	0	0	0	0	0	0	0	0	0	0	0	0	0	0	0	0	0	0	0	0	0	0	0	0	0	0
0	0	0	0	0	0	0	0	0	0	0	0	0	0	0	0	0	0	0	0	0	0	0	0	0	0	0	0	0	0	0
0	0	0	0	0	0	0	0	0	0	0	0	0	0	0	0	0	0	0	0	0	0	0	0	0	0	0	0	0	0	0
0	0	0	0	0	0	0	0	0	0	0	0	0	0	0	0	0	0	0	0	0	0	0	0	0	0	0	0	0	0	0
0	0	0	0	0	0	0	0	0	0	0	0	0	0	0	0	0	0	0	0	0	0	0	0	0	0	0	0	0	0	0
0	0	0	0	0	0	0	0	0	0	0	0	0	0	0	0	0	0	0	0	0	0	0	0	0	0	0	0	0	0	0
0	0	0	0	0	0	0	0	0	0	0	0	0	0	0	0	0	0	0	0	0	0	0	0	0	0	0	0	0	0	0
0	0	0	0	0	0	0	0	0	0	0	0	0	0	0	0	0	0	0	0	0	0	0	0	0	0	0	0	0	0	0
0	0	0	0	0	0	0	0	0	0	0	0	0	0	0	0	0	0	0	0	0	0	0	0	0	0	0	0	0	0	0
0	0	0	0	0	0	0	0	0	0	0	0	0	0	0	0	0	0	0	0	0	0	0	0	0	0	0	0	0	0	0
0	0	0	0	0	0	0	0	0	0	0	0	0	0	0	0	0	0	0	0	0	0	0	0	0	0	0	0	0	0	0
0	0	0	0	0	0	0	0	0	0	0	0	0	0	0	0	0	0	0	0	0	0	0	0	0	0	0	0	0	0	0
0	0	0	0	0	0	0	0	0	0	0	0	0	0	0	0	0	0	0	0	0	0	0	0	0	0	0	0	0	0	0
0	0	0	0	0	0	0	0	0	0	0	0	0	0	0	0	0	0	0	0	0	0	0	0	0	0	0	0	0	0	0
0	0	0	0	0	0	0	0	0	0	0	0	0	0	0	0	0	0	0	0	0	0	0	0	0	0	0	0	0	0	0
0	0	0	0	0	0	0	0	0	0	0	0	0	0	0	0	0	0	0	0	0	0	0	0	0	0	0	0	0	0	0
0	0	0	0	0	0	0	0	0	0	0	0	0	0	0	0	0	0	0	0	0	0	0	0	0	0	0	0	0	0	0
0	0	0	0	0	0	0	0	0	0	0	0	0	0	0	0	0	0	0	0	0	0	0	0	0	0	0	0	0	0	0
0	0	0	0	0	0	0	0	0	0	0	0	0	0	0	0	0	0	0	0	0	0	0	0	0	0	0	0	0	0	0
0	0	0	0	0	0	0	0	0	0	0	0	0	0	0	0	0	0	0	0	0	0	0	0	0	0	0	0	0	0	0
0	0	0	0	0	0	0	0	0	0	0	0	0	0	0	0	0	0	0	0	0	0	0	0	0	0	0	0	0	0	0
0	0	0	0	0	0	0	0	0	0	0	0	0	0	0	0	0	0	0	0	0	0	0	0	0	0	0	0	0	0	0
0	0	0	0	0	0	0	0	0	0	0	0	0	0	0	0	0	0	0	0	0	0	0	0	0	0	0	0	0	0	0
0	0	0	0	0	0	0	0	0	0	0	0	0	0	0	0	0	0	0	0	0	0	0	0	0	0	0	0	0	0	0
0	0	0	0	0	0	0	0	0	0	0	0	0	0	0	0	0	0	0	0	0	0	0	0	0	0	0	0	0	0	0
0	0	0	0	0	0	0	0	0	0	0	0	0	0	0	0	0	0	0	0	0	0	0	0	0	0	0	0	0	0	0
0	0	0	0	0	0	0	0	0	0	0	0	0	0	0	0	0	0	0	0	0	0	0	0	0	0	0	0	0	0	0
0	0	0	0	0	0	0	0	0	0	0	0	0	0	0	0	0	0	0	0	0	0	0	0	0	0	0	0	0	0	0
0	0	0	0	0	0	0	0	0	0	0	0	0	0	0	0	0	0	0	0	0	0	0	0	0	0	0	0	0	0	0
0	0	0	0	0	0	0	0	0	0	0	0	0	0	0	0	0	0	0	0	0	0	0	0	0	0	0	0	0	0	0
0	0	0	0	0	0	0	0	0	0	0	0	0	0	0	0	0	0	0	0	0	0	0	0	0	0	0	0	0	0	0
0	0	0	0	0	0	0	0	0	0	0	0	0	0	0	0	0	0	0	0	0	0	0	0	0	0	0	0	0	0	0
0	0	0	0	0	0	0	0	0	0	0	0	0	0	0	0	0	0	0	0	0	0	0	0	0	0	0	0	0	0	0
0	0	0	0	0	0	0	0	0	0	0	0	0	0	0	0	0	0	0	0	0	0	0	0	0	0	0	0	0	0	0
0	0	0	0	0	0	0	0	0	0	0	0	0	0	0	0	0	0	0	0	0	0	0	0	0	0	0	0	0	0	0
0	0	0	0	0	0	0	0	0	0	0	0	0	0	0	0	0	0	0	0	0	0	0	0	0	0	0	0	0	0	0
0	0	0	0	0	0	0	0	0	0	0	0	0	0	0	0	0	0	0	0	0	0	0	0	0	0	0	0	0	0	0
0	0	0	0	0	0	0	0	0	0	0	0	0	0	0	0	0	0	0	0	0	0	0	0	0	0	0	0	0	0	0
0	0	0	0	0	0	0	0	0	0	0	0	0	0	0	0	0	0	0	0	0	0	0	0	0	0	0	0	0	0	0
0	0	0	0	0	0	0	0	0	0	0	0	0	0	0	0	0	0	0	0	0	0	0	0	0	0	0	0	0	0	0
0	0	0	0	0	0	0	0	0	0	0	0	0	0	0	0	0	0	0	0	0	0	0	0	0	0	0	0	0	0	0
0	0	0	0	0	0	0	0	0	0	0	0	0	0	0	0	0	0	0	0	0	0	0	0	0	0	0	0	0	0	0
0	0	0	0	0	0	0	0	0	0	0	0	0	0	0	0	0	0	0	0	0	0	0	0	0	0	0	0	0	0	0
0	0	0	0	0	0	0	0	0	0	0	0	0	0	0	0	0	0	0	0	0	0	0	0	0	0	0	0	0	0	0
0	0	0	0	0	0	0	0	0	0	0	0	0	0	0	0	0	0	0	0	0	0	0	0	0	0	0	0	0	0	0
0	0	0	0	0	0	0	0	0	0	0	0	0	0	0	0	0	0	0	0	0	0	0	0	0	0	0	0	0	0	0
0	0	0	0	0	0	0	0	0	0	0	0	0	0	0	0	0	0	0	0	0	0	0	0	0	0	0	0	0	0	0
0	0	0	0	0	0	0	0	0	0	0	0	0	0	0	0	0	0	0	0	0	0	0	0	0	0	0	0	0	0	0
0	0	0	0	0	0	0	0	0	0	0	0	0	0	0	0	0	0	0	0	0	0	0	0	0	0	0	0	0	0	0
0	0	0	0	0	0	0	0	0	0	0	0	0	0	0	0	0	0	0	0	0	0	0	0	0	0	0	0	0	0	0
0	0	0	0	0	0	0	0	0	0	0	0	0	0	0	0	0	0	0	0	0	0	0	0	0	0	0	0	0	0	0
0	0	0	0	0	0	0	0	0	0	0	0	0	0	0	0	0	0	0	0	0	0	0	0	0	0	0	0	0	0	0
0	0	0	0	0	0	0	0	0	0	0	0	0	0	0	0	0	0	0	0	0	0	0	0	0	0	0	0	0	0	0
0	0	0	0	0	0	0	0	0	0	0	0	0	0	0	0	0	0	0	0	0	0	0	0	0	0	0	0	0	0	0
0	0	0	0	0	0	0	0	0	0	0	0	0	0	0	0	0	0	0	0	0	0	0	0	0	0	0	0	0	0	0
0	0	0	0	0	0	0	0	0	0	0	0	0	0	0	0	0	0	0	0	0	0	0	0	0	0	0	0	0	0	0
0	0	0	0	0	0	0	0	0	0	0	0	0	0	0	0	0	0	0	0	0	0	0	0	0	0	0	0	0	0	0
0	0	0	0	0	0	0	0	0	0	0	0	0	0	0	0	0	0	0	0	0	0	0	0	0	0	0	0	0	0	0
0	0	0	0	0	0	0	0	0	0	0	0	0	0	0	0	0	0	0	0	0	0	0	0	0	0	0	0	0	0	0
0	0	0	0	0	0	0	0	0	0	0	0	0	0	0	0	0	0	0	0	0	0	0	0	0	0	0	0	0	0	0
0	0	0	0	0	0	0	0	0	0	0	0	0	0	0	0	0	0	0	0	0	0	0	0	0	0	0	0	0	0	0
0	0	0	0	0	0	0	0	0	0	0	0	0	0	0	0	0	0	0	0	0	0	0	0	0	0	0	0	0	0	0
0	0	0	0	0	0	0	0	0	0	0	0	0	0	0	0	0	0	0	0	0	0	0	0	0	0	0	0	0	0	0
0	0	0	0	0	0	0	0	0	0	0	0	0	0	0	0	0	0	0	0	0	0	0	0	0	0	0	0	0	0	0
0	0	0	0	0	0	0	0	0	0	0	0	0	0	0	0	0	0	0	0	0	0	0	0	0	0	0	0	0	0	0
0	0	0	0	0	0	0	0	0	0	0	0	0	0	0	0	0	0	0	0	0	0	0	0	0	0	0	0	0	0	0
0	0	0	0	0	0	0	0	0	0	0	0	0	0	0	0	0	0	0	0	0	0	0	0	0	0	0	0	0	0	0
0	0	0	0	0	0	0	0	0	0	0	0	0	0	0	0	0	0	0	0	0	0	0	0	0	0	0	0	0	0	0
0	0	0	0	0	0	0	0	0	0	0	0	0	0	0	0	0	0	0	0	0	0	0	0	0	0	0	0	0	0	0
0	0	0	0	0	0	0	0	0	0	0	0	0	0	0	0	0	0	0	0	0	0	0	0	0	0	0	0	0	0	0
0	0	0	0	0	0	0	0	0	0	0	0	0	0	0	0	0	0	0	0	0	0	0	0	0	0	0	0	0	0	0
0	0	0	0	0	0	0	0	0	0	0	0	0	0	0	0	0	0	0	0	0	0	0	0	0	0	0	0	0	0	0
0	0	0	0	0	0	0	0	0	0	0	0	0	0	0	0	0	0	0	0	0	0	0	0	0	0	0	0	0	0	0
0	0	0	0	0	0	0	0	0	0	0	0	0	0	0	0	0	0	0	0	0	0	0	0	0	0	0	0	0	0	0
0	0	0	0	0	0	0	0	0	0	0	0	0	0	0	0	0	0	0	0	0	0	0	0	0	0	0	0	0	0	0
0	0	0	0	0	0	0	0	0	0	0	0	0	0	0	0	0	0	0	0	0	0	0	0	0	0	0	0	0	0	0
0	0	0	0	0	0	0	0	0	0	0	0	0	0	0	0	0	0	0	0	0	0	0	0	0	0	0	0	0	0	0
0	0	0	0	0	0	0	0	0	0	0	0	0	0	0	0	0	0	0	0	0	0	0	0	0	0	0	0	0	0	0
0	0	0	0	0	0	0	0	0	0	0	0	0	0	0	0	0	0	0	0	0	0	0	0	0	0	0	0	0	0	0
0	0	0	0	0	0	0	0	0	0	0	0	0	0	0	0	0	0	0	0	0	0	0	0	0	0	0	0	0	0	0
0	0	0	0	0	0	0	0	0	0	0	0	0	0	0	0	0	0	0	0	0	0	0	0	0	0	0	0	0	0	0
0	0	0	0	0	0	0	0	0	0	0	0	0	0	0	0	0	0	0	0	0	0	0	0	0	0	0	0	0	0	0
0	0	0	0	0	0	0	0	0	0	0	0	0	0	0	0	0	0	0	0	0	0	0	0	0	0	0	0	0	0	0
0	0	0	0	0	0	0	0	0	0	0	0	0	0	0	0	0	0	0	0	0	0	0	0	0	0	0	0	0	0	0
0	0	0	0	0	0	0	0	0	0	0	0	0	0	0	0	0	0	0	0	0	0	0	0	0	0	0	0	0	0	0
0	0	0	0	0	0	0	0	0	0	0	0	0	0	0	0	0	0	0	0	0	0	0	0	0	0	0	0	0	0	0
0	0	0	0	0	0	0	0	0	0	0	0	0	0	0	0	0	0	0	0	0	0	0	0	0	0	0	0	0	0	0
0	0	0	0	0	0	0	0	0	0	0	0	0	0	0	0	0	0	0	0	0	0	0	0	0	0	0	0	0	0	0
0	0	0	0	0	0	0	0	0	0	0	0	0	0	0	0	0	0	0	0	0	0	0	0	0	0	0	0	0	0	0
0	0	0	0	0	0	0	0	0	0	0	0	0	0	0	0	0	0	0	0	0	0	0	0	0	0	0	0	0	0	0
0	0	0	0	0	0	0	0	0	0	0	0	0	0	0	0	0	0	0	0	0	0	0	0	0	0	0	0	0	0	0
0	0	0	0	0	0	0	0	0	0	0	0	0	0	0	0	0	0	0	0	0	0	0	0	0	0	0	0	0	0	0
0	0	0	0	0	0	0	0	0	0	0	0	0	0	0	0	0	0	0	0	0	0	0	0	0	0	0	0	0	0	0
0	0	0	0	0	0	0	0	0	0	0	0	0	0	0	0	0	0	0	0	0	0	0	0	0	0	0	0	0	0	0
0	0	0	0	0	0	0	0	0	0	0	0	0	0	0	0	0	0	0	0	0	0	0	0	0	0	0	0	0	0	0
0	0	0	0	0	0	0	0	0	0	0	0	0	0	0	0	0	0	0	0	0	0	0	0	0	0	0	0	0	0	0
0	0	0	0	0	0	0	0	0	0	0	0	0	0	0	0	0	0	0	0	0	0	0	0	0	0	0	0	0	0	0
0	0	0	0	0	0	0	0	0	0	0	0	0	0	0	0	0	0	0	0	0	0	0	0	0	0	0	0	0	0	0
0	0	0	0	0	0	0	0	0	0	0	0	0	0	0	0	0	0	0	0	0	0	0	0	0	0	0	0	0	0	0
0	0	0	0	0	0	0	0	0	0	0	0	0	0	0	0	0	0	0	0	0	0	0	0	0	0	0	0	0	0	0
0	0	0	0	0	0	0	0	0	0	0	0	0	0	0	0	0	0	0	0	0	0	0	0	0	0	0	0	0	0	0
0	0	0	0	0	0	0	0	0	0	0	0	0	0	0	0	0	0	0	0	0	0	0	0	0	0	0	0	0	0	0
0	0	0	0	0	0	0	0	0	0	0	0	0	0	0	0	0	0	0	0	0	0	0	0	0	0	0	0	0	0	0
0	0	0	0	0	0	0	0	0	0	0	0	0	0	0	0	0	0	0	0	0	0	0	0	0	0	0	0	0	0	0
0	0	0	0	0	0	0	0	0	0	0	0	0	0	0	0	0	0	0	0	0	0	0	0	0	0	0	0	0	0	0
0	0	0	0	0	0	0	0	0	0	0	0	0	0	0	0	0	0	0	0	0	0	0	0	0	0	0	0	0	0	0
0	0	0	0	0	0	0	0	0	0	0	0	0	0	0	0	0	0	0	0	0	0	0	0	0	0	0	0	0	0	0
0	0	0	0	0	0	0	0	0	0	0	0	0	0	0	0	0	0	0	0	0	0	0	0	0	0	0	0	0	0	0
0	0	0	0	0	0	0	0	0	0	0	0	0	0	0	0	0	0	0	0	0	0	0	0	0	0	0	0	0	0	0
0	0	0	0	0	0	0	0	0	0	0	0	0	0	0	0	0	0	0	0	0	0	0	0	0	0	0	0	0	0	0
0	0	0	0	0	0	0	0	0	0	0	0	0	0	0	0	0	0	0	0	0	0	0	0	0	0	0	0	0	0	0
0	0	0	0	0	0	0	0	0	0	0	0	0	0	0	0	0	0	0	0	0	0	0	0	0	0	0	0	0	0	0
0	0	0	0	0	0	0	0	0	0	0	0	0	0	0	0	0	0	0	0	0	0	0	0	0	0	0	0	0	0	0
0	0	0	0	0	0	0	0	0	0	0	0	0	0	0	0	0	0	0	0	0	0	0	0	0	0	0	0	0	0	0
0	0	0	0	0	0	0	0	0	0	0	0	0	0	0	0	0	0	0	0	0	0	0	0	0	0	0	0	0	0	0
0	0	0	0	0	0	0	0	0	0	0	0	0	0	0	0	0	0	0	0	0	0	0	0	0	0	0	0	0	0	0
0	0	0	0	0	0	0	0	0	0	0	0	0	0	0	0	0	0	0	0	0	0	0	0	0	0	0	0	0	0	0
0	0	0	0	0	0	0	0	0	0	0	0	0	0	0	0	0	0	0	0	0	0	0	0	0	0	0	0	0	0	0
0	0	0	0	0	0	0	0	0	0	0	0	0	0	0	0	0	0	0	0	0	0	0	0	0	0	0	0	0	0	0
0	0	0	0	0	0	0	0	0	0	0	0	0	0	0	0	0	0	0	0	0	0	0	0	0	0	0	0	0	0	0
0	0	0	0	0	0	0	0	0	0	0	0	0	0	0	0	0	0	0	0	0	0	0	0	0	0	0	0	0	0	0
0	0	0	0	0	0	0	0	0	0	0	0	0	0	0	0	0	0	0	0	0	0	0	0	0	0	0	0	0	0	0
0	0	0	0	0	0	0	0	0	0	0	0	0	0	0	0	0	0	0	0	0	0	0	0	0	0	0	0	0	0	0
0	0	0	0	0	0	0	0	0	0	0	0	0	0	0	0	0	0	0	0	0	0	0	0	0	0	0	0	0	0	0
0	0	0	0	0	0	0	0	0	0	0	0	0	0	0	0	0	0	0	0	0	0	0	0	0	0	0	0	0	0	0
0	0	0	0	0	0	0	0	0	0	0	0	0	0	0	0	0	0	0	0	0	0	0	0	0	0	0	0	0	0	0
0	0	0	0	0	0	0	0	0	0	0	0	0	0	0	0	0	0	0	0	0	0	0	0	0	0	0	0	0	0	0
0	0	0	0	0	0	0	0	0	0	0	0	0	0	0	0	0	0	0	0	0	0	0	0	0	0	0	0	0	0	0
0	0	0	0	0	0	0	0	0	0	0	0	0	0	0	0	0	0	0	0	0	0	0	0	0	0	0	0	0	0	0
0	0	0	0	0	0	0	0	0	0	0	0	0	0	0	0	0	0	0	0	0	0	0	0	0	0	0	0	0	0	0
0	0	0	0	0	0	0	0	0	0	0	0	0	0	0	0	0	0	0	0	0	0	0	0	0	0	0	0	0	0	0
0	0	0	0	0	0	0	0	0	0	0	0	0	0	0	0	0	0	0	0	0	0	0	0	0	0	0	0	0	0	0
0	0	0	0	0	0	0	0	0	0	0	0	0	0	0	0	0	0	0	0	0	0	0	0	0	0	0	0	0	0	0
0	0	0	0	0	0	0	0	0	0	0	0	0	0	0	0	0	0	0	0	0	0	0	0	0	0	0	0	0	0	0
0	0	0	0	0	0	0	0	0	0	0	0	0	0	0	0	0	0	0	0	0	0	0	0	0	0	0	0	0	0	0
0	0	0	0	0	0	0	0	0	0	0	0	0	0	0	0	0	0	0	0	0	0	0	0	0	0	0	0	0	0	0
0	0	0	0	0	0	0	0	0	0	0	0	0	0	0	0	0	0	0	0	0	0	0	0	0	0	0	0	0	0	0
0	0	0	0	0	0	0	0	0	0	0	0	0	0	0	0	0	0	0	0	0	0	0	0	0	0	0	0	0	0	0
0	0	0	0	0	0	0	0	0	0	0	0	0	0	0	0	0	0	0	0	0	0	0	0	0	0	0	0	0	0	0
0	0	0	0	0	0	0	0	0	0	0	0	0	0	0	0	0	0	0	0	0	0	0	0	0	0	0	0	0	0	0
0	0	0	0	0	0	0	0	0	0	0	0	0	0	0	0	0	0	0	0	0	0	0	0	0	0	0	0	0	0	0
0	0	0	0	0	0	0	0	0	0	0	0	0	0	0	0	0	0	0	0	0	0	0	0	0	0	0	0	0	0	0
0	0	0	0	0	0	0	0	0	0	0	0	0	0	0	0	0	0	0	0	0	0	0	0	0	0	0	0	0	0	0
0	0	0	0	0	0	0	0	0	0	0	0	0	0	0	0	0	0	0	0	0	0	0	0	0	0	0	0	0	0	0
0	0	0	0	0	0	0	0	0	0	0	0	0	0	0	0	0	0	0	0	0	0	0	0	0	0	0	0	0	0	0
0	0	0	0	0	0	0	0	0	0	0	0	0	0	0	0	0	0	0	0	0	0	0	0	0	0	0	0	0	0	0
0	0	0	0	0	0	0	0	0	0	0	0	0	0	0	0	0	0	0	0	0	0	0	0	0	0	0	0	0	0	0
0	0	0	0	0	0	0	0	0	0	0	0	0	0	0	0	0	0	0	0	0	0	0	0	0	0	0	0	0	0	0
0	0	0	0	0	0	0	0	0	0	0	0	0	0	0	0	0	0	0	0	0	0	0	0	0	0	0	0	0	0	0
0	0	0	0	0	0	0	0	0	0	0	0	0	0	0	0	0	0	0	0	0	0	0	0	0	0	0	0	0	0	0
0	0	0	0	0	0	0	0	0	0	0	0	0	0	0	0	0	0	0	0	0	0	0	0	0	0	0	0	0	0	0
0	0	0	0	0	0	0	0	0	0	0	0	0	0	0	0	0	0	0	0	0	0	0	0	0	0	0	0	0	0	0
0	0	0	0	0	0	0	0	0	0	0	0	0	0	0	0	0	0	0	0	0	0	0	0	0	0	0	0	0	0	0
0	0	0	0	0	0	0	0	0	0	0	0	0	0	0	0	0	0	0	0	0	0	0	0	0	0	0	0	0	0	0
0	0	0	0	0	0	0	0	0	0	0	0	0	0	0	0	0	0	0	0	0	0	0	0	0	0	0	0	0	0	0
0	0	0	0	0	0	0	0	0	0	0	0	0	0	0	0	0	0	0	0	0	0	0	0	0	0	0	0	0	0	0
0	0	0	0	0	0	0	0	0	0	0	0	0	0	0	0	0	0	0	0	0	0	0	0	0	0	0	0	0	0	0
0	0	0	0	0	0	0	0	0	0	0	0	0	0	0	0	0	0	0	0	0	0	0	0	0	0	0	0	0	0	0
0	0	0	0	0	0	0	0	0	0	0	0	0	0	0	0	0	0	0	0	0	0	0	0	0	0	0	0	0	0	0
0	0	0	0	0	0	0	0	0	0	0	0	0	0	0	0	0	0	0	0	0	0	0	0	0	0	0	0	0	0	0
0	0	0	0	0	0	0	0	0	0	0	0	0	0	0	0	0	0	0	0	0	0	0	0	0	0	0	0	0	0	0
0	0	0	0	0	0	0	0	0	0	0	0	0	0	0	0	0	0	0	0	0	0	0	0	0	0	0	0	0	0	0
0	0	0	0	0	0	0	0	0	0	0	0	0	0	0	0	0	0	0	0	0	0	0	0	0	0	0	0	0	0	0
0	0	0	0	0	0	0	0	0	0	0	0	0	0	0	0	0	0	0	0	0	0	0	0	0	0	0	0	0	0	0
0	0	0	0	0	0	0	0	0	0	0	0	0	0	0	0	0	0	0	0	0	0	0	0	0	0	0	0	0	0	0
0	0	0	0	0	0	0	0	0	0	0	0	0	0	0	0	0	0	0	0	0	0	0	0	0	0	0	0	0	0	0
0	0	0	0	0	0	0	0	0	0	0	0	0	0	0	0	0	0	0	0	0	0	0	0	0	0	0	0	0	0	0
0	0	0	0	0	0	0	0	0	0	0	0	0	0	0	0	0	0	0	0	0	0	0	0	0	0	0	0	0	0	0
0	0	0	0	0	0	0	0	0	0	0	0	0	0	0	0	0	0	0	0	0	0	0	0	0	0	0	0	0	0	0
0	0	0	0	0	0	0	0	0	0	0	0	0	0	0	0	0	0	0	0	0	0	0	0	0	0	0	0	0	0	0
0	0	0	0	0	0	0	0	0	0	0	0	0	0	0	0	0	0	0	0	0	0	0	0	0	0	0	0	0	0	0
0	0	0	0	0	0	0	0	0	0	0	0	0	0	0	0	0	0	0	0	0	0	0	0	0	0	0	0	0	0	0
0	0	0	0	0	0	0	0	0	0	0	0	0	0	0	0	0	0	0	0	0	0	0	0	0	0	0	0	0	0	0
0	0	0	0	0	0	0	0	0	0	0	0	0	0	0	0	0	0	0	0	0	0	0	0	0	0	0	0	0	0	0
0	0	0	0	0	0	0	0	0	0	0	0	0	0	0	0	0	0	0	0	0	0	0	0	0	0	0	0	0	0	0
0	0	0	0	0	0	0	0	0	0	0	0	0	0	0	0	0	0	0	0	0	0	0	0	0	0	0	0	0	0	0
0	0	0	0	0	0	0	0	0	0	0	0	0	0	0	0	0	0	0	0	0	0	0	0	0	0	0	0	0	0	0
0	0	0	0	0	0	0	0	0	0	0	0	0	0	0	0	0	0	0	0	0	0	0	0	0	0	0	0	0	0	0
0	0	0	0	0	0	0	0	0	0	0	0	0	0	0	0	0	0	0	0	0	0	0	0	0	0	0	0	0	0	0
0	0	0	0	0	0	0	0	0	0	0	0	0	0	0	0	0	0	0	0	0	0	0	0	0	0	0	0	0	0	0
0	0	0	0	0	0	0	0	0	0	0	0	0	0	0	0	0	0	0	0	0	0	0	0	0	0	0	0	0	0	0
0	0	0	0	0	0	0	0	0	0	0	0	0	0	0	0	0	0	0	0	0	0	0	0	0	0	0	0	0	0	0
0	0	0	0	0	0	0	0	0	0	0	0	0	0	0	0	0	0	0	0	0	0	0	0	0	0	0	0	0	0	0
0	0	0	0	0	0	0	0	0	0	0	0	0	0	0	0	0	0	0	0	0	0	0	0	0	0	0	0	0	0	0
0	0	0	0	0	0	0	0	0	0	0	0	0	0	0	0	0	0	0	0	0	0	0	0	0	0	0	0	0	0	0
0	0	0	0	0	0	0	0	0	0	0	0	0	0	0	0	0	0	0	0	0	0	0	0	0	0	0	0	0	0	0
0	0	0	0	0	0	0	0	0	0	0	0	0	0	0	0	0	0	0	0	0	0	0	0	0	0	0	0	0	0	0
0	0	0	0	0	0	0	0	0	0	0	0	0	0	0	0	0	0	0	0	0	0	0	0	0	0	0	0	0	0	0
0	0	0	0	0	0	0	0	0	0	0	0	0	0	0	0	0	0	0	0	0	0	0	0	0	0	0	0	0	0	0
0	0	0	0	0	0	0	0	0	0	0	0	0	0	0	0	0	0	0	0	0	0	0	0	0	0	0	0	0	0	0
0	0	0	0	0	0	0	0	0	0	0	0	0	0	0	0	0	0	0	0	0	0	0	0	0	0	0	0	0	0	0
0	0	0	0	0	0	0	0	0	0	0	0	0	0	0	0	0	0	0	0	0	0	0	0	0	0	0	0	0	0	0
0	0	0	0	0	0	0	0	0	0	0	0	0	0	0	0	0	0	0	0	0	0	0	0	0	0	0	0	0	0	0
0	0	0	0	0	0	0	0	0	0	0	0	0	0	0	0	0	0	0	0	0	0	0	0	0	0	0	0	0	0	0
[truncated: 1,000 more rows]
