# Supplementary material for: A modified shuffled frog leaping algorithm with inertia weight
Source: Sci Rep. 2024 Feb 20;14:4146. doi: 10.1038/s41598-024-51306-1 (PMC11224354; doi:10.1038/s41598-024-51306-1)
Supplement: Supplementary file 1 — Supplementary Information. [file 41598_2024_51306_MOESM1_ESM.zip › data/F2/MSFLA_Q_8.xls]

## Sheet: Sheet1
0.113001	-0.00521803	-0.103123	0.010082	0.749972	0.0957679	-0.37899	0.209452	0.0791149	0.145316	0.0451826	-0.0448885	0.0762656	-0.0480759	0.210139	0.116008	-0.514634	0.106342	-0.219441	0.0976867	0.688943	-0.300829	-0.00847788	0.054296	0.00533297	-0.443753	0.134039	-0.0338704	0.0648412	-0.712896	5.81598
0.00356645	0.010657	-0.200055	0.00901539	-0.00928748	0.00682814	0.00181969	-0.0157723	-0.0422177	0.0123976	-0.00783577	0.00122707	-0.0197357	0.00671745	0.00238871	-0.00294906	0.00547242	0.0220543	0.00138228	0.021597	-0.00144101	-0.00521092	-0.0120328	0.0186758	0.0450386	0.00221345	-0.00571495	-0.000339371	-0.0207514	-0.00511318	0.519508
9.83157e-05	-0.000266649	-0.000128584	0.00112731	4.01716e-05	4.06114e-05	0.00366454	0.0006223	0.00149037	-0.00318371	-0.000118059	-0.000854467	-0.000378774	-6.67499e-05	-0.000656727	0.000514904	-0.00458262	0.000966286	-0.000986496	0.000422502	0.00953939	-0.000221866	-0.00675267	0.00198173	0.00139145	0.000460642	8.43453e-05	4.63224e-05	-0.00318957	0.00140281	0.0452809
5.40057e-05	2.26641e-05	7.61949e-05	-0.000205017	-0.000252327	-1.1338e-05	3.35467e-05	1.35546e-06	-3.77389e-05	-6.53029e-05	-4.14025e-05	-0.000616523	-6.46441e-05	5.77443e-05	0.000584859	3.98632e-05	4.59302e-05	-2.73447e-06	0.000435079	4.33373e-06	0.000191156	-4.66584e-05	-6.88809e-06	-0.000189934	-0.000151747	-7.06679e-05	-0.00028404	7.24101e-05	-3.55696e-06	-0.000326142	0.00399581
-4.46947e-05	3.74815e-05	2.1441e-05	-1.88417e-05	-2.74804e-06	1.3727e-05	-8.88772e-08	8.11685e-06	1.27741e-06	-8.48144e-06	-4.80316e-06	-2.42548e-06	6.62463e-05	4.33615e-06	6.54875e-06	7.88421e-06	-8.71854e-08	-7.63225e-06	1.82364e-05	-2.04405e-06	9.50816e-06	-3.08794e-06	-6.14024e-05	5.61526e-06	5.02507e-05	-4.79287e-06	-5.695e-05	-2.07919e-05	3.38079e-06	-1.81798e-07	0.000493104
-3.14718e-06	1.51731e-07	2.53941e-07	-2.75557e-07	-1.58211e-07	-2.48055e-06	1.99125e-06	5.15779e-07	-3.00487e-07	-3.71968e-06	9.66844e-08	-5.55061e-07	-6.67025e-07	-6.7176e-07	-1.2606e-06	-6.19897e-07	-7.09683e-07	1.60272e-06	3.70519e-07	2.85535e-07	-3.49711e-07	1.40008e-07	-1.23562e-06	6.62403e-07	-1.04751e-06	-1.38558e-06	3.89318e-06	1.0489e-08	-3.57691e-07	-3.70039e-08	2.8953e-05
9.48334e-09	4.90933e-07	-1.34278e-07	2.36764e-08	2.56565e-08	2.46676e-08	4.29679e-09	-6.23562e-08	1.52773e-07	-3.32308e-08	4.44809e-08	-5.58623e-09	1.16803e-07	5.26823e-08	-1.81019e-08	-4.63639e-08	-1.97092e-08	7.78511e-08	3.52615e-08	2.53335e-07	7.65238e-08	-2.89057e-08	1.9297e-08	4.36131e-08	1.6443e-07	5.64358e-07	1.24661e-07	7.72465e-08	2.7277e-08	1.50266e-10	2.75799e-06
-4.45186e-09	-1.40973e-08	-3.86578e-09	1.52895e-10	-1.62933e-10	-1.58053e-08	-1.06239e-08	-9.57228e-09	-4.99686e-09	-3.93775e-10	-2.16074e-09	-2.08238e-08	6.20197e-10	-8.40719e-11	2.63459e-09	-1.20736e-07	4.10485e-09	8.50163e-08	-8.17252e-10	-2.26662e-08	-1.01777e-08	2.78128e-10	-2.6184e-09	2.08896e-08	-2.57014e-09	1.64021e-09	6.39392e-11	2.82372e-09	1.13649e-08	-1.39903e-08	3.90204e-07
5.79437e-10	-3.88766e-10	4.73962e-10	-2.94828e-10	3.02396e-10	-1.08046e-09	6.96748e-10	3.10915e-10	2.01463e-10	8.16364e-11	4.71776e-10	-9.71632e-10	-3.33391e-11	5.3737e-10	-1.95354e-09	1.47308e-09	1.74151e-11	5.27617e-10	-3.55197e-09	-4.29806e-09	-6.16931e-11	-3.85952e-12	1.12428e-09	-5.60558e-10	2.03855e-10	1.09033e-09	6.13903e-10	5.6334e-10	1.60923e-10	-1.2332e-11	2.26415e-08
2.06112e-10	1.25613e-11	2.04798e-11	-7.47673e-11	-2.01925e-11	-7.55837e-11	-3.15298e-10	-1.79659e-11	5.11002e-11	4.02972e-12	6.03813e-11	-3.99138e-10	-9.47936e-11	9.09505e-11	1.68351e-11	7.60532e-12	-1.93556e-11	5.00479e-11	-3.10936e-10	-7.43147e-12	1.26087e-10	-1.36318e-11	5.15528e-11	-1.37185e-10	-1.7277e-10	1.94468e-10	-5.43543e-10	-2.61039e-12	1.11633e-12	-8.74183e-11	3.18595e-09
-3.00966e-12	-3.40689e-13	-2.38701e-12	3.76996e-12	-5.60387e-13	9.0429e-12	-3.1638e-12	-3.4897e-12	4.04116e-12	3.6496e-12	6.08243e-11	-2.51963e-11	-7.95956e-12	-4.90061e-13	-9.99083e-12	1.3314e-12	-2.50045e-12	6.15443e-12	-6.66361e-12	2.23609e-12	-1.93919e-12	1.3412e-12	4.20999e-12	-8.12135e-12	-1.04188e-12	9.32419e-12	4.20857e-12	-2.73816e-11	5.63404e-12	2.29758e-13	2.20234e-10
-6.28828e-13	-4.25268e-13	-1.14556e-14	-7.20945e-14	-4.6303e-13	4.61585e-15	-7.83721e-14	5.80555e-12	1.97746e-13	-4.17086e-14	7.04566e-13	8.31084e-14	-1.01744e-13	-1.47022e-12	-7.22374e-13	1.74812e-13	5.18748e-13	-2.55165e-14	1.23656e-12	-4.44875e-13	6.56196e-13	-8.0582e-14	-3.79683e-14	2.86203e-13	5.04174e-14	2.44688e-13	-1.4851e-12	-8.66296e-13	9.79593e-15	-1.28475e-14	1.69413e-11
-4.94584e-14	7.41938e-14	3.53831e-15	1.07046e-13	2.2439e-14	1.65485e-14	4.97444e-14	2.73256e-13	1.05953e-15	1.71132e-13	2.00685e-15	-1.52892e-14	-1.34681e-13	5.11461e-14	-3.56752e-14	-7.70918e-15	3.68685e-15	7.60488e-16	-1.37126e-14	-3.51802e-14	-5.29693e-14	-7.01759e-14	1.19441e-15	1.51258e-13	6.78158e-15	-1.36419e-13	-2.6318e-13	-1.71933e-14	-2.04587e-13	3.10435e-13	2.28246e-12
-8.62538e-15	2.6459e-15	-9.59987e-15	-3.08916e-15	-3.92297e-16	-7.04761e-15	6.6244e-15	8.84373e-15	-1.31958e-14	1.78223e-15	-3.70419e-15	-1.80746e-14	-1.87109e-15	9.26747e-16	5.21319e-16	-6.48806e-15	-1.03083e-14	-1.03077e-14	-1.60038e-15	-5.29998e-15	-8.67155e-16	-1.45515e-14	3.40056e-15	-2.10614e-15	-1.16953e-14	-1.02403e-14	-2.02807e-15	-1.31442e-14	1.30953e-15	-2.88916e-15	1.83181e-13
-3.42228e-16	9.43249e-17	1.7852e-15	1.85555e-16	1.04609e-15	2.35976e-17	7.72118e-16	1.19202e-17	-1.62904e-16	2.13014e-16	6.39359e-16	-8.43103e-16	9.95666e-17	3.89943e-16	7.56372e-17	2.12313e-16	-9.96482e-16	-3.15203e-15	1.08091e-15	4.30974e-16	1.1659e-16	3.18313e-16	1.45964e-16	1.25376e-16	-5.05863e-17	1.00071e-15	-1.5097e-15	1.83042e-16	-5.34286e-16	-1.42595e-15	1.79678e-14
-1.05188e-16	-4.09822e-18	1.41422e-18	5.40349e-17	-4.1045e-18	8.95909e-19	-4.7348e-17	2.01051e-16	9.60942e-17	-6.85985e-17	2.81252e-17	-1.52378e-17	2.51668e-17	-4.35455e-17	3.50363e-18	-9.23322e-18	1.89499e-17	8.91273e-18	2.68701e-17	2.77311e-16	5.88397e-17	-8.403e-18	1.58297e-17	1.98681e-17	-1.27204e-17	4.18439e-17	-1.03168e-17	-1.52517e-17	-1.79763e-17	6.41723e-17	1.30491e-15
4.77518e-18	-4.78716e-19	-1.70847e-19	-1.07761e-18	-5.10763e-19	1.03016e-19	4.50398e-18	-1.93097e-20	5.49024e-18	-7.0359e-18	-1.10302e-18	2.18283e-17	-1.52978e-18	-6.08131e-19	-2.88325e-18	-5.34684e-18	-2.09678e-19	-3.6643e-19	-1.20093e-17	1.37342e-19	-2.40248e-18	-1.3795e-18	-9.73902e-19	5.62164e-19	1.25583e-17	1.66813e-18	-1.33894e-17	-7.76872e-18	-1.08387e-18	1.47779e-18	1.13452e-16
-6.66246e-21	4.58039e-19	-3.0198e-19	-3.27066e-19	-1.68447e-19	2.43883e-18	-6.7049e-20	3.68267e-19	-5.60189e-20	-7.48716e-19	2.54602e-20	3.39597e-19	-2.03883e-19	-7.41629e-20	-2.1363e-20	-1.25262e-18	-3.00022e-18	5.05632e-19	2.59341e-19	-3.76817e-19	3.86793e-20	2.55171e-19	2.75667e-19	4.45931e-19	-2.46128e-20	4.69499e-20	1.30525e-20	4.95891e-20	-5.51301e-19	-1.212e-19	1.28223e-17
9.34576e-20	-6.01874e-20	-1.93367e-21	1.58879e-20	4.68235e-20	-1.75475e-20	-6.61785e-20	1.73805e-19	6.19899e-21	5.50388e-21	4.47221e-22	1.77355e-20	1.22426e-19	4.66723e-20	3.01698e-21	-3.18683e-20	3.93536e-21	1.75358e-20	1.00911e-21	-5.30003e-21	5.70664e-21	-5.42387e-20	1.1682e-21	1.67687e-20	-4.7291e-20	-2.09143e-20	-4.68826e-20	1.47211e-20	-9.36521e-21	-3.80384e-21	9.58331e-19
-1.66918e-21	6.15774e-22	-7.57955e-21	9.0387e-25	5.24238e-21	-4.24339e-21	4.15386e-22	-1.45689e-23	1.59819e-21	4.51556e-23	-8.78404e-21	2.42997e-21	1.10997e-20	1.51496e-22	3.08e-22	9.56277e-22	4.73069e-21	1.96954e-21	2.6683e-23	2.13476e-21	-1.74214e-20	-2.33945e-21	-1.79786e-22	-2.12873e-21	-3.06806e-23	-1.4416e-22	-2.95569e-21	-2.33914e-20	-6.62716e-21	-6.7638e-21	1.15998e-19
2.25416e-24	3.71958e-22	4.86212e-23	1.12789e-23	2.91239e-22	-8.93391e-23	2.50254e-21	-8.6282e-23	2.19133e-22	-9.70684e-23	-1.54687e-22	1.23471e-22	2.1647e-23	-3.82459e-25	2.85786e-23	2.37718e-22	6.00364e-23	-4.64854e-22	1.08294e-23	-9.46851e-23	2.05225e-22	-6.02058e-22	1.13666e-21	4.11196e-23	-4.13031e-23	-2.19946e-22	6.92093e-22	-3.32475e-22	-2.34051e-22	2.10698e-22	8.63224e-21
5.18371e-24	1.5394e-24	1.32792e-22	-3.19572e-23	-6.77372e-25	-1.39892e-23	-7.31231e-23	5.39195e-24	6.1254e-24	5.77758e-23	-5.60872e-23	-5.55892e-23	-1.31583e-22	-2.77373e-23	-1.04102e-22	2.0347e-24	5.78484e-24	4.96995e-23	4.8328e-24	9.09818e-24	-2.22099e-23	1.56001e-22	-6.70414e-24	-7.53431e-23	7.74971e-23	-2.67618e-24	-3.48118e-24	-1.06349e-23	9.31275e-24	-2.05642e-24	1.14102e-21
1.83103e-24	5.84602e-25	-6.14523e-24	-5.71503e-25	-1.11126e-25	2.13811e-24	-1.52774e-23	-7.02039e-24	2.32934e-25	9.25538e-24	-3.36291e-24	1.17374e-24	-8.35594e-24	2.59344e-24	-4.72203e-25	-3.55492e-24	1.11799e-23	3.1364e-24	-3.88994e-24	1.32783e-24	2.52712e-24	-7.58021e-24	-3.7296e-24	-9.75863e-24	5.84373e-25	4.6374e-24	7.18422e-24	-1.5834e-24	4.14919e-26	7.39486e-24	1.27236e-22
6.2849e-25	-5.22475e-27	-4.74069e-25	3.89839e-26	-5.35545e-26	7.19215e-26	3.82457e-26	-7.87708e-25	-1.44519e-26	-1.262e-25	6.8757e-25	6.1689e-26	-6.76889e-25	-2.02016e-27	1.69226e-24	-4.85539e-27	-2.74625e-25	2.45641e-25	9.64828e-25	1.93048e-26	1.03037e-25	1.42963e-25	-5.63952e-25	1.04113e-25	-1.5737e-26	1.75901e-26	-1.22608e-25	1.40663e-25	-3.13057e-25	1.99655e-25	8.59191e-24
-1.54177e-26	1.53629e-25	7.79789e-28	-1.22782e-26	4.31025e-27	-3.26562e-27	-9.32672e-27	3.65317e-27	-1.07318e-26	8.47872e-27	-1.55935e-26	-5.25215e-26	-1.67378e-26	1.44695e-27	-3.04437e-27	-3.57837e-26	1.93783e-26	-1.93771e-28	1.29105e-26	3.79695e-27	-3.65408e-27	1.05442e-26	-3.00563e-27	-1.47995e-26	8.59412e-26	1.82236e-26	-3.05455e-25	-4.33288e-27	4.87523e-26	3.22104e-27	8.81208e-25
-1.26362e-26	-1.82643e-27	5.73099e-28	-4.09991e-28	-7.44193e-27	2.85312e-27	1.31719e-27	3.40483e-27	-7.20379e-27	6.60607e-27	-3.18792e-28	-2.3527e-27	1.57159e-27	3.06158e-27	-1.33204e-27	2.15925e-28	8.61256e-27	1.20338e-27	3.93098e-27	-9.25732e-28	6.85168e-27	-4.79965e-28	-4.84578e-28	1.5327e-27	1.5947e-27	3.75768e-27	2.50984e-27	2.034e-28	-7.20313e-27	8.77493e-29	9.25034e-26
1.06246e-28	1.64946e-28	-3.28397e-29	3.57934e-29	-4.96876e-29	-3.69942e-28	-2.93222e-28	-2.33179e-28	-1.48703e-29	-2.1224e-27	9.54756e-29	2.30555e-29	-1.25128e-28	1.57232e-28	4.10157e-29	2.18379e-28	-4.15085e-29	1.53776e-29	-8.24029e-29	6.555e-29	4.39479e-29	-6.78849e-28	-7.58131e-30	6.08322e-28	9.7243e-29	5.44488e-28	-6.45995e-28	-2.57453e-28	2.19216e-28	1.63155e-29	7.40766e-27
-1.09737e-29	-8.27329e-30	-3.41836e-31	5.3488e-30	2.23852e-29	1.90633e-29	4.16968e-30	2.37357e-29	1.08299e-29	-3.08141e-29	-1.35099e-29	-8.62447e-30	-7.42791e-30	1.27936e-28	-4.01289e-30	-1.19194e-29	-3.48019e-30	2.02653e-29	2.16743e-29	2.90815e-29	-1.09622e-28	2.0106e-29	1.08412e-29	2.51236e-29	8.42508e-30	-1.24829e-29	-7.50714e-29	-1.8397e-29	-1.03344e-29	-1.10167e-29	6.85288e-28
4.23366e-31	-1.73928e-30	-6.84942e-31	-7.76225e-32	-1.66092e-30	-7.54131e-30	1.50367e-30	-1.06927e-29	-4.89826e-31	1.14487e-31	-8.32127e-32	-4.62526e-31	2.47721e-30	-4.68956e-31	5.14515e-31	-1.52756e-30	4.27027e-31	9.27181e-30	-9.05094e-31	3.26842e-32	-1.73108e-31	1.00056e-29	1.90247e-31	2.25432e-30	2.02577e-31	1.64817e-30	9.92169e-30	3.22347e-30	3.49084e-31	-4.20989e-30	7.32769e-29
4.04351e-31	1.08519e-31	-8.57509e-32	2.42462e-32	-4.90269e-32	-1.04071e-32	-1.81729e-31	2.05227e-32	2.50457e-31	-1.45154e-32	5.58484e-31	-2.34799e-31	-1.58725e-31	-3.69902e-32	-3.55828e-31	5.09796e-31	-3.69017e-32	-4.5875e-33	-1.27247e-31	3.50383e-31	2.08903e-31	2.68634e-31	7.71559e-31	3.34913e-32	9.48757e-32	-5.80616e-32	-6.20857e-31	-1.77458e-31	1.03575e-31	-3.75442e-32	5.89823e-30
1.39038e-32	3.09575e-32	6.36528e-33	1.08461e-32	7.27729e-33	6.34199e-33	9.54144e-34	1.38215e-32	-3.54631e-33	1.05281e-32	-1.3367e-33	1.85833e-33	3.27501e-33	-3.86311e-32	-5.69194e-32	1.73181e-32	-1.42066e-33	-4.71806e-33	2.99052e-32	-5.99474e-32	1.03407e-32	4.41703e-32	-1.29712e-32	-5.93341e-33	3.1427e-34	1.08798e-33	-6.97007e-32	1.26253e-33	6.11642e-33	-7.18906e-34	4.72488e-31
-4.34111e-33	3.63137e-33	-1.54175e-33	1.15394e-33	-7.81028e-36	1.24273e-34	-1.90539e-33	8.94258e-33	4.28914e-35	-3.75248e-34	-1.1288e-34	4.83293e-34	1.39492e-33	4.06702e-34	1.86578e-33	-1.68984e-33	2.36745e-35	8.54219e-35	-5.27093e-33	9.50917e-35	-1.48494e-33	-1.14233e-33	1.59319e-35	1.01506e-34	-7.1643e-33	9.49549e-35	-1.39207e-34	-8.47154e-34	7.04598e-34	2.40994e-35	4.52139e-32
3.72387e-35	-4.68313e-35	-4.07947e-35	-1.82283e-34	6.7369e-36	-4.86388e-35	-3.03742e-34	-1.43152e-34	-2.1481e-35	-1.78337e-35	-1.5077e-35	-1.0747e-34	-3.14792e-34	1.16101e-36	-1.97886e-34	3.54456e-35	3.30493e-36	-8.32153e-34	6.3511e-35	1.64976e-35	4.14938e-34	-1.17177e-34	8.58735e-36	-1.00097e-34	-2.71488e-34	-1.29003e-34	5.27697e-35	1.20642e-35	-2.20746e-34	-1.95569e-34	3.95847e-33
1.08282e-35	-3.77886e-36	-7.60051e-36	-1.35177e-35	-5.74566e-36	-2.15434e-36	6.18413e-37	2.42344e-36	7.23264e-36	4.20677e-35	-6.98839e-36	1.0595e-35	1.11841e-36	-2.58076e-35	1.19843e-35	-3.36479e-35	-5.54437e-37	-2.24252e-36	1.13738e-35	2.84302e-36	-3.96717e-38	1.23928e-35	-7.61551e-36	2.24981e-35	-2.22109e-36	4.61259e-36	1.10588e-35	6.54379e-35	-1.15081e-35	3.05244e-35	3.71032e-34
-1.02609e-36	-2.40347e-36	-8.36516e-38	1.79568e-36	5.02289e-37	-1.678e-37	1.44629e-37	-1.79052e-36	3.12741e-36	2.57337e-36	1.02124e-37	-1.67787e-38	-4.05424e-36	-1.02718e-36	-1.9124e-36	-1.46374e-36	-3.66809e-36	-2.25034e-37	1.7806e-36	1.59115e-36	9.64317e-37	3.53352e-38	2.59475e-36	1.53957e-36	-4.96468e-36	-2.56993e-36	5.42903e-38	7.46334e-37	-6.00528e-37	4.9126e-37	4.40172e-35
-1.26707e-37	1.7941e-38	-9.7439e-39	-5.03908e-39	1.97621e-37	1.1248e-37	-4.24608e-37	5.28449e-38	-1.09378e-37	-3.50141e-39	-2.67611e-38	-1.14112e-37	1.11011e-38	-2.00089e-37	-4.05899e-37	7.42481e-38	2.04283e-38	1.1419e-37	-7.38624e-37	1.22035e-37	6.5145e-38	-2.6295e-38	-1.25578e-37	1.04901e-38	-3.11069e-37	1.26904e-38	-1.24931e-38	-3.76767e-38	5.21171e-38	4.29736e-37	3.97064e-36
-3.70248e-39	3.90667e-39	1.16414e-39	5.77762e-39	-2.22908e-38	3.96365e-40	1.60802e-38	5.31494e-39	-1.66092e-38	3.06447e-38	-6.12272e-39	-2.48544e-38	-6.82801e-39	5.82368e-40	-2.23421e-41	-1.9909e-38	1.48424e-39	3.33673e-38	4.4981e-39	4.01467e-39	-2.16935e-38	-3.34905e-38	9.06558e-39	2.54435e-40	1.05443e-38	-6.25698e-39	1.31054e-39	-6.55929e-40	2.57731e-39	-8.9438e-39	3.02363e-37
-9.16201e-41	-9.09241e-40	1.99834e-39	-1.45083e-40	-7.21882e-40	-2.1753e-40	3.9753e-40	-8.99486e-40	-1.52302e-40	3.82199e-39	3.18949e-39	6.18758e-40	2.34268e-40	4.10645e-40	-1.04688e-39	-3.6722e-39	6.43619e-40	-1.85349e-40	7.81563e-41	1.27629e-40	1.18098e-40	-3.51058e-40	8.24752e-41	2.75421e-41	2.28974e-39	-4.83453e-40	1.72158e-40	1.05179e-40	5.53329e-40	3.04214e-40	2.40492e-38
-2.15458e-41	-6.19876e-41	-9.80833e-41	4.64453e-41	3.69737e-42	1.68464e-40	2.97711e-40	1.54176e-40	-4.68124e-41	-3.47155e-41	2.69975e-41	6.5463e-41	8.3296e-42	-6.22022e-41	2.95968e-40	-2.72038e-40	-2.41604e-41	1.48698e-41	-1.70207e-40	1.62869e-41	6.05652e-41	1.52466e-40	-8.15573e-41	3.88309e-41	-1.32389e-40	-2.70569e-40	2.60304e-41	9.19474e-41	2.85981e-41	1.06864e-41	2.7838e-39
-1.18558e-42	8.05139e-42	-8.24835e-42	1.34999e-41	9.09251e-43	2.03627e-42	-2.38822e-41	1.50447e-42	-6.76621e-42	1.55184e-41	5.97917e-42	2.31801e-42	-5.34221e-42	-4.29914e-43	2.53185e-41	5.2427e-43	6.66195e-42	1.34599e-41	4.80576e-42	-8.81012e-42	-5.17663e-42	-8.59478e-42	-2.76693e-41	-1.3528e-42	-2.19842e-42	-1.83453e-43	2.07253e-41	-3.71018e-42	2.20506e-42	-7.89066e-42	2.34958e-40
-2.97504e-43	-4.95145e-43	4.33506e-45	1.02773e-43	5.78629e-43	1.93276e-43	8.94959e-43	8.76998e-43	1.49695e-42	1.91743e-42	9.3576e-43	9.81253e-43	-1.43226e-42	-8.34578e-45	2.02641e-42	1.16795e-43	1.62032e-44	3.71386e-43	7.59208e-44	6.85207e-44	7.96801e-43	-3.86023e-43	5.4557e-43	8.06435e-44	-1.06357e-42	-1.48912e-43	-5.29714e-43	2.26852e-42	2.00312e-42	1.09984e-42	2.18136e-41
3.53037e-45	-5.81981e-43	-5.97417e-45	1.60323e-43	-2.46514e-44	3.9511e-44	-8.25676e-44	-3.32383e-44	1.79981e-44	1.3287e-44	4.75464e-45	-1.38908e-44	1.08261e-43	-2.16045e-43	-4.44137e-44	4.61147e-44	1.36244e-45	-1.39292e-43	-1.91938e-43	-3.16805e-44	6.47242e-45	-5.43699e-45	6.92451e-46	6.35623e-45	-1.52778e-44	1.30146e-44	-4.84633e-44	1.806e-44	-2.5903e-43	-4.33072e-44	2.17693e-42
-1.97337e-44	-8.65047e-46	-5.03955e-45	-1.21015e-45	4.83254e-45	-4.59581e-44	-9.64966e-45	2.17863e-45	-6.38631e-45	8.34206e-45	8.41254e-47	-2.15962e-44	9.96025e-46	-2.3035e-45	-2.73554e-45	-2.33114e-45	9.55929e-45	-1.41231e-44	3.65903e-45	3.86427e-45	-1.24595e-45	-1.18672e-45	-2.06528e-45	2.61086e-45	-1.11971e-45	1.86821e-45	-2.99229e-45	-3.0122e-46	1.30094e-44	1.26467e-45	1.93112e-43
-1.05887e-46	-7.46873e-47	5.55795e-47	6.04944e-48	3.56928e-47	6.57737e-47	-3.28836e-46	3.13022e-46	-8.49396e-46	1.91396e-46	1.25506e-46	5.54342e-47	3.99036e-46	1.6606e-46	-2.20915e-46	2.01929e-47	-2.40299e-46	-2.88445e-46	4.20069e-46	5.12446e-46	4.39175e-46	-8.97176e-46	-8.94998e-47	3.2198e-46	7.34231e-46	2.70779e-46	-1.09274e-46	-1.35236e-46	1.7763e-46	-3.34997e-45	1.09997e-44
-1.20869e-46	5.71329e-48	-1.36264e-46	1.84489e-47	3.77349e-47	-7.42206e-47	-1.03763e-47	-5.74952e-47	-1.65557e-47	1.66915e-47	-7.36561e-48	1.0486e-47	-2.64622e-47	1.75999e-46	-9.50948e-47	-1.18798e-46	1.72448e-47	-3.48405e-47	-5.41281e-47	-1.40116e-46	-1.96602e-48	-3.03433e-47	6.35559e-47	2.57033e-47	-1.05654e-47	3.99614e-47	3.18434e-47	-2.28569e-49	3.64753e-48	9.5805e-47	1.47852e-45
1.0609e-47	-1.98608e-47	3.84383e-48	-1.02552e-47	9.40864e-49	6.38835e-49	-1.49282e-48	-1.03311e-48	-3.28401e-49	-3.38942e-49	1.28527e-48	-6.64485e-49	-4.37787e-48	2.80968e-49	-7.52482e-48	7.80834e-48	1.29319e-49	-1.38402e-48	1.98447e-47	-1.06958e-48	5.58509e-48	-8.18317e-49	-9.13339e-50	8.38157e-49	1.25068e-48	-5.99996e-47	3.50319e-47	-2.74494e-47	-7.74111e-49	-8.23372e-49	2.26373e-46
-5.93337e-50	3.69922e-49	1.21976e-49	-2.1354e-49	-4.48577e-49	-1.48606e-49	2.34651e-49	5.2875e-50	1.26803e-48	5.03344e-50	9.80684e-50	4.49514e-49	-2.09774e-48	-2.47376e-49	7.90986e-49	-2.62915e-48	-8.62002e-50	6.34725e-49	3.32298e-50	-1.00261e-49	1.44889e-48	-3.38056e-50	-1.46483e-49	-6.68338e-49	6.21063e-50	1.71491e-49	2.44691e-48	-8.17584e-51	3.89783e-50	-1.05295e-50	1.51708e-47
-3.28222e-50	-2.8359e-50	3.23375e-50	-6.37093e-50	1.75105e-52	-3.87168e-50	-2.88266e-51	1.94319e-50	2.04291e-50	3.4855e-49	-7.94963e-50	-1.35667e-50	-4.49187e-50	2.59283e-50	-1.54565e-49	-1.20751e-49	4.24387e-50	-3.87043e-50	4.4017e-51	-1.42292e-49	3.56124e-50	3.58245e-50	-8.28038e-50	-2.50675e-50	7.43077e-52	-7.06043e-50	-1.22754e-50	-1.22106e-50	5.61901e-50	-1.73631e-49	1.75944e-48
2.27045e-50	6.19911e-53	-4.52845e-52	1.25621e-51	-2.06653e-52	-2.60026e-51	-2.91525e-51	-1.98956e-51	-4.60499e-51	7.77843e-52	1.21225e-50	2.49648e-51	6.61946e-51	-1.27268e-51	3.21344e-50	-8.88956e-52	-1.07865e-50	-7.93352e-52	4.3626e-51	-7.45601e-52	-2.20686e-51	1.52373e-51	3.21602e-51	1.44546e-50	-5.34382e-52	1.69015e-50	-2.28666e-51	-6.30655e-51	3.08051e-51	-1.59622e-52	1.60463e-49
-1.48128e-55	-1.28174e-51	-1.62973e-53	-4.68007e-53	1.17946e-55	5.96827e-52	8.79481e-52	-6.70468e-53	-1.78695e-52	-4.54061e-53	5.44675e-52	-2.29944e-52	2.18617e-52	1.65674e-52	-6.85031e-53	-2.18052e-51	-4.19299e-52	7.15801e-53	7.90661e-52	-3.79705e-55	7.66602e-53	-2.60905e-52	5.35899e-52	1.84792e-52	-4.68319e-53	-1.04478e-51	-7.32789e-52	-2.61664e-52	-4.04026e-52	-9.22306e-53	1.1443e-50
1.78739e-52	6.46822e-55	5.24427e-53	-3.62101e-53	-1.72648e-53	2.59837e-53	-3.31407e-54	-1.071e-53	2.40871e-53	1.99037e-53	-8.16934e-53	-1.25252e-53	-1.39652e-53	-8.48505e-53	4.04763e-53	-1.0977e-53	7.00986e-54	4.68925e-53	1.68801e-53	-1.79453e-53	-2.71265e-53	3.81985e-53	-2.67904e-53	2.15702e-53	-6.33969e-53	1.04722e-53	-9.77925e-53	2.02988e-52	-1.1521e-53	-4.72708e-53	1.24964e-51
5.87596e-55	-7.92488e-57	2.20363e-54	3.04051e-55	3.38891e-54	5.11328e-54	7.56344e-54	4.76506e-55	5.26953e-55	5.3254e-54	1.89178e-54	4.07443e-54	5.3213e-54	3.8514e-54	3.25842e-54	1.60138e-54	-9.69975e-54	-3.05612e-54	3.42406e-54	-8.5827e-54	6.67912e-55	-4.18914e-53	-2.87038e-53	-7.40914e-54	-1.97667e-56	-2.80185e-54	3.24931e-55	1.50226e-54	2.03902e-53	-4.26326e-54	1.78234e-52
-1.71157e-55	6.51095e-56	1.66114e-55	9.84655e-56	1.38066e-56	6.41172e-55	-1.84459e-54	-2.47806e-55	1.67706e-55	-2.22231e-55	9.31705e-56	-1.41423e-54	-6.14473e-56	1.15199e-55	1.08841e-54	8.07895e-56	-1.23383e-55	-9.74836e-55	3.32685e-56	1.70375e-54	-6.89215e-56	1.52116e-55	-5.06261e-55	1.38816e-55	6.63282e-55	-4.12042e-56	-2.76342e-55	-2.69123e-55	6.39798e-56	-6.3951e-56	1.15706e-53
1.48945e-56	-1.33554e-57	-2.70198e-56	8.12754e-57	-1.11703e-56	3.2023e-56	2.04026e-56	2.61985e-57	-5.03434e-59	1.8036e-56	-5.95279e-58	-1.06911e-56	3.48253e-57	-3.20118e-57	-4.26392e-56	-1.10118e-58	2.95674e-57	-1.87518e-56	6.92855e-57	1.86818e-55	8.77552e-57	7.71339e-56	5.39036e-56	-1.04098e-55	-5.84299e-57	-2.08152e-55	-4.63421e-56	4.06202e-56	2.51135e-56	-3.523e-57	9.8536e-55
-2.75217e-57	-8.28317e-59	4.04041e-57	5.07044e-57	1.21028e-57	7.42137e-58	6.34965e-58	2.74508e-57	3.70524e-58	2.6229e-58	1.30621e-57	-5.34681e-57	4.8901e-58	-2.12074e-57	2.87072e-59	-1.85638e-57	1.11516e-57	4.68953e-57	1.28243e-56	-4.62194e-57	-4.5391e-57	4.58375e-57	-1.12425e-57	-4.14599e-59	-1.30666e-57	-1.77386e-58	1.11707e-57	-2.31068e-57	4.84974e-59	2.29945e-57	6.98583e-56
7.43188e-58	2.1523e-58	3.33582e-59	9.17814e-60	-1.7904e-58	3.61388e-59	6.96161e-58	-8.90121e-60	1.02894e-57	-5.40395e-59	-4.56778e-58	5.46931e-58	7.78461e-59	7.77547e-60	-6.99877e-59	-2.37118e-58	-4.46718e-58	3.50067e-60	3.13202e-57	5.81065e-59	-9.65106e-58	6.19354e-58	3.5057e-58	3.2047e-59	-1.53892e-58	-8.7012e-59	3.11929e-59	-4.80549e-58	-1.41291e-59	2.45022e-58	1.10198e-56
3.41224e-59	5.47135e-61	-3.86028e-59	-1.37636e-59	4.02337e-59	-2.02926e-59	9.46926e-59	4.25529e-59	-2.2729e-59	2.32531e-59	-3.05242e-60	1.60605e-59	-4.91562e-60	-9.45895e-59	5.88677e-59	5.87749e-59	-5.4876e-59	3.83254e-59	1.39738e-60	1.60261e-59	-5.31054e-60	-7.34603e-60	1.62145e-58	-1.54523e-59	8.6961e-59	-1.2147e-59	2.64646e-59	8.56938e-60	4.08877e-60	-1.02292e-59	1.01639e-57
2.1409e-60	1.43635e-59	-1.20199e-60	-5.1908e-60	-1.97357e-60	3.23383e-61	-2.52588e-61	8.23447e-61	-4.96541e-60	1.62108e-62	-2.34107e-61	1.5665e-61	-1.14289e-60	1.89592e-60	-5.17657e-60	-6.32322e-61	9.19901e-60	3.99427e-60	-1.23642e-61	-6.66799e-60	1.67882e-60	7.20071e-61	-1.50082e-60	-2.35974e-61	-2.75352e-60	-1.20167e-60	6.28404e-60	-5.33212e-62	3.30889e-60	4.99311e-60	8.32054e-59
1.42308e-62	4.92627e-62	-5.48782e-61	2.7906e-62	1.78318e-62	-6.25478e-62	-3.51313e-62	4.82114e-62	-4.47747e-61	9.44994e-63	2.82423e-61	3.73397e-62	2.46477e-61	-1.53117e-61	-1.00489e-61	8.30366e-63	-2.77323e-61	-1.08187e-61	2.62688e-61	4.65321e-61	8.82868e-61	-9.52099e-62	-6.83954e-62	-3.58492e-61	3.75611e-62	-1.45922e-61	6.4996e-61	-1.57354e-61	1.52723e-61	-1.51578e-61	5.90283e-60
-2.45861e-63	-1.89687e-62	-5.90003e-63	-7.66924e-63	9.68929e-64	1.5448e-63	-1.41101e-63	4.8677e-63	-8.94921e-63	4.12389e-62	-2.67437e-63	-1.2962e-62	-1.8492e-62	2.57808e-63	-2.72342e-62	1.14023e-61	-5.88016e-62	2.60323e-62	1.56777e-62	1.57679e-62	1.59365e-62	4.96509e-62	-3.03663e-62	6.76242e-64	-1.75266e-63	-4.51115e-63	-1.3027e-63	-4.38632e-63	6.96442e-64	1.59349e-63	4.99093e-61
2.73067e-63	1.08259e-63	1.14732e-63	1.02751e-62	6.42969e-64	-3.7745e-64	-1.79776e-63	-1.7921e-63	-2.00532e-63	3.27279e-63	7.57427e-64	-2.04111e-64	-2.15596e-64	9.86822e-65	-3.68598e-65	1.91052e-64	-1.09017e-63	7.03084e-64	-3.01264e-64	-4.83842e-64	3.01527e-63	-1.34258e-63	9.82688e-63	-3.88675e-64	9.44027e-65	-1.48625e-64	-4.67224e-65	1.59135e-64	9.44546e-64	-6.61904e-64	4.58349e-62
-5.16142e-65	3.36583e-64	1.16598e-64	-4.92125e-65	-1.72607e-66	9.58848e-65	2.5336e-66	1.34626e-65	-7.15086e-64	-4.64956e-65	-9.48569e-64	-3.68055e-64	1.06267e-64	-4.37979e-65	2.84834e-65	2.5921e-65	-1.64476e-64	-6.74815e-65	6.71575e-66	7.04059e-65	-4.21256e-65	-4.18676e-66	-1.66538e-64	4.37105e-65	-4.20467e-65	8.86493e-65	-3.33138e-64	8.05208e-65	-8.01231e-64	-3.81442e-65	4.89966e-63
3.57266e-68	4.15297e-65	9.06518e-66	-7.19691e-66	8.56198e-66	-1.70301e-66	-6.61675e-66	2.64908e-65	-7.74888e-66	2.54282e-66	-1.99699e-66	4.11834e-66	-3.37237e-66	-4.39793e-66	6.56768e-65	1.12053e-64	-5.08645e-66	7.19429e-66	-1.73356e-65	3.58496e-65	-4.60413e-66	-1.49842e-65	-1.35166e-65	2.04617e-66	-6.967e-66	-1.09155e-65	-4.34257e-66	6.90243e-66	-9.08547e-66	1.52169e-65	4.57154e-64
-3.92878e-66	-2.58182e-66	3.70163e-68	-3.67377e-68	-1.93997e-66	4.91275e-67	4.54337e-67	2.68643e-66	2.00099e-67	2.36399e-67	5.04994e-66	-3.56908e-68	-3.78654e-67	-8.31813e-67	-1.70025e-65	9.05745e-67	1.28518e-66	1.26031e-68	7.41058e-67	-6.00363e-67	6.52806e-67	3.47745e-66	8.13904e-67	-8.17685e-66	-8.66115e-66	-4.8394e-66	-4.14727e-67	-1.41704e-66	1.32578e-66	-3.34645e-67	6.95502e-65
-3.28998e-67	2.24673e-67	5.08829e-68	4.41149e-67	9.59615e-69	-7.98391e-68	8.32099e-68	-3.73524e-67	3.73528e-68	4.33126e-69	8.47811e-68	-2.48049e-67	-4.00172e-67	1.36984e-67	-4.96442e-67	-8.31119e-68	-1.01583e-68	-5.61694e-67	-4.71884e-68	-4.79904e-68	-6.94144e-68	2.07218e-67	-8.5385e-68	2.61473e-67	-1.77534e-67	-2.85821e-68	-1.36411e-68	7.13083e-68	-1.91176e-67	8.48588e-68	4.94072e-66
3.40031e-69	1.15183e-68	4.8777e-68	2.86355e-68	4.27649e-69	1.78118e-70	-3.10651e-68	-1.13523e-68	-1.51625e-68	1.02557e-68	-5.61331e-69	-2.43165e-70	-1.86453e-68	-1.12876e-68	5.56695e-69	1.22695e-68	2.82885e-68	-3.57125e-69	-1.2669e-68	6.50035e-68	1.8697e-69	2.72135e-68	4.19287e-69	-3.8596e-69	4.94734e-69	-8.47808e-69	-8.1119e-69	-1.11491e-68	4.63246e-70	-1.28846e-68	4.10949e-67
2.14521e-69	1.56974e-69	-7.7534e-70	2.57086e-71	-4.82309e-70	-1.01474e-69	5.49122e-70	1.6938e-69	7.10432e-71	1.21668e-70	4.684e-70	-1.37093e-68	-1.91043e-70	-1.32567e-69	2.05987e-69	-6.36459e-69	2.03316e-69	1.46272e-70	2.65997e-70	-5.42467e-70	3.9539e-71	-3.83381e-70	6.28852e-70	-2.73896e-70	-3.64367e-70	-1.29554e-69	2.00907e-70	6.92284e-70	1.39144e-69	3.7868e-69	4.46124e-68
-1.11855e-71	-2.09164e-70	1.75472e-70	1.15133e-70	3.46501e-73	4.68992e-70	-6.53581e-71	-2.14421e-71	2.34285e-70	-9.73487e-71	2.88549e-70	3.08875e-71	-5.21381e-71	-5.41547e-71	-2.82392e-70	7.89098e-71	-9.82154e-70	5.50148e-71	1.75531e-71	1.05949e-71	-5.91031e-71	-5.55639e-72	-1.57675e-70	-2.80356e-71	-9.07432e-71	9.50786e-72	2.07288e-70	1.37395e-70	5.12415e-71	-3.56364e-72	4.00118e-69
4.21207e-72	2.3777e-72	-4.09931e-72	1.3627e-71	2.22626e-71	1.5734e-72	-9.88611e-72	6.14685e-72	4.86053e-72	-2.44263e-71	1.38288e-71	5.29019e-72	5.08566e-73	-2.14819e-72	-2.65942e-72	-2.31503e-72	2.07545e-72	-1.01209e-72	1.49955e-72	-2.6353e-72	1.3993e-71	-1.97579e-71	4.89863e-72	4.88384e-73	3.67366e-71	2.04072e-71	-6.492e-72	-2.40802e-71	2.20823e-72	8.09127e-73	2.57316e-70
-2.04525e-72	6.17894e-73	4.02856e-73	9.89025e-73	-1.4785e-73	-1.00964e-73	-3.19896e-72	-1.50041e-72	5.05842e-73	2.71117e-73	-1.49391e-72	6.86746e-74	1.56313e-72	8.11257e-73	1.13192e-73	1.82095e-73	-6.85331e-73	6.71675e-74	2.17232e-72	4.75612e-74	7.72879e-73	-6.99244e-73	-3.69879e-72	-5.73978e-73	9.56008e-73	-4.70674e-74	9.95441e-74	2.09486e-73	2.04386e-73	1.14917e-72	2.53954e-71
-1.78385e-74	1.34468e-74	2.84319e-74	2.99456e-73	1.78472e-73	-1.07151e-75	6.02635e-73	4.09132e-74	6.67777e-74	-1.58158e-73	-1.97946e-74	-1.3711e-74	2.3963e-73	4.27866e-74	-4.78887e-75	-3.90392e-74	-4.40146e-74	1.50492e-73	-7.36383e-74	-2.61664e-75	-1.23172e-73	1.35891e-73	1.2212e-74	1.5073e-73	-1.7203e-73	1.53377e-73	1.55633e-73	-9.66301e-75	-2.65416e-74	-6.46653e-74	3.04163e-72
1.41461e-75	-4.94289e-74	-7.48348e-74	-1.00729e-75	2.32398e-74	2.8158e-75	6.7705e-75	-1.65069e-76	-3.57533e-76	-5.01875e-74	-4.07258e-76	9.28321e-75	-1.95811e-75	-1.58719e-74	-1.49296e-74	1.0971e-75	-1.79057e-75	-7.59864e-75	-4.12178e-75	4.12795e-75	-2.87273e-75	-5.99403e-75	2.92289e-76	1.73838e-75	-3.18494e-74	4.52588e-75	-5.9412e-75	-2.8802e-75	-1.5968e-74	1.52153e-75	3.44991e-73
1.14722e-75	-1.76275e-75	-1.72444e-76	-8.03657e-76	-1.26298e-76	4.46581e-76	1.83924e-76	9.35439e-77	1.01029e-75	-7.59198e-76	4.9109e-76	4.71649e-75	2.96504e-76	9.24877e-76	-1.96433e-76	5.53819e-76	-2.23079e-76	6.51664e-76	-9.50347e-77	9.22482e-76	-3.38035e-76	8.48101e-77	-8.24309e-76	-1.85439e-75	-4.6006e-75	-7.37312e-76	4.27719e-76	4.01159e-77	-3.80009e-76	4.2301e-76	2.52877e-74
-1.62818e-77	-3.32903e-77	-5.48294e-77	1.26837e-77	-1.05232e-77	-5.7152e-77	9.92818e-77	1.67001e-78	-1.01872e-77	3.55532e-76	-7.88203e-77	-1.90488e-78	-1.35267e-76	4.3367e-77	-1.21989e-76	6.3428e-78	-1.00795e-76	1.56157e-77	1.32453e-77	-4.95568e-77	-6.42733e-78	-8.01312e-78	1.50357e-76	-1.25404e-78	2.11669e-77	-2.76548e-76	-6.66206e-76	1.58971e-76	1.33437e-77	-9.54055e-77	2.61603e-75
-1.91683e-78	-2.97957e-78	4.34034e-78	-1.22446e-78	-1.37528e-77	1.1594e-78	2.43374e-78	6.09462e-79	-3.34319e-78	6.90113e-78	-6.43206e-79	-8.50673e-79	-2.74293e-77	-3.71194e-77	1.66362e-80	1.15237e-77	-7.68481e-78	-1.30571e-77	-3.24961e-78	3.69048e-78	-5.58426e-77	3.4178e-78	8.45737e-78	5.70644e-77	3.03454e-79	1.85027e-79	-7.97995e-78	1.01838e-77	3.78765e-78	1.33159e-79	2.91281e-76
-3.4426e-79	-4.72874e-78	-8.61996e-79	8.97502e-80	-1.18703e-78	-2.66723e-78	9.62006e-79	-2.11533e-79	-8.55173e-79	4.68512e-78	4.51743e-79	2.39834e-79	-1.89754e-80	2.44195e-79	-1.1657e-79	1.91171e-78	1.68339e-79	2.12804e-79	-2.00607e-78	-1.013e-78	2.12889e-79	2.9958e-79	-2.74243e-79	5.64788e-79	1.4192e-78	6.91018e-79	-1.47522e-78	-1.28835e-78	2.73297e-80	2.23687e-79	2.94524e-77
-2.307e-80	-3.23086e-79	1.09426e-79	-1.41725e-79	1.5297e-80	4.31347e-80	-3.55346e-80	4.52934e-80	5.48453e-79	3.28687e-82	2.074e-80	-5.5726e-80	-3.50271e-79	-1.36176e-79	-1.61201e-82	-2.27186e-80	-3.34113e-81	-5.38536e-81	-1.44787e-80	-1.66875e-80	2.41888e-81	-3.56017e-80	-3.71222e-80	-3.09981e-80	-9.40077e-80	-1.88299e-80	1.35982e-80	7.02335e-80	1.98804e-79	-9.09605e-80	2.50361e-78
-1.93543e-82	1.2707e-81	-2.52254e-80	1.0937e-81	1.82225e-80	-1.85827e-82	-2.0442e-81	-4.50796e-81	-2.4451e-81	-3.5824e-83	7.7193e-82	-8.24934e-82	-3.21142e-82	-3.65282e-80	-1.04254e-80	8.50949e-81	1.87656e-81	1.1181e-81	-1.5386e-80	-1.72849e-80	-2.00068e-80	4.79173e-81	3.17403e-80	-1.7856e-81	1.97707e-80	1.94415e-81	7.60759e-81	1.15353e-80	-1.41088e-82	1.21583e-81	2.48811e-79
1.01675e-84	6.96722e-82	3.77e-82	-8.46322e-83	-1.82253e-82	4.57427e-83	-5.21358e-83	1.08346e-81	-1.01237e-82	1.01263e-82	-1.82531e-81	-2.3791e-82	6.56968e-82	-3.92321e-82	-1.23145e-82	1.10208e-81	-1.24249e-81	-1.51974e-81	-1.35922e-81	-3.44777e-81	-8.84038e-83	-2.34758e-82	-1.50605e-82	-4.63754e-83	2.2763e-83	1.32141e-81	-2.13567e-81	2.17826e-81	2.85003e-82	5.22782e-82	2.16184e-80
-1.30098e-82	-2.932e-83	-2.43284e-83	8.81435e-84	-7.99381e-83	5.51732e-83	-1.68581e-82	-5.58193e-84	-1.44533e-82	-5.73872e-83	-7.45368e-83	-5.20642e-83	-7.19225e-83	3.16733e-82	1.07979e-84	-3.67978e-83	8.89371e-85	3.12076e-85	-5.45474e-84	-1.5439e-82	-8.38768e-84	-1.87421e-82	-5.85797e-83	-1.16333e-82	4.9796e-83	9.86185e-83	2.92083e-84	-6.43852e-83	5.00714e-83	-2.15222e-82	2.26967e-81
5.91002e-84	-3.74063e-84	7.07172e-84	2.52374e-84	-6.05822e-84	-5.72862e-84	-2.36126e-84	-1.23168e-83	4.09812e-86	2.05879e-83	2.64205e-85	1.15451e-83	-1.69042e-84	-2.66709e-84	-4.40231e-84	9.03671e-84	1.33292e-84	-4.86957e-84	1.92859e-83	2.8771e-83	-2.24896e-84	-6.4889e-84	-3.68776e-84	-2.01642e-84	6.13969e-84	-2.81511e-84	2.54497e-83	4.31584e-84	2.3188e-84	5.64729e-84	2.11334e-82
2.16553e-85	1.78308e-86	3.67382e-85	6.91828e-85	-1.73904e-85	1.53581e-84	8.81304e-85	3.49238e-85	-1.89282e-84	8.637e-85	3.0444e-85	-2.35669e-84	-2.32133e-84	3.59159e-85	-3.09764e-85	-2.22613e-85	-6.01699e-86	5.73285e-85	8.59248e-86	2.28744e-85	8.36772e-85	-2.62438e-85	-1.87676e-85	-1.21493e-85	7.62672e-85	-6.63734e-88	1.61408e-84	-5.17158e-85	5.1149e-85	1.058e-84	1.96849e-83
-2.34706e-86	1.28934e-86	-1.13135e-87	5.72749e-87	4.33753e-87	-1.30473e-85	3.8192e-86	2.35099e-87	-3.28828e-86	-9.20138e-87	-2.1867e-86	8.54955e-87	4.26656e-87	2.84554e-86	-1.93735e-86	-4.50722e-86	8.65941e-86	4.27778e-86	-1.86224e-86	-3.32141e-86	1.7996e-85	3.43563e-90	1.0802e-86	-1.23802e-86	4.52127e-87	-3.73515e-86	-4.43768e-86	9.24163e-87	-3.03329e-86	-7.94292e-87	9.06365e-85
2.86134e-87	7.20843e-87	-4.38553e-88	-1.21966e-86	6.88566e-87	3.09937e-88	-1.04689e-87	-5.47614e-90	-2.68479e-88	-8.39641e-87	1.45125e-87	-3.65254e-87	1.01785e-86	-2.81441e-87	1.17782e-86	-1.06041e-87	-4.45991e-87	-5.37682e-87	-1.35987e-86	1.36623e-86	3.24469e-87	2.07256e-88	4.22547e-87	-4.85637e-87	-1.95682e-87	9.94203e-88	-2.6966e-87	5.11973e-89	-2.32759e-87	-4.29042e-87	1.32501e-85
-2.05267e-88	1.51542e-87	2.00575e-88	3.25802e-88	-4.79037e-88	3.47097e-88	-1.96046e-89	1.04495e-88	9.74244e-89	1.19829e-88	1.2933e-87	8.4672e-88	7.16901e-89	-7.17613e-89	1.19647e-88	-1.95637e-89	-1.32125e-87	5.33603e-88	1.56679e-88	8.53342e-90	-3.88144e-88	1.1508e-87	7.47127e-89	3.21531e-88	-1.67398e-88	-5.01151e-88	-8.4457e-88	2.5645e-88	6.24832e-88	2.90553e-88	1.24774e-86
8.66463e-90	5.6844e-90	6.65977e-89	4.74262e-89	-4.20262e-89	1.47159e-88	1.95153e-90	-1.48742e-89	-4.6754e-89	-4.06464e-90	-1.71841e-89	1.48829e-90	2.52005e-89	-3.59926e-89	4.42456e-90	3.50433e-90	-5.75194e-89	1.89352e-91	1.25981e-88	-4.18305e-89	4.60452e-91	5.36788e-90	3.64523e-89	3.97647e-90	-2.32721e-88	-3.81154e-90	4.85968e-89	4.24305e-90	2.69047e-92	-4.70977e-90	1.03888e-87
-9.68909e-91	3.73886e-91	-1.40025e-91	-2.20456e-90	4.03776e-90	-5.73094e-90	3.13093e-90	7.51315e-92	-3.54033e-91	4.70102e-90	1.1356e-90	-1.93573e-90	1.8069e-90	-9.33569e-91	8.97327e-91	7.44625e-91	-8.46748e-90	4.33735e-90	1.33595e-89	-1.33318e-89	3.37275e-90	1.19784e-90	1.49107e-90	-1.52608e-90	1.998e-90	1.02626e-90	5.45275e-91	-1.17241e-91	4.33044e-91	-8.03105e-91	8.11778e-89
-1.08133e-92	-1.10333e-91	3.93676e-92	-2.05822e-92	1.42785e-90	1.82222e-91	-3.2905e-91	-4.02629e-91	5.936e-91	-4.84984e-91	-6.32885e-91	-2.25518e-90	3.43689e-92	-8.02244e-91	-2.05384e-92	-9.35578e-92	1.55743e-91	1.45939e-91	-2.52667e-91	-3.48778e-92	4.89641e-92	5.88897e-92	6.32456e-92	1.02704e-91	2.10289e-91	-2.42908e-91	1.24926e-90	3.8796e-92	2.24113e-92	1.62818e-90	1.16951e-89
-1.3851e-93	5.12431e-92	-1.04877e-92	-4.45027e-93	-3.04487e-92	1.48134e-92	5.31914e-93	7.82367e-93	1.25829e-91	6.49878e-92	2.17411e-92	-7.17774e-92	5.21675e-92	2.48463e-92	8.02219e-92	-1.31279e-92	8.7772e-92	9.00628e-93	5.08844e-92	5.75694e-93	7.25052e-92	-1.57904e-93	1.67466e-92	-2.74871e-92	2.31625e-92	1.70239e-93	-1.43152e-92	-5.63937e-93	8.57803e-94	-7.91e-93	9.05995e-91
2.88033e-94	-5.97802e-94	4.1902e-93	-8.33861e-94	4.623e-93	-1.28269e-95	-7.2602e-94	5.62585e-94	1.49646e-94	7.92663e-94	-2.19784e-94	-7.4392e-93	-2.11906e-93	-3.65416e-94	2.56222e-93	3.07903e-93	-2.22012e-93	6.256e-93	-4.60974e-93	-1.67722e-93	7.94637e-94	-1.38988e-93	6.17783e-93	-8.84709e-94	-9.70828e-94	-3.35298e-94	-1.20408e-93	-2.66801e-95	-7.88989e-94	1.10872e-92	6.69846e-92
-3.94813e-95	-2.21244e-95	1.36157e-94	-6.13391e-94	-9.26562e-96	-7.08316e-94	-3.46002e-95	-5.3214e-94	-7.03262e-94	-1.01989e-94	-4.6972e-94	9.60183e-98	1.74475e-93	4.22319e-95	4.35604e-96	1.37997e-94	6.16499e-94	1.89244e-94	8.15477e-95	2.19028e-94	-8.05507e-94	-4.10283e-96	8.66504e-95	-3.36504e-95	3.44634e-95	7.23408e-95	5.71302e-94	1.2905e-95	-2.7316e-94	5.53158e-94	8.85343e-93
3.00045e-97	2.53452e-95	-7.65997e-96	-1.17327e-94	6.65668e-95	1.18596e-95	3.45946e-96	-3.3567e-95	-7.02769e-96	1.04636e-95	5.76407e-95	2.32935e-95	-3.37211e-96	-9.84241e-95	3.81647e-95	-1.08342e-95	1.43857e-95	1.23351e-95	2.17536e-96	3.09481e-97	-3.49913e-95	-6.59592e-95	1.8298e-95	-2.0308e-95	-7.20709e-97	5.52237e-96	-7.83947e-96	-7.87998e-96	-6.62047e-95	-3.33454e-95	8.0558e-94
2.74974e-97	-3.94022e-98	2.83893e-96	7.78754e-96	6.88749e-97	-1.17184e-96	1.39636e-96	3.28416e-95	-8.94012e-97	-5.81232e-97	5.18702e-96	1.79599e-97	4.01625e-96	7.7461e-97	-4.19407e-97	4.66495e-97	3.90296e-96	-8.65119e-97	-3.66636e-96	1.12293e-96	1.44141e-96	-3.18481e-96	3.54309e-97	-7.27725e-97	7.729e-97	-1.9915e-96	-4.05077e-96	4.31191e-97	6.67092e-98	-9.57464e-97	8.30941e-95
-1.14413e-97	-4.36528e-97	-4.22036e-97	9.01032e-99	1.11067e-97	-1.47387e-98	1.09391e-98	-7.00007e-97	3.3086e-99	1.37538e-97	-5.86962e-98	-1.52614e-98	4.1305e-97	-8.00158e-98	7.7738e-98	-1.31661e-96	-9.53949e-98	6.88e-97	2.3303e-97	-2.75381e-98	-1.06642e-97	1.0999e-97	-1.17094e-98	1.77829e-97	-8.8583e-99	3.11093e-98	2.72767e-98	5.84383e-98	-1.54013e-97	-3.14954e-98	5.68228e-96
3.20438e-99	-2.5322e-99	1.20359e-98	-2.00847e-98	-1.91843e-98	-4.80129e-99	1.70138e-98	3.4126e-99	-2.06158e-98	-1.3463e-97	-2.6515e-98	-8.77529e-98	1.16082e-98	6.99847e-99	-2.24063e-98	-4.1765e-99	-3.54724e-98	4.04542e-98	1.34176e-98	-2.56614e-99	8.1581e-99	2.64961e-98	-9.01661e-99	9.08957e-101	-1.53454e-99	-5.29322e-99	3.04397e-98	-8.29458e-99	-8.6336e-99	-4.28788e-100	5.87269e-97
6.27159e-100	2.25617e-99	1.4861e-99	1.25047e-99	5.98366e-100	-6.54003e-101	-2.50181e-99	-2.55196e-99	4.19472e-100	-8.00625e-100	-5.55238e-101	-3.13014e-100	-4.58871e-99	1.35733e-99	-1.92124e-101	-1.77598e-99	1.88091e-99	7.03028e-99	7.518e-100	-1.57321e-98	5.13811e-101	3.54556e-99	-1.29001e-99	-4.0252e-99	-1.55758e-100	-4.86195e-101	-8.51479e-99	2.24712e-99	-1.56653e-100	1.02254e-99	6.71201e-98
1.0383e-100	-1.43545e-100	6.53601e-101	-6.00906e-101	-1.70256e-101	1.73469e-100	7.76244e-101	1.02718e-100	2.05072e-100	6.24562e-101	-1.29585e-100	1.80695e-100	1.89718e-100	1.25965e-100	3.43335e-100	4.0824e-101	1.71808e-101	2.8264e-101	3.18392e-100	-1.49265e-100	-4.05777e-101	-3.29194e-101	5.62771e-101	3.19796e-100	4.59565e-101	-5.40743e-100	-6.9516e-101	-4.36154e-100	3.01648e-100	1.24017e-99	5.61817e-99
1.07245e-100	2.34953e-102	6.53321e-102	4.72521e-103	-1.39399e-101	1.48361e-101	-5.42877e-101	2.10808e-102	-7.43779e-101	-4.7831e-104	2.63329e-102	-5.78384e-102	-1.20958e-102	1.83375e-102	-1.24035e-101	-4.59412e-103	1.40085e-102	8.80436e-102	7.22807e-103	-2.12365e-101	-2.88956e-101	-2.76973e-101	4.95703e-102	3.3403e-102	-5.58203e-102	7.94079e-102	-1.75764e-101	-2.08307e-101	2.18831e-102	5.534e-102	4.57228e-100
1.83612e-102	3.2748e-104	1.31096e-102	3.09424e-102	4.58264e-102	-5.83483e-102	-2.93868e-103	1.76588e-103	8.99837e-103	-2.47716e-102	-3.07708e-102	3.27312e-103	-1.62212e-102	-5.10558e-102	-9.35106e-103	-6.14669e-103	2.03434e-103	2.34284e-102	-6.52251e-103	2.69036e-102	-1.62358e-103	-1.27516e-102	1.2402e-102	1.35757e-103	-3.41781e-104	2.89119e-103	1.29528e-103	-6.08964e-103	-1.04602e-103	-6.44559e-103	4.27342e-101
1.9593e-103	2.68689e-104	-4.33022e-104	5.54934e-104	3.2546e-103	2.71413e-103	5.15715e-104	-2.66888e-104	1.66971e-103	-1.13788e-103	4.18744e-104	8.38655e-104	-2.34947e-104	-3.58712e-104	-2.33303e-104	-2.29821e-103	2.85918e-103	-4.11048e-103	-6.96162e-103	4.12154e-104	3.22846e-104	9.78231e-104	1.53453e-103	-1.0405e-103	1.55918e-103	-1.48312e-103	4.84078e-103	-4.32944e-105	4.47223e-103	-8.79543e-103	5.6571e-102
7.91721e-105	-1.0007e-104	1.35964e-104	4.39929e-105	1.57501e-105	-1.2692e-104	1.75039e-104	-1.09085e-104	-2.66478e-104	-1.75719e-104	8.41258e-104	-2.41098e-104	-9.41628e-105	-1.04853e-104	-5.53072e-105	-2.71822e-105	-6.58246e-105	-2.9714e-104	3.66383e-105	2.54174e-106	2.66628e-104	2.05649e-105	-8.412e-106	1.94552e-104	-4.43793e-106	3.93486e-105	-2.51121e-105	6.40853e-104	-2.05662e-104	-2.49281e-106	4.40226e-103
-1.85248e-105	-1.96819e-105	5.80472e-106	-3.05225e-107	3.17039e-106	-1.46913e-106	-9.85158e-106	7.30875e-106	3.0827e-106	8.92909e-107	1.05105e-106	8.18866e-107	-1.05004e-105	8.82927e-107	-1.21703e-106	5.17089e-106	-4.8685e-106	3.31548e-106	-9.66796e-107	6.35924e-106	9.28131e-105	-2.78169e-106	-1.00299e-105	-4.73301e-106	7.21168e-106	-2.6396e-105	4.96827e-106	1.80331e-107	-2.64545e-107	4.46299e-107	2.55068e-104
-3.57521e-106	4.98935e-108	-2.26959e-107	-1.82149e-106	4.23664e-107	1.51185e-107	4.08747e-107	-1.00217e-106	-2.40144e-108	-2.5051e-107	-1.06015e-106	-9.66341e-107	3.83357e-107	5.87147e-107	2.85624e-106	-4.13177e-107	-1.11999e-107	-7.40012e-107	4.55968e-107	-5.42122e-106	-1.87421e-106	-1.01053e-106	-5.93815e-107	-4.64283e-107	-3.70235e-107	1.07469e-106	8.02493e-107	1.32814e-106	3.86544e-106	-4.9263e-106	3.72396e-105
-3.53435e-108	6.77477e-108	-1.16711e-107	-4.41802e-108	-2.3584e-107	-1.71422e-109	5.84854e-109	6.96805e-110	-5.77394e-108	-8.73986e-108	4.63905e-107	-1.05741e-107	-4.39607e-108	5.41269e-107	-9.15638e-108	2.26969e-108	-6.81596e-108	-3.62598e-108	-4.25067e-108	9.5797e-108	-1.05122e-108	4.62856e-108	-7.1652e-108	1.50234e-107	1.4907e-108	1.91742e-107	-3.0627e-107	-1.49078e-108	2.40644e-107	-2.15693e-107	3.42793e-106
1.13119e-109	-1.48498e-109	6.3329e-109	4.22863e-109	-1.94164e-108	-1.12086e-109	-3.6051e-108	-1.40791e-108	3.94481e-110	-3.05267e-108	-1.61374e-108	-2.64416e-109	2.18274e-108	1.45624e-108	-7.19214e-109	3.69301e-109	-6.2639e-110	-2.302e-109	3.86185e-109	-2.16276e-108	1.55231e-108	9.2126e-109	-3.1324e-109	-1.00363e-109	5.43509e-109	5.94465e-109	-5.07213e-109	-3.28346e-108	-1.36174e-108	4.88471e-109	3.05901e-107
-6.86458e-111	9.19116e-110	-1.44581e-109	-1.29394e-110	2.31793e-110	2.29234e-109	-2.78228e-110	4.32074e-110	2.3205e-110	-1.75199e-109	-3.57547e-110	8.1277e-110	-2.40127e-109	-8.6067e-111	-4.52863e-110	5.51984e-112	-3.16358e-110	3.61037e-110	2.04608e-109	-3.34374e-110	8.21552e-109	-4.98206e-112	-2.01826e-110	1.19145e-110	-1.95037e-109	-4.75408e-111	4.96245e-110	3.31149e-110	3.64633e-110	1.75483e-109	2.84416e-108
-5.37456e-112	3.34478e-111	4.9876e-112	-1.45444e-111	2.89432e-112	-7.165e-111	1.90783e-111	4.9026e-112	8.48018e-111	-1.6909e-110	9.68913e-111	1.59868e-111	-4.98699e-110	2.76005e-110	2.15642e-111	-6.15142e-111	6.2451e-112	2.93541e-112	-8.48144e-111	1.3475e-111	-2.96958e-111	-3.2773e-111	-5.85057e-111	-5.42057e-111	-1.90314e-110	-3.11667e-111	8.16359e-112	-6.72595e-112	4.10164e-110	3.61683e-111	2.34678e-109
-9.30295e-112	6.14119e-113	2.16085e-112	1.30298e-112	-2.04602e-112	-2.51337e-111	-4.17953e-112	4.90782e-112	1.2145e-112	1.46689e-111	-6.23356e-112	-1.0352e-111	7.04976e-112	-7.78101e-111	2.05501e-112	1.25913e-111	4.47169e-113	8.81102e-112	-1.84743e-113	2.15761e-112	-1.83844e-112	-1.36146e-112	3.31047e-112	-6.55484e-113	-2.52142e-113	1.71597e-111	-3.98612e-112	-2.32997e-112	7.21566e-111	1.57047e-112	2.97845e-110
4.02967e-112	1.26959e-113	-5.95728e-113	-8.0657e-113	-1.03622e-112	-3.64933e-113	2.11742e-113	-5.89723e-113	-2.09265e-113	-4.78603e-113	-2.54946e-113	1.14286e-113	-1.69005e-113	4.34524e-113	-7.22839e-113	1.8837e-112	1.67669e-113	1.24653e-112	1.21719e-113	-3.98619e-114	-6.68177e-113	9.39746e-114	1.79964e-113	1.06708e-112	-6.8162e-113	9.98791e-113	-1.26627e-112	5.29742e-114	-1.97378e-114	-5.46275e-113	1.91793e-111
1.21301e-113	2.70615e-113	-1.33056e-114	-3.21388e-113	-7.65781e-114	1.55146e-114	5.32802e-115	1.02978e-115	1.74786e-113	-2.61002e-114	1.04109e-114	4.51007e-114	8.53406e-115	5.60449e-115	8.06449e-114	7.63205e-114	3.27371e-115	-1.06084e-115	2.15622e-115	5.62652e-113	8.59748e-116	-3.07225e-114	-1.19717e-113	-1.85873e-114	2.00136e-113	9.63135e-115	-9.821e-115	-5.98063e-114	2.30881e-113	-5.48778e-114	2.55674e-112
1.96748e-115	7.47672e-116	3.33443e-115	1.62497e-116	3.5416e-115	2.89939e-115	9.46245e-116	1.56956e-114	3.66456e-115	1.01472e-114	-4.09477e-116	-1.22006e-115	1.12051e-115	-1.49799e-115	4.96666e-115	1.99821e-115	-1.68811e-115	-1.70514e-115	-1.09906e-115	-1.51458e-115	1.9621e-115	-6.57482e-115	1.40955e-115	-1.74791e-115	1.09062e-114	1.90502e-115	1.17385e-114	-1.57403e-115	-1.62635e-115	-3.96854e-115	1.03739e-113
-5.51168e-118	-2.5516e-117	-2.8215e-115	1.5953e-115	-1.82101e-115	-1.34109e-116	2.52866e-116	4.45904e-116	4.64833e-117	2.21076e-117	-6.5443e-116	1.16515e-115	-7.92648e-117	-1.31943e-115	-7.19651e-117	2.02295e-115	-2.36836e-117	-3.3517e-116	-3.47948e-116	3.69945e-116	1.13918e-116	-5.14275e-116	1.63191e-115	-1.02652e-115	2.17106e-115	-1.49472e-117	3.56206e-116	-4.1466e-118	4.21777e-116	2.03091e-116	2.00181e-114
1.34602e-117	3.2543e-117	-1.02548e-117	8.17953e-118	9.81938e-117	-4.99347e-118	-5.17097e-117	5.53655e-117	-1.896e-118	2.67721e-117	-4.53087e-117	-2.90308e-118	-2.80706e-118	1.65153e-118	-4.28467e-118	-3.00902e-117	8.43903e-117	-1.89054e-118	1.36426e-117	-2.72805e-117	7.70392e-117	-1.05137e-116	-7.17437e-117	1.83888e-116	-6.1592e-117	-5.01477e-118	1.27456e-116	2.37482e-117	-6.1975e-118	3.38114e-117	1.21325e-115
-2.40012e-118	-2.00292e-117	4.28112e-118	3.83893e-118	-9.59052e-119	-2.11258e-118	-7.44776e-119	-3.32458e-118	4.02139e-118	-2.04213e-118	2.48968e-118	-4.85819e-118	-3.87244e-118	2.16966e-117	4.35167e-119	2.37615e-118	-1.19427e-118	9.23128e-119	2.94172e-118	3.26564e-118	1.1201e-117	-9.85226e-119	-2.26776e-117	-6.47133e-119	5.24807e-119	2.92283e-118	-1.69626e-118	7.8847e-118	2.99251e-118	1.30787e-117	1.52418e-116
3.67698e-119	4.8175e-120	-1.58723e-118	1.4484e-119	-2.88437e-119	-1.35428e-119	-6.8309e-119	-1.33075e-119	2.64387e-121	1.93541e-120	-3.437e-118	-9.20501e-119	-2.55205e-121	-7.81995e-120	5.71525e-119	-9.47891e-119	1.04905e-118	-6.90486e-119	9.96298e-120	6.21617e-121	4.18256e-119	-6.7141e-120	-2.11562e-119	2.71445e-121	-4.17105e-120	3.18157e-119	-1.78415e-119	1.11049e-119	6.01066e-120	-1.5791e-118	1.42012e-117
7.12504e-122	5.33274e-121	-1.86582e-121	7.06239e-122	6.67948e-120	-1.36527e-120	-1.40525e-121	-8.28359e-120	2.41463e-121	-2.77578e-120	-8.06247e-120	-9.88054e-121	-5.88246e-120	1.15098e-119	8.60397e-120	-4.84999e-120	-4.49712e-120	3.99602e-120	-9.32668e-121	1.29894e-119	1.0431e-119	-7.1444e-121	-2.82241e-120	3.60823e-120	2.0893e-120	-4.64891e-122	-2.38106e-120	4.42058e-122	-2.55871e-120	-1.09904e-120	1.08455e-118
1.50242e-121	-5.36183e-121	8.27413e-122	-1.04669e-121	-5.48514e-121	-1.74917e-122	9.98571e-122	2.16131e-120	-1.25968e-121	-1.2939e-121	2.17206e-121	2.66446e-121	-1.29648e-121	1.73058e-121	-2.26466e-121	1.03905e-121	2.88385e-121	-3.01439e-122	-4.02435e-121	1.23713e-121	-4.33574e-122	1.30592e-121	2.05573e-121	3.68842e-120	3.58844e-121	-6.72838e-121	2.71088e-122	-2.18925e-122	2.52714e-121	1.17598e-120	1.24951e-119
7.41457e-122	7.29599e-123	1.55269e-122	1.48335e-122	-4.86862e-123	4.43169e-122	6.85116e-122	5.94201e-122	5.18608e-123	5.99393e-123	-4.14142e-121	2.78635e-122	1.00913e-122	1.03525e-123	1.37868e-121	-3.42828e-122	-5.37903e-122	2.63471e-122	-1.07176e-122	1.54157e-122	1.0825e-122	1.31056e-123	-1.07054e-122	3.73647e-123	-5.62735e-122	2.22025e-123	1.23072e-122	3.12021e-122	2.81254e-121	-2.28734e-122	1.46436e-120
4.7941e-125	-7.29695e-123	-1.12519e-124	3.3331e-122	6.57265e-123	-1.22731e-122	-1.11396e-123	-1.46566e-124	1.76597e-123	1.97717e-123	8.26952e-124	-4.16751e-124	-3.8056e-123	1.09688e-124	-2.30151e-123	3.09703e-123	-5.08174e-123	-1.03831e-123	3.44119e-124	-3.03516e-124	2.5996e-122	3.06861e-124	4.65812e-124	2.82181e-123	2.42702e-123	4.20675e-123	2.18918e-124	7.47415e-123	4.05321e-124	-5.77515e-123	1.32061e-121
-3.69638e-124	8.83182e-125	-3.12169e-126	2.25032e-125	-1.37934e-125	-9.891e-125	1.4661e-124	5.92002e-126	-3.29566e-124	-7.36652e-125	1.03345e-124	-1.07178e-124	3.13368e-124	3.67006e-125	1.27314e-124	2.58843e-125	5.73435e-125	-1.149e-125	1.31996e-124	-1.99673e-123	-1.4319e-124	-8.70068e-125	-2.12644e-125	6.43995e-125	2.96644e-124	-6.26579e-125	-4.1094e-124	1.78847e-125	2.43234e-123	-3.04801e-124	7.90452e-123
5.65068e-127	-1.21817e-126	6.56117e-126	1.18296e-124	8.04591e-125	-3.12467e-125	-1.00079e-124	1.32783e-125	5.37347e-126	1.34119e-125	-2.25367e-125	-1.16123e-127	8.45304e-125	1.05352e-126	1.23903e-125	-3.62937e-126	2.30623e-126	-2.09398e-125	-2.15946e-124	9.44795e-126	8.39027e-125	3.01235e-125	-1.50093e-126	5.97618e-127	1.39272e-125	-4.8312e-126	-2.98224e-125	-5.78727e-126	-5.93776e-125	-1.77268e-125	9.90982e-124
-3.31546e-126	2.27723e-127	-5.67236e-126	-3.38207e-126	-2.71664e-126	9.05164e-126	-1.26621e-126	6.61209e-127	8.25983e-127	-1.34172e-126	-2.90007e-126	-9.30622e-128	-2.62921e-127	-1.46185e-126	-2.38234e-126	2.20263e-126	2.85514e-128	1.32816e-126	2.14699e-128	-2.70722e-127	3.4816e-126	4.27877e-126	2.78877e-126	-2.32813e-126	5.95251e-128	-6.31962e-126	-1.74801e-126	1.74221e-126	2.89158e-126	-1.59443e-126	6.66454e-125
-2.28894e-127	6.89609e-128	5.78906e-128	4.85975e-128	9.02237e-127	-2.85806e-127	2.43598e-128	4.15167e-128	-2.73861e-127	-8.05449e-128	4.67295e-127	-4.05305e-127	2.61165e-128	-1.84489e-127	-4.6927e-128	2.91203e-127	-1.94113e-127	5.38233e-127	-3.26604e-127	3.70028e-129	4.79433e-127	5.56529e-130	6.16016e-128	3.47619e-128	5.9822e-128	-1.61883e-126	2.22319e-127	-5.14616e-127	9.42531e-127	-4.49318e-128	8.47605e-126
2.12432e-129	1.37634e-128	-4.51352e-129	6.30835e-129	3.6675e-128	1.17929e-128	-5.17655e-128	-2.25117e-128	6.15172e-128	-1.0788e-129	-1.33387e-128	-1.1685e-128	-1.55353e-128	-2.90135e-128	-1.3344e-128	-2.96845e-129	5.24821e-130	-1.47942e-129	1.3021e-128	-1.65548e-127	-3.16948e-129	-3.90885e-128	-1.17383e-129	3.67126e-129	1.49973e-128	-2.67134e-128	2.66962e-128	-1.30988e-127	4.98569e-129	1.27878e-129	7.3127e-127
5.41962e-130	-4.94413e-129	-2.40219e-129	2.95318e-129	-3.20902e-130	-1.53156e-129	-9.97465e-129	-3.6983e-130	-6.14106e-130	-2.21406e-129	9.72743e-131	1.81294e-129	-8.29383e-131	7.33519e-129	1.9963e-129	-3.91018e-130	-3.65237e-129	-8.88135e-130	-9.93701e-129	-2.50569e-132	-1.00616e-129	-5.98891e-129	1.22471e-129	4.72202e-130	-1.55628e-130	-4.00835e-130	3.50227e-132	1.42091e-129	4.7962e-130	3.44061e-130	6.35588e-128
2.47373e-132	-3.59053e-131	1.77594e-131	4.45117e-130	9.35052e-131	5.73511e-131	-1.17133e-130	-2.17918e-131	2.3687e-130	-2.2801e-130	2.75182e-130	-6.52303e-130	1.2219e-130	-3.75406e-130	-8.26062e-130	-3.45042e-130	1.11648e-130	4.8341e-130	2.20998e-130	2.09513e-130	9.44939e-130	9.44901e-131	-1.30223e-130	5.21721e-131	2.69801e-130	-2.34574e-130	1.17591e-130	-7.34206e-130	-2.88961e-130	-5.11584e-130	8.25621e-129
4.56038e-131	-2.84573e-132	4.48482e-132	1.64297e-131	7.43831e-131	-2.87558e-131	-3.11552e-131	-7.48475e-133	-3.12695e-133	-1.50865e-131	-4.64057e-131	-1.80162e-131	-1.52702e-132	-2.11813e-131	4.92611e-132	-1.47934e-132	-2.37131e-131	3.68259e-131	-7.61678e-132	5.08241e-132	-1.6718e-132	2.85365e-131	1.98392e-132	-3.4488e-131	-3.4805e-131	-9.26204e-132	-6.08884e-132	4.06236e-132	6.61577e-132	-3.01257e-132	5.17106e-130
9.73931e-133	4.01192e-132	-7.44248e-133	-7.06012e-134	1.14715e-132	1.08149e-132	4.36294e-132	2.94641e-132	3.63142e-133	2.15407e-132	-1.75451e-132	1.39811e-132	1.29532e-132	3.7882e-132	1.35045e-132	3.38591e-132	5.59037e-133	-1.96791e-132	1.70134e-132	2.91147e-133	-1.52176e-132	-6.14858e-133	-4.15994e-132	-8.63566e-133	-2.98765e-133	4.13662e-132	4.34848e-133	6.77496e-132	1.06111e-132	5.72068e-133	5.57864e-131
-2.41542e-134	-6.21471e-134	-5.67147e-133	-4.61133e-133	-2.27278e-134	-1.23407e-133	-3.90894e-133	-2.59016e-134	8.37746e-134	-3.22691e-134	5.17787e-134	3.24061e-133	1.08536e-132	1.09863e-133	-8.83288e-134	-3.20342e-133	3.77265e-134	2.86079e-135	-5.97863e-133	-2.09422e-134	-1.37313e-133	8.82307e-134	1.77961e-133	-2.9413e-133	-1.69584e-133	-6.67278e-135	-2.89034e-134	-1.71166e-133	1.22972e-134	-1.94569e-134	5.53839e-132
3.40313e-135	8.07562e-134	7.8714e-135	-8.37706e-134	4.28109e-135	1.24373e-133	2.39873e-135	-7.13251e-135	6.90216e-136	-1.38017e-135	1.51446e-134	-6.4721e-136	-2.16676e-135	3.891e-136	-3.62524e-135	3.67938e-135	5.5269e-135	-4.09638e-134	3.21385e-134	4.96966e-135	3.50512e-135	8.75488e-136	2.73814e-134	-1.23372e-134	-3.01609e-135	2.26242e-135	-2.13472e-135	-1.43586e-134	-4.62781e-135	1.27582e-134	5.08565e-133
5.77836e-136	-1.29846e-135	2.96389e-135	1.43925e-135	2.31273e-136	-5.81281e-136	2.84964e-136	-8.89828e-136	1.30603e-135	2.39028e-137	5.01032e-136	-1.81779e-135	4.06642e-135	4.36649e-136	-3.31642e-136	-1.84486e-137	6.23847e-136	1.80345e-135	7.94255e-135	1.78983e-135	-1.42199e-136	-6.33664e-136	1.80903e-135	-1.00094e-135	5.22141e-136	1.99065e-135	1.68754e-135	4.78247e-136	-1.16406e-136	-3.10538e-135	4.04146e-134
3.39164e-137	6.28166e-137	5.72753e-138	-9.34879e-137	4.27395e-137	-5.01257e-138	3.36727e-137	3.17219e-136	3.39009e-136	3.35974e-136	1.73452e-137	-2.15221e-136	2.88593e-136	2.46935e-137	9.32758e-137	6.01241e-137	2.30495e-139	2.50546e-137	-5.73859e-136	-1.91808e-137	-4.74552e-136	6.94645e-137	3.27041e-138	-6.12316e-136	9.9623e-138	2.54307e-137	3.34086e-137	-7.63089e-137	5.79948e-137	3.92501e-137	3.98911e-135
1.6147e-137	-6.06299e-138	2.98694e-138	3.04927e-137	1.23373e-137	-6.89789e-139	5.75653e-137	-1.75882e-137	-5.59315e-138	7.8044e-138	2.28232e-137	-2.0421e-138	-2.56878e-138	5.28859e-138	-7.16905e-138	4.86029e-138	4.06009e-138	3.34471e-137	-5.72166e-138	6.89127e-138	8.42441e-138	4.72007e-140	4.64604e-138	-4.49957e-138	-4.24768e-137	8.98431e-138	-2.03013e-137	9.57733e-138	-6.27103e-138	6.75112e-138	3.64119e-136
1.19419e-138	-2.08195e-139	-1.42302e-138	1.55084e-138	-1.1455e-139	-2.45096e-138	-2.3653e-139	-3.46449e-138	-1.37228e-138	1.45987e-138	-1.18945e-138	3.38917e-138	3.00507e-139	-4.03696e-138	-1.07725e-138	-7.76377e-139	-3.54395e-139	-4.37407e-139	9.27157e-139	-2.7127e-138	1.20344e-138	-7.12556e-139	-8.78317e-139	3.10302e-139	-1.30328e-139	1.34486e-138	6.68835e-139	1.57775e-138	3.78662e-139	-8.4447e-139	3.67258e-137
-2.73704e-140	-3.29048e-142	-9.26332e-140	-1.63448e-139	1.24651e-139	3.86446e-140	1.10357e-139	6.79271e-140	1.7598e-139	-2.49731e-140	-3.93398e-140	-2.72815e-140	1.61657e-139	-9.23545e-139	1.44972e-139	2.69682e-139	2.95239e-140	-5.76349e-140	4.60926e-140	-1.92274e-141	2.01247e-139	2.24116e-139	-4.14231e-139	5.48691e-140	-2.2214e-140	-6.59264e-140	-8.4175e-140	1.82542e-140	-1.71625e-139	-2.22244e-139	4.00686e-138
9.17556e-141	-7.05753e-141	4.36963e-141	2.25891e-142	1.01595e-140	2.46312e-140	-9.68455e-141	-5.08845e-141	-6.06695e-141	9.71832e-141	-4.26241e-142	-2.98578e-140	-3.07541e-141	-6.59763e-141	-3.52982e-141	-2.07629e-140	5.2198e-142	-1.18589e-141	1.49065e-140	1.85313e-140	-3.56517e-140	-2.19888e-140	-6.15834e-141	-2.28185e-140	8.59028e-140	1.27536e-140	2.37839e-142	6.79105e-141	5.10218e-141	4.53388e-142	3.83432e-139
-4.66654e-143	-3.72949e-142	-1.13732e-143	9.80539e-143	3.12872e-142	2.01356e-141	3.95363e-143	-9.07542e-142	2.01842e-141	2.99247e-141	-2.43518e-142	3.45298e-141	3.77675e-142	8.21575e-142	-1.53038e-141	7.79003e-142	7.83842e-142	2.54932e-143	-8.31067e-142	9.09735e-141	3.6544e-142	1.3954e-141	9.72264e-143	-1.86243e-142	4.03401e-142	3.4757e-142	-3.80194e-142	1.98512e-141	3.78654e-142	3.92802e-142	3.26884e-140
-8.21367e-144	-2.27098e-143	8.48065e-143	-1.42879e-143	1.1473e-143	-2.20767e-143	-1.04016e-143	1.96462e-143	-4.65302e-142	-2.34411e-142	-4.94323e-143	2.16738e-143	5.24282e-142	7.80892e-143	-2.65032e-142	9.21704e-143	4.53994e-143	-6.28461e-143	-5.44894e-143	-1.48736e-143	-1.31424e-144	-6.89209e-143	-3.64237e-143	4.20058e-142	6.91572e-144	1.66793e-143	-2.1676e-142	9.45203e-143	-1.38432e-143	-1.31944e-144	2.97837e-141
-8.68704e-144	-5.08331e-144	3.39657e-144	-1.13157e-144	1.43151e-144	-1.1688e-143	-2.26343e-144	8.55008e-145	-1.60423e-144	4.6175e-144	5.34855e-144	1.83871e-144	-9.76454e-145	2.48332e-144	-2.62871e-143	1.37487e-143	-8.1634e-144	-1.50262e-143	-9.27934e-145	3.03831e-143	-2.1814e-143	1.189e-144	-6.94996e-144	2.31302e-143	-1.8908e-144	-1.07858e-145	-1.26333e-147	-7.07155e-144	2.35445e-144	3.18599e-144	2.13637e-142
9.0662e-146	-4.44165e-145	6.68042e-146	-9.08554e-146	2.59562e-144	5.46358e-145	9.04858e-146	1.65658e-144	7.30562e-146	9.28085e-145	-1.76607e-145	1.30433e-146	-1.29391e-144	-4.47723e-146	1.78285e-144	-2.25323e-146	-3.11331e-145	7.25071e-145	-9.51634e-145	3.13667e-145	-8.31088e-145	-8.2436e-145	4.13512e-145	1.94489e-145	-4.14974e-145	8.42192e-145	3.92015e-145	3.22928e-146	1.44713e-144	-5.82764e-145	1.81929e-143
1.10729e-146	-7.00165e-146	-1.13089e-147	2.22157e-146	-2.23831e-145	-3.49978e-146	1.07876e-145	-7.10988e-147	2.90434e-146	-9.31945e-146	1.00243e-146	1.56489e-146	-3.46314e-147	-1.16841e-146	1.7709e-145	2.18225e-146	-2.89088e-147	-3.99037e-145	-4.80292e-146	1.57096e-145	-2.05776e-146	-3.70742e-145	-7.61559e-146	-4.0952e-145	2.7799e-146	5.91462e-146	2.67394e-146	4.1327e-146	-9.227e-147	-7.58693e-147	2.4961e-144
-1.19213e-147	9.83626e-147	-6.41154e-148	-7.07763e-147	-4.06899e-148	-8.51192e-147	-1.51675e-147	-9.94414e-148	3.6161e-147	7.77725e-148	-9.30531e-147	1.66544e-146	3.00362e-148	8.07765e-149	-1.36522e-146	-2.6831e-147	5.88809e-147	5.38423e-147	1.8562e-147	6.49734e-148	2.62664e-148	-2.86525e-147	-2.22569e-147	-1.30653e-146	4.47432e-146	-1.22798e-146	-2.97435e-146	-9.47077e-148	9.49896e-148	1.66187e-147	1.9977e-145
-3.37932e-148	-3.61045e-148	6.39834e-148	2.23715e-149	-2.08873e-147	-1.01897e-149	-2.2159e-149	1.15377e-148	1.72804e-147	5.59713e-148	6.18477e-149	1.15863e-148	1.97374e-149	3.65981e-147	-1.07597e-148	4.01353e-148	1.2457e-148	-6.96356e-148	-7.60518e-148	-7.62038e-148	1.79408e-149	-1.47033e-148	-1.197e-149	5.22057e-147	-4.13352e-148	6.48843e-148	4.39306e-148	-1.20161e-147	2.51524e-148	-5.54447e-148	2.15017e-146
-4.97933e-150	5.30039e-149	-4.76983e-149	-7.3637e-149	5.9337e-150	-1.69658e-149	2.08661e-148	6.19017e-148	9.54293e-149	2.15947e-149	-3.67517e-149	-1.07973e-149	5.41141e-149	-1.43225e-149	1.70415e-149	-1.70993e-149	-9.87573e-149	-7.36141e-150	-3.94953e-149	1.50085e-149	-7.94507e-149	4.5595e-149	1.40452e-150	1.31028e-149	1.48957e-148	-2.96055e-149	-1.97132e-148	4.02005e-149	3.04947e-149	-1.12412e-148	2.15602e-147
-2.6062e-150	-1.07769e-150	-2.47487e-149	-8.45524e-150	-1.26935e-151	-7.23079e-150	6.13744e-150	1.68377e-150	-2.45561e-150	-9.59985e-152	-8.07249e-150	1.20308e-149	-3.69947e-150	1.09656e-149	6.53235e-150	-6.41528e-151	-4.5574e-150	-3.56264e-150	-1.04267e-149	1.41195e-150	-2.67003e-150	4.52727e-151	1.36681e-150	-2.11801e-149	9.44699e-152	-2.14087e-149	-4.50334e-151	-7.63053e-150	-5.00845e-149	1.0284e-150	2.22886e-148
1.26996e-150	2.88062e-151	-5.87065e-150	5.20092e-151	-6.7756e-151	3.344e-150	3.23638e-151	-1.54145e-153	5.45553e-151	1.4932e-151	1.32306e-151	-2.70891e-151	-2.41997e-151	2.94556e-151	9.55367e-152	5.78536e-152	7.40369e-151	9.24397e-152	9.02053e-152	-2.01545e-150	-4.63817e-151	3.82871e-151	1.89892e-150	-2.74041e-151	1.26189e-151	-3.10169e-151	-3.21531e-150	3.26959e-152	-2.50234e-150	-3.16217e-151	2.65445e-149
1.23164e-151	-1.41845e-152	-1.04327e-152	2.87598e-152	2.0976e-152	4.90789e-152	-9.94838e-153	-3.3062e-152	2.32081e-152	-6.71272e-152	-7.83357e-152	-9.22328e-152	9.98683e-152	1.30011e-152	2.17461e-153	2.7632e-152	-7.412e-153	-3.89263e-152	-2.92002e-153	1.41195e-152	1.67955e-152	1.40876e-152	3.09159e-151	-3.62466e-151	5.90199e-152	-2.64319e-152	1.34486e-151	4.76083e-153	4.0307e-152	-3.04246e-152	1.7545e-150
-1.99368e-154	-5.83541e-153	-1.56253e-153	-4.62602e-154	1.31725e-153	-7.31252e-154	2.6791e-154	-1.52921e-152	1.97853e-153	-1.03731e-153	-1.13783e-152	2.55452e-153	1.38977e-153	-3.14468e-153	9.23314e-154	-3.0263e-153	-1.69311e-152	-2.05397e-153	-9.45644e-155	2.17669e-153	-6.53066e-153	-4.89271e-153	-3.58473e-153	-8.55708e-153	-7.44854e-153	-1.5947e-153	7.81113e-153	2.97098e-152	-1.28652e-154	9.32353e-154	1.43548e-151
-7.24307e-156	1.51235e-154	1.31678e-153	-2.76518e-154	-6.80541e-155	9.56968e-155	1.85623e-154	2.5243e-154	-5.40741e-155	-1.64983e-153	-3.9931e-154	-1.58545e-154	-8.21408e-155	2.33306e-153	4.22093e-154	-1.20061e-154	-1.93547e-153	-7.77688e-155	5.77378e-155	3.74749e-154	2.29847e-154	-3.08267e-154	-2.92793e-154	6.45487e-154	1.13834e-153	-4.77929e-156	2.4921e-155	-2.82556e-154	2.07758e-154	6.36819e-154	1.379e-152
2.06066e-156	3.57116e-156	-1.39759e-155	-5.26387e-156	3.65664e-155	-1.03023e-155	2.92807e-155	1.20122e-156	-1.14808e-155	-1.53406e-154	-2.45395e-155	-4.60545e-155	-4.97454e-156	-1.12505e-155	-8.11753e-156	-9.93258e-156	-7.22881e-155	3.20631e-155	-3.53329e-155	5.15617e-155	-7.49579e-155	-1.28902e-155	-1.41481e-155	-7.00094e-155	3.12857e-156	7.45183e-156	7.0068e-155	-2.05518e-156	2.02714e-155	1.2985e-155	8.51189e-154
4.46512e-156	9.16532e-157	-1.64438e-156	-1.28167e-156	-9.01294e-156	-8.6166e-157	5.63867e-156	-2.69561e-156	-3.50256e-156	-3.06055e-156	4.44396e-158	-2.53253e-155	7.81129e-157	1.09948e-156	2.77872e-157	-4.91551e-157	-6.49596e-157	8.38593e-157	-1.88787e-156	-2.55235e-157	-5.56745e-156	8.25599e-157	5.59893e-156	-7.28197e-156	-2.92909e-156	9.17488e-157	-1.73763e-156	2.58717e-156	-2.59824e-155	5.2878e-157	1.18687e-154
-6.78991e-158	-3.3388e-157	-2.55626e-159	3.17321e-157	-2.87445e-157	-1.60322e-157	1.73377e-158	4.92676e-157	1.38591e-156	1.6927e-157	-1.4941e-156	-3.23443e-158	6.49682e-158	6.22644e-158	-1.61616e-157	5.35114e-157	1.37702e-158	7.09218e-158	-1.91608e-157	1.15023e-158	-7.01393e-157	4.34749e-159	1.14499e-156	4.66502e-157	-8.4379e-159	2.10338e-157	4.30123e-158	9.40604e-158	1.89043e-158	2.44019e-156	1.1005e-155
2.89319e-158	1.59494e-158	1.07996e-158	-3.45831e-158	-1.08565e-158	2.68044e-158	1.50005e-158	-4.01198e-159	-3.01264e-160	9.5841e-159	2.67171e-158	-2.27632e-157	-5.65136e-159	3.47149e-158	-2.17306e-158	-7.98436e-159	-7.2518e-158	-3.33118e-158	-3.1421e-157	1.88044e-159	1.52616e-157	2.04775e-158	7.76434e-159	-5.35994e-158	1.4559e-157	-9.96051e-158	-1.54545e-159	-6.671e-158	-3.57709e-157	2.80804e-158	1.83687e-156
-9.86785e-162	3.05781e-159	9.1961e-160	-2.19222e-159	8.91987e-160	5.82264e-161	1.84363e-159	-1.13288e-159	1.86993e-159	-1.14219e-158	-6.12149e-160	1.70084e-160	-1.10037e-159	-3.35696e-159	1.69205e-158	-7.2173e-159	3.1709e-160	5.27168e-159	1.01556e-159	1.75404e-160	-7.26617e-159	-5.92069e-159	9.09292e-159	-4.81236e-159	-7.96291e-159	-6.36801e-160	1.56276e-159	4.77868e-160	-9.34133e-160	-5.64702e-159	1.03869e-157
-2.69464e-160	-3.01746e-160	3.24073e-159	-2.07009e-160	1.65263e-160	-2.59198e-160	2.28383e-160	1.28662e-160	-1.95877e-161	3.25966e-160	-3.9373e-161	2.50493e-160	1.68603e-160	1.5807e-160	3.9668e-161	-1.7107e-161	2.4248e-161	1.63987e-160	1.63781e-160	2.47939e-160	-2.12417e-162	-3.87639e-160	-8.10055e-162	-1.29737e-159	3.72697e-160	4.69298e-160	1.64673e-160	-4.36434e-160	1.2282e-160	3.1096e-160	9.9914e-159
2.33163e-162	1.75296e-161	1.57821e-161	-2.97427e-162	7.23462e-162	1.18984e-161	-1.45283e-161	2.09644e-161	6.85534e-161	-7.35212e-162	-4.47817e-162	-2.07067e-162	3.65178e-162	1.82489e-162	-1.95411e-162	-5.8101e-163	4.14845e-161	-2.65193e-161	3.03934e-162	8.66534e-161	7.69714e-162	1.22701e-161	-9.02445e-162	2.71869e-161	-5.53253e-161	1.49983e-160	1.51128e-161	1.87809e-161	-2.95003e-162	4.78545e-161	6.87591e-160
3.98749e-162	2.95741e-162	6.26936e-163	-9.33635e-163	-8.16858e-163	-1.75346e-162	-4.60499e-165	3.57687e-162	-2.27507e-162	-7.07034e-163	2.19524e-162	-1.38787e-162	3.17675e-162	-2.58916e-162	5.2622e-163	-8.73663e-163	-3.92005e-162	1.09648e-163	-1.78999e-162	6.73889e-163	6.42758e-162	2.22679e-164	-2.96286e-162	-4.46756e-162	2.93136e-163	-1.60598e-163	-1.84579e-161	-2.65251e-163	-2.32865e-162	-3.46233e-162	7.373e-161
-1.5119e-163	-2.829e-163	-2.70773e-163	-2.79342e-164	3.6917e-164	9.13116e-164	2.94406e-164	2.05558e-164	-5.5799e-164	-1.04573e-163	-3.55884e-163	3.54486e-164	8.80796e-164	7.99352e-165	9.80121e-165	-8.56088e-163	-8.17496e-163	1.12563e-162	-3.56911e-163	-1.90071e-164	-8.65286e-163	-8.39072e-164	9.7045e-163	-2.12674e-163	-2.3173e-163	3.71666e-163	4.55676e-163	5.27795e-163	1.43351e-163	1.25416e-163	8.73169e-162
1.37289e-164	-4.52968e-164	8.54835e-165	-4.57242e-164	9.20199e-165	-1.82516e-163	4.47152e-164	6.00447e-164	6.71525e-164	-6.75357e-165	1.71771e-164	-2.23714e-165	-9.71236e-165	1.29727e-164	-6.09154e-165	1.55201e-164	-3.82669e-164	2.56259e-165	-1.95988e-164	9.79108e-164	2.38264e-163	3.54722e-165	7.23899e-164	-1.11128e-164	9.64601e-166	-1.37821e-164	3.88845e-164	-3.26706e-164	8.26175e-166	7.1249e-164	1.18942e-162
6.97887e-166	3.67912e-167	2.20458e-165	1.27906e-165	2.98204e-166	1.07077e-164	-1.74477e-164	-6.95598e-166	8.89267e-166	2.63051e-165	5.27377e-166	5.06927e-165	-1.17323e-165	-5.56805e-166	4.17661e-165	2.47886e-166	-1.57967e-165	-6.38443e-165	-9.0332e-167	2.90766e-165	4.00986e-166	-1.35446e-165	-4.11076e-165	2.88688e-166	1.85164e-166	-5.96183e-165	-3.6059e-165	7.24246e-166	-1.16928e-167	-3.41706e-165	7.96614e-164
1.24898e-166	-3.65652e-166	5.57297e-167	-1.77568e-166	2.58043e-166	-1.93683e-165	-4.26977e-168	4.54709e-167	-8.46903e-167	-1.00167e-166	-5.93864e-167	-1.92421e-166	1.60561e-167	7.1961e-166	1.84136e-166	4.10117e-167	-3.77572e-166	3.37932e-166	8.91618e-167	6.60891e-167	1.00425e-166	1.68498e-166	-1.98457e-166	1.39485e-166	1.39652e-165	1.14401e-166	1.87032e-165	3.28654e-166	-1.06545e-167	5.52614e-167	9.61937e-165
-1.08979e-169	3.88611e-168	-6.97586e-169	3.36248e-167	-3.01822e-167	1.56351e-167	3.75698e-168	1.94892e-168	-4.01177e-168	1.58589e-168	-8.54765e-168	1.4709e-167	4.66404e-168	2.50837e-168	1.57543e-167	-5.73454e-168	1.64029e-167	6.42839e-167	1.71924e-167	-2.53164e-168	-1.36146e-167	2.40862e-168	-9.90578e-168	-1.88557e-168	-8.12992e-168	2.12235e-167	-4.09964e-168	2.23919e-167	-3.39673e-167	-8.08243e-167	4.46218e-166
9.71644e-172	-3.30904e-168	1.48039e-168	3.79888e-169	9.32114e-168	-4.0364e-168	-4.37433e-170	1.53768e-168	1.47454e-168	3.27087e-169	1.08878e-168	1.08521e-168	1.59788e-168	-1.11059e-168	1.79488e-169	-3.39465e-168	4.30141e-169	-9.39002e-169	-1.40291e-167	-2.48731e-169	-5.86028e-169	1.05523e-169	-4.14204e-169	-2.25623e-169	6.68612e-169	2.66697e-168	7.73442e-169	1.11621e-169	-7.08499e-169	7.66241e-168	5.99374e-167
2.49394e-170	2.32599e-169	1.08762e-169	-3.18829e-169	1.1919e-170	1.42017e-169	1.62523e-170	-1.19073e-169	-1.22067e-169	-6.46274e-169	1.88699e-169	-2.6321e-171	-6.0405e-170	-4.43381e-170	-8.36457e-170	-1.70688e-169	1.52569e-168	-1.6722e-170	-3.17852e-171	-4.59745e-170	1.45656e-169	2.93885e-169	1.62725e-169	2.27191e-169	-3.81317e-170	-2.94616e-170	-8.87355e-171	-7.39316e-169	2.16952e-169	-8.39894e-171	5.75529e-168
-1.29861e-170	-5.42933e-171	-1.23223e-170	-1.09272e-170	3.24192e-171	1.49608e-170	1.42438e-170	-1.59236e-170	-7.95395e-171	-1.5797e-170	-2.81366e-171	-4.11089e-170	3.50029e-170	-2.13879e-170	-6.0465e-170	-8.73163e-170	-9.88804e-171	-7.96426e-171	-2.45038e-170	5.73514e-171	3.16256e-171	-6.47434e-171	1.67672e-170	-9.19772e-170	-4.38035e-170	-5.74695e-170	-3.17368e-170	3.90386e-171	-6.66736e-171	-3.13159e-170	7.0325e-169
-8.6576e-172	1.18563e-171	1.2228e-172	8.63788e-171	1.59517e-172	-1.56077e-172	-6.86803e-172	3.45742e-171	-3.63257e-172	3.6924e-171	-5.13951e-172	-1.05953e-173	1.06983e-171	-5.59486e-172	5.8401e-172	2.77342e-171	-2.17389e-172	2.12174e-171	-3.07346e-172	2.14436e-171	7.40425e-172	5.8953e-172	-7.45655e-171	6.25601e-173	-1.01538e-171	-1.15937e-171	6.0131e-172	2.9923e-172	3.49152e-172	3.08349e-172	4.2211e-170
4.79434e-173	-2.04956e-173	-3.23244e-173	-5.61811e-172	2.04513e-173	3.87583e-173	-7.46485e-173	-9.11437e-173	8.81388e-174	-1.90474e-172	-7.87878e-173	-1.11682e-172	5.01754e-172	7.22871e-173	-6.23678e-174	-2.4402e-172	-7.83414e-173	4.53812e-173	1.85377e-172	-2.66835e-173	2.72557e-172	-2.33422e-172	-2.05605e-172	5.41813e-173	2.47147e-173	2.87939e-172	3.98382e-176	1.22719e-173	-2.30777e-174	5.81091e-173	3.58856e-171
3.06637e-175	-1.47981e-173	1.53962e-175	5.59103e-173	-4.35486e-174	2.56734e-175	1.30899e-173	1.57003e-173	2.24068e-173	1.82934e-173	-3.31191e-174	-7.19024e-174	-6.42023e-174	-7.19374e-174	-9.28521e-174	-4.24481e-175	4.43051e-174	2.34494e-173	1.94507e-173	-3.53746e-174	-1.91786e-173	3.08533e-174	-1.52648e-173	3.40959e-176	-2.00653e-174	1.33766e-173	6.01411e-174	-6.6564e-174	-1.09798e-174	2.07737e-173	3.17453e-172
2.96183e-174	4.07762e-174	-1.16603e-174	-6.58942e-175	1.14993e-174	-3.21845e-176	-2.12692e-174	7.80889e-176	7.44668e-175	4.39771e-174	1.39732e-175	1.83045e-175	6.68408e-175	4.25564e-175	-9.31824e-175	-3.75367e-174	-1.94069e-174	-6.33302e-175	-1.34783e-174	1.36237e-174	9.63104e-175	-4.24485e-175	-5.71619e-176	-1.00411e-174	2.65331e-174	2.89451e-174	-2.7549e-175	-6.49575e-175	-2.64793e-174	6.65423e-175	4.10154e-173
-2.50567e-177	-1.54743e-175	-5.89728e-176	2.21964e-175	3.99902e-175	-1.24083e-175	3.05637e-176	5.08075e-177	-1.43898e-175	2.00223e-176	-1.37613e-176	1.42705e-177	-1.20923e-175	-8.21552e-176	3.85487e-176	-3.1676e-175	-4.68615e-175	2.97701e-175	-1.63235e-175	4.0887e-176	7.69279e-176	-4.61577e-176	-9.72506e-177	-6.50487e-176	-1.64817e-175	-1.78936e-175	9.7521e-176	-4.45289e-176	2.53299e-175	1.34742e-175	3.77745e-174
2.84541e-177	-6.26801e-178	-1.98378e-176	-3.83097e-178	-4.08936e-177	5.20301e-179	1.76324e-176	7.71082e-177	-3.10537e-178	-5.21253e-177	-1.36538e-177	1.46199e-177	-6.77841e-177	3.72444e-177	-4.73276e-176	1.60416e-177	3.78367e-176	5.82378e-179	-4.57537e-178	7.39919e-179	1.38722e-176	-4.30689e-178	1.4489e-177	-1.54625e-177	1.28196e-176	1.24664e-176	8.36064e-178	4.71458e-177	2.86739e-177	-5.37764e-177	2.15769e-175
1.45019e-177	-1.75491e-177	2.55623e-178	-1.43982e-177	-3.12438e-178	2.19764e-177	1.07609e-177	1.54824e-178	7.85237e-178	-1.74538e-177	-6.98554e-178	-1.21412e-177	8.13381e-177	2.84277e-178	-3.9203e-177	7.40123e-179	-1.09834e-177	-3.17146e-178	6.82123e-178	1.87085e-178	-3.51154e-177	3.65548e-178	-7.67615e-178	-3.23922e-177	5.08036e-177	3.2925e-179	8.76754e-179	1.2553e-177	4.20662e-179	-1.70795e-178	4.2335e-176
-5.97848e-180	1.15552e-178	5.82944e-178	-1.76686e-179	-1.70686e-180	3.56745e-179	4.68167e-179	9.51013e-179	-5.37441e-179	-5.52658e-179	-1.48992e-178	8.10365e-180	-7.87537e-179	2.95792e-179	-3.01019e-179	-5.82508e-179	-1.31232e-178	9.8901e-179	-2.79903e-179	1.46386e-178	-6.41223e-180	-1.86763e-180	1.49955e-178	6.56114e-180	1.90843e-179	-3.18498e-179	3.60931e-178	-2.23738e-178	-2.35953e-179	2.79858e-180	2.59554e-177
5.09355e-181	-2.04257e-180	4.9085e-181	6.15749e-180	-4.45514e-181	-7.24514e-181	-4.27482e-179	-1.57941e-179	-4.7655e-182	4.4152e-180	7.31955e-180	4.83567e-179	-1.95011e-180	2.76954e-179	-1.52164e-179	-2.90063e-179	1.08259e-181	9.94023e-180	2.57606e-179	-1.07217e-179	6.7207e-181	-1.18471e-181	1.70335e-180	-2.04288e-180	-3.58194e-179	1.03988e-179	8.0093e-181	3.04361e-180	-1.13647e-179	3.67746e-180	3.19092e-178
1.11861e-180	3.69961e-180	1.0228e-180	5.89311e-181	1.76525e-181	1.40998e-180	-1.87114e-180	-3.09749e-181	-1.4967e-180	-6.96983e-182	1.16339e-180	8.42489e-182	7.42002e-182	1.47049e-180	-1.34856e-180	-1.80892e-183	3.10701e-180	2.38103e-181	1.05679e-181	2.20477e-181	-5.90724e-181	5.75014e-181	3.96551e-180	-3.44332e-181	-2.64955e-181	1.53494e-180	1.44401e-181	-1.32758e-180	-2.82691e-182	-3.2221e-181	2.8676e-179
4.57743e-182	-1.14883e-182	2.22897e-181	-2.56742e-183	1.83649e-182	7.30472e-184	4.03655e-182	-7.24157e-182	-8.02168e-182	8.12079e-182	-5.10974e-182	-1.59375e-181	-3.13164e-182	-4.98629e-183	-3.99863e-182	-1.08232e-183	1.64823e-181	-3.74191e-181	6.42313e-182	1.03023e-182	-1.31834e-182	1.95015e-182	1.92428e-182	3.00494e-182	-2.76132e-181	-2.0982e-182	-1.1639e-181	-4.77021e-182	8.98798e-182	2.94231e-182	2.13991e-180
8.12555e-184	-1.27436e-182	6.87333e-183	-1.32166e-183	-1.1408e-182	7.31752e-183	-1.32072e-183	-5.60057e-183	-7.31983e-184	-3.08205e-182	-4.09583e-184	-1.89642e-183	1.74204e-183	-5.90954e-184	-1.58833e-183	-7.03446e-183	-1.77422e-183	4.19589e-183	-6.9128e-183	3.87642e-183	-3.158e-183	-2.12416e-182	-1.03371e-182	-2.08567e-182	1.28074e-182	1.84039e-182	-2.8978e-183	2.99436e-183	6.58074e-182	2.67419e-183	2.7015e-181
2.21886e-184	-3.72125e-183	-2.33438e-183	4.11553e-184	2.42417e-184	-1.11152e-183	2.95362e-184	-7.06936e-185	-3.18106e-183	3.39358e-185	-6.9104e-184	5.28943e-184	-1.0536e-183	-5.44154e-185	-2.96885e-184	-1.2379e-183	-7.39923e-185	-2.31508e-184	4.61587e-184	-8.16501e-184	9.20763e-184	-7.81944e-184	-2.11171e-183	-1.67881e-184	-3.63401e-185	1.78106e-184	-2.26563e-184	-8.20814e-184	1.24176e-183	1.19304e-186	2.35575e-182
-5.73686e-185	1.18236e-184	2.03493e-185	6.63324e-185	-2.17916e-185	-3.20846e-185	-8.333e-185	7.87975e-185	-1.12192e-185	-1.27245e-185	2.02926e-186	-1.00584e-186	-1.50921e-185	7.38539e-186	3.84495e-185	-4.16423e-185	9.3389e-185	-6.91143e-185	-6.92896e-186	1.82588e-184	-4.04781e-185	1.66154e-184	4.09757e-185	-1.10683e-184	6.31401e-185	-2.29606e-185	-6.66613e-185	3.71335e-185	1.87443e-186	1.79036e-185	1.52782e-183
6.7015e-186	-1.36783e-185	-1.74404e-185	1.05182e-186	-5.07747e-187	-1.21951e-185	-6.64194e-186	-1.25547e-186	-2.17147e-186	5.17398e-187	-1.17915e-186	3.30064e-186	8.9851e-187	2.14271e-186	-1.91459e-186	3.01956e-186	-2.37263e-186	-2.917e-186	-1.36861e-187	-2.1982e-186	-1.32861e-186	-7.26017e-188	-1.33761e-186	-5.61185e-187	5.15493e-187	6.41021e-185	4.43155e-186	-1.86706e-185	-2.01195e-185	6.13626e-187	1.93994e-184
-6.67137e-187	-1.28846e-186	1.21759e-187	-2.93934e-187	1.35567e-186	-1.31744e-187	-2.43145e-187	9.13487e-187	-1.56812e-187	5.34989e-187	2.9759e-189	-5.80939e-188	-1.12617e-186	-2.33604e-187	-2.04465e-186	6.8598e-187	-1.34195e-186	5.85943e-187	-2.35833e-187	-2.59826e-188	6.1836e-189	-1.29277e-187	-4.46066e-187	-2.66324e-186	1.42954e-188	7.58903e-188	2.58896e-187	8.61346e-187	5.894e-187	-1.74642e-188	1.71104e-185
4.58358e-188	6.20527e-189	5.23259e-188	1.02606e-188	7.26593e-189	-3.32511e-188	-2.16949e-188	-1.28639e-188	2.36384e-190	-9.85585e-189	-1.47443e-188	2.00556e-188	5.09097e-188	-3.61208e-188	-5.59886e-188	-2.31341e-187	-2.69568e-188	-3.52459e-189	1.46084e-187	-2.38523e-187	2.89212e-187	-7.43689e-188	-3.04013e-187	-2.72085e-189	-1.82263e-187	9.59145e-188	-3.06227e-189	-3.69475e-189	4.46733e-189	-5.44213e-188	2.03818e-186
2.29185e-188	-3.56644e-189	3.23989e-190	2.35054e-189	9.14582e-190	-5.36634e-190	-9.27531e-189	-1.0658e-188	1.17696e-189	1.92569e-189	-1.08843e-189	-1.87919e-191	-7.06427e-189	-1.23248e-188	-9.27428e-189	-4.28155e-189	-2.02256e-189	-1.68094e-188	-3.44114e-189	-2.98386e-188	2.88752e-189	4.80868e-190	-1.87305e-189	-9.04196e-190	3.72807e-190	-1.13469e-189	-2.59128e-188	-2.41037e-190	-1.26729e-189	1.31124e-188	1.87997e-187
-6.28113e-191	-6.36421e-190	2.56555e-190	-3.10292e-190	-1.86337e-190	-2.11178e-190	2.62021e-190	2.79724e-190	-5.78432e-190	6.20416e-190	-1.37832e-191	-2.26089e-190	5.51325e-190	7.09403e-191	1.90751e-190	-1.22509e-190	6.33876e-191	1.22298e-189	1.14671e-189	-1.07385e-189	1.53648e-190	-1.3845e-189	-1.23175e-190	2.25589e-191	1.58211e-191	-4.06211e-190	1.45158e-189	8.71614e-191	-5.0718e-190	2.61227e-190	1.24996e-188
9.51077e-191	1.48767e-192	-4.08992e-191	2.72598e-190	-6.40018e-191	-3.37887e-192	-2.92312e-191	-2.62483e-192	-1.18778e-190	1.94377e-191	-1.32395e-191	1.67229e-192	9.90694e-193	-7.71764e-191	-3.77952e-191	-1.2877e-191	-1.54379e-190	2.1044e-192	-3.27594e-193	-1.17965e-191	-2.4377e-191	5.97181e-192	6.94918e-192	3.8904e-193	2.66114e-191	4.6894e-192	-2.04896e-191	-6.18543e-193	-6.59598e-192	2.56488e-191	1.08225e-189
4.55359e-193	4.61011e-191	2.76163e-192	-4.64806e-192	2.36494e-192	-7.30365e-194	2.78367e-193	-8.88649e-192	-7.25872e-192	1.03263e-191	-5.71994e-193	6.03349e-192	-5.7068e-192	-8.19693e-192	1.0577e-192	1.64298e-192	4.3075e-193	-1.95567e-192	6.54277e-193	-5.77858e-192	-3.28974e-192	1.01375e-193	-1.88002e-193	9.74394e-193	-5.27783e-192	-5.83358e-192	4.52817e-192	-1.43267e-192	-1.0579e-192	8.5989e-192	1.46466e-190
-1.78326e-193	4.66108e-193	-5.12618e-194	-8.65983e-195	5.06788e-193	1.32265e-194	1.11362e-192	-1.34945e-193	-1.94788e-194	-6.79308e-193	-5.25369e-193	4.57982e-194	-4.65817e-194	6.23714e-194	6.21778e-193	-1.7864e-195	2.17907e-194	2.4773e-195	1.27633e-192	2.12538e-192	8.71049e-194	3.62138e-194	3.34037e-193	-2.11938e-193	2.5422e-194	7.28864e-193	-2.09891e-193	-2.50996e-193	-1.27081e-193	5.12046e-193	1.0425e-191
-2.67338e-193	1.50696e-194	2.48816e-194	7.85488e-194	2.67112e-194	-5.63021e-194	-1.17856e-194	-2.82746e-194	-2.29799e-194	3.66272e-195	-8.24793e-194	3.06761e-194	-3.72698e-196	4.04914e-196	-2.57038e-194	1.39555e-193	-2.46179e-194	-3.52373e-194	9.74715e-195	-8.04958e-196	4.44228e-194	-5.52385e-194	3.16743e-194	8.70147e-195	-1.18815e-193	-6.77127e-194	6.28926e-196	-3.58729e-195	-1.75036e-195	5.11083e-195	1.2228e-192
8.14628e-196	-3.48555e-195	-7.50787e-195	-1.34251e-195	8.72914e-197	1.22895e-195	7.57645e-195	2.57172e-196	-8.65323e-195	5.16206e-195	4.91475e-197	-1.52275e-195	1.33598e-194	-1.39934e-194	-8.31477e-196	-2.37642e-195	-2.95563e-196	3.80242e-195	1.11907e-195	-3.10011e-195	1.88043e-196	4.57476e-195	-6.93618e-196	6.69612e-196	5.55555e-196	-3.47807e-195	-3.18792e-196	-5.03942e-195	7.61927e-196	-1.00887e-195	9.38545e-194
-1.14483e-196	-7.78743e-197	8.85167e-196	-3.35876e-195	-1.00297e-196	5.58817e-196	2.43588e-197	-6.02409e-197	-3.88291e-196	9.96746e-197	-2.15321e-196	1.4065e-196	1.07474e-196	8.28436e-197	3.85824e-196	-1.30159e-196	1.95678e-196	-4.87118e-196	3.09169e-197	7.83582e-197	-1.49669e-197	1.27295e-196	-5.9152e-196	-1.21733e-196	-1.2448e-196	-1.95528e-196	2.0073e-196	-6.02189e-196	-9.80172e-196	-5.12475e-196	1.09934e-194
2.62636e-198	-1.33348e-197	1.3079e-197	-1.60939e-198	1.93922e-197	1.80503e-197	-4.66389e-198	6.79991e-197	-5.09193e-197	8.11585e-198	-1.17814e-197	5.10956e-197	2.77716e-197	-1.57986e-198	-3.77894e-198	-1.69265e-197	-5.20335e-198	1.41855e-197	1.0461e-196	-4.78592e-198	-2.12829e-197	3.81744e-197	4.63115e-199	-5.66652e-198	1.26418e-196	-4.06822e-197	-3.19482e-197	-1.65303e-197	1.06042e-197	5.995e-198	7.39274e-196
1.24051e-197	-1.37331e-198	-8.51168e-198	2.66107e-198	-1.3145e-198	6.67921e-198	-3.83148e-199	4.63506e-198	-4.70385e-199	-2.04637e-198	-4.58775e-199	-3.96221e-198	2.08848e-198	-4.81977e-199	3.78916e-198	4.21678e-198	-3.02726e-199	-2.01696e-199	1.16198e-197	1.50806e-198	4.4558e-198	8.26234e-199	-1.32945e-198	-2.70277e-198	4.41208e-199	-1.59985e-199	1.17171e-197	3.22948e-199	7.22585e-198	-3.53778e-198	1.01829e-196
5.69458e-200	-1.62187e-199	-1.16432e-199	6.39815e-200	1.17233e-198	-7.6038e-200	-4.74328e-199	-5.70155e-199	8.35079e-200	1.18904e-199	1.71904e-200	-2.64055e-199	-8.4321e-200	5.06462e-199	-2.97713e-200	5.55309e-200	2.42881e-199	-4.35136e-200	-5.83777e-201	1.21265e-199	4.69335e-200	-2.39604e-201	-1.28499e-198	-1.93939e-199	-2.28473e-199	-6.53079e-200	6.31051e-199	-1.0972e-200	-1.18498e-198	1.06144e-200	7.92529e-198
-2.48418e-200	1.05438e-199	5.20553e-201	2.76208e-200	-6.66581e-200	8.92499e-201	4.72028e-200	-3.44814e-201	5.38033e-200	-5.36175e-200	-5.21692e-200	-1.07651e-201	4.85618e-201	-9.96834e-200	3.05257e-200	1.59971e-200	-2.91587e-200	8.57102e-202	-2.38292e-204	3.01907e-200	-1.86218e-200	2.13989e-202	1.01278e-201	3.28273e-200	3.85895e-201	-2.76431e-201	2.5182e-200	2.46125e-200	-6.06729e-200	6.63446e-201	8.37679e-199
2.48481e-203	9.12938e-202	-7.86206e-202	-9.63727e-202	-9.66497e-203	-8.04302e-202	-2.83583e-201	3.90211e-202	3.47569e-201	7.06367e-202	6.5926e-203	-1.60689e-201	3.59779e-202	1.08754e-200	-8.73275e-202	-4.41838e-202	-2.8539e-202	1.09739e-201	8.2592e-202	-7.41265e-202	-2.84172e-202	-1.23967e-202	3.83927e-201	-2.08054e-203	-8.93302e-202	3.40476e-202	-3.49069e-202	7.09385e-203	1.57025e-202	8.44574e-202	3.50935e-200
-2.34808e-203	3.55494e-202	2.84698e-203	-6.27276e-203	-1.53535e-203	-4.87559e-202	-2.27034e-203	6.37286e-204	1.57741e-202	1.34008e-202	3.71992e-206	-3.40359e-202	6.90568e-203	-4.34864e-203	8.29225e-203	1.56475e-203	7.83678e-202	2.59053e-202	-3.96084e-202	1.93971e-202	1.00919e-202	3.55967e-203	-2.72261e-203	-1.07895e-202	-6.31759e-202	2.04853e-202	-5.7945e-203	-2.68595e-202	7.5512e-204	1.08581e-202	5.02913e-201
-5.14641e-203	-6.57915e-203	-9.05466e-203	-1.09678e-204	-5.00118e-204	-6.45488e-203	5.33413e-204	6.6186e-204	-2.43209e-204	3.20163e-203	5.05556e-204	1.5141e-203	2.03581e-203	5.3904e-203	-5.72628e-204	2.40102e-204	9.74035e-204	7.00503e-204	-1.03662e-203	2.70089e-204	-3.51991e-204	-2.50759e-203	4.21673e-204	3.26013e-203	-2.75458e-204	2.18963e-204	-1.12664e-203	-2.81296e-203	1.72416e-204	6.07131e-204	5.74798e-202
4.45047e-205	3.67748e-205	2.81472e-205	-1.48093e-204	-2.79048e-204	-5.61131e-205	5.34266e-206	1.27497e-205	1.88129e-205	-1.5838e-203	-4.11326e-205	2.64237e-205	-1.07709e-204	1.42102e-205	-1.4642e-204	6.57594e-206	2.79048e-205	2.42256e-206	3.53547e-204	1.6304e-204	-3.81902e-205	1.29931e-205	2.01533e-204	1.43133e-205	3.41217e-204	-2.70317e-204	-4.77076e-206	5.64876e-205	-2.80367e-204	-7.69359e-206	4.33065e-203
-2.09589e-205	1.0392e-206	-8.19297e-206	-3.74114e-205	2.91384e-205	-1.08589e-205	9.70939e-206	-1.61574e-206	2.10589e-205	3.42388e-206	1.03745e-205	5.70281e-206	2.0853e-205	3.47971e-205	-1.83062e-206	1.53222e-205	3.87085e-206	-4.96374e-205	1.85008e-205	-3.26385e-205	-1.2331e-205	-2.50601e-206	5.28804e-206	-1.39103e-205	1.12265e-204	-1.18987e-206	-4.83054e-207	-3.14582e-206	-3.34081e-206	1.39861e-205	5.05382e-204
-4.86189e-208	2.58518e-206	-6.41624e-208	-1.95755e-207	-2.7878e-208	-1.07174e-206	1.16061e-206	-1.76756e-207	-1.90123e-206	3.76282e-207	1.23509e-206	3.70102e-206	-1.25621e-206	4.47165e-207	-2.48603e-207	5.85722e-207	1.00086e-208	-1.54173e-207	-1.12157e-207	1.27169e-206	5.7556e-207	1.40816e-206	9.73599e-207	1.71813e-206	3.3057e-206	3.04618e-207	9.94355e-207	-1.03546e-206	3.31145e-206	4.81915e-206	3.50762e-205
1.49189e-207	2.07015e-208	-2.36208e-207	1.62059e-207	4.33125e-207	1.45974e-208	1.10277e-207	-9.2389e-208	-2.76937e-208	-1.04625e-208	2.34764e-208	-2.30392e-207	5.59717e-208	5.76063e-208	-2.78156e-207	-3.71835e-208	-1.27019e-208	-2.08251e-207	-1.8076e-207	-6.08113e-208	-1.11872e-207	1.07708e-208	-8.34535e-208	-9.2923e-207	-6.18933e-208	-1.60835e-207	6.07557e-208	-1.66852e-208	3.94371e-208	1.58317e-207	4.03526e-206
-1.38858e-209	-3.24154e-208	5.86565e-209	3.34667e-209	-5.75763e-208	-3.28222e-209	9.21868e-210	-2.01964e-209	3.77867e-210	8.22716e-210	2.36589e-209	6.72023e-210	-1.99136e-210	-5.98388e-208	3.16919e-209	-4.41734e-208	-7.39688e-210	1.54867e-208	-1.42374e-209	6.36784e-208	-1.19012e-209	4.02082e-208	8.6934e-209	-9.6367e-210	-1.94911e-209	-1.98218e-208	1.08467e-209	-4.58671e-209	2.33629e-209	3.1977e-211	3.8063e-207
5.43269e-209	6.24811e-210	2.71736e-209	-4.80672e-210	-2.18502e-210	-2.92461e-209	1.93696e-211	-7.21768e-210	8.03598e-210	1.06775e-210	-1.93296e-210	1.07191e-210	-1.87069e-209	-1.1884e-209	4.18978e-209	-8.51683e-210	1.0996e-210	3.4551e-210	-8.19833e-210	4.74592e-210	-2.74303e-211	2.607e-210	4.17359e-210	9.90154e-209	-7.27792e-210	1.64282e-210	5.37603e-210	2.16641e-210	-1.2009e-210	6.47036e-210	3.72216e-208
-4.31415e-211	4.63982e-211	4.11288e-210	-2.93739e-211	-1.65358e-213	2.26647e-210	-1.78282e-211	-3.96218e-213	-7.02629e-211	-3.32877e-211	1.12105e-211	-1.66422e-211	-1.25852e-210	3.76397e-211	1.7507e-210	-8.47922e-210	-5.04149e-211	-1.15363e-210	-6.66126e-211	-2.59311e-211	2.54775e-211	-2.01787e-211	-6.58466e-212	7.55574e-212	8.04543e-211	-9.52788e-211	-4.79746e-210	-1.98526e-211	7.75589e-212	-3.65201e-211	3.13085e-209
2.9966e-211	5.70572e-212	3.86628e-214	2.98755e-212	3.53923e-212	-6.00665e-212	6.95453e-212	-4.32475e-211	1.30322e-211	-1.78362e-212	-2.82495e-212	4.34047e-212	-3.84378e-212	4.18895e-214	6.90657e-214	3.85288e-212	2.04256e-213	-3.21445e-212	-6.30395e-212	1.58747e-212	1.84526e-211	3.69061e-212	-3.69544e-213	-1.56894e-212	-3.30382e-212	5.50597e-211	-1.29593e-212	1.28978e-211	-8.05149e-212	-5.06217e-213	2.44741e-210
-1.14578e-212	1.31256e-213	-5.73931e-214	-5.23888e-213	-2.83051e-214	-9.93398e-214	-2.29445e-213	-1.24294e-213	1.55633e-212	-1.52297e-213	2.38797e-213	6.08065e-214	1.38073e-212	-2.23006e-213	3.15451e-213	-1.41077e-212	2.65333e-213	-1.76095e-212	-1.10215e-212	1.70057e-212	-2.73291e-212	1.32552e-213	1.13612e-212	5.20993e-212	-5.13568e-214	4.30223e-214	1.28685e-212	1.94404e-213	-3.74379e-213	-5.52399e-213	2.42208e-211
-1.78983e-213	2.10761e-213	-7.69128e-215	6.54134e-213	7.06494e-214	4.38389e-213	-4.90612e-214	2.43654e-214	8.88643e-216	2.34051e-214	2.23915e-213	3.17724e-213	-3.17594e-215	-7.51509e-215	-1.25633e-213	4.26525e-215	-4.23126e-214	9.89753e-216	7.94927e-215	-1.19742e-214	2.39227e-214	1.63175e-214	1.14695e-213	2.57723e-214	-2.6042e-214	6.68389e-215	-2.33358e-213	1.49175e-215	-1.17373e-214	-6.9132e-214	2.93293e-212
-2.65506e-214	-4.71726e-216	6.6196e-215	-2.50524e-215	-3.67049e-215	-7.75621e-215	3.34292e-215	-8.52279e-215	9.13507e-215	4.6402e-215	-1.22521e-215	3.98439e-215	2.77122e-215	-8.50806e-216	-1.98628e-216	4.0945e-215	7.55016e-217	8.21485e-215	8.64448e-216	2.97342e-214	-5.68547e-216	8.09133e-215	8.01802e-215	-6.52733e-214	-2.14335e-214	1.26066e-214	5.37523e-215	-6.68783e-215	-4.52516e-216	-1.21306e-214	2.65866e-213
-2.09069e-216	-7.59647e-217	-1.85462e-215	-4.89044e-216	-4.13871e-216	3.00786e-217	1.83337e-215	-2.0491e-215	7.21888e-216	1.83877e-216	-1.26048e-216	-8.79204e-217	-1.67732e-216	1.45833e-215	9.11472e-216	1.46689e-215	1.36203e-216	-9.11679e-217	-4.26817e-215	4.39345e-215	3.72539e-216	-1.29309e-216	9.0368e-216	7.97925e-218	7.44507e-217	-5.80437e-217	1.97185e-216	-2.13548e-216	6.66771e-217	-1.44051e-215	2.44322e-214
8.95994e-217	-6.85141e-218	2.31459e-216	4.31523e-217	-1.08944e-217	1.39833e-216	1.65181e-219	4.16721e-217	-1.2028e-217	-4.5078e-217	2.51889e-218	2.77071e-218	3.09347e-216	1.35812e-217	-2.46319e-218	4.61221e-217	1.47583e-217	2.02027e-217	3.88236e-217	-1.68404e-216	-6.10682e-217	4.25905e-217	-5.76495e-217	-2.1004e-216	-1.3998e-216	3.35197e-217	-1.76822e-217	-1.11529e-216	-5.29034e-217	1.78346e-217	1.98452e-215
-3.71138e-218	-8.91295e-218	-5.07316e-217	1.13388e-219	4.07429e-217	-2.88375e-217	-1.92717e-218	-1.37949e-218	2.42693e-218	-7.27104e-218	-4.26397e-220	2.52273e-218	-1.21948e-218	1.7508e-217	6.71786e-218	-7.08752e-219	3.39816e-218	-5.12648e-218	-2.13202e-218	6.97432e-219	9.62123e-219	-5.60362e-218	-8.31932e-218	1.84485e-217	-5.29228e-219	1.08501e-218	2.97228e-218	-7.89462e-218	6.35683e-218	4.83597e-218	2.43135e-216
-8.03087e-219	2.81629e-219	-5.42042e-219	-2.00654e-218	-3.64879e-220	6.65904e-219	-3.69191e-219	1.1346e-218	-1.11123e-219	-1.33938e-218	2.85702e-219	3.14444e-219	4.16387e-219	-8.83411e-221	-1.02287e-219	-5.61438e-220	-7.45231e-219	-8.62767e-219	7.18678e-221	3.18172e-219	1.76898e-219	2.65021e-219	-1.20814e-218	2.84292e-219	-5.29281e-219	-4.06793e-220	-3.31444e-219	8.42283e-220	-1.68196e-219	-2.23939e-219	1.37193e-217
-1.28647e-220	2.21381e-219	-1.49552e-220	1.89138e-220	4.2462e-220	1.4052e-219	4.7266e-220	-7.36048e-221	1.41203e-221	-8.2273e-221	-2.60175e-220	-7.77057e-220	4.09863e-220	-2.82901e-221	-2.60226e-220	-9.95309e-220	6.54444e-220	-9.0155e-221	4.23707e-220	-1.6497e-219	-3.6402e-220	3.52826e-221	1.21831e-219	-1.42569e-220	4.10838e-220	-1.70006e-221	-5.68805e-220	1.7774e-219	-1.22788e-219	1.18948e-219	1.76541e-218
-7.80913e-222	3.12977e-221	4.26291e-221	1.74855e-222	3.40973e-221	2.69434e-222	6.01707e-222	-7.38155e-222	3.98263e-221	1.11752e-221	3.05712e-221	2.1991e-221	-8.40235e-221	2.8878e-221	4.19711e-222	-9.4484e-222	-3.30616e-221	5.21897e-221	4.9152e-222	-9.24922e-222	1.77311e-220	-1.20528e-220	-2.81047e-222	5.56396e-221	-1.65386e-220	-4.67891e-221	1.73987e-221	2.83892e-221	-4.41586e-222	-3.74663e-220	1.45653e-219
-5.80054e-222	-1.48969e-221	-1.13392e-222	-4.06054e-222	-1.63733e-222	6.85237e-222	1.579e-221	6.12422e-222	-2.99186e-222	-1.99719e-222	-7.90693e-222	1.84342e-222	-3.99411e-224	-5.31086e-224	4.26839e-222	1.53044e-223	1.569e-222	-1.48091e-222	6.07371e-223	1.63909e-222	-7.04533e-223	-1.35196e-223	1.87949e-222	-2.13091e-222	-3.09835e-223	-7.29471e-223	5.14536e-222	-4.33972e-223	-5.36325e-222	8.69707e-222	1.06375e-220
-4.37037e-223	-5.91949e-224	-6.77327e-224	-8.63018e-223	6.86697e-224	1.05368e-223	-1.46895e-223	-1.10786e-222	2.03085e-223	3.19574e-223	4.73664e-223	-2.65516e-223	-1.43278e-223	5.97219e-224	-1.9414e-223	-2.3985e-223	1.03933e-223	7.74418e-223	3.77816e-223	-5.61479e-223	2.71225e-223	1.40365e-222	1.19014e-223	3.20795e-224	-3.2437e-223	3.20128e-223	-4.0366e-224	7.07904e-224	6.15718e-224	3.45933e-223	9.56139e-222
-4.81818e-224	-2.25266e-225	2.26263e-224	5.41826e-224	3.31764e-224	6.80556e-224	8.46457e-226	2.43342e-224	-4.67828e-224	-8.94229e-225	4.31736e-224	5.81141e-224	-6.98712e-224	5.55988e-226	4.31786e-225	-4.08652e-224	-2.06854e-224	-2.26477e-225	5.96239e-225	-2.21015e-224	-1.27756e-224	-7.34365e-224	-8.27672e-224	-6.2326e-225	-1.84198e-224	2.35105e-224	1.41228e-223	-2.37916e-224	2.15599e-224	2.48219e-224	1.00584e-222
1.61314e-225	4.48513e-225	3.80593e-225	1.438e-225	-5.48185e-225	3.16188e-226	9.57697e-226	-6.58875e-227	3.23273e-226	1.15878e-224	-3.90942e-225	-1.49121e-225	-1.61822e-224	5.3689e-225	9.72972e-226	-3.68461e-225	-2.91927e-225	-1.75021e-225	9.22635e-225	-1.74532e-225	-6.50526e-226	-3.60354e-225	-3.15263e-225	2.67399e-224	-5.86996e-225	-1.7342e-226	2.93132e-225	-7.43447e-226	2.51387e-226	-4.698e-227	1.21488e-223
2.75927e-227	-4.06785e-226	-1.22604e-226	-2.50211e-227	-1.891e-226	-2.93933e-226	1.30988e-226	7.71104e-227	-1.07586e-226	-2.4928e-226	1.50007e-227	-8.93364e-226	-5.8243e-226	-3.40319e-226	1.40519e-227	-9.31332e-226	-7.32787e-227	-4.64128e-227	-3.11117e-228	1.95112e-225	-2.41503e-226	-4.70705e-227	1.20945e-226	-3.51661e-226	1.67561e-227	-4.07302e-226	-8.88594e-227	2.65895e-227	1.18173e-227	-1.2566e-226	7.91859e-225
3.40315e-227	1.40184e-226	2.00205e-227	3.06152e-227	7.30517e-228	-6.25614e-228	1.53209e-227	-5.61e-228	6.35503e-227	3.85115e-227	6.28951e-228	-1.74065e-227	-2.16159e-227	1.25333e-227	2.30647e-227	4.91206e-228	4.67554e-227	1.78107e-227	1.73202e-227	1.40391e-227	8.1502e-228	6.45873e-228	-1.48589e-227	1.08223e-227	-1.68646e-226	-1.72775e-227	1.39576e-227	1.84531e-227	-4.10495e-229	-5.67971e-228	8.07867e-226
5.67661e-229	5.04727e-228	-7.68052e-229	-1.49184e-229	-3.48481e-228	-2.19053e-228	-1.99455e-228	6.38101e-228	-7.06919e-231	1.04945e-227	1.3286e-229	-9.77247e-229	-2.18081e-229	-4.08783e-229	-9.07179e-228	-6.21967e-228	4.10053e-229	1.04068e-228	3.88979e-229	6.26235e-229	1.42911e-227	-3.60113e-228	-1.37816e-229	8.91462e-230	-9.76946e-229	-7.88116e-229	1.10972e-229	-1.84906e-228	2.35715e-228	-3.05942e-229	7.50864e-227
4.04592e-230	-1.33662e-228	3.69337e-229	6.38534e-230	-5.62719e-229	3.63383e-229	5.12666e-230	-7.09374e-230	-4.36192e-230	4.54058e-229	4.46608e-229	-3.18854e-229	1.99123e-230	-1.98128e-229	3.06073e-230	-1.95988e-229	6.46075e-230	1.81611e-229	-3.9846e-230	1.75657e-229	-9.11606e-230	-6.26681e-229	6.94067e-229	3.71938e-229	5.8098e-229	-1.81023e-229	-8.87501e-229	-3.95463e-229	3.58568e-229	2.04502e-230	9.23591e-228
3.31222e-232	-5.34291e-230	3.33814e-230	-7.48897e-230	-1.06827e-230	4.96049e-231	-2.38369e-231	-9.74152e-231	3.80195e-231	-1.50431e-230	-9.07078e-230	2.94858e-230	-4.6946e-230	-1.80406e-231	-5.18637e-231	3.38362e-231	3.33097e-230	-1.42442e-230	-2.47849e-231	9.56307e-230	3.17693e-230	-1.55139e-230	9.73072e-231	-2.25822e-230	1.26973e-230	-3.3813e-232	7.96982e-230	9.04358e-230	4.85347e-230	1.00484e-230	8.5317e-229
4.3761e-231	-5.78959e-232	4.65836e-231	7.23111e-232	4.42048e-231	3.44241e-231	1.23431e-231	-2.92046e-231	2.09778e-232	3.2992e-232	1.07837e-231	7.50148e-232	2.37764e-231	-4.12533e-231	6.52479e-232	-7.16048e-232	-4.93222e-233	9.27265e-232	-1.66654e-231	-4.04693e-232	-9.14613e-232	-5.46597e-232	-2.40806e-231	7.14412e-233	-1.02173e-231	-5.00581e-232	-6.40152e-231	-5.57798e-231	1.92712e-231	-3.50712e-232	5.53621e-230
4.92952e-232	-2.8907e-232	-4.21128e-233	4.84011e-233	8.36133e-233	1.09585e-231	1.1134e-233	-1.41271e-232	-2.99221e-232	2.48394e-232	-1.1641e-232	-3.79347e-232	-1.24046e-232	1.3719e-232	-1.1102e-232	-8.67766e-233	-2.26989e-232	-1.32749e-232	2.36927e-232	4.31356e-234	-1.58728e-232	-1.21896e-232	7.11245e-232	2.29531e-232	7.51831e-232	-1.16281e-233	3.82786e-234	1.45e-232	6.01062e-233	1.35714e-232	6.63729e-231
-7.22637e-233	-4.70397e-235	-2.45572e-234	-3.77319e-234	1.8022e-234	-1.41949e-232	-4.89351e-233	-1.80189e-233	4.57831e-234	-4.56421e-234	7.5558e-234	-1.63861e-234	-8.15727e-234	3.89888e-234	8.7146e-234	6.49412e-234	4.67132e-234	1.21256e-234	1.02834e-233	-9.02175e-234	-2.49667e-233	-2.30031e-234	2.45843e-233	2.77788e-233	2.24505e-235	-5.83494e-233	1.32587e-234	-1.13863e-233	1.96402e-235	-2.79857e-233	5.39557e-232
1.74569e-235	-4.30802e-235	-6.95513e-235	-7.24226e-234	-8.90159e-235	-1.91785e-235	1.58085e-234	1.70431e-234	1.10119e-234	4.74794e-234	3.67498e-235	7.88786e-234	-8.08196e-235	-2.87504e-234	-2.61473e-234	-3.51764e-235	-1.77602e-234	9.26031e-234	-1.76416e-234	-1.88882e-234	-3.8773e-234	1.99673e-234	-1.16919e-234	7.69518e-235	5.17035e-235	7.57979e-235	-1.43794e-233	-4.68986e-235	1.17175e-235	-6.46024e-236	7.24717e-233
1.78836e-235	-7.77332e-237	8.30513e-237	5.85924e-237	-6.07339e-237	6.93308e-237	-3.16837e-235	-1.15717e-236	3.1194e-235	-8.79768e-237	2.48556e-236	3.96107e-236	2.90582e-236	7.40147e-236	-1.07248e-235	1.19022e-236	3.7064e-237	-4.53773e-236	-5.65377e-235	4.11028e-236	4.19178e-235	-1.25423e-235	-1.96554e-236	-2.80579e-236	1.92424e-235	-3.92645e-235	2.89589e-236	2.20437e-235	8.97124e-236	-1.3035e-235	3.45202e-234
-1.17829e-236	3.41303e-236	6.88093e-236	-3.55282e-236	-7.55253e-237	3.74769e-236	1.64499e-237	-6.9633e-237	-8.5136e-236	-2.91155e-236	2.06539e-236	1.42083e-237	2.69435e-237	1.061e-238	-1.84181e-237	-9.39204e-237	1.76253e-236	-6.73457e-237	8.59094e-239	5.65746e-237	1.21008e-236	-3.68368e-236	5.07555e-237	2.106e-236	-5.02193e-237	-2.80601e-237	1.64e-237	-1.65271e-237	2.95102e-236	-7.02931e-236	5.70349e-235
-3.93356e-238	-2.71989e-237	-1.29108e-237	8.15574e-240	-1.39104e-239	7.40323e-238	-7.22357e-239	6.41621e-238	9.59987e-238	-1.00787e-237	-1.54597e-237	-8.76005e-238	9.22036e-238	-1.24317e-236	-5.89846e-238	3.88054e-238	2.77044e-239	4.70454e-239	7.90879e-237	-3.50503e-238	5.33393e-238	5.16636e-239	2.99023e-237	8.30083e-239	-4.72802e-238	-1.16342e-237	1.0912e-237	7.37328e-238	-2.85901e-238	-1.39699e-238	4.04847e-236
6.08694e-239	-1.40892e-238	-1.65922e-239	2.97956e-239	8.89481e-239	-3.4693e-238	6.23331e-240	8.25829e-241	2.34762e-240	-2.40367e-239	-4.62946e-239	-2.13516e-238	5.75899e-238	-1.93141e-238	5.70599e-239	1.15811e-238	-2.87537e-239	2.62857e-238	3.83599e-238	-9.17344e-239	-8.81942e-240	-4.02133e-240	9.34872e-239	-8.32406e-239	7.15844e-239	2.96357e-240	-2.87492e-239	2.35535e-239	4.96422e-239	-9.84476e-239	3.15065e-237
1.24936e-240	6.72058e-240	3.21753e-239	9.02325e-240	-2.21494e-239	7.89027e-241	6.69593e-240	-3.07956e-240	-1.89374e-240	-6.17341e-240	7.85374e-242	-5.64048e-240	-3.20162e-239	-4.72294e-240	8.63697e-241	9.24282e-241	2.20086e-239	2.36121e-240	-5.02542e-240	2.92839e-242	-1.59966e-240	2.57638e-240	2.11725e-239	1.12635e-239	-2.15424e-239	4.37995e-240	2.70143e-239	-4.39821e-240	9.12945e-240	2.77203e-239	2.94417e-238
-4.01159e-240	1.66357e-241	-1.01911e-240	-6.69162e-241	-3.03458e-240	3.67927e-242	-9.19921e-242	2.50336e-241	4.95332e-243	-4.10663e-240	-2.62147e-240	-4.13765e-241	1.75951e-240	-1.95891e-241	-1.58771e-241	-7.01212e-241	2.4544e-241	-4.32649e-240	7.55057e-241	1.61171e-240	2.15115e-241	3.72748e-240	4.61234e-241	-2.17188e-242	-3.54955e-240	8.72284e-242	4.70214e-241	-2.4506e-240	9.88728e-241	2.76889e-241	3.84296e-239
-2.67347e-241	-3.97344e-243	-1.01296e-242	-1.56925e-241	1.57361e-241	-1.75967e-242	-5.59181e-242	-1.5318e-242	-1.26943e-241	1.46784e-242	-2.01058e-242	7.36146e-242	1.70366e-241	-2.51725e-241	-2.56092e-241	-4.62942e-242	-2.75029e-241	-4.15847e-242	2.11622e-241	-2.91354e-242	2.57394e-242	3.84249e-242	-1.14788e-241	2.80673e-241	-1.31963e-241	1.39671e-242	-1.57714e-242	3.22768e-241	-1.00448e-241	-1.16269e-242	3.25793e-240
-2.73501e-243	-4.83942e-244	4.68057e-243	1.42388e-243	-1.51979e-242	-3.277e-242	-7.25773e-243	3.45651e-243	1.18124e-243	3.74334e-243	-2.85022e-242	-6.46046e-242	-2.46211e-243	-3.93637e-243	5.31126e-243	-2.29902e-243	4.3724e-244	4.24858e-242	6.32216e-243	7.83349e-243	6.86103e-243	7.2009e-243	1.55999e-242	2.71941e-242	-5.20245e-244	6.78922e-243	3.49654e-242	-7.11648e-242	-2.49474e-243	2.74111e-243	4.12656e-241
-7.31542e-245	-1.15497e-244	-6.25656e-244	-3.1263e-243	-2.18683e-244	9.95971e-244	2.99007e-244	1.10682e-243	-1.15654e-243	-1.27237e-244	1.75946e-244	-7.70372e-244	1.25765e-243	6.45559e-245	-1.37701e-243	8.04712e-244	2.63252e-243	8.28006e-245	-1.38642e-243	1.1591e-244	-1.35635e-243	-2.00108e-244	8.4262e-245	-1.21885e-243	-4.11791e-244	-4.87817e-244	6.02916e-243	-8.36e-244	3.7756e-245	-5.7783e-244	2.77527e-242
3.08691e-245	1.69474e-245	-1.86051e-244	3.3064e-245	-1.03896e-245	5.51051e-244	-1.60516e-245	-8.47534e-246	-5.13884e-245	1.29927e-244	-5.70896e-246	3.07459e-245	-4.16795e-245	-3.87531e-245	-5.1781e-245	1.27174e-245	1.66723e-244	7.10651e-245	-3.4301e-245	-9.25153e-246	1.80461e-245	2.82758e-244	-3.52256e-245	8.25461e-245	1.73498e-245	-5.98858e-245	7.20573e-245	3.20945e-244	3.74733e-245	7.81864e-245	2.50142e-243
5.27921e-246	1.09009e-245	-6.03652e-247	3.7854e-246	1.93295e-245	7.72714e-246	1.49815e-245	-4.98862e-247	1.01444e-246	-1.56792e-246	-2.26467e-245	-2.22117e-246	-1.10786e-246	-1.1315e-246	1.54204e-246	5.74307e-245	-3.90492e-246	8.25628e-246	1.88686e-245	-5.44107e-246	-1.3585e-245	2.66647e-246	9.07572e-247	9.59031e-246	4.00768e-246	2.26451e-247	-4.75408e-247	6.49646e-247	-9.59165e-248	-2.92554e-246	2.23369e-244
-1.57904e-248	-2.66475e-247	3.36351e-247	-3.66908e-249	-1.68844e-247	-1.41664e-246	-3.43173e-247	3.3291e-247	-4.56491e-247	5.74052e-248	-5.62262e-247	-4.1287e-247	-2.01401e-247	-2.16883e-247	3.04204e-247	-4.22407e-249	1.45474e-246	1.53103e-246	-1.88284e-247	4.74663e-247	7.93208e-247	-3.00067e-246	6.23792e-247	1.93154e-248	7.11971e-248	-2.23333e-247	-8.27687e-247	-5.30055e-246	-1.45659e-247	9.80181e-247	2.07339e-245
-1.38638e-248	1.01238e-247	7.14883e-248	-1.9136e-249	1.80162e-249	-2.40081e-247	-1.94956e-248	-2.23752e-247	-1.87458e-249	-1.33397e-248	1.99544e-247	5.70543e-248	-1.51344e-249	6.42516e-249	1.78145e-247	-1.64356e-249	-2.44773e-249	-8.302e-248	4.02163e-249	-2.99815e-249	4.85839e-248	3.00348e-248	-1.30147e-247	-1.46687e-248	-1.99838e-250	-9.36375e-248	1.59779e-247	-2.04146e-247	1.74066e-247	-3.25202e-248	2.11344e-246
1.15118e-249	1.32246e-249	-1.27524e-248	1.12113e-248	2.01414e-249	2.605e-249	5.04036e-250	-8.6665e-249	2.21223e-248	-2.78395e-250	1.48314e-249	1.66702e-250	-1.90232e-249	-1.03665e-249	-1.6747e-250	-2.65476e-249	5.11542e-249	-5.53892e-250	-7.79588e-251	-2.55879e-248	-8.66895e-249	4.19091e-249	8.95612e-249	3.29402e-249	-3.11573e-249	1.02143e-248	6.19112e-249	-1.26194e-248	-6.71323e-250	-7.62085e-250	1.60058e-247
9.89431e-251	1.20559e-249	9.37118e-250	1.287e-250	-3.92626e-250	-5.17578e-251	-9.43359e-251	-3.27183e-250	-5.6353e-250	-3.4437e-249	1.93268e-249	-1.70575e-250	-8.02787e-251	1.6207e-249	4.31247e-250	2.48637e-251	-9.6814e-250	2.26052e-249	-4.05445e-250	1.24883e-251	1.46639e-251	8.1026e-250	-4.62882e-251	6.00952e-251	-2.23084e-250	3.87624e-251	-2.88622e-249	-1.30676e-250	-3.62975e-250	-2.6417e-251	1.97499e-248
-3.94565e-252	1.95972e-250	6.78188e-251	1.149e-251	-2.20166e-251	-1.89905e-250	7.92058e-252	1.25613e-250	5.18107e-251	2.24831e-251	2.97371e-252	-1.10938e-251	3.58757e-251	-7.9674e-251	1.46578e-250	1.16226e-250	-8.84361e-252	1.15085e-252	-3.66275e-251	-3.72885e-251	7.95121e-251	-2.34552e-251	3.31571e-251	-2.40736e-252	-1.30377e-250	-1.2463e-250	8.49057e-252	-1.01056e-251	2.0393e-251	1.95035e-250	1.80287e-249
2.02729e-252	1.57824e-253	-5.53058e-253	-9.02496e-253	6.67206e-252	-2.07762e-252	-3.09293e-251	6.60113e-252	-1.47012e-253	1.77948e-251	-4.73272e-252	5.87946e-253	7.16656e-252	-1.14139e-252	7.13228e-252	6.8882e-253	9.42798e-252	8.15608e-253	-2.50762e-252	2.76642e-253	9.85972e-253	-1.56522e-251	-3.03183e-253	-4.59392e-252	6.69791e-252	-2.00915e-251	9.27181e-252	3.01981e-252	-2.2936e-253	5.07696e-252	1.68263e-250
-3.20692e-254	-2.12002e-253	1.44889e-254	1.7988e-252	4.54835e-254	1.03304e-254	-3.38534e-253	-1.21556e-252	-1.24366e-253	-2.77134e-253	-1.57065e-252	-4.16201e-253	-4.24933e-253	-9.97298e-254	5.35857e-253	1.47701e-252	5.71842e-253	2.67228e-253	-1.54094e-252	-9.30529e-254	7.03101e-253	-1.3546e-254	3.10619e-254	1.57428e-252	-2.96756e-253	-7.13724e-253	-4.10787e-253	9.7819e-253	-6.98175e-254	9.76238e-253	1.68337e-251
-1.18728e-254	-2.91306e-253	-9.99009e-255	4.34598e-255	-1.63514e-254	-3.94844e-254	4.34574e-254	6.73531e-254	-4.44619e-255	2.65339e-254	2.69956e-254	-1.05492e-254	2.53028e-254	2.36028e-254	3.28802e-254	5.56162e-254	-1.93531e-254	-2.65766e-256	2.09768e-254	1.39152e-254	8.54127e-255	-7.76042e-255	-1.48269e-254	-3.11352e-253	-3.116e-253	-1.18985e-253	2.56463e-253	-4.44753e-254	3.31331e-254	-5.43569e-254	1.90609e-252
5.93558e-255	-1.96311e-254	-4.71807e-255	-1.48345e-255	4.93123e-255	1.87005e-254	-7.3174e-255	4.20204e-255	-4.38355e-255	-1.88426e-255	-9.06382e-256	5.68323e-256	1.68098e-255	-1.9336e-255	-6.15682e-257	1.64677e-257	-1.36269e-254	-1.76334e-256	-8.29356e-255	4.23474e-256	-3.42434e-255	-2.40388e-255	-5.31487e-257	-1.05865e-254	-9.54159e-255	1.63467e-254	8.9347e-257	1.09054e-255	-9.0593e-257	-1.71411e-255	1.46215e-253
7.78143e-257	2.48292e-255	-1.02134e-256	-1.64914e-258	-2.00263e-256	1.46438e-256	-3.19051e-256	-7.08397e-256	1.00368e-255	1.40144e-255	1.05758e-256	-3.14657e-257	-2.11186e-256	1.25459e-255	-2.16814e-256	-3.45023e-257	-1.406e-255	-4.60663e-257	4.70127e-257	1.03271e-255	6.33628e-256	-3.61928e-257	-2.15354e-256	-4.86632e-256	-3.37924e-256	-7.2608e-257	1.30256e-256	-4.54128e-256	-8.85669e-257	-2.23313e-256	1.35085e-254
-9.96149e-257	-8.84274e-258	-4.91051e-257	5.22991e-257	2.70116e-257	-4.18562e-257	-4.58951e-257	5.5642e-258	6.71448e-258	2.00693e-258	-2.52016e-257	6.58773e-257	6.14547e-257	-6.36715e-257	2.8258e-257	1.15298e-257	-4.49876e-258	8.87286e-258	-8.44915e-258	-3.06951e-257	7.48375e-259	-2.53457e-258	-5.72008e-257	-3.0289e-258	9.04177e-259	-6.88332e-257	1.44013e-257	4.26112e-257	5.54503e-257	-5.55876e-258	8.98691e-256
-1.41922e-257	-4.6768e-258	-4.36854e-258	-3.19561e-258	2.99276e-260	-4.81673e-259	-3.17848e-259	-1.05019e-257	7.83453e-261	6.61803e-260	1.26705e-258	-9.12085e-259	-1.11475e-258	-4.07062e-259	1.18119e-258	8.95424e-259	1.55193e-257	-2.75324e-258	2.22689e-259	-1.79366e-258	-5.1437e-258	-2.34562e-258	-4.84365e-259	2.28645e-257	3.43496e-258	-5.71715e-258	-8.49466e-259	6.18203e-258	-1.98757e-258	-1.44776e-258	1.14362e-256
-1.00258e-259	-4.92671e-259	4.12759e-260	2.27462e-259	9.44742e-261	1.22681e-259	-1.85341e-259	3.15419e-259	1.0017e-259	3.07835e-259	-1.29423e-260	-5.61606e-261	-7.3264e-260	-2.89815e-260	-1.66046e-260	-1.20432e-258	-3.15446e-260	2.8505e-259	-1.94901e-260	-2.7818e-259	-1.83302e-258	-5.04346e-259	-3.5062e-260	6.44471e-260	-2.70953e-262	-6.67126e-260	2.57915e-259	-8.47979e-260	-8.71681e-259	1.84472e-259	7.76128e-258
-1.54472e-261	-8.3811e-261	5.41599e-261	2.54751e-260	-2.17584e-261	9.09329e-261	-2.95942e-260	-6.48123e-261	9.29311e-260	1.10433e-260	-4.70878e-261	-1.76142e-260	-3.42976e-261	-8.3108e-261	-1.96797e-259	-7.8016e-260	-8.15742e-261	-1.58385e-259	-7.74579e-261	-3.04402e-260	-1.27781e-260	-4.75414e-261	-2.81317e-261	3.90143e-260	1.32285e-260	1.45211e-259	-2.28833e-260	2.52268e-261	9.41552e-261	-6.77411e-260	1.0261e-258
2.79305e-261	-1.51033e-262	2.61175e-261	-1.09183e-263	-5.65451e-261	-4.29821e-261	-1.01689e-262	4.42092e-262	-4.32973e-262	3.54207e-264	-2.46576e-261	1.01618e-261	-4.02069e-262	8.10436e-262	-1.03203e-261	-1.60452e-261	-1.3486e-260	-8.21208e-263	4.4847e-262	-1.59744e-261	-6.34116e-261	1.1335e-260	-3.96269e-262	-3.02339e-262	2.85765e-261	9.24351e-262	-5.73572e-261	-5.87559e-262	4.41303e-261	-1.83791e-261	7.41758e-260
8.83361e-264	3.18128e-262	3.4589e-262	-1.75289e-262	-1.80588e-262	-6.94541e-263	1.2217e-262	2.44165e-262	-1.09158e-262	-1.24065e-262	4.0817e-262	2.35422e-262	-5.09178e-262	9.48981e-264	1.21411e-263	-7.31714e-263	-1.96325e-262	-1.46682e-262	-1.06735e-262	1.14066e-263	6.99041e-263	1.21794e-262	-1.15179e-263	-1.47541e-261	-8.34974e-263	2.20972e-261	-5.41186e-262	1.26444e-262	-3.32774e-262	3.55385e-263	8.41424e-261
1.75675e-263	9.6388e-265	1.37733e-263	2.76805e-263	9.63891e-263	1.01891e-263	1.27407e-264	-1.39981e-263	-1.66501e-263	-2.41472e-263	4.47282e-263	4.85716e-264	-4.05101e-264	-1.12159e-263	1.51681e-264	-4.95675e-264	-4.18177e-264	5.17083e-265	-9.20326e-265	3.2732e-263	7.67703e-264	1.63646e-263	-1.95632e-263	-1.41428e-263	-1.25493e-264	1.18429e-263	-4.26323e-264	-1.38345e-264	4.35996e-265	2.74523e-263	4.3669e-262
-1.32268e-263	2.22521e-264	1.45576e-263	-4.08897e-264	-1.98043e-266	9.56707e-265	5.9878e-265	-3.3542e-265	-6.48458e-264	3.25172e-264	-1.76978e-264	1.13666e-264	5.47333e-265	-1.05721e-264	-5.18888e-265	-5.72039e-264	6.31379e-265	9.00291e-265	-7.56251e-266	8.9412e-266	-2.95751e-264	2.67705e-265	3.60425e-264	-3.86778e-264	-1.40863e-264	1.61807e-264	2.32907e-266	2.62794e-265	1.06891e-264	-7.36667e-265	7.40082e-263
2.44673e-265	5.12101e-267	1.8062e-266	-8.0273e-266	1.6082e-265	4.17069e-265	3.62106e-266	-8.9709e-266	-9.10609e-265	1.3059e-267	2.95451e-265	1.50091e-265	-6.09699e-267	3.23672e-265	1.50874e-266	-5.32647e-265	7.96417e-268	-2.96816e-266	5.13637e-265	-1.97311e-265	-3.60196e-266	3.16621e-265	2.80452e-266	5.89769e-266	8.4781e-266	-7.3957e-266	1.91403e-265	-5.75963e-267	1.03466e-265	1.23903e-264	6.16638e-264
-1.52881e-266	-1.37063e-268	-1.48281e-266	-2.57476e-266	1.21133e-268	3.95871e-267	5.73691e-267	-7.28596e-266	-1.58487e-266	6.702e-266	-5.3724e-268	-4.88341e-267	7.83472e-267	2.32284e-266	-5.65851e-267	5.5894e-267	6.43462e-267	5.66692e-267	5.92089e-267	-1.08175e-266	-3.79918e-266	-1.10521e-266	-5.18522e-267	-7.70768e-267	-4.07231e-266	-1.54528e-266	-4.16817e-266	7.95576e-267	1.82594e-266	2.47819e-266	5.08909e-265
-1.50347e-267	-1.93091e-268	-1.98654e-267	1.60081e-267	-1.48239e-267	1.94143e-267	-1.78525e-267	1.51963e-268	7.32688e-267	-3.14381e-268	-1.76791e-267	-7.67903e-267	-2.51841e-268	1.97264e-267	-9.12207e-269	-3.51694e-267	-1.53028e-267	2.42488e-267	1.4131e-268	-3.59151e-269	-1.50381e-269	7.87535e-268	-3.23478e-267	-1.66322e-267	-9.75483e-268	2.65173e-267	1.00363e-267	4.82543e-268	-2.01122e-268	2.34204e-267	5.10553e-266
-2.93127e-269	9.03581e-268	-1.47283e-268	-1.04605e-268	1.16373e-269	-3.69851e-269	1.20732e-269	-4.00405e-268	2.52647e-269	2.9981e-269	1.75268e-269	4.13868e-270	1.49525e-268	3.99158e-268	7.72284e-269	-9.34211e-269	-4.59721e-269	1.05733e-268	2.18943e-268	7.64299e-269	6.7036e-269	-3.4006e-268	2.50868e-268	6.80885e-268	5.2022e-268	1.21057e-269	7.49866e-270	6.45471e-269	2.62472e-269	7.40476e-269	4.93272e-267
-2.28162e-270	3.93795e-269	-1.97183e-270	2.51693e-270	1.9371e-269	3.61164e-270	5.35696e-270	-3.67686e-272	6.21828e-270	-5.14919e-270	8.71927e-270	-6.83603e-269	-2.83909e-270	5.53671e-270	-6.43801e-270	-1.55761e-269	8.56971e-270	2.04455e-270	-3.07188e-269	1.23029e-269	2.30429e-271	-4.63042e-270	-1.99116e-269	-3.45199e-270	-6.59178e-270	6.25161e-270	-2.24624e-270	4.26121e-270	1.34532e-268	-1.6171e-269	4.45278e-268
7.49691e-271	4.25386e-271	-3.30136e-271	-3.53375e-271	1.10725e-271	5.29027e-271	4.69271e-271	1.05298e-271	-2.76444e-271	-1.00684e-270	2.59723e-270	2.8395e-271	-1.28518e-270	2.89712e-272	-2.86107e-271	1.84065e-271	-7.10256e-271	2.25031e-270	-1.00669e-271	2.4331e-270	-3.83014e-270	1.02366e-269	-2.34075e-272	1.14872e-270	1.02679e-270	-1.69065e-271	1.1032e-270	-3.12917e-271	6.99215e-271	8.43877e-272	3.31504e-269
-3.87498e-272	1.08913e-273	-4.96053e-271	2.6858e-272	-4.5081e-272	8.11255e-272	-8.62685e-273	3.7627e-271	-4.99884e-272	8.62594e-272	-5.09953e-271	-1.00541e-272	-1.46806e-271	-8.56592e-272	3.96721e-271	2.09863e-272	1.02776e-271	6.54752e-272	5.77639e-272	3.68343e-272	6.88095e-272	7.17358e-273	-1.27082e-272	-1.28639e-272	1.39668e-272	-1.66653e-271	1.02273e-271	-4.68111e-272	-1.99747e-271	-2.42287e-272	3.29836e-270
7.38799e-273	-6.0436e-274	-1.27284e-272	-2.23572e-272	3.99069e-274	3.50898e-272	3.26983e-272	-2.68615e-273	1.69657e-273	-2.12732e-274	2.18056e-272	1.02402e-272	-8.94508e-273	1.24037e-271	1.34751e-273	-8.85229e-274	-2.68817e-273	-7.12433e-274	-3.90206e-276	2.58954e-273	1.48407e-272	-1.31939e-273	1.9274e-272	1.3156e-273	-2.40042e-274	1.10669e-272	-1.03311e-272	1.20921e-273	3.2156e-272	5.46531e-273	3.86334e-271
-4.06993e-274	5.56048e-275	4.4262e-274	9.22129e-274	4.35329e-273	4.13073e-273	4.38795e-273	7.92036e-274	-7.61206e-274	-9.14329e-275	-1.1299e-273	-1.58956e-274	5.03416e-274	-8.03656e-274	-1.22304e-273	2.60296e-275	-8.6835e-275	4.38925e-274	9.62108e-275	3.84073e-273	7.71029e-275	3.70384e-274	2.82277e-274	7.84157e-274	1.15192e-273	1.25301e-273	-1.359e-273	-4.99407e-274	-1.27582e-273	1.47049e-275	3.17195e-272
7.91425e-275	-5.41254e-275	-2.27605e-275	-2.01402e-274	-9.72888e-275	3.82508e-276	1.22977e-274	-1.20594e-274	3.28105e-277	9.28861e-275	-1.84785e-274	5.03094e-275	-6.42483e-275	1.39983e-273	1.17109e-274	8.87063e-276	-5.5177e-275	-7.68425e-275	1.95596e-274	1.1723e-275	2.0951e-274	1.19615e-275	-1.21671e-274	5.21125e-275	1.28424e-274	-1.71572e-274	6.65748e-275	-5.37437e-275	3.91251e-276	-1.60478e-274	3.93978e-273
-1.26675e-277	-8.65921e-277	-5.8669e-276	-3.49034e-277	1.08773e-275	-3.40386e-276	-4.80277e-275	-2.44454e-276	-5.74029e-277	-2.93367e-275	3.28151e-276	2.73178e-276	1.01989e-275	-1.16926e-276	1.74021e-275	-3.03097e-275	2.74547e-276	1.0838e-276	-6.65538e-276	-9.9972e-277	-3.57291e-276	8.50429e-276	-1.06109e-275	-5.63503e-276	4.98363e-275	8.68001e-277	-7.01794e-276	1.67348e-275	-4.89603e-276	8.18187e-276	2.94308e-274
1.21854e-276	2.14082e-276	-9.19316e-277	-7.02133e-277	-4.44146e-278	6.60891e-278	1.19799e-276	2.49786e-277	2.43253e-277	3.80507e-276	4.95233e-277	2.10557e-276	-3.37687e-276	-2.61606e-277	2.06314e-276	-8.13382e-277	-1.20393e-277	1.563e-277	6.18714e-278	1.21851e-276	-6.82417e-277	4.55949e-278	1.32729e-276	6.69451e-278	2.95023e-277	1.60847e-276	1.16484e-277	-3.89518e-277	-9.92738e-277	1.31219e-278	2.67979e-275
6.86461e-278	2.91289e-278	9.4904e-278	2.47698e-277	-2.21856e-278	-3.4909e-277	3.15357e-280	1.55464e-279	-8.22948e-279	3.00141e-278	8.27835e-279	-1.78825e-277	-1.30631e-277	2.25591e-278	4.70688e-279	-3.36163e-278	3.93917e-278	3.00307e-278	8.33727e-278	2.05147e-278	9.15003e-278	2.76551e-279	-3.39376e-277	2.44347e-280	6.8538e-278	9.52194e-278	2.54235e-278	-3.18509e-278	1.02932e-277	8.96656e-278	2.25121e-276
-3.67673e-278	2.60401e-279	1.23627e-279	-6.29024e-279	-3.25254e-280	-1.36115e-278	-3.38591e-278	-9.26646e-279	4.59306e-279	-1.6777e-279	8.1951e-279	-7.20169e-279	1.36623e-278	-4.08495e-279	2.45271e-278	-1.11311e-278	5.47592e-279	7.35432e-279	-1.33266e-278	-4.44574e-279	9.80068e-280	1.35662e-278	1.40005e-278	1.94809e-279	-9.91201e-280	8.94058e-280	-8.5544e-279	1.80895e-279	6.38935e-280	1.85632e-278	2.71581e-277
-2.16867e-279	2.97326e-282	1.00854e-280	-5.92989e-279	-7.45766e-280	2.51618e-279	3.22848e-281	-2.23058e-279	-1.01813e-280	2.45259e-280	-3.90321e-280	-8.4286e-280	-1.57623e-279	-1.02838e-279	-1.6255e-280	1.68232e-280	2.08443e-280	5.96075e-281	-4.01802e-281	-6.19857e-280	2.47016e-279	-9.41403e-281	-1.28429e-280	2.66099e-280	-4.68629e-280	3.3749e-280	-1.61424e-279	-2.33809e-279	1.02373e-280	7.34014e-282	2.69979e-278
1.22347e-280	1.52324e-281	3.19354e-281	2.15597e-281	5.17387e-281	1.61801e-281	-5.88555e-282	-8.53169e-281	7.55894e-281	-7.65136e-281	1.03768e-280	6.57254e-281	1.97087e-280	7.27316e-281	-2.34748e-280	1.46433e-282	-9.23683e-281	6.17833e-281	-1.61309e-281	9.76903e-281	8.80884e-281	2.32625e-280	2.67937e-281	5.54162e-282	5.34329e-282	1.47521e-280	1.42666e-281	3.11894e-281	-4.09307e-282	5.97081e-282	2.00723e-279
6.88481e-282	9.78576e-282	-1.74033e-281	1.23243e-282	-9.13321e-282	-2.92118e-282	-1.78541e-282	-1.00768e-282	-1.08175e-281	1.2871e-281	-2.98456e-282	1.00334e-281	-1.84701e-282	-1.86195e-282	3.0322e-282	-3.54076e-282	-1.04908e-281	2.58814e-282	1.34938e-282	-1.69808e-282	-1.84562e-281	-4.55601e-283	9.58186e-283	-7.84572e-283	1.57801e-281	3.38841e-283	5.89006e-282	3.11684e-281	2.47963e-281	2.7369e-283	2.1217e-280
-1.38093e-283	-2.20307e-283	-4.18771e-284	-1.63032e-283	-1.28911e-283	-6.09371e-283	3.25791e-283	2.30856e-283	4.39068e-282	-1.68513e-283	4.66257e-284	-2.8539e-283	-1.20975e-282	-1.9093e-283	1.14474e-283	-7.46844e-283	9.74582e-283	-1.47859e-282	-5.60308e-283	1.03306e-283	-1.41678e-282	1.11883e-282	1.52953e-283	-1.36258e-282	-3.71478e-284	2.10189e-283	-4.55107e-284	-8.64811e-283	9.94765e-283	-7.49074e-283	1.90809e-281
-2.68816e-284	-4.68566e-284	-1.94257e-284	3.48138e-284	-3.35209e-284	5.63206e-285	-1.33231e-284	-1.0849e-284	2.0664e-283	1.00239e-284	-1.2235e-284	4.09596e-285	-1.66164e-284	-1.20211e-283	2.99623e-285	-5.55054e-285	1.60192e-283	-4.80286e-284	-2.85906e-284	-1.28619e-284	-7.01395e-285	7.54964e-284	6.01181e-285	-7.32502e-284	-1.1491e-285	-2.1269e-284	-1.09857e-283	-1.00065e-284	3.08538e-284	-2.20501e-283	1.37475e-282
6.84276e-285	1.69178e-284	-7.9801e-285	4.42067e-285	-1.40619e-285	-1.50329e-285	4.42728e-286	6.47924e-285	-3.8577e-285	-4.79593e-285	1.7575e-285	1.41549e-284	-3.87915e-285	-1.4841e-285	-5.79384e-286	-3.63121e-285	3.33369e-286	-2.25e-287	1.1904e-285	-1.23301e-285	-6.65089e-285	-2.598e-285	-3.77082e-286	2.84201e-286	-2.4195e-285	8.47287e-287	-2.26733e-284	-2.54936e-286	-1.62592e-285	3.26137e-285	1.23142e-283
1.29716e-286	-7.85445e-286	1.65531e-286	-1.84944e-286	4.07774e-286	8.38848e-286	-1.29772e-286	-2.32178e-286	9.65062e-286	-1.64241e-285	-8.05745e-288	4.72812e-286	8.39167e-286	5.02878e-286	-8.36733e-286	-4.26831e-287	6.96978e-288	-3.83174e-286	-4.58256e-286	5.92249e-287	7.08533e-286	7.34227e-286	1.5534e-286	8.07716e-287	2.10631e-286	2.05928e-287	6.24249e-286	1.23964e-286	3.81406e-286	-1.66781e-285	1.37992e-284
-5.87551e-288	1.67569e-288	-3.21712e-287	6.22292e-287	-1.60706e-287	-1.71416e-287	-4.2844e-288	-2.71994e-287	-2.16695e-286	-6.00571e-288	3.33657e-287	2.76001e-288	1.38121e-287	-3.166e-288	2.76796e-287	-2.04646e-287	-1.04877e-286	-6.92085e-287	-5.80646e-287	-1.29615e-287	-3.70623e-287	5.28444e-287	2.09769e-289	-5.06173e-288	-7.60939e-287	5.77586e-287	3.67443e-287	-2.77801e-286	-6.97816e-287	1.09526e-287	1.36002e-285
-1.42424e-288	-6.85569e-291	-1.09003e-287	2.05812e-288	-4.84512e-288	1.38253e-288	-2.95544e-288	6.29557e-289	1.23298e-287	-2.53055e-288	-4.22344e-289	4.1034e-289	2.87254e-288	2.61385e-289	-5.83278e-289	5.5647e-289	6.36248e-289	-3.5823e-289	4.67465e-288	3.66526e-288	6.52507e-289	1.21649e-287	2.10374e-288	-5.53121e-290	1.09233e-288	-9.96397e-289	-2.77934e-289	-8.15058e-289	2.4115e-289	4.51726e-287	1.17075e-286
-7.8421e-290	7.921e-290	-3.29327e-290	1.69992e-290	-1.22004e-289	-8.1151e-291	3.47991e-289	1.04544e-289	1.46465e-289	-2.78969e-289	-2.11889e-289	3.41637e-289	-6.31829e-290	4.44093e-290	3.13012e-289	-1.27424e-288	1.23534e-289	-6.1084e-290	3.01657e-290	-2.3153e-289	-4.97536e-289	1.43537e-289	-1.51988e-290	1.77082e-289	-5.59374e-291	-2.21808e-288	-3.57683e-289	-1.10156e-289	8.40989e-289	-1.43864e-289	8.42006e-288
1.93225e-290	3.88593e-290	3.8182e-290	-2.37332e-291	3.34739e-290	5.74122e-290	1.17822e-289	-5.25093e-291	5.50269e-290	-3.08273e-290	2.17373e-289	1.33096e-289	3.32915e-290	-1.53115e-290	-1.82262e-290	5.64513e-292	4.39474e-290	-1.47057e-290	6.27699e-290	3.77675e-291	1.34191e-290	-9.15193e-290	-4.56564e-290	1.06246e-290	-1.37526e-290	2.88677e-290	9.70706e-291	9.03147e-291	-5.54109e-291	-2.71377e-290	1.19687e-288
-1.65306e-291	-8.85456e-291	8.53633e-292	1.0883e-290	-2.51787e-291	-2.1808e-291	3.71329e-291	-2.87814e-291	-1.6275e-291	5.14402e-291	2.55925e-291	1.98561e-291	3.38124e-292	3.04499e-291	1.0119e-292	-1.33086e-291	-9.80781e-292	-6.3311e-291	7.1498e-291	-1.57639e-291	-1.1201e-290	-7.7282e-292	1.38272e-291	1.23842e-290	-4.1774e-291	2.07649e-292	-5.43377e-292	-2.76535e-291	8.65165e-291	1.71594e-291	1.09506e-289
2.92256e-293	-9.49716e-293	2.34267e-292	8.86053e-293	2.08973e-292	-8.56076e-293	1.54162e-292	-7.23256e-293	-1.41585e-291	-4.90617e-292	2.48609e-293	-1.25092e-293	1.8215e-293	4.03031e-293	-6.24131e-292	-2.60161e-293	6.33826e-292	3.64401e-292	-4.09502e-292	2.90042e-292	5.31243e-292	-2.07447e-293	2.13864e-293	-1.78881e-292	-1.2161e-293	3.06014e-292	3.01424e-292	3.74111e-293	5.08925e-291	1.52959e-292	1.19699e-290
-7.6347e-294	5.33139e-293	-2.55119e-294	5.38798e-294	7.2445e-293	-8.00792e-293	-2.74485e-293	9.10068e-294	1.39733e-294	-1.76247e-293	1.50295e-294	-1.26429e-294	4.01887e-294	4.10675e-293	1.82351e-294	4.04882e-294	3.3626e-293	5.09463e-293	-9.50836e-294	-2.29007e-293	1.20015e-292	-1.22085e-293	6.08227e-294	-4.11552e-294	2.87377e-294	2.28289e-293	1.47836e-294	-2.98227e-293	3.1948e-293	3.26525e-294	6.82329e-292
4.89693e-294	-4.07388e-294	-4.3214e-295	1.2519e-294	-3.24796e-295	4.17782e-294	-6.50639e-295	2.85818e-295	5.68284e-295	4.3521e-294	2.76966e-295	-2.42771e-294	1.29925e-294	1.23229e-294	7.39651e-294	1.14015e-294	-5.44332e-295	-3.81446e-294	-8.32625e-295	4.37653e-294	-9.58787e-294	-1.23638e-293	-6.90614e-294	-4.10966e-295	-5.85381e-295	-3.26339e-294	-7.08805e-294	-1.48974e-295	1.39598e-294	3.20074e-294	8.93064e-293
-2.19073e-295	-3.14819e-295	-1.53252e-295	-2.24927e-296	8.39588e-296	-5.91017e-295	-6.07099e-296	-2.52198e-295	-6.06423e-295	-9.50223e-296	3.60197e-295	4.13533e-295	5.37905e-296	-1.10085e-296	1.16656e-294	3.50387e-296	1.272e-295	3.04448e-296	-2.00922e-296	-8.9358e-295	-2.59605e-296	2.59124e-296	8.55744e-295	2.19324e-296	-3.21295e-295	1.53341e-294	8.18448e-295	-8.03552e-295	1.16054e-295	2.00982e-296	1.00528e-293
-2.87963e-296	-4.22083e-297	1.35007e-296	-2.88477e-296	3.48884e-297	-2.3822e-298	-1.20062e-296	1.70425e-296	2.56154e-297	-3.28805e-296	-2.77242e-297	1.79466e-295	9.65438e-297	1.79548e-297	-1.30887e-296	-3.19664e-296	-6.79743e-298	1.08668e-295	-3.34685e-296	4.70018e-296	-3.08492e-297	4.38165e-296	-2.6402e-296	1.7233e-297	-3.21431e-296	-7.1906e-296	9.55164e-298	2.5497e-296	1.78005e-296	3.00954e-297	7.98483e-295
1.11647e-297	-7.03168e-298	2.27007e-298	-2.15841e-297	-2.06273e-298	-5.17087e-298	-1.28749e-297	9.83622e-298	-1.09106e-297	-6.30179e-298	3.09588e-297	1.27008e-297	6.14427e-298	-2.96844e-297	1.83949e-298	5.00688e-298	-1.62963e-297	1.52082e-298	7.75788e-298	1.10851e-298	-1.29319e-297	-1.98503e-297	4.02447e-297	4.8885e-297	3.63361e-299	4.45915e-298	5.65591e-298	-7.85629e-297	5.80495e-297	6.68678e-297	5.38096e-296
4.38067e-299	8.08393e-299	-4.03394e-300	1.08378e-298	8.23424e-299	8.3976e-299	4.15941e-299	-5.07874e-299	9.55752e-299	-1.4815e-299	-3.3863e-298	-3.53672e-300	-1.96729e-299	-5.78926e-298	1.00882e-297	1.24554e-298	1.03155e-298	9.1177e-299	4.57732e-299	8.82961e-299	-3.40204e-298	-1.53832e-299	8.77162e-299	2.5666e-298	4.16488e-298	-3.67889e-298	5.26783e-299	-1.75618e-298	3.29298e-299	3.02624e-299	4.78451e-297
2.71546e-300	-4.31851e-299	1.43584e-300	-1.30746e-299	-1.01946e-299	4.18707e-299	5.92426e-299	-2.40296e-300	6.61173e-300	2.4979e-300	7.89237e-299	6.05505e-299	-2.89631e-300	-6.33668e-301	-2.20546e-299	1.70112e-299	3.03155e-300	-3.16219e-300	1.31316e-300	1.84702e-300	8.50107e-301	7.33614e-300	-5.76017e-300	6.94523e-300	2.01312e-299	-2.01089e-301	-4.13242e-299	1.66272e-300	6.55888e-300	1.42993e-300	4.66855e-298
2.45527e-300	2.37578e-300	2.58962e-301	-3.14749e-300	-6.55771e-301	-5.03434e-301	-6.92183e-301	2.12252e-300	8.81368e-301	2.18777e-300	1.77373e-300	-9.19524e-301	-1.59691e-300	-3.02189e-300	5.33688e-300	3.98391e-301	1.07771e-301	-1.45435e-300	-1.4403e-300	-4.51451e-301	6.70128e-301	1.20957e-300	2.07733e-301	1.04652e-299	3.02131e-302	1.50479e-301	1.10903e-301	4.45509e-301	3.7335e-302	-5.72438e-300	5.08332e-299
-3.51468e-302	-7.07395e-301	6.57939e-302	-2.0499e-301	-7.51764e-302	1.31662e-301	-3.86678e-302	-1.22401e-302	-4.44817e-303	2.6587e-301	-8.70088e-303	1.73412e-302	-1.69831e-303	5.58933e-302	1.12849e-302	-2.39215e-301	-3.75926e-301	-2.82125e-301	-6.81947e-302	-1.3803e-302	5.39441e-304	-3.0099e-303	-7.03941e-302	5.54868e-301	1.31372e-301	6.56238e-303	-1.3588e-301	1.03686e-301	-2.25141e-303	-3.98064e-302	3.66394e-300
-1.31862e-303	-7.01409e-304	6.41733e-303	-1.68793e-302	-1.53141e-302	9.2505e-304	-5.48355e-303	7.39413e-303	4.49339e-303	-9.70637e-303	-2.40377e-302	2.09219e-303	1.572e-302	1.19397e-301	-4.66999e-303	1.57083e-302	7.28972e-305	3.42104e-302	2.85729e-302	-3.88975e-302	8.2739e-303	-4.66738e-304	-4.10224e-305	-3.4571e-303	1.15002e-302	-3.41978e-304	3.4609e-303	1.14665e-301	3.35638e-303	-3.39166e-302	5.31492e-301
1.54918e-304	-9.3677e-303	1.4884e-303	3.68978e-304	-6.0231e-303	-1.05611e-303	-1.1898e-303	-6.73561e-304	-1.74192e-303	1.35403e-303	-1.21062e-303	5.72114e-305	-1.33692e-303	-3.46166e-303	2.19525e-304	1.72581e-304	-1.09922e-303	-8.17273e-305	-3.431e-304	1.92207e-304	4.01864e-305	5.13045e-304	-6.17998e-304	-6.96343e-305	-1.45811e-304	9.57214e-304	-1.62967e-303	-5.77833e-304	-7.07596e-303	-6.56166e-303	4.97823e-302
6.33056e-306	-2.31363e-304	1.28659e-305	-1.76908e-304	-8.55843e-306	4.21461e-305	2.22787e-304	1.80772e-305	-6.02793e-305	1.68449e-305	-5.43044e-305	5.42354e-306	4.88225e-305	-1.90414e-304	2.3387e-305	1.20686e-305	-1.46603e-304	-1.75645e-304	2.00503e-304	9.53397e-305	3.16975e-304	1.90863e-304	5.72428e-305	-2.84603e-305	-5.76194e-305	-2.81015e-304	-1.18697e-304	-7.9513e-305	2.37761e-304	-2.21288e-304	3.33811e-303
6.31284e-305	1.92158e-306	1.06769e-305	-3.5861e-308	-1.4801e-306	1.02192e-306	8.57729e-307	-3.56934e-306	-7.35374e-306	3.19122e-305	1.18922e-306	1.43122e-306	1.05524e-305	-2.19732e-306	-1.3071e-307	-1.50618e-306	-3.79306e-305	1.79551e-305	2.23491e-306	-5.33119e-306	3.23404e-305	-1.17006e-306	-1.72469e-306	1.0071e-305	7.37565e-306	2.81874e-305	-5.54878e-306	3.82683e-307	4.46923e-305	-6.20351e-306	3.40113e-304
-3.8222e-307	-1.38205e-306	-1.77167e-306	-7.18292e-307	-4.30257e-307	-5.47566e-307	1.05854e-306	-2.493e-307	5.13736e-307	3.43514e-307	5.41325e-307	-1.13188e-306	-2.26456e-307	1.18622e-306	1.20669e-307	7.69433e-307	2.22871e-306	-2.71618e-307	0	-3.08829e-307	-1.30614e-306	-3.34067e-306	6.06832e-307	-4.7204e-307	1.12328e-306	-3.39222e-307	1.43505e-306	-7.03629e-308	1.61561e-306	4.18307e-306	2.86949e-305
5.40466e-308	-1.29668e-307	1.09063e-307	0	2.84199e-308	-5.55066e-308	-2.42654e-308	7.96626e-308	1.75293e-307	0	1.06721e-306	6.7322e-308	1.46594e-307	6.71188e-308	0	-4.70108e-308	8.03164e-308	1.57928e-307	-3.49512e-308	5.63833e-308	0	3.19652e-308	4.67334e-307	0	-3.55956e-308	-1.16226e-307	-3.7297e-307	0	1.84174e-307	2.59731e-307	3.89485e-306
-3.92313e-308	0	0	0	0	0	0	-4.04709e-308	0	0	0	-3.34037e-308	0	0	-2.82423e-308	0	0	0	0	0	-2.78877e-308	0	0	0	0	-3.53144e-308	0	0	0	0	3.46512e-307
0	0	0	0	0	0	0	0	0	0	0	0	0	0	0	0	0	0	0	0	0	0	0	0	0	0	0	0	0	0	2.72585e-308
0	0	0	0	0	0	0	0	0	0	0	0	0	0	0	0	0	0	0	0	0	0	0	0	0	0	0	0	0	0	0
0	0	0	0	0	0	0	0	0	0	0	0	0	0	0	0	0	0	0	0	0	0	0	0	0	0	0	0	0	0	0
0	0	0	0	0	0	0	0	0	0	0	0	0	0	0	0	0	0	0	0	0	0	0	0	0	0	0	0	0	0	0
0	0	0	0	0	0	0	0	0	0	0	0	0	0	0	0	0	0	0	0	0	0	0	0	0	0	0	0	0	0	0
0	0	0	0	0	0	0	0	0	0	0	0	0	0	0	0	0	0	0	0	0	0	0	0	0	0	0	0	0	0	0
0	0	0	0	0	0	0	0	0	0	0	0	0	0	0	0	0	0	0	0	0	0	0	0	0	0	0	0	0	0	0
0	0	0	0	0	0	0	0	0	0	0	0	0	0	0	0	0	0	0	0	0	0	0	0	0	0	0	0	0	0	0
0	0	0	0	0	0	0	0	0	0	0	0	0	0	0	0	0	0	0	0	0	0	0	0	0	0	0	0	0	0	0
0	0	0	0	0	0	0	0	0	0	0	0	0	0	0	0	0	0	0	0	0	0	0	0	0	0	0	0	0	0	0
0	0	0	0	0	0	0	0	0	0	0	0	0	0	0	0	0	0	0	0	0	0	0	0	0	0	0	0	0	0	0
0	0	0	0	0	0	0	0	0	0	0	0	0	0	0	0	0	0	0	0	0	0	0	0	0	0	0	0	0	0	0
0	0	0	0	0	0	0	0	0	0	0	0	0	0	0	0	0	0	0	0	0	0	0	0	0	0	0	0	0	0	0
0	0	0	0	0	0	0	0	0	0	0	0	0	0	0	0	0	0	0	0	0	0	0	0	0	0	0	0	0	0	0
0	0	0	0	0	0	0	0	0	0	0	0	0	0	0	0	0	0	0	0	0	0	0	0	0	0	0	0	0	0	0
0	0	0	0	0	0	0	0	0	0	0	0	0	0	0	0	0	0	0	0	0	0	0	0	0	0	0	0	0	0	0
0	0	0	0	0	0	0	0	0	0	0	0	0	0	0	0	0	0	0	0	0	0	0	0	0	0	0	0	0	0	0
0	0	0	0	0	0	0	0	0	0	0	0	0	0	0	0	0	0	0	0	0	0	0	0	0	0	0	0	0	0	0
0	0	0	0	0	0	0	0	0	0	0	0	0	0	0	0	0	0	0	0	0	0	0	0	0	0	0	0	0	0	0
0	0	0	0	0	0	0	0	0	0	0	0	0	0	0	0	0	0	0	0	0	0	0	0	0	0	0	0	0	0	0
0	0	0	0	0	0	0	0	0	0	0	0	0	0	0	0	0	0	0	0	0	0	0	0	0	0	0	0	0	0	0
0	0	0	0	0	0	0	0	0	0	0	0	0	0	0	0	0	0	0	0	0	0	0	0	0	0	0	0	0	0	0
0	0	0	0	0	0	0	0	0	0	0	0	0	0	0	0	0	0	0	0	0	0	0	0	0	0	0	0	0	0	0
0	0	0	0	0	0	0	0	0	0	0	0	0	0	0	0	0	0	0	0	0	0	0	0	0	0	0	0	0	0	0
0	0	0	0	0	0	0	0	0	0	0	0	0	0	0	0	0	0	0	0	0	0	0	0	0	0	0	0	0	0	0
0	0	0	0	0	0	0	0	0	0	0	0	0	0	0	0	0	0	0	0	0	0	0	0	0	0	0	0	0	0	0
0	0	0	0	0	0	0	0	0	0	0	0	0	0	0	0	0	0	0	0	0	0	0	0	0	0	0	0	0	0	0
0	0	0	0	0	0	0	0	0	0	0	0	0	0	0	0	0	0	0	0	0	0	0	0	0	0	0	0	0	0	0
0	0	0	0	0	0	0	0	0	0	0	0	0	0	0	0	0	0	0	0	0	0	0	0	0	0	0	0	0	0	0
0	0	0	0	0	0	0	0	0	0	0	0	0	0	0	0	0	0	0	0	0	0	0	0	0	0	0	0	0	0	0
0	0	0	0	0	0	0	0	0	0	0	0	0	0	0	0	0	0	0	0	0	0	0	0	0	0	0	0	0	0	0
0	0	0	0	0	0	0	0	0	0	0	0	0	0	0	0	0	0	0	0	0	0	0	0	0	0	0	0	0	0	0
0	0	0	0	0	0	0	0	0	0	0	0	0	0	0	0	0	0	0	0	0	0	0	0	0	0	0	0	0	0	0
0	0	0	0	0	0	0	0	0	0	0	0	0	0	0	0	0	0	0	0	0	0	0	0	0	0	0	0	0	0	0
0	0	0	0	0	0	0	0	0	0	0	0	0	0	0	0	0	0	0	0	0	0	0	0	0	0	0	0	0	0	0
0	0	0	0	0	0	0	0	0	0	0	0	0	0	0	0	0	0	0	0	0	0	0	0	0	0	0	0	0	0	0
0	0	0	0	0	0	0	0	0	0	0	0	0	0	0	0	0	0	0	0	0	0	0	0	0	0	0	0	0	0	0
0	0	0	0	0	0	0	0	0	0	0	0	0	0	0	0	0	0	0	0	0	0	0	0	0	0	0	0	0	0	0
0	0	0	0	0	0	0	0	0	0	0	0	0	0	0	0	0	0	0	0	0	0	0	0	0	0	0	0	0	0	0
0	0	0	0	0	0	0	0	0	0	0	0	0	0	0	0	0	0	0	0	0	0	0	0	0	0	0	0	0	0	0
0	0	0	0	0	0	0	0	0	0	0	0	0	0	0	0	0	0	0	0	0	0	0	0	0	0	0	0	0	0	0
0	0	0	0	0	0	0	0	0	0	0	0	0	0	0	0	0	0	0	0	0	0	0	0	0	0	0	0	0	0	0
0	0	0	0	0	0	0	0	0	0	0	0	0	0	0	0	0	0	0	0	0	0	0	0	0	0	0	0	0	0	0
0	0	0	0	0	0	0	0	0	0	0	0	0	0	0	0	0	0	0	0	0	0	0	0	0	0	0	0	0	0	0
0	0	0	0	0	0	0	0	0	0	0	0	0	0	0	0	0	0	0	0	0	0	0	0	0	0	0	0	0	0	0
0	0	0	0	0	0	0	0	0	0	0	0	0	0	0	0	0	0	0	0	0	0	0	0	0	0	0	0	0	0	0
0	0	0	0	0	0	0	0	0	0	0	0	0	0	0	0	0	0	0	0	0	0	0	0	0	0	0	0	0	0	0
0	0	0	0	0	0	0	0	0	0	0	0	0	0	0	0	0	0	0	0	0	0	0	0	0	0	0	0	0	0	0
0	0	0	0	0	0	0	0	0	0	0	0	0	0	0	0	0	0	0	0	0	0	0	0	0	0	0	0	0	0	0
0	0	0	0	0	0	0	0	0	0	0	0	0	0	0	0	0	0	0	0	0	0	0	0	0	0	0	0	0	0	0
0	0	0	0	0	0	0	0	0	0	0	0	0	0	0	0	0	0	0	0	0	0	0	0	0	0	0	0	0	0	0
0	0	0	0	0	0	0	0	0	0	0	0	0	0	0	0	0	0	0	0	0	0	0	0	0	0	0	0	0	0	0
0	0	0	0	0	0	0	0	0	0	0	0	0	0	0	0	0	0	0	0	0	0	0	0	0	0	0	0	0	0	0
0	0	0	0	0	0	0	0	0	0	0	0	0	0	0	0	0	0	0	0	0	0	0	0	0	0	0	0	0	0	0
0	0	0	0	0	0	0	0	0	0	0	0	0	0	0	0	0	0	0	0	0	0	0	0	0	0	0	0	0	0	0
0	0	0	0	0	0	0	0	0	0	0	0	0	0	0	0	0	0	0	0	0	0	0	0	0	0	0	0	0	0	0
0	0	0	0	0	0	0	0	0	0	0	0	0	0	0	0	0	0	0	0	0	0	0	0	0	0	0	0	0	0	0
0	0	0	0	0	0	0	0	0	0	0	0	0	0	0	0	0	0	0	0	0	0	0	0	0	0	0	0	0	0	0
0	0	0	0	0	0	0	0	0	0	0	0	0	0	0	0	0	0	0	0	0	0	0	0	0	0	0	0	0	0	0
0	0	0	0	0	0	0	0	0	0	0	0	0	0	0	0	0	0	0	0	0	0	0	0	0	0	0	0	0	0	0
0	0	0	0	0	0	0	0	0	0	0	0	0	0	0	0	0	0	0	0	0	0	0	0	0	0	0	0	0	0	0
0	0	0	0	0	0	0	0	0	0	0	0	0	0	0	0	0	0	0	0	0	0	0	0	0	0	0	0	0	0	0
0	0	0	0	0	0	0	0	0	0	0	0	0	0	0	0	0	0	0	0	0	0	0	0	0	0	0	0	0	0	0
0	0	0	0	0	0	0	0	0	0	0	0	0	0	0	0	0	0	0	0	0	0	0	0	0	0	0	0	0	0	0
0	0	0	0	0	0	0	0	0	0	0	0	0	0	0	0	0	0	0	0	0	0	0	0	0	0	0	0	0	0	0
0	0	0	0	0	0	0	0	0	0	0	0	0	0	0	0	0	0	0	0	0	0	0	0	0	0	0	0	0	0	0
0	0	0	0	0	0	0	0	0	0	0	0	0	0	0	0	0	0	0	0	0	0	0	0	0	0	0	0	0	0	0
0	0	0	0	0	0	0	0	0	0	0	0	0	0	0	0	0	0	0	0	0	0	0	0	0	0	0	0	0	0	0
0	0	0	0	0	0	0	0	0	0	0	0	0	0	0	0	0	0	0	0	0	0	0	0	0	0	0	0	0	0	0
0	0	0	0	0	0	0	0	0	0	0	0	0	0	0	0	0	0	0	0	0	0	0	0	0	0	0	0	0	0	0
0	0	0	0	0	0	0	0	0	0	0	0	0	0	0	0	0	0	0	0	0	0	0	0	0	0	0	0	0	0	0
0	0	0	0	0	0	0	0	0	0	0	0	0	0	0	0	0	0	0	0	0	0	0	0	0	0	0	0	0	0	0
0	0	0	0	0	0	0	0	0	0	0	0	0	0	0	0	0	0	0	0	0	0	0	0	0	0	0	0	0	0	0
0	0	0	0	0	0	0	0	0	0	0	0	0	0	0	0	0	0	0	0	0	0	0	0	0	0	0	0	0	0	0
0	0	0	0	0	0	0	0	0	0	0	0	0	0	0	0	0	0	0	0	0	0	0	0	0	0	0	0	0	0	0
0	0	0	0	0	0	0	0	0	0	0	0	0	0	0	0	0	0	0	0	0	0	0	0	0	0	0	0	0	0	0
0	0	0	0	0	0	0	0	0	0	0	0	0	0	0	0	0	0	0	0	0	0	0	0	0	0	0	0	0	0	0
0	0	0	0	0	0	0	0	0	0	0	0	0	0	0	0	0	0	0	0	0	0	0	0	0	0	0	0	0	0	0
0	0	0	0	0	0	0	0	0	0	0	0	0	0	0	0	0	0	0	0	0	0	0	0	0	0	0	0	0	0	0
0	0	0	0	0	0	0	0	0	0	0	0	0	0	0	0	0	0	0	0	0	0	0	0	0	0	0	0	0	0	0
0	0	0	0	0	0	0	0	0	0	0	0	0	0	0	0	0	0	0	0	0	0	0	0	0	0	0	0	0	0	0
0	0	0	0	0	0	0	0	0	0	0	0	0	0	0	0	0	0	0	0	0	0	0	0	0	0	0	0	0	0	0
0	0	0	0	0	0	0	0	0	0	0	0	0	0	0	0	0	0	0	0	0	0	0	0	0	0	0	0	0	0	0
0	0	0	0	0	0	0	0	0	0	0	0	0	0	0	0	0	0	0	0	0	0	0	0	0	0	0	0	0	0	0
0	0	0	0	0	0	0	0	0	0	0	0	0	0	0	0	0	0	0	0	0	0	0	0	0	0	0	0	0	0	0
0	0	0	0	0	0	0	0	0	0	0	0	0	0	0	0	0	0	0	0	0	0	0	0	0	0	0	0	0	0	0
0	0	0	0	0	0	0	0	0	0	0	0	0	0	0	0	0	0	0	0	0	0	0	0	0	0	0	0	0	0	0
0	0	0	0	0	0	0	0	0	0	0	0	0	0	0	0	0	0	0	0	0	0	0	0	0	0	0	0	0	0	0
0	0	0	0	0	0	0	0	0	0	0	0	0	0	0	0	0	0	0	0	0	0	0	0	0	0	0	0	0	0	0
0	0	0	0	0	0	0	0	0	0	0	0	0	0	0	0	0	0	0	0	0	0	0	0	0	0	0	0	0	0	0
0	0	0	0	0	0	0	0	0	0	0	0	0	0	0	0	0	0	0	0	0	0	0	0	0	0	0	0	0	0	0
0	0	0	0	0	0	0	0	0	0	0	0	0	0	0	0	0	0	0	0	0	0	0	0	0	0	0	0	0	0	0
0	0	0	0	0	0	0	0	0	0	0	0	0	0	0	0	0	0	0	0	0	0	0	0	0	0	0	0	0	0	0
0	0	0	0	0	0	0	0	0	0	0	0	0	0	0	0	0	0	0	0	0	0	0	0	0	0	0	0	0	0	0
0	0	0	0	0	0	0	0	0	0	0	0	0	0	0	0	0	0	0	0	0	0	0	0	0	0	0	0	0	0	0
0	0	0	0	0	0	0	0	0	0	0	0	0	0	0	0	0	0	0	0	0	0	0	0	0	0	0	0	0	0	0
0	0	0	0	0	0	0	0	0	0	0	0	0	0	0	0	0	0	0	0	0	0	0	0	0	0	0	0	0	0	0
0	0	0	0	0	0	0	0	0	0	0	0	0	0	0	0	0	0	0	0	0	0	0	0	0	0	0	0	0	0	0
0	0	0	0	0	0	0	0	0	0	0	0	0	0	0	0	0	0	0	0	0	0	0	0	0	0	0	0	0	0	0
0	0	0	0	0	0	0	0	0	0	0	0	0	0	0	0	0	0	0	0	0	0	0	0	0	0	0	0	0	0	0
0	0	0	0	0	0	0	0	0	0	0	0	0	0	0	0	0	0	0	0	0	0	0	0	0	0	0	0	0	0	0
0	0	0	0	0	0	0	0	0	0	0	0	0	0	0	0	0	0	0	0	0	0	0	0	0	0	0	0	0	0	0
0	0	0	0	0	0	0	0	0	0	0	0	0	0	0	0	0	0	0	0	0	0	0	0	0	0	0	0	0	0	0
0	0	0	0	0	0	0	0	0	0	0	0	0	0	0	0	0	0	0	0	0	0	0	0	0	0	0	0	0	0	0
0	0	0	0	0	0	0	0	0	0	0	0	0	0	0	0	0	0	0	0	0	0	0	0	0	0	0	0	0	0	0
0	0	0	0	0	0	0	0	0	0	0	0	0	0	0	0	0	0	0	0	0	0	0	0	0	0	0	0	0	0	0
0	0	0	0	0	0	0	0	0	0	0	0	0	0	0	0	0	0	0	0	0	0	0	0	0	0	0	0	0	0	0
0	0	0	0	0	0	0	0	0	0	0	0	0	0	0	0	0	0	0	0	0	0	0	0	0	0	0	0	0	0	0
0	0	0	0	0	0	0	0	0	0	0	0	0	0	0	0	0	0	0	0	0	0	0	0	0	0	0	0	0	0	0
0	0	0	0	0	0	0	0	0	0	0	0	0	0	0	0	0	0	0	0	0	0	0	0	0	0	0	0	0	0	0
0	0	0	0	0	0	0	0	0	0	0	0	0	0	0	0	0	0	0	0	0	0	0	0	0	0	0	0	0	0	0
0	0	0	0	0	0	0	0	0	0	0	0	0	0	0	0	0	0	0	0	0	0	0	0	0	0	0	0	0	0	0
0	0	0	0	0	0	0	0	0	0	0	0	0	0	0	0	0	0	0	0	0	0	0	0	0	0	0	0	0	0	0
0	0	0	0	0	0	0	0	0	0	0	0	0	0	0	0	0	0	0	0	0	0	0	0	0	0	0	0	0	0	0
0	0	0	0	0	0	0	0	0	0	0	0	0	0	0	0	0	0	0	0	0	0	0	0	0	0	0	0	0	0	0
0	0	0	0	0	0	0	0	0	0	0	0	0	0	0	0	0	0	0	0	0	0	0	0	0	0	0	0	0	0	0
0	0	0	0	0	0	0	0	0	0	0	0	0	0	0	0	0	0	0	0	0	0	0	0	0	0	0	0	0	0	0
0	0	0	0	0	0	0	0	0	0	0	0	0	0	0	0	0	0	0	0	0	0	0	0	0	0	0	0	0	0	0
0	0	0	0	0	0	0	0	0	0	0	0	0	0	0	0	0	0	0	0	0	0	0	0	0	0	0	0	0	0	0
0	0	0	0	0	0	0	0	0	0	0	0	0	0	0	0	0	0	0	0	0	0	0	0	0	0	0	0	0	0	0
0	0	0	0	0	0	0	0	0	0	0	0	0	0	0	0	0	0	0	0	0	0	0	0	0	0	0	0	0	0	0
0	0	0	0	0	0	0	0	0	0	0	0	0	0	0	0	0	0	0	0	0	0	0	0	0	0	0	0	0	0	0
0	0	0	0	0	0	0	0	0	0	0	0	0	0	0	0	0	0	0	0	0	0	0	0	0	0	0	0	0	0	0
0	0	0	0	0	0	0	0	0	0	0	0	0	0	0	0	0	0	0	0	0	0	0	0	0	0	0	0	0	0	0
0	0	0	0	0	0	0	0	0	0	0	0	0	0	0	0	0	0	0	0	0	0	0	0	0	0	0	0	0	0	0
0	0	0	0	0	0	0	0	0	0	0	0	0	0	0	0	0	0	0	0	0	0	0	0	0	0	0	0	0	0	0
0	0	0	0	0	0	0	0	0	0	0	0	0	0	0	0	0	0	0	0	0	0	0	0	0	0	0	0	0	0	0
0	0	0	0	0	0	0	0	0	0	0	0	0	0	0	0	0	0	0	0	0	0	0	0	0	0	0	0	0	0	0
0	0	0	0	0	0	0	0	0	0	0	0	0	0	0	0	0	0	0	0	0	0	0	0	0	0	0	0	0	0	0
0	0	0	0	0	0	0	0	0	0	0	0	0	0	0	0	0	0	0	0	0	0	0	0	0	0	0	0	0	0	0
0	0	0	0	0	0	0	0	0	0	0	0	0	0	0	0	0	0	0	0	0	0	0	0	0	0	0	0	0	0	0
0	0	0	0	0	0	0	0	0	0	0	0	0	0	0	0	0	0	0	0	0	0	0	0	0	0	0	0	0	0	0
0	0	0	0	0	0	0	0	0	0	0	0	0	0	0	0	0	0	0	0	0	0	0	0	0	0	0	0	0	0	0
0	0	0	0	0	0	0	0	0	0	0	0	0	0	0	0	0	0	0	0	0	0	0	0	0	0	0	0	0	0	0
0	0	0	0	0	0	0	0	0	0	0	0	0	0	0	0	0	0	0	0	0	0	0	0	0	0	0	0	0	0	0
0	0	0	0	0	0	0	0	0	0	0	0	0	0	0	0	0	0	0	0	0	0	0	0	0	0	0	0	0	0	0
0	0	0	0	0	0	0	0	0	0	0	0	0	0	0	0	0	0	0	0	0	0	0	0	0	0	0	0	0	0	0
0	0	0	0	0	0	0	0	0	0	0	0	0	0	0	0	0	0	0	0	0	0	0	0	0	0	0	0	0	0	0
0	0	0	0	0	0	0	0	0	0	0	0	0	0	0	0	0	0	0	0	0	0	0	0	0	0	0	0	0	0	0
0	0	0	0	0	0	0	0	0	0	0	0	0	0	0	0	0	0	0	0	0	0	0	0	0	0	0	0	0	0	0
0	0	0	0	0	0	0	0	0	0	0	0	0	0	0	0	0	0	0	0	0	0	0	0	0	0	0	0	0	0	0
0	0	0	0	0	0	0	0	0	0	0	0	0	0	0	0	0	0	0	0	0	0	0	0	0	0	0	0	0	0	0
0	0	0	0	0	0	0	0	0	0	0	0	0	0	0	0	0	0	0	0	0	0	0	0	0	0	0	0	0	0	0
0	0	0	0	0	0	0	0	0	0	0	0	0	0	0	0	0	0	0	0	0	0	0	0	0	0	0	0	0	0	0
0	0	0	0	0	0	0	0	0	0	0	0	0	0	0	0	0	0	0	0	0	0	0	0	0	0	0	0	0	0	0
0	0	0	0	0	0	0	0	0	0	0	0	0	0	0	0	0	0	0	0	0	0	0	0	0	0	0	0	0	0	0
0	0	0	0	0	0	0	0	0	0	0	0	0	0	0	0	0	0	0	0	0	0	0	0	0	0	0	0	0	0	0
0	0	0	0	0	0	0	0	0	0	0	0	0	0	0	0	0	0	0	0	0	0	0	0	0	0	0	0	0	0	0
0	0	0	0	0	0	0	0	0	0	0	0	0	0	0	0	0	0	0	0	0	0	0	0	0	0	0	0	0	0	0
0	0	0	0	0	0	0	0	0	0	0	0	0	0	0	0	0	0	0	0	0	0	0	0	0	0	0	0	0	0	0
0	0	0	0	0	0	0	0	0	0	0	0	0	0	0	0	0	0	0	0	0	0	0	0	0	0	0	0	0	0	0
0	0	0	0	0	0	0	0	0	0	0	0	0	0	0	0	0	0	0	0	0	0	0	0	0	0	0	0	0	0	0
0	0	0	0	0	0	0	0	0	0	0	0	0	0	0	0	0	0	0	0	0	0	0	0	0	0	0	0	0	0	0
0	0	0	0	0	0	0	0	0	0	0	0	0	0	0	0	0	0	0	0	0	0	0	0	0	0	0	0	0	0	0
0	0	0	0	0	0	0	0	0	0	0	0	0	0	0	0	0	0	0	0	0	0	0	0	0	0	0	0	0	0	0
0	0	0	0	0	0	0	0	0	0	0	0	0	0	0	0	0	0	0	0	0	0	0	0	0	0	0	0	0	0	0
0	0	0	0	0	0	0	0	0	0	0	0	0	0	0	0	0	0	0	0	0	0	0	0	0	0	0	0	0	0	0
0	0	0	0	0	0	0	0	0	0	0	0	0	0	0	0	0	0	0	0	0	0	0	0	0	0	0	0	0	0	0
0	0	0	0	0	0	0	0	0	0	0	0	0	0	0	0	0	0	0	0	0	0	0	0	0	0	0	0	0	0	0
0	0	0	0	0	0	0	0	0	0	0	0	0	0	0	0	0	0	0	0	0	0	0	0	0	0	0	0	0	0	0
0	0	0	0	0	0	0	0	0	0	0	0	0	0	0	0	0	0	0	0	0	0	0	0	0	0	0	0	0	0	0
0	0	0	0	0	0	0	0	0	0	0	0	0	0	0	0	0	0	0	0	0	0	0	0	0	0	0	0	0	0	0
0	0	0	0	0	0	0	0	0	0	0	0	0	0	0	0	0	0	0	0	0	0	0	0	0	0	0	0	0	0	0
0	0	0	0	0	0	0	0	0	0	0	0	0	0	0	0	0	0	0	0	0	0	0	0	0	0	0	0	0	0	0
0	0	0	0	0	0	0	0	0	0	0	0	0	0	0	0	0	0	0	0	0	0	0	0	0	0	0	0	0	0	0
0	0	0	0	0	0	0	0	0	0	0	0	0	0	0	0	0	0	0	0	0	0	0	0	0	0	0	0	0	0	0
0	0	0	0	0	0	0	0	0	0	0	0	0	0	0	0	0	0	0	0	0	0	0	0	0	0	0	0	0	0	0
0	0	0	0	0	0	0	0	0	0	0	0	0	0	0	0	0	0	0	0	0	0	0	0	0	0	0	0	0	0	0
0	0	0	0	0	0	0	0	0	0	0	0	0	0	0	0	0	0	0	0	0	0	0	0	0	0	0	0	0	0	0
0	0	0	0	0	0	0	0	0	0	0	0	0	0	0	0	0	0	0	0	0	0	0	0	0	0	0	0	0	0	0
0	0	0	0	0	0	0	0	0	0	0	0	0	0	0	0	0	0	0	0	0	0	0	0	0	0	0	0	0	0	0
0	0	0	0	0	0	0	0	0	0	0	0	0	0	0	0	0	0	0	0	0	0	0	0	0	0	0	0	0	0	0
0	0	0	0	0	0	0	0	0	0	0	0	0	0	0	0	0	0	0	0	0	0	0	0	0	0	0	0	0	0	0
0	0	0	0	0	0	0	0	0	0	0	0	0	0	0	0	0	0	0	0	0	0	0	0	0	0	0	0	0	0	0
0	0	0	0	0	0	0	0	0	0	0	0	0	0	0	0	0	0	0	0	0	0	0	0	0	0	0	0	0	0	0
0	0	0	0	0	0	0	0	0	0	0	0	0	0	0	0	0	0	0	0	0	0	0	0	0	0	0	0	0	0	0
0	0	0	0	0	0	0	0	0	0	0	0	0	0	0	0	0	0	0	0	0	0	0	0	0	0	0	0	0	0	0
0	0	0	0	0	0	0	0	0	0	0	0	0	0	0	0	0	0	0	0	0	0	0	0	0	0	0	0	0	0	0
0	0	0	0	0	0	0	0	0	0	0	0	0	0	0	0	0	0	0	0	0	0	0	0	0	0	0	0	0	0	0
0	0	0	0	0	0	0	0	0	0	0	0	0	0	0	0	0	0	0	0	0	0	0	0	0	0	0	0	0	0	0
0	0	0	0	0	0	0	0	0	0	0	0	0	0	0	0	0	0	0	0	0	0	0	0	0	0	0	0	0	0	0
0	0	0	0	0	0	0	0	0	0	0	0	0	0	0	0	0	0	0	0	0	0	0	0	0	0	0	0	0	0	0
0	0	0	0	0	0	0	0	0	0	0	0	0	0	0	0	0	0	0	0	0	0	0	0	0	0	0	0	0	0	0
0	0	0	0	0	0	0	0	0	0	0	0	0	0	0	0	0	0	0	0	0	0	0	0	0	0	0	0	0	0	0
0	0	0	0	0	0	0	0	0	0	0	0	0	0	0	0	0	0	0	0	0	0	0	0	0	0	0	0	0	0	0
0	0	0	0	0	0	0	0	0	0	0	0	0	0	0	0	0	0	0	0	0	0	0	0	0	0	0	0	0	0	0
0	0	0	0	0	0	0	0	0	0	0	0	0	0	0	0	0	0	0	0	0	0	0	0	0	0	0	0	0	0	0
0	0	0	0	0	0	0	0	0	0	0	0	0	0	0	0	0	0	0	0	0	0	0	0	0	0	0	0	0	0	0
0	0	0	0	0	0	0	0	0	0	0	0	0	0	0	0	0	0	0	0	0	0	0	0	0	0	0	0	0	0	0
0	0	0	0	0	0	0	0	0	0	0	0	0	0	0	0	0	0	0	0	0	0	0	0	0	0	0	0	0	0	0
0	0	0	0	0	0	0	0	0	0	0	0	0	0	0	0	0	0	0	0	0	0	0	0	0	0	0	0	0	0	0
0	0	0	0	0	0	0	0	0	0	0	0	0	0	0	0	0	0	0	0	0	0	0	0	0	0	0	0	0	0	0
0	0	0	0	0	0	0	0	0	0	0	0	0	0	0	0	0	0	0	0	0	0	0	0	0	0	0	0	0	0	0
0	0	0	0	0	0	0	0	0	0	0	0	0	0	0	0	0	0	0	0	0	0	0	0	0	0	0	0	0	0	0
0	0	0	0	0	0	0	0	0	0	0	0	0	0	0	0	0	0	0	0	0	0	0	0	0	0	0	0	0	0	0
0	0	0	0	0	0	0	0	0	0	0	0	0	0	0	0	0	0	0	0	0	0	0	0	0	0	0	0	0	0	0
0	0	0	0	0	0	0	0	0	0	0	0	0	0	0	0	0	0	0	0	0	0	0	0	0	0	0	0	0	0	0
0	0	0	0	0	0	0	0	0	0	0	0	0	0	0	0	0	0	0	0	0	0	0	0	0	0	0	0	0	0	0
0	0	0	0	0	0	0	0	0	0	0	0	0	0	0	0	0	0	0	0	0	0	0	0	0	0	0	0	0	0	0
0	0	0	0	0	0	0	0	0	0	0	0	0	0	0	0	0	0	0	0	0	0	0	0	0	0	0	0	0	0	0
0	0	0	0	0	0	0	0	0	0	0	0	0	0	0	0	0	0	0	0	0	0	0	0	0	0	0	0	0	0	0
0	0	0	0	0	0	0	0	0	0	0	0	0	0	0	0	0	0	0	0	0	0	0	0	0	0	0	0	0	0	0
0	0	0	0	0	0	0	0	0	0	0	0	0	0	0	0	0	0	0	0	0	0	0	0	0	0	0	0	0	0	0
0	0	0	0	0	0	0	0	0	0	0	0	0	0	0	0	0	0	0	0	0	0	0	0	0	0	0	0	0	0	0
0	0	0	0	0	0	0	0	0	0	0	0	0	0	0	0	0	0	0	0	0	0	0	0	0	0	0	0	0	0	0
0	0	0	0	0	0	0	0	0	0	0	0	0	0	0	0	0	0	0	0	0	0	0	0	0	0	0	0	0	0	0
0	0	0	0	0	0	0	0	0	0	0	0	0	0	0	0	0	0	0	0	0	0	0	0	0	0	0	0	0	0	0
0	0	0	0	0	0	0	0	0	0	0	0	0	0	0	0	0	0	0	0	0	0	0	0	0	0	0	0	0	0	0
0	0	0	0	0	0	0	0	0	0	0	0	0	0	0	0	0	0	0	0	0	0	0	0	0	0	0	0	0	0	0
0	0	0	0	0	0	0	0	0	0	0	0	0	0	0	0	0	0	0	0	0	0	0	0	0	0	0	0	0	0	0
0	0	0	0	0	0	0	0	0	0	0	0	0	0	0	0	0	0	0	0	0	0	0	0	0	0	0	0	0	0	0
0	0	0	0	0	0	0	0	0	0	0	0	0	0	0	0	0	0	0	0	0	0	0	0	0	0	0	0	0	0	0
0	0	0	0	0	0	0	0	0	0	0	0	0	0	0	0	0	0	0	0	0	0	0	0	0	0	0	0	0	0	0
0	0	0	0	0	0	0	0	0	0	0	0	0	0	0	0	0	0	0	0	0	0	0	0	0	0	0	0	0	0	0
0	0	0	0	0	0	0	0	0	0	0	0	0	0	0	0	0	0	0	0	0	0	0	0	0	0	0	0	0	0	0
0	0	0	0	0	0	0	0	0	0	0	0	0	0	0	0	0	0	0	0	0	0	0	0	0	0	0	0	0	0	0
0	0	0	0	0	0	0	0	0	0	0	0	0	0	0	0	0	0	0	0	0	0	0	0	0	0	0	0	0	0	0
0	0	0	0	0	0	0	0	0	0	0	0	0	0	0	0	0	0	0	0	0	0	0	0	0	0	0	0	0	0	0
0	0	0	0	0	0	0	0	0	0	0	0	0	0	0	0	0	0	0	0	0	0	0	0	0	0	0	0	0	0	0
0	0	0	0	0	0	0	0	0	0	0	0	0	0	0	0	0	0	0	0	0	0	0	0	0	0	0	0	0	0	0
0	0	0	0	0	0	0	0	0	0	0	0	0	0	0	0	0	0	0	0	0	0	0	0	0	0	0	0	0	0	0
0	0	0	0	0	0	0	0	0	0	0	0	0	0	0	0	0	0	0	0	0	0	0	0	0	0	0	0	0	0	0
0	0	0	0	0	0	0	0	0	0	0	0	0	0	0	0	0	0	0	0	0	0	0	0	0	0	0	0	0	0	0
0	0	0	0	0	0	0	0	0	0	0	0	0	0	0	0	0	0	0	0	0	0	0	0	0	0	0	0	0	0	0
0	0	0	0	0	0	0	0	0	0	0	0	0	0	0	0	0	0	0	0	0	0	0	0	0	0	0	0	0	0	0
0	0	0	0	0	0	0	0	0	0	0	0	0	0	0	0	0	0	0	0	0	0	0	0	0	0	0	0	0	0	0
0	0	0	0	0	0	0	0	0	0	0	0	0	0	0	0	0	0	0	0	0	0	0	0	0	0	0	0	0	0	0
0	0	0	0	0	0	0	0	0	0	0	0	0	0	0	0	0	0	0	0	0	0	0	0	0	0	0	0	0	0	0
0	0	0	0	0	0	0	0	0	0	0	0	0	0	0	0	0	0	0	0	0	0	0	0	0	0	0	0	0	0	0
0	0	0	0	0	0	0	0	0	0	0	0	0	0	0	0	0	0	0	0	0	0	0	0	0	0	0	0	0	0	0
0	0	0	0	0	0	0	0	0	0	0	0	0	0	0	0	0	0	0	0	0	0	0	0	0	0	0	0	0	0	0
0	0	0	0	0	0	0	0	0	0	0	0	0	0	0	0	0	0	0	0	0	0	0	0	0	0	0	0	0	0	0
0	0	0	0	0	0	0	0	0	0	0	0	0	0	0	0	0	0	0	0	0	0	0	0	0	0	0	0	0	0	0
0	0	0	0	0	0	0	0	0	0	0	0	0	0	0	0	0	0	0	0	0	0	0	0	0	0	0	0	0	0	0
0	0	0	0	0	0	0	0	0	0	0	0	0	0	0	0	0	0	0	0	0	0	0	0	0	0	0	0	0	0	0
0	0	0	0	0	0	0	0	0	0	0	0	0	0	0	0	0	0	0	0	0	0	0	0	0	0	0	0	0	0	0
0	0	0	0	0	0	0	0	0	0	0	0	0	0	0	0	0	0	0	0	0	0	0	0	0	0	0	0	0	0	0
0	0	0	0	0	0	0	0	0	0	0	0	0	0	0	0	0	0	0	0	0	0	0	0	0	0	0	0	0	0	0
0	0	0	0	0	0	0	0	0	0	0	0	0	0	0	0	0	0	0	0	0	0	0	0	0	0	0	0	0	0	0
0	0	0	0	0	0	0	0	0	0	0	0	0	0	0	0	0	0	0	0	0	0	0	0	0	0	0	0	0	0	0
0	0	0	0	0	0	0	0	0	0	0	0	0	0	0	0	0	0	0	0	0	0	0	0	0	0	0	0	0	0	0
0	0	0	0	0	0	0	0	0	0	0	0	0	0	0	0	0	0	0	0	0	0	0	0	0	0	0	0	0	0	0
0	0	0	0	0	0	0	0	0	0	0	0	0	0	0	0	0	0	0	0	0	0	0	0	0	0	0	0	0	0	0
0	0	0	0	0	0	0	0	0	0	0	0	0	0	0	0	0	0	0	0	0	0	0	0	0	0	0	0	0	0	0
0	0	0	0	0	0	0	0	0	0	0	0	0	0	0	0	0	0	0	0	0	0	0	0	0	0	0	0	0	0	0
0	0	0	0	0	0	0	0	0	0	0	0	0	0	0	0	0	0	0	0	0	0	0	0	0	0	0	0	0	0	0
0	0	0	0	0	0	0	0	0	0	0	0	0	0	0	0	0	0	0	0	0	0	0	0	0	0	0	0	0	0	0
0	0	0	0	0	0	0	0	0	0	0	0	0	0	0	0	0	0	0	0	0	0	0	0	0	0	0	0	0	0	0
0	0	0	0	0	0	0	0	0	0	0	0	0	0	0	0	0	0	0	0	0	0	0	0	0	0	0	0	0	0	0
0	0	0	0	0	0	0	0	0	0	0	0	0	0	0	0	0	0	0	0	0	0	0	0	0	0	0	0	0	0	0
0	0	0	0	0	0	0	0	0	0	0	0	0	0	0	0	0	0	0	0	0	0	0	0	0	0	0	0	0	0	0
0	0	0	0	0	0	0	0	0	0	0	0	0	0	0	0	0	0	0	0	0	0	0	0	0	0	0	0	0	0	0
0	0	0	0	0	0	0	0	0	0	0	0	0	0	0	0	0	0	0	0	0	0	0	0	0	0	0	0	0	0	0
0	0	0	0	0	0	0	0	0	0	0	0	0	0	0	0	0	0	0	0	0	0	0	0	0	0	0	0	0	0	0
0	0	0	0	0	0	0	0	0	0	0	0	0	0	0	0	0	0	0	0	0	0	0	0	0	0	0	0	0	0	0
0	0	0	0	0	0	0	0	0	0	0	0	0	0	0	0	0	0	0	0	0	0	0	0	0	0	0	0	0	0	0
0	0	0	0	0	0	0	0	0	0	0	0	0	0	0	0	0	0	0	0	0	0	0	0	0	0	0	0	0	0	0
0	0	0	0	0	0	0	0	0	0	0	0	0	0	0	0	0	0	0	0	0	0	0	0	0	0	0	0	0	0	0
0	0	0	0	0	0	0	0	0	0	0	0	0	0	0	0	0	0	0	0	0	0	0	0	0	0	0	0	0	0	0
0	0	0	0	0	0	0	0	0	0	0	0	0	0	0	0	0	0	0	0	0	0	0	0	0	0	0	0	0	0	0
0	0	0	0	0	0	0	0	0	0	0	0	0	0	0	0	0	0	0	0	0	0	0	0	0	0	0	0	0	0	0
0	0	0	0	0	0	0	0	0	0	0	0	0	0	0	0	0	0	0	0	0	0	0	0	0	0	0	0	0	0	0
0	0	0	0	0	0	0	0	0	0	0	0	0	0	0	0	0	0	0	0	0	0	0	0	0	0	0	0	0	0	0
0	0	0	0	0	0	0	0	0	0	0	0	0	0	0	0	0	0	0	0	0	0	0	0	0	0	0	0	0	0	0
0	0	0	0	0	0	0	0	0	0	0	0	0	0	0	0	0	0	0	0	0	0	0	0	0	0	0	0	0	0	0
0	0	0	0	0	0	0	0	0	0	0	0	0	0	0	0	0	0	0	0	0	0	0	0	0	0	0	0	0	0	0
0	0	0	0	0	0	0	0	0	0	0	0	0	0	0	0	0	0	0	0	0	0	0	0	0	0	0	0	0	0	0
0	0	0	0	0	0	0	0	0	0	0	0	0	0	0	0	0	0	0	0	0	0	0	0	0	0	0	0	0	0	0
0	0	0	0	0	0	0	0	0	0	0	0	0	0	0	0	0	0	0	0	0	0	0	0	0	0	0	0	0	0	0
0	0	0	0	0	0	0	0	0	0	0	0	0	0	0	0	0	0	0	0	0	0	0	0	0	0	0	0	0	0	0
0	0	0	0	0	0	0	0	0	0	0	0	0	0	0	0	0	0	0	0	0	0	0	0	0	0	0	0	0	0	0
0	0	0	0	0	0	0	0	0	0	0	0	0	0	0	0	0	0	0	0	0	0	0	0	0	0	0	0	0	0	0
0	0	0	0	0	0	0	0	0	0	0	0	0	0	0	0	0	0	0	0	0	0	0	0	0	0	0	0	0	0	0
0	0	0	0	0	0	0	0	0	0	0	0	0	0	0	0	0	0	0	0	0	0	0	0	0	0	0	0	0	0	0
0	0	0	0	0	0	0	0	0	0	0	0	0	0	0	0	0	0	0	0	0	0	0	0	0	0	0	0	0	0	0
0	0	0	0	0	0	0	0	0	0	0	0	0	0	0	0	0	0	0	0	0	0	0	0	0	0	0	0	0	0	0
0	0	0	0	0	0	0	0	0	0	0	0	0	0	0	0	0	0	0	0	0	0	0	0	0	0	0	0	0	0	0
0	0	0	0	0	0	0	0	0	0	0	0	0	0	0	0	0	0	0	0	0	0	0	0	0	0	0	0	0	0	0
0	0	0	0	0	0	0	0	0	0	0	0	0	0	0	0	0	0	0	0	0	0	0	0	0	0	0	0	0	0	0
0	0	0	0	0	0	0	0	0	0	0	0	0	0	0	0	0	0	0	0	0	0	0	0	0	0	0	0	0	0	0
0	0	0	0	0	0	0	0	0	0	0	0	0	0	0	0	0	0	0	0	0	0	0	0	0	0	0	0	0	0	0
0	0	0	0	0	0	0	0	0	0	0	0	0	0	0	0	0	0	0	0	0	0	0	0	0	0	0	0	0	0	0
0	0	0	0	0	0	0	0	0	0	0	0	0	0	0	0	0	0	0	0	0	0	0	0	0	0	0	0	0	0	0
0	0	0	0	0	0	0	0	0	0	0	0	0	0	0	0	0	0	0	0	0	0	0	0	0	0	0	0	0	0	0
0	0	0	0	0	0	0	0	0	0	0	0	0	0	0	0	0	0	0	0	0	0	0	0	0	0	0	0	0	0	0
0	0	0	0	0	0	0	0	0	0	0	0	0	0	0	0	0	0	0	0	0	0	0	0	0	0	0	0	0	0	0
0	0	0	0	0	0	0	0	0	0	0	0	0	0	0	0	0	0	0	0	0	0	0	0	0	0	0	0	0	0	0
0	0	0	0	0	0	0	0	0	0	0	0	0	0	0	0	0	0	0	0	0	0	0	0	0	0	0	0	0	0	0
0	0	0	0	0	0	0	0	0	0	0	0	0	0	0	0	0	0	0	0	0	0	0	0	0	0	0	0	0	0	0
0	0	0	0	0	0	0	0	0	0	0	0	0	0	0	0	0	0	0	0	0	0	0	0	0	0	0	0	0	0	0
0	0	0	0	0	0	0	0	0	0	0	0	0	0	0	0	0	0	0	0	0	0	0	0	0	0	0	0	0	0	0
0	0	0	0	0	0	0	0	0	0	0	0	0	0	0	0	0	0	0	0	0	0	0	0	0	0	0	0	0	0	0
0	0	0	0	0	0	0	0	0	0	0	0	0	0	0	0	0	0	0	0	0	0	0	0	0	0	0	0	0	0	0
0	0	0	0	0	0	0	0	0	0	0	0	0	0	0	0	0	0	0	0	0	0	0	0	0	0	0	0	0	0	0
0	0	0	0	0	0	0	0	0	0	0	0	0	0	0	0	0	0	0	0	0	0	0	0	0	0	0	0	0	0	0
0	0	0	0	0	0	0	0	0	0	0	0	0	0	0	0	0	0	0	0	0	0	0	0	0	0	0	0	0	0	0
0	0	0	0	0	0	0	0	0	0	0	0	0	0	0	0	0	0	0	0	0	0	0	0	0	0	0	0	0	0	0
0	0	0	0	0	0	0	0	0	0	0	0	0	0	0	0	0	0	0	0	0	0	0	0	0	0	0	0	0	0	0
0	0	0	0	0	0	0	0	0	0	0	0	0	0	0	0	0	0	0	0	0	0	0	0	0	0	0	0	0	0	0
0	0	0	0	0	0	0	0	0	0	0	0	0	0	0	0	0	0	0	0	0	0	0	0	0	0	0	0	0	0	0
0	0	0	0	0	0	0	0	0	0	0	0	0	0	0	0	0	0	0	0	0	0	0	0	0	0	0	0	0	0	0
0	0	0	0	0	0	0	0	0	0	0	0	0	0	0	0	0	0	0	0	0	0	0	0	0	0	0	0	0	0	0
0	0	0	0	0	0	0	0	0	0	0	0	0	0	0	0	0	0	0	0	0	0	0	0	0	0	0	0	0	0	0
0	0	0	0	0	0	0	0	0	0	0	0	0	0	0	0	0	0	0	0	0	0	0	0	0	0	0	0	0	0	0
0	0	0	0	0	0	0	0	0	0	0	0	0	0	0	0	0	0	0	0	0	0	0	0	0	0	0	0	0	0	0
0	0	0	0	0	0	0	0	0	0	0	0	0	0	0	0	0	0	0	0	0	0	0	0	0	0	0	0	0	0	0
0	0	0	0	0	0	0	0	0	0	0	0	0	0	0	0	0	0	0	0	0	0	0	0	0	0	0	0	0	0	0
0	0	0	0	0	0	0	0	0	0	0	0	0	0	0	0	0	0	0	0	0	0	0	0	0	0	0	0	0	0	0
0	0	0	0	0	0	0	0	0	0	0	0	0	0	0	0	0	0	0	0	0	0	0	0	0	0	0	0	0	0	0
0	0	0	0	0	0	0	0	0	0	0	0	0	0	0	0	0	0	0	0	0	0	0	0	0	0	0	0	0	0	0
0	0	0	0	0	0	0	0	0	0	0	0	0	0	0	0	0	0	0	0	0	0	0	0	0	0	0	0	0	0	0
0	0	0	0	0	0	0	0	0	0	0	0	0	0	0	0	0	0	0	0	0	0	0	0	0	0	0	0	0	0	0
0	0	0	0	0	0	0	0	0	0	0	0	0	0	0	0	0	0	0	0	0	0	0	0	0	0	0	0	0	0	0
0	0	0	0	0	0	0	0	0	0	0	0	0	0	0	0	0	0	0	0	0	0	0	0	0	0	0	0	0	0	0
0	0	0	0	0	0	0	0	0	0	0	0	0	0	0	0	0	0	0	0	0	0	0	0	0	0	0	0	0	0	0
0	0	0	0	0	0	0	0	0	0	0	0	0	0	0	0	0	0	0	0	0	0	0	0	0	0	0	0	0	0	0
0	0	0	0	0	0	0	0	0	0	0	0	0	0	0	0	0	0	0	0	0	0	0	0	0	0	0	0	0	0	0
0	0	0	0	0	0	0	0	0	0	0	0	0	0	0	0	0	0	0	0	0	0	0	0	0	0	0	0	0	0	0
0	0	0	0	0	0	0	0	0	0	0	0	0	0	0	0	0	0	0	0	0	0	0	0	0	0	0	0	0	0	0
0	0	0	0	0	0	0	0	0	0	0	0	0	0	0	0	0	0	0	0	0	0	0	0	0	0	0	0	0	0	0
0	0	0	0	0	0	0	0	0	0	0	0	0	0	0	0	0	0	0	0	0	0	0	0	0	0	0	0	0	0	0
0	0	0	0	0	0	0	0	0	0	0	0	0	0	0	0	0	0	0	0	0	0	0	0	0	0	0	0	0	0	0
0	0	0	0	0	0	0	0	0	0	0	0	0	0	0	0	0	0	0	0	0	0	0	0	0	0	0	0	0	0	0
0	0	0	0	0	0	0	0	0	0	0	0	0	0	0	0	0	0	0	0	0	0	0	0	0	0	0	0	0	0	0
0	0	0	0	0	0	0	0	0	0	0	0	0	0	0	0	0	0	0	0	0	0	0	0	0	0	0	0	0	0	0
0	0	0	0	0	0	0	0	0	0	0	0	0	0	0	0	0	0	0	0	0	0	0	0	0	0	0	0	0	0	0
0	0	0	0	0	0	0	0	0	0	0	0	0	0	0	0	0	0	0	0	0	0	0	0	0	0	0	0	0	0	0
0	0	0	0	0	0	0	0	0	0	0	0	0	0	0	0	0	0	0	0	0	0	0	0	0	0	0	0	0	0	0
0	0	0	0	0	0	0	0	0	0	0	0	0	0	0	0	0	0	0	0	0	0	0	0	0	0	0	0	0	0	0
0	0	0	0	0	0	0	0	0	0	0	0	0	0	0	0	0	0	0	0	0	0	0	0	0	0	0	0	0	0	0
0	0	0	0	0	0	0	0	0	0	0	0	0	0	0	0	0	0	0	0	0	0	0	0	0	0	0	0	0	0	0
0	0	0	0	0	0	0	0	0	0	0	0	0	0	0	0	0	0	0	0	0	0	0	0	0	0	0	0	0	0	0
0	0	0	0	0	0	0	0	0	0	0	0	0	0	0	0	0	0	0	0	0	0	0	0	0	0	0	0	0	0	0
0	0	0	0	0	0	0	0	0	0	0	0	0	0	0	0	0	0	0	0	0	0	0	0	0	0	0	0	0	0	0
0	0	0	0	0	0	0	0	0	0	0	0	0	0	0	0	0	0	0	0	0	0	0	0	0	0	0	0	0	0	0
0	0	0	0	0	0	0	0	0	0	0	0	0	0	0	0	0	0	0	0	0	0	0	0	0	0	0	0	0	0	0
0	0	0	0	0	0	0	0	0	0	0	0	0	0	0	0	0	0	0	0	0	0	0	0	0	0	0	0	0	0	0
0	0	0	0	0	0	0	0	0	0	0	0	0	0	0	0	0	0	0	0	0	0	0	0	0	0	0	0	0	0	0
0	0	0	0	0	0	0	0	0	0	0	0	0	0	0	0	0	0	0	0	0	0	0	0	0	0	0	0	0	0	0
0	0	0	0	0	0	0	0	0	0	0	0	0	0	0	0	0	0	0	0	0	0	0	0	0	0	0	0	0	0	0
0	0	0	0	0	0	0	0	0	0	0	0	0	0	0	0	0	0	0	0	0	0	0	0	0	0	0	0	0	0	0
0	0	0	0	0	0	0	0	0	0	0	0	0	0	0	0	0	0	0	0	0	0	0	0	0	0	0	0	0	0	0
0	0	0	0	0	0	0	0	0	0	0	0	0	0	0	0	0	0	0	0	0	0	0	0	0	0	0	0	0	0	0
0	0	0	0	0	0	0	0	0	0	0	0	0	0	0	0	0	0	0	0	0	0	0	0	0	0	0	0	0	0	0
0	0	0	0	0	0	0	0	0	0	0	0	0	0	0	0	0	0	0	0	0	0	0	0	0	0	0	0	0	0	0
0	0	0	0	0	0	0	0	0	0	0	0	0	0	0	0	0	0	0	0	0	0	0	0	0	0	0	0	0	0	0
0	0	0	0	0	0	0	0	0	0	0	0	0	0	0	0	0	0	0	0	0	0	0	0	0	0	0	0	0	0	0
0	0	0	0	0	0	0	0	0	0	0	0	0	0	0	0	0	0	0	0	0	0	0	0	0	0	0	0	0	0	0
0	0	0	0	0	0	0	0	0	0	0	0	0	0	0	0	0	0	0	0	0	0	0	0	0	0	0	0	0	0	0
0	0	0	0	0	0	0	0	0	0	0	0	0	0	0	0	0	0	0	0	0	0	0	0	0	0	0	0	0	0	0
0	0	0	0	0	0	0	0	0	0	0	0	0	0	0	0	0	0	0	0	0	0	0	0	0	0	0	0	0	0	0
0	0	0	0	0	0	0	0	0	0	0	0	0	0	0	0	0	0	0	0	0	0	0	0	0	0	0	0	0	0	0
0	0	0	0	0	0	0	0	0	0	0	0	0	0	0	0	0	0	0	0	0	0	0	0	0	0	0	0	0	0	0
0	0	0	0	0	0	0	0	0	0	0	0	0	0	0	0	0	0	0	0	0	0	0	0	0	0	0	0	0	0	0
0	0	0	0	0	0	0	0	0	0	0	0	0	0	0	0	0	0	0	0	0	0	0	0	0	0	0	0	0	0	0
0	0	0	0	0	0	0	0	0	0	0	0	0	0	0	0	0	0	0	0	0	0	0	0	0	0	0	0	0	0	0
0	0	0	0	0	0	0	0	0	0	0	0	0	0	0	0	0	0	0	0	0	0	0	0	0	0	0	0	0	0	0
0	0	0	0	0	0	0	0	0	0	0	0	0	0	0	0	0	0	0	0	0	0	0	0	0	0	0	0	0	0	0
0	0	0	0	0	0	0	0	0	0	0	0	0	0	0	0	0	0	0	0	0	0	0	0	0	0	0	0	0	0	0
0	0	0	0	0	0	0	0	0	0	0	0	0	0	0	0	0	0	0	0	0	0	0	0	0	0	0	0	0	0	0
0	0	0	0	0	0	0	0	0	0	0	0	0	0	0	0	0	0	0	0	0	0	0	0	0	0	0	0	0	0	0
0	0	0	0	0	0	0	0	0	0	0	0	0	0	0	0	0	0	0	0	0	0	0	0	0	0	0	0	0	0	0
0	0	0	0	0	0	0	0	0	0	0	0	0	0	0	0	0	0	0	0	0	0	0	0	0	0	0	0	0	0	0
0	0	0	0	0	0	0	0	0	0	0	0	0	0	0	0	0	0	0	0	0	0	0	0	0	0	0	0	0	0	0
0	0	0	0	0	0	0	0	0	0	0	0	0	0	0	0	0	0	0	0	0	0	0	0	0	0	0	0	0	0	0
0	0	0	0	0	0	0	0	0	0	0	0	0	0	0	0	0	0	0	0	0	0	0	0	0	0	0	0	0	0	0
0	0	0	0	0	0	0	0	0	0	0	0	0	0	0	0	0	0	0	0	0	0	0	0	0	0	0	0	0	0	0
0	0	0	0	0	0	0	0	0	0	0	0	0	0	0	0	0	0	0	0	0	0	0	0	0	0	0	0	0	0	0
0	0	0	0	0	0	0	0	0	0	0	0	0	0	0	0	0	0	0	0	0	0	0	0	0	0	0	0	0	0	0
0	0	0	0	0	0	0	0	0	0	0	0	0	0	0	0	0	0	0	0	0	0	0	0	0	0	0	0	0	0	0
0	0	0	0	0	0	0	0	0	0	0	0	0	0	0	0	0	0	0	0	0	0	0	0	0	0	0	0	0	0	0
0	0	0	0	0	0	0	0	0	0	0	0	0	0	0	0	0	0	0	0	0	0	0	0	0	0	0	0	0	0	0
0	0	0	0	0	0	0	0	0	0	0	0	0	0	0	0	0	0	0	0	0	0	0	0	0	0	0	0	0	0	0
0	0	0	0	0	0	0	0	0	0	0	0	0	0	0	0	0	0	0	0	0	0	0	0	0	0	0	0	0	0	0
0	0	0	0	0	0	0	0	0	0	0	0	0	0	0	0	0	0	0	0	0	0	0	0	0	0	0	0	0	0	0
0	0	0	0	0	0	0	0	0	0	0	0	0	0	0	0	0	0	0	0	0	0	0	0	0	0	0	0	0	0	0
0	0	0	0	0	0	0	0	0	0	0	0	0	0	0	0	0	0	0	0	0	0	0	0	0	0	0	0	0	0	0
0	0	0	0	0	0	0	0	0	0	0	0	0	0	0	0	0	0	0	0	0	0	0	0	0	0	0	0	0	0	0
0	0	0	0	0	0	0	0	0	0	0	0	0	0	0	0	0	0	0	0	0	0	0	0	0	0	0	0	0	0	0
0	0	0	0	0	0	0	0	0	0	0	0	0	0	0	0	0	0	0	0	0	0	0	0	0	0	0	0	0	0	0
0	0	0	0	0	0	0	0	0	0	0	0	0	0	0	0	0	0	0	0	0	0	0	0	0	0	0	0	0	0	0
0	0	0	0	0	0	0	0	0	0	0	0	0	0	0	0	0	0	0	0	0	0	0	0	0	0	0	0	0	0	0
0	0	0	0	0	0	0	0	0	0	0	0	0	0	0	0	0	0	0	0	0	0	0	0	0	0	0	0	0	0	0
0	0	0	0	0	0	0	0	0	0	0	0	0	0	0	0	0	0	0	0	0	0	0	0	0	0	0	0	0	0	0
0	0	0	0	0	0	0	0	0	0	0	0	0	0	0	0	0	0	0	0	0	0	0	0	0	0	0	0	0	0	0
0	0	0	0	0	0	0	0	0	0	0	0	0	0	0	0	0	0	0	0	0	0	0	0	0	0	0	0	0	0	0
0	0	0	0	0	0	0	0	0	0	0	0	0	0	0	0	0	0	0	0	0	0	0	0	0	0	0	0	0	0	0
0	0	0	0	0	0	0	0	0	0	0	0	0	0	0	0	0	0	0	0	0	0	0	0	0	0	0	0	0	0	0
0	0	0	0	0	0	0	0	0	0	0	0	0	0	0	0	0	0	0	0	0	0	0	0	0	0	0	0	0	0	0
0	0	0	0	0	0	0	0	0	0	0	0	0	0	0	0	0	0	0	0	0	0	0	0	0	0	0	0	0	0	0
0	0	0	0	0	0	0	0	0	0	0	0	0	0	0	0	0	0	0	0	0	0	0	0	0	0	0	0	0	0	0
0	0	0	0	0	0	0	0	0	0	0	0	0	0	0	0	0	0	0	0	0	0	0	0	0	0	0	0	0	0	0
0	0	0	0	0	0	0	0	0	0	0	0	0	0	0	0	0	0	0	0	0	0	0	0	0	0	0	0	0	0	0
0	0	0	0	0	0	0	0	0	0	0	0	0	0	0	0	0	0	0	0	0	0	0	0	0	0	0	0	0	0	0
0	0	0	0	0	0	0	0	0	0	0	0	0	0	0	0	0	0	0	0	0	0	0	0	0	0	0	0	0	0	0
0	0	0	0	0	0	0	0	0	0	0	0	0	0	0	0	0	0	0	0	0	0	0	0	0	0	0	0	0	0	0
0	0	0	0	0	0	0	0	0	0	0	0	0	0	0	0	0	0	0	0	0	0	0	0	0	0	0	0	0	0	0
0	0	0	0	0	0	0	0	0	0	0	0	0	0	0	0	0	0	0	0	0	0	0	0	0	0	0	0	0	0	0
0	0	0	0	0	0	0	0	0	0	0	0	0	0	0	0	0	0	0	0	0	0	0	0	0	0	0	0	0	0	0
0	0	0	0	0	0	0	0	0	0	0	0	0	0	0	0	0	0	0	0	0	0	0	0	0	0	0	0	0	0	0
0	0	0	0	0	0	0	0	0	0	0	0	0	0	0	0	0	0	0	0	0	0	0	0	0	0	0	0	0	0	0
0	0	0	0	0	0	0	0	0	0	0	0	0	0	0	0	0	0	0	0	0	0	0	0	0	0	0	0	0	0	0
0	0	0	0	0	0	0	0	0	0	0	0	0	0	0	0	0	0	0	0	0	0	0	0	0	0	0	0	0	0	0
0	0	0	0	0	0	0	0	0	0	0	0	0	0	0	0	0	0	0	0	0	0	0	0	0	0	0	0	0	0	0
0	0	0	0	0	0	0	0	0	0	0	0	0	0	0	0	0	0	0	0	0	0	0	0	0	0	0	0	0	0	0
0	0	0	0	0	0	0	0	0	0	0	0	0	0	0	0	0	0	0	0	0	0	0	0	0	0	0	0	0	0	0
0	0	0	0	0	0	0	0	0	0	0	0	0	0	0	0	0	0	0	0	0	0	0	0	0	0	0	0	0	0	0
0	0	0	0	0	0	0	0	0	0	0	0	0	0	0	0	0	0	0	0	0	0	0	0	0	0	0	0	0	0	0
0	0	0	0	0	0	0	0	0	0	0	0	0	0	0	0	0	0	0	0	0	0	0	0	0	0	0	0	0	0	0
0	0	0	0	0	0	0	0	0	0	0	0	0	0	0	0	0	0	0	0	0	0	0	0	0	0	0	0	0	0	0
0	0	0	0	0	0	0	0	0	0	0	0	0	0	0	0	0	0	0	0	0	0	0	0	0	0	0	0	0	0	0
0	0	0	0	0	0	0	0	0	0	0	0	0	0	0	0	0	0	0	0	0	0	0	0	0	0	0	0	0	0	0
0	0	0	0	0	0	0	0	0	0	0	0	0	0	0	0	0	0	0	0	0	0	0	0	0	0	0	0	0	0	0
0	0	0	0	0	0	0	0	0	0	0	0	0	0	0	0	0	0	0	0	0	0	0	0	0	0	0	0	0	0	0
0	0	0	0	0	0	0	0	0	0	0	0	0	0	0	0	0	0	0	0	0	0	0	0	0	0	0	0	0	0	0
0	0	0	0	0	0	0	0	0	0	0	0	0	0	0	0	0	0	0	0	0	0	0	0	0	0	0	0	0	0	0
0	0	0	0	0	0	0	0	0	0	0	0	0	0	0	0	0	0	0	0	0	0	0	0	0	0	0	0	0	0	0
0	0	0	0	0	0	0	0	0	0	0	0	0	0	0	0	0	0	0	0	0	0	0	0	0	0	0	0	0	0	0
0	0	0	0	0	0	0	0	0	0	0	0	0	0	0	0	0	0	0	0	0	0	0	0	0	0	0	0	0	0	0
0	0	0	0	0	0	0	0	0	0	0	0	0	0	0	0	0	0	0	0	0	0	0	0	0	0	0	0	0	0	0
0	0	0	0	0	0	0	0	0	0	0	0	0	0	0	0	0	0	0	0	0	0	0	0	0	0	0	0	0	0	0
0	0	0	0	0	0	0	0	0	0	0	0	0	0	0	0	0	0	0	0	0	0	0	0	0	0	0	0	0	0	0
0	0	0	0	0	0	0	0	0	0	0	0	0	0	0	0	0	0	0	0	0	0	0	0	0	0	0	0	0	0	0
0	0	0	0	0	0	0	0	0	0	0	0	0	0	0	0	0	0	0	0	0	0	0	0	0	0	0	0	0	0	0
0	0	0	0	0	0	0	0	0	0	0	0	0	0	0	0	0	0	0	0	0	0	0	0	0	0	0	0	0	0	0
0	0	0	0	0	0	0	0	0	0	0	0	0	0	0	0	0	0	0	0	0	0	0	0	0	0	0	0	0	0	0
0	0	0	0	0	0	0	0	0	0	0	0	0	0	0	0	0	0	0	0	0	0	0	0	0	0	0	0	0	0	0
0	0	0	0	0	0	0	0	0	0	0	0	0	0	0	0	0	0	0	0	0	0	0	0	0	0	0	0	0	0	0
0	0	0	0	0	0	0	0	0	0	0	0	0	0	0	0	0	0	0	0	0	0	0	0	0	0	0	0	0	0	0
0	0	0	0	0	0	0	0	0	0	0	0	0	0	0	0	0	0	0	0	0	0	0	0	0	0	0	0	0	0	0
0	0	0	0	0	0	0	0	0	0	0	0	0	0	0	0	0	0	0	0	0	0	0	0	0	0	0	0	0	0	0
0	0	0	0	0	0	0	0	0	0	0	0	0	0	0	0	0	0	0	0	0	0	0	0	0	0	0	0	0	0	0
0	0	0	0	0	0	0	0	0	0	0	0	0	0	0	0	0	0	0	0	0	0	0	0	0	0	0	0	0	0	0
0	0	0	0	0	0	0	0	0	0	0	0	0	0	0	0	0	0	0	0	0	0	0	0	0	0	0	0	0	0	0
0	0	0	0	0	0	0	0	0	0	0	0	0	0	0	0	0	0	0	0	0	0	0	0	0	0	0	0	0	0	0
0	0	0	0	0	0	0	0	0	0	0	0	0	0	0	0	0	0	0	0	0	0	0	0	0	0	0	0	0	0	0
0	0	0	0	0	0	0	0	0	0	0	0	0	0	0	0	0	0	0	0	0	0	0	0	0	0	0	0	0	0	0
0	0	0	0	0	0	0	0	0	0	0	0	0	0	0	0	0	0	0	0	0	0	0	0	0	0	0	0	0	0	0
0	0	0	0	0	0	0	0	0	0	0	0	0	0	0	0	0	0	0	0	0	0	0	0	0	0	0	0	0	0	0
0	0	0	0	0	0	0	0	0	0	0	0	0	0	0	0	0	0	0	0	0	0	0	0	0	0	0	0	0	0	0
0	0	0	0	0	0	0	0	0	0	0	0	0	0	0	0	0	0	0	0	0	0	0	0	0	0	0	0	0	0	0
0	0	0	0	0	0	0	0	0	0	0	0	0	0	0	0	0	0	0	0	0	0	0	0	0	0	0	0	0	0	0
0	0	0	0	0	0	0	0	0	0	0	0	0	0	0	0	0	0	0	0	0	0	0	0	0	0	0	0	0	0	0
0	0	0	0	0	0	0	0	0	0	0	0	0	0	0	0	0	0	0	0	0	0	0	0	0	0	0	0	0	0	0
0	0	0	0	0	0	0	0	0	0	0	0	0	0	0	0	0	0	0	0	0	0	0	0	0	0	0	0	0	0	0
0	0	0	0	0	0	0	0	0	0	0	0	0	0	0	0	0	0	0	0	0	0	0	0	0	0	0	0	0	0	0
0	0	0	0	0	0	0	0	0	0	0	0	0	0	0	0	0	0	0	0	0	0	0	0	0	0	0	0	0	0	0
0	0	0	0	0	0	0	0	0	0	0	0	0	0	0	0	0	0	0	0	0	0	0	0	0	0	0	0	0	0	0
0	0	0	0	0	0	0	0	0	0	0	0	0	0	0	0	0	0	0	0	0	0	0	0	0	0	0	0	0	0	0
0	0	0	0	0	0	0	0	0	0	0	0	0	0	0	0	0	0	0	0	0	0	0	0	0	0	0	0	0	0	0
0	0	0	0	0	0	0	0	0	0	0	0	0	0	0	0	0	0	0	0	0	0	0	0	0	0	0	0	0	0	0
0	0	0	0	0	0	0	0	0	0	0	0	0	0	0	0	0	0	0	0	0	0	0	0	0	0	0	0	0	0	0
0	0	0	0	0	0	0	0	0	0	0	0	0	0	0	0	0	0	0	0	0	0	0	0	0	0	0	0	0	0	0
0	0	0	0	0	0	0	0	0	0	0	0	0	0	0	0	0	0	0	0	0	0	0	0	0	0	0	0	0	0	0
0	0	0	0	0	0	0	0	0	0	0	0	0	0	0	0	0	0	0	0	0	0	0	0	0	0	0	0	0	0	0
0	0	0	0	0	0	0	0	0	0	0	0	0	0	0	0	0	0	0	0	0	0	0	0	0	0	0	0	0	0	0
0	0	0	0	0	0	0	0	0	0	0	0	0	0	0	0	0	0	0	0	0	0	0	0	0	0	0	0	0	0	0
0	0	0	0	0	0	0	0	0	0	0	0	0	0	0	0	0	0	0	0	0	0	0	0	0	0	0	0	0	0	0
0	0	0	0	0	0	0	0	0	0	0	0	0	0	0	0	0	0	0	0	0	0	0	0	0	0	0	0	0	0	0
0	0	0	0	0	0	0	0	0	0	0	0	0	0	0	0	0	0	0	0	0	0	0	0	0	0	0	0	0	0	0
0	0	0	0	0	0	0	0	0	0	0	0	0	0	0	0	0	0	0	0	0	0	0	0	0	0	0	0	0	0	0
0	0	0	0	0	0	0	0	0	0	0	0	0	0	0	0	0	0	0	0	0	0	0	0	0	0	0	0	0	0	0
0	0	0	0	0	0	0	0	0	0	0	0	0	0	0	0	0	0	0	0	0	0	0	0	0	0	0	0	0	0	0
0	0	0	0	0	0	0	0	0	0	0	0	0	0	0	0	0	0	0	0	0	0	0	0	0	0	0	0	0	0	0
0	0	0	0	0	0	0	0	0	0	0	0	0	0	0	0	0	0	0	0	0	0	0	0	0	0	0	0	0	0	0
0	0	0	0	0	0	0	0	0	0	0	0	0	0	0	0	0	0	0	0	0	0	0	0	0	0	0	0	0	0	0
0	0	0	0	0	0	0	0	0	0	0	0	0	0	0	0	0	0	0	0	0	0	0	0	0	0	0	0	0	0	0
0	0	0	0	0	0	0	0	0	0	0	0	0	0	0	0	0	0	0	0	0	0	0	0	0	0	0	0	0	0	0
0	0	0	0	0	0	0	0	0	0	0	0	0	0	0	0	0	0	0	0	0	0	0	0	0	0	0	0	0	0	0
0	0	0	0	0	0	0	0	0	0	0	0	0	0	0	0	0	0	0	0	0	0	0	0	0	0	0	0	0	0	0
0	0	0	0	0	0	0	0	0	0	0	0	0	0	0	0	0	0	0	0	0	0	0	0	0	0	0	0	0	0	0
0	0	0	0	0	0	0	0	0	0	0	0	0	0	0	0	0	0	0	0	0	0	0	0	0	0	0	0	0	0	0
0	0	0	0	0	0	0	0	0	0	0	0	0	0	0	0	0	0	0	0	0	0	0	0	0	0	0	0	0	0	0
0	0	0	0	0	0	0	0	0	0	0	0	0	0	0	0	0	0	0	0	0	0	0	0	0	0	0	0	0	0	0
0	0	0	0	0	0	0	0	0	0	0	0	0	0	0	0	0	0	0	0	0	0	0	0	0	0	0	0	0	0	0
0	0	0	0	0	0	0	0	0	0	0	0	0	0	0	0	0	0	0	0	0	0	0	0	0	0	0	0	0	0	0
0	0	0	0	0	0	0	0	0	0	0	0	0	0	0	0	0	0	0	0	0	0	0	0	0	0	0	0	0	0	0
0	0	0	0	0	0	0	0	0	0	0	0	0	0	0	0	0	0	0	0	0	0	0	0	0	0	0	0	0	0	0
0	0	0	0	0	0	0	0	0	0	0	0	0	0	0	0	0	0	0	0	0	0	0	0	0	0	0	0	0	0	0
0	0	0	0	0	0	0	0	0	0	0	0	0	0	0	0	0	0	0	0	0	0	0	0	0	0	0	0	0	0	0
0	0	0	0	0	0	0	0	0	0	0	0	0	0	0	0	0	0	0	0	0	0	0	0	0	0	0	0	0	0	0
0	0	0	0	0	0	0	0	0	0	0	0	0	0	0	0	0	0	0	0	0	0	0	0	0	0	0	0	0	0	0
0	0	0	0	0	0	0	0	0	0	0	0	0	0	0	0	0	0	0	0	0	0	0	0	0	0	0	0	0	0	0
0	0	0	0	0	0	0	0	0	0	0	0	0	0	0	0	0	0	0	0	0	0	0	0	0	0	0	0	0	0	0
0	0	0	0	0	0	0	0	0	0	0	0	0	0	0	0	0	0	0	0	0	0	0	0	0	0	0	0	0	0	0
0	0	0	0	0	0	0	0	0	0	0	0	0	0	0	0	0	0	0	0	0	0	0	0	0	0	0	0	0	0	0
0	0	0	0	0	0	0	0	0	0	0	0	0	0	0	0	0	0	0	0	0	0	0	0	0	0	0	0	0	0	0
0	0	0	0	0	0	0	0	0	0	0	0	0	0	0	0	0	0	0	0	0	0	0	0	0	0	0	0	0	0	0
0	0	0	0	0	0	0	0	0	0	0	0	0	0	0	0	0	0	0	0	0	0	0	0	0	0	0	0	0	0	0
0	0	0	0	0	0	0	0	0	0	0	0	0	0	0	0	0	0	0	0	0	0	0	0	0	0	0	0	0	0	0
0	0	0	0	0	0	0	0	0	0	0	0	0	0	0	0	0	0	0	0	0	0	0	0	0	0	0	0	0	0	0
0	0	0	0	0	0	0	0	0	0	0	0	0	0	0	0	0	0	0	0	0	0	0	0	0	0	0	0	0	0	0
0	0	0	0	0	0	0	0	0	0	0	0	0	0	0	0	0	0	0	0	0	0	0	0	0	0	0	0	0	0	0
0	0	0	0	0	0	0	0	0	0	0	0	0	0	0	0	0	0	0	0	0	0	0	0	0	0	0	0	0	0	0
0	0	0	0	0	0	0	0	0	0	0	0	0	0	0	0	0	0	0	0	0	0	0	0	0	0	0	0	0	0	0
0	0	0	0	0	0	0	0	0	0	0	0	0	0	0	0	0	0	0	0	0	0	0	0	0	0	0	0	0	0	0
0	0	0	0	0	0	0	0	0	0	0	0	0	0	0	0	0	0	0	0	0	0	0	0	0	0	0	0	0	0	0
0	0	0	0	0	0	0	0	0	0	0	0	0	0	0	0	0	0	0	0	0	0	0	0	0	0	0	0	0	0	0
0	0	0	0	0	0	0	0	0	0	0	0	0	0	0	0	0	0	0	0	0	0	0	0	0	0	0	0	0	0	0
0	0	0	0	0	0	0	0	0	0	0	0	0	0	0	0	0	0	0	0	0	0	0	0	0	0	0	0	0	0	0
0	0	0	0	0	0	0	0	0	0	0	0	0	0	0	0	0	0	0	0	0	0	0	0	0	0	0	0	0	0	0
0	0	0	0	0	0	0	0	0	0	0	0	0	0	0	0	0	0	0	0	0	0	0	0	0	0	0	0	0	0	0
0	0	0	0	0	0	0	0	0	0	0	0	0	0	0	0	0	0	0	0	0	0	0	0	0	0	0	0	0	0	0
0	0	0	0	0	0	0	0	0	0	0	0	0	0	0	0	0	0	0	0	0	0	0	0	0	0	0	0	0	0	0
0	0	0	0	0	0	0	0	0	0	0	0	0	0	0	0	0	0	0	0	0	0	0	0	0	0	0	0	0	0	0
0	0	0	0	0	0	0	0	0	0	0	0	0	0	0	0	0	0	0	0	0	0	0	0	0	0	0	0	0	0	0
0	0	0	0	0	0	0	0	0	0	0	0	0	0	0	0	0	0	0	0	0	0	0	0	0	0	0	0	0	0	0
0	0	0	0	0	0	0	0	0	0	0	0	0	0	0	0	0	0	0	0	0	0	0	0	0	0	0	0	0	0	0
0	0	0	0	0	0	0	0	0	0	0	0	0	0	0	0	0	0	0	0	0	0	0	0	0	0	0	0	0	0	0
0	0	0	0	0	0	0	0	0	0	0	0	0	0	0	0	0	0	0	0	0	0	0	0	0	0	0	0	0	0	0
0	0	0	0	0	0	0	0	0	0	0	0	0	0	0	0	0	0	0	0	0	0	0	0	0	0	0	0	0	0	0
0	0	0	0	0	0	0	0	0	0	0	0	0	0	0	0	0	0	0	0	0	0	0	0	0	0	0	0	0	0	0
0	0	0	0	0	0	0	0	0	0	0	0	0	0	0	0	0	0	0	0	0	0	0	0	0	0	0	0	0	0	0
0	0	0	0	0	0	0	0	0	0	0	0	0	0	0	0	0	0	0	0	0	0	0	0	0	0	0	0	0	0	0
0	0	0	0	0	0	0	0	0	0	0	0	0	0	0	0	0	0	0	0	0	0	0	0	0	0	0	0	0	0	0
0	0	0	0	0	0	0	0	0	0	0	0	0	0	0	0	0	0	0	0	0	0	0	0	0	0	0	0	0	0	0
0	0	0	0	0	0	0	0	0	0	0	0	0	0	0	0	0	0	0	0	0	0	0	0	0	0	0	0	0	0	0
0	0	0	0	0	0	0	0	0	0	0	0	0	0	0	0	0	0	0	0	0	0	0	0	0	0	0	0	0	0	0
0	0	0	0	0	0	0	0	0	0	0	0	0	0	0	0	0	0	0	0	0	0	0	0	0	0	0	0	0	0	0
0	0	0	0	0	0	0	0	0	0	0	0	0	0	0	0	0	0	0	0	0	0	0	0	0	0	0	0	0	0	0
0	0	0	0	0	0	0	0	0	0	0	0	0	0	0	0	0	0	0	0	0	0	0	0	0	0	0	0	0	0	0
0	0	0	0	0	0	0	0	0	0	0	0	0	0	0	0	0	0	0	0	0	0	0	0	0	0	0	0	0	0	0
0	0	0	0	0	0	0	0	0	0	0	0	0	0	0	0	0	0	0	0	0	0	0	0	0	0	0	0	0	0	0
0	0	0	0	0	0	0	0	0	0	0	0	0	0	0	0	0	0	0	0	0	0	0	0	0	0	0	0	0	0	0
0	0	0	0	0	0	0	0	0	0	0	0	0	0	0	0	0	0	0	0	0	0	0	0	0	0	0	0	0	0	0
0	0	0	0	0	0	0	0	0	0	0	0	0	0	0	0	0	0	0	0	0	0	0	0	0	0	0	0	0	0	0
0	0	0	0	0	0	0	0	0	0	0	0	0	0	0	0	0	0	0	0	0	0	0	0	0	0	0	0	0	0	0
0	0	0	0	0	0	0	0	0	0	0	0	0	0	0	0	0	0	0	0	0	0	0	0	0	0	0	0	0	0	0
0	0	0	0	0	0	0	0	0	0	0	0	0	0	0	0	0	0	0	0	0	0	0	0	0	0	0	0	0	0	0
0	0	0	0	0	0	0	0	0	0	0	0	0	0	0	0	0	0	0	0	0	0	0	0	0	0	0	0	0	0	0
0	0	0	0	0	0	0	0	0	0	0	0	0	0	0	0	0	0	0	0	0	0	0	0	0	0	0	0	0	0	0
0	0	0	0	0	0	0	0	0	0	0	0	0	0	0	0	0	0	0	0	0	0	0	0	0	0	0	0	0	0	0
0	0	0	0	0	0	0	0	0	0	0	0	0	0	0	0	0	0	0	0	0	0	0	0	0	0	0	0	0	0	0
0	0	0	0	0	0	0	0	0	0	0	0	0	0	0	0	0	0	0	0	0	0	0	0	0	0	0	0	0	0	0
0	0	0	0	0	0	0	0	0	0	0	0	0	0	0	0	0	0	0	0	0	0	0	0	0	0	0	0	0	0	0
0	0	0	0	0	0	0	0	0	0	0	0	0	0	0	0	0	0	0	0	0	0	0	0	0	0	0	0	0	0	0
0	0	0	0	0	0	0	0	0	0	0	0	0	0	0	0	0	0	0	0	0	0	0	0	0	0	0	0	0	0	0
0	0	0	0	0	0	0	0	0	0	0	0	0	0	0	0	0	0	0	0	0	0	0	0	0	0	0	0	0	0	0
0	0	0	0	0	0	0	0	0	0	0	0	0	0	0	0	0	0	0	0	0	0	0	0	0	0	0	0	0	0	0
0	0	0	0	0	0	0	0	0	0	0	0	0	0	0	0	0	0	0	0	0	0	0	0	0	0	0	0	0	0	0
0	0	0	0	0	0	0	0	0	0	0	0	0	0	0	0	0	0	0	0	0	0	0	0	0	0	0	0	0	0	0
0	0	0	0	0	0	0	0	0	0	0	0	0	0	0	0	0	0	0	0	0	0	0	0	0	0	0	0	0	0	0
0	0	0	0	0	0	0	0	0	0	0	0	0	0	0	0	0	0	0	0	0	0	0	0	0	0	0	0	0	0	0
0	0	0	0	0	0	0	0	0	0	0	0	0	0	0	0	0	0	0	0	0	0	0	0	0	0	0	0	0	0	0
0	0	0	0	0	0	0	0	0	0	0	0	0	0	0	0	0	0	0	0	0	0	0	0	0	0	0	0	0	0	0
0	0	0	0	0	0	0	0	0	0	0	0	0	0	0	0	0	0	0	0	0	0	0	0	0	0	0	0	0	0	0
0	0	0	0	0	0	0	0	0	0	0	0	0	0	0	0	0	0	0	0	0	0	0	0	0	0	0	0	0	0	0
0	0	0	0	0	0	0	0	0	0	0	0	0	0	0	0	0	0	0	0	0	0	0	0	0	0	0	0	0	0	0
0	0	0	0	0	0	0	0	0	0	0	0	0	0	0	0	0	0	0	0	0	0	0	0	0	0	0	0	0	0	0
0	0	0	0	0	0	0	0	0	0	0	0	0	0	0	0	0	0	0	0	0	0	0	0	0	0	0	0	0	0	0
0	0	0	0	0	0	0	0	0	0	0	0	0	0	0	0	0	0	0	0	0	0	0	0	0	0	0	0	0	0	0
0	0	0	0	0	0	0	0	0	0	0	0	0	0	0	0	0	0	0	0	0	0	0	0	0	0	0	0	0	0	0
0	0	0	0	0	0	0	0	0	0	0	0	0	0	0	0	0	0	0	0	0	0	0	0	0	0	0	0	0	0	0
0	0	0	0	0	0	0	0	0	0	0	0	0	0	0	0	0	0	0	0	0	0	0	0	0	0	0	0	0	0	0
0	0	0	0	0	0	0	0	0	0	0	0	0	0	0	0	0	0	0	0	0	0	0	0	0	0	0	0	0	0	0
0	0	0	0	0	0	0	0	0	0	0	0	0	0	0	0	0	0	0	0	0	0	0	0	0	0	0	0	0	0	0
0	0	0	0	0	0	0	0	0	0	0	0	0	0	0	0	0	0	0	0	0	0	0	0	0	0	0	0	0	0	0
0	0	0	0	0	0	0	0	0	0	0	0	0	0	0	0	0	0	0	0	0	0	0	0	0	0	0	0	0	0	0
0	0	0	0	0	0	0	0	0	0	0	0	0	0	0	0	0	0	0	0	0	0	0	0	0	0	0	0	0	0	0
0	0	0	0	0	0	0	0	0	0	0	0	0	0	0	0	0	0	0	0	0	0	0	0	0	0	0	0	0	0	0
0	0	0	0	0	0	0	0	0	0	0	0	0	0	0	0	0	0	0	0	0	0	0	0	0	0	0	0	0	0	0
0	0	0	0	0	0	0	0	0	0	0	0	0	0	0	0	0	0	0	0	0	0	0	0	0	0	0	0	0	0	0
0	0	0	0	0	0	0	0	0	0	0	0	0	0	0	0	0	0	0	0	0	0	0	0	0	0	0	0	0	0	0
0	0	0	0	0	0	0	0	0	0	0	0	0	0	0	0	0	0	0	0	0	0	0	0	0	0	0	0	0	0	0
0	0	0	0	0	0	0	0	0	0	0	0	0	0	0	0	0	0	0	0	0	0	0	0	0	0	0	0	0	0	0
0	0	0	0	0	0	0	0	0	0	0	0	0	0	0	0	0	0	0	0	0	0	0	0	0	0	0	0	0	0	0
0	0	0	0	0	0	0	0	0	0	0	0	0	0	0	0	0	0	0	0	0	0	0	0	0	0	0	0	0	0	0
0	0	0	0	0	0	0	0	0	0	0	0	0	0	0	0	0	0	0	0	0	0	0	0	0	0	0	0	0	0	0
0	0	0	0	0	0	0	0	0	0	0	0	0	0	0	0	0	0	0	0	0	0	0	0	0	0	0	0	0	0	0
0	0	0	0	0	0	0	0	0	0	0	0	0	0	0	0	0	0	0	0	0	0	0	0	0	0	0	0	0	0	0
0	0	0	0	0	0	0	0	0	0	0	0	0	0	0	0	0	0	0	0	0	0	0	0	0	0	0	0	0	0	0
0	0	0	0	0	0	0	0	0	0	0	0	0	0	0	0	0	0	0	0	0	0	0	0	0	0	0	0	0	0	0
0	0	0	0	0	0	0	0	0	0	0	0	0	0	0	0	0	0	0	0	0	0	0	0	0	0	0	0	0	0	0
0	0	0	0	0	0	0	0	0	0	0	0	0	0	0	0	0	0	0	0	0	0	0	0	0	0	0	0	0	0	0
0	0	0	0	0	0	0	0	0	0	0	0	0	0	0	0	0	0	0	0	0	0	0	0	0	0	0	0	0	0	0
0	0	0	0	0	0	0	0	0	0	0	0	0	0	0	0	0	0	0	0	0	0	0	0	0	0	0	0	0	0	0
0	0	0	0	0	0	0	0	0	0	0	0	0	0	0	0	0	0	0	0	0	0	0	0	0	0	0	0	0	0	0
0	0	0	0	0	0	0	0	0	0	0	0	0	0	0	0	0	0	0	0	0	0	0	0	0	0	0	0	0	0	0
0	0	0	0	0	0	0	0	0	0	0	0	0	0	0	0	0	0	0	0	0	0	0	0	0	0	0	0	0	0	0
0	0	0	0	0	0	0	0	0	0	0	0	0	0	0	0	0	0	0	0	0	0	0	0	0	0	0	0	0	0	0
0	0	0	0	0	0	0	0	0	0	0	0	0	0	0	0	0	0	0	0	0	0	0	0	0	0	0	0	0	0	0
0	0	0	0	0	0	0	0	0	0	0	0	0	0	0	0	0	0	0	0	0	0	0	0	0	0	0	0	0	0	0
0	0	0	0	0	0	0	0	0	0	0	0	0	0	0	0	0	0	0	0	0	0	0	0	0	0	0	0	0	0	0
0	0	0	0	0	0	0	0	0	0	0	0	0	0	0	0	0	0	0	0	0	0	0	0	0	0	0	0	0	0	0
0	0	0	0	0	0	0	0	0	0	0	0	0	0	0	0	0	0	0	0	0	0	0	0	0	0	0	0	0	0	0
0	0	0	0	0	0	0	0	0	0	0	0	0	0	0	0	0	0	0	0	0	0	0	0	0	0	0	0	0	0	0
0	0	0	0	0	0	0	0	0	0	0	0	0	0	0	0	0	0	0	0	0	0	0	0	0	0	0	0	0	0	0
0	0	0	0	0	0	0	0	0	0	0	0	0	0	0	0	0	0	0	0	0	0	0	0	0	0	0	0	0	0	0
0	0	0	0	0	0	0	0	0	0	0	0	0	0	0	0	0	0	0	0	0	0	0	0	0	0	0	0	0	0	0
0	0	0	0	0	0	0	0	0	0	0	0	0	0	0	0	0	0	0	0	0	0	0	0	0	0	0	0	0	0	0
0	0	0	0	0	0	0	0	0	0	0	0	0	0	0	0	0	0	0	0	0	0	0	0	0	0	0	0	0	0	0
0	0	0	0	0	0	0	0	0	0	0	0	0	0	0	0	0	0	0	0	0	0	0	0	0	0	0	0	0	0	0
0	0	0	0	0	0	0	0	0	0	0	0	0	0	0	0	0	0	0	0	0	0	0	0	0	0	0	0	0	0	0
0	0	0	0	0	0	0	0	0	0	0	0	0	0	0	0	0	0	0	0	0	0	0	0	0	0	0	0	0	0	0
0	0	0	0	0	0	0	0	0	0	0	0	0	0	0	0	0	0	0	0	0	0	0	0	0	0	0	0	0	0	0
0	0	0	0	0	0	0	0	0	0	0	0	0	0	0	0	0	0	0	0	0	0	0	0	0	0	0	0	0	0	0
0	0	0	0	0	0	0	0	0	0	0	0	0	0	0	0	0	0	0	0	0	0	0	0	0	0	0	0	0	0	0
0	0	0	0	0	0	0	0	0	0	0	0	0	0	0	0	0	0	0	0	0	0	0	0	0	0	0	0	0	0	0
0	0	0	0	0	0	0	0	0	0	0	0	0	0	0	0	0	0	0	0	0	0	0	0	0	0	0	0	0	0	0
0	0	0	0	0	0	0	0	0	0	0	0	0	0	0	0	0	0	0	0	0	0	0	0	0	0	0	0	0	0	0
0	0	0	0	0	0	0	0	0	0	0	0	0	0	0	0	0	0	0	0	0	0	0	0	0	0	0	0	0	0	0
0	0	0	0	0	0	0	0	0	0	0	0	0	0	0	0	0	0	0	0	0	0	0	0	0	0	0	0	0	0	0
0	0	0	0	0	0	0	0	0	0	0	0	0	0	0	0	0	0	0	0	0	0	0	0	0	0	0	0	0	0	0
0	0	0	0	0	0	0	0	0	0	0	0	0	0	0	0	0	0	0	0	0	0	0	0	0	0	0	0	0	0	0
0	0	0	0	0	0	0	0	0	0	0	0	0	0	0	0	0	0	0	0	0	0	0	0	0	0	0	0	0	0	0
0	0	0	0	0	0	0	0	0	0	0	0	0	0	0	0	0	0	0	0	0	0	0	0	0	0	0	0	0	0	0
0	0	0	0	0	0	0	0	0	0	0	0	0	0	0	0	0	0	0	0	0	0	0	0	0	0	0	0	0	0	0
0	0	0	0	0	0	0	0	0	0	0	0	0	0	0	0	0	0	0	0	0	0	0	0	0	0	0	0	0	0	0
0	0	0	0	0	0	0	0	0	0	0	0	0	0	0	0	0	0	0	0	0	0	0	0	0	0	0	0	0	0	0
0	0	0	0	0	0	0	0	0	0	0	0	0	0	0	0	0	0	0	0	0	0	0	0	0	0	0	0	0	0	0
0	0	0	0	0	0	0	0	0	0	0	0	0	0	0	0	0	0	0	0	0	0	0	0	0	0	0	0	0	0	0
0	0	0	0	0	0	0	0	0	0	0	0	0	0	0	0	0	0	0	0	0	0	0	0	0	0	0	0	0	0	0
0	0	0	0	0	0	0	0	0	0	0	0	0	0	0	0	0	0	0	0	0	0	0	0	0	0	0	0	0	0	0
0	0	0	0	0	0	0	0	0	0	0	0	0	0	0	0	0	0	0	0	0	0	0	0	0	0	0	0	0	0	0
0	0	0	0	0	0	0	0	0	0	0	0	0	0	0	0	0	0	0	0	0	0	0	0	0	0	0	0	0	0	0
0	0	0	0	0	0	0	0	0	0	0	0	0	0	0	0	0	0	0	0	0	0	0	0	0	0	0	0	0	0	0
0	0	0	0	0	0	0	0	0	0	0	0	0	0	0	0	0	0	0	0	0	0	0	0	0	0	0	0	0	0	0
0	0	0	0	0	0	0	0	0	0	0	0	0	0	0	0	0	0	0	0	0	0	0	0	0	0	0	0	0	0	0
0	0	0	0	0	0	0	0	0	0	0	0	0	0	0	0	0	0	0	0	0	0	0	0	0	0	0	0	0	0	0
0	0	0	0	0	0	0	0	0	0	0	0	0	0	0	0	0	0	0	0	0	0	0	0	0	0	0	0	0	0	0
0	0	0	0	0	0	0	0	0	0	0	0	0	0	0	0	0	0	0	0	0	0	0	0	0	0	0	0	0	0	0
0	0	0	0	0	0	0	0	0	0	0	0	0	0	0	0	0	0	0	0	0	0	0	0	0	0	0	0	0	0	0
0	0	0	0	0	0	0	0	0	0	0	0	0	0	0	0	0	0	0	0	0	0	0	0	0	0	0	0	0	0	0
0	0	0	0	0	0	0	0	0	0	0	0	0	0	0	0	0	0	0	0	0	0	0	0	0	0	0	0	0	0	0
0	0	0	0	0	0	0	0	0	0	0	0	0	0	0	0	0	0	0	0	0	0	0	0	0	0	0	0	0	0	0
0	0	0	0	0	0	0	0	0	0	0	0	0	0	0	0	0	0	0	0	0	0	0	0	0	0	0	0	0	0	0
0	0	0	0	0	0	0	0	0	0	0	0	0	0	0	0	0	0	0	0	0	0	0	0	0	0	0	0	0	0	0
0	0	0	0	0	0	0	0	0	0	0	0	0	0	0	0	0	0	0	0	0	0	0	0	0	0	0	0	0	0	0
0	0	0	0	0	0	0	0	0	0	0	0	0	0	0	0	0	0	0	0	0	0	0	0	0	0	0	0	0	0	0
0	0	0	0	0	0	0	0	0	0	0	0	0	0	0	0	0	0	0	0	0	0	0	0	0	0	0	0	0	0	0
0	0	0	0	0	0	0	0	0	0	0	0	0	0	0	0	0	0	0	0	0	0	0	0	0	0	0	0	0	0	0
0	0	0	0	0	0	0	0	0	0	0	0	0	0	0	0	0	0	0	0	0	0	0	0	0	0	0	0	0	0	0
0	0	0	0	0	0	0	0	0	0	0	0	0	0	0	0	0	0	0	0	0	0	0	0	0	0	0	0	0	0	0
0	0	0	0	0	0	0	0	0	0	0	0	0	0	0	0	0	0	0	0	0	0	0	0	0	0	0	0	0	0	0
0	0	0	0	0	0	0	0	0	0	0	0	0	0	0	0	0	0	0	0	0	0	0	0	0	0	0	0	0	0	0
0	0	0	0	0	0	0	0	0	0	0	0	0	0	0	0	0	0	0	0	0	0	0	0	0	0	0	0	0	0	0
0	0	0	0	0	0	0	0	0	0	0	0	0	0	0	0	0	0	0	0	0	0	0	0	0	0	0	0	0	0	0
0	0	0	0	0	0	0	0	0	0	0	0	0	0	0	0	0	0	0	0	0	0	0	0	0	0	0	0	0	0	0
0	0	0	0	0	0	0	0	0	0	0	0	0	0	0	0	0	0	0	0	0	0	0	0	0	0	0	0	0	0	0
0	0	0	0	0	0	0	0	0	0	0	0	0	0	0	0	0	0	0	0	0	0	0	0	0	0	0	0	0	0	0
0	0	0	0	0	0	0	0	0	0	0	0	0	0	0	0	0	0	0	0	0	0	0	0	0	0	0	0	0	0	0
0	0	0	0	0	0	0	0	0	0	0	0	0	0	0	0	0	0	0	0	0	0	0	0	0	0	0	0	0	0	0
0	0	0	0	0	0	0	0	0	0	0	0	0	0	0	0	0	0	0	0	0	0	0	0	0	0	0	0	0	0	0
0	0	0	0	0	0	0	0	0	0	0	0	0	0	0	0	0	0	0	0	0	0	0	0	0	0	0	0	0	0	0
0	0	0	0	0	0	0	0	0	0	0	0	0	0	0	0	0	0	0	0	0	0	0	0	0	0	0	0	0	0	0
0	0	0	0	0	0	0	0	0	0	0	0	0	0	0	0	0	0	0	0	0	0	0	0	0	0	0	0	0	0	0
0	0	0	0	0	0	0	0	0	0	0	0	0	0	0	0	0	0	0	0	0	0	0	0	0	0	0	0	0	0	0
0	0	0	0	0	0	0	0	0	0	0	0	0	0	0	0	0	0	0	0	0	0	0	0	0	0	0	0	0	0	0
0	0	0	0	0	0	0	0	0	0	0	0	0	0	0	0	0	0	0	0	0	0	0	0	0	0	0	0	0	0	0
0	0	0	0	0	0	0	0	0	0	0	0	0	0	0	0	0	0	0	0	0	0	0	0	0	0	0	0	0	0	0
0	0	0	0	0	0	0	0	0	0	0	0	0	0	0	0	0	0	0	0	0	0	0	0	0	0	0	0	0	0	0
0	0	0	0	0	0	0	0	0	0	0	0	0	0	0	0	0	0	0	0	0	0	0	0	0	0	0	0	0	0	0
0	0	0	0	0	0	0	0	0	0	0	0	0	0	0	0	0	0	0	0	0	0	0	0	0	0	0	0	0	0	0
0	0	0	0	0	0	0	0	0	0	0	0	0	0	0	0	0	0	0	0	0	0	0	0	0	0	0	0	0	0	0
0	0	0	0	0	0	0	0	0	0	0	0	0	0	0	0	0	0	0	0	0	0	0	0	0	0	0	0	0	0	0
0	0	0	0	0	0	0	0	0	0	0	0	0	0	0	0	0	0	0	0	0	0	0	0	0	0	0	0	0	0	0
0	0	0	0	0	0	0	0	0	0	0	0	0	0	0	0	0	0	0	0	0	0	0	0	0	0	0	0	0	0	0
0	0	0	0	0	0	0	0	0	0	0	0	0	0	0	0	0	0	0	0	0	0	0	0	0	0	0	0	0	0	0
0	0	0	0	0	0	0	0	0	0	0	0	0	0	0	0	0	0	0	0	0	0	0	0	0	0	0	0	0	0	0
0	0	0	0	0	0	0	0	0	0	0	0	0	0	0	0	0	0	0	0	0	0	0	0	0	0	0	0	0	0	0
0	0	0	0	0	0	0	0	0	0	0	0	0	0	0	0	0	0	0	0	0	0	0	0	0	0	0	0	0	0	0
0	0	0	0	0	0	0	0	0	0	0	0	0	0	0	0	0	0	0	0	0	0	0	0	0	0	0	0	0	0	0
0	0	0	0	0	0	0	0	0	0	0	0	0	0	0	0	0	0	0	0	0	0	0	0	0	0	0	0	0	0	0
0	0	0	0	0	0	0	0	0	0	0	0	0	0	0	0	0	0	0	0	0	0	0	0	0	0	0	0	0	0	0
0	0	0	0	0	0	0	0	0	0	0	0	0	0	0	0	0	0	0	0	0	0	0	0	0	0	0	0	0	0	0
0	0	0	0	0	0	0	0	0	0	0	0	0	0	0	0	0	0	0	0	0	0	0	0	0	0	0	0	0	0	0
0	0	0	0	0	0	0	0	0	0	0	0	0	0	0	0	0	0	0	0	0	0	0	0	0	0	0	0	0	0	0
0	0	0	0	0	0	0	0	0	0	0	0	0	0	0	0	0	0	0	0	0	0	0	0	0	0	0	0	0	0	0
0	0	0	0	0	0	0	0	0	0	0	0	0	0	0	0	0	0	0	0	0	0	0	0	0	0	0	0	0	0	0
0	0	0	0	0	0	0	0	0	0	0	0	0	0	0	0	0	0	0	0	0	0	0	0	0	0	0	0	0	0	0
0	0	0	0	0	0	0	0	0	0	0	0	0	0	0	0	0	0	0	0	0	0	0	0	0	0	0	0	0	0	0
0	0	0	0	0	0	0	0	0	0	0	0	0	0	0	0	0	0	0	0	0	0	0	0	0	0	0	0	0	0	0
0	0	0	0	0	0	0	0	0	0	0	0	0	0	0	0	0	0	0	0	0	0	0	0	0	0	0	0	0	0	0
0	0	0	0	0	0	0	0	0	0	0	0	0	0	0	0	0	0	0	0	0	0	0	0	0	0	0	0	0	0	0
0	0	0	0	0	0	0	0	0	0	0	0	0	0	0	0	0	0	0	0	0	0	0	0	0	0	0	0	0	0	0
0	0	0	0	0	0	0	0	0	0	0	0	0	0	0	0	0	0	0	0	0	0	0	0	0	0	0	0	0	0	0
0	0	0	0	0	0	0	0	0	0	0	0	0	0	0	0	0	0	0	0	0	0	0	0	0	0	0	0	0	0	0
0	0	0	0	0	0	0	0	0	0	0	0	0	0	0	0	0	0	0	0	0	0	0	0	0	0	0	0	0	0	0
0	0	0	0	0	0	0	0	0	0	0	0	0	0	0	0	0	0	0	0	0	0	0	0	0	0	0	0	0	0	0
0	0	0	0	0	0	0	0	0	0	0	0	0	0	0	0	0	0	0	0	0	0	0	0	0	0	0	0	0	0	0
0	0	0	0	0	0	0	0	0	0	0	0	0	0	0	0	0	0	0	0	0	0	0	0	0	0	0	0	0	0	0
0	0	0	0	0	0	0	0	0	0	0	0	0	0	0	0	0	0	0	0	0	0	0	0	0	0	0	0	0	0	0
0	0	0	0	0	0	0	0	0	0	0	0	0	0	0	0	0	0	0	0	0	0	0	0	0	0	0	0	0	0	0
0	0	0	0	0	0	0	0	0	0	0	0	0	0	0	0	0	0	0	0	0	0	0	0	0	0	0	0	0	0	0
0	0	0	0	0	0	0	0	0	0	0	0	0	0	0	0	0	0	0	0	0	0	0	0	0	0	0	0	0	0	0
0	0	0	0	0	0	0	0	0	0	0	0	0	0	0	0	0	0	0	0	0	0	0	0	0	0	0	0	0	0	0
0	0	0	0	0	0	0	0	0	0	0	0	0	0	0	0	0	0	0	0	0	0	0	0	0	0	0	0	0	0	0
0	0	0	0	0	0	0	0	0	0	0	0	0	0	0	0	0	0	0	0	0	0	0	0	0	0	0	0	0	0	0
0	0	0	0	0	0	0	0	0	0	0	0	0	0	0	0	0	0	0	0	0	0	0	0	0	0	0	0	0	0	0
0	0	0	0	0	0	0	0	0	0	0	0	0	0	0	0	0	0	0	0	0	0	0	0	0	0	0	0	0	0	0
0	0	0	0	0	0	0	0	0	0	0	0	0	0	0	0	0	0	0	0	0	0	0	0	0	0	0	0	0	0	0
0	0	0	0	0	0	0	0	0	0	0	0	0	0	0	0	0	0	0	0	0	0	0	0	0	0	0	0	0	0	0
0	0	0	0	0	0	0	0	0	0	0	0	0	0	0	0	0	0	0	0	0	0	0	0	0	0	0	0	0	0	0
0	0	0	0	0	0	0	0	0	0	0	0	0	0	0	0	0	0	0	0	0	0	0	0	0	0	0	0	0	0	0
0	0	0	0	0	0	0	0	0	0	0	0	0	0	0	0	0	0	0	0	0	0	0	0	0	0	0	0	0	0	0
0	0	0	0	0	0	0	0	0	0	0	0	0	0	0	0	0	0	0	0	0	0	0	0	0	0	0	0	0	0	0
0	0	0	0	0	0	0	0	0	0	0	0	0	0	0	0	0	0	0	0	0	0	0	0	0	0	0	0	0	0	0
0	0	0	0	0	0	0	0	0	0	0	0	0	0	0	0	0	0	0	0	0	0	0	0	0	0	0	0	0	0	0
0	0	0	0	0	0	0	0	0	0	0	0	0	0	0	0	0	0	0	0	0	0	0	0	0	0	0	0	0	0	0
0	0	0	0	0	0	0	0	0	0	0	0	0	0	0	0	0	0	0	0	0	0	0	0	0	0	0	0	0	0	0
0	0	0	0	0	0	0	0	0	0	0	0	0	0	0	0	0	0	0	0	0	0	0	0	0	0	0	0	0	0	0
0	0	0	0	0	0	0	0	0	0	0	0	0	0	0	0	0	0	0	0	0	0	0	0	0	0	0	0	0	0	0
0	0	0	0	0	0	0	0	0	0	0	0	0	0	0	0	0	0	0	0	0	0	0	0	0	0	0	0	0	0	0
0	0	0	0	0	0	0	0	0	0	0	0	0	0	0	0	0	0	0	0	0	0	0	0	0	0	0	0	0	0	0
0	0	0	0	0	0	0	0	0	0	0	0	0	0	0	0	0	0	0	0	0	0	0	0	0	0	0	0	0	0	0
0	0	0	0	0	0	0	0	0	0	0	0	0	0	0	0	0	0	0	0	0	0	0	0	0	0	0	0	0	0	0
0	0	0	0	0	0	0	0	0	0	0	0	0	0	0	0	0	0	0	0	0	0	0	0	0	0	0	0	0	0	0
0	0	0	0	0	0	0	0	0	0	0	0	0	0	0	0	0	0	0	0	0	0	0	0	0	0	0	0	0	0	0
0	0	0	0	0	0	0	0	0	0	0	0	0	0	0	0	0	0	0	0	0	0	0	0	0	0	0	0	0	0	0
0	0	0	0	0	0	0	0	0	0	0	0	0	0	0	0	0	0	0	0	0	0	0	0	0	0	0	0	0	0	0
0	0	0	0	0	0	0	0	0	0	0	0	0	0	0	0	0	0	0	0	0	0	0	0	0	0	0	0	0	0	0
0	0	0	0	0	0	0	0	0	0	0	0	0	0	0	0	0	0	0	0	0	0	0	0	0	0	0	0	0	0	0
0	0	0	0	0	0	0	0	0	0	0	0	0	0	0	0	0	0	0	0	0	0	0	0	0	0	0	0	0	0	0
0	0	0	0	0	0	0	0	0	0	0	0	0	0	0	0	0	0	0	0	0	0	0	0	0	0	0	0	0	0	0
0	0	0	0	0	0	0	0	0	0	0	0	0	0	0	0	0	0	0	0	0	0	0	0	0	0	0	0	0	0	0
0	0	0	0	0	0	0	0	0	0	0	0	0	0	0	0	0	0	0	0	0	0	0	0	0	0	0	0	0	0	0
0	0	0	0	0	0	0	0	0	0	0	0	0	0	0	0	0	0	0	0	0	0	0	0	0	0	0	0	0	0	0
0	0	0	0	0	0	0	0	0	0	0	0	0	0	0	0	0	0	0	0	0	0	0	0	0	0	0	0	0	0	0
0	0	0	0	0	0	0	0	0	0	0	0	0	0	0	0	0	0	0	0	0	0	0	0	0	0	0	0	0	0	0
0	0	0	0	0	0	0	0	0	0	0	0	0	0	0	0	0	0	0	0	0	0	0	0	0	0	0	0	0	0	0
0	0	0	0	0	0	0	0	0	0	0	0	0	0	0	0	0	0	0	0	0	0	0	0	0	0	0	0	0	0	0
0	0	0	0	0	0	0	0	0	0	0	0	0	0	0	0	0	0	0	0	0	0	0	0	0	0	0	0	0	0	0
0	0	0	0	0	0	0	0	0	0	0	0	0	0	0	0	0	0	0	0	0	0	0	0	0	0	0	0	0	0	0
0	0	0	0	0	0	0	0	0	0	0	0	0	0	0	0	0	0	0	0	0	0	0	0	0	0	0	0	0	0	0
0	0	0	0	0	0	0	0	0	0	0	0	0	0	0	0	0	0	0	0	0	0	0	0	0	0	0	0	0	0	0
0	0	0	0	0	0	0	0	0	0	0	0	0	0	0	0	0	0	0	0	0	0	0	0	0	0	0	0	0	0	0
0	0	0	0	0	0	0	0	0	0	0	0	0	0	0	0	0	0	0	0	0	0	0	0	0	0	0	0	0	0	0
0	0	0	0	0	0	0	0	0	0	0	0	0	0	0	0	0	0	0	0	0	0	0	0	0	0	0	0	0	0	0
0	0	0	0	0	0	0	0	0	0	0	0	0	0	0	0	0	0	0	0	0	0	0	0	0	0	0	0	0	0	0
0	0	0	0	0	0	0	0	0	0	0	0	0	0	0	0	0	0	0	0	0	0	0	0	0	0	0	0	0	0	0
0	0	0	0	0	0	0	0	0	0	0	0	0	0	0	0	0	0	0	0	0	0	0	0	0	0	0	0	0	0	0
0	0	0	0	0	0	0	0	0	0	0	0	0	0	0	0	0	0	0	0	0	0	0	0	0	0	0	0	0	0	0
0	0	0	0	0	0	0	0	0	0	0	0	0	0	0	0	0	0	0	0	0	0	0	0	0	0	0	0	0	0	0
0	0	0	0	0	0	0	0	0	0	0	0	0	0	0	0	0	0	0	0	0	0	0	0	0	0	0	0	0	0	0
0	0	0	0	0	0	0	0	0	0	0	0	0	0	0	0	0	0	0	0	0	0	0	0	0	0	0	0	0	0	0
0	0	0	0	0	0	0	0	0	0	0	0	0	0	0	0	0	0	0	0	0	0	0	0	0	0	0	0	0	0	0
0	0	0	0	0	0	0	0	0	0	0	0	0	0	0	0	0	0	0	0	0	0	0	0	0	0	0	0	0	0	0
0	0	0	0	0	0	0	0	0	0	0	0	0	0	0	0	0	0	0	0	0	0	0	0	0	0	0	0	0	0	0
0	0	0	0	0	0	0	0	0	0	0	0	0	0	0	0	0	0	0	0	0	0	0	0	0	0	0	0	0	0	0
0	0	0	0	0	0	0	0	0	0	0	0	0	0	0	0	0	0	0	0	0	0	0	0	0	0	0	0	0	0	0
0	0	0	0	0	0	0	0	0	0	0	0	0	0	0	0	0	0	0	0	0	0	0	0	0	0	0	0	0	0	0
0	0	0	0	0	0	0	0	0	0	0	0	0	0	0	0	0	0	0	0	0	0	0	0	0	0	0	0	0	0	0
0	0	0	0	0	0	0	0	0	0	0	0	0	0	0	0	0	0	0	0	0	0	0	0	0	0	0	0	0	0	0
0	0	0	0	0	0	0	0	0	0	0	0	0	0	0	0	0	0	0	0	0	0	0	0	0	0	0	0	0	0	0
0	0	0	0	0	0	0	0	0	0	0	0	0	0	0	0	0	0	0	0	0	0	0	0	0	0	0	0	0	0	0
0	0	0	0	0	0	0	0	0	0	0	0	0	0	0	0	0	0	0	0	0	0	0	0	0	0	0	0	0	0	0
0	0	0	0	0	0	0	0	0	0	0	0	0	0	0	0	0	0	0	0	0	0	0	0	0	0	0	0	0	0	0
0	0	0	0	0	0	0	0	0	0	0	0	0	0	0	0	0	0	0	0	0	0	0	0	0	0	0	0	0	0	0
0	0	0	0	0	0	0	0	0	0	0	0	0	0	0	0	0	0	0	0	0	0	0	0	0	0	0	0	0	0	0
0	0	0	0	0	0	0	0	0	0	0	0	0	0	0	0	0	0	0	0	0	0	0	0	0	0	0	0	0	0	0
0	0	0	0	0	0	0	0	0	0	0	0	0	0	0	0	0	0	0	0	0	0	0	0	0	0	0	0	0	0	0
0	0	0	0	0	0	0	0	0	0	0	0	0	0	0	0	0	0	0	0	0	0	0	0	0	0	0	0	0	0	0
0	0	0	0	0	0	0	0	0	0	0	0	0	0	0	0	0	0	0	0	0	0	0	0	0	0	0	0	0	0	0
0	0	0	0	0	0	0	0	0	0	0	0	0	0	0	0	0	0	0	0	0	0	0	0	0	0	0	0	0	0	0
0	0	0	0	0	0	0	0	0	0	0	0	0	0	0	0	0	0	0	0	0	0	0	0	0	0	0	0	0	0	0
0	0	0	0	0	0	0	0	0	0	0	0	0	0	0	0	0	0	0	0	0	0	0	0	0	0	0	0	0	0	0
0	0	0	0	0	0	0	0	0	0	0	0	0	0	0	0	0	0	0	0	0	0	0	0	0	0	0	0	0	0	0
0	0	0	0	0	0	0	0	0	0	0	0	0	0	0	0	0	0	0	0	0	0	0	0	0	0	0	0	0	0	0
0	0	0	0	0	0	0	0	0	0	0	0	0	0	0	0	0	0	0	0	0	0	0	0	0	0	0	0	0	0	0
0	0	0	0	0	0	0	0	0	0	0	0	0	0	0	0	0	0	0	0	0	0	0	0	0	0	0	0	0	0	0
0	0	0	0	0	0	0	0	0	0	0	0	0	0	0	0	0	0	0	0	0	0	0	0	0	0	0	0	0	0	0
0	0	0	0	0	0	0	0	0	0	0	0	0	0	0	0	0	0	0	0	0	0	0	0	0	0	0	0	0	0	0
0	0	0	0	0	0	0	0	0	0	0	0	0	0	0	0	0	0	0	0	0	0	0	0	0	0	0	0	0	0	0
0	0	0	0	0	0	0	0	0	0	0	0	0	0	0	0	0	0	0	0	0	0	0	0	0	0	0	0	0	0	0
0	0	0	0	0	0	0	0	0	0	0	0	0	0	0	0	0	0	0	0	0	0	0	0	0	0	0	0	0	0	0
0	0	0	0	0	0	0	0	0	0	0	0	0	0	0	0	0	0	0	0	0	0	0	0	0	0	0	0	0	0	0
0	0	0	0	0	0	0	0	0	0	0	0	0	0	0	0	0	0	0	0	0	0	0	0	0	0	0	0	0	0	0
0	0	0	0	0	0	0	0	0	0	0	0	0	0	0	0	0	0	0	0	0	0	0	0	0	0	0	0	0	0	0
0	0	0	0	0	0	0	0	0	0	0	0	0	0	0	0	0	0	0	0	0	0	0	0	0	0	0	0	0	0	0
0	0	0	0	0	0	0	0	0	0	0	0	0	0	0	0	0	0	0	0	0	0	0	0	0	0	0	0	0	0	0
0	0	0	0	0	0	0	0	0	0	0	0	0	0	0	0	0	0	0	0	0	0	0	0	0	0	0	0	0	0	0
0	0	0	0	0	0	0	0	0	0	0	0	0	0	0	0	0	0	0	0	0	0	0	0	0	0	0	0	0	0	0
0	0	0	0	0	0	0	0	0	0	0	0	0	0	0	0	0	0	0	0	0	0	0	0	0	0	0	0	0	0	0
0	0	0	0	0	0	0	0	0	0	0	0	0	0	0	0	0	0	0	0	0	0	0	0	0	0	0	0	0	0	0
0	0	0	0	0	0	0	0	0	0	0	0	0	0	0	0	0	0	0	0	0	0	0	0	0	0	0	0	0	0	0
0	0	0	0	0	0	0	0	0	0	0	0	0	0	0	0	0	0	0	0	0	0	0	0	0	0	0	0	0	0	0
0	0	0	0	0	0	0	0	0	0	0	0	0	0	0	0	0	0	0	0	0	0	0	0	0	0	0	0	0	0	0
0	0	0	0	0	0	0	0	0	0	0	0	0	0	0	0	0	0	0	0	0	0	0	0	0	0	0	0	0	0	0
0	0	0	0	0	0	0	0	0	0	0	0	0	0	0	0	0	0	0	0	0	0	0	0	0	0	0	0	0	0	0
0	0	0	0	0	0	0	0	0	0	0	0	0	0	0	0	0	0	0	0	0	0	0	0	0	0	0	0	0	0	0
0	0	0	0	0	0	0	0	0	0	0	0	0	0	0	0	0	0	0	0	0	0	0	0	0	0	0	0	0	0	0
0	0	0	0	0	0	0	0	0	0	0	0	0	0	0	0	0	0	0	0	0	0	0	0	0	0	0	0	0	0	0
0	0	0	0	0	0	0	0	0	0	0	0	0	0	0	0	0	0	0	0	0	0	0	0	0	0	0	0	0	0	0
0	0	0	0	0	0	0	0	0	0	0	0	0	0	0	0	0	0	0	0	0	0	0	0	0	0	0	0	0	0	0
0	0	0	0	0	0	0	0	0	0	0	0	0	0	0	0	0	0	0	0	0	0	0	0	0	0	0	0	0	0	0
0	0	0	0	0	0	0	0	0	0	0	0	0	0	0	0	0	0	0	0	0	0	0	0	0	0	0	0	0	0	0
0	0	0	0	0	0	0	0	0	0	0	0	0	0	0	0	0	0	0	0	0	0	0	0	0	0	0	0	0	0	0
0	0	0	0	0	0	0	0	0	0	0	0	0	0	0	0	0	0	0	0	0	0	0	0	0	0	0	0	0	0	0
0	0	0	0	0	0	0	0	0	0	0	0	0	0	0	0	0	0	0	0	0	0	0	0	0	0	0	0	0	0	0
0	0	0	0	0	0	0	0	0	0	0	0	0	0	0	0	0	0	0	0	0	0	0	0	0	0	0	0	0	0	0
0	0	0	0	0	0	0	0	0	0	0	0	0	0	0	0	0	0	0	0	0	0	0	0	0	0	0	0	0	0	0
0	0	0	0	0	0	0	0	0	0	0	0	0	0	0	0	0	0	0	0	0	0	0	0	0	0	0	0	0	0	0
0	0	0	0	0	0	0	0	0	0	0	0	0	0	0	0	0	0	0	0	0	0	0	0	0	0	0	0	0	0	0
0	0	0	0	0	0	0	0	0	0	0	0	0	0	0	0	0	0	0	0	0	0	0	0	0	0	0	0	0	0	0
0	0	0	0	0	0	0	0	0	0	0	0	0	0	0	0	0	0	0	0	0	0	0	0	0	0	0	0	0	0	0
0	0	0	0	0	0	0	0	0	0	0	0	0	0	0	0	0	0	0	0	0	0	0	0	0	0	0	0	0	0	0
0	0	0	0	0	0	0	0	0	0	0	0	0	0	0	0	0	0	0	0	0	0	0	0	0	0	0	0	0	0	0
0	0	0	0	0	0	0	0	0	0	0	0	0	0	0	0	0	0	0	0	0	0	0	0	0	0	0	0	0	0	0
0	0	0	0	0	0	0	0	0	0	0	0	0	0	0	0	0	0	0	0	0	0	0	0	0	0	0	0	0	0	0
0	0	0	0	0	0	0	0	0	0	0	0	0	0	0	0	0	0	0	0	0	0	0	0	0	0	0	0	0	0	0
0	0	0	0	0	0	0	0	0	0	0	0	0	0	0	0	0	0	0	0	0	0	0	0	0	0	0	0	0	0	0
0	0	0	0	0	0	0	0	0	0	0	0	0	0	0	0	0	0	0	0	0	0	0	0	0	0	0	0	0	0	0
0	0	0	0	0	0	0	0	0	0	0	0	0	0	0	0	0	0	0	0	0	0	0	0	0	0	0	0	0	0	0
0	0	0	0	0	0	0	0	0	0	0	0	0	0	0	0	0	0	0	0	0	0	0	0	0	0	0	0	0	0	0
0	0	0	0	0	0	0	0	0	0	0	0	0	0	0	0	0	0	0	0	0	0	0	0	0	0	0	0	0	0	0
0	0	0	0	0	0	0	0	0	0	0	0	0	0	0	0	0	0	0	0	0	0	0	0	0	0	0	0	0	0	0
0	0	0	0	0	0	0	0	0	0	0	0	0	0	0	0	0	0	0	0	0	0	0	0	0	0	0	0	0	0	0
0	0	0	0	0	0	0	0	0	0	0	0	0	0	0	0	0	0	0	0	0	0	0	0	0	0	0	0	0	0	0
0	0	0	0	0	0	0	0	0	0	0	0	0	0	0	0	0	0	0	0	0	0	0	0	0	0	0	0	0	0	0
0	0	0	0	0	0	0	0	0	0	0	0	0	0	0	0	0	0	0	0	0	0	0	0	0	0	0	0	0	0	0
0	0	0	0	0	0	0	0	0	0	0	0	0	0	0	0	0	0	0	0	0	0	0	0	0	0	0	0	0	0	0
0	0	0	0	0	0	0	0	0	0	0	0	0	0	0	0	0	0	0	0	0	0	0	0	0	0	0	0	0	0	0
0	0	0	0	0	0	0	0	0	0	0	0	0	0	0	0	0	0	0	0	0	0	0	0	0	0	0	0	0	0	0
0	0	0	0	0	0	0	0	0	0	0	0	0	0	0	0	0	0	0	0	0	0	0	0	0	0	0	0	0	0	0
0	0	0	0	0	0	0	0	0	0	0	0	0	0	0	0	0	0	0	0	0	0	0	0	0	0	0	0	0	0	0
0	0	0	0	0	0	0	0	0	0	0	0	0	0	0	0	0	0	0	0	0	0	0	0	0	0	0	0	0	0	0
0	0	0	0	0	0	0	0	0	0	0	0	0	0	0	0	0	0	0	0	0	0	0	0	0	0	0	0	0	0	0
0	0	0	0	0	0	0	0	0	0	0	0	0	0	0	0	0	0	0	0	0	0	0	0	0	0	0	0	0	0	0
0	0	0	0	0	0	0	0	0	0	0	0	0	0	0	0	0	0	0	0	0	0	0	0	0	0	0	0	0	0	0
0	0	0	0	0	0	0	0	0	0	0	0	0	0	0	0	0	0	0	0	0	0	0	0	0	0	0	0	0	0	0
0	0	0	0	0	0	0	0	0	0	0	0	0	0	0	0	0	0	0	0	0	0	0	0	0	0	0	0	0	0	0
0	0	0	0	0	0	0	0	0	0	0	0	0	0	0	0	0	0	0	0	0	0	0	0	0	0	0	0	0	0	0
0	0	0	0	0	0	0	0	0	0	0	0	0	0	0	0	0	0	0	0	0	0	0	0	0	0	0	0	0	0	0
0	0	0	0	0	0	0	0	0	0	0	0	0	0	0	0	0	0	0	0	0	0	0	0	0	0	0	0	0	0	0
0	0	0	0	0	0	0	0	0	0	0	0	0	0	0	0	0	0	0	0	0	0	0	0	0	0	0	0	0	0	0
0	0	0	0	0	0	0	0	0	0	0	0	0	0	0	0	0	0	0	0	0	0	0	0	0	0	0	0	0	0	0
0	0	0	0	0	0	0	0	0	0	0	0	0	0	0	0	0	0	0	0	0	0	0	0	0	0	0	0	0	0	0
0	0	0	0	0	0	0	0	0	0	0	0	0	0	0	0	0	0	0	0	0	0	0	0	0	0	0	0	0	0	0
0	0	0	0	0	0	0	0	0	0	0	0	0	0	0	0	0	0	0	0	0	0	0	0	0	0	0	0	0	0	0
0	0	0	0	0	0	0	0	0	0	0	0	0	0	0	0	0	0	0	0	0	0	0	0	0	0	0	0	0	0	0
0	0	0	0	0	0	0	0	0	0	0	0	0	0	0	0	0	0	0	0	0	0	0	0	0	0	0	0	0	0	0
0	0	0	0	0	0	0	0	0	0	0	0	0	0	0	0	0	0	0	0	0	0	0	0	0	0	0	0	0	0	0
0	0	0	0	0	0	0	0	0	0	0	0	0	0	0	0	0	0	0	0	0	0	0	0	0	0	0	0	0	0	0
0	0	0	0	0	0	0	0	0	0	0	0	0	0	0	0	0	0	0	0	0	0	0	0	0	0	0	0	0	0	0
0	0	0	0	0	0	0	0	0	0	0	0	0	0	0	0	0	0	0	0	0	0	0	0	0	0	0	0	0	0	0
0	0	0	0	0	0	0	0	0	0	0	0	0	0	0	0	0	0	0	0	0	0	0	0	0	0	0	0	0	0	0
0	0	0	0	0	0	0	0	0	0	0	0	0	0	0	0	0	0	0	0	0	0	0	0	0	0	0	0	0	0	0
0	0	0	0	0	0	0	0	0	0	0	0	0	0	0	0	0	0	0	0	0	0	0	0	0	0	0	0	0	0	0
0	0	0	0	0	0	0	0	0	0	0	0	0	0	0	0	0	0	0	0	0	0	0	0	0	0	0	0	0	0	0
0	0	0	0	0	0	0	0	0	0	0	0	0	0	0	0	0	0	0	0	0	0	0	0	0	0	0	0	0	0	0
0	0	0	0	0	0	0	0	0	0	0	0	0	0	0	0	0	0	0	0	0	0	0	0	0	0	0	0	0	0	0
0	0	0	0	0	0	0	0	0	0	0	0	0	0	0	0	0	0	0	0	0	0	0	0	0	0	0	0	0	0	0
0	0	0	0	0	0	0	0	0	0	0	0	0	0	0	0	0	0	0	0	0	0	0	0	0	0	0	0	0	0	0
0	0	0	0	0	0	0	0	0	0	0	0	0	0	0	0	0	0	0	0	0	0	0	0	0	0	0	0	0	0	0
0	0	0	0	0	0	0	0	0	0	0	0	0	0	0	0	0	0	0	0	0	0	0	0	0	0	0	0	0	0	0
0	0	0	0	0	0	0	0	0	0	0	0	0	0	0	0	0	0	0	0	0	0	0	0	0	0	0	0	0	0	0
0	0	0	0	0	0	0	0	0	0	0	0	0	0	0	0	0	0	0	0	0	0	0	0	0	0	0	0	0	0	0
0	0	0	0	0	0	0	0	0	0	0	0	0	0	0	0	0	0	0	0	0	0	0	0	0	0	0	0	0	0	0
0	0	0	0	0	0	0	0	0	0	0	0	0	0	0	0	0	0	0	0	0	0	0	0	0	0	0	0	0	0	0
0	0	0	0	0	0	0	0	0	0	0	0	0	0	0	0	0	0	0	0	0	0	0	0	0	0	0	0	0	0	0
0	0	0	0	0	0	0	0	0	0	0	0	0	0	0	0	0	0	0	0	0	0	0	0	0	0	0	0	0	0	0
0	0	0	0	0	0	0	0	0	0	0	0	0	0	0	0	0	0	0	0	0	0	0	0	0	0	0	0	0	0	0
0	0	0	0	0	0	0	0	0	0	0	0	0	0	0	0	0	0	0	0	0	0	0	0	0	0	0	0	0	0	0
0	0	0	0	0	0	0	0	0	0	0	0	0	0	0	0	0	0	0	0	0	0	0	0	0	0	0	0	0	0	0
0	0	0	0	0	0	0	0	0	0	0	0	0	0	0	0	0	0	0	0	0	0	0	0	0	0	0	0	0	0	0
0	0	0	0	0	0	0	0	0	0	0	0	0	0	0	0	0	0	0	0	0	0	0	0	0	0	0	0	0	0	0
0	0	0	0	0	0	0	0	0	0	0	0	0	0	0	0	0	0	0	0	0	0	0	0	0	0	0	0	0	0	0
0	0	0	0	0	0	0	0	0	0	0	0	0	0	0	0	0	0	0	0	0	0	0	0	0	0	0	0	0	0	0
0	0	0	0	0	0	0	0	0	0	0	0	0	0	0	0	0	0	0	0	0	0	0	0	0	0	0	0	0	0	0
0	0	0	0	0	0	0	0	0	0	0	0	0	0	0	0	0	0	0	0	0	0	0	0	0	0	0	0	0	0	0
0	0	0	0	0	0	0	0	0	0	0	0	0	0	0	0	0	0	0	0	0	0	0	0	0	0	0	0	0	0	0
0	0	0	0	0	0	0	0	0	0	0	0	0	0	0	0	0	0	0	0	0	0	0	0	0	0	0	0	0	0	0
0	0	0	0	0	0	0	0	0	0	0	0	0	0	0	0	0	0	0	0	0	0	0	0	0	0	0	0	0	0	0
0	0	0	0	0	0	0	0	0	0	0	0	0	0	0	0	0	0	0	0	0	0	0	0	0	0	0	0	0	0	0
0	0	0	0	0	0	0	0	0	0	0	0	0	0	0	0	0	0	0	0	0	0	0	0	0	0	0	0	0	0	0
0	0	0	0	0	0	0	0	0	0	0	0	0	0	0	0	0	0	0	0	0	0	0	0	0	0	0	0	0	0	0
0	0	0	0	0	0	0	0	0	0	0	0	0	0	0	0	0	0	0	0	0	0	0	0	0	0	0	0	0	0	0
0	0	0	0	0	0	0	0	0	0	0	0	0	0	0	0	0	0	0	0	0	0	0	0	0	0	0	0	0	0	0
0	0	0	0	0	0	0	0	0	0	0	0	0	0	0	0	0	0	0	0	0	0	0	0	0	0	0	0	0	0	0
0	0	0	0	0	0	0	0	0	0	0	0	0	0	0	0	0	0	0	0	0	0	0	0	0	0	0	0	0	0	0
0	0	0	0	0	0	0	0	0	0	0	0	0	0	0	0	0	0	0	0	0	0	0	0	0	0	0	0	0	0	0
0	0	0	0	0	0	0	0	0	0	0	0	0	0	0	0	0	0	0	0	0	0	0	0	0	0	0	0	0	0	0
0	0	0	0	0	0	0	0	0	0	0	0	0	0	0	0	0	0	0	0	0	0	0	0	0	0	0	0	0	0	0
0	0	0	0	0	0	0	0	0	0	0	0	0	0	0	0	0	0	0	0	0	0	0	0	0	0	0	0	0	0	0
0	0	0	0	0	0	0	0	0	0	0	0	0	0	0	0	0	0	0	0	0	0	0	0	0	0	0	0	0	0	0
0	0	0	0	0	0	0	0	0	0	0	0	0	0	0	0	0	0	0	0	0	0	0	0	0	0	0	0	0	0	0
0	0	0	0	0	0	0	0	0	0	0	0	0	0	0	0	0	0	0	0	0	0	0	0	0	0	0	0	0	0	0
0	0	0	0	0	0	0	0	0	0	0	0	0	0	0	0	0	0	0	0	0	0	0	0	0	0	0	0	0	0	0
0	0	0	0	0	0	0	0	0	0	0	0	0	0	0	0	0	0	0	0	0	0	0	0	0	0	0	0	0	0	0
0	0	0	0	0	0	0	0	0	0	0	0	0	0	0	0	0	0	0	0	0	0	0	0	0	0	0	0	0	0	0
0	0	0	0	0	0	0	0	0	0	0	0	0	0	0	0	0	0	0	0	0	0	0	0	0	0	0	0	0	0	0
0	0	0	0	0	0	0	0	0	0	0	0	0	0	0	0	0	0	0	0	0	0	0	0	0	0	0	0	0	0	0
0	0	0	0	0	0	0	0	0	0	0	0	0	0	0	0	0	0	0	0	0	0	0	0	0	0	0	0	0	0	0
0	0	0	0	0	0	0	0	0	0	0	0	0	0	0	0	0	0	0	0	0	0	0	0	0	0	0	0	0	0	0
0	0	0	0	0	0	0	0	0	0	0	0	0	0	0	0	0	0	0	0	0	0	0	0	0	0	0	0	0	0	0
0	0	0	0	0	0	0	0	0	0	0	0	0	0	0	0	0	0	0	0	0	0	0	0	0	0	0	0	0	0	0
0	0	0	0	0	0	0	0	0	0	0	0	0	0	0	0	0	0	0	0	0	0	0	0	0	0	0	0	0	0	0
0	0	0	0	0	0	0	0	0	0	0	0	0	0	0	0	0	0	0	0	0	0	0	0	0	0	0	0	0	0	0
0	0	0	0	0	0	0	0	0	0	0	0	0	0	0	0	0	0	0	0	0	0	0	0	0	0	0	0	0	0	0
0	0	0	0	0	0	0	0	0	0	0	0	0	0	0	0	0	0	0	0	0	0	0	0	0	0	0	0	0	0	0
0	0	0	0	0	0	0	0	0	0	0	0	0	0	0	0	0	0	0	0	0	0	0	0	0	0	0	0	0	0	0
0	0	0	0	0	0	0	0	0	0	0	0	0	0	0	0	0	0	0	0	0	0	0	0	0	0	0	0	0	0	0
0	0	0	0	0	0	0	0	0	0	0	0	0	0	0	0	0	0	0	0	0	0	0	0	0	0	0	0	0	0	0
0	0	0	0	0	0	0	0	0	0	0	0	0	0	0	0	0	0	0	0	0	0	0	0	0	0	0	0	0	0	0
0	0	0	0	0	0	0	0	0	0	0	0	0	0	0	0	0	0	0	0	0	0	0	0	0	0	0	0	0	0	0
0	0	0	0	0	0	0	0	0	0	0	0	0	0	0	0	0	0	0	0	0	0	0	0	0	0	0	0	0	0	0
0	0	0	0	0	0	0	0	0	0	0	0	0	0	0	0	0	0	0	0	0	0	0	0	0	0	0	0	0	0	0
0	0	0	0	0	0	0	0	0	0	0	0	0	0	0	0	0	0	0	0	0	0	0	0	0	0	0	0	0	0	0
0	0	0	0	0	0	0	0	0	0	0	0	0	0	0	0	0	0	0	0	0	0	0	0	0	0	0	0	0	0	0
0	0	0	0	0	0	0	0	0	0	0	0	0	0	0	0	0	0	0	0	0	0	0	0	0	0	0	0	0	0	0
0	0	0	0	0	0	0	0	0	0	0	0	0	0	0	0	0	0	0	0	0	0	0	0	0	0	0	0	0	0	0
0	0	0	0	0	0	0	0	0	0	0	0	0	0	0	0	0	0	0	0	0	0	0	0	0	0	0	0	0	0	0
0	0	0	0	0	0	0	0	0	0	0	0	0	0	0	0	0	0	0	0	0	0	0	0	0	0	0	0	0	0	0
0	0	0	0	0	0	0	0	0	0	0	0	0	0	0	0	0	0	0	0	0	0	0	0	0	0	0	0	0	0	0
0	0	0	0	0	0	0	0	0	0	0	0	0	0	0	0	0	0	0	0	0	0	0	0	0	0	0	0	0	0	0
0	0	0	0	0	0	0	0	0	0	0	0	0	0	0	0	0	0	0	0	0	0	0	0	0	0	0	0	0	0	0
0	0	0	0	0	0	0	0	0	0	0	0	0	0	0	0	0	0	0	0	0	0	0	0	0	0	0	0	0	0	0
0	0	0	0	0	0	0	0	0	0	0	0	0	0	0	0	0	0	0	0	0	0	0	0	0	0	0	0	0	0	0
0	0	0	0	0	0	0	0	0	0	0	0	0	0	0	0	0	0	0	0	0	0	0	0	0	0	0	0	0	0	0
0	0	0	0	0	0	0	0	0	0	0	0	0	0	0	0	0	0	0	0	0	0	0	0	0	0	0	0	0	0	0
0	0	0	0	0	0	0	0	0	0	0	0	0	0	0	0	0	0	0	0	0	0	0	0	0	0	0	0	0	0	0
0	0	0	0	0	0	0	0	0	0	0	0	0	0	0	0	0	0	0	0	0	0	0	0	0	0	0	0	0	0	0
0	0	0	0	0	0	0	0	0	0	0	0	0	0	0	0	0	0	0	0	0	0	0	0	0	0	0	0	0	0	0
0	0	0	0	0	0	0	0	0	0	0	0	0	0	0	0	0	0	0	0	0	0	0	0	0	0	0	0	0	0	0
0	0	0	0	0	0	0	0	0	0	0	0	0	0	0	0	0	0	0	0	0	0	0	0	0	0	0	0	0	0	0
0	0	0	0	0	0	0	0	0	0	0	0	0	0	0	0	0	0	0	0	0	0	0	0	0	0	0	0	0	0	0
0	0	0	0	0	0	0	0	0	0	0	0	0	0	0	0	0	0	0	0	0	0	0	0	0	0	0	0	0	0	0
0	0	0	0	0	0	0	0	0	0	0	0	0	0	0	0	0	0	0	0	0	0	0	0	0	0	0	0	0	0	0
0	0	0	0	0	0	0	0	0	0	0	0	0	0	0	0	0	0	0	0	0	0	0	0	0	0	0	0	0	0	0
0	0	0	0	0	0	0	0	0	0	0	0	0	0	0	0	0	0	0	0	0	0	0	0	0	0	0	0	0	0	0
0	0	0	0	0	0	0	0	0	0	0	0	0	0	0	0	0	0	0	0	0	0	0	0	0	0	0	0	0	0	0
0	0	0	0	0	0	0	0	0	0	0	0	0	0	0	0	0	0	0	0	0	0	0	0	0	0	0	0	0	0	0
0	0	0	0	0	0	0	0	0	0	0	0	0	0	0	0	0	0	0	0	0	0	0	0	0	0	0	0	0	0	0
0	0	0	0	0	0	0	0	0	0	0	0	0	0	0	0	0	0	0	0	0	0	0	0	0	0	0	0	0	0	0
0	0	0	0	0	0	0	0	0	0	0	0	0	0	0	0	0	0	0	0	0	0	0	0	0	0	0	0	0	0	0
0	0	0	0	0	0	0	0	0	0	0	0	0	0	0	0	0	0	0	0	0	0	0	0	0	0	0	0	0	0	0
0	0	0	0	0	0	0	0	0	0	0	0	0	0	0	0	0	0	0	0	0	0	0	0	0	0	0	0	0	0	0
0	0	0	0	0	0	0	0	0	0	0	0	0	0	0	0	0	0	0	0	0	0	0	0	0	0	0	0	0	0	0
0	0	0	0	0	0	0	0	0	0	0	0	0	0	0	0	0	0	0	0	0	0	0	0	0	0	0	0	0	0	0
0	0	0	0	0	0	0	0	0	0	0	0	0	0	0	0	0	0	0	0	0	0	0	0	0	0	0	0	0	0	0
0	0	0	0	0	0	0	0	0	0	0	0	0	0	0	0	0	0	0	0	0	0	0	0	0	0	0	0	0	0	0
0	0	0	0	0	0	0	0	0	0	0	0	0	0	0	0	0	0	0	0	0	0	0	0	0	0	0	0	0	0	0
0	0	0	0	0	0	0	0	0	0	0	0	0	0	0	0	0	0	0	0	0	0	0	0	0	0	0	0	0	0	0
0	0	0	0	0	0	0	0	0	0	0	0	0	0	0	0	0	0	0	0	0	0	0	0	0	0	0	0	0	0	0
0	0	0	0	0	0	0	0	0	0	0	0	0	0	0	0	0	0	0	0	0	0	0	0	0	0	0	0	0	0	0
0	0	0	0	0	0	0	0	0	0	0	0	0	0	0	0	0	0	0	0	0	0	0	0	0	0	0	0	0	0	0
0	0	0	0	0	0	0	0	0	0	0	0	0	0	0	0	0	0	0	0	0	0	0	0	0	0	0	0	0	0	0
0	0	0	0	0	0	0	0	0	0	0	0	0	0	0	0	0	0	0	0	0	0	0	0	0	0	0	0	0	0	0
0	0	0	0	0	0	0	0	0	0	0	0	0	0	0	0	0	0	0	0	0	0	0	0	0	0	0	0	0	0	0
0	0	0	0	0	0	0	0	0	0	0	0	0	0	0	0	0	0	0	0	0	0	0	0	0	0	0	0	0	0	0
0	0	0	0	0	0	0	0	0	0	0	0	0	0	0	0	0	0	0	0	0	0	0	0	0	0	0	0	0	0	0
0	0	0	0	0	0	0	0	0	0	0	0	0	0	0	0	0	0	0	0	0	0	0	0	0	0	0	0	0	0	0
0	0	0	0	0	0	0	0	0	0	0	0	0	0	0	0	0	0	0	0	0	0	0	0	0	0	0	0	0	0	0
0	0	0	0	0	0	0	0	0	0	0	0	0	0	0	0	0	0	0	0	0	0	0	0	0	0	0	0	0	0	0
0	0	0	0	0	0	0	0	0	0	0	0	0	0	0	0	0	0	0	0	0	0	0	0	0	0	0	0	0	0	0
0	0	0	0	0	0	0	0	0	0	0	0	0	0	0	0	0	0	0	0	0	0	0	0	0	0	0	0	0	0	0
0	0	0	0	0	0	0	0	0	0	0	0	0	0	0	0	0	0	0	0	0	0	0	0	0	0	0	0	0	0	0
0	0	0	0	0	0	0	0	0	0	0	0	0	0	0	0	0	0	0	0	0	0	0	0	0	0	0	0	0	0	0
0	0	0	0	0	0	0	0	0	0	0	0	0	0	0	0	0	0	0	0	0	0	0	0	0	0	0	0	0	0	0
0	0	0	0	0	0	0	0	0	0	0	0	0	0	0	0	0	0	0	0	0	0	0	0	0	0	0	0	0	0	0
0	0	0	0	0	0	0	0	0	0	0	0	0	0	0	0	0	0	0	0	0	0	0	0	0	0	0	0	0	0	0
0	0	0	0	0	0	0	0	0	0	0	0	0	0	0	0	0	0	0	0	0	0	0	0	0	0	0	0	0	0	0
0	0	0	0	0	0	0	0	0	0	0	0	0	0	0	0	0	0	0	0	0	0	0	0	0	0	0	0	0	0	0
0	0	0	0	0	0	0	0	0	0	0	0	0	0	0	0	0	0	0	0	0	0	0	0	0	0	0	0	0	0	0
0	0	0	0	0	0	0	0	0	0	0	0	0	0	0	0	0	0	0	0	0	0	0	0	0	0	0	0	0	0	0
0	0	0	0	0	0	0	0	0	0	0	0	0	0	0	0	0	0	0	0	0	0	0	0	0	0	0	0	0	0	0
0	0	0	0	0	0	0	0	0	0	0	0	0	0	0	0	0	0	0	0	0	0	0	0	0	0	0	0	0	0	0
0	0	0	0	0	0	0	0	0	0	0	0	0	0	0	0	0	0	0	0	0	0	0	0	0	0	0	0	0	0	0
0	0	0	0	0	0	0	0	0	0	0	0	0	0	0	0	0	0	0	0	0	0	0	0	0	0	0	0	0	0	0
0	0	0	0	0	0	0	0	0	0	0	0	0	0	0	0	0	0	0	0	0	0	0	0	0	0	0	0	0	0	0
0	0	0	0	0	0	0	0	0	0	0	0	0	0	0	0	0	0	0	0	0	0	0	0	0	0	0	0	0	0	0
0	0	0	0	0	0	0	0	0	0	0	0	0	0	0	0	0	0	0	0	0	0	0	0	0	0	0	0	0	0	0
0	0	0	0	0	0	0	0	0	0	0	0	0	0	0	0	0	0	0	0	0	0	0	0	0	0	0	0	0	0	0
0	0	0	0	0	0	0	0	0	0	0	0	0	0	0	0	0	0	0	0	0	0	0	0	0	0	0	0	0	0	0
0	0	0	0	0	0	0	0	0	0	0	0	0	0	0	0	0	0	0	0	0	0	0	0	0	0	0	0	0	0	0
0	0	0	0	0	0	0	0	0	0	0	0	0	0	0	0	0	0	0	0	0	0	0	0	0	0	0	0	0	0	0
0	0	0	0	0	0	0	0	0	0	0	0	0	0	0	0	0	0	0	0	0	0	0	0	0	0	0	0	0	0	0
0	0	0	0	0	0	0	0	0	0	0	0	0	0	0	0	0	0	0	0	0	0	0	0	0	0	0	0	0	0	0
0	0	0	0	0	0	0	0	0	0	0	0	0	0	0	0	0	0	0	0	0	0	0	0	0	0	0	0	0	0	0
0	0	0	0	0	0	0	0	0	0	0	0	0	0	0	0	0	0	0	0	0	0	0	0	0	0	0	0	0	0	0
0	0	0	0	0	0	0	0	0	0	0	0	0	0	0	0	0	0	0	0	0	0	0	0	0	0	0	0	0	0	0
0	0	0	0	0	0	0	0	0	0	0	0	0	0	0	0	0	0	0	0	0	0	0	0	0	0	0	0	0	0	0
0	0	0	0	0	0	0	0	0	0	0	0	0	0	0	0	0	0	0	0	0	0	0	0	0	0	0	0	0	0	0
0	0	0	0	0	0	0	0	0	0	0	0	0	0	0	0	0	0	0	0	0	0	0	0	0	0	0	0	0	0	0
0	0	0	0	0	0	0	0	0	0	0	0	0	0	0	0	0	0	0	0	0	0	0	0	0	0	0	0	0	0	0
0	0	0	0	0	0	0	0	0	0	0	0	0	0	0	0	0	0	0	0	0	0	0	0	0	0	0	0	0	0	0
0	0	0	0	0	0	0	0	0	0	0	0	0	0	0	0	0	0	0	0	0	0	0	0	0	0	0	0	0	0	0
0	0	0	0	0	0	0	0	0	0	0	0	0	0	0	0	0	0	0	0	0	0	0	0	0	0	0	0	0	0	0
0	0	0	0	0	0	0	0	0	0	0	0	0	0	0	0	0	0	0	0	0	0	0	0	0	0	0	0	0	0	0
0	0	0	0	0	0	0	0	0	0	0	0	0	0	0	0	0	0	0	0	0	0	0	0	0	0	0	0	0	0	0
0	0	0	0	0	0	0	0	0	0	0	0	0	0	0	0	0	0	0	0	0	0	0	0	0	0	0	0	0	0	0
0	0	0	0	0	0	0	0	0	0	0	0	0	0	0	0	0	0	0	0	0	0	0	0	0	0	0	0	0	0	0
0	0	0	0	0	0	0	0	0	0	0	0	0	0	0	0	0	0	0	0	0	0	0	0	0	0	0	0	0	0	0
0	0	0	0	0	0	0	0	0	0	0	0	0	0	0	0	0	0	0	0	0	0	0	0	0	0	0	0	0	0	0
0	0	0	0	0	0	0	0	0	0	0	0	0	0	0	0	0	0	0	0	0	0	0	0	0	0	0	0	0	0	0
0	0	0	0	0	0	0	0	0	0	0	0	0	0	0	0	0	0	0	0	0	0	0	0	0	0	0	0	0	0	0
0	0	0	0	0	0	0	0	0	0	0	0	0	0	0	0	0	0	0	0	0	0	0	0	0	0	0	0	0	0	0
0	0	0	0	0	0	0	0	0	0	0	0	0	0	0	0	0	0	0	0	0	0	0	0	0	0	0	0	0	0	0
0	0	0	0	0	0	0	0	0	0	0	0	0	0	0	0	0	0	0	0	0	0	0	0	0	0	0	0	0	0	0
0	0	0	0	0	0	0	0	0	0	0	0	0	0	0	0	0	0	0	0	0	0	0	0	0	0	0	0	0	0	0
0	0	0	0	0	0	0	0	0	0	0	0	0	0	0	0	0	0	0	0	0	0	0	0	0	0	0	0	0	0	0
0	0	0	0	0	0	0	0	0	0	0	0	0	0	0	0	0	0	0	0	0	0	0	0	0	0	0	0	0	0	0
0	0	0	0	0	0	0	0	0	0	0	0	0	0	0	0	0	0	0	0	0	0	0	0	0	0	0	0	0	0	0
0	0	0	0	0	0	0	0	0	0	0	0	0	0	0	0	0	0	0	0	0	0	0	0	0	0	0	0	0	0	0
0	0	0	0	0	0	0	0	0	0	0	0	0	0	0	0	0	0	0	0	0	0	0	0	0	0	0	0	0	0	0
0	0	0	0	0	0	0	0	0	0	0	0	0	0	0	0	0	0	0	0	0	0	0	0	0	0	0	0	0	0	0
0	0	0	0	0	0	0	0	0	0	0	0	0	0	0	0	0	0	0	0	0	0	0	0	0	0	0	0	0	0	0
0	0	0	0	0	0	0	0	0	0	0	0	0	0	0	0	0	0	0	0	0	0	0	0	0	0	0	0	0	0	0
0	0	0	0	0	0	0	0	0	0	0	0	0	0	0	0	0	0	0	0	0	0	0	0	0	0	0	0	0	0	0
0	0	0	0	0	0	0	0	0	0	0	0	0	0	0	0	0	0	0	0	0	0	0	0	0	0	0	0	0	0	0
0	0	0	0	0	0	0	0	0	0	0	0	0	0	0	0	0	0	0	0	0	0	0	0	0	0	0	0	0	0	0
0	0	0	0	0	0	0	0	0	0	0	0	0	0	0	0	0	0	0	0	0	0	0	0	0	0	0	0	0	0	0
0	0	0	0	0	0	0	0	0	0	0	0	0	0	0	0	0	0	0	0	0	0	0	0	0	0	0	0	0	0	0
0	0	0	0	0	0	0	0	0	0	0	0	0	0	0	0	0	0	0	0	0	0	0	0	0	0	0	0	0	0	0
0	0	0	0	0	0	0	0	0	0	0	0	0	0	0	0	0	0	0	0	0	0	0	0	0	0	0	0	0	0	0
0	0	0	0	0	0	0	0	0	0	0	0	0	0	0	0	0	0	0	0	0	0	0	0	0	0	0	0	0	0	0
0	0	0	0	0	0	0	0	0	0	0	0	0	0	0	0	0	0	0	0	0	0	0	0	0	0	0	0	0	0	0
0	0	0	0	0	0	0	0	0	0	0	0	0	0	0	0	0	0	0	0	0	0	0	0	0	0	0	0	0	0	0
0	0	0	0	0	0	0	0	0	0	0	0	0	0	0	0	0	0	0	0	0	0	0	0	0	0	0	0	0	0	0
0	0	0	0	0	0	0	0	0	0	0	0	0	0	0	0	0	0	0	0	0	0	0	0	0	0	0	0	0	0	0
0	0	0	0	0	0	0	0	0	0	0	0	0	0	0	0	0	0	0	0	0	0	0	0	0	0	0	0	0	0	0
0	0	0	0	0	0	0	0	0	0	0	0	0	0	0	0	0	0	0	0	0	0	0	0	0	0	0	0	0	0	0
0	0	0	0	0	0	0	0	0	0	0	0	0	0	0	0	0	0	0	0	0	0	0	0	0	0	0	0	0	0	0
0	0	0	0	0	0	0	0	0	0	0	0	0	0	0	0	0	0	0	0	0	0	0	0	0	0	0	0	0	0	0
0	0	0	0	0	0	0	0	0	0	0	0	0	0	0	0	0	0	0	0	0	0	0	0	0	0	0	0	0	0	0
0	0	0	0	0	0	0	0	0	0	0	0	0	0	0	0	0	0	0	0	0	0	0	0	0	0	0	0	0	0	0
0	0	0	0	0	0	0	0	0	0	0	0	0	0	0	0	0	0	0	0	0	0	0	0	0	0	0	0	0	0	0
0	0	0	0	0	0	0	0	0	0	0	0	0	0	0	0	0	0	0	0	0	0	0	0	0	0	0	0	0	0	0
0	0	0	0	0	0	0	0	0	0	0	0	0	0	0	0	0	0	0	0	0	0	0	0	0	0	0	0	0	0	0
0	0	0	0	0	0	0	0	0	0	0	0	0	0	0	0	0	0	0	0	0	0	0	0	0	0	0	0	0	0	0
0	0	0	0	0	0	0	0	0	0	0	0	0	0	0	0	0	0	0	0	0	0	0	0	0	0	0	0	0	0	0
0	0	0	0	0	0	0	0	0	0	0	0	0	0	0	0	0	0	0	0	0	0	0	0	0	0	0	0	0	0	0
0	0	0	0	0	0	0	0	0	0	0	0	0	0	0	0	0	0	0	0	0	0	0	0	0	0	0	0	0	0	0
0	0	0	0	0	0	0	0	0	0	0	0	0	0	0	0	0	0	0	0	0	0	0	0	0	0	0	0	0	0	0
0	0	0	0	0	0	0	0	0	0	0	0	0	0	0	0	0	0	0	0	0	0	0	0	0	0	0	0	0	0	0
0	0	0	0	0	0	0	0	0	0	0	0	0	0	0	0	0	0	0	0	0	0	0	0	0	0	0	0	0	0	0
0	0	0	0	0	0	0	0	0	0	0	0	0	0	0	0	0	0	0	0	0	0	0	0	0	0	0	0	0	0	0
0	0	0	0	0	0	0	0	0	0	0	0	0	0	0	0	0	0	0	0	0	0	0	0	0	0	0	0	0	0	0
0	0	0	0	0	0	0	0	0	0	0	0	0	0	0	0	0	0	0	0	0	0	0	0	0	0	0	0	0	0	0
0	0	0	0	0	0	0	0	0	0	0	0	0	0	0	0	0	0	0	0	0	0	0	0	0	0	0	0	0	0	0
0	0	0	0	0	0	0	0	0	0	0	0	0	0	0	0	0	0	0	0	0	0	0	0	0	0	0	0	0	0	0
0	0	0	0	0	0	0	0	0	0	0	0	0	0	0	0	0	0	0	0	0	0	0	0	0	0	0	0	0	0	0
0	0	0	0	0	0	0	0	0	0	0	0	0	0	0	0	0	0	0	0	0	0	0	0	0	0	0	0	0	0	0
0	0	0	0	0	0	0	0	0	0	0	0	0	0	0	0	0	0	0	0	0	0	0	0	0	0	0	0	0	0	0
0	0	0	0	0	0	0	0	0	0	0	0	0	0	0	0	0	0	0	0	0	0	0	0	0	0	0	0	0	0	0
0	0	0	0	0	0	0	0	0	0	0	0	0	0	0	0	0	0	0	0	0	0	0	0	0	0	0	0	0	0	0
0	0	0	0	0	0	0	0	0	0	0	0	0	0	0	0	0	0	0	0	0	0	0	0	0	0	0	0	0	0	0
0	0	0	0	0	0	0	0	0	0	0	0	0	0	0	0	0	0	0	0	0	0	0	0	0	0	0	0	0	0	0
0	0	0	0	0	0	0	0	0	0	0	0	0	0	0	0	0	0	0	0	0	0	0	0	0	0	0	0	0	0	0
0	0	0	0	0	0	0	0	0	0	0	0	0	0	0	0	0	0	0	0	0	0	0	0	0	0	0	0	0	0	0
0	0	0	0	0	0	0	0	0	0	0	0	0	0	0	0	0	0	0	0	0	0	0	0	0	0	0	0	0	0	0
0	0	0	0	0	0	0	0	0	0	0	0	0	0	0	0	0	0	0	0	0	0	0	0	0	0	0	0	0	0	0
0	0	0	0	0	0	0	0	0	0	0	0	0	0	0	0	0	0	0	0	0	0	0	0	0	0	0	0	0	0	0
0	0	0	0	0	0	0	0	0	0	0	0	0	0	0	0	0	0	0	0	0	0	0	0	0	0	0	0	0	0	0
0	0	0	0	0	0	0	0	0	0	0	0	0	0	0	0	0	0	0	0	0	0	0	0	0	0	0	0	0	0	0
0	0	0	0	0	0	0	0	0	0	0	0	0	0	0	0	0	0	0	0	0	0	0	0	0	0	0	0	0	0	0
0	0	0	0	0	0	0	0	0	0	0	0	0	0	0	0	0	0	0	0	0	0	0	0	0	0	0	0	0	0	0
0	0	0	0	0	0	0	0	0	0	0	0	0	0	0	0	0	0	0	0	0	0	0	0	0	0	0	0	0	0	0
0	0	0	0	0	0	0	0	0	0	0	0	0	0	0	0	0	0	0	0	0	0	0	0	0	0	0	0	0	0	0
0	0	0	0	0	0	0	0	0	0	0	0	0	0	0	0	0	0	0	0	0	0	0	0	0	0	0	0	0	0	0
0	0	0	0	0	0	0	0	0	0	0	0	0	0	0	0	0	0	0	0	0	0	0	0	0	0	0	0	0	0	0
0	0	0	0	0	0	0	0	0	0	0	0	0	0	0	0	0	0	0	0	0	0	0	0	0	0	0	0	0	0	0
0	0	0	0	0	0	0	0	0	0	0	0	0	0	0	0	0	0	0	0	0	0	0	0	0	0	0	0	0	0	0
0	0	0	0	0	0	0	0	0	0	0	0	0	0	0	0	0	0	0	0	0	0	0	0	0	0	0	0	0	0	0
0	0	0	0	0	0	0	0	0	0	0	0	0	0	0	0	0	0	0	0	0	0	0	0	0	0	0	0	0	0	0
0	0	0	0	0	0	0	0	0	0	0	0	0	0	0	0	0	0	0	0	0	0	0	0	0	0	0	0	0	0	0
0	0	0	0	0	0	0	0	0	0	0	0	0	0	0	0	0	0	0	0	0	0	0	0	0	0	0	0	0	0	0
0	0	0	0	0	0	0	0	0	0	0	0	0	0	0	0	0	0	0	0	0	0	0	0	0	0	0	0	0	0	0
0	0	0	0	0	0	0	0	0	0	0	0	0	0	0	0	0	0	0	0	0	0	0	0	0	0	0	0	0	0	0
0	0	0	0	0	0	0	0	0	0	0	0	0	0	0	0	0	0	0	0	0	0	0	0	0	0	0	0	0	0	0
0	0	0	0	0	0	0	0	0	0	0	0	0	0	0	0	0	0	0	0	0	0	0	0	0	0	0	0	0	0	0
0	0	0	0	0	0	0	0	0	0	0	0	0	0	0	0	0	0	0	0	0	0	0	0	0	0	0	0	0	0	0
0	0	0	0	0	0	0	0	0	0	0	0	0	0	0	0	0	0	0	0	0	0	0	0	0	0	0	0	0	0	0
0	0	0	0	0	0	0	0	0	0	0	0	0	0	0	0	0	0	0	0	0	0	0	0	0	0	0	0	0	0	0
0	0	0	0	0	0	0	0	0	0	0	0	0	0	0	0	0	0	0	0	0	0	0	0	0	0	0	0	0	0	0
0	0	0	0	0	0	0	0	0	0	0	0	0	0	0	0	0	0	0	0	0	0	0	0	0	0	0	0	0	0	0
0	0	0	0	0	0	0	0	0	0	0	0	0	0	0	0	0	0	0	0	0	0	0	0	0	0	0	0	0	0	0
0	0	0	0	0	0	0	0	0	0	0	0	0	0	0	0	0	0	0	0	0	0	0	0	0	0	0	0	0	0	0
0	0	0	0	0	0	0	0	0	0	0	0	0	0	0	0	0	0	0	0	0	0	0	0	0	0	0	0	0	0	0
0	0	0	0	0	0	0	0	0	0	0	0	0	0	0	0	0	0	0	0	0	0	0	0	0	0	0	0	0	0	0
0	0	0	0	0	0	0	0	0	0	0	0	0	0	0	0	0	0	0	0	0	0	0	0	0	0	0	0	0	0	0
0	0	0	0	0	0	0	0	0	0	0	0	0	0	0	0	0	0	0	0	0	0	0	0	0	0	0	0	0	0	0
0	0	0	0	0	0	0	0	0	0	0	0	0	0	0	0	0	0	0	0	0	0	0	0	0	0	0	0	0	0	0
0	0	0	0	0	0	0	0	0	0	0	0	0	0	0	0	0	0	0	0	0	0	0	0	0	0	0	0	0	0	0
0	0	0	0	0	0	0	0	0	0	0	0	0	0	0	0	0	0	0	0	0	0	0	0	0	0	0	0	0	0	0
0	0	0	0	0	0	0	0	0	0	0	0	0	0	0	0	0	0	0	0	0	0	0	0	0	0	0	0	0	0	0
0	0	0	0	0	0	0	0	0	0	0	0	0	0	0	0	0	0	0	0	0	0	0	0	0	0	0	0	0	0	0
0	0	0	0	0	0	0	0	0	0	0	0	0	0	0	0	0	0	0	0	0	0	0	0	0	0	0	0	0	0	0
0	0	0	0	0	0	0	0	0	0	0	0	0	0	0	0	0	0	0	0	0	0	0	0	0	0	0	0	0	0	0
0	0	0	0	0	0	0	0	0	0	0	0	0	0	0	0	0	0	0	0	0	0	0	0	0	0	0	0	0	0	0
0	0	0	0	0	0	0	0	0	0	0	0	0	0	0	0	0	0	0	0	0	0	0	0	0	0	0	0	0	0	0
0	0	0	0	0	0	0	0	0	0	0	0	0	0	0	0	0	0	0	0	0	0	0	0	0	0	0	0	0	0	0
0	0	0	0	0	0	0	0	0	0	0	0	0	0	0	0	0	0	0	0	0	0	0	0	0	0	0	0	0	0	0
0	0	0	0	0	0	0	0	0	0	0	0	0	0	0	0	0	0	0	0	0	0	0	0	0	0	0	0	0	0	0
0	0	0	0	0	0	0	0	0	0	0	0	0	0	0	0	0	0	0	0	0	0	0	0	0	0	0	0	0	0	0
0	0	0	0	0	0	0	0	0	0	0	0	0	0	0	0	0	0	0	0	0	0	0	0	0	0	0	0	0	0	0
0	0	0	0	0	0	0	0	0	0	0	0	0	0	0	0	0	0	0	0	0	0	0	0	0	0	0	0	0	0	0
0	0	0	0	0	0	0	0	0	0	0	0	0	0	0	0	0	0	0	0	0	0	0	0	0	0	0	0	0	0	0
0	0	0	0	0	0	0	0	0	0	0	0	0	0	0	0	0	0	0	0	0	0	0	0	0	0	0	0	0	0	0
0	0	0	0	0	0	0	0	0	0	0	0	0	0	0	0	0	0	0	0	0	0	0	0	0	0	0	0	0	0	0
0	0	0	0	0	0	0	0	0	0	0	0	0	0	0	0	0	0	0	0	0	0	0	0	0	0	0	0	0	0	0
0	0	0	0	0	0	0	0	0	0	0	0	0	0	0	0	0	0	0	0	0	0	0	0	0	0	0	0	0	0	0
0	0	0	0	0	0	0	0	0	0	0	0	0	0	0	0	0	0	0	0	0	0	0	0	0	0	0	0	0	0	0
0	0	0	0	0	0	0	0	0	0	0	0	0	0	0	0	0	0	0	0	0	0	0	0	0	0	0	0	0	0	0
0	0	0	0	0	0	0	0	0	0	0	0	0	0	0	0	0	0	0	0	0	0	0	0	0	0	0	0	0	0	0
0	0	0	0	0	0	0	0	0	0	0	0	0	0	0	0	0	0	0	0	0	0	0	0	0	0	0	0	0	0	0
0	0	0	0	0	0	0	0	0	0	0	0	0	0	0	0	0	0	0	0	0	0	0	0	0	0	0	0	0	0	0
0	0	0	0	0	0	0	0	0	0	0	0	0	0	0	0	0	0	0	0	0	0	0	0	0	0	0	0	0	0	0
0	0	0	0	0	0	0	0	0	0	0	0	0	0	0	0	0	0	0	0	0	0	0	0	0	0	0	0	0	0	0
0	0	0	0	0	0	0	0	0	0	0	0	0	0	0	0	0	0	0	0	0	0	0	0	0	0	0	0	0	0	0
0	0	0	0	0	0	0	0	0	0	0	0	0	0	0	0	0	0	0	0	0	0	0	0	0	0	0	0	0	0	0
0	0	0	0	0	0	0	0	0	0	0	0	0	0	0	0	0	0	0	0	0	0	0	0	0	0	0	0	0	0	0
0	0	0	0	0	0	0	0	0	0	0	0	0	0	0	0	0	0	0	0	0	0	0	0	0	0	0	0	0	0	0
0	0	0	0	0	0	0	0	0	0	0	0	0	0	0	0	0	0	0	0	0	0	0	0	0	0	0	0	0	0	0
0	0	0	0	0	0	0	0	0	0	0	0	0	0	0	0	0	0	0	0	0	0	0	0	0	0	0	0	0	0	0
0	0	0	0	0	0	0	0	0	0	0	0	0	0	0	0	0	0	0	0	0	0	0	0	0	0	0	0	0	0	0
0	0	0	0	0	0	0	0	0	0	0	0	0	0	0	0	0	0	0	0	0	0	0	0	0	0	0	0	0	0	0
0	0	0	0	0	0	0	0	0	0	0	0	0	0	0	0	0	0	0	0	0	0	0	0	0	0	0	0	0	0	0
0	0	0	0	0	0	0	0	0	0	0	0	0	0	0	0	0	0	0	0	0	0	0	0	0	0	0	0	0	0	0
0	0	0	0	0	0	0	0	0	0	0	0	0	0	0	0	0	0	0	0	0	0	0	0	0	0	0	0	0	0	0
0	0	0	0	0	0	0	0	0	0	0	0	0	0	0	0	0	0	0	0	0	0	0	0	0	0	0	0	0	0	0
0	0	0	0	0	0	0	0	0	0	0	0	0	0	0	0	0	0	0	0	0	0	0	0	0	0	0	0	0	0	0
0	0	0	0	0	0	0	0	0	0	0	0	0	0	0	0	0	0	0	0	0	0	0	0	0	0	0	0	0	0	0
0	0	0	0	0	0	0	0	0	0	0	0	0	0	0	0	0	0	0	0	0	0	0	0	0	0	0	0	0	0	0
0	0	0	0	0	0	0	0	0	0	0	0	0	0	0	0	0	0	0	0	0	0	0	0	0	0	0	0	0	0	0
0	0	0	0	0	0	0	0	0	0	0	0	0	0	0	0	0	0	0	0	0	0	0	0	0	0	0	0	0	0	0
0	0	0	0	0	0	0	0	0	0	0	0	0	0	0	0	0	0	0	0	0	0	0	0	0	0	0	0	0	0	0
0	0	0	0	0	0	0	0	0	0	0	0	0	0	0	0	0	0	0	0	0	0	0	0	0	0	0	0	0	0	0
0	0	0	0	0	0	0	0	0	0	0	0	0	0	0	0	0	0	0	0	0	0	0	0	0	0	0	0	0	0	0
0	0	0	0	0	0	0	0	0	0	0	0	0	0	0	0	0	0	0	0	0	0	0	0	0	0	0	0	0	0	0
0	0	0	0	0	0	0	0	0	0	0	0	0	0	0	0	0	0	0	0	0	0	0	0	0	0	0	0	0	0	0
0	0	0	0	0	0	0	0	0	0	0	0	0	0	0	0	0	0	0	0	0	0	0	0	0	0	0	0	0	0	0
0	0	0	0	0	0	0	0	0	0	0	0	0	0	0	0	0	0	0	0	0	0	0	0	0	0	0	0	0	0	0
0	0	0	0	0	0	0	0	0	0	0	0	0	0	0	0	0	0	0	0	0	0	0	0	0	0	0	0	0	0	0
0	0	0	0	0	0	0	0	0	0	0	0	0	0	0	0	0	0	0	0	0	0	0	0	0	0	0	0	0	0	0
0	0	0	0	0	0	0	0	0	0	0	0	0	0	0	0	0	0	0	0	0	0	0	0	0	0	0	0	0	0	0
0	0	0	0	0	0	0	0	0	0	0	0	0	0	0	0	0	0	0	0	0	0	0	0	0	0	0	0	0	0	0
0	0	0	0	0	0	0	0	0	0	0	0	0	0	0	0	0	0	0	0	0	0	0	0	0	0	0	0	0	0	0
0	0	0	0	0	0	0	0	0	0	0	0	0	0	0	0	0	0	0	0	0	0	0	0	0	0	0	0	0	0	0
0	0	0	0	0	0	0	0	0	0	0	0	0	0	0	0	0	0	0	0	0	0	0	0	0	0	0	0	0	0	0
0	0	0	0	0	0	0	0	0	0	0	0	0	0	0	0	0	0	0	0	0	0	0	0	0	0	0	0	0	0	0
0	0	0	0	0	0	0	0	0	0	0	0	0	0	0	0	0	0	0	0	0	0	0	0	0	0	0	0	0	0	0
0	0	0	0	0	0	0	0	0	0	0	0	0	0	0	0	0	0	0	0	0	0	0	0	0	0	0	0	0	0	0
0	0	0	0	0	0	0	0	0	0	0	0	0	0	0	0	0	0	0	0	0	0	0	0	0	0	0	0	0	0	0
0	0	0	0	0	0	0	0	0	0	0	0	0	0	0	0	0	0	0	0	0	0	0	0	0	0	0	0	0	0	0
0	0	0	0	0	0	0	0	0	0	0	0	0	0	0	0	0	0	0	0	0	0	0	0	0	0	0	0	0	0	0
0	0	0	0	0	0	0	0	0	0	0	0	0	0	0	0	0	0	0	0	0	0	0	0	0	0	0	0	0	0	0
0	0	0	0	0	0	0	0	0	0	0	0	0	0	0	0	0	0	0	0	0	0	0	0	0	0	0	0	0	0	0
0	0	0	0	0	0	0	0	0	0	0	0	0	0	0	0	0	0	0	0	0	0	0	0	0	0	0	0	0	0	0
0	0	0	0	0	0	0	0	0	0	0	0	0	0	0	0	0	0	0	0	0	0	0	0	0	0	0	0	0	0	0
0	0	0	0	0	0	0	0	0	0	0	0	0	0	0	0	0	0	0	0	0	0	0	0	0	0	0	0	0	0	0
0	0	0	0	0	0	0	0	0	0	0	0	0	0	0	0	0	0	0	0	0	0	0	0	0	0	0	0	0	0	0
0	0	0	0	0	0	0	0	0	0	0	0	0	0	0	0	0	0	0	0	0	0	0	0	0	0	0	0	0	0	0
0	0	0	0	0	0	0	0	0	0	0	0	0	0	0	0	0	0	0	0	0	0	0	0	0	0	0	0	0	0	0
0	0	0	0	0	0	0	0	0	0	0	0	0	0	0	0	0	0	0	0	0	0	0	0	0	0	0	0	0	0	0
0	0	0	0	0	0	0	0	0	0	0	0	0	0	0	0	0	0	0	0	0	0	0	0	0	0	0	0	0	0	0
0	0	0	0	0	0	0	0	0	0	0	0	0	0	0	0	0	0	0	0	0	0	0	0	0	0	0	0	0	0	0
0	0	0	0	0	0	0	0	0	0	0	0	0	0	0	0	0	0	0	0	0	0	0	0	0	0	0	0	0	0	0
0	0	0	0	0	0	0	0	0	0	0	0	0	0	0	0	0	0	0	0	0	0	0	0	0	0	0	0	0	0	0
0	0	0	0	0	0	0	0	0	0	0	0	0	0	0	0	0	0	0	0	0	0	0	0	0	0	0	0	0	0	0
0	0	0	0	0	0	0	0	0	0	0	0	0	0	0	0	0	0	0	0	0	0	0	0	0	0	0	0	0	0	0
0	0	0	0	0	0	0	0	0	0	0	0	0	0	0	0	0	0	0	0	0	0	0	0	0	0	0	0	0	0	0
0	0	0	0	0	0	0	0	0	0	0	0	0	0	0	0	0	0	0	0	0	0	0	0	0	0	0	0	0	0	0
0	0	0	0	0	0	0	0	0	0	0	0	0	0	0	0	0	0	0	0	0	0	0	0	0	0	0	0	0	0	0
0	0	0	0	0	0	0	0	0	0	0	0	0	0	0	0	0	0	0	0	0	0	0	0	0	0	0	0	0	0	0
0	0	0	0	0	0	0	0	0	0	0	0	0	0	0	0	0	0	0	0	0	0	0	0	0	0	0	0	0	0	0
0	0	0	0	0	0	0	0	0	0	0	0	0	0	0	0	0	0	0	0	0	0	0	0	0	0	0	0	0	0	0
0	0	0	0	0	0	0	0	0	0	0	0	0	0	0	0	0	0	0	0	0	0	0	0	0	0	0	0	0	0	0
0	0	0	0	0	0	0	0	0	0	0	0	0	0	0	0	0	0	0	0	0	0	0	0	0	0	0	0	0	0	0
0	0	0	0	0	0	0	0	0	0	0	0	0	0	0	0	0	0	0	0	0	0	0	0	0	0	0	0	0	0	0
0	0	0	0	0	0	0	0	0	0	0	0	0	0	0	0	0	0	0	0	0	0	0	0	0	0	0	0	0	0	0
0	0	0	0	0	0	0	0	0	0	0	0	0	0	0	0	0	0	0	0	0	0	0	0	0	0	0	0	0	0	0
0	0	0	0	0	0	0	0	0	0	0	0	0	0	0	0	0	0	0	0	0	0	0	0	0	0	0	0	0	0	0
0	0	0	0	0	0	0	0	0	0	0	0	0	0	0	0	0	0	0	0	0	0	0	0	0	0	0	0	0	0	0
0	0	0	0	0	0	0	0	0	0	0	0	0	0	0	0	0	0	0	0	0	0	0	0	0	0	0	0	0	0	0
0	0	0	0	0	0	0	0	0	0	0	0	0	0	0	0	0	0	0	0	0	0	0	0	0	0	0	0	0	0	0
0	0	0	0	0	0	0	0	0	0	0	0	0	0	0	0	0	0	0	0	0	0	0	0	0	0	0	0	0	0	0
0	0	0	0	0	0	0	0	0	0	0	0	0	0	0	0	0	0	0	0	0	0	0	0	0	0	0	0	0	0	0
0	0	0	0	0	0	0	0	0	0	0	0	0	0	0	0	0	0	0	0	0	0	0	0	0	0	0	0	0	0	0
0	0	0	0	0	0	0	0	0	0	0	0	0	0	0	0	0	0	0	0	0	0	0	0	0	0	0	0	0	0	0
0	0	0	0	0	0	0	0	0	0	0	0	0	0	0	0	0	0	0	0	0	0	0	0	0	0	0	0	0	0	0
0	0	0	0	0	0	0	0	0	0	0	0	0	0	0	0	0	0	0	0	0	0	0	0	0	0	0	0	0	0	0
0	0	0	0	0	0	0	0	0	0	0	0	0	0	0	0	0	0	0	0	0	0	0	0	0	0	0	0	0	0	0
0	0	0	0	0	0	0	0	0	0	0	0	0	0	0	0	0	0	0	0	0	0	0	0	0	0	0	0	0	0	0
0	0	0	0	0	0	0	0	0	0	0	0	0	0	0	0	0	0	0	0	0	0	0	0	0	0	0	0	0	0	0
0	0	0	0	0	0	0	0	0	0	0	0	0	0	0	0	0	0	0	0	0	0	0	0	0	0	0	0	0	0	0
0	0	0	0	0	0	0	0	0	0	0	0	0	0	0	0	0	0	0	0	0	0	0	0	0	0	0	0	0	0	0
0	0	0	0	0	0	0	0	0	0	0	0	0	0	0	0	0	0	0	0	0	0	0	0	0	0	0	0	0	0	0
0	0	0	0	0	0	0	0	0	0	0	0	0	0	0	0	0	0	0	0	0	0	0	0	0	0	0	0	0	0	0
0	0	0	0	0	0	0	0	0	0	0	0	0	0	0	0	0	0	0	0	0	0	0	0	0	0	0	0	0	0	0
0	0	0	0	0	0	0	0	0	0	0	0	0	0	0	0	0	0	0	0	0	0	0	0	0	0	0	0	0	0	0
0	0	0	0	0	0	0	0	0	0	0	0	0	0	0	0	0	0	0	0	0	0	0	0	0	0	0	0	0	0	0
0	0	0	0	0	0	0	0	0	0	0	0	0	0	0	0	0	0	0	0	0	0	0	0	0	0	0	0	0	0	0
0	0	0	0	0	0	0	0	0	0	0	0	0	0	0	0	0	0	0	0	0	0	0	0	0	0	0	0	0	0	0
0	0	0	0	0	0	0	0	0	0	0	0	0	0	0	0	0	0	0	0	0	0	0	0	0	0	0	0	0	0	0
0	0	0	0	0	0	0	0	0	0	0	0	0	0	0	0	0	0	0	0	0	0	0	0	0	0	0	0	0	0	0
0	0	0	0	0	0	0	0	0	0	0	0	0	0	0	0	0	0	0	0	0	0	0	0	0	0	0	0	0	0	0
0	0	0	0	0	0	0	0	0	0	0	0	0	0	0	0	0	0	0	0	0	0	0	0	0	0	0	0	0	0	0
0	0	0	0	0	0	0	0	0	0	0	0	0	0	0	0	0	0	0	0	0	0	0	0	0	0	0	0	0	0	0
0	0	0	0	0	0	0	0	0	0	0	0	0	0	0	0	0	0	0	0	0	0	0	0	0	0	0	0	0	0	0
0	0	0	0	0	0	0	0	0	0	0	0	0	0	0	0	0	0	0	0	0	0	0	0	0	0	0	0	0	0	0
0	0	0	0	0	0	0	0	0	0	0	0	0	0	0	0	0	0	0	0	0	0	0	0	0	0	0	0	0	0	0
0	0	0	0	0	0	0	0	0	0	0	0	0	0	0	0	0	0	0	0	0	0	0	0	0	0	0	0	0	0	0
0	0	0	0	0	0	0	0	0	0	0	0	0	0	0	0	0	0	0	0	0	0	0	0	0	0	0	0	0	0	0
0	0	0	0	0	0	0	0	0	0	0	0	0	0	0	0	0	0	0	0	0	0	0	0	0	0	0	0	0	0	0
0	0	0	0	0	0	0	0	0	0	0	0	0	0	0	0	0	0	0	0	0	0	0	0	0	0	0	0	0	0	0
0	0	0	0	0	0	0	0	0	0	0	0	0	0	0	0	0	0	0	0	0	0	0	0	0	0	0	0	0	0	0
0	0	0	0	0	0	0	0	0	0	0	0	0	0	0	0	0	0	0	0	0	0	0	0	0	0	0	0	0	0	0
0	0	0	0	0	0	0	0	0	0	0	0	0	0	0	0	0	0	0	0	0	0	0	0	0	0	0	0	0	0	0
0	0	0	0	0	0	0	0	0	0	0	0	0	0	0	0	0	0	0	0	0	0	0	0	0	0	0	0	0	0	0
0	0	0	0	0	0	0	0	0	0	0	0	0	0	0	0	0	0	0	0	0	0	0	0	0	0	0	0	0	0	0
0	0	0	0	0	0	0	0	0	0	0	0	0	0	0	0	0	0	0	0	0	0	0	0	0	0	0	0	0	0	0
0	0	0	0	0	0	0	0	0	0	0	0	0	0	0	0	0	0	0	0	0	0	0	0	0	0	0	0	0	0	0
0	0	0	0	0	0	0	0	0	0	0	0	0	0	0	0	0	0	0	0	0	0	0	0	0	0	0	0	0	0	0
0	0	0	0	0	0	0	0	0	0	0	0	0	0	0	0	0	0	0	0	0	0	0	0	0	0	0	0	0	0	0
0	0	0	0	0	0	0	0	0	0	0	0	0	0	0	0	0	0	0	0	0	0	0	0	0	0	0	0	0	0	0
0	0	0	0	0	0	0	0	0	0	0	0	0	0	0	0	0	0	0	0	0	0	0	0	0	0	0	0	0	0	0
0	0	0	0	0	0	0	0	0	0	0	0	0	0	0	0	0	0	0	0	0	0	0	0	0	0	0	0	0	0	0
0	0	0	0	0	0	0	0	0	0	0	0	0	0	0	0	0	0	0	0	0	0	0	0	0	0	0	0	0	0	0
0	0	0	0	0	0	0	0	0	0	0	0	0	0	0	0	0	0	0	0	0	0	0	0	0	0	0	0	0	0	0
0	0	0	0	0	0	0	0	0	0	0	0	0	0	0	0	0	0	0	0	0	0	0	0	0	0	0	0	0	0	0
0	0	0	0	0	0	0	0	0	0	0	0	0	0	0	0	0	0	0	0	0	0	0	0	0	0	0	0	0	0	0
0	0	0	0	0	0	0	0	0	0	0	0	0	0	0	0	0	0	0	0	0	0	0	0	0	0	0	0	0	0	0
0	0	0	0	0	0	0	0	0	0	0	0	0	0	0	0	0	0	0	0	0	0	0	0	0	0	0	0	0	0	0
0	0	0	0	0	0	0	0	0	0	0	0	0	0	0	0	0	0	0	0	0	0	0	0	0	0	0	0	0	0	0
0	0	0	0	0	0	0	0	0	0	0	0	0	0	0	0	0	0	0	0	0	0	0	0	0	0	0	0	0	0	0
0	0	0	0	0	0	0	0	0	0	0	0	0	0	0	0	0	0	0	0	0	0	0	0	0	0	0	0	0	0	0
0	0	0	0	0	0	0	0	0	0	0	0	0	0	0	0	0	0	0	0	0	0	0	0	0	0	0	0	0	0	0
0	0	0	0	0	0	0	0	0	0	0	0	0	0	0	0	0	0	0	0	0	0	0	0	0	0	0	0	0	0	0
0	0	0	0	0	0	0	0	0	0	0	0	0	0	0	0	0	0	0	0	0	0	0	0	0	0	0	0	0	0	0
0	0	0	0	0	0	0	0	0	0	0	0	0	0	0	0	0	0	0	0	0	0	0	0	0	0	0	0	0	0	0
0	0	0	0	0	0	0	0	0	0	0	0	0	0	0	0	0	0	0	0	0	0	0	0	0	0	0	0	0	0	0
0	0	0	0	0	0	0	0	0	0	0	0	0	0	0	0	0	0	0	0	0	0	0	0	0	0	0	0	0	0	0
0	0	0	0	0	0	0	0	0	0	0	0	0	0	0	0	0	0	0	0	0	0	0	0	0	0	0	0	0	0	0
0	0	0	0	0	0	0	0	0	0	0	0	0	0	0	0	0	0	0	0	0	0	0	0	0	0	0	0	0	0	0
0	0	0	0	0	0	0	0	0	0	0	0	0	0	0	0	0	0	0	0	0	0	0	0	0	0	0	0	0	0	0
0	0	0	0	0	0	0	0	0	0	0	0	0	0	0	0	0	0	0	0	0	0	0	0	0	0	0	0	0	0	0
0	0	0	0	0	0	0	0	0	0	0	0	0	0	0	0	0	0	0	0	0	0	0	0	0	0	0	0	0	0	0
0	0	0	0	0	0	0	0	0	0	0	0	0	0	0	0	0	0	0	0	0	0	0	0	0	0	0	0	0	0	0
0	0	0	0	0	0	0	0	0	0	0	0	0	0	0	0	0	0	0	0	0	0	0	0	0	0	0	0	0	0	0
0	0	0	0	0	0	0	0	0	0	0	0	0	0	0	0	0	0	0	0	0	0	0	0	0	0	0	0	0	0	0
0	0	0	0	0	0	0	0	0	0	0	0	0	0	0	0	0	0	0	0	0	0	0	0	0	0	0	0	0	0	0
0	0	0	0	0	0	0	0	0	0	0	0	0	0	0	0	0	0	0	0	0	0	0	0	0	0	0	0	0	0	0
0	0	0	0	0	0	0	0	0	0	0	0	0	0	0	0	0	0	0	0	0	0	0	0	0	0	0	0	0	0	0
0	0	0	0	0	0	0	0	0	0	0	0	0	0	0	0	0	0	0	0	0	0	0	0	0	0	0	0	0	0	0
0	0	0	0	0	0	0	0	0	0	0	0	0	0	0	0	0	0	0	0	0	0	0	0	0	0	0	0	0	0	0
0	0	0	0	0	0	0	0	0	0	0	0	0	0	0	0	0	0	0	0	0	0	0	0	0	0	0	0	0	0	0
0	0	0	0	0	0	0	0	0	0	0	0	0	0	0	0	0	0	0	0	0	0	0	0	0	0	0	0	0	0	0
0	0	0	0	0	0	0	0	0	0	0	0	0	0	0	0	0	0	0	0	0	0	0	0	0	0	0	0	0	0	0
0	0	0	0	0	0	0	0	0	0	0	0	0	0	0	0	0	0	0	0	0	0	0	0	0	0	0	0	0	0	0
0	0	0	0	0	0	0	0	0	0	0	0	0	0	0	0	0	0	0	0	0	0	0	0	0	0	0	0	0	0	0
0	0	0	0	0	0	0	0	0	0	0	0	0	0	0	0	0	0	0	0	0	0	0	0	0	0	0	0	0	0	0
0	0	0	0	0	0	0	0	0	0	0	0	0	0	0	0	0	0	0	0	0	0	0	0	0	0	0	0	0	0	0
0	0	0	0	0	0	0	0	0	0	0	0	0	0	0	0	0	0	0	0	0	0	0	0	0	0	0	0	0	0	0
0	0	0	0	0	0	0	0	0	0	0	0	0	0	0	0	0	0	0	0	0	0	0	0	0	0	0	0	0	0	0
0	0	0	0	0	0	0	0	0	0	0	0	0	0	0	0	0	0	0	0	0	0	0	0	0	0	0	0	0	0	0
0	0	0	0	0	0	0	0	0	0	0	0	0	0	0	0	0	0	0	0	0	0	0	0	0	0	0	0	0	0	0
0	0	0	0	0	0	0	0	0	0	0	0	0	0	0	0	0	0	0	0	0	0	0	0	0	0	0	0	0	0	0
0	0	0	0	0	0	0	0	0	0	0	0	0	0	0	0	0	0	0	0	0	0	0	0	0	0	0	0	0	0	0
0	0	0	0	0	0	0	0	0	0	0	0	0	0	0	0	0	0	0	0	0	0	0	0	0	0	0	0	0	0	0
0	0	0	0	0	0	0	0	0	0	0	0	0	0	0	0	0	0	0	0	0	0	0	0	0	0	0	0	0	0	0
0	0	0	0	0	0	0	0	0	0	0	0	0	0	0	0	0	0	0	0	0	0	0	0	0	0	0	0	0	0	0
0	0	0	0	0	0	0	0	0	0	0	0	0	0	0	0	0	0	0	0	0	0	0	0	0	0	0	0	0	0	0
0	0	0	0	0	0	0	0	0	0	0	0	0	0	0	0	0	0	0	0	0	0	0	0	0	0	0	0	0	0	0
0	0	0	0	0	0	0	0	0	0	0	0	0	0	0	0	0	0	0	0	0	0	0	0	0	0	0	0	0	0	0
0	0	0	0	0	0	0	0	0	0	0	0	0	0	0	0	0	0	0	0	0	0	0	0	0	0	0	0	0	0	0
0	0	0	0	0	0	0	0	0	0	0	0	0	0	0	0	0	0	0	0	0	0	0	0	0	0	0	0	0	0	0
0	0	0	0	0	0	0	0	0	0	0	0	0	0	0	0	0	0	0	0	0	0	0	0	0	0	0	0	0	0	0
0	0	0	0	0	0	0	0	0	0	0	0	0	0	0	0	0	0	0	0	0	0	0	0	0	0	0	0	0	0	0
0	0	0	0	0	0	0	0	0	0	0	0	0	0	0	0	0	0	0	0	0	0	0	0	0	0	0	0	0	0	0
0	0	0	0	0	0	0	0	0	0	0	0	0	0	0	0	0	0	0	0	0	0	0	0	0	0	0	0	0	0	0
0	0	0	0	0	0	0	0	0	0	0	0	0	0	0	0	0	0	0	0	0	0	0	0	0	0	0	0	0	0	0
0	0	0	0	0	0	0	0	0	0	0	0	0	0	0	0	0	0	0	0	0	0	0	0	0	0	0	0	0	0	0
0	0	0	0	0	0	0	0	0	0	0	0	0	0	0	0	0	0	0	0	0	0	0	0	0	0	0	0	0	0	0
0	0	0	0	0	0	0	0	0	0	0	0	0	0	0	0	0	0	0	0	0	0	0	0	0	0	0	0	0	0	0
0	0	0	0	0	0	0	0	0	0	0	0	0	0	0	0	0	0	0	0	0	0	0	0	0	0	0	0	0	0	0
0	0	0	0	0	0	0	0	0	0	0	0	0	0	0	0	0	0	0	0	0	0	0	0	0	0	0	0	0	0	0
0	0	0	0	0	0	0	0	0	0	0	0	0	0	0	0	0	0	0	0	0	0	0	0	0	0	0	0	0	0	0
0	0	0	0	0	0	0	0	0	0	0	0	0	0	0	0	0	0	0	0	0	0	0	0	0	0	0	0	0	0	0
0	0	0	0	0	0	0	0	0	0	0	0	0	0	0	0	0	0	0	0	0	0	0	0	0	0	0	0	0	0	0
0	0	0	0	0	0	0	0	0	0	0	0	0	0	0	0	0	0	0	0	0	0	0	0	0	0	0	0	0	0	0
0	0	0	0	0	0	0	0	0	0	0	0	0	0	0	0	0	0	0	0	0	0	0	0	0	0	0	0	0	0	0
0	0	0	0	0	0	0	0	0	0	0	0	0	0	0	0	0	0	0	0	0	0	0	0	0	0	0	0	0	0	0
0	0	0	0	0	0	0	0	0	0	0	0	0	0	0	0	0	0	0	0	0	0	0	0	0	0	0	0	0	0	0
0	0	0	0	0	0	0	0	0	0	0	0	0	0	0	0	0	0	0	0	0	0	0	0	0	0	0	0	0	0	0
0	0	0	0	0	0	0	0	0	0	0	0	0	0	0	0	0	0	0	0	0	0	0	0	0	0	0	0	0	0	0
0	0	0	0	0	0	0	0	0	0	0	0	0	0	0	0	0	0	0	0	0	0	0	0	0	0	0	0	0	0	0
0	0	0	0	0	0	0	0	0	0	0	0	0	0	0	0	0	0	0	0	0	0	0	0	0	0	0	0	0	0	0
0	0	0	0	0	0	0	0	0	0	0	0	0	0	0	0	0	0	0	0	0	0	0	0	0	0	0	0	0	0	0
0	0	0	0	0	0	0	0	0	0	0	0	0	0	0	0	0	0	0	0	0	0	0	0	0	0	0	0	0	0	0
0	0	0	0	0	0	0	0	0	0	0	0	0	0	0	0	0	0	0	0	0	0	0	0	0	0	0	0	0	0	0
0	0	0	0	0	0	0	0	0	0	0	0	0	0	0	0	0	0	0	0	0	0	0	0	0	0	0	0	0	0	0
0	0	0	0	0	0	0	0	0	0	0	0	0	0	0	0	0	0	0	0	0	0	0	0	0	0	0	0	0	0	0
0	0	0	0	0	0	0	0	0	0	0	0	0	0	0	0	0	0	0	0	0	0	0	0	0	0	0	0	0	0	0
0	0	0	0	0	0	0	0	0	0	0	0	0	0	0	0	0	0	0	0	0	0	0	0	0	0	0	0	0	0	0
0	0	0	0	0	0	0	0	0	0	0	0	0	0	0	0	0	0	0	0	0	0	0	0	0	0	0	0	0	0	0
0	0	0	0	0	0	0	0	0	0	0	0	0	0	0	0	0	0	0	0	0	0	0	0	0	0	0	0	0	0	0
0	0	0	0	0	0	0	0	0	0	0	0	0	0	0	0	0	0	0	0	0	0	0	0	0	0	0	0	0	0	0
0	0	0	0	0	0	0	0	0	0	0	0	0	0	0	0	0	0	0	0	0	0	0	0	0	0	0	0	0	0	0
0	0	0	0	0	0	0	0	0	0	0	0	0	0	0	0	0	0	0	0	0	0	0	0	0	0	0	0	0	0	0
0	0	0	0	0	0	0	0	0	0	0	0	0	0	0	0	0	0	0	0	0	0	0	0	0	0	0	0	0	0	0
0	0	0	0	0	0	0	0	0	0	0	0	0	0	0	0	0	0	0	0	0	0	0	0	0	0	0	0	0	0	0
0	0	0	0	0	0	0	0	0	0	0	0	0	0	0	0	0	0	0	0	0	0	0	0	0	0	0	0	0	0	0
0	0	0	0	0	0	0	0	0	0	0	0	0	0	0	0	0	0	0	0	0	0	0	0	0	0	0	0	0	0	0
0	0	0	0	0	0	0	0	0	0	0	0	0	0	0	0	0	0	0	0	0	0	0	0	0	0	0	0	0	0	0
0	0	0	0	0	0	0	0	0	0	0	0	0	0	0	0	0	0	0	0	0	0	0	0	0	0	0	0	0	0	0
0	0	0	0	0	0	0	0	0	0	0	0	0	0	0	0	0	0	0	0	0	0	0	0	0	0	0	0	0	0	0
0	0	0	0	0	0	0	0	0	0	0	0	0	0	0	0	0	0	0	0	0	0	0	0	0	0	0	0	0	0	0
0	0	0	0	0	0	0	0	0	0	0	0	0	0	0	0	0	0	0	0	0	0	0	0	0	0	0	0	0	0	0
0	0	0	0	0	0	0	0	0	0	0	0	0	0	0	0	0	0	0	0	0	0	0	0	0	0	0	0	0	0	0
0	0	0	0	0	0	0	0	0	0	0	0	0	0	0	0	0	0	0	0	0	0	0	0	0	0	0	0	0	0	0
0	0	0	0	0	0	0	0	0	0	0	0	0	0	0	0	0	0	0	0	0	0	0	0	0	0	0	0	0	0	0
0	0	0	0	0	0	0	0	0	0	0	0	0	0	0	0	0	0	0	0	0	0	0	0	0	0	0	0	0	0	0
0	0	0	0	0	0	0	0	0	0	0	0	0	0	0	0	0	0	0	0	0	0	0	0	0	0	0	0	0	0	0
0	0	0	0	0	0	0	0	0	0	0	0	0	0	0	0	0	0	0	0	0	0	0	0	0	0	0	0	0	0	0
0	0	0	0	0	0	0	0	0	0	0	0	0	0	0	0	0	0	0	0	0	0	0	0	0	0	0	0	0	0	0
0	0	0	0	0	0	0	0	0	0	0	0	0	0	0	0	0	0	0	0	0	0	0	0	0	0	0	0	0	0	0
0	0	0	0	0	0	0	0	0	0	0	0	0	0	0	0	0	0	0	0	0	0	0	0	0	0	0	0	0	0	0
0	0	0	0	0	0	0	0	0	0	0	0	0	0	0	0	0	0	0	0	0	0	0	0	0	0	0	0	0	0	0
0	0	0	0	0	0	0	0	0	0	0	0	0	0	0	0	0	0	0	0	0	0	0	0	0	0	0	0	0	0	0
0	0	0	0	0	0	0	0	0	0	0	0	0	0	0	0	0	0	0	0	0	0	0	0	0	0	0	0	0	0	0
0	0	0	0	0	0	0	0	0	0	0	0	0	0	0	0	0	0	0	0	0	0	0	0	0	0	0	0	0	0	0
0	0	0	0	0	0	0	0	0	0	0	0	0	0	0	0	0	0	0	0	0	0	0	0	0	0	0	0	0	0	0
0	0	0	0	0	0	0	0	0	0	0	0	0	0	0	0	0	0	0	0	0	0	0	0	0	0	0	0	0	0	0
0	0	0	0	0	0	0	0	0	0	0	0	0	0	0	0	0	0	0	0	0	0	0	0	0	0	0	0	0	0	0
0	0	0	0	0	0	0	0	0	0	0	0	0	0	0	0	0	0	0	0	0	0	0	0	0	0	0	0	0	0	0
0	0	0	0	0	0	0	0	0	0	0	0	0	0	0	0	0	0	0	0	0	0	0	0	0	0	0	0	0	0	0
0	0	0	0	0	0	0	0	0	0	0	0	0	0	0	0	0	0	0	0	0	0	0	0	0	0	0	0	0	0	0
0	0	0	0	0	0	0	0	0	0	0	0	0	0	0	0	0	0	0	0	0	0	0	0	0	0	0	0	0	0	0
0	0	0	0	0	0	0	0	0	0	0	0	0	0	0	0	0	0	0	0	0	0	0	0	0	0	0	0	0	0	0
0	0	0	0	0	0	0	0	0	0	0	0	0	0	0	0	0	0	0	0	0	0	0	0	0	0	0	0	0	0	0
0	0	0	0	0	0	0	0	0	0	0	0	0	0	0	0	0	0	0	0	0	0	0	0	0	0	0	0	0	0	0
0	0	0	0	0	0	0	0	0	0	0	0	0	0	0	0	0	0	0	0	0	0	0	0	0	0	0	0	0	0	0
0	0	0	0	0	0	0	0	0	0	0	0	0	0	0	0	0	0	0	0	0	0	0	0	0	0	0	0	0	0	0
0	0	0	0	0	0	0	0	0	0	0	0	0	0	0	0	0	0	0	0	0	0	0	0	0	0	0	0	0	0	0
0	0	0	0	0	0	0	0	0	0	0	0	0	0	0	0	0	0	0	0	0	0	0	0	0	0	0	0	0	0	0
0	0	0	0	0	0	0	0	0	0	0	0	0	0	0	0	0	0	0	0	0	0	0	0	0	0	0	0	0	0	0
0	0	0	0	0	0	0	0	0	0	0	0	0	0	0	0	0	0	0	0	0	0	0	0	0	0	0	0	0	0	0
0	0	0	0	0	0	0	0	0	0	0	0	0	0	0	0	0	0	0	0	0	0	0	0	0	0	0	0	0	0	0
0	0	0	0	0	0	0	0	0	0	0	0	0	0	0	0	0	0	0	0	0	0	0	0	0	0	0	0	0	0	0
0	0	0	0	0	0	0	0	0	0	0	0	0	0	0	0	0	0	0	0	0	0	0	0	0	0	0	0	0	0	0
0	0	0	0	0	0	0	0	0	0	0	0	0	0	0	0	0	0	0	0	0	0	0	0	0	0	0	0	0	0	0
0	0	0	0	0	0	0	0	0	0	0	0	0	0	0	0	0	0	0	0	0	0	0	0	0	0	0	0	0	0	0
0	0	0	0	0	0	0	0	0	0	0	0	0	0	0	0	0	0	0	0	0	0	0	0	0	0	0	0	0	0	0
0	0	0	0	0	0	0	0	0	0	0	0	0	0	0	0	0	0	0	0	0	0	0	0	0	0	0	0	0	0	0
0	0	0	0	0	0	0	0	0	0	0	0	0	0	0	0	0	0	0	0	0	0	0	0	0	0	0	0	0	0	0
0	0	0	0	0	0	0	0	0	0	0	0	0	0	0	0	0	0	0	0	0	0	0	0	0	0	0	0	0	0	0
0	0	0	0	0	0	0	0	0	0	0	0	0	0	0	0	0	0	0	0	0	0	0	0	0	0	0	0	0	0	0
0	0	0	0	0	0	0	0	0	0	0	0	0	0	0	0	0	0	0	0	0	0	0	0	0	0	0	0	0	0	0
0	0	0	0	0	0	0	0	0	0	0	0	0	0	0	0	0	0	0	0	0	0	0	0	0	0	0	0	0	0	0
0	0	0	0	0	0	0	0	0	0	0	0	0	0	0	0	0	0	0	0	0	0	0	0	0	0	0	0	0	0	0
0	0	0	0	0	0	0	0	0	0	0	0	0	0	0	0	0	0	0	0	0	0	0	0	0	0	0	0	0	0	0
0	0	0	0	0	0	0	0	0	0	0	0	0	0	0	0	0	0	0	0	0	0	0	0	0	0	0	0	0	0	0
0	0	0	0	0	0	0	0	0	0	0	0	0	0	0	0	0	0	0	0	0	0	0	0	0	0	0	0	0	0	0
0	0	0	0	0	0	0	0	0	0	0	0	0	0	0	0	0	0	0	0	0	0	0	0	0	0	0	0	0	0	0
0	0	0	0	0	0	0	0	0	0	0	0	0	0	0	0	0	0	0	0	0	0	0	0	0	0	0	0	0	0	0
0	0	0	0	0	0	0	0	0	0	0	0	0	0	0	0	0	0	0	0	0	0	0	0	0	0	0	0	0	0	0
0	0	0	0	0	0	0	0	0	0	0	0	0	0	0	0	0	0	0	0	0	0	0	0	0	0	0	0	0	0	0
0	0	0	0	0	0	0	0	0	0	0	0	0	0	0	0	0	0	0	0	0	0	0	0	0	0	0	0	0	0	0
0	0	0	0	0	0	0	0	0	0	0	0	0	0	0	0	0	0	0	0	0	0	0	0	0	0	0	0	0	0	0
0	0	0	0	0	0	0	0	0	0	0	0	0	0	0	0	0	0	0	0	0	0	0	0	0	0	0	0	0	0	0
0	0	0	0	0	0	0	0	0	0	0	0	0	0	0	0	0	0	0	0	0	0	0	0	0	0	0	0	0	0	0
0	0	0	0	0	0	0	0	0	0	0	0	0	0	0	0	0	0	0	0	0	0	0	0	0	0	0	0	0	0	0
0	0	0	0	0	0	0	0	0	0	0	0	0	0	0	0	0	0	0	0	0	0	0	0	0	0	0	0	0	0	0
0	0	0	0	0	0	0	0	0	0	0	0	0	0	0	0	0	0	0	0	0	0	0	0	0	0	0	0	0	0	0
0	0	0	0	0	0	0	0	0	0	0	0	0	0	0	0	0	0	0	0	0	0	0	0	0	0	0	0	0	0	0
0	0	0	0	0	0	0	0	0	0	0	0	0	0	0	0	0	0	0	0	0	0	0	0	0	0	0	0	0	0	0
0	0	0	0	0	0	0	0	0	0	0	0	0	0	0	0	0	0	0	0	0	0	0	0	0	0	0	0	0	0	0
0	0	0	0	0	0	0	0	0	0	0	0	0	0	0	0	0	0	0	0	0	0	0	0	0	0	0	0	0	0	0
0	0	0	0	0	0	0	0	0	0	0	0	0	0	0	0	0	0	0	0	0	0	0	0	0	0	0	0	0	0	0
0	0	0	0	0	0	0	0	0	0	0	0	0	0	0	0	0	0	0	0	0	0	0	0	0	0	0	0	0	0	0
0	0	0	0	0	0	0	0	0	0	0	0	0	0	0	0	0	0	0	0	0	0	0	0	0	0	0	0	0	0	0
0	0	0	0	0	0	0	0	0	0	0	0	0	0	0	0	0	0	0	0	0	0	0	0	0	0	0	0	0	0	0
0	0	0	0	0	0	0	0	0	0	0	0	0	0	0	0	0	0	0	0	0	0	0	0	0	0	0	0	0	0	0
0	0	0	0	0	0	0	0	0	0	0	0	0	0	0	0	0	0	0	0	0	0	0	0	0	0	0	0	0	0	0
0	0	0	0	0	0	0	0	0	0	0	0	0	0	0	0	0	0	0	0	0	0	0	0	0	0	0	0	0	0	0
0	0	0	0	0	0	0	0	0	0	0	0	0	0	0	0	0	0	0	0	0	0	0	0	0	0	0	0	0	0	0
0	0	0	0	0	0	0	0	0	0	0	0	0	0	0	0	0	0	0	0	0	0	0	0	0	0	0	0	0	0	0
0	0	0	0	0	0	0	0	0	0	0	0	0	0	0	0	0	0	0	0	0	0	0	0	0	0	0	0	0	0	0
0	0	0	0	0	0	0	0	0	0	0	0	0	0	0	0	0	0	0	0	0	0	0	0	0	0	0	0	0	0	0
0	0	0	0	0	0	0	0	0	0	0	0	0	0	0	0	0	0	0	0	0	0	0	0	0	0	0	0	0	0	0
0	0	0	0	0	0	0	0	0	0	0	0	0	0	0	0	0	0	0	0	0	0	0	0	0	0	0	0	0	0	0
0	0	0	0	0	0	0	0	0	0	0	0	0	0	0	0	0	0	0	0	0	0	0	0	0	0	0	0	0	0	0
0	0	0	0	0	0	0	0	0	0	0	0	0	0	0	0	0	0	0	0	0	0	0	0	0	0	0	0	0	0	0
0	0	0	0	0	0	0	0	0	0	0	0	0	0	0	0	0	0	0	0	0	0	0	0	0	0	0	0	0	0	0
0	0	0	0	0	0	0	0	0	0	0	0	0	0	0	0	0	0	0	0	0	0	0	0	0	0	0	0	0	0	0
0	0	0	0	0	0	0	0	0	0	0	0	0	0	0	0	0	0	0	0	0	0	0	0	0	0	0	0	0	0	0
0	0	0	0	0	0	0	0	0	0	0	0	0	0	0	0	0	0	0	0	0	0	0	0	0	0	0	0	0	0	0
0	0	0	0	0	0	0	0	0	0	0	0	0	0	0	0	0	0	0	0	0	0	0	0	0	0	0	0	0	0	0
0	0	0	0	0	0	0	0	0	0	0	0	0	0	0	0	0	0	0	0	0	0	0	0	0	0	0	0	0	0	0
0	0	0	0	0	0	0	0	0	0	0	0	0	0	0	0	0	0	0	0	0	0	0	0	0	0	0	0	0	0	0
0	0	0	0	0	0	0	0	0	0	0	0	0	0	0	0	0	0	0	0	0	0	0	0	0	0	0	0	0	0	0
0	0	0	0	0	0	0	0	0	0	0	0	0	0	0	0	0	0	0	0	0	0	0	0	0	0	0	0	0	0	0
0	0	0	0	0	0	0	0	0	0	0	0	0	0	0	0	0	0	0	0	0	0	0	0	0	0	0	0	0	0	0
0	0	0	0	0	0	0	0	0	0	0	0	0	0	0	0	0	0	0	0	0	0	0	0	0	0	0	0	0	0	0
0	0	0	0	0	0	0	0	0	0	0	0	0	0	0	0	0	0	0	0	0	0	0	0	0	0	0	0	0	0	0
0	0	0	0	0	0	0	0	0	0	0	0	0	0	0	0	0	0	0	0	0	0	0	0	0	0	0	0	0	0	0
0	0	0	0	0	0	0	0	0	0	0	0	0	0	0	0	0	0	0	0	0	0	0	0	0	0	0	0	0	0	0
0	0	0	0	0	0	0	0	0	0	0	0	0	0	0	0	0	0	0	0	0	0	0	0	0	0	0	0	0	0	0
0	0	0	0	0	0	0	0	0	0	0	0	0	0	0	0	0	0	0	0	0	0	0	0	0	0	0	0	0	0	0
0	0	0	0	0	0	0	0	0	0	0	0	0	0	0	0	0	0	0	0	0	0	0	0	0	0	0	0	0	0	0
0	0	0	0	0	0	0	0	0	0	0	0	0	0	0	0	0	0	0	0	0	0	0	0	0	0	0	0	0	0	0
0	0	0	0	0	0	0	0	0	0	0	0	0	0	0	0	0	0	0	0	0	0	0	0	0	0	0	0	0	0	0
0	0	0	0	0	0	0	0	0	0	0	0	0	0	0	0	0	0	0	0	0	0	0	0	0	0	0	0	0	0	0
0	0	0	0	0	0	0	0	0	0	0	0	0	0	0	0	0	0	0	0	0	0	0	0	0	0	0	0	0	0	0
0	0	0	0	0	0	0	0	0	0	0	0	0	0	0	0	0	0	0	0	0	0	0	0	0	0	0	0	0	0	0
0	0	0	0	0	0	0	0	0	0	0	0	0	0	0	0	0	0	0	0	0	0	0	0	0	0	0	0	0	0	0
0	0	0	0	0	0	0	0	0	0	0	0	0	0	0	0	0	0	0	0	0	0	0	0	0	0	0	0	0	0	0
0	0	0	0	0	0	0	0	0	0	0	0	0	0	0	0	0	0	0	0	0	0	0	0	0	0	0	0	0	0	0
0	0	0	0	0	0	0	0	0	0	0	0	0	0	0	0	0	0	0	0	0	0	0	0	0	0	0	0	0	0	0
0	0	0	0	0	0	0	0	0	0	0	0	0	0	0	0	0	0	0	0	0	0	0	0	0	0	0	0	0	0	0
0	0	0	0	0	0	0	0	0	0	0	0	0	0	0	0	0	0	0	0	0	0	0	0	0	0	0	0	0	0	0
0	0	0	0	0	0	0	0	0	0	0	0	0	0	0	0	0	0	0	0	0	0	0	0	0	0	0	0	0	0	0
0	0	0	0	0	0	0	0	0	0	0	0	0	0	0	0	0	0	0	0	0	0	0	0	0	0	0	0	0	0	0
0	0	0	0	0	0	0	0	0	0	0	0	0	0	0	0	0	0	0	0	0	0	0	0	0	0	0	0	0	0	0
0	0	0	0	0	0	0	0	0	0	0	0	0	0	0	0	0	0	0	0	0	0	0	0	0	0	0	0	0	0	0
0	0	0	0	0	0	0	0	0	0	0	0	0	0	0	0	0	0	0	0	0	0	0	0	0	0	0	0	0	0	0
0	0	0	0	0	0	0	0	0	0	0	0	0	0	0	0	0	0	0	0	0	0	0	0	0	0	0	0	0	0	0
0	0	0	0	0	0	0	0	0	0	0	0	0	0	0	0	0	0	0	0	0	0	0	0	0	0	0	0	0	0	0
0	0	0	0	0	0	0	0	0	0	0	0	0	0	0	0	0	0	0	0	0	0	0	0	0	0	0	0	0	0	0
0	0	0	0	0	0	0	0	0	0	0	0	0	0	0	0	0	0	0	0	0	0	0	0	0	0	0	0	0	0	0
0	0	0	0	0	0	0	0	0	0	0	0	0	0	0	0	0	0	0	0	0	0	0	0	0	0	0	0	0	0	0
0	0	0	0	0	0	0	0	0	0	0	0	0	0	0	0	0	0	0	0	0	0	0	0	0	0	0	0	0	0	0
0	0	0	0	0	0	0	0	0	0	0	0	0	0	0	0	0	0	0	0	0	0	0	0	0	0	0	0	0	0	0
0	0	0	0	0	0	0	0	0	0	0	0	0	0	0	0	0	0	0	0	0	0	0	0	0	0	0	0	0	0	0
0	0	0	0	0	0	0	0	0	0	0	0	0	0	0	0	0	0	0	0	0	0	0	0	0	0	0	0	0	0	0
0	0	0	0	0	0	0	0	0	0	0	0	0	0	0	0	0	0	0	0	0	0	0	0	0	0	0	0	0	0	0
0	0	0	0	0	0	0	0	0	0	0	0	0	0	0	0	0	0	0	0	0	0	0	0	0	0	0	0	0	0	0
0	0	0	0	0	0	0	0	0	0	0	0	0	0	0	0	0	0	0	0	0	0	0	0	0	0	0	0	0	0	0
0	0	0	0	0	0	0	0	0	0	0	0	0	0	0	0	0	0	0	0	0	0	0	0	0	0	0	0	0	0	0
0	0	0	0	0	0	0	0	0	0	0	0	0	0	0	0	0	0	0	0	0	0	0	0	0	0	0	0	0	0	0
0	0	0	0	0	0	0	0	0	0	0	0	0	0	0	0	0	0	0	0	0	0	0	0	0	0	0	0	0	0	0
0	0	0	0	0	0	0	0	0	0	0	0	0	0	0	0	0	0	0	0	0	0	0	0	0	0	0	0	0	0	0
0	0	0	0	0	0	0	0	0	0	0	0	0	0	0	0	0	0	0	0	0	0	0	0	0	0	0	0	0	0	0
0	0	0	0	0	0	0	0	0	0	0	0	0	0	0	0	0	0	0	0	0	0	0	0	0	0	0	0	0	0	0
0	0	0	0	0	0	0	0	0	0	0	0	0	0	0	0	0	0	0	0	0	0	0	0	0	0	0	0	0	0	0
0	0	0	0	0	0	0	0	0	0	0	0	0	0	0	0	0	0	0	0	0	0	0	0	0	0	0	0	0	0	0
0	0	0	0	0	0	0	0	0	0	0	0	0	0	0	0	0	0	0	0	0	0	0	0	0	0	0	0	0	0	0
0	0	0	0	0	0	0	0	0	0	0	0	0	0	0	0	0	0	0	0	0	0	0	0	0	0	0	0	0	0	0
0	0	0	0	0	0	0	0	0	0	0	0	0	0	0	0	0	0	0	0	0	0	0	0	0	0	0	0	0	0	0
0	0	0	0	0	0	0	0	0	0	0	0	0	0	0	0	0	0	0	0	0	0	0	0	0	0	0	0	0	0	0
0	0	0	0	0	0	0	0	0	0	0	0	0	0	0	0	0	0	0	0	0	0	0	0	0	0	0	0	0	0	0
0	0	0	0	0	0	0	0	0	0	0	0	0	0	0	0	0	0	0	0	0	0	0	0	0	0	0	0	0	0	0
0	0	0	0	0	0	0	0	0	0	0	0	0	0	0	0	0	0	0	0	0	0	0	0	0	0	0	0	0	0	0
0	0	0	0	0	0	0	0	0	0	0	0	0	0	0	0	0	0	0	0	0	0	0	0	0	0	0	0	0	0	0
0	0	0	0	0	0	0	0	0	0	0	0	0	0	0	0	0	0	0	0	0	0	0	0	0	0	0	0	0	0	0
0	0	0	0	0	0	0	0	0	0	0	0	0	0	0	0	0	0	0	0	0	0	0	0	0	0	0	0	0	0	0
0	0	0	0	0	0	0	0	0	0	0	0	0	0	0	0	0	0	0	0	0	0	0	0	0	0	0	0	0	0	0
0	0	0	0	0	0	0	0	0	0	0	0	0	0	0	0	0	0	0	0	0	0	0	0	0	0	0	0	0	0	0
0	0	0	0	0	0	0	0	0	0	0	0	0	0	0	0	0	0	0	0	0	0	0	0	0	0	0	0	0	0	0
0	0	0	0	0	0	0	0	0	0	0	0	0	0	0	0	0	0	0	0	0	0	0	0	0	0	0	0	0	0	0
0	0	0	0	0	0	0	0	0	0	0	0	0	0	0	0	0	0	0	0	0	0	0	0	0	0	0	0	0	0	0
0	0	0	0	0	0	0	0	0	0	0	0	0	0	0	0	0	0	0	0	0	0	0	0	0	0	0	0	0	0	0
0	0	0	0	0	0	0	0	0	0	0	0	0	0	0	0	0	0	0	0	0	0	0	0	0	0	0	0	0	0	0
0	0	0	0	0	0	0	0	0	0	0	0	0	0	0	0	0	0	0	0	0	0	0	0	0	0	0	0	0	0	0
0	0	0	0	0	0	0	0	0	0	0	0	0	0	0	0	0	0	0	0	0	0	0	0	0	0	0	0	0	0	0
0	0	0	0	0	0	0	0	0	0	0	0	0	0	0	0	0	0	0	0	0	0	0	0	0	0	0	0	0	0	0
0	0	0	0	0	0	0	0	0	0	0	0	0	0	0	0	0	0	0	0	0	0	0	0	0	0	0	0	0	0	0
0	0	0	0	0	0	0	0	0	0	0	0	0	0	0	0	0	0	0	0	0	0	0	0	0	0	0	0	0	0	0
0	0	0	0	0	0	0	0	0	0	0	0	0	0	0	0	0	0	0	0	0	0	0	0	0	0	0	0	0	0	0
0	0	0	0	0	0	0	0	0	0	0	0	0	0	0	0	0	0	0	0	0	0	0	0	0	0	0	0	0	0	0
0	0	0	0	0	0	0	0	0	0	0	0	0	0	0	0	0	0	0	0	0	0	0	0	0	0	0	0	0	0	0
0	0	0	0	0	0	0	0	0	0	0	0	0	0	0	0	0	0	0	0	0	0	0	0	0	0	0	0	0	0	0
0	0	0	0	0	0	0	0	0	0	0	0	0	0	0	0	0	0	0	0	0	0	0	0	0	0	0	0	0	0	0
0	0	0	0	0	0	0	0	0	0	0	0	0	0	0	0	0	0	0	0	0	0	0	0	0	0	0	0	0	0	0
0	0	0	0	0	0	0	0	0	0	0	0	0	0	0	0	0	0	0	0	0	0	0	0	0	0	0	0	0	0	0
0	0	0	0	0	0	0	0	0	0	0	0	0	0	0	0	0	0	0	0	0	0	0	0	0	0	0	0	0	0	0
0	0	0	0	0	0	0	0	0	0	0	0	0	0	0	0	0	0	0	0	0	0	0	0	0	0	0	0	0	0	0
0	0	0	0	0	0	0	0	0	0	0	0	0	0	0	0	0	0	0	0	0	0	0	0	0	0	0	0	0	0	0
0	0	0	0	0	0	0	0	0	0	0	0	0	0	0	0	0	0	0	0	0	0	0	0	0	0	0	0	0	0	0
0	0	0	0	0	0	0	0	0	0	0	0	0	0	0	0	0	0	0	0	0	0	0	0	0	0	0	0	0	0	0
0	0	0	0	0	0	0	0	0	0	0	0	0	0	0	0	0	0	0	0	0	0	0	0	0	0	0	0	0	0	0
0	0	0	0	0	0	0	0	0	0	0	0	0	0	0	0	0	0	0	0	0	0	0	0	0	0	0	0	0	0	0
0	0	0	0	0	0	0	0	0	0	0	0	0	0	0	0	0	0	0	0	0	0	0	0	0	0	0	0	0	0	0
0	0	0	0	0	0	0	0	0	0	0	0	0	0	0	0	0	0	0	0	0	0	0	0	0	0	0	0	0	0	0
0	0	0	0	0	0	0	0	0	0	0	0	0	0	0	0	0	0	0	0	0	0	0	0	0	0	0	0	0	0	0
0	0	0	0	0	0	0	0	0	0	0	0	0	0	0	0	0	0	0	0	0	0	0	0	0	0	0	0	0	0	0
0	0	0	0	0	0	0	0	0	0	0	0	0	0	0	0	0	0	0	0	0	0	0	0	0	0	0	0	0	0	0
0	0	0	0	0	0	0	0	0	0	0	0	0	0	0	0	0	0	0	0	0	0	0	0	0	0	0	0	0	0	0
0	0	0	0	0	0	0	0	0	0	0	0	0	0	0	0	0	0	0	0	0	0	0	0	0	0	0	0	0	0	0
0	0	0	0	0	0	0	0	0	0	0	0	0	0	0	0	0	0	0	0	0	0	0	0	0	0	0	0	0	0	0
0	0	0	0	0	0	0	0	0	0	0	0	0	0	0	0	0	0	0	0	0	0	0	0	0	0	0	0	0	0	0
0	0	0	0	0	0	0	0	0	0	0	0	0	0	0	0	0	0	0	0	0	0	0	0	0	0	0	0	0	0	0
0	0	0	0	0	0	0	0	0	0	0	0	0	0	0	0	0	0	0	0	0	0	0	0	0	0	0	0	0	0	0
0	0	0	0	0	0	0	0	0	0	0	0	0	0	0	0	0	0	0	0	0	0	0	0	0	0	0	0	0	0	0
0	0	0	0	0	0	0	0	0	0	0	0	0	0	0	0	0	0	0	0	0	0	0	0	0	0	0	0	0	0	0
0	0	0	0	0	0	0	0	0	0	0	0	0	0	0	0	0	0	0	0	0	0	0	0	0	0	0	0	0	0	0
0	0	0	0	0	0	0	0	0	0	0	0	0	0	0	0	0	0	0	0	0	0	0	0	0	0	0	0	0	0	0
0	0	0	0	0	0	0	0	0	0	0	0	0	0	0	0	0	0	0	0	0	0	0	0	0	0	0	0	0	0	0
0	0	0	0	0	0	0	0	0	0	0	0	0	0	0	0	0	0	0	0	0	0	0	0	0	0	0	0	0	0	0
0	0	0	0	0	0	0	0	0	0	0	0	0	0	0	0	0	0	0	0	0	0	0	0	0	0	0	0	0	0	0
0	0	0	0	0	0	0	0	0	0	0	0	0	0	0	0	0	0	0	0	0	0	0	0	0	0	0	0	0	0	0
0	0	0	0	0	0	0	0	0	0	0	0	0	0	0	0	0	0	0	0	0	0	0	0	0	0	0	0	0	0	0
0	0	0	0	0	0	0	0	0	0	0	0	0	0	0	0	0	0	0	0	0	0	0	0	0	0	0	0	0	0	0
0	0	0	0	0	0	0	0	0	0	0	0	0	0	0	0	0	0	0	0	0	0	0	0	0	0	0	0	0	0	0
0	0	0	0	0	0	0	0	0	0	0	0	0	0	0	0	0	0	0	0	0	0	0	0	0	0	0	0	0	0	0
0	0	0	0	0	0	0	0	0	0	0	0	0	0	0	0	0	0	0	0	0	0	0	0	0	0	0	0	0	0	0
0	0	0	0	0	0	0	0	0	0	0	0	0	0	0	0	0	0	0	0	0	0	0	0	0	0	0	0	0	0	0
0	0	0	0	0	0	0	0	0	0	0	0	0	0	0	0	0	0	0	0	0	0	0	0	0	0	0	0	0	0	0
0	0	0	0	0	0	0	0	0	0	0	0	0	0	0	0	0	0	0	0	0	0	0	0	0	0	0	0	0	0	0
0	0	0	0	0	0	0	0	0	0	0	0	0	0	0	0	0	0	0	0	0	0	0	0	0	0	0	0	0	0	0
0	0	0	0	0	0	0	0	0	0	0	0	0	0	0	0	0	0	0	0	0	0	0	0	0	0	0	0	0	0	0
0	0	0	0	0	0	0	0	0	0	0	0	0	0	0	0	0	0	0	0	0	0	0	0	0	0	0	0	0	0	0
0	0	0	0	0	0	0	0	0	0	0	0	0	0	0	0	0	0	0	0	0	0	0	0	0	0	0	0	0	0	0
0	0	0	0	0	0	0	0	0	0	0	0	0	0	0	0	0	0	0	0	0	0	0	0	0	0	0	0	0	0	0
0	0	0	0	0	0	0	0	0	0	0	0	0	0	0	0	0	0	0	0	0	0	0	0	0	0	0	0	0	0	0
0	0	0	0	0	0	0	0	0	0	0	0	0	0	0	0	0	0	0	0	0	0	0	0	0	0	0	0	0	0	0
0	0	0	0	0	0	0	0	0	0	0	0	0	0	0	0	0	0	0	0	0	0	0	0	0	0	0	0	0	0	0
0	0	0	0	0	0	0	0	0	0	0	0	0	0	0	0	0	0	0	0	0	0	0	0	0	0	0	0	0	0	0
0	0	0	0	0	0	0	0	0	0	0	0	0	0	0	0	0	0	0	0	0	0	0	0	0	0	0	0	0	0	0
0	0	0	0	0	0	0	0	0	0	0	0	0	0	0	0	0	0	0	0	0	0	0	0	0	0	0	0	0	0	0
0	0	0	0	0	0	0	0	0	0	0	0	0	0	0	0	0	0	0	0	0	0	0	0	0	0	0	0	0	0	0
0	0	0	0	0	0	0	0	0	0	0	0	0	0	0	0	0	0	0	0	0	0	0	0	0	0	0	0	0	0	0
0	0	0	0	0	0	0	0	0	0	0	0	0	0	0	0	0	0	0	0	0	0	0	0	0	0	0	0	0	0	0
0	0	0	0	0	0	0	0	0	0	0	0	0	0	0	0	0	0	0	0	0	0	0	0	0	0	0	0	0	0	0
0	0	0	0	0	0	0	0	0	0	0	0	0	0	0	0	0	0	0	0	0	0	0	0	0	0	0	0	0	0	0
0	0	0	0	0	0	0	0	0	0	0	0	0	0	0	0	0	0	0	0	0	0	0	0	0	0	0	0	0	0	0
0	0	0	0	0	0	0	0	0	0	0	0	0	0	0	0	0	0	0	0	0	0	0	0	0	0	0	0	0	0	0
0	0	0	0	0	0	0	0	0	0	0	0	0	0	0	0	0	0	0	0	0	0	0	0	0	0	0	0	0	0	0
0	0	0	0	0	0	0	0	0	0	0	0	0	0	0	0	0	0	0	0	0	0	0	0	0	0	0	0	0	0	0
0	0	0	0	0	0	0	0	0	0	0	0	0	0	0	0	0	0	0	0	0	0	0	0	0	0	0	0	0	0	0
0	0	0	0	0	0	0	0	0	0	0	0	0	0	0	0	0	0	0	0	0	0	0	0	0	0	0	0	0	0	0
0	0	0	0	0	0	0	0	0	0	0	0	0	0	0	0	0	0	0	0	0	0	0	0	0	0	0	0	0	0	0
0	0	0	0	0	0	0	0	0	0	0	0	0	0	0	0	0	0	0	0	0	0	0	0	0	0	0	0	0	0	0
0	0	0	0	0	0	0	0	0	0	0	0	0	0	0	0	0	0	0	0	0	0	0	0	0	0	0	0	0	0	0
0	0	0	0	0	0	0	0	0	0	0	0	0	0	0	0	0	0	0	0	0	0	0	0	0	0	0	0	0	0	0
0	0	0	0	0	0	0	0	0	0	0	0	0	0	0	0	0	0	0	0	0	0	0	0	0	0	0	0	0	0	0
0	0	0	0	0	0	0	0	0	0	0	0	0	0	0	0	0	0	0	0	0	0	0	0	0	0	0	0	0	0	0
0	0	0	0	0	0	0	0	0	0	0	0	0	0	0	0	0	0	0	0	0	0	0	0	0	0	0	0	0	0	0
0	0	0	0	0	0	0	0	0	0	0	0	0	0	0	0	0	0	0	0	0	0	0	0	0	0	0	0	0	0	0
0	0	0	0	0	0	0	0	0	0	0	0	0	0	0	0	0	0	0	0	0	0	0	0	0	0	0	0	0	0	0
0	0	0	0	0	0	0	0	0	0	0	0	0	0	0	0	0	0	0	0	0	0	0	0	0	0	0	0	0	0	0
0	0	0	0	0	0	0	0	0	0	0	0	0	0	0	0	0	0	0	0	0	0	0	0	0	0	0	0	0	0	0
0	0	0	0	0	0	0	0	0	0	0	0	0	0	0	0	0	0	0	0	0	0	0	0	0	0	0	0	0	0	0
0	0	0	0	0	0	0	0	0	0	0	0	0	0	0	0	0	0	0	0	0	0	0	0	0	0	0	0	0	0	0
0	0	0	0	0	0	0	0	0	0	0	0	0	0	0	0	0	0	0	0	0	0	0	0	0	0	0	0	0	0	0
0	0	0	0	0	0	0	0	0	0	0	0	0	0	0	0	0	0	0	0	0	0	0	0	0	0	0	0	0	0	0
0	0	0	0	0	0	0	0	0	0	0	0	0	0	0	0	0	0	0	0	0	0	0	0	0	0	0	0	0	0	0
0	0	0	0	0	0	0	0	0	0	0	0	0	0	0	0	0	0	0	0	0	0	0	0	0	0	0	0	0	0	0
0	0	0	0	0	0	0	0	0	0	0	0	0	0	0	0	0	0	0	0	0	0	0	0	0	0	0	0	0	0	0
0	0	0	0	0	0	0	0	0	0	0	0	0	0	0	0	0	0	0	0	0	0	0	0	0	0	0	0	0	0	0
0	0	0	0	0	0	0	0	0	0	0	0	0	0	0	0	0	0	0	0	0	0	0	0	0	0	0	0	0	0	0
0	0	0	0	0	0	0	0	0	0	0	0	0	0	0	0	0	0	0	0	0	0	0	0	0	0	0	0	0	0	0
0	0	0	0	0	0	0	0	0	0	0	0	0	0	0	0	0	0	0	0	0	0	0	0	0	0	0	0	0	0	0
0	0	0	0	0	0	0	0	0	0	0	0	0	0	0	0	0	0	0	0	0	0	0	0	0	0	0	0	0	0	0
0	0	0	0	0	0	0	0	0	0	0	0	0	0	0	0	0	0	0	0	0	0	0	0	0	0	0	0	0	0	0
0	0	0	0	0	0	0	0	0	0	0	0	0	0	0	0	0	0	0	0	0	0	0	0	0	0	0	0	0	0	0
0	0	0	0	0	0	0	0	0	0	0	0	0	0	0	0	0	0	0	0	0	0	0	0	0	0	0	0	0	0	0
0	0	0	0	0	0	0	0	0	0	0	0	0	0	0	0	0	0	0	0	0	0	0	0	0	0	0	0	0	0	0
0	0	0	0	0	0	0	0	0	0	0	0	0	0	0	0	0	0	0	0	0	0	0	0	0	0	0	0	0	0	0
0	0	0	0	0	0	0	0	0	0	0	0	0	0	0	0	0	0	0	0	0	0	0	0	0	0	0	0	0	0	0
0	0	0	0	0	0	0	0	0	0	0	0	0	0	0	0	0	0	0	0	0	0	0	0	0	0	0	0	0	0	0
0	0	0	0	0	0	0	0	0	0	0	0	0	0	0	0	0	0	0	0	0	0	0	0	0	0	0	0	0	0	0
0	0	0	0	0	0	0	0	0	0	0	0	0	0	0	0	0	0	0	0	0	0	0	0	0	0	0	0	0	0	0
0	0	0	0	0	0	0	0	0	0	0	0	0	0	0	0	0	0	0	0	0	0	0	0	0	0	0	0	0	0	0
0	0	0	0	0	0	0	0	0	0	0	0	0	0	0	0	0	0	0	0	0	0	0	0	0	0	0	0	0	0	0
0	0	0	0	0	0	0	0	0	0	0	0	0	0	0	0	0	0	0	0	0	0	0	0	0	0	0	0	0	0	0
0	0	0	0	0	0	0	0	0	0	0	0	0	0	0	0	0	0	0	0	0	0	0	0	0	0	0	0	0	0	0
0	0	0	0	0	0	0	0	0	0	0	0	0	0	0	0	0	0	0	0	0	0	0	0	0	0	0	0	0	0	0
0	0	0	0	0	0	0	0	0	0	0	0	0	0	0	0	0	0	0	0	0	0	0	0	0	0	0	0	0	0	0
0	0	0	0	0	0	0	0	0	0	0	0	0	0	0	0	0	0	0	0	0	0	0	0	0	0	0	0	0	0	0
0	0	0	0	0	0	0	0	0	0	0	0	0	0	0	0	0	0	0	0	0	0	0	0	0	0	0	0	0	0	0
0	0	0	0	0	0	0	0	0	0	0	0	0	0	0	0	0	0	0	0	0	0	0	0	0	0	0	0	0	0	0
0	0	0	0	0	0	0	0	0	0	0	0	0	0	0	0	0	0	0	0	0	0	0	0	0	0	0	0	0	0	0
0	0	0	0	0	0	0	0	0	0	0	0	0	0	0	0	0	0	0	0	0	0	0	0	0	0	0	0	0	0	0
0	0	0	0	0	0	0	0	0	0	0	0	0	0	0	0	0	0	0	0	0	0	0	0	0	0	0	0	0	0	0
0	0	0	0	0	0	0	0	0	0	0	0	0	0	0	0	0	0	0	0	0	0	0	0	0	0	0	0	0	0	0
0	0	0	0	0	0	0	0	0	0	0	0	0	0	0	0	0	0	0	0	0	0	0	0	0	0	0	0	0	0	0
0	0	0	0	0	0	0	0	0	0	0	0	0	0	0	0	0	0	0	0	0	0	0	0	0	0	0	0	0	0	0
0	0	0	0	0	0	0	0	0	0	0	0	0	0	0	0	0	0	0	0	0	0	0	0	0	0	0	0	0	0	0
0	0	0	0	0	0	0	0	0	0	0	0	0	0	0	0	0	0	0	0	0	0	0	0	0	0	0	0	0	0	0
0	0	0	0	0	0	0	0	0	0	0	0	0	0	0	0	0	0	0	0	0	0	0	0	0	0	0	0	0	0	0
0	0	0	0	0	0	0	0	0	0	0	0	0	0	0	0	0	0	0	0	0	0	0	0	0	0	0	0	0	0	0
0	0	0	0	0	0	0	0	0	0	0	0	0	0	0	0	0	0	0	0	0	0	0	0	0	0	0	0	0	0	0
0	0	0	0	0	0	0	0	0	0	0	0	0	0	0	0	0	0	0	0	0	0	0	0	0	0	0	0	0	0	0
0	0	0	0	0	0	0	0	0	0	0	0	0	0	0	0	0	0	0	0	0	0	0	0	0	0	0	0	0	0	0
0	0	0	0	0	0	0	0	0	0	0	0	0	0	0	0	0	0	0	0	0	0	0	0	0	0	0	0	0	0	0
0	0	0	0	0	0	0	0	0	0	0	0	0	0	0	0	0	0	0	0	0	0	0	0	0	0	0	0	0	0	0
0	0	0	0	0	0	0	0	0	0	0	0	0	0	0	0	0	0	0	0	0	0	0	0	0	0	0	0	0	0	0
0	0	0	0	0	0	0	0	0	0	0	0	0	0	0	0	0	0	0	0	0	0	0	0	0	0	0	0	0	0	0
0	0	0	0	0	0	0	0	0	0	0	0	0	0	0	0	0	0	0	0	0	0	0	0	0	0	0	0	0	0	0
0	0	0	0	0	0	0	0	0	0	0	0	0	0	0	0	0	0	0	0	0	0	0	0	0	0	0	0	0	0	0
0	0	0	0	0	0	0	0	0	0	0	0	0	0	0	0	0	0	0	0	0	0	0	0	0	0	0	0	0	0	0
0	0	0	0	0	0	0	0	0	0	0	0	0	0	0	0	0	0	0	0	0	0	0	0	0	0	0	0	0	0	0
0	0	0	0	0	0	0	0	0	0	0	0	0	0	0	0	0	0	0	0	0	0	0	0	0	0	0	0	0	0	0
0	0	0	0	0	0	0	0	0	0	0	0	0	0	0	0	0	0	0	0	0	0	0	0	0	0	0	0	0	0	0
0	0	0	0	0	0	0	0	0	0	0	0	0	0	0	0	0	0	0	0	0	0	0	0	0	0	0	0	0	0	0
0	0	0	0	0	0	0	0	0	0	0	0	0	0	0	0	0	0	0	0	0	0	0	0	0	0	0	0	0	0	0
0	0	0	0	0	0	0	0	0	0	0	0	0	0	0	0	0	0	0	0	0	0	0	0	0	0	0	0	0	0	0
0	0	0	0	0	0	0	0	0	0	0	0	0	0	0	0	0	0	0	0	0	0	0	0	0	0	0	0	0	0	0
0	0	0	0	0	0	0	0	0	0	0	0	0	0	0	0	0	0	0	0	0	0	0	0	0	0	0	0	0	0	0
0	0	0	0	0	0	0	0	0	0	0	0	0	0	0	0	0	0	0	0	0	0	0	0	0	0	0	0	0	0	0
0	0	0	0	0	0	0	0	0	0	0	0	0	0	0	0	0	0	0	0	0	0	0	0	0	0	0	0	0	0	0
0	0	0	0	0	0	0	0	0	0	0	0	0	0	0	0	0	0	0	0	0	0	0	0	0	0	0	0	0	0	0
0	0	0	0	0	0	0	0	0	0	0	0	0	0	0	0	0	0	0	0	0	0	0	0	0	0	0	0	0	0	0
0	0	0	0	0	0	0	0	0	0	0	0	0	0	0	0	0	0	0	0	0	0	0	0	0	0	0	0	0	0	0
0	0	0	0	0	0	0	0	0	0	0	0	0	0	0	0	0	0	0	0	0	0	0	0	0	0	0	0	0	0	0
0	0	0	0	0	0	0	0	0	0	0	0	0	0	0	0	0	0	0	0	0	0	0	0	0	0	0	0	0	0	0
0	0	0	0	0	0	0	0	0	0	0	0	0	0	0	0	0	0	0	0	0	0	0	0	0	0	0	0	0	0	0
0	0	0	0	0	0	0	0	0	0	0	0	0	0	0	0	0	0	0	0	0	0	0	0	0	0	0	0	0	0	0
0	0	0	0	0	0	0	0	0	0	0	0	0	0	0	0	0	0	0	0	0	0	0	0	0	0	0	0	0	0	0
0	0	0	0	0	0	0	0	0	0	0	0	0	0	0	0	0	0	0	0	0	0	0	0	0	0	0	0	0	0	0
0	0	0	0	0	0	0	0	0	0	0	0	0	0	0	0	0	0	0	0	0	0	0	0	0	0	0	0	0	0	0
0	0	0	0	0	0	0	0	0	0	0	0	0	0	0	0	0	0	0	0	0	0	0	0	0	0	0	0	0	0	0
0	0	0	0	0	0	0	0	0	0	0	0	0	0	0	0	0	0	0	0	0	0	0	0	0	0	0	0	0	0	0
0	0	0	0	0	0	0	0	0	0	0	0	0	0	0	0	0	0	0	0	0	0	0	0	0	0	0	0	0	0	0
0	0	0	0	0	0	0	0	0	0	0	0	0	0	0	0	0	0	0	0	0	0	0	0	0	0	0	0	0	0	0
0	0	0	0	0	0	0	0	0	0	0	0	0	0	0	0	0	0	0	0	0	0	0	0	0	0	0	0	0	0	0
0	0	0	0	0	0	0	0	0	0	0	0	0	0	0	0	0	0	0	0	0	0	0	0	0	0	0	0	0	0	0
0	0	0	0	0	0	0	0	0	0	0	0	0	0	0	0	0	0	0	0	0	0	0	0	0	0	0	0	0	0	0
0	0	0	0	0	0	0	0	0	0	0	0	0	0	0	0	0	0	0	0	0	0	0	0	0	0	0	0	0	0	0
0	0	0	0	0	0	0	0	0	0	0	0	0	0	0	0	0	0	0	0	0	0	0	0	0	0	0	0	0	0	0
0	0	0	0	0	0	0	0	0	0	0	0	0	0	0	0	0	0	0	0	0	0	0	0	0	0	0	0	0	0	0
0	0	0	0	0	0	0	0	0	0	0	0	0	0	0	0	0	0	0	0	0	0	0	0	0	0	0	0	0	0	0
0	0	0	0	0	0	0	0	0	0	0	0	0	0	0	0	0	0	0	0	0	0	0	0	0	0	0	0	0	0	0
0	0	0	0	0	0	0	0	0	0	0	0	0	0	0	0	0	0	0	0	0	0	0	0	0	0	0	0	0	0	0
0	0	0	0	0	0	0	0	0	0	0	0	0	0	0	0	0	0	0	0	0	0	0	0	0	0	0	0	0	0	0
0	0	0	0	0	0	0	0	0	0	0	0	0	0	0	0	0	0	0	0	0	0	0	0	0	0	0	0	0	0	0
0	0	0	0	0	0	0	0	0	0	0	0	0	0	0	0	0	0	0	0	0	0	0	0	0	0	0	0	0	0	0
0	0	0	0	0	0	0	0	0	0	0	0	0	0	0	0	0	0	0	0	0	0	0	0	0	0	0	0	0	0	0
0	0	0	0	0	0	0	0	0	0	0	0	0	0	0	0	0	0	0	0	0	0	0	0	0	0	0	0	0	0	0
0	0	0	0	0	0	0	0	0	0	0	0	0	0	0	0	0	0	0	0	0	0	0	0	0	0	0	0	0	0	0
0	0	0	0	0	0	0	0	0	0	0	0	0	0	0	0	0	0	0	0	0	0	0	0	0	0	0	0	0	0	0
0	0	0	0	0	0	0	0	0	0	0	0	0	0	0	0	0	0	0	0	0	0	0	0	0	0	0	0	0	0	0
0	0	0	0	0	0	0	0	0	0	0	0	0	0	0	0	0	0	0	0	0	0	0	0	0	0	0	0	0	0	0
0	0	0	0	0	0	0	0	0	0	0	0	0	0	0	0	0	0	0	0	0	0	0	0	0	0	0	0	0	0	0
0	0	0	0	0	0	0	0	0	0	0	0	0	0	0	0	0	0	0	0	0	0	0	0	0	0	0	0	0	0	0
0	0	0	0	0	0	0	0	0	0	0	0	0	0	0	0	0	0	0	0	0	0	0	0	0	0	0	0	0	0	0
0	0	0	0	0	0	0	0	0	0	0	0	0	0	0	0	0	0	0	0	0	0	0	0	0	0	0	0	0	0	0
0	0	0	0	0	0	0	0	0	0	0	0	0	0	0	0	0	0	0	0	0	0	0	0	0	0	0	0	0	0	0
0	0	0	0	0	0	0	0	0	0	0	0	0	0	0	0	0	0	0	0	0	0	0	0	0	0	0	0	0	0	0
0	0	0	0	0	0	0	0	0	0	0	0	0	0	0	0	0	0	0	0	0	0	0	0	0	0	0	0	0	0	0
0	0	0	0	0	0	0	0	0	0	0	0	0	0	0	0	0	0	0	0	0	0	0	0	0	0	0	0	0	0	0
0	0	0	0	0	0	0	0	0	0	0	0	0	0	0	0	0	0	0	0	0	0	0	0	0	0	0	0	0	0	0
0	0	0	0	0	0	0	0	0	0	0	0	0	0	0	0	0	0	0	0	0	0	0	0	0	0	0	0	0	0	0
0	0	0	0	0	0	0	0	0	0	0	0	0	0	0	0	0	0	0	0	0	0	0	0	0	0	0	0	0	0	0
0	0	0	0	0	0	0	0	0	0	0	0	0	0	0	0	0	0	0	0	0	0	0	0	0	0	0	0	0	0	0
0	0	0	0	0	0	0	0	0	0	0	0	0	0	0	0	0	0	0	0	0	0	0	0	0	0	0	0	0	0	0
0	0	0	0	0	0	0	0	0	0	0	0	0	0	0	0	0	0	0	0	0	0	0	0	0	0	0	0	0	0	0
0	0	0	0	0	0	0	0	0	0	0	0	0	0	0	0	0	0	0	0	0	0	0	0	0	0	0	0	0	0	0
0	0	0	0	0	0	0	0	0	0	0	0	0	0	0	0	0	0	0	0	0	0	0	0	0	0	0	0	0	0	0
0	0	0	0	0	0	0	0	0	0	0	0	0	0	0	0	0	0	0	0	0	0	0	0	0	0	0	0	0	0	0
0	0	0	0	0	0	0	0	0	0	0	0	0	0	0	0	0	0	0	0	0	0	0	0	0	0	0	0	0	0	0
0	0	0	0	0	0	0	0	0	0	0	0	0	0	0	0	0	0	0	0	0	0	0	0	0	0	0	0	0	0	0
0	0	0	0	0	0	0	0	0	0	0	0	0	0	0	0	0	0	0	0	0	0	0	0	0	0	0	0	0	0	0
0	0	0	0	0	0	0	0	0	0	0	0	0	0	0	0	0	0	0	0	0	0	0	0	0	0	0	0	0	0	0
0	0	0	0	0	0	0	0	0	0	0	0	0	0	0	0	0	0	0	0	0	0	0	0	0	0	0	0	0	0	0
0	0	0	0	0	0	0	0	0	0	0	0	0	0	0	0	0	0	0	0	0	0	0	0	0	0	0	0	0	0	0
0	0	0	0	0	0	0	0	0	0	0	0	0	0	0	0	0	0	0	0	0	0	0	0	0	0	0	0	0	0	0
0	0	0	0	0	0	0	0	0	0	0	0	0	0	0	0	0	0	0	0	0	0	0	0	0	0	0	0	0	0	0
0	0	0	0	0	0	0	0	0	0	0	0	0	0	0	0	0	0	0	0	0	0	0	0	0	0	0	0	0	0	0
0	0	0	0	0	0	0	0	0	0	0	0	0	0	0	0	0	0	0	0	0	0	0	0	0	0	0	0	0	0	0
0	0	0	0	0	0	0	0	0	0	0	0	0	0	0	0	0	0	0	0	0	0	0	0	0	0	0	0	0	0	0
0	0	0	0	0	0	0	0	0	0	0	0	0	0	0	0	0	0	0	0	0	0	0	0	0	0	0	0	0	0	0
0	0	0	0	0	0	0	0	0	0	0	0	0	0	0	0	0	0	0	0	0	0	0	0	0	0	0	0	0	0	0
0	0	0	0	0	0	0	0	0	0	0	0	0	0	0	0	0	0	0	0	0	0	0	0	0	0	0	0	0	0	0
0	0	0	0	0	0	0	0	0	0	0	0	0	0	0	0	0	0	0	0	0	0	0	0	0	0	0	0	0	0	0
0	0	0	0	0	0	0	0	0	0	0	0	0	0	0	0	0	0	0	0	0	0	0	0	0	0	0	0	0	0	0
0	0	0	0	0	0	0	0	0	0	0	0	0	0	0	0	0	0	0	0	0	0	0	0	0	0	0	0	0	0	0
0	0	0	0	0	0	0	0	0	0	0	0	0	0	0	0	0	0	0	0	0	0	0	0	0	0	0	0	0	0	0
0	0	0	0	0	0	0	0	0	0	0	0	0	0	0	0	0	0	0	0	0	0	0	0	0	0	0	0	0	0	0
0	0	0	0	0	0	0	0	0	0	0	0	0	0	0	0	0	0	0	0	0	0	0	0	0	0	0	0	0	0	0
0	0	0	0	0	0	0	0	0	0	0	0	0	0	0	0	0	0	0	0	0	0	0	0	0	0	0	0	0	0	0
0	0	0	0	0	0	0	0	0	0	0	0	0	0	0	0	0	0	0	0	0	0	0	0	0	0	0	0	0	0	0
0	0	0	0	0	0	0	0	0	0	0	0	0	0	0	0	0	0	0	0	0	0	0	0	0	0	0	0	0	0	0
0	0	0	0	0	0	0	0	0	0	0	0	0	0	0	0	0	0	0	0	0	0	0	0	0	0	0	0	0	0	0
0	0	0	0	0	0	0	0	0	0	0	0	0	0	0	0	0	0	0	0	0	0	0	0	0	0	0	0	0	0	0
0	0	0	0	0	0	0	0	0	0	0	0	0	0	0	0	0	0	0	0	0	0	0	0	0	0	0	0	0	0	0
0	0	0	0	0	0	0	0	0	0	0	0	0	0	0	0	0	0	0	0	0	0	0	0	0	0	0	0	0	0	0
0	0	0	0	0	0	0	0	0	0	0	0	0	0	0	0	0	0	0	0	0	0	0	0	0	0	0	0	0	0	0
0	0	0	0	0	0	0	0	0	0	0	0	0	0	0	0	0	0	0	0	0	0	0	0	0	0	0	0	0	0	0
0	0	0	0	0	0	0	0	0	0	0	0	0	0	0	0	0	0	0	0	0	0	0	0	0	0	0	0	0	0	0
0	0	0	0	0	0	0	0	0	0	0	0	0	0	0	0	0	0	0	0	0	0	0	0	0	0	0	0	0	0	0
0	0	0	0	0	0	0	0	0	0	0	0	0	0	0	0	0	0	0	0	0	0	0	0	0	0	0	0	0	0	0
0	0	0	0	0	0	0	0	0	0	0	0	0	0	0	0	0	0	0	0	0	0	0	0	0	0	0	0	0	0	0
0	0	0	0	0	0	0	0	0	0	0	0	0	0	0	0	0	0	0	0	0	0	0	0	0	0	0	0	0	0	0
0	0	0	0	0	0	0	0	0	0	0	0	0	0	0	0	0	0	0	0	0	0	0	0	0	0	0	0	0	0	0
0	0	0	0	0	0	0	0	0	0	0	0	0	0	0	0	0	0	0	0	0	0	0	0	0	0	0	0	0	0	0
0	0	0	0	0	0	0	0	0	0	0	0	0	0	0	0	0	0	0	0	0	0	0	0	0	0	0	0	0	0	0
0	0	0	0	0	0	0	0	0	0	0	0	0	0	0	0	0	0	0	0	0	0	0	0	0	0	0	0	0	0	0
0	0	0	0	0	0	0	0	0	0	0	0	0	0	0	0	0	0	0	0	0	0	0	0	0	0	0	0	0	0	0
0	0	0	0	0	0	0	0	0	0	0	0	0	0	0	0	0	0	0	0	0	0	0	0	0	0	0	0	0	0	0
0	0	0	0	0	0	0	0	0	0	0	0	0	0	0	0	0	0	0	0	0	0	0	0	0	0	0	0	0	0	0
0	0	0	0	0	0	0	0	0	0	0	0	0	0	0	0	0	0	0	0	0	0	0	0	0	0	0	0	0	0	0
0	0	0	0	0	0	0	0	0	0	0	0	0	0	0	0	0	0	0	0	0	0	0	0	0	0	0	0	0	0	0
0	0	0	0	0	0	0	0	0	0	0	0	0	0	0	0	0	0	0	0	0	0	0	0	0	0	0	0	0	0	0
0	0	0	0	0	0	0	0	0	0	0	0	0	0	0	0	0	0	0	0	0	0	0	0	0	0	0	0	0	0	0
0	0	0	0	0	0	0	0	0	0	0	0	0	0	0	0	0	0	0	0	0	0	0	0	0	0	0	0	0	0	0
0	0	0	0	0	0	0	0	0	0	0	0	0	0	0	0	0	0	0	0	0	0	0	0	0	0	0	0	0	0	0
0	0	0	0	0	0	0	0	0	0	0	0	0	0	0	0	0	0	0	0	0	0	0	0	0	0	0	0	0	0	0
0	0	0	0	0	0	0	0	0	0	0	0	0	0	0	0	0	0	0	0	0	0	0	0	0	0	0	0	0	0	0
0	0	0	0	0	0	0	0	0	0	0	0	0	0	0	0	0	0	0	0	0	0	0	0	0	0	0	0	0	0	0
0	0	0	0	0	0	0	0	0	0	0	0	0	0	0	0	0	0	0	0	0	0	0	0	0	0	0	0	0	0	0
0	0	0	0	0	0	0	0	0	0	0	0	0	0	0	0	0	0	0	0	0	0	0	0	0	0	0	0	0	0	0
0	0	0	0	0	0	0	0	0	0	0	0	0	0	0	0	0	0	0	0	0	0	0	0	0	0	0	0	0	0	0
0	0	0	0	0	0	0	0	0	0	0	0	0	0	0	0	0	0	0	0	0	0	0	0	0	0	0	0	0	0	0
0	0	0	0	0	0	0	0	0	0	0	0	0	0	0	0	0	0	0	0	0	0	0	0	0	0	0	0	0	0	0
0	0	0	0	0	0	0	0	0	0	0	0	0	0	0	0	0	0	0	0	0	0	0	0	0	0	0	0	0	0	0
0	0	0	0	0	0	0	0	0	0	0	0	0	0	0	0	0	0	0	0	0	0	0	0	0	0	0	0	0	0	0
0	0	0	0	0	0	0	0	0	0	0	0	0	0	0	0	0	0	0	0	0	0	0	0	0	0	0	0	0	0	0
0	0	0	0	0	0	0	0	0	0	0	0	0	0	0	0	0	0	0	0	0	0	0	0	0	0	0	0	0	0	0
0	0	0	0	0	0	0	0	0	0	0	0	0	0	0	0	0	0	0	0	0	0	0	0	0	0	0	0	0	0	0
0	0	0	0	0	0	0	0	0	0	0	0	0	0	0	0	0	0	0	0	0	0	0	0	0	0	0	0	0	0	0
0	0	0	0	0	0	0	0	0	0	0	0	0	0	0	0	0	0	0	0	0	0	0	0	0	0	0	0	0	0	0
0	0	0	0	0	0	0	0	0	0	0	0	0	0	0	0	0	0	0	0	0	0	0	0	0	0	0	0	0	0	0
0	0	0	0	0	0	0	0	0	0	0	0	0	0	0	0	0	0	0	0	0	0	0	0	0	0	0	0	0	0	0
0	0	0	0	0	0	0	0	0	0	0	0	0	0	0	0	0	0	0	0	0	0	0	0	0	0	0	0	0	0	0
0	0	0	0	0	0	0	0	0	0	0	0	0	0	0	0	0	0	0	0	0	0	0	0	0	0	0	0	0	0	0
0	0	0	0	0	0	0	0	0	0	0	0	0	0	0	0	0	0	0	0	0	0	0	0	0	0	0	0	0	0	0
0	0	0	0	0	0	0	0	0	0	0	0	0	0	0	0	0	0	0	0	0	0	0	0	0	0	0	0	0	0	0
0	0	0	0	0	0	0	0	0	0	0	0	0	0	0	0	0	0	0	0	0	0	0	0	0	0	0	0	0	0	0
[truncated: 1,000 more rows]
