# Supplementary material for: A modified shuffled frog leaping algorithm with inertia weight
Source: Sci Rep. 2024 Feb 20;14:4146. doi: 10.1038/s41598-024-51306-1 (PMC11224354; doi:10.1038/s41598-024-51306-1)
Supplement: Supplementary file 1 — Supplementary Information. [file 41598_2024_51306_MOESM1_ESM.zip › data/F2/MSFLA_Q_9.xls]

## Sheet: Sheet1
0.0242898	-0.262283	-0.0192579	-0.136281	0.0940548	0.0925468	0.293829	-0.149356	-0.0727728	-0.110165	0.216156	0.0463069	0.112142	0.00561381	-0.034176	-0.119171	0.0167534	-0.974466	0.0949464	-0.109953	0.348793	-0.0111621	0.0672552	0.147931	0.860429	-0.211036	0.204195	0.0870075	0.733067	0.37902	6.03441
0.0224258	0.0299752	0.0112447	-0.0141289	0.0561297	0.00263003	-0.0469901	-0.0387512	0.0128864	0.00381257	-0.00991339	0.000488385	0.00189455	0.00133099	-0.00283467	-0.0354148	-0.000851387	0.0162824	-0.0298654	-0.00301856	-0.000677548	-0.0414989	0.0917261	-0.00626707	-0.0128237	0.00047049	0.00644835	-0.00721498	-0.0061284	0.0167447	0.530869
0.000679416	0.00031889	-0.000159984	0.0149743	0.000325117	-0.000282164	-1.14226e-05	-0.00104123	-0.00246318	0.00194718	-0.00201469	0.00113799	-0.000493561	0.000334888	-0.00255952	0.000338901	-0.00141679	-4.41756e-05	-0.00142435	1.92254e-05	0.00461978	-0.00140315	-0.000935291	0.00143416	0.000175785	-0.00267678	0.000475417	0.000752377	0.00478562	-8.8674e-05	0.049334
0.00104278	-8.40093e-05	-2.6455e-05	-2.53926e-05	-0.000104328	1.84404e-05	-4.30043e-05	-9.72153e-05	-2.90356e-05	-0.000467462	0.000132666	-0.000358459	-6.79085e-06	-0.000225123	1.30041e-05	-1.97431e-05	-0.000318224	7.5549e-05	-8.19692e-05	0.000195371	-0.000173047	-0.000256406	2.15335e-05	0.000634949	4.16454e-05	-0.000204793	-0.000123259	9.19357e-05	-8.80133e-06	1.73616e-05	0.00493875
1.43014e-05	-6.69043e-07	-9.2739e-06	-8.75627e-06	-3.21895e-06	7.53818e-07	1.34938e-06	-2.40359e-05	1.07165e-06	3.27036e-07	-0.000103149	-1.66078e-05	8.74958e-06	-1.50162e-05	2.92867e-07	-1.18027e-06	7.98653e-06	1.35329e-06	-2.24357e-05	-1.43342e-05	1.62912e-05	-3.38342e-06	-3.39964e-07	2.14988e-05	1.10764e-07	-5.67491e-06	1.14291e-05	2.37906e-05	-6.93023e-07	-4.40949e-05	0.000382169
4.23634e-07	2.96564e-06	-8.7084e-07	3.75396e-07	2.0124e-06	-2.43811e-06	1.41748e-07	-3.62258e-06	1.68457e-06	5.38666e-08	3.46421e-07	1.39871e-06	1.84783e-06	8.13418e-07	-1.77668e-06	-4.69405e-07	6.50481e-07	5.3499e-07	5.11231e-08	1.85205e-08	3.06967e-06	1.51613e-07	3.6833e-07	-3.6186e-07	-3.92834e-07	-1.19332e-08	-2.44807e-08	1.12988e-07	7.81153e-06	3.18341e-06	3.7985e-05
4.11456e-08	6.79613e-08	-1.33428e-08	-8.72454e-08	9.65235e-08	1.71339e-08	-5.23739e-08	3.3232e-09	-5.37808e-08	-1.14852e-09	3.01817e-08	-2.85689e-07	1.62959e-08	-5.70693e-08	-2.57106e-07	1.85885e-08	-1.91398e-07	-4.25265e-08	-1.32678e-08	-6.87328e-08	-1.19438e-07	-1.7179e-08	-2.47909e-08	1.62608e-09	-2.93094e-08	1.05739e-08	-1.83591e-07	1.4735e-07	1.90146e-07	-1.295e-08	2.15179e-06
6.22818e-11	3.27466e-09	6.68476e-11	-6.04739e-09	1.32703e-09	-8.56706e-09	-6.75982e-09	2.98396e-11	1.27892e-09	-9.6504e-09	3.65641e-09	1.64216e-08	1.14017e-08	1.17174e-08	1.22424e-08	-3.04462e-09	-9.49595e-08	5.31698e-09	2.06731e-10	-4.32806e-11	1.64063e-09	8.02219e-08	5.67793e-08	8.14689e-11	1.88661e-08	9.73388e-09	-2.92022e-09	-8.80146e-09	-1.88451e-09	5.74443e-11	3.77062e-07
-1.16343e-09	-2.67663e-09	-3.44259e-11	4.02468e-09	-1.38268e-09	1.93863e-10	9.13325e-11	-1.54438e-10	2.25937e-10	4.96432e-11	-6.24562e-10	6.07812e-09	-1.79427e-09	-5.92672e-10	5.30745e-09	9.49883e-11	1.78377e-09	-1.14714e-10	-7.68784e-11	2.65485e-09	-2.62192e-10	1.54456e-10	3.40114e-09	-8.4225e-10	7.52063e-11	-2.17331e-10	-7.41695e-11	-2.87528e-10	-2.02736e-10	-9.57007e-11	3.4732e-08
-4.68465e-11	7.26672e-12	1.11668e-11	-2.0284e-10	8.66139e-15	-3.55866e-12	5.77516e-11	-1.28277e-11	-8.82426e-11	-6.12157e-12	1.02845e-11	-4.76009e-11	-8.86707e-12	1.56884e-11	7.30274e-11	3.01312e-11	-1.08524e-11	-5.15864e-11	-1.68169e-11	1.43136e-10	-7.52151e-11	-1.82579e-11	-9.57266e-11	3.27279e-11	-2.93419e-10	1.95117e-12	3.51235e-11	9.76661e-12	-7.98164e-12	1.07469e-10	1.52226e-09
8.56711e-12	1.47173e-11	3.23018e-12	-1.85954e-11	-1.06604e-13	-2.0412e-11	8.21182e-12	-2.26399e-11	4.01048e-12	3.09066e-13	1.07775e-14	2.39564e-12	-5.05902e-13	1.89991e-11	7.39383e-12	2.30072e-11	1.65753e-11	7.55265e-12	-3.61295e-11	1.31166e-11	-5.65553e-13	3.55377e-12	4.44186e-12	-5.7772e-12	-1.79742e-11	-2.45515e-12	1.62921e-11	-3.66064e-12	-2.08329e-12	5.17381e-12	2.88464e-10
-1.50998e-14	-6.19482e-14	9.14026e-13	5.37134e-13	-1.35956e-12	4.85775e-13	9.25454e-13	1.41092e-13	-9.71778e-14	-1.41022e-12	5.36914e-14	1.03037e-13	-3.87426e-13	5.56161e-13	2.13466e-12	-5.30781e-13	1.7929e-12	-1.24067e-13	-3.57531e-14	1.71393e-13	-3.52893e-13	-3.24024e-12	8.58934e-13	-4.20585e-14	-2.35674e-12	3.27835e-13	-1.01065e-13	1.10666e-13	1.84502e-13	6.40687e-13	2.0053e-11
-4.6335e-16	2.23402e-14	4.82489e-14	8.65566e-14	1.21064e-13	1.38241e-13	2.88908e-13	-3.93178e-13	3.03707e-14	1.72513e-14	1.33174e-13	-5.32331e-15	2.41313e-14	1.90416e-14	-5.74655e-15	-2.90659e-14	3.93931e-14	-6.07997e-14	8.685e-14	-1.09136e-13	4.67446e-15	3.19288e-14	7.67319e-15	-2.09705e-14	4.35727e-14	-1.00296e-14	1.45746e-13	2.55319e-13	6.98508e-14	2.33754e-15	2.25139e-12
1.58856e-15	-1.1097e-14	3.14393e-15	2.78018e-15	-1.96617e-15	-9.15342e-16	-6.45997e-15	1.44089e-15	4.26576e-15	-3.85338e-15	3.61538e-15	1.33321e-15	2.7644e-15	1.9904e-15	-1.37121e-15	1.40997e-14	1.86725e-15	3.30855e-16	4.55175e-17	1.41403e-16	-2.4876e-14	-1.12023e-15	-3.45524e-16	-4.86834e-15	-5.78127e-15	-4.55393e-15	-4.56615e-16	-2.95767e-15	-3.12451e-15	8.92005e-16	1.14047e-13
-2.20583e-16	-9.64903e-16	-1.43403e-16	-4.30868e-17	7.30375e-17	-4.51041e-16	1.7563e-17	-7.97133e-18	-1.28157e-16	4.50303e-16	2.47312e-16	2.85169e-17	-7.21285e-16	-2.18177e-15	1.89569e-16	5.44204e-17	1.17195e-17	-6.21565e-17	8.24955e-17	1.53732e-16	-2.91313e-17	1.44964e-16	-1.22981e-16	-7.42123e-16	-7.608e-16	1.53482e-15	2.51365e-16	5.89415e-16	8.20405e-16	1.73808e-15	1.29671e-14
-7.92004e-17	-4.28689e-17	5.76912e-18	2.57391e-16	1.02519e-16	3.24672e-18	2.53643e-17	1.62612e-17	-6.26359e-18	-3.38793e-17	-3.17696e-17	1.38801e-17	-1.84316e-16	-1.41298e-16	-1.81541e-17	4.88776e-18	-1.64804e-17	-1.40021e-18	-9.66875e-18	6.16359e-17	1.88851e-16	-7.21759e-17	6.92086e-17	5.78605e-17	-5.51448e-17	3.34439e-17	-3.05051e-18	-6.73951e-17	6.8548e-17	2.76476e-18	1.6747e-15
6.787e-19	2.72166e-18	3.52626e-20	6.51655e-18	-7.81018e-19	4.38034e-19	-2.32415e-18	5.47638e-18	1.65221e-17	4.16602e-17	-7.03273e-19	7.38809e-18	-4.01647e-19	-3.29852e-18	-1.21255e-17	-3.7297e-18	2.8882e-18	-2.83484e-18	1.27203e-19	-5.35094e-18	8.76469e-18	-3.66124e-18	-2.40006e-18	1.14167e-17	8.30462e-18	1.60118e-19	6.74738e-18	-6.55188e-18	6.08803e-19	-6.89624e-18	1.71514e-16
-8.04004e-21	-5.65743e-19	-3.55938e-19	-2.71165e-18	7.4252e-20	-6.58203e-20	-9.95151e-20	7.82707e-20	4.1376e-20	3.43963e-19	-1.46847e-20	6.40101e-19	4.46643e-20	-5.18536e-20	-3.09395e-19	8.8739e-20	-2.40718e-20	1.02472e-22	-9.47753e-20	-4.41776e-19	-9.57183e-19	-1.78801e-19	-1.8769e-18	3.89293e-19	5.57109e-19	1.28018e-20	-3.65828e-19	8.94026e-19	-4.68417e-19	-3.09367e-20	1.1786e-17
1.3275e-20	-1.87635e-21	7.41185e-21	-1.30078e-19	-1.56959e-20	2.76712e-21	9.23056e-21	1.89156e-20	9.30292e-20	-3.03202e-21	1.65985e-19	5.23823e-20	2.87063e-20	-3.29309e-19	1.96944e-20	1.64743e-19	1.75023e-20	5.79826e-20	1.02221e-21	-1.60473e-21	6.10634e-20	2.68282e-21	2.13428e-20	7.87213e-20	-1.22111e-20	-1.14684e-20	3.90263e-20	2.93633e-20	3.58606e-20	2.57587e-20	1.45174e-18
2.99478e-21	1.30349e-20	3.94579e-21	-5.3209e-21	2.61781e-21	-1.9473e-21	1.06029e-20	1.99706e-22	1.0081e-22	2.06527e-21	-1.5985e-22	-7.25006e-21	-2.33868e-20	-3.21479e-21	-2.37637e-21	2.22697e-21	-3.52038e-21	-1.02463e-21	-5.22769e-22	3.53146e-23	1.20064e-20	1.67198e-21	5.49957e-21	-3.06685e-23	7.15676e-22	-5.0796e-22	6.03564e-21	6.46203e-22	-1.65109e-21	-1.34334e-21	1.16657e-19
3.32047e-23	2.06106e-22	-1.76044e-21	-4.24048e-23	-1.09258e-22	2.22139e-22	1.10155e-22	-1.25683e-22	4.94804e-22	2.10218e-22	-2.1774e-22	-8.20081e-22	-6.48937e-22	-1.56085e-23	-4.86707e-22	3.85137e-23	-1.38006e-21	-2.96868e-22	-5.57143e-22	4.73688e-23	-5.9101e-22	3.71535e-23	-9.10107e-22	2.13457e-22	1.54046e-24	9.56772e-22	-1.77623e-22	-1.75386e-22	7.40073e-23	-7.97029e-24	1.09685e-20
3.51847e-23	-1.66768e-23	-7.60805e-23	9.91511e-24	2.97594e-22	1.6226e-23	1.58371e-23	2.44067e-22	-2.55684e-24	3.23737e-22	2.03841e-23	4.35782e-23	-6.32139e-24	-1.55606e-22	-4.74621e-25	2.70956e-25	-1.07125e-24	-1.16137e-23	1.83931e-24	4.26275e-24	5.31884e-25	-1.17183e-24	-2.83213e-23	5.08999e-24	-3.50186e-24	3.42489e-23	-3.76009e-23	-5.02589e-24	-1.33735e-22	-1.02761e-22	1.63529e-21
3.37681e-24	4.5137e-25	1.96768e-24	3.73979e-24	-5.1154e-24	-6.34415e-24	9.11224e-24	7.44237e-24	2.72128e-25	6.81387e-26	3.75739e-24	6.22188e-24	7.59129e-25	-3.66602e-25	3.5348e-24	-4.38803e-24	2.05424e-25	-3.69213e-25	1.01602e-23	-3.02514e-24	2.11923e-24	-3.05225e-24	-1.88693e-24	1.92059e-24	-5.43279e-25	2.20944e-24	-1.51866e-24	1.94798e-24	1.92808e-24	1.32445e-24	8.91288e-23
3.8604e-26	-4.55496e-27	2.38326e-26	2.37251e-25	1.23602e-25	-8.9203e-27	1.77973e-25	-2.42327e-25	-8.49402e-25	5.12059e-25	-4.13225e-25	-1.90007e-25	2.29235e-25	-8.20366e-26	2.46958e-25	-7.40564e-27	7.16105e-26	-4.57982e-25	6.84251e-26	4.82382e-26	-4.92924e-25	4.58718e-25	4.54808e-26	1.74314e-25	7.85552e-25	-3.43065e-24	2.88972e-25	7.86288e-26	8.07847e-25	-1.79493e-24	1.23917e-23
-4.68144e-26	3.59602e-26	4.00927e-27	1.39694e-26	3.48387e-27	6.04679e-26	1.62458e-26	-1.11851e-25	-3.72966e-26	-1.22179e-26	-3.15158e-27	7.93079e-28	1.12345e-25	-4.04946e-27	-6.85012e-27	-2.07999e-26	-3.25915e-27	3.1374e-26	-5.91136e-26	4.51228e-27	-1.33232e-25	1.26626e-26	-5.07817e-26	-8.88588e-27	-3.10952e-27	1.4172e-26	-6.03155e-27	4.28676e-28	2.83093e-26	-1.73546e-26	8.63533e-25
-2.64619e-27	6.56693e-27	-2.59786e-27	-2.65324e-28	-5.0961e-27	6.14642e-28	3.07592e-27	4.93889e-27	-1.89701e-28	1.58851e-27	2.15452e-28	-4.33222e-28	-7.99671e-27	-1.55173e-26	1.81571e-28	4.98925e-29	-3.52542e-28	-4.54557e-27	1.31079e-28	1.80284e-27	1.36868e-27	5.6518e-28	7.75273e-27	-6.12562e-28	-4.21188e-29	1.19117e-27	8.91728e-27	5.99367e-28	-1.12027e-26	2.32764e-27	9.33857e-26
-1.18894e-30	-5.46464e-29	-6.62286e-29	-1.45161e-28	-5.55287e-29	-1.74846e-28	1.15371e-28	2.33224e-29	-1.37839e-29	4.62383e-29	4.25524e-29	-1.19265e-28	-1.97978e-29	-6.78868e-29	9.87526e-28	-9.45583e-29	3.11016e-28	-7.43022e-28	-1.20379e-29	-3.78236e-30	-7.52384e-29	-2.15832e-29	1.11143e-30	-1.07155e-28	-3.3597e-28	4.78308e-29	1.55508e-29	-2.61397e-27	-2.41576e-28	-4.69978e-29	6.60474e-27
-1.38028e-29	-4.63854e-30	1.70946e-29	-2.70376e-29	1.08756e-29	-2.26901e-29	3.14007e-29	-5.62432e-31	1.702e-30	2.1982e-30	-2.94462e-29	6.33213e-30	1.7017e-30	1.4591e-29	-5.58296e-29	2.91974e-30	4.12398e-30	-6.93867e-30	2.23434e-29	1.58973e-28	1.71102e-31	3.94175e-30	-3.0332e-30	3.78039e-30	6.84033e-30	-2.77758e-29	6.45245e-31	-4.35157e-29	-8.27532e-29	-4.80727e-30	6.12466e-28
2.06303e-31	2.62569e-31	-2.29104e-31	-7.99173e-31	1.39229e-30	-9.89877e-30	-1.95345e-30	9.04961e-31	-3.76367e-30	-2.19988e-30	-7.46542e-31	2.94218e-31	-1.05462e-30	4.62175e-31	-2.47591e-30	8.693e-31	5.82853e-31	3.86635e-31	-6.55601e-31	7.62973e-32	1.24877e-29	2.06351e-29	2.12151e-31	-4.2144e-30	-1.34891e-31	8.87275e-31	2.7858e-30	4.27357e-30	-7.49582e-31	-5.29689e-31	7.61245e-29
4.55008e-32	8.84711e-32	-3.02949e-32	-2.83057e-31	-9.88505e-34	-5.69845e-32	-2.32249e-31	7.83587e-31	1.34436e-31	2.19817e-31	2.77748e-32	2.75853e-31	-1.71701e-32	1.00845e-31	-4.95101e-32	-5.22836e-31	1.09316e-32	-3.34156e-31	-2.38268e-31	3.91157e-32	-9.65315e-31	-2.08066e-31	-2.09483e-32	-2.33095e-31	1.56873e-32	6.37422e-32	-8.84053e-32	7.4206e-33	3.3327e-33	2.32214e-31	5.33007e-30
1.19854e-31	5.00272e-32	-1.57116e-32	1.77934e-33	5.33331e-32	-3.21538e-33	2.69092e-33	-1.29895e-32	-7.22198e-32	4.47906e-33	-2.17156e-32	-2.81945e-33	1.1121e-32	4.3085e-32	-1.36744e-32	7.53403e-34	7.21036e-33	2.68527e-33	-2.1239e-32	-2.92808e-33	-1.21387e-32	-2.32817e-33	-2.78529e-32	-5.05041e-32	-2.90285e-33	3.69586e-32	-2.78044e-33	9.23643e-33	1.49946e-32	7.12719e-33	6.30355e-31
9.92115e-34	3.32197e-33	-1.82961e-33	-4.50246e-34	-7.96557e-33	1.34863e-33	2.95425e-33	8.7606e-34	1.02399e-33	-3.05052e-33	-1.35139e-33	2.21966e-34	-5.56999e-34	-5.0944e-34	5.49331e-34	-5.84244e-34	2.94812e-34	-3.92548e-34	3.77836e-34	2.51033e-33	-1.24062e-33	1.39942e-33	-5.15264e-34	-5.43636e-34	3.03589e-35	1.51534e-33	-5.5706e-34	2.34272e-34	-2.52302e-34	-1.54315e-34	3.76044e-32
5.51087e-35	1.48728e-34	-1.35444e-35	4.82444e-35	5.11291e-34	-3.04749e-35	1.22272e-34	-8.83564e-36	4.51709e-35	-1.53037e-34	-3.2823e-34	2.22518e-34	-1.76139e-34	5.80076e-35	3.03513e-34	6.27548e-35	-6.14495e-36	3.89149e-35	1.46191e-35	-8.48297e-34	-2.97908e-35	4.70287e-35	-1.04901e-35	-7.70846e-35	3.80217e-35	2.96002e-34	-1.44944e-35	-1.02323e-34	-6.92474e-34	1.61605e-35	4.51972e-33
-7.75307e-36	5.03406e-36	-1.07149e-35	-3.4636e-36	-2.81094e-35	1.00032e-35	-1.29305e-35	-6.14206e-37	-2.00647e-35	-5.95668e-36	4.71975e-36	-1.27028e-35	-4.50056e-36	-3.49389e-36	5.43412e-36	2.53282e-36	7.66792e-37	6.59724e-35	-1.67156e-35	9.35184e-37	4.40503e-35	-1.81566e-35	-1.83703e-35	6.18434e-36	2.14434e-36	6.90861e-36	1.50939e-35	-7.1568e-35	2.2971e-35	-1.49684e-35	4.42834e-34
2.28037e-36	1.34895e-38	1.89124e-37	8.56502e-37	9.58325e-37	-3.34925e-37	-8.66478e-36	-8.62248e-36	-4.82575e-37	-4.46815e-36	5.0887e-37	2.83125e-36	4.83855e-37	2.68586e-37	5.93638e-37	-5.04132e-36	-2.01894e-37	1.74364e-37	2.8571e-37	1.89793e-37	-6.87083e-36	-5.18301e-37	5.35367e-37	-1.7792e-36	-3.22753e-37	1.14465e-36	-2.76743e-38	1.22435e-36	-2.29436e-36	6.49471e-36	5.86622e-35
6.06489e-37	-3.27177e-38	2.70152e-37	2.08082e-37	8.42906e-39	4.10148e-38	1.91963e-38	-1.30946e-37	1.62233e-37	-3.09445e-39	-3.94687e-37	-2.10591e-39	1.08305e-37	4.79258e-37	9.05574e-38	-1.76279e-38	5.18154e-38	1.37777e-38	4.28575e-37	-2.00038e-37	2.95989e-38	-4.81727e-38	-1.42866e-37	9.55927e-38	5.86361e-38	-2.60368e-38	6.47803e-37	-3.49471e-38	2.5289e-38	-3.27775e-38	4.41082e-36
2.59626e-38	-1.4443e-38	1.4381e-40	-2.00551e-39	9.53151e-41	-1.05393e-38	3.39971e-39	-1.46967e-38	1.73162e-38	-9.21449e-39	5.43501e-39	-2.40653e-38	-1.62058e-38	-1.18801e-39	-2.50395e-39	1.04519e-39	-2.43641e-39	-3.80169e-39	5.38876e-39	1.60007e-39	-3.21347e-38	1.1688e-38	-9.91838e-39	-7.82961e-39	9.24211e-40	-6.19562e-38	-2.79763e-40	-6.65757e-39	8.98185e-39	7.18339e-38	3.73691e-37
1.49075e-39	-3.1961e-40	3.12545e-40	-4.53368e-40	4.72411e-40	-7.60994e-41	-1.03517e-41	-2.75182e-40	1.82096e-39	-1.13779e-39	8.54813e-40	-5.29999e-42	-1.13981e-39	1.15849e-40	4.38038e-39	-9.79264e-41	1.12776e-39	6.63611e-40	2.14955e-39	3.41958e-39	-9.19513e-40	7.77379e-41	-1.688e-39	4.39298e-41	-9.17369e-41	2.55746e-40	-2.22192e-40	-1.8463e-39	-1.86865e-39	5.90123e-40	2.79276e-38
-2.90252e-41	5.48526e-40	3.38787e-40	-2.52416e-40	3.18394e-42	3.78197e-41	7.2043e-41	-4.56503e-41	-1.75932e-41	-2.82494e-41	6.46237e-41	-1.00625e-40	-2.72994e-41	6.0772e-41	2.2931e-42	5.80842e-42	1.77239e-40	-1.6361e-41	-2.73326e-40	-7.59808e-41	-1.04463e-40	-6.35192e-41	-7.18964e-41	-3.30785e-42	8.65129e-41	1.67326e-41	-8.11364e-41	7.05117e-41	5.98205e-41	3.44942e-41	2.77002e-39
-6.94534e-42	2.42001e-42	1.74906e-42	3.14588e-42	-8.02711e-42	-6.11877e-42	-1.59248e-41	-3.3432e-41	-4.83821e-41	2.25221e-41	4.22947e-42	-1.50225e-41	-3.83258e-41	-2.52213e-41	-4.49574e-42	-5.66967e-42	-2.84296e-42	3.61209e-43	-2.71176e-43	9.08487e-42	1.83118e-41	6.07107e-42	-5.05059e-42	3.3953e-42	6.15753e-41	-2.56591e-41	1.97894e-42	1.00963e-41	1.51418e-42	-3.3414e-42	3.91186e-40
-1.64539e-43	-2.67203e-43	4.89717e-43	-8.663e-44	-1.49098e-42	2.86591e-42	4.77723e-43	-2.35576e-42	-8.26508e-44	4.44237e-43	-2.10045e-42	8.66531e-43	-3.13059e-42	-1.6559e-42	1.3173e-43	-1.57454e-43	-2.47091e-43	1.78111e-43	3.26692e-44	3.97683e-42	-2.79914e-44	1.68993e-42	-7.94221e-44	9.43832e-43	2.07686e-43	-2.92592e-44	-3.38117e-44	2.48492e-43	5.53337e-43	2.77634e-42	2.77928e-41
-7.59716e-44	1.95091e-44	9.08809e-44	1.23444e-44	1.65874e-43	-1.25305e-44	2.86785e-43	-9.07421e-44	4.39036e-44	7.23945e-44	7.33667e-45	1.49834e-44	-6.47705e-44	1.38911e-44	1.36627e-44	2.26374e-43	2.67534e-44	2.23168e-43	1.23104e-43	2.54331e-44	-2.6065e-43	2.50137e-43	1.2336e-43	4.51001e-45	-1.78074e-44	-3.44637e-45	2.44629e-44	-1.47949e-43	4.31081e-44	4.21061e-44	2.52795e-42
-7.43098e-45	-2.54431e-45	-9.77029e-46	1.46332e-44	8.00632e-45	3.40775e-45	-3.75124e-44	-1.61109e-45	3.88093e-44	1.46592e-45	-4.84768e-44	-1.52587e-44	-5.60451e-45	1.7467e-45	2.77797e-45	-3.36163e-45	-7.46635e-45	1.25525e-45	1.89622e-45	-8.90996e-45	9.53906e-45	-1.60403e-44	1.06557e-44	-3.83584e-46	-4.52955e-45	-6.03873e-45	6.87331e-45	8.05463e-46	-3.77634e-45	7.45352e-46	2.7254e-43
-6.17838e-46	-6.1007e-46	-1.11314e-45	-3.52651e-47	7.3967e-46	1.61234e-45	-3.44523e-46	-5.39892e-47	8.21487e-46	2.41367e-45	7.60332e-46	-3.77854e-45	5.69523e-46	-8.20035e-46	1.47645e-46	7.6956e-46	1.96017e-45	-4.37391e-48	2.32132e-46	1.57091e-45	3.46865e-45	4.51304e-46	1.71194e-46	5.66755e-47	1.92893e-46	9.66053e-47	-1.60567e-46	-7.61055e-46	-1.30221e-45	-8.87706e-46	2.65241e-44
2.59444e-47	1.10493e-46	-6.4369e-47	7.11039e-50	2.77328e-46	8.0876e-47	5.81358e-48	1.72191e-46	1.0507e-46	2.61375e-46	1.16688e-47	-1.67655e-47	2.23803e-47	-1.15413e-47	-2.91054e-47	-4.51347e-47	-2.30724e-46	1.168e-46	6.36297e-48	7.39672e-48	2.64919e-46	4.31907e-47	-4.88398e-48	1.23012e-46	3.52586e-48	-7.83878e-47	-1.27762e-47	1.8881e-47	-1.12728e-47	5.96979e-48	2.16823e-45
-9.59385e-50	5.11443e-48	-1.43373e-47	1.63589e-47	6.45359e-49	3.10144e-48	-2.7465e-47	1.49116e-47	-4.05256e-49	-1.80673e-48	-3.0524e-48	3.97273e-48	-8.35812e-49	-1.10445e-48	2.74463e-49	-2.71572e-48	-1.8649e-49	-6.85226e-48	-7.04125e-48	-2.16937e-47	8.00382e-48	2.57587e-48	-1.03995e-47	1.20498e-48	1.75416e-48	-1.50314e-47	6.95431e-49	-3.68522e-48	4.90073e-48	1.89836e-48	1.82121e-46
2.11861e-49	2.65357e-49	-1.0323e-49	4.27315e-49	3.33285e-49	1.39644e-48	-7.55537e-50	3.75454e-49	-1.33081e-48	3.47084e-49	8.20386e-49	-5.02625e-49	-3.10027e-48	-3.48134e-49	-2.29171e-49	5.1214e-49	-5.62662e-49	-8.35489e-50	-1.42246e-48	-1.3624e-48	8.00776e-49	6.0743e-49	3.89431e-50	4.21066e-49	-6.38289e-49	-5.63473e-49	2.45856e-50	1.20955e-49	-5.73081e-50	-1.21489e-48	1.82979e-47
-6.22195e-50	-1.41725e-51	-2.74754e-49	-2.67838e-50	6.03318e-50	8.54828e-50	1.78209e-49	-7.16627e-50	-3.83379e-51	1.74343e-51	-3.53528e-50	1.85366e-50	-4.89781e-49	3.55367e-50	-2.48201e-54	1.38358e-50	9.00104e-50	-1.69447e-50	-9.24256e-50	-3.87945e-49	-5.09072e-51	-6.34132e-51	4.1779e-50	1.62695e-49	-2.62429e-50	-5.7626e-51	1.20172e-51	-1.58808e-50	-1.01171e-51	3.61705e-49	2.57452e-48
1.98905e-51	7.81838e-51	-5.66697e-52	1.20144e-51	-9.21643e-52	8.99363e-51	2.39573e-51	2.26047e-51	-1.48671e-51	-3.52757e-52	2.15652e-53	-9.70627e-52	-5.98955e-51	8.76542e-51	3.57115e-51	5.26695e-52	1.04075e-50	1.2119e-51	-3.00991e-52	-1.26002e-51	-8.71094e-52	-1.03061e-50	-2.24129e-50	4.7022e-51	-6.54941e-51	-1.10774e-50	2.51937e-51	-2.51792e-51	-2.25101e-51	-1.01137e-50	1.34333e-49
6.46732e-52	3.82601e-52	5.96675e-52	-6.95427e-52	-1.34967e-51	6.97051e-53	1.69986e-51	1.29393e-51	-5.09408e-51	2.84982e-52	-2.39595e-52	-1.88296e-53	5.36276e-53	-1.25244e-51	1.02082e-54	-5.34251e-52	-7.04859e-53	6.90591e-52	4.69579e-53	6.47279e-52	-1.20245e-52	-2.61852e-54	-7.74117e-52	3.86174e-52	-3.88339e-52	-1.52268e-52	9.26021e-52	3.08124e-52	-4.87566e-52	2.14738e-52	1.9429e-50
6.97699e-53	-7.45268e-53	2.48202e-54	-2.94389e-54	3.93603e-54	-1.02419e-52	3.19911e-52	-9.21836e-53	-1.28226e-53	6.42327e-54	1.49575e-54	-1.17558e-53	-4.74155e-54	1.37763e-54	9.39556e-53	9.65456e-54	5.78393e-53	-2.70494e-53	4.5867e-53	2.13429e-54	1.15475e-54	3.99655e-53	-2.04839e-54	5.61761e-53	-1.85709e-52	-6.62991e-54	3.45864e-52	-1.56582e-53	-1.71635e-54	3.12419e-53	1.62945e-51
-4.8835e-55	-3.47019e-55	-9.15226e-55	1.70384e-53	-2.6753e-54	4.64735e-56	-1.55224e-53	-4.44511e-54	-1.09874e-53	2.73203e-54	2.1038e-55	2.05356e-53	-6.87534e-55	1.5797e-53	1.05786e-54	-3.17392e-55	-2.63106e-54	-7.29252e-54	4.9784e-54	-8.66334e-56	-1.38015e-53	-7.74218e-54	-8.24865e-55	-4.68086e-55	1.57359e-54	3.07265e-55	3.34755e-54	4.17361e-54	1.51045e-53	-2.27028e-57	1.56138e-52
9.89959e-56	-7.82219e-57	-5.68949e-56	1.40005e-55	1.93055e-54	6.0207e-55	1.66877e-55	2.01558e-55	5.9229e-56	-3.94454e-55	5.96148e-56	-5.14932e-55	4.11833e-56	1.15163e-54	-4.41706e-55	3.79743e-55	-6.79807e-55	7.4299e-56	1.44058e-55	-2.23114e-56	1.60186e-55	1.03476e-54	-4.39681e-55	-2.80518e-55	-1.75175e-55	9.05951e-55	-1.56568e-54	4.9568e-55	1.64464e-55	-1.03326e-54	1.34231e-53
9.05587e-57	-5.47744e-58	5.62271e-56	-8.65885e-57	2.65631e-56	-2.14071e-56	1.95275e-56	5.8437e-56	9.72936e-58	-1.26784e-55	3.51989e-57	3.29505e-56	-1.29028e-56	9.17991e-57	-4.85105e-56	1.67497e-56	-6.75138e-56	-1.2759e-55	-3.19864e-56	-1.08152e-55	1.70299e-56	-2.50776e-57	7.77058e-57	2.9357e-56	-4.37563e-58	9.82932e-56	1.18378e-56	1.47621e-56	-1.65168e-56	4.6482e-57	9.90397e-55
-3.27368e-57	-8.60236e-58	1.76395e-57	2.46737e-57	1.40384e-58	5.9327e-58	1.13476e-57	-1.42694e-56	1.46169e-57	3.5216e-58	2.08349e-57	7.67678e-57	8.39397e-58	-1.38434e-57	-2.83661e-57	1.46568e-57	1.87693e-57	-3.97106e-58	-3.57343e-58	-1.37361e-57	1.46891e-57	-1.85384e-58	-1.2874e-56	-9.68169e-57	1.5986e-58	-2.90192e-58	-9.05429e-58	8.20829e-57	6.36113e-57	4.10419e-57	9.08472e-56
8.52485e-61	-1.04808e-58	-2.15457e-58	-2.33053e-58	-1.33593e-59	-1.16655e-58	-8.8135e-60	-2.42268e-59	1.45306e-59	1.00546e-58	-2.02204e-58	4.60247e-58	-6.03778e-58	1.09964e-57	-8.02156e-60	2.59153e-57	2.93086e-57	-1.07779e-57	6.27042e-59	4.84496e-58	-3.1684e-57	4.70672e-59	-9.47015e-59	-6.82601e-58	6.61382e-58	5.38476e-59	-1.71219e-59	-3.66539e-59	5.93515e-58	-2.27837e-58	1.59367e-56
1.81464e-60	-2.48196e-59	6.79201e-59	-7.20044e-59	-1.66517e-60	3.6306e-59	4.7834e-60	-2.76191e-60	-8.81262e-60	-2.96194e-60	-1.12977e-60	-5.98457e-59	-2.73326e-58	9.05981e-59	5.09947e-59	9.01114e-60	6.76004e-60	3.0241e-59	5.85856e-59	-7.20074e-59	1.47085e-60	6.20754e-59	-2.11206e-59	5.82762e-60	2.60405e-59	-1.70619e-59	-9.93972e-60	7.50571e-60	-2.54702e-59	1.5364e-59	1.06823e-57
-7.39013e-61	-3.95003e-61	-1.15973e-60	-1.72288e-59	-1.78658e-60	1.5441e-60	-3.194e-61	1.62245e-60	1.41834e-60	9.39367e-61	7.89915e-60	7.78126e-60	3.0842e-61	-7.39e-60	6.60628e-61	6.95487e-61	-1.40737e-60	-5.63005e-60	1.37018e-60	5.77958e-60	-3.84791e-61	1.54057e-61	-1.24214e-60	-2.52446e-60	-1.39774e-60	2.71723e-61	4.5211e-60	2.61799e-60	-8.87831e-61	1.5554e-60	8.16321e-59
1.76673e-61	-9.28263e-62	-3.90229e-61	-3.6533e-61	1.94733e-61	-6.34033e-61	1.12348e-61	2.15372e-61	-1.6181e-60	-2.27704e-62	-9.81781e-62	-1.51061e-60	-2.85318e-63	-4.70782e-61	-2.47211e-61	4.75176e-63	-1.68264e-62	-3.14898e-62	2.69647e-61	-5.88835e-61	3.26624e-61	1.02834e-62	7.82979e-61	-4.68543e-62	-8.76525e-62	-1.38405e-61	1.08271e-61	2.75435e-61	2.67807e-62	2.10584e-61	9.07747e-60
-7.17423e-63	5.52911e-63	4.94722e-63	5.52815e-64	1.5663e-63	4.26827e-62	-2.12562e-62	3.24314e-62	5.32195e-63	3.60404e-63	2.22601e-62	-1.14475e-62	-1.42357e-62	2.69276e-63	4.82935e-62	1.39608e-63	1.73177e-62	-2.20736e-62	8.04716e-62	2.2614e-62	8.4894e-63	2.87721e-62	-4.30646e-62	-2.47686e-63	-4.87488e-63	-9.07918e-64	2.48224e-62	-9.42081e-63	-8.28137e-62	1.23517e-63	5.74746e-61
7.21254e-64	4.40236e-63	6.09896e-64	2.1451e-63	-1.01586e-63	-1.49536e-63	-3.34493e-63	-8.18542e-65	8.59881e-64	6.27937e-64	9.96188e-64	8.48036e-63	-1.5514e-64	8.40299e-63	1.23509e-62	2.78871e-64	-8.1934e-65	-3.84764e-64	-1.33591e-63	1.39359e-63	3.14476e-65	2.74723e-64	4.58092e-64	2.14501e-63	2.35656e-63	9.94551e-63	5.09067e-64	-4.61263e-64	2.85418e-63	2.02774e-64	6.84037e-62
1.26891e-65	4.63543e-65	3.56735e-66	4.38101e-64	-4.58095e-64	3.16e-65	-1.87851e-64	1.85364e-65	-8.19236e-65	-1.10492e-63	1.0361e-64	1.42068e-67	-6.54657e-65	-5.95612e-65	9.69647e-65	1.36157e-64	-1.55547e-65	1.54224e-64	-9.83064e-64	-4.63917e-64	-7.34027e-66	-7.25342e-66	1.25582e-64	-1.40109e-64	2.91442e-64	-1.08008e-65	7.28406e-64	-1.77235e-64	-7.52239e-65	5.16676e-65	6.07736e-63
1.65207e-66	-1.40196e-67	-7.36464e-67	-5.3961e-66	-4.96142e-67	-2.5809e-66	4.77219e-65	1.93123e-66	-6.98607e-66	4.51544e-66	2.41234e-65	-3.88662e-65	-1.38894e-66	-1.30202e-66	-1.35324e-66	5.02941e-66	5.91097e-66	1.79843e-64	8.19394e-66	3.23819e-65	-4.14757e-66	4.12025e-67	-6.23917e-66	-4.66233e-66	3.18211e-65	7.1265e-65	2.68097e-68	-1.37514e-66	-5.28052e-66	4.6205e-66	5.004e-64
-3.59151e-66	1.68557e-66	-4.88709e-67	8.37728e-68	-1.88429e-65	7.71932e-68	1.28802e-67	-3.1914e-66	-6.53502e-67	-1.91864e-66	2.47809e-66	-1.04971e-67	2.42073e-66	1.85239e-69	-3.35574e-66	1.19718e-67	-2.7033e-66	6.27357e-67	-1.1936e-66	1.74266e-67	5.69157e-67	-7.84884e-67	1.63443e-67	-3.38522e-67	1.1485e-67	3.43433e-66	-5.96119e-68	-1.67394e-66	-4.82914e-67	-1.40081e-66	5.28641e-65
-8.61266e-68	1.57774e-67	3.48437e-67	2.64833e-68	4.55713e-67	6.33522e-68	-9.09922e-68	1.18268e-67	3.13789e-67	-1.89334e-68	3.3683e-68	-1.01595e-67	6.83775e-68	1.07708e-68	-1.33308e-68	9.93369e-68	-3.63307e-67	3.41792e-68	3.25539e-67	-4.30237e-68	-1.78079e-68	1.37524e-68	7.67046e-68	-6.68019e-67	-9.95635e-68	-2.98212e-67	1.39105e-67	1.9782e-67	-3.49175e-67	4.87545e-68	4.68193e-66
2.19917e-69	1.77461e-69	8.99534e-69	-1.69281e-69	1.80748e-69	-6.52158e-69	6.38141e-69	-2.10415e-68	-3.56849e-69	2.61212e-69	-5.32036e-69	-1.84788e-68	9.2393e-69	2.36233e-69	-7.64585e-69	1.53335e-68	1.87093e-69	-2.56831e-68	9.08357e-70	1.89024e-68	2.05049e-68	-4.97545e-70	8.84352e-68	2.58938e-69	-1.09796e-68	1.68434e-68	4.10968e-69	-3.07032e-70	-1.74131e-69	1.50824e-68	3.2343e-67
-9.69841e-71	-1.42718e-69	-1.01488e-69	-1.44989e-70	-8.08891e-70	1.89383e-69	1.98492e-70	2.83625e-69	-4.61929e-71	7.64545e-69	1.46292e-69	-1.41842e-69	8.00052e-71	-2.72862e-69	8.18137e-70	-3.1184e-69	4.82579e-70	3.84283e-69	3.5113e-71	2.34471e-70	-3.68893e-69	2.89761e-71	1.93863e-69	-6.42623e-70	-1.3271e-69	-2.8072e-70	1.18401e-69	3.4653e-70	-9.2924e-70	1.02894e-69	4.17303e-68
6.11874e-73	6.06864e-71	9.45518e-72	3.25134e-70	-2.0741e-70	-1.25858e-70	3.98205e-70	1.28131e-71	-1.05203e-71	8.90988e-71	-8.56268e-71	3.57106e-70	-1.04002e-70	-1.74438e-71	1.4516e-71	-2.25707e-71	8.31697e-71	1.41416e-71	7.32846e-72	-2.01041e-71	5.46786e-71	1.07606e-69	1.48483e-70	-3.75362e-71	-1.00301e-70	9.22912e-70	6.35735e-72	-1.91761e-70	9.84297e-72	3.75225e-72	4.51749e-69
-4.60405e-72	-7.17531e-72	3.72258e-72	7.48569e-72	-1.13231e-72	9.37106e-72	1.57037e-70	-2.822e-72	2.15355e-71	-1.41954e-71	8.76959e-72	6.20295e-72	1.49888e-71	-4.71504e-72	-2.67564e-71	-7.77236e-72	-7.46134e-73	3.35548e-72	-1.82896e-71	1.59004e-72	8.50187e-72	-6.27827e-72	2.67471e-71	4.68102e-73	-4.66308e-72	5.23134e-72	1.69329e-72	-7.62129e-72	-6.88647e-72	-5.51924e-72	3.95877e-70
7.64802e-73	-6.4129e-73	-1.89278e-72	-3.02648e-73	9.82066e-74	3.92397e-73	3.70265e-72	6.9456e-72	9.02122e-74	1.11042e-73	-2.92408e-72	1.67391e-72	-1.17565e-72	-4.03948e-72	-2.84958e-74	4.62651e-72	-4.90287e-74	1.99703e-73	-1.53701e-73	-4.61559e-73	-1.76602e-73	7.76791e-74	7.46321e-73	-5.34523e-74	-6.35827e-74	-6.35198e-73	1.23728e-73	-2.4591e-72	3.32714e-72	1.05523e-73	3.80421e-71
-8.49791e-74	-2.75454e-74	-8.36697e-74	1.00363e-75	-1.13654e-74	-5.08011e-75	2.63871e-74	-2.15407e-74	8.99992e-74	-1.37335e-73	6.18447e-73	2.33291e-74	4.24674e-75	8.48456e-74	-7.48304e-74	9.46239e-75	2.50711e-74	-4.6938e-73	5.04409e-73	4.27216e-74	5.69159e-75	1.52717e-73	3.61944e-73	1.68286e-74	-3.18616e-75	5.14912e-74	-1.59265e-74	2.56212e-73	4.81176e-74	-2.42569e-73	3.50033e-72
1.463e-74	-1.45576e-74	-3.9783e-75	-8.27414e-75	3.84791e-75	-1.29951e-75	7.1176e-75	5.67019e-75	3.15996e-74	6.20555e-75	5.33638e-75	1.10755e-75	-4.99533e-74	6.38831e-74	1.81806e-75	2.06727e-74	-1.96326e-75	7.55e-75	-3.23162e-76	-1.46688e-74	3.28215e-75	5.73469e-75	2.51654e-74	1.03383e-74	8.48524e-75	8.0194e-75	1.06695e-74	-3.07324e-75	-9.20184e-75	-2.48327e-74	3.73259e-73
-1.49423e-75	1.29473e-76	-3.95628e-75	3.45651e-76	-2.28073e-75	1.29962e-75	-1.50044e-76	-2.21754e-76	-1.01845e-75	8.92296e-76	-1.23056e-75	7.39095e-76	4.55033e-76	-7.9944e-76	3.57978e-77	-2.72484e-76	4.7844e-75	4.76854e-77	1.10801e-75	-1.98885e-75	-1.31624e-75	1.8735e-76	-4.29441e-76	-9.84064e-77	-9.31024e-76	-2.29833e-76	5.27475e-77	-5.0002e-77	-7.20555e-76	-7.43932e-76	2.80094e-74
-7.86538e-78	2.47942e-77	-4.12287e-77	6.82589e-77	4.5308e-78	9.64808e-77	-1.9424e-77	-2.59001e-77	-7.46658e-78	-6.02683e-77	1.91776e-78	-3.09858e-77	-1.49647e-76	2.00137e-77	-9.10969e-77	-1.82391e-78	-3.74509e-76	-1.34767e-76	2.30955e-76	2.07493e-77	1.98963e-77	-3.36146e-77	2.12076e-77	-1.54025e-76	-7.26602e-77	-4.29141e-77	3.75836e-76	-3.65715e-76	6.06463e-76	-4.40563e-78	3.10942e-75
-1.5071e-78	1.68912e-78	2.45671e-78	7.67635e-77	-1.16098e-80	-4.37096e-78	2.00487e-78	-2.86669e-77	7.4232e-78	-1.95356e-77	5.08833e-78	2.57083e-77	-1.09127e-77	1.52202e-77	1.35416e-79	1.53672e-78	-2.73715e-79	1.03427e-77	-1.73335e-78	-2.85331e-78	-4.16666e-78	3.4437e-78	1.24913e-78	-1.24836e-77	7.39533e-78	-7.6762e-78	-1.40728e-77	3.18183e-78	-3.04564e-79	-8.5759e-78	2.80784e-76
-2.34615e-79	-6.64041e-79	-6.06257e-80	9.88054e-79	-2.25666e-78	3.57659e-80	-3.49955e-79	-2.67141e-80	-2.77882e-80	-1.4663e-78	1.54404e-79	1.64888e-79	1.40458e-79	1.07207e-78	1.02637e-79	-1.16514e-78	-2.19641e-80	1.4351e-79	-6.72952e-79	1.76841e-79	1.56373e-78	3.97754e-79	3.40027e-79	-7.40266e-80	-3.08971e-79	6.96734e-79	-4.51768e-79	-1.28679e-78	-1.72918e-79	-1.47486e-79	1.53656e-77
-9.78957e-80	-4.61886e-80	1.37183e-79	4.96858e-79	-2.72859e-80	1.71021e-80	-1.04765e-79	-6.50117e-80	-2.40778e-80	8.059e-80	-6.74433e-80	3.8516e-81	5.35442e-81	-4.72322e-80	2.83562e-80	-3.40268e-80	-4.70474e-81	4.28005e-80	3.26736e-81	-3.16799e-80	-2.25153e-81	-3.29367e-81	8.54841e-80	-2.33968e-81	-3.3922e-80	1.13834e-79	-2.79593e-80	-1.67301e-79	-1.43279e-80	-3.43639e-80	1.85075e-78
5.30039e-82	4.4699e-81	1.0643e-80	1.63119e-81	-5.57573e-82	-3.93579e-81	-8.97458e-81	-4.59886e-81	-2.30734e-81	2.20061e-80	-1.16829e-80	-1.80188e-81	-1.99813e-81	-1.69362e-80	-1.54155e-80	2.23419e-82	3.4139e-82	9.20149e-81	-1.07985e-80	1.68575e-81	-2.52208e-80	-2.80953e-81	-1.72873e-80	1.11742e-80	1.84198e-82	-2.41108e-81	-8.72538e-82	-5.35256e-81	-7.12359e-81	-6.50632e-83	2.0224e-79
2.33366e-81	-4.15384e-82	7.66403e-83	-4.31202e-82	3.09721e-82	-4.49085e-82	-2.94915e-83	6.35696e-82	2.43048e-81	-7.4511e-82	9.97609e-82	-1.24297e-81	8.58218e-82	8.13193e-82	-2.91872e-83	2.33516e-81	4.03895e-82	2.87969e-82	4.44562e-83	4.34329e-82	1.07165e-81	-1.47196e-82	6.91917e-82	4.05771e-82	-1.56486e-82	-1.03924e-82	2.29521e-81	1.15597e-81	6.98826e-82	-1.53522e-81	2.35656e-80
3.0543e-83	1.44336e-82	1.53741e-82	1.78992e-84	1.29268e-82	-6.99606e-83	5.36711e-83	1.134e-84	4.85614e-83	3.12664e-83	-6.36852e-83	-1.45849e-82	-7.83958e-83	-1.19844e-82	6.33925e-84	9.35363e-83	1.33793e-84	-8.54327e-84	-2.85141e-83	-7.51249e-83	3.73664e-83	-2.04069e-82	-5.43453e-84	-9.87432e-83	5.65849e-84	-1.26516e-82	1.0896e-82	6.22492e-83	1.29176e-84	-8.5789e-84	1.94431e-81
1.68701e-84	-2.38675e-83	-2.91759e-84	-3.72512e-83	-1.46521e-84	3.01834e-85	3.18888e-84	-9.74253e-85	-1.70156e-84	-2.90595e-84	-3.43834e-83	1.70181e-83	-4.61532e-84	-1.15955e-83	9.66133e-84	2.88517e-85	9.02104e-84	4.1592e-84	8.38832e-85	-5.40206e-84	-1.22057e-83	1.94263e-83	-3.86109e-84	-1.07797e-83	6.50096e-84	1.48943e-83	4.1262e-85	8.29357e-84	6.00893e-85	3.95149e-84	2.54171e-82
1.63558e-85	6.47632e-85	-1.68882e-85	1.09921e-85	3.67314e-85	5.52331e-85	1.63456e-86	9.41845e-85	5.4517e-85	-1.40703e-84	6.80741e-86	1.05687e-84	-1.53546e-84	1.197e-85	6.36961e-85	2.90745e-85	2.69902e-86	-4.29239e-85	-1.30817e-86	-1.79677e-85	-1.31417e-86	3.01673e-85	3.8045e-85	-2.88968e-84	3.76418e-85	-5.95931e-86	1.99036e-85	8.36868e-85	7.30691e-85	-5.28555e-85	1.55929e-83
-2.8001e-86	-2.51712e-87	-1.61566e-85	-1.79711e-86	-1.88814e-85	7.15168e-87	-1.19206e-85	2.13083e-86	-3.02062e-86	7.22581e-87	-4.90832e-87	-1.4377e-87	-1.16469e-85	-5.64296e-86	2.74208e-86	2.31998e-86	5.5372e-85	-1.09004e-87	7.56153e-86	1.70896e-87	-3.71006e-87	1.81419e-86	3.06353e-86	1.56346e-86	-2.86055e-86	5.54667e-86	2.82494e-87	3.62078e-86	2.38007e-86	-5.90014e-87	1.66689e-84
-6.27758e-88	2.45336e-86	2.61465e-87	7.28692e-88	1.82421e-87	-5.77662e-87	-1.39704e-86	1.0137e-87	2.04763e-87	3.072e-88	5.67544e-87	-2.59877e-87	6.20567e-87	-5.64655e-87	3.43405e-87	5.92882e-89	6.36125e-87	8.37711e-88	-9.21716e-87	8.06692e-88	-9.3614e-87	-1.60324e-87	2.46021e-87	2.24137e-86	-3.87034e-87	6.32073e-87	-3.76731e-87	2.71238e-87	3.91484e-87	2.92746e-87	1.53639e-85
-2.74978e-88	4.59641e-88	-1.28709e-88	5.34735e-88	1.57689e-88	-1.63411e-87	-2.78751e-88	-3.75965e-87	-2.88893e-88	-5.54496e-88	-4.49286e-88	-2.69056e-88	-3.04842e-88	-1.40649e-87	7.30823e-89	7.4636e-88	-3.7116e-88	7.09861e-88	1.81348e-88	-5.95886e-88	3.28058e-88	-2.11559e-87	-2.54281e-88	-2.62363e-89	-7.70099e-89	3.83578e-88	-3.10165e-88	3.08506e-88	-1.31994e-89	5.7081e-88	1.75665e-86
-1.63578e-89	1.48694e-89	6.44179e-90	6.71221e-90	2.10757e-89	8.6786e-90	-1.06236e-88	1.33895e-89	-4.0625e-89	9.3049e-90	-1.7725e-89	4.2238e-90	-8.24346e-90	-2.73426e-89	6.18753e-89	3.8481e-89	-3.38299e-88	-1.61716e-89	1.95947e-89	1.27697e-89	-4.97589e-89	1.72479e-91	-1.14687e-88	-2.70202e-89	1.6223e-89	-7.3947e-89	-1.07877e-88	-6.85055e-89	4.20191e-90	3.99179e-89	1.29073e-87
-2.23946e-91	-1.30687e-90	-5.49717e-92	-2.14335e-90	-5.55061e-90	7.8813e-90	9.98415e-90	-3.08394e-90	-2.4861e-89	2.1168e-90	2.02131e-89	5.2607e-91	-8.15889e-90	2.15152e-90	-6.00008e-92	1.02656e-89	-3.13776e-90	-2.56355e-90	-2.37497e-91	3.21231e-92	-2.23285e-90	6.9573e-92	-8.8495e-91	-2.56676e-90	3.15476e-90	-8.19093e-90	7.20154e-90	5.28259e-91	-5.17136e-91	-1.6031e-90	1.31503e-88
-4.40677e-91	2.4221e-92	3.08113e-91	-7.5263e-92	-4.84417e-91	3.49689e-92	-1.51504e-91	2.61936e-90	6.93424e-93	-8.56866e-91	-2.68231e-90	5.67961e-92	-1.78685e-92	7.53742e-91	-8.95027e-93	9.96461e-92	-8.75442e-92	1.80766e-91	1.09288e-91	-3.0187e-92	-1.93655e-91	5.36065e-91	-7.97334e-92	-1.23707e-90	4.50598e-95	-7.66611e-91	-1.06373e-91	9.84385e-92	-7.55084e-92	-4.69559e-92	1.21699e-89
2.38097e-92	2.41323e-92	-5.93371e-92	-5.21782e-92	-6.84763e-92	-1.12321e-92	-1.12996e-92	-2.28898e-93	3.35887e-92	3.93046e-93	1.62495e-92	-3.62008e-92	-4.75005e-94	-1.3289e-92	8.02369e-93	1.71365e-92	2.47387e-92	3.38735e-92	-1.47227e-91	1.85473e-93	-2.6782e-92	1.05677e-92	-2.02609e-92	-7.55945e-93	1.70664e-92	1.94966e-92	2.84375e-92	7.80706e-92	3.20822e-92	1.67626e-92	8.46428e-91
-1.57028e-93	-1.06308e-93	-7.1451e-93	-6.23853e-93	2.31675e-94	9.50856e-94	1.39787e-93	2.40097e-93	6.99422e-93	-6.73263e-94	2.16051e-93	3.89022e-93	3.12498e-93	-7.58291e-94	1.35536e-93	-3.54145e-93	5.88989e-95	-5.52395e-94	1.49654e-93	8.54756e-94	-1.26685e-93	3.10664e-93	3.36666e-94	-7.03392e-93	2.2895e-94	5.10355e-94	-4.29517e-94	-4.15028e-94	-7.99331e-94	4.68119e-94	6.10546e-92
3.57519e-95	-1.78713e-95	-6.72413e-94	-2.49507e-94	1.68234e-95	1.77478e-94	1.06998e-95	-8.33483e-95	3.02276e-94	-4.6585e-94	6.18651e-95	2.21851e-95	-6.39969e-95	-1.05148e-93	-6.88829e-95	-4.23366e-94	-3.14176e-94	1.39374e-93	5.46764e-95	9.33692e-95	-2.50319e-94	7.55957e-94	-1.61792e-96	-5.01997e-95	-3.66525e-95	1.51371e-94	6.46548e-94	4.92099e-94	9.2664e-94	-7.10581e-94	9.60175e-93
4.54795e-95	8.55467e-96	4.01609e-96	6.73255e-95	-1.15704e-96	9.33337e-96	-1.26566e-97	-2.24862e-96	9.03449e-96	7.67824e-96	1.30045e-96	1.30201e-94	9.77483e-97	-1.89237e-96	-9.90941e-96	-4.89055e-95	1.34951e-96	6.62455e-97	-5.00969e-96	-2.30422e-96	1.16721e-96	-5.35161e-96	6.03368e-95	9.06518e-96	-6.71471e-96	-1.03998e-95	-3.35228e-96	-2.54882e-96	7.59797e-96	4.9201e-95	5.13202e-94
7.04492e-96	3.30653e-97	1.93429e-96	-4.20822e-96	-5.7664e-97	-1.98609e-96	1.37278e-97	-1.17672e-95	-7.98203e-98	3.63522e-96	-5.37372e-97	-6.66209e-97	-3.47451e-96	-2.94659e-96	1.44594e-97	1.08388e-96	-9.32782e-97	-6.94481e-96	6.37511e-98	9.81125e-97	5.29946e-97	4.191e-97	2.416e-96	1.54264e-97	4.52426e-96	6.8201e-97	6.40379e-97	-8.67588e-97	1.86908e-96	-1.14928e-96	6.27278e-95
-1.85141e-97	-4.32409e-98	1.32439e-99	1.75662e-97	4.41526e-98	-5.42607e-98	8.61414e-97	1.2638e-96	-7.60973e-98	-3.28827e-98	-1.07727e-97	4.38058e-97	-6.31907e-99	-1.08747e-97	-6.26846e-99	-3.80308e-98	9.3732e-97	-2.22828e-97	2.47175e-98	4.84629e-97	-5.11022e-97	1.07604e-97	1.05143e-97	1.16333e-97	4.68637e-98	-5.99414e-98	-9.32163e-98	1.69771e-99	1.40784e-97	-2.52603e-99	6.29775e-96
1.36333e-97	1.62269e-99	6.23163e-99	2.12536e-98	-1.48338e-99	-1.61879e-98	3.811e-98	-1.01829e-98	-2.71536e-98	6.31982e-99	-6.30976e-99	-1.0058e-99	-4.45903e-98	1.84441e-98	7.67659e-98	-8.2626e-99	5.45723e-99	3.22907e-98	-9.80604e-99	-4.22561e-99	-1.24146e-98	2.58428e-99	-2.79973e-98	-1.23305e-98	-6.05008e-98	9.49013e-99	2.08285e-98	7.11394e-100	3.4184e-100	4.29086e-98	6.62144e-97
-1.51005e-99	-2.47301e-100	-1.60767e-99	4.91051e-99	-1.15652e-99	-2.67716e-99	5.84552e-100	-1.6223e-99	3.76027e-99	2.02626e-100	5.15987e-101	4.99881e-100	4.46756e-100	-3.65037e-102	-5.01443e-99	-2.28145e-99	1.80558e-102	3.77532e-99	4.63482e-100	8.93246e-100	2.32071e-99	5.41999e-99	-1.50036e-99	3.58466e-99	1.84292e-100	-4.27617e-101	-5.31924e-99	-4.09017e-99	5.49719e-100	-4.14221e-99	5.88647e-98
-3.57475e-100	-1.64336e-101	-9.5971e-103	3.11242e-100	6.67686e-101	2.85388e-100	5.13287e-101	1.21066e-100	-1.40571e-99	-2.10632e-101	2.48122e-101	8.51735e-100	-3.73322e-101	-2.04488e-101	-1.43236e-100	1.35978e-100	-1.21082e-100	2.46466e-101	3.02988e-101	-1.26195e-100	-3.01533e-101	-2.04238e-100	2.45545e-100	6.75285e-101	9.42409e-102	-6.52195e-101	6.71152e-102	4.83543e-100	1.07662e-100	-1.49376e-101	5.38816e-99
1.16006e-102	9.03661e-103	-4.51323e-102	1.50968e-101	-1.0556e-101	-1.83322e-100	1.10647e-101	6.2352e-101	1.24988e-101	2.64988e-101	3.93827e-102	-2.65674e-102	-6.68983e-101	-1.10691e-101	3.95055e-102	3.26472e-103	5.76222e-103	-1.3518e-102	1.44705e-101	1.65731e-102	-1.83683e-101	-3.60358e-102	6.16398e-101	1.07577e-102	5.13037e-101	-2.63019e-101	-3.1885e-101	2.77296e-101	9.36289e-102	-4.43637e-102	6.70568e-100
-7.03892e-104	-5.01766e-103	-9.65635e-103	-8.933e-103	-5.54694e-103	2.02113e-104	-7.40609e-102	2.34561e-103	2.34446e-103	6.89179e-103	6.66738e-103	-7.9046e-104	3.09876e-103	3.94554e-102	-1.98428e-102	-1.46561e-103	-9.1606e-102	2.10024e-102	1.50474e-102	-7.85067e-103	-3.04517e-103	3.55314e-102	5.51409e-103	-1.33672e-102	4.23659e-103	2.17288e-102	4.03196e-103	9.14829e-104	-2.84051e-101	-2.12687e-103	6.97078e-101
-1.19016e-103	3.18295e-105	-5.67686e-103	3.3384e-103	4.86448e-105	-3.42864e-104	-3.40304e-104	7.94897e-104	-1.00352e-104	-9.15655e-106	-8.95558e-105	8.09744e-104	4.4072e-104	-3.32182e-104	3.4309e-103	2.85353e-103	-7.51827e-104	-8.05263e-104	1.65496e-103	4.63305e-103	-3.29938e-103	4.17289e-104	-3.80775e-104	4.12684e-103	-1.84088e-103	5.61793e-104	-9.52686e-104	9.45517e-104	5.63316e-104	2.66245e-103	4.34261e-102
-2.11214e-104	-3.73752e-105	-1.10812e-104	7.20797e-106	7.65839e-105	-3.3204e-104	8.58498e-105	-5.73163e-104	-8.55541e-106	3.60669e-104	-2.25498e-104	3.64498e-105	-5.69709e-105	1.27519e-104	9.28689e-106	-1.2045e-106	-5.05085e-106	-6.06603e-106	5.1491e-104	-6.07675e-105	7.97669e-105	5.32731e-104	1.84798e-104	2.20339e-104	-6.30337e-106	-1.19406e-105	1.35392e-104	2.17889e-104	1.29883e-104	-4.1904e-105	4.40814e-103
6.47622e-106	-3.00017e-106	2.79231e-106	-6.0907e-106	1.91242e-105	-2.94376e-105	1.93112e-106	-4.73907e-106	-2.58949e-106	-6.03592e-106	2.62628e-106	-3.38184e-106	-9.57883e-107	-5.60917e-106	-5.11293e-105	-2.36045e-105	-1.02526e-105	1.2677e-105	3.2233e-105	-1.70806e-105	2.39555e-105	-2.03762e-106	2.08942e-105	-8.16044e-107	5.57438e-107	-6.60409e-106	-1.58767e-107	7.4685e-107	-1.18704e-107	-2.89218e-106	3.0055e-104
3.36964e-106	-9.03526e-107	4.15422e-106	-2.92842e-106	1.76809e-106	-2.74397e-106	1.69615e-107	-1.06516e-107	-5.33098e-107	-1.49668e-107	5.4766e-108	-3.46048e-108	-1.81953e-106	4.58755e-108	-5.93383e-106	-8.61343e-107	1.21863e-106	1.5365e-107	2.74682e-107	-5.55275e-107	1.26136e-107	1.21287e-106	2.96177e-106	2.10676e-107	-7.56536e-107	-2.9212e-106	6.19822e-107	-1.03711e-106	7.54819e-109	1.35489e-107	3.77681e-105
-1.23461e-107	-7.45669e-108	-6.54452e-109	2.0545e-108	-2.51869e-107	-2.26742e-108	-2.68821e-108	-1.01877e-107	1.30935e-110	3.1764e-108	-7.27031e-108	1.74678e-107	4.22489e-109	-9.37661e-108	3.47328e-108	-6.17911e-108	-9.90131e-108	4.33094e-107	-1.56177e-108	3.63541e-108	7.05656e-109	4.85594e-107	-7.41838e-109	1.42068e-107	2.28175e-108	3.96243e-108	-8.89664e-110	-1.36619e-107	7.4093e-108	4.34285e-108	2.6459e-106
1.59923e-109	-1.70601e-111	-4.6091e-109	4.57729e-109	-9.06273e-109	-4.44638e-109	-5.46745e-109	1.622e-108	2.8335e-109	-4.15673e-109	-1.33337e-109	-6.71559e-110	-4.15116e-110	1.74593e-109	-8.29572e-109	-1.25422e-108	1.13224e-108	-1.90983e-108	-3.25627e-108	1.37302e-108	2.90885e-109	-3.54439e-110	2.90861e-109	-4.08159e-109	3.48525e-109	3.48692e-109	1.3051e-109	6.93939e-109	-2.71959e-108	3.31134e-109	2.10684e-107
-7.789e-109	-7.05257e-111	1.39258e-110	4.55744e-110	-3.86313e-110	8.62433e-111	-7.43965e-110	2.1323e-110	1.56679e-110	2.29613e-110	-2.10776e-110	-2.98947e-109	3.07621e-110	-7.8289e-110	-4.18197e-110	6.76582e-111	2.16301e-109	-2.25819e-110	-4.50425e-110	5.09885e-109	-1.81852e-109	1.61496e-110	-1.17218e-110	-8.29548e-111	-1.28345e-109	1.73108e-109	6.25871e-113	-1.7309e-110	-1.51742e-110	1.04782e-110	2.86103e-108
5.83705e-111	1.82969e-111	7.00352e-112	-1.39574e-110	-1.42458e-110	-4.06345e-111	-1.12065e-112	1.74255e-110	1.65078e-110	9.73607e-112	-1.75888e-111	-1.45882e-111	-2.5366e-110	-5.63142e-111	1.32095e-112	-1.69671e-110	-2.09072e-110	1.07242e-110	1.21521e-111	3.58911e-110	-2.60414e-110	2.69394e-112	1.2876e-110	2.0747e-110	-2.0361e-110	1.12489e-110	1.19534e-111	-6.07811e-111	1.27807e-110	3.65879e-112	3.07668e-109
-3.98553e-112	-5.71254e-112	-1.32504e-111	2.19536e-111	-8.90144e-112	-4.06034e-112	-2.43369e-113	-3.06873e-112	-2.48735e-112	1.88758e-112	-3.07458e-112	-3.22726e-112	-1.16037e-111	2.82137e-112	-9.38843e-112	-1.25314e-111	-9.51305e-112	2.15706e-112	-3.16357e-112	2.77769e-111	-2.41818e-111	-4.38106e-112	6.28133e-112	-3.61546e-112	-5.07007e-113	1.99712e-112	5.24215e-112	2.94874e-113	8.91953e-111	2.46668e-111	3.11171e-110
-2.86202e-113	-2.2636e-113	-4.11711e-113	1.76419e-113	-2.42626e-112	-4.79092e-114	1.95119e-112	-2.22859e-113	6.00396e-114	1.1882e-113	1.70987e-112	2.78825e-113	-4.09e-113	3.78603e-113	-4.82083e-113	-6.42719e-114	-1.05863e-111	-1.39679e-112	-2.85377e-114	1.35842e-113	2.37666e-113	-1.27535e-112	-1.38779e-113	1.30247e-113	1.0696e-112	2.40326e-113	2.03103e-113	-5.21593e-114	7.29187e-114	7.26579e-113	2.55446e-111
1.30008e-114	-4.80563e-114	-2.94578e-113	-4.51497e-114	2.67193e-114	5.64214e-114	-1.30285e-113	-2.52766e-115	2.1642e-114	1.14284e-113	1.99596e-114	-5.85705e-114	-4.58273e-114	3.17526e-113	7.30001e-114	-2.76719e-114	1.00424e-114	-1.32727e-113	-1.6903e-115	6.33075e-114	-1.7274e-115	-7.51521e-114	1.46591e-113	9.27005e-115	-1.93489e-114	1.78857e-115	-4.7779e-114	2.6566e-113	-1.31045e-113	2.04228e-113	2.40558e-112
8.30909e-116	-2.29091e-115	-6.21648e-118	1.92997e-116	-7.36638e-115	1.41978e-116	7.67195e-115	-1.30094e-114	7.98784e-115	-1.28136e-114	-2.70072e-115	-1.75604e-116	9.73225e-115	-1.1688e-114	-2.27401e-115	-1.16635e-114	-2.56028e-116	-5.76041e-115	-9.69999e-115	-3.8248e-115	1.89857e-114	9.54639e-115	3.33054e-115	-1.10537e-115	-2.16475e-115	-3.84868e-115	-2.70627e-116	-1.96059e-116	6.13595e-115	-1.12808e-114	1.66952e-113
-4.06345e-116	2.58467e-117	1.27957e-116	-4.4513e-116	1.24125e-115	9.43147e-118	-2.99325e-116	-1.03028e-116	-1.66451e-116	-9.9218e-118	5.37159e-116	6.94821e-116	-5.93495e-116	-5.16069e-116	-1.54655e-116	-4.5657e-117	-3.16044e-116	9.54412e-117	1.26614e-116	-5.78587e-116	-9.43162e-116	3.87871e-115	2.37369e-117	-9.64327e-117	-2.3837e-117	-3.88787e-116	1.70369e-116	1.08576e-115	-6.19457e-115	1.64267e-115	2.09413e-114
1.43964e-117	6.58356e-118	6.33788e-118	2.34564e-116	1.48483e-117	-1.51298e-116	1.95237e-116	-7.08746e-118	1.0907e-116	1.45258e-116	-4.83064e-117	6.24381e-117	-1.70536e-117	-1.79821e-117	-6.35903e-119	3.86266e-118	4.43244e-118	-2.84833e-117	1.21062e-117	-2.53293e-117	4.21041e-117	1.64434e-116	2.96739e-117	-5.10475e-117	5.60523e-117	-9.54395e-117	5.58344e-116	3.42456e-118	3.29162e-116	-1.29086e-116	2.56408e-115
-3.14121e-117	-1.08734e-118	-1.45913e-119	5.66603e-119	-9.43515e-118	4.39919e-118	1.19503e-118	1.58965e-118	2.07478e-118	-2.75936e-118	6.9073e-119	2.09014e-118	-9.62712e-118	2.37458e-118	-2.52917e-118	1.03975e-118	5.81599e-118	-2.92002e-117	2.58801e-118	-1.4029e-117	-1.10078e-117	3.05134e-118	1.37626e-117	1.55589e-117	-1.03416e-117	-2.56604e-119	-1.53595e-118	-1.22794e-118	-7.11767e-119	7.16456e-118	1.89269e-116
1.20287e-118	-4.74347e-121	-2.0398e-119	-5.111e-120	-7.45646e-120	2.40736e-119	3.68673e-119	9.1848e-120	-8.26645e-119	-1.6318e-120	-5.58175e-120	-1.93873e-119	9.48092e-119	-2.20828e-118	-7.69549e-120	4.82906e-119	4.43343e-119	-1.70371e-118	-1.13842e-118	3.12185e-119	1.51361e-118	4.76507e-119	-2.90215e-120	6.96579e-120	3.16625e-119	1.5436e-118	8.51772e-120	-2.14703e-119	-2.95315e-119	-1.48555e-119	1.53378e-117
-1.60665e-120	-3.54519e-119	-1.08704e-119	8.21035e-120	-2.25903e-120	1.0091e-120	-1.94022e-121	1.84211e-119	1.06918e-120	9.12062e-120	-1.40188e-120	1.42206e-121	-5.86733e-121	7.43036e-121	2.44805e-120	5.86577e-121	7.12811e-121	-3.91588e-120	1.67394e-120	-1.37759e-119	-4.96814e-120	-2.94237e-121	2.8389e-120	1.7736e-120	1.15048e-119	2.04655e-120	-6.9202e-121	-1.67379e-119	-4.57466e-120	-4.6115e-121	1.60091e-118
3.32718e-120	5.62442e-122	-2.74334e-121	-2.05235e-121	4.16397e-121	3.81392e-122	2.10237e-122	-6.67794e-121	7.89095e-122	7.02994e-122	8.79738e-121	1.11465e-121	8.46688e-121	-2.22043e-122	-4.54456e-121	-4.66701e-122	-6.05461e-121	3.83572e-121	1.25565e-120	-1.19202e-121	6.46557e-122	1.3576e-122	9.92877e-121	-2.67487e-122	-1.29794e-122	-8.6445e-122	-6.96939e-121	1.02894e-120	5.55231e-121	1.5263e-120	1.48854e-119
3.41899e-121	-1.94663e-122	-1.46529e-123	-5.97809e-122	-2.90074e-123	-4.73895e-122	-1.29675e-122	-1.85818e-123	5.80848e-123	-3.76145e-123	1.65828e-122	3.17823e-122	-4.19465e-123	-1.81732e-121	5.32212e-123	2.85201e-124	8.95482e-122	8.47191e-124	2.2274e-121	7.47211e-124	2.01563e-123	1.03307e-123	4.18368e-122	-1.20599e-121	2.69203e-122	6.54182e-122	-7.46878e-123	-1.89918e-122	2.81844e-122	1.19956e-122	1.37554e-120
-2.63817e-123	-4.33633e-124	7.15245e-123	1.7062e-122	-4.52137e-123	-4.49352e-123	8.36738e-125	-3.93461e-123	-9.35944e-123	1.12644e-123	-4.61486e-123	-6.25062e-123	-1.17528e-122	3.52405e-124	4.02911e-123	1.123e-122	-4.9509e-124	1.67607e-124	-2.88973e-125	-1.7421e-124	1.30065e-122	-3.68846e-123	5.03855e-123	7.81858e-124	3.8546e-124	-6.65216e-125	-4.92194e-124	-1.16327e-123	1.7102e-123	-7.25361e-124	1.16959e-121
1.91268e-124	1.59952e-124	2.16813e-125	2.66166e-124	7.57765e-125	-5.39784e-124	-1.59992e-124	2.33303e-124	1.52417e-124	3.78464e-124	4.62047e-124	-1.85261e-125	5.99026e-125	1.83208e-124	-1.26798e-123	2.3255e-123	-5.28265e-124	9.43051e-124	8.76148e-125	-5.35313e-125	1.04421e-123	5.71301e-124	6.40356e-124	8.04596e-126	-3.8744e-124	3.55188e-125	9.08342e-124	7.68683e-124	1.05186e-124	-1.93002e-124	1.27705e-122
-6.55775e-127	-4.15473e-127	-6.11007e-127	-1.06523e-126	-1.85023e-125	7.98578e-125	-4.65614e-125	6.56833e-125	1.80081e-125	-3.87812e-125	3.61426e-126	-4.55234e-126	-4.17995e-126	5.97869e-125	1.34083e-124	-4.30039e-126	1.09324e-124	8.02953e-126	8.35878e-125	4.02046e-125	4.12592e-125	1.26393e-125	-1.39888e-124	-2.04752e-125	-1.05462e-125	1.20687e-124	7.07394e-127	-9.13037e-126	-1.50675e-125	-6.41995e-126	1.09862e-123
3.9868e-127	1.806e-127	-2.18976e-126	-3.51445e-126	-1.68482e-125	-5.2204e-126	-1.65968e-126	9.41403e-127	7.68096e-127	-7.86094e-128	-2.98626e-126	-1.93115e-126	-2.56187e-126	1.00906e-126	7.85528e-128	-9.78959e-127	-3.1759e-126	-2.60509e-127	1.08279e-125	2.33559e-127	3.5197e-126	6.17485e-127	-2.80103e-127	-8.29123e-126	-1.95717e-126	-2.01017e-127	-8.12859e-127	1.6641e-126	4.08936e-128	-6.57863e-127	7.3886e-125
-1.13344e-127	-7.98998e-128	2.38154e-127	-2.3829e-127	9.69998e-127	1.82531e-128	1.72894e-127	-2.74123e-127	4.08448e-128	1.60252e-127	6.10602e-127	2.18544e-129	-9.41325e-128	4.28609e-127	-7.10899e-127	1.6736e-127	7.64968e-129	-1.4317e-128	-1.49581e-128	-1.88256e-126	3.81264e-127	-5.57727e-129	2.14963e-127	2.85401e-127	-1.66384e-127	-1.17092e-127	4.9072e-128	3.52172e-127	2.0302e-128	-1.95901e-128	7.85114e-126
1.57913e-129	1.16061e-128	1.30292e-128	-1.1973e-127	5.89275e-128	-4.07479e-128	6.15507e-128	-1.38985e-127	1.04374e-128	-1.92282e-128	1.56935e-127	5.79803e-130	3.29058e-128	-7.02054e-129	7.90934e-129	-3.42399e-129	3.14856e-128	2.95462e-128	-9.28187e-128	1.46997e-128	3.62196e-128	-4.88995e-129	-5.22162e-129	-5.56685e-129	9.58372e-129	-1.02209e-128	7.95044e-129	-9.77027e-130	8.57004e-130	-7.1798e-128	1.00643e-126
-1.97903e-129	1.89159e-130	-1.40544e-130	3.80023e-129	-3.29999e-130	7.41328e-130	1.38357e-128	-2.8616e-129	-3.32273e-129	-1.02283e-128	1.54469e-129	-7.02225e-130	1.94084e-129	-4.42431e-129	1.05433e-128	-2.45661e-129	-8.59314e-131	-9.63575e-130	-1.20908e-129	1.61509e-129	-2.35762e-129	2.71451e-130	-4.33795e-130	3.38039e-130	-6.91912e-130	4.7357e-130	1.68488e-129	-5.56014e-130	2.66964e-129	4.11171e-129	7.65028e-128
-2.32906e-131	7.62277e-131	-7.35162e-130	1.15995e-130	-3.66137e-131	7.62882e-130	6.69077e-131	-1.22907e-132	-1.07041e-130	-1.11511e-129	-6.0608e-131	-1.73191e-129	-1.01427e-130	4.4669e-131	-6.84244e-130	-7.46334e-130	-1.44594e-130	-8.28434e-131	-9.92014e-131	-6.09405e-131	1.34309e-130	1.27938e-130	-1.44968e-131	3.28998e-130	-2.94353e-131	1.23994e-131	3.33638e-131	-3.4217e-131	9.23406e-131	1.15036e-129	8.75509e-129
-1.25781e-130	-9.50803e-133	4.07426e-131	-1.0568e-131	6.85544e-132	-2.27478e-131	-1.2583e-132	9.15323e-134	1.26228e-131	2.28742e-131	4.14426e-132	4.69576e-132	-2.10812e-132	1.94611e-133	3.06486e-131	-4.1946e-131	-6.46298e-132	1.44644e-131	1.11328e-131	-6.95439e-131	-9.67188e-132	-1.09498e-131	-8.67478e-132	-1.04223e-131	-9.29524e-132	8.8439e-131	-2.195e-132	-7.47465e-131	-2.53371e-131	1.16271e-131	6.81193e-130
-8.94116e-133	-4.83461e-132	-3.20481e-132	2.87537e-134	-2.18373e-133	2.49712e-133	-9.73962e-133	2.70703e-132	-9.33738e-133	-2.77258e-132	1.66004e-133	-2.07022e-132	-4.44077e-133	5.0404e-132	1.7055e-132	2.83569e-132	-1.54075e-132	-3.93772e-133	5.54152e-132	-1.31569e-132	-6.24258e-132	9.91558e-134	1.33941e-133	4.27372e-132	-4.58822e-134	-9.8232e-132	-5.0044e-134	-1.24107e-132	2.91889e-132	1.75038e-132	6.44502e-131
3.36434e-133	2.03943e-133	-1.7651e-133	-1.44113e-133	5.6023e-135	3.55318e-135	7.99434e-134	-4.11904e-134	-4.13755e-133	2.6193e-134	1.13673e-132	-5.42111e-133	2.71627e-134	5.17105e-134	-6.49412e-134	-3.97652e-133	-1.5007e-132	3.35125e-134	-1.15037e-133	2.56439e-133	5.002e-134	-2.61681e-133	-8.03047e-134	9.06423e-134	-4.14053e-134	-6.64922e-134	1.14457e-133	-3.47751e-134	-1.68069e-134	5.70217e-133	6.88403e-132
4.27238e-135	6.06361e-135	-4.42477e-134	-1.36312e-134	-2.43234e-134	-5.93559e-135	-5.24509e-135	2.12493e-134	-2.42389e-134	3.0166e-134	-3.06778e-134	3.02951e-134	6.69071e-134	1.76758e-135	-6.01788e-134	-4.86524e-135	-2.35343e-135	5.30535e-136	2.15056e-134	-1.43363e-136	-6.90056e-134	-1.08669e-134	6.03762e-135	4.18798e-134	1.25254e-135	-3.89093e-136	-1.17909e-134	-1.97901e-134	8.03487e-134	-1.43201e-134	6.54279e-133
1.78167e-136	-3.22344e-135	3.95341e-135	-3.2058e-135	-1.22249e-135	-3.04869e-136	5.07075e-135	-2.34976e-135	-5.35133e-136	8.17961e-135	-5.70759e-137	-1.84755e-138	4.82037e-137	-1.96898e-136	-3.39091e-136	-1.43718e-136	1.7931e-135	-5.02949e-135	-4.98018e-135	6.23711e-138	-7.8093e-135	3.52587e-135	8.90702e-138	2.1101e-135	5.6364e-136	-2.51174e-136	4.02697e-135	-2.17429e-135	2.31558e-135	-1.31681e-136	6.37368e-134
-1.81802e-136	1.04202e-136	-7.28823e-137	7.05134e-136	2.84028e-137	-4.00868e-138	-1.66702e-137	3.81479e-139	4.48559e-137	2.00189e-136	-4.60011e-137	4.34173e-137	9.02461e-137	3.69764e-137	-4.08867e-136	2.49819e-137	7.78394e-137	-1.85877e-136	6.07159e-137	-1.42329e-136	1.32106e-136	7.33775e-137	-1.48227e-137	-1.98607e-137	-1.44716e-136	-9.63236e-137	7.67255e-137	5.08407e-136	2.82819e-136	-3.51394e-136	4.17633e-135
1.06648e-138	1.12096e-136	-1.29609e-136	2.96025e-139	5.56663e-138	4.80716e-137	-3.61158e-138	-9.92464e-138	4.39571e-138	-6.94774e-138	-7.11845e-139	-7.69574e-138	1.62773e-138	4.71932e-138	-1.20757e-137	-1.08111e-138	4.10953e-138	-2.09415e-138	1.45279e-137	2.21761e-137	3.06393e-139	-8.28178e-138	3.94636e-138	4.79646e-138	-2.27512e-138	-2.57741e-138	2.55782e-138	-1.56926e-137	-1.43269e-137	1.10495e-138	4.4827e-136
-4.66619e-139	1.81046e-138	6.09767e-138	2.60601e-138	-2.40216e-139	7.1243e-140	1.63289e-139	2.66089e-138	-4.1866e-139	-6.11763e-139	-3.57919e-139	2.28792e-139	-9.25473e-140	3.33045e-138	2.79218e-139	-6.03677e-139	-1.09293e-138	-4.20771e-139	-1.00691e-138	-1.98828e-139	7.66076e-140	2.78586e-139	1.55394e-139	1.91885e-138	1.14824e-137	1.89514e-138	6.47375e-138	4.79806e-140	-8.98689e-139	1.53724e-140	4.60016e-137
4.95583e-140	-5.72137e-139	-7.85389e-140	-2.24669e-140	3.47601e-141	2.14032e-140	2.72966e-140	2.25993e-140	8.75567e-140	1.92086e-140	-1.51811e-140	2.76516e-139	4.07082e-139	-6.18219e-140	-6.16472e-140	3.65752e-140	-1.49786e-140	1.58155e-139	-5.98949e-140	2.04001e-140	-1.18095e-140	-8.04746e-140	3.61414e-140	-1.98905e-139	9.33741e-141	1.18509e-139	-1.38007e-139	8.86112e-141	5.50487e-140	-1.02433e-139	2.77602e-138
-7.99426e-141	-1.55266e-141	-1.23961e-140	-8.85411e-141	3.23529e-141	-1.44224e-141	3.47773e-141	3.92048e-141	4.40382e-141	1.8646e-142	1.11103e-140	1.97858e-140	-2.33549e-140	3.66612e-141	-6.50199e-142	1.17839e-140	4.75561e-142	-6.88346e-141	5.68806e-141	6.92525e-140	6.0574e-142	-5.72819e-141	2.39572e-140	-5.85184e-141	2.17301e-141	-1.65057e-140	-5.63985e-140	-1.50901e-141	-2.37309e-141	-3.21693e-141	3.18433e-139
-1.24229e-141	-7.28718e-142	-1.71751e-141	1.28372e-142	3.70926e-141	1.33732e-141	1.82344e-141	-6.42323e-141	-1.37984e-142	-9.20899e-145	3.9185e-144	7.23498e-142	2.74185e-141	1.29352e-142	-2.90831e-142	5.36554e-143	2.07142e-141	4.26838e-142	-7.68132e-142	1.60119e-141	-7.60129e-142	1.1681e-140	-3.58865e-142	7.70393e-142	-3.48149e-142	1.94583e-141	8.0916e-143	-2.33984e-143	-5.95585e-142	2.32729e-141	4.49512e-140
-2.61576e-144	-1.9413e-142	3.48136e-142	1.04339e-142	-2.12703e-142	-1.7195e-143	1.36697e-142	1.84679e-142	1.48608e-143	-5.26035e-144	-9.91444e-143	7.5724e-143	-2.10073e-142	1.31344e-143	1.93991e-143	3.00191e-143	-2.01404e-142	3.10592e-144	1.1847e-143	-4.38023e-143	1.72689e-142	2.23404e-143	-5.90187e-143	-2.00222e-143	-7.38335e-143	4.06638e-143	6.94123e-143	-4.65179e-142	1.44316e-143	1.20722e-142	2.98658e-141
5.48637e-144	-1.33648e-143	5.27001e-145	-8.62288e-144	5.77861e-144	2.32128e-143	1.2318e-144	1.57917e-144	1.0145e-145	-3.4701e-144	1.29951e-143	-3.1381e-144	-3.07121e-143	4.84615e-144	-2.28446e-144	8.47049e-145	2.83983e-144	3.43845e-144	4.74945e-144	-1.87101e-144	3.08432e-144	-8.14348e-145	-3.13431e-143	-1.78083e-143	-1.68714e-143	1.00151e-143	-4.81949e-144	-3.04269e-146	2.99239e-143	1.82845e-144	2.47635e-142
3.01574e-145	2.47238e-144	2.15916e-144	9.22619e-146	-4.42568e-145	4.82586e-145	-1.0707e-144	4.75312e-145	-6.26962e-145	-9.96479e-145	-1.67126e-145	-2.40285e-145	-2.6382e-144	-1.73006e-145	6.46096e-146	1.88555e-145	1.93257e-145	-1.00641e-144	2.42679e-146	2.08792e-144	-8.70588e-145	-2.9856e-145	-1.54525e-147	-4.87775e-146	1.27346e-145	-2.05063e-145	-1.21648e-144	-7.1609e-145	5.63153e-144	2.05113e-145	2.52247e-143
2.60931e-145	5.61093e-146	2.64432e-146	-2.00831e-145	1.22848e-147	-3.52594e-146	-1.64342e-145	6.30378e-146	-2.11422e-146	-4.23473e-149	-1.45689e-145	-6.35359e-146	1.44929e-145	-1.53677e-145	-4.25563e-147	4.38728e-145	-4.89442e-146	-1.35405e-145	-3.66904e-146	-1.91801e-145	-2.02827e-146	5.28681e-146	-1.47194e-146	1.40148e-145	1.26569e-145	-1.21329e-145	-1.21049e-145	7.80568e-146	-6.91403e-148	7.35761e-147	2.87609e-144
-2.67563e-148	2.20834e-146	-3.30421e-148	-1.13779e-146	-1.86302e-146	5.66657e-149	-7.37495e-148	4.55086e-147	-1.84993e-146	-2.50723e-146	-1.16472e-146	3.41541e-148	1.29214e-146	4.85895e-147	1.91432e-147	-1.28523e-147	-4.3293e-147	2.9758e-146	1.17902e-146	-5.28667e-147	-3.51483e-147	-7.43356e-147	3.05005e-147	-2.44531e-146	-2.09124e-146	1.24382e-147	3.40295e-148	-7.4093e-148	-4.15161e-148	4.55852e-147	2.52402e-145
2.53611e-147	-8.41739e-149	-1.71207e-148	-3.84828e-149	-1.03663e-148	3.25693e-148	-1.44365e-148	5.67284e-149	9.38936e-149	-1.31145e-147	1.5947e-147	2.11004e-147	-3.30641e-148	-2.65154e-147	-3.92407e-148	3.68681e-148	5.02233e-147	8.15161e-149	-3.17194e-148	4.44368e-148	3.84885e-148	-5.72999e-150	1.71699e-148	7.46367e-148	1.97778e-147	-1.55637e-147	4.1764e-149	7.90123e-149	-1.3872e-149	-1.29614e-147	2.44528e-146
-8.87437e-150	2.38006e-150	1.62144e-148	4.4521e-149	1.3385e-150	-3.16987e-149	-2.93856e-149	-7.37534e-149	-2.23788e-149	6.42993e-150	-1.14798e-148	-3.45192e-150	-1.25492e-148	7.8287e-149	-5.63873e-150	1.31311e-150	-5.23542e-149	-3.27715e-149	8.78274e-150	7.12879e-150	-1.88124e-149	2.80915e-149	-8.55569e-149	-8.29912e-149	-6.95805e-149	5.62401e-150	5.27954e-151	-7.51847e-150	-6.89962e-149	3.27897e-150	1.1839e-147
-1.36493e-150	1.39568e-151	3.49041e-152	5.27903e-150	-1.93819e-150	1.84498e-150	-5.4492e-151	-1.34857e-151	3.74078e-149	-7.48677e-150	-1.2987e-150	2.1872e-150	1.72357e-151	1.81124e-151	1.91396e-151	5.84926e-150	-3.19499e-149	-2.63799e-150	-3.59113e-150	1.8259e-149	-1.67908e-150	-8.84358e-150	-1.06615e-152	-8.60848e-151	-1.45518e-149	8.58226e-151	5.33267e-150	5.73603e-150	-7.54487e-150	-6.2941e-151	1.68541e-148
-7.39638e-151	-1.14077e-151	-1.248e-150	2.60621e-151	1.05039e-150	6.19309e-153	-1.51832e-150	-3.68011e-151	-2.68708e-151	-1.5805e-150	-1.92362e-151	1.55649e-151	-8.00875e-152	7.16184e-152	2.13838e-151	5.75263e-151	-1.17257e-151	1.7881e-151	1.74213e-150	-1.20034e-151	-2.66873e-152	5.89444e-152	2.01127e-151	-1.09618e-151	-1.42409e-151	9.40433e-151	1.26037e-151	2.96614e-152	1.03546e-150	2.76724e-152	1.32996e-149
4.95415e-152	4.03833e-153	-1.53198e-153	-1.21806e-153	-2.10994e-151	-4.20101e-152	-1.58865e-152	3.5153e-152	6.64088e-152	6.20164e-152	8.1087e-152	-6.97443e-152	3.84861e-152	1.23328e-152	1.25236e-151	-1.16924e-153	7.5821e-154	-5.03276e-152	-7.54169e-153	5.00399e-153	-5.60952e-152	-4.57854e-153	-2.15788e-152	-7.08229e-152	7.30934e-153	-3.43654e-152	1.58463e-152	-6.8646e-153	6.55808e-153	-8.69218e-152	1.19143e-150
-1.39045e-155	4.00155e-154	4.97044e-154	2.99814e-153	-2.16543e-153	3.7973e-154	-2.52644e-153	2.74638e-153	8.6374e-155	-9.80243e-153	1.80381e-152	1.297e-154	6.09839e-153	8.5547e-154	-4.74481e-153	2.72685e-154	8.10582e-154	3.90709e-153	-6.1393e-153	1.71427e-152	4.26035e-153	6.31983e-153	-5.0442e-154	2.89661e-154	1.27243e-154	-7.38501e-153	-2.51387e-153	2.04251e-153	4.7512e-153	2.04649e-153	1.09995e-151
4.36334e-154	-1.05741e-154	1.77063e-154	-8.02069e-154	-1.04236e-154	-3.92854e-155	-6.98719e-156	8.48739e-156	3.10038e-155	-8.66114e-156	2.49892e-154	-6.41475e-154	-8.10968e-155	1.39412e-153	-6.43318e-155	8.07e-155	1.96522e-154	6.76043e-156	4.43812e-154	4.57934e-154	1.43958e-154	8.63075e-156	-1.80006e-154	4.37282e-153	1.69551e-154	1.77264e-154	-7.61023e-154	2.40473e-154	-1.56278e-154	9.35034e-156	1.15559e-152
-1.21094e-155	-2.84594e-155	6.80706e-155	-1.29893e-156	4.73399e-156	1.17454e-155	4.44737e-156	-6.66072e-155	-1.11117e-156	-5.89042e-155	1.04216e-154	-8.92638e-156	-1.89373e-155	-3.43741e-155	-2.83754e-156	4.02981e-157	1.33206e-155	-9.9992e-156	6.15211e-156	1.85922e-155	6.65969e-156	1.99111e-155	-1.18727e-155	-2.00504e-157	2.06163e-155	-1.2677e-154	4.16696e-156	-4.18281e-156	7.75417e-156	-3.23115e-154	1.0005e-153
4.99756e-157	-5.44558e-157	1.30711e-156	-3.19993e-156	-2.58375e-156	1.31316e-156	1.05149e-155	4.54282e-157	8.08596e-157	-8.15019e-157	1.10625e-156	5.30639e-156	-4.60247e-156	1.5416e-156	-5.64257e-160	-4.56574e-156	1.10148e-156	-5.57966e-156	8.66167e-156	1.21656e-157	7.4787e-156	-1.91457e-156	1.96697e-156	-1.04645e-155	-4.27042e-156	2.64044e-156	-1.02731e-157	-1.30607e-155	1.56286e-155	-3.99032e-156	1.16146e-154
-6.66632e-159	8.86002e-157	-3.33851e-157	1.57884e-157	5.63225e-158	-7.29367e-158	-2.00833e-158	1.90568e-157	1.52163e-157	3.1535e-157	1.13208e-156	1.23819e-157	-1.56614e-158	-9.7041e-158	2.18381e-157	2.32764e-157	-1.12332e-157	-3.90901e-157	-1.06667e-157	-5.10963e-158	9.01608e-159	1.57912e-157	1.80217e-157	-1.13295e-157	1.35659e-157	5.75551e-158	-5.3502e-157	-1.92526e-157	3.35988e-156	1.58923e-157	9.57258e-156
-5.41651e-158	-7.36651e-159	8.83403e-159	1.36151e-158	4.3934e-158	-7.03759e-158	-4.61863e-158	9.3686e-158	-3.297e-159	2.89418e-158	-5.72822e-158	-6.23657e-158	-7.63068e-160	-7.53129e-159	1.44974e-158	-6.20888e-159	9.69888e-159	-8.23115e-159	-4.98994e-158	-1.45882e-158	1.00882e-158	-7.13686e-158	-1.91648e-158	3.46084e-158	1.48426e-158	-9.66101e-159	-9.32313e-158	-5.16655e-159	-1.57801e-158	-2.54715e-158	9.00851e-157
-2.79157e-160	-2.02802e-159	-8.72325e-160	6.41044e-160	-9.59667e-160	-3.11035e-160	-1.59442e-159	-3.8506e-159	1.65027e-158	-8.96963e-161	7.32625e-161	-5.4074e-159	-1.78716e-159	1.9651e-160	-1.8515e-159	-1.33733e-159	-3.3299e-159	4.37858e-159	2.0149e-160	1.2946e-159	-8.92584e-160	-7.75294e-160	-2.6785e-159	-2.9138e-159	3.75171e-159	-8.48324e-160	-5.32123e-159	8.57611e-159	1.17565e-159	-1.791e-160	7.40987e-158
4.2857e-161	-2.59905e-163	7.1622e-160	5.25904e-162	5.42726e-161	-1.29764e-161	8.49693e-161	-5.70515e-161	-5.51136e-160	-9.72232e-160	1.66918e-160	-6.07454e-160	3.8146e-160	-9.38313e-161	2.42403e-160	1.1253e-160	-5.73084e-161	-5.55866e-161	-4.17222e-161	-2.62008e-160	1.16394e-160	-1.64278e-160	-1.25273e-160	-1.1638e-160	-2.40003e-161	2.84435e-160	1.12125e-159	4.07101e-160	-4.43327e-160	1.94971e-160	7.51587e-159
4.92809e-163	-7.45057e-161	-2.96036e-162	-3.95649e-161	9.06207e-162	-7.74822e-162	1.03036e-161	-7.36762e-162	-4.08401e-162	-4.02488e-161	-2.29547e-162	2.12326e-162	-7.58597e-162	-6.32207e-162	2.36313e-162	-3.04594e-162	4.28303e-162	-9.40753e-161	-5.92937e-163	1.09756e-162	-2.64251e-162	5.91416e-163	-3.63563e-161	-2.39237e-162	-2.20404e-161	-1.77864e-162	-6.84483e-161	1.90995e-162	-3.41444e-161	-5.64481e-162	4.96072e-160
-8.98719e-163	-5.16801e-163	-1.36453e-162	-6.06511e-162	1.35085e-161	-6.87213e-165	-2.91926e-163	-2.01018e-163	3.71864e-163	-1.10398e-161	6.24112e-165	6.85358e-163	-2.04995e-162	-5.28243e-162	-4.80565e-163	7.47914e-163	2.77401e-162	7.74958e-164	5.32275e-162	-1.33569e-163	-1.21655e-163	2.58872e-163	-5.23409e-162	-2.80644e-163	-1.86735e-162	8.01345e-162	-3.76618e-163	-1.03057e-163	-7.17233e-163	7.27689e-162	7.60753e-161
1.31496e-163	3.1373e-165	-2.87298e-163	-2.41207e-164	-1.15819e-162	4.19715e-163	1.39064e-163	1.07136e-163	6.31745e-165	3.0644e-164	-7.69436e-164	-6.86619e-163	-1.51954e-163	-1.91579e-164	-1.42538e-163	3.33946e-164	-1.21463e-163	3.94303e-163	3.0303e-165	-2.20813e-163	4.43635e-163	4.39182e-163	-1.0006e-162	3.82171e-163	-7.77705e-163	-1.59209e-163	-1.09154e-163	1.06094e-164	1.23128e-164	-1.1679e-163	7.6087e-162
5.54365e-167	-3.57791e-164	1.21766e-165	-8.61116e-165	1.08301e-164	-1.95942e-164	-4.5958e-166	2.8643e-165	-2.28035e-165	-5.18885e-164	-1.44546e-164	-1.32597e-164	-2.00742e-164	2.38179e-164	7.371e-165	-1.23078e-164	4.29143e-164	2.14609e-164	-2.89773e-164	-2.63665e-165	5.65744e-165	-3.54641e-164	-4.02005e-165	-3.18369e-164	-3.80569e-164	-9.51369e-165	-5.27639e-165	1.55815e-164	-8.21985e-165	-1.19348e-164	4.86416e-163
1.31333e-166	7.49424e-166	4.3775e-166	-1.50276e-166	9.76078e-165	9.95704e-166	-4.24978e-165	-1.45133e-164	2.95923e-165	9.77762e-166	4.89695e-166	-9.78912e-165	-4.17422e-168	-1.50651e-165	3.7816e-165	1.05753e-165	-5.90248e-166	-2.20462e-166	-2.41315e-165	-3.75608e-166	-4.17828e-167	7.86159e-167	-4.20784e-166	-2.95057e-166	-2.19204e-167	3.1239e-165	1.71141e-165	-2.00358e-165	1.23548e-165	-1.15389e-165	6.52399e-164
-2.08081e-167	-3.7983e-167	-1.19318e-166	-1.06188e-167	3.17215e-166	3.46749e-166	-1.39457e-166	-3.98915e-168	-7.61379e-167	-2.03587e-167	-8.2795e-166	7.71648e-167	1.87116e-167	-1.92794e-166	-8.7757e-167	-9.96881e-167	3.80121e-166	1.6235e-167	5.28336e-168	3.74972e-166	-2.06549e-166	1.26481e-166	2.56367e-166	-2.23714e-166	-1.45754e-166	-2.63041e-167	-5.36423e-166	-2.19412e-166	6.32845e-166	1.13795e-166	5.66096e-165
2.53861e-168	7.77502e-168	-6.94769e-168	1.85249e-167	6.16948e-168	7.90221e-167	-1.21187e-167	9.9654e-168	-2.93521e-168	1.80954e-167	1.32713e-167	4.69631e-168	-3.54808e-168	-4.23701e-167	4.26187e-168	1.41916e-166	5.85558e-168	5.27061e-167	-9.54848e-167	9.68605e-169	4.24802e-169	-2.05616e-168	-1.44554e-168	1.24001e-168	-5.42444e-168	1.61527e-167	-6.58955e-169	-1.33736e-167	8.4357e-167	9.50012e-169	6.55255e-166
7.10606e-168	-2.82698e-168	3.19971e-168	4.93734e-168	1.61071e-168	5.40121e-168	-1.91417e-169	1.0201e-168	-3.35436e-169	3.26593e-168	7.68792e-168	2.87501e-169	1.13487e-170	2.50654e-168	-1.76849e-169	2.65291e-168	4.11263e-168	3.65555e-168	9.27893e-169	8.47923e-170	-1.83047e-168	2.89795e-169	-1.50022e-168	1.41375e-168	-2.52331e-169	2.16809e-168	2.41424e-168	-3.29709e-170	-2.99044e-169	-8.81784e-171	6.22086e-167
-5.73436e-170	9.11255e-170	-2.54057e-169	-3.18088e-170	-1.91763e-170	-1.46911e-169	9.19958e-169	-1.18202e-169	3.23138e-170	-2.62547e-170	3.5218e-169	-3.24564e-169	-7.40432e-171	-1.32774e-169	1.91734e-170	1.85255e-170	4.3627e-169	2.8111e-170	3.44742e-169	7.07827e-170	1.31998e-169	-4.92157e-171	4.23121e-169	9.92725e-170	3.88131e-170	2.91886e-170	3.54142e-170	-1.82586e-169	-1.28801e-170	1.12428e-170	4.40111e-168
2.9001e-171	-5.42445e-171	-4.35958e-170	-1.81658e-171	8.81147e-172	7.57404e-170	-5.82236e-170	4.76103e-170	3.21703e-172	1.43285e-171	8.8209e-171	1.23361e-170	1.19663e-171	2.40272e-170	9.24999e-171	-5.46915e-171	6.6216e-172	3.3337e-171	5.64432e-172	-1.74677e-170	-9.29536e-172	1.42669e-171	-5.25897e-171	-1.30415e-170	-6.76553e-171	9.78576e-172	6.49134e-171	1.08213e-171	-1.24581e-171	1.01978e-170	3.68493e-169
2.64579e-171	-2.00041e-171	-4.76773e-171	-1.57303e-172	-7.70073e-173	-2.74856e-172	4.92909e-173	2.00405e-172	7.21115e-172	1.50696e-171	2.19268e-171	-2.55279e-173	-1.34679e-172	5.76009e-172	3.69726e-171	4.92353e-172	1.71459e-172	1.37182e-172	5.09983e-172	2.09456e-172	1.88152e-173	3.64369e-171	1.43493e-172	-7.0553e-172	7.26546e-172	-3.91193e-172	9.37789e-171	-2.17545e-172	-4.67364e-171	-1.17411e-171	4.16199e-170
1.56077e-173	1.04223e-172	-1.5877e-172	5.68649e-173	7.11287e-173	-2.28302e-172	4.00609e-172	4.74713e-173	1.49592e-173	-4.0947e-173	-3.90015e-172	-5.28219e-172	7.18324e-173	3.84034e-175	2.07958e-173	1.94349e-172	2.10286e-172	7.42679e-173	6.87309e-176	-5.74663e-174	-6.40974e-174	-4.65435e-173	-1.11555e-172	-1.31679e-172	2.92613e-173	2.68673e-173	-4.05556e-172	-7.36417e-174	-6.52151e-173	1.52051e-173	3.4805e-171
4.9514e-174	7.36874e-174	-1.67545e-174	3.52866e-175	-4.50716e-174	7.22675e-174	-8.22403e-174	9.97217e-174	6.32934e-175	-1.60226e-174	1.3796e-173	3.7907e-174	6.93682e-174	-1.18673e-173	3.82836e-174	6.38482e-174	-1.01099e-173	-3.93048e-174	-5.08711e-174	5.96502e-174	-4.26952e-174	1.25958e-173	-5.47664e-175	3.97386e-174	4.30041e-174	-2.65376e-173	3.60019e-173	-7.62645e-173	-1.52174e-173	2.07286e-173	3.18648e-172
3.17927e-176	-2.25552e-176	2.28474e-175	1.95927e-174	-4.00178e-176	-2.58944e-174	-1.35705e-175	2.57451e-174	-8.77459e-174	3.279e-175	-8.06155e-176	-4.75527e-175	-3.01431e-175	1.63928e-174	7.74135e-175	-2.8599e-175	-2.30863e-174	1.59539e-174	8.62749e-176	8.58752e-175	-1.62247e-175	3.92993e-177	-1.53812e-174	1.27751e-174	1.14545e-176	-2.72443e-174	-2.52491e-176	7.37134e-175	-2.36967e-174	-1.64362e-175	3.41044e-173
1.24835e-176	-1.11127e-176	-1.61822e-176	1.66975e-175	7.92287e-177	3.97609e-176	-2.33788e-176	-2.80184e-175	-3.31493e-176	-3.10485e-176	5.20329e-176	-2.36085e-175	7.16931e-176	3.83788e-175	-8.48132e-177	1.14393e-175	-2.30636e-177	7.0304e-176	9.06659e-178	-2.4772e-176	-6.64696e-176	3.1085e-175	-2.9651e-175	4.00249e-176	-9.91088e-177	2.87029e-176	7.05067e-176	1.7682e-177	8.09167e-177	1.0288e-177	2.42082e-174
5.18449e-178	3.39278e-177	-1.40169e-176	2.64842e-177	-1.07495e-176	-2.99711e-177	1.63009e-177	2.79561e-177	1.66487e-177	-3.56372e-177	-3.76014e-177	1.22502e-176	1.62618e-177	-1.73235e-176	2.41933e-177	-1.04308e-176	-1.63218e-176	-2.8731e-177	-3.04507e-176	-9.80108e-178	2.47372e-177	6.66786e-176	2.68884e-176	-7.55707e-177	-9.00071e-178	-1.21337e-177	1.51408e-176	4.68094e-179	-2.64462e-177	-2.33958e-177	2.68296e-175
-9.57757e-178	-1.70725e-177	1.8104e-178	7.94469e-178	-2.61098e-178	-6.43589e-179	1.22827e-178	9.19269e-178	5.35051e-177	-2.2496e-178	3.44596e-178	-3.35291e-179	1.9323e-178	2.01858e-177	-1.22061e-178	3.8058e-179	3.41028e-178	3.1658e-178	3.01786e-178	1.13272e-178	-8.03396e-178	6.95244e-178	2.84169e-178	-1.41147e-177	-1.15847e-178	-2.48327e-177	4.24107e-177	-3.88766e-178	5.09972e-178	7.61837e-178	2.61013e-176
-8.32534e-179	1.54258e-179	-7.91281e-181	-1.47042e-179	-7.91525e-179	8.16003e-181	-6.16748e-179	-7.80372e-179	-5.89141e-180	2.06327e-178	2.7924e-178	6.80202e-179	-2.03885e-179	3.5672e-179	-1.66551e-179	1.55975e-178	3.50653e-179	7.41841e-179	-9.09834e-179	-9.39202e-180	1.26208e-179	1.19464e-178	2.14612e-178	-1.52259e-179	7.32009e-179	-2.5507e-178	-5.38232e-179	-5.89683e-179	3.64517e-179	-1.05333e-179	2.18162e-177
9.62754e-181	-1.96412e-180	1.38261e-180	-6.54875e-181	-3.62624e-180	-5.86432e-182	-3.31687e-180	-2.73855e-180	-1.03298e-179	1.05576e-179	3.89043e-180	7.85414e-182	6.23738e-180	-1.16305e-179	7.6643e-180	6.05369e-181	-1.883e-180	-3.82957e-180	-2.72311e-179	7.44183e-181	2.60509e-180	5.45895e-180	-3.08298e-179	1.48531e-180	2.56613e-180	-1.21929e-180	-2.8329e-181	-6.86756e-181	8.81531e-180	-2.28918e-180	1.55626e-178
-3.86263e-183	-1.86127e-181	6.73659e-182	-6.06046e-182	-2.92134e-181	-5.49837e-182	-1.6334e-181	-4.58132e-180	-1.21252e-180	1.65464e-181	-4.39889e-182	-6.64079e-181	-1.63907e-182	1.51274e-183	-8.27841e-181	-5.09107e-181	1.03065e-180	-9.25986e-182	-8.78901e-181	3.48468e-181	6.2347e-183	-8.45556e-181	8.09153e-181	-9.88116e-181	4.44416e-182	-1.05296e-181	1.35355e-180	1.73645e-181	5.48125e-182	3.54326e-180	1.91253e-179
1.21165e-182	-5.47882e-182	1.99599e-182	-7.06492e-182	4.7354e-182	1.83134e-182	2.63436e-182	3.27614e-181	2.82175e-182	1.19741e-182	2.0847e-182	-3.51675e-182	6.49832e-182	8.5806e-183	1.40615e-182	1.64168e-181	6.00053e-182	5.76421e-182	-1.98129e-181	1.24297e-181	-8.05154e-182	-8.40528e-182	1.26966e-182	6.66884e-182	4.33419e-182	-1.65697e-183	4.766e-181	-4.4342e-182	-3.52561e-182	6.1974e-183	2.21656e-180
3.34604e-183	7.07858e-183	-3.85794e-183	5.02692e-183	-6.10902e-184	3.58253e-184	-3.20104e-185	5.29485e-184	8.87566e-183	-1.53832e-182	1.536e-183	1.37958e-182	2.26647e-183	-1.06312e-183	-3.86029e-183	2.43297e-183	-1.53369e-183	2.62521e-183	-3.67396e-182	3.44963e-183	6.95307e-184	1.17447e-182	4.90803e-183	-9.85594e-183	3.06747e-183	2.59072e-182	-5.01529e-184	-6.7246e-184	3.05897e-183	1.04518e-183	1.75859e-181
1.47773e-184	7.09424e-184	-1.63124e-183	-3.81308e-186	-9.98145e-185	1.14017e-183	-4.68188e-184	-6.37134e-184	-4.56258e-184	-1.80236e-184	-3.52774e-184	-1.12711e-184	-3.99948e-186	3.56182e-184	-1.87589e-184	-7.5312e-184	-9.80222e-184	1.28255e-183	6.70583e-184	1.05546e-185	3.542e-184	8.14462e-185	4.79282e-185	-5.9935e-184	-1.10333e-185	8.72336e-184	2.36565e-183	-5.77434e-184	2.38612e-183	4.99419e-184	1.79793e-182
2.66416e-185	4.11466e-185	-1.17003e-184	2.24967e-185	6.0615e-186	1.48005e-185	-1.21921e-184	2.00796e-186	1.09778e-185	8.88816e-186	6.78079e-185	-2.05747e-185	-3.12725e-185	-6.0744e-185	-7.02657e-186	4.89011e-185	3.27142e-185	5.04891e-186	-3.22906e-186	2.94058e-185	4.31376e-184	2.91401e-184	-2.58612e-185	1.18492e-185	6.60183e-185	4.53127e-185	7.19655e-186	8.48094e-186	4.7274e-186	1.54029e-184	1.72492e-183
-5.18054e-187	-9.75014e-187	-8.5114e-187	8.8814e-187	-4.19222e-186	-4.09054e-186	-5.7512e-186	-5.33683e-187	-5.80163e-186	-4.12554e-186	2.29649e-187	-3.53733e-187	-1.13267e-186	3.30573e-186	1.42612e-186	-4.0745e-186	1.21533e-186	1.07581e-186	-2.77806e-186	-1.52517e-186	6.70342e-186	2.76308e-187	-9.70073e-187	3.57193e-187	1.25113e-185	1.28423e-186	8.11401e-185	-2.41754e-185	4.07278e-187	-6.49568e-186	1.79165e-184
-3.87596e-187	-1.45931e-187	-6.62682e-187	-9.43168e-188	5.69438e-187	5.73074e-187	-5.13231e-188	-1.64691e-186	2.52554e-187	-5.80674e-187	-1.31607e-187	2.71596e-188	3.87974e-187	-2.96317e-187	-7.912e-187	6.60575e-187	-9.61362e-187	3.69093e-187	2.28472e-186	-4.4814e-187	1.17092e-186	-1.23557e-186	-1.72754e-188	5.02145e-187	-8.51784e-187	-7.39871e-188	-5.35955e-186	5.35868e-187	3.94884e-188	1.53047e-188	2.11245e-185
-6.39624e-189	5.17141e-188	-1.3429e-188	2.8061e-189	1.36952e-188	5.12667e-188	-4.78971e-188	1.23893e-188	-1.42098e-188	2.19404e-187	1.80331e-188	8.84993e-188	-1.78067e-188	-5.12033e-188	-3.36989e-188	2.41992e-188	-1.71568e-189	-7.80226e-188	1.31214e-189	4.41139e-187	7.64735e-188	-2.14347e-189	2.55471e-188	1.05816e-188	4.34959e-189	2.21514e-188	-7.05088e-188	3.85771e-188	-4.94647e-189	1.78846e-187	1.62296e-186
-5.90519e-189	-1.48661e-189	1.33642e-189	-3.91198e-190	-1.2436e-190	2.4465e-189	1.81314e-189	-3.56795e-189	4.00425e-190	-1.33436e-190	-4.71856e-189	2.21784e-189	-1.56124e-189	-3.36427e-189	-1.92573e-188	-3.65544e-189	3.58686e-189	-1.22585e-189	-1.31108e-189	8.69532e-189	-4.54887e-189	-1.75811e-190	-2.4232e-189	-2.78077e-190	9.26347e-190	1.73288e-189	-1.36728e-189	-2.78439e-188	-1.84978e-189	3.90537e-190	1.08736e-187
5.64961e-190	4.62583e-191	-2.99834e-191	8.68673e-190	-1.23953e-190	6.50808e-191	2.27602e-190	-1.10469e-191	-9.22506e-191	-1.69887e-190	-4.48438e-192	-1.21905e-189	-5.14573e-191	-5.47301e-191	1.06372e-189	-6.0433e-190	6.68135e-190	-6.07368e-190	1.09859e-190	-1.17868e-190	2.51887e-190	1.56955e-190	2.84759e-190	1.56533e-190	-2.6449e-190	8.60638e-192	2.34798e-190	-3.00015e-190	-1.41946e-190	1.18559e-189	9.68628e-189
-2.41692e-191	-9.40109e-191	-2.11437e-190	3.88097e-191	-1.27341e-191	-3.2639e-191	-1.70941e-191	1.1163e-190	3.56696e-191	-4.21014e-191	-3.94459e-192	-1.98976e-192	3.77669e-192	-9.88216e-192	9.89538e-191	-8.40835e-193	3.42779e-191	-6.62869e-191	7.35993e-191	5.44499e-192	-4.36112e-191	5.34473e-191	-4.53234e-191	7.46048e-192	1.44399e-191	7.64992e-191	-3.7908e-191	1.24711e-191	-9.85714e-192	-6.12013e-193	1.22092e-189
4.17964e-192	1.46525e-192	-3.2693e-193	8.24595e-193	-6.13685e-192	-8.5941e-193	-2.82644e-192	1.41728e-193	-1.39409e-193	-2.13404e-193	4.12143e-192	-9.04248e-193	-1.40915e-192	-1.08571e-192	-2.1049e-192	1.42468e-191	3.26417e-193	-2.8182e-193	-9.80236e-192	-1.85752e-192	-6.0446e-193	9.06631e-193	3.38521e-193	-7.2963e-193	1.62683e-191	-3.80856e-192	-4.34385e-191	-7.65827e-193	-1.52076e-192	-1.77741e-194	1.21653e-190
-6.23389e-194	-3.27225e-193	-3.10668e-193	-1.49294e-193	-9.54782e-195	-5.35697e-193	-3.95697e-194	1.41821e-194	-2.98568e-194	5.81016e-194	1.33012e-193	-4.99914e-193	2.97058e-193	-1.9007e-193	5.26008e-194	3.35581e-194	3.47438e-194	-2.50177e-192	9.75669e-193	-3.28798e-194	-1.17884e-192	6.35625e-193	-4.81843e-194	4.01452e-194	-5.34536e-194	5.26995e-193	2.06806e-193	-1.12165e-193	1.80946e-193	1.8289e-193	9.4538e-192
-2.31042e-196	8.34282e-195	-4.24513e-194	8.44629e-196	2.21017e-194	2.98788e-195	3.8055e-195	4.93492e-194	-2.21897e-194	4.63625e-195	1.71964e-195	-3.05787e-194	1.62769e-194	1.4333e-194	-4.50232e-195	-3.4766e-194	-1.65444e-194	-1.27968e-194	2.68403e-194	-2.09786e-195	3.94718e-195	5.41009e-195	-1.41979e-193	2.36061e-195	-2.17098e-195	-3.55178e-195	-1.21534e-194	9.33973e-195	-1.07885e-193	3.14611e-195	6.0934e-193
2.53136e-196	3.40781e-196	-6.7291e-195	5.47012e-196	-1.16247e-195	1.30862e-195	-7.09535e-196	2.5005e-196	-2.12637e-196	6.63769e-196	2.1502e-195	-1.37442e-195	3.18563e-196	-8.44688e-196	-6.29498e-196	-5.93141e-195	-3.12604e-195	-1.91993e-194	5.36378e-195	-1.86537e-195	5.73938e-196	5.69061e-196	2.09901e-195	-3.09002e-196	-4.36273e-195	9.6758e-196	1.12312e-195	7.76453e-196	-2.5123e-195	-6.17693e-195	7.24504e-194
1.24449e-196	-3.77372e-197	-9.75846e-198	-1.16026e-196	-1.25574e-196	1.39305e-197	-1.71047e-196	1.53005e-196	-7.02845e-197	5.58349e-196	1.88025e-197	3.10931e-196	1.81815e-196	9.41709e-197	2.98854e-197	6.24327e-196	2.23737e-197	-5.9349e-197	8.75159e-196	2.6538e-196	2.08435e-196	-1.71743e-196	4.14531e-196	2.7506e-196	1.05864e-196	-3.76143e-196	1.37843e-195	-9.34918e-197	8.25665e-198	3.40122e-196	7.23443e-195
4.0687e-198	-2.47738e-197	-1.8396e-196	-9.25194e-198	-2.95324e-198	1.81855e-197	1.60686e-197	-1.33754e-197	-6.71083e-198	1.40912e-198	4.20342e-198	4.73527e-198	7.34233e-198	-8.907e-198	3.05332e-198	-2.29764e-197	-1.99463e-197	1.53498e-197	-5.95747e-197	-2.93714e-198	1.33796e-197	-2.28696e-197	-4.6162e-197	2.6122e-198	3.41354e-197	4.56906e-198	4.72932e-197	2.34655e-197	-2.89396e-197	-6.15242e-197	7.14733e-196
-6.58993e-200	7.95604e-198	-1.84519e-198	-4.48748e-199	-5.33241e-199	-3.18297e-198	-2.99323e-199	-1.58713e-198	2.37604e-199	1.70957e-199	1.12029e-198	1.65856e-198	2.19526e-199	-6.96857e-198	4.69949e-198	1.38285e-198	-7.16473e-199	1.75219e-198	2.17271e-198	5.64841e-198	-4.38102e-199	8.6196e-199	-6.75676e-198	-2.41096e-198	3.17179e-199	2.83541e-199	-2.37076e-198	-4.72055e-200	2.23984e-198	-1.73488e-198	6.01273e-197
9.6405e-200	4.88504e-200	-7.78102e-200	4.29526e-200	-4.04156e-199	1.81087e-200	-1.14949e-200	-1.24737e-199	-1.6989e-199	-8.63357e-199	1.32241e-199	-1.37433e-199	-6.63932e-200	-3.30472e-199	-1.88097e-200	-1.30804e-201	-5.67729e-200	-9.973e-199	-1.92668e-200	3.25e-199	2.86004e-199	5.14897e-200	1.42348e-199	-3.06101e-199	1.40726e-199	1.22634e-200	1.27263e-199	1.13945e-199	-5.75105e-199	5.84804e-200	5.75648e-198
-3.51658e-200	-3.28735e-200	-3.56393e-200	5.43399e-202	5.35297e-200	-2.33985e-200	7.20282e-202	-9.46858e-202	-6.06774e-201	8.31498e-200	-3.25154e-200	2.68718e-200	8.18994e-201	-1.96293e-200	1.39045e-201	1.8122e-201	-4.66968e-201	7.86519e-200	8.90321e-201	9.86758e-200	-1.52515e-200	-2.55543e-200	8.38143e-201	1.40455e-200	-1.73811e-200	3.66215e-201	-1.39227e-200	-1.73959e-200	-3.20126e-201	3.18803e-202	6.72459e-199
-4.30112e-201	-4.3923e-202	-1.68506e-201	3.46635e-202	1.1412e-201	1.43575e-201	-2.26654e-202	1.71642e-201	-1.33503e-201	-2.15489e-202	-4.56303e-201	4.13423e-202	3.19027e-202	-2.74284e-202	-5.4407e-202	-2.37873e-202	-3.90645e-202	-5.0482e-203	-1.70854e-201	-5.97106e-202	-1.20212e-201	-1.78935e-201	-2.03438e-201	-6.6115e-201	2.6238e-201	-6.95824e-202	-1.50189e-203	-5.93345e-201	2.65862e-201	-9.59012e-203	4.5601e-200
3.18621e-204	-6.31559e-204	-2.41856e-203	-5.754e-203	-1.20794e-202	4.65114e-203	1.11102e-202	4.76402e-202	-1.44248e-202	-2.41145e-203	-1.31491e-202	-3.90344e-202	-3.11573e-203	1.54896e-202	7.04691e-203	7.33801e-203	2.42857e-203	1.43211e-203	-6.70624e-203	1.00601e-202	4.864e-203	8.06134e-202	5.38146e-203	4.70658e-202	3.02169e-202	-2.48697e-203	1.88405e-203	3.31376e-202	8.54548e-203	4.65339e-203	4.2609e-201
4.59537e-204	2.2656e-204	8.06975e-204	-2.79344e-203	3.10759e-204	-2.12004e-203	5.51702e-203	1.92857e-204	-2.76951e-203	-2.27149e-203	3.31086e-204	2.65647e-203	-5.07116e-204	6.28226e-203	2.03832e-203	1.46734e-204	1.56731e-203	-1.10036e-202	7.94659e-204	8.41736e-205	1.14566e-203	2.82569e-204	-1.72013e-203	1.69226e-203	4.38313e-204	-1.22779e-203	4.31267e-204	2.9994e-204	-1.51525e-203	4.01929e-203	5.56524e-202
-1.06604e-204	3.80707e-206	-6.99476e-206	1.46701e-204	-1.10096e-207	-4.30151e-206	3.97937e-205	2.84649e-205	-4.30609e-205	-5.18117e-204	2.03952e-205	-3.14688e-206	2.11308e-204	8.68026e-205	-1.64698e-204	5.55953e-205	-3.97624e-205	1.56844e-205	-1.72736e-205	-1.89325e-205	-1.02376e-204	9.16337e-205	-2.44543e-204	-3.2675e-205	1.29349e-205	-1.3293e-205	-4.29972e-206	1.35935e-204	-9.12145e-206	3.39283e-204	2.51765e-203
-2.01635e-205	-5.35379e-207	-1.53953e-206	-2.49378e-206	-8.3036e-208	2.25698e-205	1.08478e-205	8.18013e-206	3.94814e-207	4.14405e-205	-1.20787e-205	-9.18325e-206	4.2786e-206	5.66376e-206	4.09331e-206	5.04869e-206	3.28329e-206	-6.40627e-206	8.77624e-206	-1.75265e-205	-9.75311e-206	2.11747e-207	-4.19552e-207	7.16043e-207	-5.59961e-207	5.52172e-207	1.04506e-205	3.11213e-206	2.85941e-206	-3.62236e-205	2.49445e-204
-2.70915e-207	6.18038e-208	-7.76692e-208	-9.85312e-207	-2.10599e-206	-2.94993e-206	-6.39491e-209	3.14726e-206	7.9762e-207	-1.92092e-207	-1.44246e-206	4.12178e-206	1.4059e-207	4.92221e-209	-9.3942e-207	9.96367e-207	-3.27014e-207	8.01211e-207	-1.65602e-206	-6.33294e-206	2.05322e-208	9.0257e-207	4.19291e-207	-4.4934e-207	-1.124e-207	-1.52476e-206	3.71123e-208	1.54666e-206	-3.83446e-207	-3.3662e-207	3.30905e-205
1.08999e-207	2.59429e-209	-4.63134e-208	2.50824e-207	-7.08503e-208	-2.327e-207	-5.01875e-207	1.52397e-207	-4.38261e-207	-3.94938e-208	-2.87826e-209	-4.88968e-207	-1.53e-208	-1.39989e-207	1.38029e-208	2.28659e-208	6.67528e-208	-1.50474e-208	-3.60341e-208	2.23214e-208	2.26279e-208	9.10315e-209	-2.72139e-208	-2.26956e-207	-1.57889e-208	-3.36271e-208	-1.27676e-210	1.03775e-207	4.0468e-209	-2.96218e-208	3.14116e-206
2.59921e-209	-4.15485e-210	3.70855e-209	1.32794e-209	7.5997e-208	1.9589e-209	-2.43063e-208	5.16019e-210	-4.02858e-210	-1.03899e-209	1.46153e-211	2.69117e-210	-8.63904e-210	3.30617e-208	5.73728e-209	1.30099e-211	-9.07856e-209	1.0447e-208	4.23738e-209	-3.93842e-210	-3.75959e-209	3.60798e-209	2.61565e-209	1.13619e-208	-1.58071e-208	-1.50181e-209	-1.63408e-208	2.22925e-209	-1.07724e-210	-8.37159e-209	2.42091e-207
-1.88914e-209	6.27385e-211	-2.65651e-211	3.58121e-210	1.04563e-209	4.55121e-210	5.11341e-210	-1.07553e-209	3.67e-210	-9.92883e-210	-4.36164e-210	1.4319e-209	1.90632e-210	-9.05626e-210	2.47757e-209	-5.52372e-209	-9.01988e-210	-1.95208e-210	2.46934e-211	1.84599e-209	1.19831e-209	3.74523e-212	1.4677e-209	1.85527e-211	8.65448e-210	-7.01042e-211	6.90437e-210	-3.32226e-210	-4.5716e-211	9.19939e-210	2.63297e-208
-5.17142e-211	1.57234e-210	8.0469e-211	-5.82144e-211	1.1407e-210	8.0279e-211	-1.6068e-211	-5.04755e-211	1.40787e-211	8.12407e-212	1.47748e-212	1.20861e-211	1.85392e-210	1.77245e-211	-1.1091e-211	2.58841e-211	7.97177e-211	-6.29355e-211	2.16085e-210	-2.49575e-211	6.1236e-212	-3.14875e-211	9.50043e-212	-2.8918e-214	3.41347e-211	5.59338e-211	-8.0059e-210	6.93988e-211	2.62464e-210	-1.94397e-210	2.73214e-209
-5.77901e-212	4.40269e-212	-1.6659e-211	1.59649e-211	2.3602e-211	-1.47913e-213	-1.48189e-212	6.21542e-213	3.76264e-212	-4.0594e-212	1.61363e-211	1.98194e-212	5.31233e-212	-1.4553e-212	-3.41793e-212	-6.77509e-212	4.48816e-213	-5.87008e-212	-5.41144e-213	-7.39689e-212	-3.10906e-212	-2.37497e-214	-2.34832e-212	5.49334e-212	-2.46878e-211	1.70014e-214	-1.03406e-212	2.6494e-212	1.11985e-211	-1.87986e-212	1.78258e-210
-4.60582e-213	-1.31111e-212	8.55063e-213	-7.36651e-213	1.66793e-213	1.04815e-212	-1.9626e-213	-1.69597e-212	-1.28625e-213	-2.51457e-212	8.49951e-214	-1.0728e-212	-1.46644e-212	-6.81989e-214	-1.74557e-212	2.94264e-213	-2.36045e-214	-1.69308e-213	1.65175e-213	1.30793e-212	3.04428e-213	4.52069e-214	1.21867e-213	2.38191e-213	2.27519e-212	7.03362e-213	2.3749e-213	-2.86367e-217	-4.25347e-214	-1.20322e-213	1.96007e-211
-8.92705e-214	-1.04388e-213	-1.66015e-214	-3.5971e-215	-1.98919e-214	9.22536e-215	6.22172e-214	-2.42401e-213	-9.22544e-215	-2.93345e-215	-5.64255e-214	-2.78044e-214	2.42207e-214	2.30995e-213	-1.61611e-214	6.73343e-215	-1.02165e-213	-2.30566e-214	5.39591e-215	-4.23158e-214	-9.02419e-215	4.35635e-214	-8.81864e-214	-1.08374e-214	8.13225e-214	3.72295e-215	-6.0854e-214	-2.37539e-213	-4.59296e-215	9.52346e-215	1.64419e-212
2.9771e-216	2.32049e-215	-7.29922e-215	6.24476e-216	-1.8706e-214	3.10114e-215	-2.40217e-215	-2.53032e-215	-8.73836e-216	-2.36555e-215	-1.32756e-214	-2.47026e-214	1.87423e-215	4.14749e-216	1.59384e-215	3.80281e-216	1.61918e-215	1.86711e-216	4.89221e-216	-1.53625e-215	-7.21595e-216	-1.06063e-215	1.08601e-216	-2.18965e-215	7.02396e-215	1.55551e-215	-7.45206e-215	-9.04636e-217	-1.16823e-214	-1.18873e-216	1.18597e-213
3.47973e-215	9.9269e-217	3.26432e-216	-2.36208e-216	-3.51433e-216	-4.27836e-216	1.19473e-216	3.41631e-216	1.45866e-216	-3.56527e-216	1.07143e-216	-5.06924e-216	-8.08386e-216	-2.12633e-216	6.30901e-218	-6.92411e-218	-2.11786e-216	1.10533e-215	1.88388e-216	9.3662e-216	-3.58681e-216	-1.15083e-215	5.63426e-218	2.84632e-216	-6.96664e-216	5.22712e-217	-5.80988e-216	-2.82253e-215	-1.47753e-215	6.2809e-216	1.80327e-214
-9.23005e-218	-2.65741e-216	-3.55761e-218	-6.15072e-218	2.39454e-217	4.38164e-217	3.35398e-217	1.61678e-217	3.60575e-217	-1.73545e-216	1.56513e-216	4.60443e-217	2.69024e-216	-4.4067e-218	-9.67827e-217	2.30073e-217	-3.79491e-218	-1.03277e-217	-1.49397e-217	9.82465e-221	1.37444e-216	-5.26395e-217	-2.40805e-217	-1.117e-216	5.32858e-217	-4.27383e-217	-4.889e-217	2.4163e-217	-1.06915e-216	-5.73151e-217	1.89577e-215
-2.25504e-217	-9.55106e-218	2.95631e-219	1.75276e-218	-2.59633e-218	-5.31573e-218	4.9091e-218	-8.4107e-218	-4.013e-217	-3.75444e-218	3.34776e-218	2.86974e-219	-1.59028e-217	-8.12779e-218	1.7927e-217	3.28011e-218	-1.97916e-219	-4.79938e-220	-3.14741e-218	9.54219e-219	5.39096e-218	-1.12069e-217	5.62729e-218	3.90746e-218	-8.9921e-219	3.58578e-218	-2.72786e-219	5.57704e-219	4.98262e-218	8.84861e-219	1.89802e-216
-5.5678e-219	1.21621e-219	-1.32279e-219	-2.56903e-220	-1.61282e-220	-1.10981e-219	1.82575e-219	-3.77572e-219	-4.08259e-219	-1.52981e-218	-9.83492e-220	1.35182e-219	2.95968e-219	-8.57763e-219	2.20555e-219	4.09603e-219	-2.09244e-219	-9.4467e-221	-6.98255e-220	-1.58546e-219	-5.13386e-218	2.42531e-219	9.10494e-220	1.59209e-219	3.32735e-220	1.77023e-218	2.54186e-219	2.52988e-219	-2.16537e-219	5.3914e-219	1.46192e-217
3.47384e-221	-3.67827e-220	-9.31724e-220	2.89619e-219	2.60877e-220	-1.49665e-220	-4.20637e-221	-6.57118e-220	-5.63637e-220	-2.47304e-221	-4.92302e-219	-7.66366e-222	1.93566e-220	1.87914e-220	1.18809e-219	-1.80032e-220	-1.05687e-219	1.41724e-221	-2.4157e-219	-2.83347e-221	1.16828e-220	1.98841e-220	-1.06705e-220	-1.34808e-220	1.4639e-220	-1.01955e-220	1.93715e-221	-1.66147e-220	1.87118e-220	7.19614e-222	1.73093e-218
7.98845e-221	3.28961e-223	-3.40879e-221	-1.42014e-221	-2.35727e-222	8.20033e-221	4.98543e-221	3.21416e-221	7.24557e-222	1.34601e-221	-1.22252e-221	2.96645e-221	2.20321e-220	2.22181e-221	1.85691e-221	-8.44885e-221	6.82621e-221	2.58125e-222	8.51675e-222	-3.59369e-221	-7.5276e-221	-2.74298e-220	-7.47332e-221	1.17583e-220	6.57276e-222	9.75605e-221	-4.99896e-221	-4.94707e-221	1.52618e-221	-3.33261e-221	1.61242e-219
-4.74223e-222	1.3845e-222	1.59779e-223	1.63196e-221	-7.01693e-223	-8.15923e-222	8.20541e-222	5.03514e-222	-4.2689e-223	-7.71018e-223	2.07858e-223	-1.23403e-223	-4.34759e-222	1.80052e-221	-5.10792e-222	-2.30157e-222	4.34467e-222	1.92769e-222	-8.18293e-222	-6.14002e-223	-1.17244e-222	-3.92429e-223	-5.09919e-222	2.67798e-222	-1.25669e-221	-4.98071e-223	-7.84053e-222	-3.73457e-222	-1.70627e-221	-2.63454e-221	1.68458e-220
1.18355e-223	2.38158e-224	-1.55324e-224	1.88425e-223	-2.3477e-222	-3.53512e-223	-1.55769e-223	-4.02907e-224	2.84722e-223	-3.42994e-224	-2.33643e-223	4.13083e-223	-1.03809e-222	-2.00611e-223	-1.45812e-223	1.03626e-222	8.44032e-224	8.66471e-223	-6.14052e-224	2.07686e-223	2.99115e-224	-9.78864e-224	2.93147e-223	-9.78726e-225	1.43966e-223	-1.04229e-224	3.3995e-223	-6.42813e-224	1.09914e-223	-5.02239e-224	8.99936e-222
-2.7268e-224	-2.70451e-224	-1.44561e-224	3.03733e-225	-2.54621e-223	2.61516e-224	2.0642e-224	-7.31972e-225	-3.25145e-226	-2.25124e-225	-7.14923e-225	5.58029e-225	-1.7564e-224	-6.01059e-224	-2.40973e-225	-9.00403e-224	1.24205e-223	6.90377e-224	1.24669e-227	-6.20712e-225	-2.611e-225	-1.0064e-224	-7.32879e-224	-3.76441e-225	1.17847e-225	-5.49519e-224	8.98946e-224	-2.31055e-224	-9.77675e-225	-1.29572e-224	1.04702e-222
3.49315e-225	5.96888e-226	5.25786e-226	3.02612e-224	1.35966e-224	1.11581e-225	-2.64102e-225	-9.71133e-226	-7.08322e-226	3.05075e-226	-1.64159e-226	3.2114e-225	3.22509e-225	8.43068e-225	2.68237e-227	-1.63665e-226	3.49523e-225	2.31656e-225	-9.31089e-226	1.59524e-226	-1.9805e-225	-1.91342e-225	-1.37036e-225	8.50222e-225	-1.64819e-225	1.47342e-224	-4.81092e-227	1.53283e-225	-1.86644e-226	-1.03168e-224	1.18572e-223
6.08093e-226	4.66713e-226	5.18164e-226	-7.52077e-228	7.30376e-228	1.82105e-226	4.30352e-226	-5.38331e-227	1.31499e-225	1.07424e-225	1.84386e-225	-2.54955e-226	-4.36464e-227	1.71203e-226	-3.15755e-226	1.83992e-226	-5.74369e-227	-2.85284e-226	3.1868e-228	1.7177e-226	2.51337e-227	8.69995e-226	-1.21932e-225	1.59571e-226	1.07839e-226	1.00271e-226	4.48257e-226	-3.72481e-228	2.76147e-226	-5.60509e-227	1.12607e-224
-1.58176e-227	2.16528e-227	6.51226e-228	-4.99908e-227	2.48832e-228	-1.64879e-227	4.90939e-228	1.8436e-228	-6.89402e-228	-8.35607e-228	-8.19937e-228	-2.77119e-227	-2.31717e-228	5.06035e-227	-2.46602e-228	-1.77507e-228	-7.98407e-228	2.87054e-228	-3.75028e-229	6.74674e-227	3.68082e-227	-7.61253e-228	-1.069e-227	-1.50776e-226	-2.58409e-227	-3.38589e-227	-4.95538e-228	-1.3469e-227	5.95917e-227	-7.37467e-229	6.51062e-226
7.30275e-229	-8.59028e-228	1.37645e-229	5.65981e-229	2.85714e-228	1.24409e-228	-3.24439e-228	-2.7829e-228	2.04442e-228	3.39188e-228	-7.0573e-229	2.68758e-228	1.03897e-228	4.77769e-228	4.85457e-229	4.53755e-228	4.2191e-228	-2.02619e-228	-5.91968e-229	1.48006e-227	-5.90369e-229	6.87635e-230	2.82576e-228	7.05749e-228	-5.10006e-228	1.6003e-229	-4.26539e-228	6.52069e-231	-2.44154e-228	2.92014e-228	8.68959e-227
-3.75309e-229	-2.28357e-229	-1.94378e-229	2.13376e-230	-4.28812e-231	1.32986e-229	-1.64705e-231	3.37341e-229	-1.79579e-229	-6.69582e-229	-1.33521e-228	-4.04562e-230	-1.01918e-228	8.80316e-230	9.35921e-229	1.01042e-228	-1.11253e-228	3.80138e-230	3.8254e-229	2.69035e-229	1.20218e-230	5.03469e-230	4.345e-229	-4.3116e-230	-5.76713e-229	1.66331e-229	5.535e-230	1.53724e-229	1.26953e-229	2.70279e-229	1.02655e-227
-1.05046e-230	6.96313e-230	-1.49513e-229	-2.02731e-231	3.32689e-230	3.03418e-230	3.42242e-230	-1.15408e-230	-2.87858e-230	-7.15065e-231	2.51968e-230	1.0223e-230	-2.51977e-231	-1.90563e-230	9.51206e-231	6.89501e-231	3.21472e-230	9.34461e-232	-9.51461e-231	9.14252e-231	-3.62602e-231	-1.39902e-230	-3.28412e-230	-3.1653e-231	7.83798e-230	-2.43367e-230	4.62551e-230	5.47272e-231	5.28105e-230	1.9981e-230	7.82989e-229
-4.94348e-231	-1.12244e-231	1.28458e-231	-5.66338e-231	2.78217e-231	-4.34269e-231	8.14971e-232	4.13006e-232	3.65792e-232	-6.87934e-232	-4.72528e-231	2.97718e-232	-1.59549e-231	3.34395e-232	2.82591e-231	2.6814e-231	3.72225e-231	-2.93911e-232	-1.35282e-231	4.87737e-232	4.25098e-232	4.67429e-232	3.07017e-231	-1.29529e-231	1.85201e-231	-9.18101e-231	1.43215e-231	-2.61388e-232	3.80841e-231	-6.248e-232	6.31551e-230
-4.58842e-233	2.26264e-232	8.65782e-233	1.09626e-232	-4.9194e-233	6.0293e-232	-4.26285e-233	-2.02605e-232	-1.16061e-234	5.58049e-233	-7.38334e-232	-6.95626e-233	-4.74154e-234	8.12632e-233	-1.93526e-233	3.45134e-233	2.94053e-232	3.61235e-233	4.12024e-232	5.10868e-232	-6.2896e-232	-3.96275e-233	1.95565e-232	6.38256e-232	4.40173e-232	-3.19839e-232	2.90821e-232	1.40712e-232	2.82221e-232	1.31976e-231	7.91944e-231
-1.16143e-233	4.75403e-234	-1.10046e-233	2.86385e-233	3.01453e-233	5.66003e-233	1.0761e-233	8.75632e-234	-1.61394e-233	3.74294e-233	-1.25945e-233	-1.38045e-234	1.27238e-233	1.59137e-232	-2.72094e-233	8.53947e-234	3.08796e-233	7.54519e-233	-5.05711e-234	-9.55472e-234	1.54696e-233	-2.55397e-234	-3.93519e-234	-7.65012e-234	-2.28737e-233	3.69742e-234	-3.5579e-233	-2.86075e-234	-5.38498e-234	-2.10186e-233	6.79395e-232
3.12904e-235	3.79924e-235	-1.41625e-235	1.40653e-233	2.06749e-235	-7.40628e-235	-2.06499e-235	-2.4176e-234	-4.63104e-235	8.62923e-235	2.05212e-235	-1.1457e-235	-9.80946e-235	3.38909e-234	6.35378e-234	1.85546e-235	1.97428e-235	6.26857e-235	5.97692e-235	4.73461e-236	-1.75599e-235	-1.17356e-234	8.13534e-235	1.47334e-234	5.83195e-235	-4.00277e-234	4.94562e-238	-5.38887e-235	1.13217e-234	4.76668e-235	4.28659e-233
1.37015e-236	2.10699e-236	1.32958e-235	-1.05081e-235	3.26701e-236	3.49015e-235	1.48445e-236	-5.66752e-236	-1.56322e-235	-7.92468e-235	-6.98531e-236	-1.44603e-235	9.05682e-236	-4.91996e-236	1.17512e-236	1.34262e-236	-1.47548e-235	1.82257e-235	-2.27231e-235	3.50441e-236	1.6778e-235	2.97478e-235	-2.35273e-236	1.44747e-237	6.71453e-235	-2.50128e-235	5.31188e-236	1.65679e-237	1.0499e-235	5.18994e-235	4.73686e-234
8.88492e-237	-6.12916e-238	8.35249e-237	-2.26008e-236	1.01032e-236	3.38687e-236	6.79587e-237	1.5583e-235	9.39889e-238	4.92192e-237	6.9906e-237	-9.93418e-237	-6.91278e-237	6.22167e-238	2.52776e-236	4.3355e-237	4.80986e-237	-4.02408e-237	3.2793e-236	3.48983e-236	6.47452e-237	9.14659e-238	1.42292e-236	3.40295e-237	1.06897e-237	-5.7449e-236	2.96331e-236	1.9046e-236	-1.28209e-236	-4.39077e-238	5.28987e-235
-2.03094e-238	2.03295e-238	1.71808e-237	-1.21162e-238	-5.69358e-238	7.66345e-238	-1.46994e-238	-1.12295e-237	1.99907e-237	2.29893e-237	-2.12961e-237	-7.3338e-238	4.40841e-238	1.23276e-236	1.5372e-238	-1.10947e-237	8.4644e-238	-4.65722e-238	2.0343e-237	-6.21365e-238	1.24415e-237	2.29761e-237	-2.09844e-237	1.58691e-237	2.44019e-238	3.93966e-237	-1.25008e-237	7.30366e-238	-7.81532e-239	1.17099e-237	4.46521e-236
1.26546e-240	2.4098e-238	2.99249e-238	1.42128e-238	-4.00008e-238	1.68663e-238	6.12261e-239	4.36654e-239	-1.25992e-238	2.71013e-239	-4.41015e-239	1.17072e-238	-5.68836e-240	-2.93226e-238	-5.87262e-239	1.39246e-238	1.94883e-239	3.59959e-238	1.92796e-239	5.9904e-239	5.30455e-238	-2.79214e-240	-8.3267e-239	5.19873e-239	1.14737e-238	-6.44479e-240	-5.10649e-240	2.16072e-238	3.90572e-239	1.12614e-240	3.67802e-237
1.18151e-239	6.00318e-240	-1.49819e-240	1.98979e-240	2.59899e-239	4.98004e-241	5.52063e-240	3.16523e-242	-1.84037e-240	-2.52694e-241	-2.11238e-240	1.96687e-240	-4.70913e-240	9.4358e-241	5.66123e-241	-5.37793e-240	-8.85854e-239	1.6711e-240	-1.48297e-239	-1.31585e-240	4.97255e-241	1.41516e-239	2.79264e-239	3.46544e-239	2.82863e-240	-5.46678e-240	5.54355e-241	-2.4228e-239	-3.92368e-240	-2.59143e-239	3.17663e-238
-1.97637e-240	1.64639e-241	3.73552e-241	7.59032e-242	-4.70517e-242	-1.74812e-240	2.35219e-240	-3.07739e-240	-1.90653e-241	6.64065e-242	-8.9837e-241	6.87428e-242	-2.01303e-240	-3.6525e-240	3.99916e-240	2.09532e-240	8.62234e-241	-2.17528e-241	7.02211e-241	-3.63598e-241	-2.5785e-240	-8.73733e-241	-1.26839e-241	-4.42026e-240	-1.40116e-241	-4.20051e-241	-1.49954e-242	-7.46082e-242	3.27636e-240	6.11886e-241	3.74823e-239
2.18818e-241	7.09929e-243	7.88587e-243	9.94597e-242	1.80474e-242	3.34082e-241	-9.17052e-241	-1.10576e-241	5.09812e-241	4.3831e-242	-3.94689e-241	7.10402e-242	1.12192e-242	-4.93635e-243	-2.0954e-242	-1.01878e-241	2.90427e-243	-2.37963e-241	-5.07078e-242	-1.2061e-241	6.76976e-242	8.25944e-242	-7.63341e-244	3.32724e-242	1.58051e-242	-1.00275e-241	-4.3537e-243	-7.26577e-242	3.22731e-242	-2.16965e-242	3.71495e-240
1.18286e-243	3.19783e-242	1.86167e-242	1.16704e-242	-8.01159e-244	-1.8501e-242	1.0914e-242	1.55123e-242	-4.9237e-244	5.37505e-244	-2.56302e-243	-6.45958e-244	-2.15546e-243	3.64626e-243	-7.52458e-244	-5.2338e-243	-1.16725e-242	7.55009e-243	-2.9987e-244	-7.49046e-244	-4.70692e-243	1.3619e-243	8.46151e-244	1.35382e-243	7.6957e-243	1.54688e-242	3.214e-242	2.18644e-242	4.63051e-242	-1.24079e-242	2.89626e-241
-1.03807e-244	3.19652e-243	-3.45471e-244	-8.2759e-244	1.99811e-244	6.15208e-244	-1.48371e-244	-3.62889e-244	2.29653e-243	-7.69516e-244	-1.11201e-245	-3.305e-244	-1.41346e-243	8.26531e-244	2.77587e-244	5.9662e-244	-2.79591e-245	1.11574e-243	-2.32911e-243	-1.63354e-243	-2.89633e-245	9.86981e-245	-2.96665e-243	3.60904e-243	-3.44086e-245	6.57096e-244	-7.62439e-244	2.53787e-243	-1.17087e-243	-1.26499e-243	3.05589e-242
-7.84e-245	-3.85784e-245	-4.57398e-245	7.49395e-245	-5.00837e-244	-7.1147e-246	2.08727e-245	3.72585e-245	-4.88471e-245	8.31711e-246	-8.04606e-247	8.21151e-245	-2.62646e-244	-3.39863e-245	-1.57825e-244	-4.91062e-245	1.54914e-244	-4.47426e-245	-2.30045e-244	-1.29828e-245	-9.38468e-245	-2.00942e-245	-5.42274e-245	-1.89706e-244	-1.28587e-247	-7.52539e-245	-8.69033e-245	2.84451e-245	-1.0892e-244	-1.03107e-245	2.55791e-243
-4.7265e-246	-1.76881e-246	-5.00582e-247	-9.48671e-247	-1.70125e-245	-1.40079e-245	-6.17065e-246	2.97935e-246	-1.56223e-246	1.01484e-245	-6.83576e-246	2.04395e-245	-1.22683e-247	1.85494e-246	7.61049e-246	2.64423e-247	-2.18917e-245	-6.46383e-248	-1.52546e-245	-2.79125e-246	9.26848e-246	1.76856e-245	4.32568e-246	7.15033e-246	-2.90619e-246	4.02004e-247	-1.39782e-247	-1.57504e-246	7.51797e-246	-4.37292e-246	1.923e-244
-1.06062e-247	-1.29553e-246	8.63532e-248	-1.0074e-247	-2.19937e-247	5.50377e-247	2.18865e-247	-2.48646e-246	1.39803e-247	-1.04555e-247	-3.42821e-247	-1.12152e-246	5.37303e-247	-1.298e-246	-6.01452e-247	4.93433e-247	2.07972e-246	-1.97819e-246	3.34954e-247	1.16033e-246	-1.012e-246	-8.24728e-249	-2.51445e-246	-6.31944e-248	-5.51083e-247	-2.64836e-247	2.50865e-246	3.11786e-247	-2.88116e-248	-2.36886e-248	2.25432e-245
-1.37565e-247	6.83548e-248	2.05206e-247	-8.10355e-249	-1.3733e-247	-9.54688e-249	-1.04989e-247	-3.86809e-248	-1.85444e-248	2.67687e-248	1.47643e-248	2.59984e-248	1.46266e-247	-3.49188e-247	1.44701e-247	8.18673e-249	-2.65022e-248	6.1617e-248	-6.21575e-248	-9.69455e-249	5.35797e-249	9.50559e-248	-4.03213e-248	-8.14254e-248	-5.23847e-248	1.54199e-247	-2.96344e-248	-8.07732e-249	8.33121e-249	3.95097e-248	2.11846e-246
5.8168e-250	2.65589e-249	-2.83712e-249	-1.46952e-248	-5.09399e-249	5.39425e-249	2.04541e-249	-1.06663e-249	5.15153e-250	-2.28103e-250	-7.48892e-249	-5.37855e-249	1.08273e-250	1.02897e-248	1.16573e-249	-1.32984e-248	2.34514e-249	-1.15932e-248	-1.86561e-249	1.06478e-249	-6.41288e-249	-2.54559e-249	2.78445e-250	8.82308e-250	-1.61227e-250	1.5435e-248	9.23795e-249	-1.06437e-248	1.62881e-248	-3.72095e-249	1.55318e-247
-1.3217e-249	8.59821e-250	-4.32285e-250	1.83829e-250	-1.06209e-249	-1.48781e-250	-8.0777e-251	8.69246e-251	-5.02061e-250	1.1525e-250	5.46925e-250	-6.27257e-251	9.08191e-251	1.6276e-250	-3.0373e-249	1.31058e-250	-1.82543e-250	-8.38121e-251	-7.84466e-250	-5.53523e-250	-4.42498e-251	-4.8747e-250	-1.4721e-250	-2.71728e-250	-2.58281e-250	1.07702e-249	-1.85458e-250	-1.09166e-249	-2.73124e-250	-7.22997e-250	1.49886e-248
-4.72485e-251	4.57151e-251	4.01257e-251	4.29952e-251	-6.47199e-251	-2.32628e-251	-9.96741e-251	-2.12632e-251	-1.29383e-251	3.1735e-250	1.37492e-250	3.70982e-252	1.39777e-251	3.05711e-252	4.31318e-252	-8.98982e-252	-2.96045e-252	2.22806e-252	4.02281e-252	1.69215e-252	3.18374e-251	1.35667e-250	1.92793e-251	5.80125e-251	-1.80245e-252	-3.71769e-251	7.00678e-251	1.90944e-251	-1.04094e-251	-1.46994e-251	1.29578e-249
1.11545e-252	1.02765e-251	1.84041e-253	9.28895e-253	-8.91378e-252	-1.00231e-253	2.61735e-252	-6.64516e-252	-9.63014e-253	7.91974e-252	1.7126e-253	8.79971e-252	-6.9339e-253	-2.37313e-252	7.37909e-254	-4.00605e-251	-2.21891e-252	4.09911e-253	-4.86887e-252	-5.52302e-253	5.45151e-253	4.12765e-251	1.62824e-252	-4.61817e-252	-6.25572e-252	-1.81511e-252	1.69649e-254	1.32569e-253	-4.73979e-253	4.96323e-252	1.61612e-250
-7.06237e-255	3.80912e-254	1.13129e-252	1.7617e-253	2.57876e-254	4.69455e-253	-3.12725e-253	-8.90416e-253	-3.22344e-253	1.93414e-253	2.87462e-253	-7.75998e-253	-2.62637e-254	-1.33417e-252	-1.08247e-253	-6.17965e-253	-1.66547e-253	8.84937e-254	1.70737e-253	-9.98145e-254	1.11376e-253	-1.87515e-253	1.66405e-253	2.70701e-253	-1.06118e-253	4.80382e-253	6.46858e-252	7.03883e-253	2.03096e-253	-2.3695e-253	1.61775e-251
1.62735e-254	1.81784e-256	9.24914e-254	-8.38155e-254	2.07008e-255	4.77993e-255	9.98182e-255	-3.8449e-255	6.24033e-254	5.15321e-254	-1.62331e-254	1.83853e-253	6.44399e-254	-1.04926e-254	3.64577e-255	-5.44373e-254	4.16116e-255	4.2067e-254	-5.76408e-254	7.55939e-255	-3.3082e-254	7.83904e-254	1.47291e-254	-9.92784e-255	3.84784e-254	-4.22449e-254	-5.52464e-255	1.79223e-256	-6.59512e-255	1.04364e-253	1.10542e-252
2.19327e-255	-2.2062e-255	-1.04033e-255	-3.14821e-255	3.32397e-255	1.3327e-255	1.38794e-255	4.90354e-256	3.79463e-255	4.9854e-255	2.58707e-254	6.64899e-255	-5.26364e-255	-1.02901e-254	-2.22161e-255	-9.38598e-255	6.78501e-257	1.26784e-254	-4.36932e-256	-2.34929e-255	-1.10095e-255	3.43731e-255	-1.05278e-255	-4.62439e-255	3.36161e-256	-7.23644e-256	1.84592e-255	-6.86507e-256	-5.28712e-255	2.1643e-256	1.18428e-253
-4.34644e-256	-8.62562e-257	-5.33149e-256	-1.00955e-256	-8.19133e-256	1.00779e-255	-7.67606e-257	-1.45157e-256	3.65665e-258	1.61037e-256	-1.22194e-255	1.4701e-256	-2.51545e-257	-4.24536e-257	1.00205e-257	-1.07108e-255	-7.47026e-257	2.06736e-255	7.56021e-257	8.12233e-257	1.17603e-255	1.56792e-256	-2.12095e-256	7.95388e-256	4.9749e-256	-9.20356e-258	5.65587e-256	1.66526e-255	1.54059e-255	1.29646e-256	1.49332e-254
1.68174e-257	-2.3995e-257	-7.09151e-259	-6.5241e-257	1.36298e-258	-3.7772e-258	1.35301e-256	2.94957e-257	-1.35453e-257	-1.02344e-256	1.55318e-256	-1.21902e-257	6.40095e-258	-3.03628e-258	1.09566e-257	4.70718e-258	-1.35216e-257	-9.58429e-257	7.11976e-260	1.75422e-257	-7.80416e-257	-4.57841e-258	2.10691e-257	1.23371e-257	6.19591e-258	1.02626e-258	-8.31589e-258	-2.30264e-257	-7.57951e-258	5.10109e-258	8.79447e-256
3.55371e-258	-3.55014e-258	-3.17873e-259	4.93738e-259	-1.05638e-257	-4.70195e-258	-2.89008e-258	5.56761e-258	2.17441e-257	4.87681e-259	2.73544e-258	-7.06817e-260	3.14783e-259	2.05884e-258	-4.02721e-258	-3.01323e-258	-5.4118e-258	2.44744e-258	-2.73567e-258	1.67029e-259	-3.25367e-258	5.35424e-258	-5.97969e-258	9.30375e-259	-1.43715e-258	3.65026e-258	5.93997e-258	1.85968e-258	-1.85812e-257	-4.99619e-259	1.24339e-256
2.6209e-260	-1.25448e-260	-9.44621e-259	1.51735e-259	3.37851e-259	-8.63653e-260	1.78104e-259	2.93203e-259	1.70174e-259	-4.79942e-259	2.57639e-259	1.09327e-259	4.36658e-259	-3.12206e-260	-9.91436e-260	-1.40797e-258	-2.43171e-259	6.54076e-260	9.42585e-260	-1.78184e-260	-4.55724e-260	-5.34669e-260	9.24792e-261	-2.37337e-259	3.39802e-260	1.75126e-259	1.84109e-260	2.34912e-259	-1.7243e-259	1.16163e-259	6.54001e-258
8.6836e-261	3.97604e-261	-1.32422e-261	2.79862e-260	-1.38313e-261	-3.47732e-260	-1.67563e-260	9.94845e-260	-6.04295e-260	-2.56148e-261	-6.04093e-261	-3.72058e-261	8.61787e-261	-7.62102e-260	-7.44821e-262	2.44222e-260	-1.55535e-260	-5.05445e-261	1.67215e-260	8.13111e-260	9.87381e-262	-4.41956e-260	1.37045e-260	2.19523e-260	-1.63047e-259	-8.49505e-261	1.00875e-259	-1.67855e-260	3.86117e-260	4.20423e-260	9.46451e-259
2.0181e-262	2.66818e-261	-7.62438e-262	-3.06006e-261	7.65196e-261	1.75562e-262	5.51348e-262	1.31702e-260	-2.90272e-261	3.78175e-262	-6.78327e-263	4.1087e-262	-1.63064e-261	2.2686e-261	-2.79115e-262	1.41657e-261	-2.62305e-262	-1.50871e-261	-1.5947e-261	-1.25693e-261	-3.60819e-262	5.96876e-261	-7.41802e-261	-1.25469e-261	4.54234e-263	9.41711e-262	-2.56876e-263	6.93013e-263	-9.48313e-263	3.73369e-262	5.87713e-260
-9.12378e-263	1.09596e-262	9.79657e-263	1.59614e-262	-5.08965e-264	-3.61231e-263	6.81803e-263	3.40366e-263	1.58055e-261	2.33213e-262	5.093e-262	3.33582e-263	-1.00927e-262	2.04007e-263	-6.85452e-262	-8.41618e-263	-1.1101e-262	2.37312e-263	-2.58228e-262	-3.17635e-262	2.10787e-262	1.54348e-262	2.25521e-263	-5.44356e-263	-1.00092e-261	-3.64961e-263	-1.18082e-263	-2.00046e-262	-4.89812e-263	1.34636e-262	6.43482e-261
-7.73018e-263	3.11436e-263	-1.1823e-263	1.11921e-263	2.48873e-263	-2.2942e-263	1.8903e-263	-1.24229e-263	3.64403e-264	6.52312e-263	-2.23727e-263	6.13622e-263	1.7441e-263	-2.3601e-264	-2.82375e-263	8.67231e-264	8.04294e-263	3.39274e-264	1.69291e-264	6.49166e-263	4.47262e-264	-2.04128e-263	-2.6388e-264	-4.22283e-264	4.52277e-263	-1.8742e-264	-3.74651e-263	-4.09686e-266	-2.24928e-263	-6.03031e-264	7.15247e-262
6.26426e-265	-7.84267e-265	-7.32738e-266	2.0732e-264	1.65857e-264	-2.71411e-267	4.01454e-264	-6.65833e-264	-4.49314e-265	-1.48534e-264	6.93463e-265	1.35116e-264	-6.87961e-265	-8.32343e-265	-1.4956e-264	1.05449e-264	8.70411e-264	-3.81066e-264	-1.39284e-264	5.47928e-265	-4.32871e-266	-4.46988e-265	-5.1256e-264	2.15359e-264	6.61937e-265	1.00704e-264	-3.55454e-265	-2.08431e-264	4.81397e-264	5.19422e-264	6.02829e-263
-1.02077e-265	-2.11232e-265	-5.28376e-266	2.28554e-265	5.36034e-266	2.00805e-265	1.11947e-265	2.3403e-266	-7.83615e-265	-8.02876e-265	-2.15704e-267	2.28643e-265	1.93361e-265	-1.14415e-265	6.27118e-265	7.88829e-265	-2.66462e-266	-3.20726e-268	3.24241e-266	-3.05065e-265	-5.84688e-267	-7.80448e-266	-5.50364e-265	2.71358e-267	6.79728e-267	-1.57769e-265	-2.91194e-267	-2.62698e-266	-2.36277e-266	-1.41454e-265	5.88573e-264
-1.99926e-266	6.24267e-266	3.36886e-267	3.00449e-266	-5.68654e-267	2.56064e-266	-2.56937e-267	2.2247e-267	1.0883e-267	3.19714e-267	5.31073e-267	1.12924e-266	-3.1835e-266	-1.65049e-266	-1.80494e-268	2.34314e-267	-1.29446e-267	-5.32146e-267	-1.33118e-266	-5.46026e-267	2.68299e-268	1.36133e-266	-6.6607e-267	3.99206e-267	1.95309e-265	-2.31578e-266	1.42145e-267	-2.3779e-266	2.86002e-268	2.05575e-266	5.38105e-265
-3.0861e-267	-7.13459e-268	2.57957e-268	5.47552e-268	-7.05979e-268	2.27481e-268	-1.06836e-267	-1.3025e-267	-2.66379e-267	-9.98116e-268	7.44336e-268	1.24757e-268	-1.82117e-267	-3.16352e-268	-3.27696e-268	-4.95195e-268	-1.26605e-267	5.66932e-269	3.93969e-267	6.89723e-268	7.79842e-268	-2.24004e-268	2.5864e-270	6.64928e-268	4.09124e-267	-4.30881e-267	-2.29378e-268	3.50074e-269	8.92733e-268	-3.90663e-268	3.29722e-266
-5.27917e-269	-9.2633e-269	5.04794e-269	6.05073e-271	3.18482e-269	7.8264e-269	-4.56337e-268	9.10515e-271	-5.20633e-268	3.55272e-269	4.6157e-269	-3.10144e-269	-1.46874e-267	-7.70115e-269	7.52199e-269	-1.99425e-268	3.42989e-268	-2.59234e-268	5.15226e-269	2.16772e-268	1.67064e-270	3.89092e-269	5.90844e-269	3.91804e-268	1.51202e-268	8.88951e-270	-6.18606e-269	8.63568e-269	-8.29655e-269	-3.44002e-270	4.97429e-267
-5.9663e-269	-6.55932e-270	4.86155e-270	-3.59301e-270	3.5152e-269	2.88829e-270	-5.07271e-270	3.21893e-270	1.21712e-270	1.04819e-268	-4.96198e-270	-1.1191e-269	-2.6289e-270	-3.19044e-270	9.96884e-271	1.60039e-270	2.02093e-269	1.75619e-269	-1.42878e-269	-2.15016e-269	-2.54105e-269	-1.62533e-269	-1.82987e-270	-1.35754e-269	-3.91129e-270	2.8132e-270	1.01199e-270	3.37965e-269	2.93047e-269	-4.47834e-270	4.57561e-268
-7.42728e-270	7.77209e-271	-5.54562e-272	4.3052e-271	-7.74193e-271	-2.17442e-271	-1.86496e-272	8.15125e-272	2.94733e-271	-4.3557e-271	-7.39864e-271	-8.96864e-270	6.10459e-271	2.03005e-270	-2.20921e-270	-1.80746e-272	-3.94839e-271	-1.03401e-270	-3.23798e-271	2.51213e-270	-2.27723e-270	-8.70698e-271	-2.82315e-271	-9.41134e-272	-3.79791e-270	3.88594e-272	-5.04819e-270	1.48173e-270	-2.05175e-270	5.83909e-271	4.58804e-269
-3.66965e-271	-1.7131e-272	-8.51615e-271	-4.01944e-271	3.10165e-271	-6.08642e-272	6.46296e-272	-2.21404e-272	-3.2467e-272	-1.71601e-271	3.09535e-271	-6.06049e-271	-1.98698e-272	4.87992e-272	-1.16589e-272	-1.49514e-271	1.41317e-272	8.9383e-272	-9.36023e-272	-1.64921e-271	1.61058e-272	3.93944e-272	-1.73475e-271	1.48437e-271	-4.78942e-272	2.88399e-271	-3.27215e-272	1.56237e-272	-3.02954e-272	-2.96075e-273	4.60229e-270
9.24794e-274	-3.81605e-273	1.55448e-273	6.95051e-273	-1.306e-272	1.34945e-273	-3.0531e-273	2.53145e-273	-4.36308e-273	-4.08288e-273	-8.67221e-274	1.38473e-272	1.02343e-273	-1.52129e-272	7.11494e-273	-2.36313e-272	1.96637e-273	2.27728e-273	1.34589e-272	2.84706e-273	6.82409e-273	3.05638e-274	-1.35742e-272	-9.57208e-274	-1.1195e-272	1.20683e-273	-2.79633e-272	3.58208e-273	7.73382e-273	-5.3166e-274	1.97806e-271
1.15466e-273	-1.81902e-273	9.94767e-274	-3.24882e-274	1.46189e-273	6.45508e-274	-6.72671e-274	2.20483e-274	5.14526e-274	-6.2221e-274	-2.05411e-273	7.95342e-274	4.83532e-274	-2.67037e-273	-1.69467e-273	4.77944e-274	-1.87898e-274	5.1963e-275	5.40993e-274	-7.39109e-275	5.61782e-274	-2.51447e-273	8.23308e-274	-3.65556e-274	2.68205e-274	5.00455e-274	3.16473e-274	1.03208e-273	2.13225e-274	2.50982e-273	2.65667e-272
2.2751e-274	-1.31588e-275	2.10854e-274	1.11954e-274	-2.1975e-275	-2.03019e-275	1.78417e-275	-3.26813e-275	3.37201e-274	-3.33397e-276	6.34684e-275	-3.14269e-275	1.19302e-275	2.47533e-276	-3.87423e-275	2.11369e-275	1.33453e-274	-4.57667e-275	4.15705e-276	-1.15591e-275	-9.56033e-276	-1.64382e-275	-4.13116e-275	-9.98114e-275	5.31203e-275	-1.0899e-275	-6.62718e-274	4.75575e-275	-3.33448e-274	9.20147e-275	2.72781e-273
-4.8618e-277	-6.89618e-276	1.62348e-276	4.69268e-276	-1.39637e-276	-5.11495e-276	-1.38588e-275	1.11392e-276	5.10873e-277	-5.50726e-277	-4.16266e-275	-2.77767e-275	-3.47357e-278	1.08617e-276	1.77126e-277	7.6627e-276	-9.72888e-276	-1.49661e-279	2.30878e-275	2.34048e-275	-4.21106e-277	-2.45376e-275	-2.89444e-276	1.22724e-275	2.8872e-276	-1.48659e-275	-3.77325e-276	-4.31567e-275	-1.54278e-275	1.9155e-276	2.92983e-274
3.35956e-277	-3.44061e-279	-5.26721e-277	6.89594e-277	4.37111e-277	9.54768e-277	-2.50999e-276	7.34538e-277	-1.01031e-276	-4.3239e-277	-8.82867e-277	-9.59036e-278	3.78898e-277	-1.11371e-276	-6.89145e-277	-2.90521e-277	6.76416e-279	-8.1981e-278	6.21539e-277	-6.13257e-277	1.06103e-276	1.83798e-276	2.64356e-276	6.07736e-278	1.44846e-277	-1.14513e-276	6.59429e-276	-1.45765e-276	1.80791e-277	4.05407e-277	2.79409e-275
-2.81979e-279	-5.32683e-278	-8.2681e-278	1.75662e-278	-1.60938e-278	-4.04192e-278	1.4134e-278	-2.65964e-278	1.2488e-278	-4.10852e-280	6.19064e-279	-5.57163e-278	-3.2345e-279	5.47792e-278	3.3382e-278	2.40109e-278	4.60632e-277	7.71258e-280	-2.85587e-277	4.68163e-278	-5.83928e-279	-2.86673e-278	8.90913e-278	-8.73588e-278	3.504e-278	-1.21812e-278	3.70186e-278	-3.01594e-277	2.19452e-277	-4.48748e-278	2.09872e-276
8.30707e-279	-7.77814e-279	-8.40376e-279	6.19568e-279	5.80812e-279	1.39534e-278	2.41963e-279	-5.4583e-279	-1.34069e-278	-6.4815e-280	1.59133e-278	3.92489e-279	-5.25341e-279	8.35688e-279	3.219e-279	1.53849e-279	6.41708e-279	4.27148e-279	4.20466e-279	2.19597e-280	-2.06904e-279	-9.4939e-279	3.69442e-278	3.15314e-278	6.79041e-279	-7.94735e-279	-1.32627e-279	-6.37392e-280	9.11263e-280	-2.5746e-279	2.25924e-277
2.69959e-279	2.04007e-280	3.15855e-280	2.70687e-280	2.1759e-281	5.43138e-280	1.26306e-279	6.97864e-280	2.71004e-280	-1.40759e-280	-5.31153e-280	-4.90488e-280	-5.21317e-281	-4.12595e-280	6.04952e-280	-6.95063e-280	8.33177e-282	1.0726e-279	2.3296e-279	-1.47276e-279	-3.62547e-280	1.50416e-279	2.75908e-280	3.32415e-282	1.51914e-280	-1.35076e-280	4.62752e-280	3.03153e-280	1.23256e-279	1.55634e-279	2.00851e-278
-8.47188e-283	1.03946e-280	3.49758e-282	3.81407e-281	2.09426e-281	7.47134e-281	-1.1575e-281	-5.47717e-281	2.21657e-280	6.37468e-283	3.82282e-282	3.11883e-281	-8.7966e-281	-5.93027e-281	3.95041e-283	-1.53608e-281	1.64213e-280	-3.96624e-282	9.89018e-282	-2.36061e-280	1.19118e-281	-2.37045e-284	5.94682e-281	-1.93724e-281	-6.76439e-281	2.35996e-282	-4.78136e-282	-1.56666e-282	2.32968e-282	1.03647e-281	1.32272e-279
-2.76076e-282	8.15204e-283	-1.81927e-284	2.91472e-282	1.44773e-281	-2.19417e-282	-8.52855e-282	-1.48623e-281	9.14102e-282	4.45946e-283	-1.35532e-281	2.08907e-283	1.57041e-281	-1.72805e-282	-7.47768e-282	-8.52937e-282	5.91033e-282	-1.82792e-282	2.6603e-282	-4.40718e-282	2.52755e-283	1.15342e-281	-6.45013e-283	7.03981e-283	-1.20007e-283	-9.75194e-283	-1.58931e-281	-2.36004e-281	2.77654e-282	5.78535e-282	1.80452e-280
-7.24705e-285	3.01708e-283	-2.2356e-283	-6.4599e-283	1.30652e-283	-2.27658e-283	4.78335e-283	1.67659e-282	-3.87368e-283	8.49115e-283	3.76042e-283	4.83458e-283	-4.28843e-283	3.69062e-285	1.40663e-283	-5.56125e-284	-1.09746e-282	-1.75025e-283	1.15807e-283	1.75142e-284	9.22054e-284	-8.35033e-284	1.17469e-283	-1.46194e-282	3.57851e-283	1.15921e-282	3.67333e-282	-1.23916e-283	8.02307e-284	5.8821e-283	1.55602e-281
-1.66824e-284	1.96989e-283	-5.67147e-284	5.30179e-284	8.90944e-284	-7.30091e-284	-1.26927e-284	2.98031e-283	-6.47401e-284	1.4818e-283	-1.91046e-284	-1.77183e-284	-6.67691e-284	-1.02815e-283	-7.54756e-284	-2.62293e-285	-3.64585e-284	1.70279e-284	-1.58299e-284	-1.80976e-283	2.69485e-285	3.73899e-284	1.16618e-283	-8.58003e-285	-4.31005e-284	7.28529e-286	-1.61771e-283	-3.67782e-284	-5.91127e-285	-2.20674e-284	1.97959e-282
4.23888e-285	-1.01596e-284	-5.05576e-285	1.78522e-285	-3.47617e-285	-1.62017e-285	-5.85912e-286	-1.88775e-287	-1.01079e-284	-1.34114e-286	3.48879e-286	-2.14272e-285	9.79823e-286	7.33639e-286	-3.7987e-285	-1.01372e-284	-1.27993e-285	9.93843e-285	1.66603e-285	-1.09512e-285	3.27375e-285	1.42768e-285	4.36e-286	-3.74548e-285	1.67827e-285	1.01004e-284	-4.03955e-285	-4.19204e-285	9.93289e-285	2.06187e-285	1.10191e-283
-1.59869e-286	1.66059e-286	-2.08547e-285	3.8741e-287	-5.04556e-286	3.21344e-286	-1.55971e-286	1.75937e-288	-4.37175e-286	-1.43404e-286	1.03785e-287	-4.05773e-286	-4.30026e-286	2.9773e-287	1.46489e-285	9.56956e-287	-5.62829e-286	5.19348e-286	-1.20113e-287	-1.25942e-285	2.64082e-286	4.09328e-286	-9.01741e-287	-3.24448e-286	-2.64324e-286	5.64164e-285	6.60197e-287	1.46815e-286	1.37269e-285	1.19713e-287	1.7396e-284
-5.30733e-287	-1.08135e-286	-6.55559e-289	2.41297e-287	-5.33156e-287	-1.51614e-287	-1.21616e-287	6.55817e-287	-6.84251e-287	-1.34056e-287	-1.86467e-288	-2.06513e-287	1.01252e-287	-4.48503e-287	-1.09264e-287	-9.2124e-287	-9.49253e-288	3.44169e-287	-2.2681e-288	-1.55044e-286	5.87692e-287	1.66837e-287	-2.97602e-287	-2.05388e-288	1.88096e-288	-2.18959e-288	-7.83931e-288	-4.45032e-288	8.42292e-288	2.68217e-288	9.30541e-286
3.63365e-290	2.51133e-288	3.99788e-289	3.00869e-287	-5.27733e-288	1.97141e-287	8.79174e-289	1.73611e-288	-8.63025e-288	-4.95533e-288	3.85432e-289	1.21317e-288	9.37316e-289	-1.40393e-288	1.37678e-287	-9.7572e-288	-2.34276e-289	1.08062e-287	4.59057e-288	7.35968e-289	-2.93189e-288	-7.06403e-289	-3.3893e-288	2.07243e-288	6.93252e-288	2.16631e-289	6.0871e-289	-8.28409e-288	8.85235e-289	1.35055e-289	1.44221e-286
-6.01094e-289	-2.77914e-290	-1.2065e-289	-1.16594e-288	1.05386e-289	-5.03523e-290	4.34954e-289	2.16891e-290	1.30214e-289	-8.99769e-290	-4.60032e-289	-2.39028e-288	-2.51967e-289	1.29481e-289	-3.10322e-289	1.5274e-289	-7.00682e-289	-3.23649e-289	8.03199e-290	1.52652e-288	-8.70984e-289	-8.59124e-289	-7.31264e-289	9.178e-290	-2.08522e-288	-3.91159e-291	-6.168e-290	6.19736e-290	1.27925e-288	-5.40004e-289	1.56592e-287
-2.35745e-290	2.80798e-290	-1.36751e-290	-2.42709e-290	4.36076e-290	-9.59579e-291	-6.92798e-290	-1.03789e-291	2.17554e-290	9.17665e-291	8.74535e-290	-2.3083e-290	-5.91829e-290	-1.66074e-291	4.95162e-290	3.14894e-290	1.15004e-289	2.05859e-292	1.19694e-290	1.71639e-289	4.54352e-290	-3.36404e-292	-1.27117e-289	4.78528e-290	1.85468e-290	2.08285e-290	1.76302e-290	1.74573e-290	2.59495e-291	7.55009e-290	1.16856e-288
-2.61142e-291	2.70583e-291	1.9836e-291	1.37334e-291	1.02559e-290	1.37712e-292	2.51185e-293	8.66071e-291	-2.74123e-291	5.5443e-291	1.23514e-291	-5.72737e-292	4.34684e-292	7.20187e-291	-4.35754e-291	2.21317e-292	2.77274e-291	4.99545e-292	8.66243e-292	-5.56272e-291	-5.03611e-290	-4.38445e-293	6.31278e-291	1.4417e-291	7.83231e-291	-1.24927e-291	-3.44466e-292	4.61781e-291	-8.41097e-292	1.7203e-291	1.34528e-289
1.92942e-292	-1.25205e-291	1.62462e-291	2.10517e-292	9.87874e-292	1.82692e-292	-4.49626e-292	1.65842e-293	2.63867e-292	-3.24828e-292	-2.13276e-292	-2.04973e-291	6.77086e-292	-1.0241e-291	1.72016e-292	-8.85425e-293	1.90274e-293	-5.72255e-292	8.4487e-292	1.5644e-294	6.25579e-293	1.03151e-292	-2.81507e-292	-1.18624e-291	-2.10324e-293	-1.3347e-292	1.66812e-292	1.56207e-292	-2.10781e-293	1.92136e-293	1.33193e-290
1.65758e-293	-1.50255e-293	-3.47188e-293	3.65473e-294	2.15183e-293	-1.41987e-293	-8.34758e-294	-5.20697e-293	4.61621e-293	-8.4726e-293	2.77574e-295	9.05789e-293	3.12259e-293	1.11772e-294	-3.53491e-294	5.19824e-294	-5.76779e-293	3.18406e-293	1.09759e-292	2.05586e-293	-2.07177e-293	3.6747e-294	4.26271e-294	1.42974e-293	1.51718e-293	-1.27953e-292	-2.50767e-293	-1.42016e-293	8.99346e-293	-4.106e-294	9.68163e-292
6.67861e-296	-8.40386e-294	6.66249e-294	-6.6454e-295	-4.59628e-294	9.27063e-295	7.58547e-295	4.46692e-295	-4.29274e-295	-7.42486e-295	2.35291e-295	-2.40609e-295	1.29457e-294	6.68288e-294	2.04511e-293	8.38478e-295	-8.05822e-296	7.18459e-294	3.97367e-295	3.75183e-295	1.39149e-294	-1.16146e-293	8.74061e-295	2.16976e-295	1.12282e-294	1.23985e-295	-8.68008e-295	-5.56524e-294	9.26902e-295	-4.75474e-295	8.46582e-293
3.34486e-295	-1.18877e-294	-5.45425e-295	-9.43949e-296	2.70389e-296	1.76236e-295	-2.42458e-296	-1.35815e-294	3.52885e-296	-7.08179e-295	-7.85635e-296	-1.6096e-296	-3.63865e-296	-1.51211e-296	-8.44612e-295	4.99515e-295	2.97781e-295	-1.25048e-295	-2.0977e-295	-1.14178e-294	-2.29749e-295	3.75702e-296	5.54604e-296	-1.63998e-295	1.59042e-295	-2.99627e-295	-1.75167e-295	-1.42922e-295	1.37577e-294	-5.08678e-295	1.09049e-293
-1.10986e-298	-2.96178e-296	1.91422e-296	-3.88011e-296	4.97432e-296	-9.40464e-297	-6.92772e-296	-1.49133e-297	-1.7885e-296	1.45718e-295	4.97589e-297	1.21115e-296	2.70515e-296	7.63322e-298	-2.35668e-296	-1.36322e-296	-3.0479e-296	1.085e-296	1.17162e-298	2.61389e-296	-8.21692e-297	1.28549e-298	8.27301e-298	-3.06622e-296	-2.03232e-296	-5.01555e-296	5.26106e-296	1.94928e-297	9.11594e-297	-9.31066e-298	7.05799e-295
2.10843e-296	1.26961e-296	3.34406e-298	-1.04118e-297	1.40436e-298	2.00285e-296	5.74983e-298	-1.7939e-297	1.55071e-297	1.53018e-297	-3.85953e-297	-5.82834e-297	1.21515e-297	1.27886e-297	-4.34861e-297	6.20999e-298	4.16217e-298	-1.90676e-298	3.84824e-298	-1.57931e-298	1.42111e-299	-1.68556e-297	-6.52894e-297	2.89274e-298	-3.74653e-298	4.31761e-297	-2.31362e-297	-3.92718e-297	6.65361e-298	1.00664e-298	9.92929e-296
-9.21734e-299	8.39222e-299	9.9141e-299	3.40867e-298	-1.88648e-299	-1.95815e-299	4.33262e-299	-1.28987e-298	4.37317e-298	1.37394e-297	1.3179e-298	-2.2243e-299	-9.35814e-299	1.80371e-299	5.31479e-299	4.35119e-298	-9.72953e-299	-5.46119e-299	7.35983e-299	-7.9467e-298	1.5757e-299	-1.76752e-299	1.41968e-297	-4.93256e-300	-5.66991e-299	-2.54352e-299	2.24941e-298	-6.41535e-298	6.64394e-299	9.16259e-298	7.80156e-297
2.1651e-300	1.0719e-299	1.75109e-299	4.01613e-300	1.22079e-299	-5.86021e-300	-5.9455e-299	5.13168e-300	7.99386e-300	-9.7244e-300	1.60186e-298	-3.86967e-300	3.4699e-299	-1.34583e-299	6.66432e-300	-3.28655e-300	1.69833e-298	3.13416e-299	-4.11334e-300	7.05245e-300	5.15757e-300	-1.86058e-301	-3.92699e-301	-1.70596e-299	-2.47163e-300	8.97754e-300	1.69873e-300	-3.89156e-300	8.57456e-300	4.45688e-299	6.62268e-298
-3.42931e-300	5.4659e-301	-7.33061e-303	2.47769e-300	-7.14421e-300	-9.03269e-302	2.34508e-300	1.8151e-300	3.4582e-300	-6.10102e-301	4.63068e-300	8.48022e-300	-2.20934e-302	-1.74174e-301	-5.02796e-300	-2.06289e-301	-8.06285e-301	2.01213e-300	3.56452e-301	1.96187e-302	-1.68295e-301	-6.68571e-301	-3.49649e-300	3.16963e-302	3.08451e-301	-3.36956e-300	1.13382e-300	5.28567e-301	-1.47166e-300	-1.86597e-301	5.50235e-299
-2.42459e-302	2.09993e-302	-4.12232e-303	1.30185e-303	-3.59219e-302	2.76715e-301	-7.50916e-302	-8.71903e-302	2.86385e-303	-3.66491e-302	-2.13358e-303	2.5927e-301	1.82574e-301	1.43351e-302	-7.89571e-302	8.69311e-303	-9.84773e-301	-2.79284e-301	7.55168e-302	7.98357e-301	1.08004e-302	-2.48488e-301	-3.77322e-302	3.75857e-302	1.05009e-301	-3.76353e-302	9.13649e-303	-7.32967e-302	-4.1448e-302	-4.04341e-301	4.25447e-300
-1.54565e-303	7.33053e-303	1.97217e-302	-3.77546e-303	5.64313e-303	-3.63509e-302	2.07403e-302	-8.66798e-303	9.22076e-304	1.01377e-301	1.12309e-303	1.3655e-302	3.33134e-303	-8.11809e-303	-3.22247e-304	5.6215e-303	1.02773e-302	4.46164e-302	1.43742e-303	-7.38205e-303	9.87184e-304	-3.27467e-302	-3.55734e-303	1.08219e-303	-1.25459e-302	1.64027e-302	4.08406e-303	-6.52252e-303	1.17118e-301	-3.67787e-303	5.00684e-301
-1.78068e-303	9.93016e-305	-5.32281e-304	-1.09185e-304	3.95025e-304	9.36675e-304	8.75665e-304	1.71168e-304	-5.40284e-304	-4.17918e-303	-1.25013e-303	9.9552e-304	4.24969e-303	2.50972e-304	1.51143e-303	-7.04919e-304	-2.04483e-302	5.17249e-303	-4.96583e-303	6.93188e-304	1.7465e-304	-9.32113e-305	-3.15818e-304	-2.32144e-304	-4.83099e-303	-7.12182e-304	7.77797e-304	-7.04402e-304	-5.57951e-304	-2.74869e-303	6.10098e-302
6.56805e-305	1.76165e-304	1.82349e-304	5.15404e-306	-2.01336e-304	1.9485e-305	2.32831e-306	5.27396e-305	3.6397e-304	-6.4742e-305	-1.61331e-304	-2.8698e-305	-1.12545e-304	5.46736e-305	9.66117e-305	5.22922e-305	1.28513e-306	-1.74145e-304	-3.07967e-304	1.20168e-304	1.30832e-304	8.67812e-306	2.20664e-304	-1.35231e-304	5.47198e-305	-4.32324e-305	-2.92747e-306	-2.56065e-304	5.29104e-304	-1.08803e-304	3.73392e-303
2.5383e-306	-8.10145e-305	1.50526e-305	2.18682e-306	-1.18483e-305	-9.16399e-306	-1.46138e-306	1.39506e-305	1.68613e-307	0	4.75804e-306	6.79009e-306	2.99315e-305	3.87199e-306	7.9546e-306	-4.2295e-306	-9.37738e-307	5.74786e-306	-4.57677e-305	-1.37471e-305	-4.80917e-307	-2.27731e-306	2.18902e-306	5.79671e-306	5.10401e-306	-2.23385e-306	8.88355e-306	-1.01952e-307	-3.62029e-306	1.53915e-305	3.07205e-304
-1.39491e-307	5.45129e-307	-3.5662e-307	5.05883e-307	-1.39499e-307	-5.97037e-308	-1.32901e-307	2.82863e-307	-6.18704e-308	1.39463e-306	-5.01368e-306	-2.11541e-307	4.44302e-307	2.28682e-307	1.05e-307	-1.91471e-306	1.19644e-307	3.77866e-306	1.36538e-306	5.07164e-307	-2.61499e-306	-5.38406e-306	-1.55557e-307	8.59902e-308	-8.05026e-307	-3.39574e-306	-6.04193e-307	-1.00957e-306	-1.24495e-306	-1.78598e-307	3.2786e-305
7.61681e-308	-3.31534e-308	-4.28951e-308	0	-4.95455e-307	-6.5037e-308	2.62241e-307	0	3.59643e-307	4.92451e-308	-3.29732e-308	0	-2.36762e-307	3.33161e-308	0	3.33584e-307	5.57354e-308	6.02837e-308	0	0	-3.57028e-308	-6.76303e-308	7.85888e-308	6.52709e-308	-6.17886e-307	7.06079e-307	-2.8828e-308	2.67449e-308	-7.78887e-308	0	3.89384e-306
0	0	0	0	5.01896e-308	0	9.43669e-308	0	0	0	0	0	0	0	0	0	0	0	0	0	0	-4.27797e-308	0	0	0	-2.29159e-308	0	0	-3.09819e-308	-3.84261e-308	3.85067e-307
0	0	0	0	0	0	0	0	0	0	0	0	0	0	0	0	0	0	0	0	0	0	0	0	0	0	0	0	0	0	3.36347e-308
0	0	0	0	0	0	0	0	0	0	0	0	0	0	0	0	0	0	0	0	0	0	0	0	0	0	0	0	0	0	0
0	0	0	0	0	0	0	0	0	0	0	0	0	0	0	0	0	0	0	0	0	0	0	0	0	0	0	0	0	0	0
0	0	0	0	0	0	0	0	0	0	0	0	0	0	0	0	0	0	0	0	0	0	0	0	0	0	0	0	0	0	0
0	0	0	0	0	0	0	0	0	0	0	0	0	0	0	0	0	0	0	0	0	0	0	0	0	0	0	0	0	0	0
0	0	0	0	0	0	0	0	0	0	0	0	0	0	0	0	0	0	0	0	0	0	0	0	0	0	0	0	0	0	0
0	0	0	0	0	0	0	0	0	0	0	0	0	0	0	0	0	0	0	0	0	0	0	0	0	0	0	0	0	0	0
0	0	0	0	0	0	0	0	0	0	0	0	0	0	0	0	0	0	0	0	0	0	0	0	0	0	0	0	0	0	0
0	0	0	0	0	0	0	0	0	0	0	0	0	0	0	0	0	0	0	0	0	0	0	0	0	0	0	0	0	0	0
0	0	0	0	0	0	0	0	0	0	0	0	0	0	0	0	0	0	0	0	0	0	0	0	0	0	0	0	0	0	0
0	0	0	0	0	0	0	0	0	0	0	0	0	0	0	0	0	0	0	0	0	0	0	0	0	0	0	0	0	0	0
0	0	0	0	0	0	0	0	0	0	0	0	0	0	0	0	0	0	0	0	0	0	0	0	0	0	0	0	0	0	0
0	0	0	0	0	0	0	0	0	0	0	0	0	0	0	0	0	0	0	0	0	0	0	0	0	0	0	0	0	0	0
0	0	0	0	0	0	0	0	0	0	0	0	0	0	0	0	0	0	0	0	0	0	0	0	0	0	0	0	0	0	0
0	0	0	0	0	0	0	0	0	0	0	0	0	0	0	0	0	0	0	0	0	0	0	0	0	0	0	0	0	0	0
0	0	0	0	0	0	0	0	0	0	0	0	0	0	0	0	0	0	0	0	0	0	0	0	0	0	0	0	0	0	0
0	0	0	0	0	0	0	0	0	0	0	0	0	0	0	0	0	0	0	0	0	0	0	0	0	0	0	0	0	0	0
0	0	0	0	0	0	0	0	0	0	0	0	0	0	0	0	0	0	0	0	0	0	0	0	0	0	0	0	0	0	0
0	0	0	0	0	0	0	0	0	0	0	0	0	0	0	0	0	0	0	0	0	0	0	0	0	0	0	0	0	0	0
0	0	0	0	0	0	0	0	0	0	0	0	0	0	0	0	0	0	0	0	0	0	0	0	0	0	0	0	0	0	0
0	0	0	0	0	0	0	0	0	0	0	0	0	0	0	0	0	0	0	0	0	0	0	0	0	0	0	0	0	0	0
0	0	0	0	0	0	0	0	0	0	0	0	0	0	0	0	0	0	0	0	0	0	0	0	0	0	0	0	0	0	0
0	0	0	0	0	0	0	0	0	0	0	0	0	0	0	0	0	0	0	0	0	0	0	0	0	0	0	0	0	0	0
0	0	0	0	0	0	0	0	0	0	0	0	0	0	0	0	0	0	0	0	0	0	0	0	0	0	0	0	0	0	0
0	0	0	0	0	0	0	0	0	0	0	0	0	0	0	0	0	0	0	0	0	0	0	0	0	0	0	0	0	0	0
0	0	0	0	0	0	0	0	0	0	0	0	0	0	0	0	0	0	0	0	0	0	0	0	0	0	0	0	0	0	0
0	0	0	0	0	0	0	0	0	0	0	0	0	0	0	0	0	0	0	0	0	0	0	0	0	0	0	0	0	0	0
0	0	0	0	0	0	0	0	0	0	0	0	0	0	0	0	0	0	0	0	0	0	0	0	0	0	0	0	0	0	0
0	0	0	0	0	0	0	0	0	0	0	0	0	0	0	0	0	0	0	0	0	0	0	0	0	0	0	0	0	0	0
0	0	0	0	0	0	0	0	0	0	0	0	0	0	0	0	0	0	0	0	0	0	0	0	0	0	0	0	0	0	0
0	0	0	0	0	0	0	0	0	0	0	0	0	0	0	0	0	0	0	0	0	0	0	0	0	0	0	0	0	0	0
0	0	0	0	0	0	0	0	0	0	0	0	0	0	0	0	0	0	0	0	0	0	0	0	0	0	0	0	0	0	0
0	0	0	0	0	0	0	0	0	0	0	0	0	0	0	0	0	0	0	0	0	0	0	0	0	0	0	0	0	0	0
0	0	0	0	0	0	0	0	0	0	0	0	0	0	0	0	0	0	0	0	0	0	0	0	0	0	0	0	0	0	0
0	0	0	0	0	0	0	0	0	0	0	0	0	0	0	0	0	0	0	0	0	0	0	0	0	0	0	0	0	0	0
0	0	0	0	0	0	0	0	0	0	0	0	0	0	0	0	0	0	0	0	0	0	0	0	0	0	0	0	0	0	0
0	0	0	0	0	0	0	0	0	0	0	0	0	0	0	0	0	0	0	0	0	0	0	0	0	0	0	0	0	0	0
0	0	0	0	0	0	0	0	0	0	0	0	0	0	0	0	0	0	0	0	0	0	0	0	0	0	0	0	0	0	0
0	0	0	0	0	0	0	0	0	0	0	0	0	0	0	0	0	0	0	0	0	0	0	0	0	0	0	0	0	0	0
0	0	0	0	0	0	0	0	0	0	0	0	0	0	0	0	0	0	0	0	0	0	0	0	0	0	0	0	0	0	0
0	0	0	0	0	0	0	0	0	0	0	0	0	0	0	0	0	0	0	0	0	0	0	0	0	0	0	0	0	0	0
0	0	0	0	0	0	0	0	0	0	0	0	0	0	0	0	0	0	0	0	0	0	0	0	0	0	0	0	0	0	0
0	0	0	0	0	0	0	0	0	0	0	0	0	0	0	0	0	0	0	0	0	0	0	0	0	0	0	0	0	0	0
0	0	0	0	0	0	0	0	0	0	0	0	0	0	0	0	0	0	0	0	0	0	0	0	0	0	0	0	0	0	0
0	0	0	0	0	0	0	0	0	0	0	0	0	0	0	0	0	0	0	0	0	0	0	0	0	0	0	0	0	0	0
0	0	0	0	0	0	0	0	0	0	0	0	0	0	0	0	0	0	0	0	0	0	0	0	0	0	0	0	0	0	0
0	0	0	0	0	0	0	0	0	0	0	0	0	0	0	0	0	0	0	0	0	0	0	0	0	0	0	0	0	0	0
0	0	0	0	0	0	0	0	0	0	0	0	0	0	0	0	0	0	0	0	0	0	0	0	0	0	0	0	0	0	0
0	0	0	0	0	0	0	0	0	0	0	0	0	0	0	0	0	0	0	0	0	0	0	0	0	0	0	0	0	0	0
0	0	0	0	0	0	0	0	0	0	0	0	0	0	0	0	0	0	0	0	0	0	0	0	0	0	0	0	0	0	0
0	0	0	0	0	0	0	0	0	0	0	0	0	0	0	0	0	0	0	0	0	0	0	0	0	0	0	0	0	0	0
0	0	0	0	0	0	0	0	0	0	0	0	0	0	0	0	0	0	0	0	0	0	0	0	0	0	0	0	0	0	0
0	0	0	0	0	0	0	0	0	0	0	0	0	0	0	0	0	0	0	0	0	0	0	0	0	0	0	0	0	0	0
0	0	0	0	0	0	0	0	0	0	0	0	0	0	0	0	0	0	0	0	0	0	0	0	0	0	0	0	0	0	0
0	0	0	0	0	0	0	0	0	0	0	0	0	0	0	0	0	0	0	0	0	0	0	0	0	0	0	0	0	0	0
0	0	0	0	0	0	0	0	0	0	0	0	0	0	0	0	0	0	0	0	0	0	0	0	0	0	0	0	0	0	0
0	0	0	0	0	0	0	0	0	0	0	0	0	0	0	0	0	0	0	0	0	0	0	0	0	0	0	0	0	0	0
0	0	0	0	0	0	0	0	0	0	0	0	0	0	0	0	0	0	0	0	0	0	0	0	0	0	0	0	0	0	0
0	0	0	0	0	0	0	0	0	0	0	0	0	0	0	0	0	0	0	0	0	0	0	0	0	0	0	0	0	0	0
0	0	0	0	0	0	0	0	0	0	0	0	0	0	0	0	0	0	0	0	0	0	0	0	0	0	0	0	0	0	0
0	0	0	0	0	0	0	0	0	0	0	0	0	0	0	0	0	0	0	0	0	0	0	0	0	0	0	0	0	0	0
0	0	0	0	0	0	0	0	0	0	0	0	0	0	0	0	0	0	0	0	0	0	0	0	0	0	0	0	0	0	0
0	0	0	0	0	0	0	0	0	0	0	0	0	0	0	0	0	0	0	0	0	0	0	0	0	0	0	0	0	0	0
0	0	0	0	0	0	0	0	0	0	0	0	0	0	0	0	0	0	0	0	0	0	0	0	0	0	0	0	0	0	0
0	0	0	0	0	0	0	0	0	0	0	0	0	0	0	0	0	0	0	0	0	0	0	0	0	0	0	0	0	0	0
0	0	0	0	0	0	0	0	0	0	0	0	0	0	0	0	0	0	0	0	0	0	0	0	0	0	0	0	0	0	0
0	0	0	0	0	0	0	0	0	0	0	0	0	0	0	0	0	0	0	0	0	0	0	0	0	0	0	0	0	0	0
0	0	0	0	0	0	0	0	0	0	0	0	0	0	0	0	0	0	0	0	0	0	0	0	0	0	0	0	0	0	0
0	0	0	0	0	0	0	0	0	0	0	0	0	0	0	0	0	0	0	0	0	0	0	0	0	0	0	0	0	0	0
0	0	0	0	0	0	0	0	0	0	0	0	0	0	0	0	0	0	0	0	0	0	0	0	0	0	0	0	0	0	0
0	0	0	0	0	0	0	0	0	0	0	0	0	0	0	0	0	0	0	0	0	0	0	0	0	0	0	0	0	0	0
0	0	0	0	0	0	0	0	0	0	0	0	0	0	0	0	0	0	0	0	0	0	0	0	0	0	0	0	0	0	0
0	0	0	0	0	0	0	0	0	0	0	0	0	0	0	0	0	0	0	0	0	0	0	0	0	0	0	0	0	0	0
0	0	0	0	0	0	0	0	0	0	0	0	0	0	0	0	0	0	0	0	0	0	0	0	0	0	0	0	0	0	0
0	0	0	0	0	0	0	0	0	0	0	0	0	0	0	0	0	0	0	0	0	0	0	0	0	0	0	0	0	0	0
0	0	0	0	0	0	0	0	0	0	0	0	0	0	0	0	0	0	0	0	0	0	0	0	0	0	0	0	0	0	0
0	0	0	0	0	0	0	0	0	0	0	0	0	0	0	0	0	0	0	0	0	0	0	0	0	0	0	0	0	0	0
0	0	0	0	0	0	0	0	0	0	0	0	0	0	0	0	0	0	0	0	0	0	0	0	0	0	0	0	0	0	0
0	0	0	0	0	0	0	0	0	0	0	0	0	0	0	0	0	0	0	0	0	0	0	0	0	0	0	0	0	0	0
0	0	0	0	0	0	0	0	0	0	0	0	0	0	0	0	0	0	0	0	0	0	0	0	0	0	0	0	0	0	0
0	0	0	0	0	0	0	0	0	0	0	0	0	0	0	0	0	0	0	0	0	0	0	0	0	0	0	0	0	0	0
0	0	0	0	0	0	0	0	0	0	0	0	0	0	0	0	0	0	0	0	0	0	0	0	0	0	0	0	0	0	0
0	0	0	0	0	0	0	0	0	0	0	0	0	0	0	0	0	0	0	0	0	0	0	0	0	0	0	0	0	0	0
0	0	0	0	0	0	0	0	0	0	0	0	0	0	0	0	0	0	0	0	0	0	0	0	0	0	0	0	0	0	0
0	0	0	0	0	0	0	0	0	0	0	0	0	0	0	0	0	0	0	0	0	0	0	0	0	0	0	0	0	0	0
0	0	0	0	0	0	0	0	0	0	0	0	0	0	0	0	0	0	0	0	0	0	0	0	0	0	0	0	0	0	0
0	0	0	0	0	0	0	0	0	0	0	0	0	0	0	0	0	0	0	0	0	0	0	0	0	0	0	0	0	0	0
0	0	0	0	0	0	0	0	0	0	0	0	0	0	0	0	0	0	0	0	0	0	0	0	0	0	0	0	0	0	0
0	0	0	0	0	0	0	0	0	0	0	0	0	0	0	0	0	0	0	0	0	0	0	0	0	0	0	0	0	0	0
0	0	0	0	0	0	0	0	0	0	0	0	0	0	0	0	0	0	0	0	0	0	0	0	0	0	0	0	0	0	0
0	0	0	0	0	0	0	0	0	0	0	0	0	0	0	0	0	0	0	0	0	0	0	0	0	0	0	0	0	0	0
0	0	0	0	0	0	0	0	0	0	0	0	0	0	0	0	0	0	0	0	0	0	0	0	0	0	0	0	0	0	0
0	0	0	0	0	0	0	0	0	0	0	0	0	0	0	0	0	0	0	0	0	0	0	0	0	0	0	0	0	0	0
0	0	0	0	0	0	0	0	0	0	0	0	0	0	0	0	0	0	0	0	0	0	0	0	0	0	0	0	0	0	0
0	0	0	0	0	0	0	0	0	0	0	0	0	0	0	0	0	0	0	0	0	0	0	0	0	0	0	0	0	0	0
0	0	0	0	0	0	0	0	0	0	0	0	0	0	0	0	0	0	0	0	0	0	0	0	0	0	0	0	0	0	0
0	0	0	0	0	0	0	0	0	0	0	0	0	0	0	0	0	0	0	0	0	0	0	0	0	0	0	0	0	0	0
0	0	0	0	0	0	0	0	0	0	0	0	0	0	0	0	0	0	0	0	0	0	0	0	0	0	0	0	0	0	0
0	0	0	0	0	0	0	0	0	0	0	0	0	0	0	0	0	0	0	0	0	0	0	0	0	0	0	0	0	0	0
0	0	0	0	0	0	0	0	0	0	0	0	0	0	0	0	0	0	0	0	0	0	0	0	0	0	0	0	0	0	0
0	0	0	0	0	0	0	0	0	0	0	0	0	0	0	0	0	0	0	0	0	0	0	0	0	0	0	0	0	0	0
0	0	0	0	0	0	0	0	0	0	0	0	0	0	0	0	0	0	0	0	0	0	0	0	0	0	0	0	0	0	0
0	0	0	0	0	0	0	0	0	0	0	0	0	0	0	0	0	0	0	0	0	0	0	0	0	0	0	0	0	0	0
0	0	0	0	0	0	0	0	0	0	0	0	0	0	0	0	0	0	0	0	0	0	0	0	0	0	0	0	0	0	0
0	0	0	0	0	0	0	0	0	0	0	0	0	0	0	0	0	0	0	0	0	0	0	0	0	0	0	0	0	0	0
0	0	0	0	0	0	0	0	0	0	0	0	0	0	0	0	0	0	0	0	0	0	0	0	0	0	0	0	0	0	0
0	0	0	0	0	0	0	0	0	0	0	0	0	0	0	0	0	0	0	0	0	0	0	0	0	0	0	0	0	0	0
0	0	0	0	0	0	0	0	0	0	0	0	0	0	0	0	0	0	0	0	0	0	0	0	0	0	0	0	0	0	0
0	0	0	0	0	0	0	0	0	0	0	0	0	0	0	0	0	0	0	0	0	0	0	0	0	0	0	0	0	0	0
0	0	0	0	0	0	0	0	0	0	0	0	0	0	0	0	0	0	0	0	0	0	0	0	0	0	0	0	0	0	0
0	0	0	0	0	0	0	0	0	0	0	0	0	0	0	0	0	0	0	0	0	0	0	0	0	0	0	0	0	0	0
0	0	0	0	0	0	0	0	0	0	0	0	0	0	0	0	0	0	0	0	0	0	0	0	0	0	0	0	0	0	0
0	0	0	0	0	0	0	0	0	0	0	0	0	0	0	0	0	0	0	0	0	0	0	0	0	0	0	0	0	0	0
0	0	0	0	0	0	0	0	0	0	0	0	0	0	0	0	0	0	0	0	0	0	0	0	0	0	0	0	0	0	0
0	0	0	0	0	0	0	0	0	0	0	0	0	0	0	0	0	0	0	0	0	0	0	0	0	0	0	0	0	0	0
0	0	0	0	0	0	0	0	0	0	0	0	0	0	0	0	0	0	0	0	0	0	0	0	0	0	0	0	0	0	0
0	0	0	0	0	0	0	0	0	0	0	0	0	0	0	0	0	0	0	0	0	0	0	0	0	0	0	0	0	0	0
0	0	0	0	0	0	0	0	0	0	0	0	0	0	0	0	0	0	0	0	0	0	0	0	0	0	0	0	0	0	0
0	0	0	0	0	0	0	0	0	0	0	0	0	0	0	0	0	0	0	0	0	0	0	0	0	0	0	0	0	0	0
0	0	0	0	0	0	0	0	0	0	0	0	0	0	0	0	0	0	0	0	0	0	0	0	0	0	0	0	0	0	0
0	0	0	0	0	0	0	0	0	0	0	0	0	0	0	0	0	0	0	0	0	0	0	0	0	0	0	0	0	0	0
0	0	0	0	0	0	0	0	0	0	0	0	0	0	0	0	0	0	0	0	0	0	0	0	0	0	0	0	0	0	0
0	0	0	0	0	0	0	0	0	0	0	0	0	0	0	0	0	0	0	0	0	0	0	0	0	0	0	0	0	0	0
0	0	0	0	0	0	0	0	0	0	0	0	0	0	0	0	0	0	0	0	0	0	0	0	0	0	0	0	0	0	0
0	0	0	0	0	0	0	0	0	0	0	0	0	0	0	0	0	0	0	0	0	0	0	0	0	0	0	0	0	0	0
0	0	0	0	0	0	0	0	0	0	0	0	0	0	0	0	0	0	0	0	0	0	0	0	0	0	0	0	0	0	0
0	0	0	0	0	0	0	0	0	0	0	0	0	0	0	0	0	0	0	0	0	0	0	0	0	0	0	0	0	0	0
0	0	0	0	0	0	0	0	0	0	0	0	0	0	0	0	0	0	0	0	0	0	0	0	0	0	0	0	0	0	0
0	0	0	0	0	0	0	0	0	0	0	0	0	0	0	0	0	0	0	0	0	0	0	0	0	0	0	0	0	0	0
0	0	0	0	0	0	0	0	0	0	0	0	0	0	0	0	0	0	0	0	0	0	0	0	0	0	0	0	0	0	0
0	0	0	0	0	0	0	0	0	0	0	0	0	0	0	0	0	0	0	0	0	0	0	0	0	0	0	0	0	0	0
0	0	0	0	0	0	0	0	0	0	0	0	0	0	0	0	0	0	0	0	0	0	0	0	0	0	0	0	0	0	0
0	0	0	0	0	0	0	0	0	0	0	0	0	0	0	0	0	0	0	0	0	0	0	0	0	0	0	0	0	0	0
0	0	0	0	0	0	0	0	0	0	0	0	0	0	0	0	0	0	0	0	0	0	0	0	0	0	0	0	0	0	0
0	0	0	0	0	0	0	0	0	0	0	0	0	0	0	0	0	0	0	0	0	0	0	0	0	0	0	0	0	0	0
0	0	0	0	0	0	0	0	0	0	0	0	0	0	0	0	0	0	0	0	0	0	0	0	0	0	0	0	0	0	0
0	0	0	0	0	0	0	0	0	0	0	0	0	0	0	0	0	0	0	0	0	0	0	0	0	0	0	0	0	0	0
0	0	0	0	0	0	0	0	0	0	0	0	0	0	0	0	0	0	0	0	0	0	0	0	0	0	0	0	0	0	0
0	0	0	0	0	0	0	0	0	0	0	0	0	0	0	0	0	0	0	0	0	0	0	0	0	0	0	0	0	0	0
0	0	0	0	0	0	0	0	0	0	0	0	0	0	0	0	0	0	0	0	0	0	0	0	0	0	0	0	0	0	0
0	0	0	0	0	0	0	0	0	0	0	0	0	0	0	0	0	0	0	0	0	0	0	0	0	0	0	0	0	0	0
0	0	0	0	0	0	0	0	0	0	0	0	0	0	0	0	0	0	0	0	0	0	0	0	0	0	0	0	0	0	0
0	0	0	0	0	0	0	0	0	0	0	0	0	0	0	0	0	0	0	0	0	0	0	0	0	0	0	0	0	0	0
0	0	0	0	0	0	0	0	0	0	0	0	0	0	0	0	0	0	0	0	0	0	0	0	0	0	0	0	0	0	0
0	0	0	0	0	0	0	0	0	0	0	0	0	0	0	0	0	0	0	0	0	0	0	0	0	0	0	0	0	0	0
0	0	0	0	0	0	0	0	0	0	0	0	0	0	0	0	0	0	0	0	0	0	0	0	0	0	0	0	0	0	0
0	0	0	0	0	0	0	0	0	0	0	0	0	0	0	0	0	0	0	0	0	0	0	0	0	0	0	0	0	0	0
0	0	0	0	0	0	0	0	0	0	0	0	0	0	0	0	0	0	0	0	0	0	0	0	0	0	0	0	0	0	0
0	0	0	0	0	0	0	0	0	0	0	0	0	0	0	0	0	0	0	0	0	0	0	0	0	0	0	0	0	0	0
0	0	0	0	0	0	0	0	0	0	0	0	0	0	0	0	0	0	0	0	0	0	0	0	0	0	0	0	0	0	0
0	0	0	0	0	0	0	0	0	0	0	0	0	0	0	0	0	0	0	0	0	0	0	0	0	0	0	0	0	0	0
0	0	0	0	0	0	0	0	0	0	0	0	0	0	0	0	0	0	0	0	0	0	0	0	0	0	0	0	0	0	0
0	0	0	0	0	0	0	0	0	0	0	0	0	0	0	0	0	0	0	0	0	0	0	0	0	0	0	0	0	0	0
0	0	0	0	0	0	0	0	0	0	0	0	0	0	0	0	0	0	0	0	0	0	0	0	0	0	0	0	0	0	0
0	0	0	0	0	0	0	0	0	0	0	0	0	0	0	0	0	0	0	0	0	0	0	0	0	0	0	0	0	0	0
0	0	0	0	0	0	0	0	0	0	0	0	0	0	0	0	0	0	0	0	0	0	0	0	0	0	0	0	0	0	0
0	0	0	0	0	0	0	0	0	0	0	0	0	0	0	0	0	0	0	0	0	0	0	0	0	0	0	0	0	0	0
0	0	0	0	0	0	0	0	0	0	0	0	0	0	0	0	0	0	0	0	0	0	0	0	0	0	0	0	0	0	0
0	0	0	0	0	0	0	0	0	0	0	0	0	0	0	0	0	0	0	0	0	0	0	0	0	0	0	0	0	0	0
0	0	0	0	0	0	0	0	0	0	0	0	0	0	0	0	0	0	0	0	0	0	0	0	0	0	0	0	0	0	0
0	0	0	0	0	0	0	0	0	0	0	0	0	0	0	0	0	0	0	0	0	0	0	0	0	0	0	0	0	0	0
0	0	0	0	0	0	0	0	0	0	0	0	0	0	0	0	0	0	0	0	0	0	0	0	0	0	0	0	0	0	0
0	0	0	0	0	0	0	0	0	0	0	0	0	0	0	0	0	0	0	0	0	0	0	0	0	0	0	0	0	0	0
0	0	0	0	0	0	0	0	0	0	0	0	0	0	0	0	0	0	0	0	0	0	0	0	0	0	0	0	0	0	0
0	0	0	0	0	0	0	0	0	0	0	0	0	0	0	0	0	0	0	0	0	0	0	0	0	0	0	0	0	0	0
0	0	0	0	0	0	0	0	0	0	0	0	0	0	0	0	0	0	0	0	0	0	0	0	0	0	0	0	0	0	0
0	0	0	0	0	0	0	0	0	0	0	0	0	0	0	0	0	0	0	0	0	0	0	0	0	0	0	0	0	0	0
0	0	0	0	0	0	0	0	0	0	0	0	0	0	0	0	0	0	0	0	0	0	0	0	0	0	0	0	0	0	0
0	0	0	0	0	0	0	0	0	0	0	0	0	0	0	0	0	0	0	0	0	0	0	0	0	0	0	0	0	0	0
0	0	0	0	0	0	0	0	0	0	0	0	0	0	0	0	0	0	0	0	0	0	0	0	0	0	0	0	0	0	0
0	0	0	0	0	0	0	0	0	0	0	0	0	0	0	0	0	0	0	0	0	0	0	0	0	0	0	0	0	0	0
0	0	0	0	0	0	0	0	0	0	0	0	0	0	0	0	0	0	0	0	0	0	0	0	0	0	0	0	0	0	0
0	0	0	0	0	0	0	0	0	0	0	0	0	0	0	0	0	0	0	0	0	0	0	0	0	0	0	0	0	0	0
0	0	0	0	0	0	0	0	0	0	0	0	0	0	0	0	0	0	0	0	0	0	0	0	0	0	0	0	0	0	0
0	0	0	0	0	0	0	0	0	0	0	0	0	0	0	0	0	0	0	0	0	0	0	0	0	0	0	0	0	0	0
0	0	0	0	0	0	0	0	0	0	0	0	0	0	0	0	0	0	0	0	0	0	0	0	0	0	0	0	0	0	0
0	0	0	0	0	0	0	0	0	0	0	0	0	0	0	0	0	0	0	0	0	0	0	0	0	0	0	0	0	0	0
0	0	0	0	0	0	0	0	0	0	0	0	0	0	0	0	0	0	0	0	0	0	0	0	0	0	0	0	0	0	0
0	0	0	0	0	0	0	0	0	0	0	0	0	0	0	0	0	0	0	0	0	0	0	0	0	0	0	0	0	0	0
0	0	0	0	0	0	0	0	0	0	0	0	0	0	0	0	0	0	0	0	0	0	0	0	0	0	0	0	0	0	0
0	0	0	0	0	0	0	0	0	0	0	0	0	0	0	0	0	0	0	0	0	0	0	0	0	0	0	0	0	0	0
0	0	0	0	0	0	0	0	0	0	0	0	0	0	0	0	0	0	0	0	0	0	0	0	0	0	0	0	0	0	0
0	0	0	0	0	0	0	0	0	0	0	0	0	0	0	0	0	0	0	0	0	0	0	0	0	0	0	0	0	0	0
0	0	0	0	0	0	0	0	0	0	0	0	0	0	0	0	0	0	0	0	0	0	0	0	0	0	0	0	0	0	0
0	0	0	0	0	0	0	0	0	0	0	0	0	0	0	0	0	0	0	0	0	0	0	0	0	0	0	0	0	0	0
0	0	0	0	0	0	0	0	0	0	0	0	0	0	0	0	0	0	0	0	0	0	0	0	0	0	0	0	0	0	0
0	0	0	0	0	0	0	0	0	0	0	0	0	0	0	0	0	0	0	0	0	0	0	0	0	0	0	0	0	0	0
0	0	0	0	0	0	0	0	0	0	0	0	0	0	0	0	0	0	0	0	0	0	0	0	0	0	0	0	0	0	0
0	0	0	0	0	0	0	0	0	0	0	0	0	0	0	0	0	0	0	0	0	0	0	0	0	0	0	0	0	0	0
0	0	0	0	0	0	0	0	0	0	0	0	0	0	0	0	0	0	0	0	0	0	0	0	0	0	0	0	0	0	0
0	0	0	0	0	0	0	0	0	0	0	0	0	0	0	0	0	0	0	0	0	0	0	0	0	0	0	0	0	0	0
0	0	0	0	0	0	0	0	0	0	0	0	0	0	0	0	0	0	0	0	0	0	0	0	0	0	0	0	0	0	0
0	0	0	0	0	0	0	0	0	0	0	0	0	0	0	0	0	0	0	0	0	0	0	0	0	0	0	0	0	0	0
0	0	0	0	0	0	0	0	0	0	0	0	0	0	0	0	0	0	0	0	0	0	0	0	0	0	0	0	0	0	0
0	0	0	0	0	0	0	0	0	0	0	0	0	0	0	0	0	0	0	0	0	0	0	0	0	0	0	0	0	0	0
0	0	0	0	0	0	0	0	0	0	0	0	0	0	0	0	0	0	0	0	0	0	0	0	0	0	0	0	0	0	0
0	0	0	0	0	0	0	0	0	0	0	0	0	0	0	0	0	0	0	0	0	0	0	0	0	0	0	0	0	0	0
0	0	0	0	0	0	0	0	0	0	0	0	0	0	0	0	0	0	0	0	0	0	0	0	0	0	0	0	0	0	0
0	0	0	0	0	0	0	0	0	0	0	0	0	0	0	0	0	0	0	0	0	0	0	0	0	0	0	0	0	0	0
0	0	0	0	0	0	0	0	0	0	0	0	0	0	0	0	0	0	0	0	0	0	0	0	0	0	0	0	0	0	0
0	0	0	0	0	0	0	0	0	0	0	0	0	0	0	0	0	0	0	0	0	0	0	0	0	0	0	0	0	0	0
0	0	0	0	0	0	0	0	0	0	0	0	0	0	0	0	0	0	0	0	0	0	0	0	0	0	0	0	0	0	0
0	0	0	0	0	0	0	0	0	0	0	0	0	0	0	0	0	0	0	0	0	0	0	0	0	0	0	0	0	0	0
0	0	0	0	0	0	0	0	0	0	0	0	0	0	0	0	0	0	0	0	0	0	0	0	0	0	0	0	0	0	0
0	0	0	0	0	0	0	0	0	0	0	0	0	0	0	0	0	0	0	0	0	0	0	0	0	0	0	0	0	0	0
0	0	0	0	0	0	0	0	0	0	0	0	0	0	0	0	0	0	0	0	0	0	0	0	0	0	0	0	0	0	0
0	0	0	0	0	0	0	0	0	0	0	0	0	0	0	0	0	0	0	0	0	0	0	0	0	0	0	0	0	0	0
0	0	0	0	0	0	0	0	0	0	0	0	0	0	0	0	0	0	0	0	0	0	0	0	0	0	0	0	0	0	0
0	0	0	0	0	0	0	0	0	0	0	0	0	0	0	0	0	0	0	0	0	0	0	0	0	0	0	0	0	0	0
0	0	0	0	0	0	0	0	0	0	0	0	0	0	0	0	0	0	0	0	0	0	0	0	0	0	0	0	0	0	0
0	0	0	0	0	0	0	0	0	0	0	0	0	0	0	0	0	0	0	0	0	0	0	0	0	0	0	0	0	0	0
0	0	0	0	0	0	0	0	0	0	0	0	0	0	0	0	0	0	0	0	0	0	0	0	0	0	0	0	0	0	0
0	0	0	0	0	0	0	0	0	0	0	0	0	0	0	0	0	0	0	0	0	0	0	0	0	0	0	0	0	0	0
0	0	0	0	0	0	0	0	0	0	0	0	0	0	0	0	0	0	0	0	0	0	0	0	0	0	0	0	0	0	0
0	0	0	0	0	0	0	0	0	0	0	0	0	0	0	0	0	0	0	0	0	0	0	0	0	0	0	0	0	0	0
0	0	0	0	0	0	0	0	0	0	0	0	0	0	0	0	0	0	0	0	0	0	0	0	0	0	0	0	0	0	0
0	0	0	0	0	0	0	0	0	0	0	0	0	0	0	0	0	0	0	0	0	0	0	0	0	0	0	0	0	0	0
0	0	0	0	0	0	0	0	0	0	0	0	0	0	0	0	0	0	0	0	0	0	0	0	0	0	0	0	0	0	0
0	0	0	0	0	0	0	0	0	0	0	0	0	0	0	0	0	0	0	0	0	0	0	0	0	0	0	0	0	0	0
0	0	0	0	0	0	0	0	0	0	0	0	0	0	0	0	0	0	0	0	0	0	0	0	0	0	0	0	0	0	0
0	0	0	0	0	0	0	0	0	0	0	0	0	0	0	0	0	0	0	0	0	0	0	0	0	0	0	0	0	0	0
0	0	0	0	0	0	0	0	0	0	0	0	0	0	0	0	0	0	0	0	0	0	0	0	0	0	0	0	0	0	0
0	0	0	0	0	0	0	0	0	0	0	0	0	0	0	0	0	0	0	0	0	0	0	0	0	0	0	0	0	0	0
0	0	0	0	0	0	0	0	0	0	0	0	0	0	0	0	0	0	0	0	0	0	0	0	0	0	0	0	0	0	0
0	0	0	0	0	0	0	0	0	0	0	0	0	0	0	0	0	0	0	0	0	0	0	0	0	0	0	0	0	0	0
0	0	0	0	0	0	0	0	0	0	0	0	0	0	0	0	0	0	0	0	0	0	0	0	0	0	0	0	0	0	0
0	0	0	0	0	0	0	0	0	0	0	0	0	0	0	0	0	0	0	0	0	0	0	0	0	0	0	0	0	0	0
0	0	0	0	0	0	0	0	0	0	0	0	0	0	0	0	0	0	0	0	0	0	0	0	0	0	0	0	0	0	0
0	0	0	0	0	0	0	0	0	0	0	0	0	0	0	0	0	0	0	0	0	0	0	0	0	0	0	0	0	0	0
0	0	0	0	0	0	0	0	0	0	0	0	0	0	0	0	0	0	0	0	0	0	0	0	0	0	0	0	0	0	0
0	0	0	0	0	0	0	0	0	0	0	0	0	0	0	0	0	0	0	0	0	0	0	0	0	0	0	0	0	0	0
0	0	0	0	0	0	0	0	0	0	0	0	0	0	0	0	0	0	0	0	0	0	0	0	0	0	0	0	0	0	0
0	0	0	0	0	0	0	0	0	0	0	0	0	0	0	0	0	0	0	0	0	0	0	0	0	0	0	0	0	0	0
0	0	0	0	0	0	0	0	0	0	0	0	0	0	0	0	0	0	0	0	0	0	0	0	0	0	0	0	0	0	0
0	0	0	0	0	0	0	0	0	0	0	0	0	0	0	0	0	0	0	0	0	0	0	0	0	0	0	0	0	0	0
0	0	0	0	0	0	0	0	0	0	0	0	0	0	0	0	0	0	0	0	0	0	0	0	0	0	0	0	0	0	0
0	0	0	0	0	0	0	0	0	0	0	0	0	0	0	0	0	0	0	0	0	0	0	0	0	0	0	0	0	0	0
0	0	0	0	0	0	0	0	0	0	0	0	0	0	0	0	0	0	0	0	0	0	0	0	0	0	0	0	0	0	0
0	0	0	0	0	0	0	0	0	0	0	0	0	0	0	0	0	0	0	0	0	0	0	0	0	0	0	0	0	0	0
0	0	0	0	0	0	0	0	0	0	0	0	0	0	0	0	0	0	0	0	0	0	0	0	0	0	0	0	0	0	0
0	0	0	0	0	0	0	0	0	0	0	0	0	0	0	0	0	0	0	0	0	0	0	0	0	0	0	0	0	0	0
0	0	0	0	0	0	0	0	0	0	0	0	0	0	0	0	0	0	0	0	0	0	0	0	0	0	0	0	0	0	0
0	0	0	0	0	0	0	0	0	0	0	0	0	0	0	0	0	0	0	0	0	0	0	0	0	0	0	0	0	0	0
0	0	0	0	0	0	0	0	0	0	0	0	0	0	0	0	0	0	0	0	0	0	0	0	0	0	0	0	0	0	0
0	0	0	0	0	0	0	0	0	0	0	0	0	0	0	0	0	0	0	0	0	0	0	0	0	0	0	0	0	0	0
0	0	0	0	0	0	0	0	0	0	0	0	0	0	0	0	0	0	0	0	0	0	0	0	0	0	0	0	0	0	0
0	0	0	0	0	0	0	0	0	0	0	0	0	0	0	0	0	0	0	0	0	0	0	0	0	0	0	0	0	0	0
0	0	0	0	0	0	0	0	0	0	0	0	0	0	0	0	0	0	0	0	0	0	0	0	0	0	0	0	0	0	0
0	0	0	0	0	0	0	0	0	0	0	0	0	0	0	0	0	0	0	0	0	0	0	0	0	0	0	0	0	0	0
0	0	0	0	0	0	0	0	0	0	0	0	0	0	0	0	0	0	0	0	0	0	0	0	0	0	0	0	0	0	0
0	0	0	0	0	0	0	0	0	0	0	0	0	0	0	0	0	0	0	0	0	0	0	0	0	0	0	0	0	0	0
0	0	0	0	0	0	0	0	0	0	0	0	0	0	0	0	0	0	0	0	0	0	0	0	0	0	0	0	0	0	0
0	0	0	0	0	0	0	0	0	0	0	0	0	0	0	0	0	0	0	0	0	0	0	0	0	0	0	0	0	0	0
0	0	0	0	0	0	0	0	0	0	0	0	0	0	0	0	0	0	0	0	0	0	0	0	0	0	0	0	0	0	0
0	0	0	0	0	0	0	0	0	0	0	0	0	0	0	0	0	0	0	0	0	0	0	0	0	0	0	0	0	0	0
0	0	0	0	0	0	0	0	0	0	0	0	0	0	0	0	0	0	0	0	0	0	0	0	0	0	0	0	0	0	0
0	0	0	0	0	0	0	0	0	0	0	0	0	0	0	0	0	0	0	0	0	0	0	0	0	0	0	0	0	0	0
0	0	0	0	0	0	0	0	0	0	0	0	0	0	0	0	0	0	0	0	0	0	0	0	0	0	0	0	0	0	0
0	0	0	0	0	0	0	0	0	0	0	0	0	0	0	0	0	0	0	0	0	0	0	0	0	0	0	0	0	0	0
0	0	0	0	0	0	0	0	0	0	0	0	0	0	0	0	0	0	0	0	0	0	0	0	0	0	0	0	0	0	0
0	0	0	0	0	0	0	0	0	0	0	0	0	0	0	0	0	0	0	0	0	0	0	0	0	0	0	0	0	0	0
0	0	0	0	0	0	0	0	0	0	0	0	0	0	0	0	0	0	0	0	0	0	0	0	0	0	0	0	0	0	0
0	0	0	0	0	0	0	0	0	0	0	0	0	0	0	0	0	0	0	0	0	0	0	0	0	0	0	0	0	0	0
0	0	0	0	0	0	0	0	0	0	0	0	0	0	0	0	0	0	0	0	0	0	0	0	0	0	0	0	0	0	0
0	0	0	0	0	0	0	0	0	0	0	0	0	0	0	0	0	0	0	0	0	0	0	0	0	0	0	0	0	0	0
0	0	0	0	0	0	0	0	0	0	0	0	0	0	0	0	0	0	0	0	0	0	0	0	0	0	0	0	0	0	0
0	0	0	0	0	0	0	0	0	0	0	0	0	0	0	0	0	0	0	0	0	0	0	0	0	0	0	0	0	0	0
0	0	0	0	0	0	0	0	0	0	0	0	0	0	0	0	0	0	0	0	0	0	0	0	0	0	0	0	0	0	0
0	0	0	0	0	0	0	0	0	0	0	0	0	0	0	0	0	0	0	0	0	0	0	0	0	0	0	0	0	0	0
0	0	0	0	0	0	0	0	0	0	0	0	0	0	0	0	0	0	0	0	0	0	0	0	0	0	0	0	0	0	0
0	0	0	0	0	0	0	0	0	0	0	0	0	0	0	0	0	0	0	0	0	0	0	0	0	0	0	0	0	0	0
0	0	0	0	0	0	0	0	0	0	0	0	0	0	0	0	0	0	0	0	0	0	0	0	0	0	0	0	0	0	0
0	0	0	0	0	0	0	0	0	0	0	0	0	0	0	0	0	0	0	0	0	0	0	0	0	0	0	0	0	0	0
0	0	0	0	0	0	0	0	0	0	0	0	0	0	0	0	0	0	0	0	0	0	0	0	0	0	0	0	0	0	0
0	0	0	0	0	0	0	0	0	0	0	0	0	0	0	0	0	0	0	0	0	0	0	0	0	0	0	0	0	0	0
0	0	0	0	0	0	0	0	0	0	0	0	0	0	0	0	0	0	0	0	0	0	0	0	0	0	0	0	0	0	0
0	0	0	0	0	0	0	0	0	0	0	0	0	0	0	0	0	0	0	0	0	0	0	0	0	0	0	0	0	0	0
0	0	0	0	0	0	0	0	0	0	0	0	0	0	0	0	0	0	0	0	0	0	0	0	0	0	0	0	0	0	0
0	0	0	0	0	0	0	0	0	0	0	0	0	0	0	0	0	0	0	0	0	0	0	0	0	0	0	0	0	0	0
0	0	0	0	0	0	0	0	0	0	0	0	0	0	0	0	0	0	0	0	0	0	0	0	0	0	0	0	0	0	0
0	0	0	0	0	0	0	0	0	0	0	0	0	0	0	0	0	0	0	0	0	0	0	0	0	0	0	0	0	0	0
0	0	0	0	0	0	0	0	0	0	0	0	0	0	0	0	0	0	0	0	0	0	0	0	0	0	0	0	0	0	0
0	0	0	0	0	0	0	0	0	0	0	0	0	0	0	0	0	0	0	0	0	0	0	0	0	0	0	0	0	0	0
0	0	0	0	0	0	0	0	0	0	0	0	0	0	0	0	0	0	0	0	0	0	0	0	0	0	0	0	0	0	0
0	0	0	0	0	0	0	0	0	0	0	0	0	0	0	0	0	0	0	0	0	0	0	0	0	0	0	0	0	0	0
0	0	0	0	0	0	0	0	0	0	0	0	0	0	0	0	0	0	0	0	0	0	0	0	0	0	0	0	0	0	0
0	0	0	0	0	0	0	0	0	0	0	0	0	0	0	0	0	0	0	0	0	0	0	0	0	0	0	0	0	0	0
0	0	0	0	0	0	0	0	0	0	0	0	0	0	0	0	0	0	0	0	0	0	0	0	0	0	0	0	0	0	0
0	0	0	0	0	0	0	0	0	0	0	0	0	0	0	0	0	0	0	0	0	0	0	0	0	0	0	0	0	0	0
0	0	0	0	0	0	0	0	0	0	0	0	0	0	0	0	0	0	0	0	0	0	0	0	0	0	0	0	0	0	0
0	0	0	0	0	0	0	0	0	0	0	0	0	0	0	0	0	0	0	0	0	0	0	0	0	0	0	0	0	0	0
0	0	0	0	0	0	0	0	0	0	0	0	0	0	0	0	0	0	0	0	0	0	0	0	0	0	0	0	0	0	0
0	0	0	0	0	0	0	0	0	0	0	0	0	0	0	0	0	0	0	0	0	0	0	0	0	0	0	0	0	0	0
0	0	0	0	0	0	0	0	0	0	0	0	0	0	0	0	0	0	0	0	0	0	0	0	0	0	0	0	0	0	0
0	0	0	0	0	0	0	0	0	0	0	0	0	0	0	0	0	0	0	0	0	0	0	0	0	0	0	0	0	0	0
0	0	0	0	0	0	0	0	0	0	0	0	0	0	0	0	0	0	0	0	0	0	0	0	0	0	0	0	0	0	0
0	0	0	0	0	0	0	0	0	0	0	0	0	0	0	0	0	0	0	0	0	0	0	0	0	0	0	0	0	0	0
0	0	0	0	0	0	0	0	0	0	0	0	0	0	0	0	0	0	0	0	0	0	0	0	0	0	0	0	0	0	0
0	0	0	0	0	0	0	0	0	0	0	0	0	0	0	0	0	0	0	0	0	0	0	0	0	0	0	0	0	0	0
0	0	0	0	0	0	0	0	0	0	0	0	0	0	0	0	0	0	0	0	0	0	0	0	0	0	0	0	0	0	0
0	0	0	0	0	0	0	0	0	0	0	0	0	0	0	0	0	0	0	0	0	0	0	0	0	0	0	0	0	0	0
0	0	0	0	0	0	0	0	0	0	0	0	0	0	0	0	0	0	0	0	0	0	0	0	0	0	0	0	0	0	0
0	0	0	0	0	0	0	0	0	0	0	0	0	0	0	0	0	0	0	0	0	0	0	0	0	0	0	0	0	0	0
0	0	0	0	0	0	0	0	0	0	0	0	0	0	0	0	0	0	0	0	0	0	0	0	0	0	0	0	0	0	0
0	0	0	0	0	0	0	0	0	0	0	0	0	0	0	0	0	0	0	0	0	0	0	0	0	0	0	0	0	0	0
0	0	0	0	0	0	0	0	0	0	0	0	0	0	0	0	0	0	0	0	0	0	0	0	0	0	0	0	0	0	0
0	0	0	0	0	0	0	0	0	0	0	0	0	0	0	0	0	0	0	0	0	0	0	0	0	0	0	0	0	0	0
0	0	0	0	0	0	0	0	0	0	0	0	0	0	0	0	0	0	0	0	0	0	0	0	0	0	0	0	0	0	0
0	0	0	0	0	0	0	0	0	0	0	0	0	0	0	0	0	0	0	0	0	0	0	0	0	0	0	0	0	0	0
0	0	0	0	0	0	0	0	0	0	0	0	0	0	0	0	0	0	0	0	0	0	0	0	0	0	0	0	0	0	0
0	0	0	0	0	0	0	0	0	0	0	0	0	0	0	0	0	0	0	0	0	0	0	0	0	0	0	0	0	0	0
0	0	0	0	0	0	0	0	0	0	0	0	0	0	0	0	0	0	0	0	0	0	0	0	0	0	0	0	0	0	0
0	0	0	0	0	0	0	0	0	0	0	0	0	0	0	0	0	0	0	0	0	0	0	0	0	0	0	0	0	0	0
0	0	0	0	0	0	0	0	0	0	0	0	0	0	0	0	0	0	0	0	0	0	0	0	0	0	0	0	0	0	0
0	0	0	0	0	0	0	0	0	0	0	0	0	0	0	0	0	0	0	0	0	0	0	0	0	0	0	0	0	0	0
0	0	0	0	0	0	0	0	0	0	0	0	0	0	0	0	0	0	0	0	0	0	0	0	0	0	0	0	0	0	0
0	0	0	0	0	0	0	0	0	0	0	0	0	0	0	0	0	0	0	0	0	0	0	0	0	0	0	0	0	0	0
0	0	0	0	0	0	0	0	0	0	0	0	0	0	0	0	0	0	0	0	0	0	0	0	0	0	0	0	0	0	0
0	0	0	0	0	0	0	0	0	0	0	0	0	0	0	0	0	0	0	0	0	0	0	0	0	0	0	0	0	0	0
0	0	0	0	0	0	0	0	0	0	0	0	0	0	0	0	0	0	0	0	0	0	0	0	0	0	0	0	0	0	0
0	0	0	0	0	0	0	0	0	0	0	0	0	0	0	0	0	0	0	0	0	0	0	0	0	0	0	0	0	0	0
0	0	0	0	0	0	0	0	0	0	0	0	0	0	0	0	0	0	0	0	0	0	0	0	0	0	0	0	0	0	0
0	0	0	0	0	0	0	0	0	0	0	0	0	0	0	0	0	0	0	0	0	0	0	0	0	0	0	0	0	0	0
0	0	0	0	0	0	0	0	0	0	0	0	0	0	0	0	0	0	0	0	0	0	0	0	0	0	0	0	0	0	0
0	0	0	0	0	0	0	0	0	0	0	0	0	0	0	0	0	0	0	0	0	0	0	0	0	0	0	0	0	0	0
0	0	0	0	0	0	0	0	0	0	0	0	0	0	0	0	0	0	0	0	0	0	0	0	0	0	0	0	0	0	0
0	0	0	0	0	0	0	0	0	0	0	0	0	0	0	0	0	0	0	0	0	0	0	0	0	0	0	0	0	0	0
0	0	0	0	0	0	0	0	0	0	0	0	0	0	0	0	0	0	0	0	0	0	0	0	0	0	0	0	0	0	0
0	0	0	0	0	0	0	0	0	0	0	0	0	0	0	0	0	0	0	0	0	0	0	0	0	0	0	0	0	0	0
0	0	0	0	0	0	0	0	0	0	0	0	0	0	0	0	0	0	0	0	0	0	0	0	0	0	0	0	0	0	0
0	0	0	0	0	0	0	0	0	0	0	0	0	0	0	0	0	0	0	0	0	0	0	0	0	0	0	0	0	0	0
0	0	0	0	0	0	0	0	0	0	0	0	0	0	0	0	0	0	0	0	0	0	0	0	0	0	0	0	0	0	0
0	0	0	0	0	0	0	0	0	0	0	0	0	0	0	0	0	0	0	0	0	0	0	0	0	0	0	0	0	0	0
0	0	0	0	0	0	0	0	0	0	0	0	0	0	0	0	0	0	0	0	0	0	0	0	0	0	0	0	0	0	0
0	0	0	0	0	0	0	0	0	0	0	0	0	0	0	0	0	0	0	0	0	0	0	0	0	0	0	0	0	0	0
0	0	0	0	0	0	0	0	0	0	0	0	0	0	0	0	0	0	0	0	0	0	0	0	0	0	0	0	0	0	0
0	0	0	0	0	0	0	0	0	0	0	0	0	0	0	0	0	0	0	0	0	0	0	0	0	0	0	0	0	0	0
0	0	0	0	0	0	0	0	0	0	0	0	0	0	0	0	0	0	0	0	0	0	0	0	0	0	0	0	0	0	0
0	0	0	0	0	0	0	0	0	0	0	0	0	0	0	0	0	0	0	0	0	0	0	0	0	0	0	0	0	0	0
0	0	0	0	0	0	0	0	0	0	0	0	0	0	0	0	0	0	0	0	0	0	0	0	0	0	0	0	0	0	0
0	0	0	0	0	0	0	0	0	0	0	0	0	0	0	0	0	0	0	0	0	0	0	0	0	0	0	0	0	0	0
0	0	0	0	0	0	0	0	0	0	0	0	0	0	0	0	0	0	0	0	0	0	0	0	0	0	0	0	0	0	0
0	0	0	0	0	0	0	0	0	0	0	0	0	0	0	0	0	0	0	0	0	0	0	0	0	0	0	0	0	0	0
0	0	0	0	0	0	0	0	0	0	0	0	0	0	0	0	0	0	0	0	0	0	0	0	0	0	0	0	0	0	0
0	0	0	0	0	0	0	0	0	0	0	0	0	0	0	0	0	0	0	0	0	0	0	0	0	0	0	0	0	0	0
0	0	0	0	0	0	0	0	0	0	0	0	0	0	0	0	0	0	0	0	0	0	0	0	0	0	0	0	0	0	0
0	0	0	0	0	0	0	0	0	0	0	0	0	0	0	0	0	0	0	0	0	0	0	0	0	0	0	0	0	0	0
0	0	0	0	0	0	0	0	0	0	0	0	0	0	0	0	0	0	0	0	0	0	0	0	0	0	0	0	0	0	0
0	0	0	0	0	0	0	0	0	0	0	0	0	0	0	0	0	0	0	0	0	0	0	0	0	0	0	0	0	0	0
0	0	0	0	0	0	0	0	0	0	0	0	0	0	0	0	0	0	0	0	0	0	0	0	0	0	0	0	0	0	0
0	0	0	0	0	0	0	0	0	0	0	0	0	0	0	0	0	0	0	0	0	0	0	0	0	0	0	0	0	0	0
0	0	0	0	0	0	0	0	0	0	0	0	0	0	0	0	0	0	0	0	0	0	0	0	0	0	0	0	0	0	0
0	0	0	0	0	0	0	0	0	0	0	0	0	0	0	0	0	0	0	0	0	0	0	0	0	0	0	0	0	0	0
0	0	0	0	0	0	0	0	0	0	0	0	0	0	0	0	0	0	0	0	0	0	0	0	0	0	0	0	0	0	0
0	0	0	0	0	0	0	0	0	0	0	0	0	0	0	0	0	0	0	0	0	0	0	0	0	0	0	0	0	0	0
0	0	0	0	0	0	0	0	0	0	0	0	0	0	0	0	0	0	0	0	0	0	0	0	0	0	0	0	0	0	0
0	0	0	0	0	0	0	0	0	0	0	0	0	0	0	0	0	0	0	0	0	0	0	0	0	0	0	0	0	0	0
0	0	0	0	0	0	0	0	0	0	0	0	0	0	0	0	0	0	0	0	0	0	0	0	0	0	0	0	0	0	0
0	0	0	0	0	0	0	0	0	0	0	0	0	0	0	0	0	0	0	0	0	0	0	0	0	0	0	0	0	0	0
0	0	0	0	0	0	0	0	0	0	0	0	0	0	0	0	0	0	0	0	0	0	0	0	0	0	0	0	0	0	0
0	0	0	0	0	0	0	0	0	0	0	0	0	0	0	0	0	0	0	0	0	0	0	0	0	0	0	0	0	0	0
0	0	0	0	0	0	0	0	0	0	0	0	0	0	0	0	0	0	0	0	0	0	0	0	0	0	0	0	0	0	0
0	0	0	0	0	0	0	0	0	0	0	0	0	0	0	0	0	0	0	0	0	0	0	0	0	0	0	0	0	0	0
0	0	0	0	0	0	0	0	0	0	0	0	0	0	0	0	0	0	0	0	0	0	0	0	0	0	0	0	0	0	0
0	0	0	0	0	0	0	0	0	0	0	0	0	0	0	0	0	0	0	0	0	0	0	0	0	0	0	0	0	0	0
0	0	0	0	0	0	0	0	0	0	0	0	0	0	0	0	0	0	0	0	0	0	0	0	0	0	0	0	0	0	0
0	0	0	0	0	0	0	0	0	0	0	0	0	0	0	0	0	0	0	0	0	0	0	0	0	0	0	0	0	0	0
0	0	0	0	0	0	0	0	0	0	0	0	0	0	0	0	0	0	0	0	0	0	0	0	0	0	0	0	0	0	0
0	0	0	0	0	0	0	0	0	0	0	0	0	0	0	0	0	0	0	0	0	0	0	0	0	0	0	0	0	0	0
0	0	0	0	0	0	0	0	0	0	0	0	0	0	0	0	0	0	0	0	0	0	0	0	0	0	0	0	0	0	0
0	0	0	0	0	0	0	0	0	0	0	0	0	0	0	0	0	0	0	0	0	0	0	0	0	0	0	0	0	0	0
0	0	0	0	0	0	0	0	0	0	0	0	0	0	0	0	0	0	0	0	0	0	0	0	0	0	0	0	0	0	0
0	0	0	0	0	0	0	0	0	0	0	0	0	0	0	0	0	0	0	0	0	0	0	0	0	0	0	0	0	0	0
0	0	0	0	0	0	0	0	0	0	0	0	0	0	0	0	0	0	0	0	0	0	0	0	0	0	0	0	0	0	0
0	0	0	0	0	0	0	0	0	0	0	0	0	0	0	0	0	0	0	0	0	0	0	0	0	0	0	0	0	0	0
0	0	0	0	0	0	0	0	0	0	0	0	0	0	0	0	0	0	0	0	0	0	0	0	0	0	0	0	0	0	0
0	0	0	0	0	0	0	0	0	0	0	0	0	0	0	0	0	0	0	0	0	0	0	0	0	0	0	0	0	0	0
0	0	0	0	0	0	0	0	0	0	0	0	0	0	0	0	0	0	0	0	0	0	0	0	0	0	0	0	0	0	0
0	0	0	0	0	0	0	0	0	0	0	0	0	0	0	0	0	0	0	0	0	0	0	0	0	0	0	0	0	0	0
0	0	0	0	0	0	0	0	0	0	0	0	0	0	0	0	0	0	0	0	0	0	0	0	0	0	0	0	0	0	0
0	0	0	0	0	0	0	0	0	0	0	0	0	0	0	0	0	0	0	0	0	0	0	0	0	0	0	0	0	0	0
0	0	0	0	0	0	0	0	0	0	0	0	0	0	0	0	0	0	0	0	0	0	0	0	0	0	0	0	0	0	0
0	0	0	0	0	0	0	0	0	0	0	0	0	0	0	0	0	0	0	0	0	0	0	0	0	0	0	0	0	0	0
0	0	0	0	0	0	0	0	0	0	0	0	0	0	0	0	0	0	0	0	0	0	0	0	0	0	0	0	0	0	0
0	0	0	0	0	0	0	0	0	0	0	0	0	0	0	0	0	0	0	0	0	0	0	0	0	0	0	0	0	0	0
0	0	0	0	0	0	0	0	0	0	0	0	0	0	0	0	0	0	0	0	0	0	0	0	0	0	0	0	0	0	0
0	0	0	0	0	0	0	0	0	0	0	0	0	0	0	0	0	0	0	0	0	0	0	0	0	0	0	0	0	0	0
0	0	0	0	0	0	0	0	0	0	0	0	0	0	0	0	0	0	0	0	0	0	0	0	0	0	0	0	0	0	0
0	0	0	0	0	0	0	0	0	0	0	0	0	0	0	0	0	0	0	0	0	0	0	0	0	0	0	0	0	0	0
0	0	0	0	0	0	0	0	0	0	0	0	0	0	0	0	0	0	0	0	0	0	0	0	0	0	0	0	0	0	0
0	0	0	0	0	0	0	0	0	0	0	0	0	0	0	0	0	0	0	0	0	0	0	0	0	0	0	0	0	0	0
0	0	0	0	0	0	0	0	0	0	0	0	0	0	0	0	0	0	0	0	0	0	0	0	0	0	0	0	0	0	0
0	0	0	0	0	0	0	0	0	0	0	0	0	0	0	0	0	0	0	0	0	0	0	0	0	0	0	0	0	0	0
0	0	0	0	0	0	0	0	0	0	0	0	0	0	0	0	0	0	0	0	0	0	0	0	0	0	0	0	0	0	0
0	0	0	0	0	0	0	0	0	0	0	0	0	0	0	0	0	0	0	0	0	0	0	0	0	0	0	0	0	0	0
0	0	0	0	0	0	0	0	0	0	0	0	0	0	0	0	0	0	0	0	0	0	0	0	0	0	0	0	0	0	0
0	0	0	0	0	0	0	0	0	0	0	0	0	0	0	0	0	0	0	0	0	0	0	0	0	0	0	0	0	0	0
0	0	0	0	0	0	0	0	0	0	0	0	0	0	0	0	0	0	0	0	0	0	0	0	0	0	0	0	0	0	0
0	0	0	0	0	0	0	0	0	0	0	0	0	0	0	0	0	0	0	0	0	0	0	0	0	0	0	0	0	0	0
0	0	0	0	0	0	0	0	0	0	0	0	0	0	0	0	0	0	0	0	0	0	0	0	0	0	0	0	0	0	0
0	0	0	0	0	0	0	0	0	0	0	0	0	0	0	0	0	0	0	0	0	0	0	0	0	0	0	0	0	0	0
0	0	0	0	0	0	0	0	0	0	0	0	0	0	0	0	0	0	0	0	0	0	0	0	0	0	0	0	0	0	0
0	0	0	0	0	0	0	0	0	0	0	0	0	0	0	0	0	0	0	0	0	0	0	0	0	0	0	0	0	0	0
0	0	0	0	0	0	0	0	0	0	0	0	0	0	0	0	0	0	0	0	0	0	0	0	0	0	0	0	0	0	0
0	0	0	0	0	0	0	0	0	0	0	0	0	0	0	0	0	0	0	0	0	0	0	0	0	0	0	0	0	0	0
0	0	0	0	0	0	0	0	0	0	0	0	0	0	0	0	0	0	0	0	0	0	0	0	0	0	0	0	0	0	0
0	0	0	0	0	0	0	0	0	0	0	0	0	0	0	0	0	0	0	0	0	0	0	0	0	0	0	0	0	0	0
0	0	0	0	0	0	0	0	0	0	0	0	0	0	0	0	0	0	0	0	0	0	0	0	0	0	0	0	0	0	0
0	0	0	0	0	0	0	0	0	0	0	0	0	0	0	0	0	0	0	0	0	0	0	0	0	0	0	0	0	0	0
0	0	0	0	0	0	0	0	0	0	0	0	0	0	0	0	0	0	0	0	0	0	0	0	0	0	0	0	0	0	0
0	0	0	0	0	0	0	0	0	0	0	0	0	0	0	0	0	0	0	0	0	0	0	0	0	0	0	0	0	0	0
0	0	0	0	0	0	0	0	0	0	0	0	0	0	0	0	0	0	0	0	0	0	0	0	0	0	0	0	0	0	0
0	0	0	0	0	0	0	0	0	0	0	0	0	0	0	0	0	0	0	0	0	0	0	0	0	0	0	0	0	0	0
0	0	0	0	0	0	0	0	0	0	0	0	0	0	0	0	0	0	0	0	0	0	0	0	0	0	0	0	0	0	0
0	0	0	0	0	0	0	0	0	0	0	0	0	0	0	0	0	0	0	0	0	0	0	0	0	0	0	0	0	0	0
0	0	0	0	0	0	0	0	0	0	0	0	0	0	0	0	0	0	0	0	0	0	0	0	0	0	0	0	0	0	0
0	0	0	0	0	0	0	0	0	0	0	0	0	0	0	0	0	0	0	0	0	0	0	0	0	0	0	0	0	0	0
0	0	0	0	0	0	0	0	0	0	0	0	0	0	0	0	0	0	0	0	0	0	0	0	0	0	0	0	0	0	0
0	0	0	0	0	0	0	0	0	0	0	0	0	0	0	0	0	0	0	0	0	0	0	0	0	0	0	0	0	0	0
0	0	0	0	0	0	0	0	0	0	0	0	0	0	0	0	0	0	0	0	0	0	0	0	0	0	0	0	0	0	0
0	0	0	0	0	0	0	0	0	0	0	0	0	0	0	0	0	0	0	0	0	0	0	0	0	0	0	0	0	0	0
0	0	0	0	0	0	0	0	0	0	0	0	0	0	0	0	0	0	0	0	0	0	0	0	0	0	0	0	0	0	0
0	0	0	0	0	0	0	0	0	0	0	0	0	0	0	0	0	0	0	0	0	0	0	0	0	0	0	0	0	0	0
0	0	0	0	0	0	0	0	0	0	0	0	0	0	0	0	0	0	0	0	0	0	0	0	0	0	0	0	0	0	0
0	0	0	0	0	0	0	0	0	0	0	0	0	0	0	0	0	0	0	0	0	0	0	0	0	0	0	0	0	0	0
0	0	0	0	0	0	0	0	0	0	0	0	0	0	0	0	0	0	0	0	0	0	0	0	0	0	0	0	0	0	0
0	0	0	0	0	0	0	0	0	0	0	0	0	0	0	0	0	0	0	0	0	0	0	0	0	0	0	0	0	0	0
0	0	0	0	0	0	0	0	0	0	0	0	0	0	0	0	0	0	0	0	0	0	0	0	0	0	0	0	0	0	0
0	0	0	0	0	0	0	0	0	0	0	0	0	0	0	0	0	0	0	0	0	0	0	0	0	0	0	0	0	0	0
0	0	0	0	0	0	0	0	0	0	0	0	0	0	0	0	0	0	0	0	0	0	0	0	0	0	0	0	0	0	0
0	0	0	0	0	0	0	0	0	0	0	0	0	0	0	0	0	0	0	0	0	0	0	0	0	0	0	0	0	0	0
0	0	0	0	0	0	0	0	0	0	0	0	0	0	0	0	0	0	0	0	0	0	0	0	0	0	0	0	0	0	0
0	0	0	0	0	0	0	0	0	0	0	0	0	0	0	0	0	0	0	0	0	0	0	0	0	0	0	0	0	0	0
0	0	0	0	0	0	0	0	0	0	0	0	0	0	0	0	0	0	0	0	0	0	0	0	0	0	0	0	0	0	0
0	0	0	0	0	0	0	0	0	0	0	0	0	0	0	0	0	0	0	0	0	0	0	0	0	0	0	0	0	0	0
0	0	0	0	0	0	0	0	0	0	0	0	0	0	0	0	0	0	0	0	0	0	0	0	0	0	0	0	0	0	0
0	0	0	0	0	0	0	0	0	0	0	0	0	0	0	0	0	0	0	0	0	0	0	0	0	0	0	0	0	0	0
0	0	0	0	0	0	0	0	0	0	0	0	0	0	0	0	0	0	0	0	0	0	0	0	0	0	0	0	0	0	0
0	0	0	0	0	0	0	0	0	0	0	0	0	0	0	0	0	0	0	0	0	0	0	0	0	0	0	0	0	0	0
0	0	0	0	0	0	0	0	0	0	0	0	0	0	0	0	0	0	0	0	0	0	0	0	0	0	0	0	0	0	0
0	0	0	0	0	0	0	0	0	0	0	0	0	0	0	0	0	0	0	0	0	0	0	0	0	0	0	0	0	0	0
0	0	0	0	0	0	0	0	0	0	0	0	0	0	0	0	0	0	0	0	0	0	0	0	0	0	0	0	0	0	0
0	0	0	0	0	0	0	0	0	0	0	0	0	0	0	0	0	0	0	0	0	0	0	0	0	0	0	0	0	0	0
0	0	0	0	0	0	0	0	0	0	0	0	0	0	0	0	0	0	0	0	0	0	0	0	0	0	0	0	0	0	0
0	0	0	0	0	0	0	0	0	0	0	0	0	0	0	0	0	0	0	0	0	0	0	0	0	0	0	0	0	0	0
0	0	0	0	0	0	0	0	0	0	0	0	0	0	0	0	0	0	0	0	0	0	0	0	0	0	0	0	0	0	0
0	0	0	0	0	0	0	0	0	0	0	0	0	0	0	0	0	0	0	0	0	0	0	0	0	0	0	0	0	0	0
0	0	0	0	0	0	0	0	0	0	0	0	0	0	0	0	0	0	0	0	0	0	0	0	0	0	0	0	0	0	0
0	0	0	0	0	0	0	0	0	0	0	0	0	0	0	0	0	0	0	0	0	0	0	0	0	0	0	0	0	0	0
0	0	0	0	0	0	0	0	0	0	0	0	0	0	0	0	0	0	0	0	0	0	0	0	0	0	0	0	0	0	0
0	0	0	0	0	0	0	0	0	0	0	0	0	0	0	0	0	0	0	0	0	0	0	0	0	0	0	0	0	0	0
0	0	0	0	0	0	0	0	0	0	0	0	0	0	0	0	0	0	0	0	0	0	0	0	0	0	0	0	0	0	0
0	0	0	0	0	0	0	0	0	0	0	0	0	0	0	0	0	0	0	0	0	0	0	0	0	0	0	0	0	0	0
0	0	0	0	0	0	0	0	0	0	0	0	0	0	0	0	0	0	0	0	0	0	0	0	0	0	0	0	0	0	0
0	0	0	0	0	0	0	0	0	0	0	0	0	0	0	0	0	0	0	0	0	0	0	0	0	0	0	0	0	0	0
0	0	0	0	0	0	0	0	0	0	0	0	0	0	0	0	0	0	0	0	0	0	0	0	0	0	0	0	0	0	0
0	0	0	0	0	0	0	0	0	0	0	0	0	0	0	0	0	0	0	0	0	0	0	0	0	0	0	0	0	0	0
0	0	0	0	0	0	0	0	0	0	0	0	0	0	0	0	0	0	0	0	0	0	0	0	0	0	0	0	0	0	0
0	0	0	0	0	0	0	0	0	0	0	0	0	0	0	0	0	0	0	0	0	0	0	0	0	0	0	0	0	0	0
0	0	0	0	0	0	0	0	0	0	0	0	0	0	0	0	0	0	0	0	0	0	0	0	0	0	0	0	0	0	0
0	0	0	0	0	0	0	0	0	0	0	0	0	0	0	0	0	0	0	0	0	0	0	0	0	0	0	0	0	0	0
0	0	0	0	0	0	0	0	0	0	0	0	0	0	0	0	0	0	0	0	0	0	0	0	0	0	0	0	0	0	0
0	0	0	0	0	0	0	0	0	0	0	0	0	0	0	0	0	0	0	0	0	0	0	0	0	0	0	0	0	0	0
0	0	0	0	0	0	0	0	0	0	0	0	0	0	0	0	0	0	0	0	0	0	0	0	0	0	0	0	0	0	0
0	0	0	0	0	0	0	0	0	0	0	0	0	0	0	0	0	0	0	0	0	0	0	0	0	0	0	0	0	0	0
0	0	0	0	0	0	0	0	0	0	0	0	0	0	0	0	0	0	0	0	0	0	0	0	0	0	0	0	0	0	0
0	0	0	0	0	0	0	0	0	0	0	0	0	0	0	0	0	0	0	0	0	0	0	0	0	0	0	0	0	0	0
0	0	0	0	0	0	0	0	0	0	0	0	0	0	0	0	0	0	0	0	0	0	0	0	0	0	0	0	0	0	0
0	0	0	0	0	0	0	0	0	0	0	0	0	0	0	0	0	0	0	0	0	0	0	0	0	0	0	0	0	0	0
0	0	0	0	0	0	0	0	0	0	0	0	0	0	0	0	0	0	0	0	0	0	0	0	0	0	0	0	0	0	0
0	0	0	0	0	0	0	0	0	0	0	0	0	0	0	0	0	0	0	0	0	0	0	0	0	0	0	0	0	0	0
0	0	0	0	0	0	0	0	0	0	0	0	0	0	0	0	0	0	0	0	0	0	0	0	0	0	0	0	0	0	0
0	0	0	0	0	0	0	0	0	0	0	0	0	0	0	0	0	0	0	0	0	0	0	0	0	0	0	0	0	0	0
0	0	0	0	0	0	0	0	0	0	0	0	0	0	0	0	0	0	0	0	0	0	0	0	0	0	0	0	0	0	0
0	0	0	0	0	0	0	0	0	0	0	0	0	0	0	0	0	0	0	0	0	0	0	0	0	0	0	0	0	0	0
0	0	0	0	0	0	0	0	0	0	0	0	0	0	0	0	0	0	0	0	0	0	0	0	0	0	0	0	0	0	0
0	0	0	0	0	0	0	0	0	0	0	0	0	0	0	0	0	0	0	0	0	0	0	0	0	0	0	0	0	0	0
0	0	0	0	0	0	0	0	0	0	0	0	0	0	0	0	0	0	0	0	0	0	0	0	0	0	0	0	0	0	0
0	0	0	0	0	0	0	0	0	0	0	0	0	0	0	0	0	0	0	0	0	0	0	0	0	0	0	0	0	0	0
0	0	0	0	0	0	0	0	0	0	0	0	0	0	0	0	0	0	0	0	0	0	0	0	0	0	0	0	0	0	0
0	0	0	0	0	0	0	0	0	0	0	0	0	0	0	0	0	0	0	0	0	0	0	0	0	0	0	0	0	0	0
0	0	0	0	0	0	0	0	0	0	0	0	0	0	0	0	0	0	0	0	0	0	0	0	0	0	0	0	0	0	0
0	0	0	0	0	0	0	0	0	0	0	0	0	0	0	0	0	0	0	0	0	0	0	0	0	0	0	0	0	0	0
0	0	0	0	0	0	0	0	0	0	0	0	0	0	0	0	0	0	0	0	0	0	0	0	0	0	0	0	0	0	0
0	0	0	0	0	0	0	0	0	0	0	0	0	0	0	0	0	0	0	0	0	0	0	0	0	0	0	0	0	0	0
0	0	0	0	0	0	0	0	0	0	0	0	0	0	0	0	0	0	0	0	0	0	0	0	0	0	0	0	0	0	0
0	0	0	0	0	0	0	0	0	0	0	0	0	0	0	0	0	0	0	0	0	0	0	0	0	0	0	0	0	0	0
0	0	0	0	0	0	0	0	0	0	0	0	0	0	0	0	0	0	0	0	0	0	0	0	0	0	0	0	0	0	0
0	0	0	0	0	0	0	0	0	0	0	0	0	0	0	0	0	0	0	0	0	0	0	0	0	0	0	0	0	0	0
0	0	0	0	0	0	0	0	0	0	0	0	0	0	0	0	0	0	0	0	0	0	0	0	0	0	0	0	0	0	0
0	0	0	0	0	0	0	0	0	0	0	0	0	0	0	0	0	0	0	0	0	0	0	0	0	0	0	0	0	0	0
0	0	0	0	0	0	0	0	0	0	0	0	0	0	0	0	0	0	0	0	0	0	0	0	0	0	0	0	0	0	0
0	0	0	0	0	0	0	0	0	0	0	0	0	0	0	0	0	0	0	0	0	0	0	0	0	0	0	0	0	0	0
0	0	0	0	0	0	0	0	0	0	0	0	0	0	0	0	0	0	0	0	0	0	0	0	0	0	0	0	0	0	0
0	0	0	0	0	0	0	0	0	0	0	0	0	0	0	0	0	0	0	0	0	0	0	0	0	0	0	0	0	0	0
0	0	0	0	0	0	0	0	0	0	0	0	0	0	0	0	0	0	0	0	0	0	0	0	0	0	0	0	0	0	0
0	0	0	0	0	0	0	0	0	0	0	0	0	0	0	0	0	0	0	0	0	0	0	0	0	0	0	0	0	0	0
0	0	0	0	0	0	0	0	0	0	0	0	0	0	0	0	0	0	0	0	0	0	0	0	0	0	0	0	0	0	0
0	0	0	0	0	0	0	0	0	0	0	0	0	0	0	0	0	0	0	0	0	0	0	0	0	0	0	0	0	0	0
0	0	0	0	0	0	0	0	0	0	0	0	0	0	0	0	0	0	0	0	0	0	0	0	0	0	0	0	0	0	0
0	0	0	0	0	0	0	0	0	0	0	0	0	0	0	0	0	0	0	0	0	0	0	0	0	0	0	0	0	0	0
0	0	0	0	0	0	0	0	0	0	0	0	0	0	0	0	0	0	0	0	0	0	0	0	0	0	0	0	0	0	0
0	0	0	0	0	0	0	0	0	0	0	0	0	0	0	0	0	0	0	0	0	0	0	0	0	0	0	0	0	0	0
0	0	0	0	0	0	0	0	0	0	0	0	0	0	0	0	0	0	0	0	0	0	0	0	0	0	0	0	0	0	0
0	0	0	0	0	0	0	0	0	0	0	0	0	0	0	0	0	0	0	0	0	0	0	0	0	0	0	0	0	0	0
0	0	0	0	0	0	0	0	0	0	0	0	0	0	0	0	0	0	0	0	0	0	0	0	0	0	0	0	0	0	0
0	0	0	0	0	0	0	0	0	0	0	0	0	0	0	0	0	0	0	0	0	0	0	0	0	0	0	0	0	0	0
0	0	0	0	0	0	0	0	0	0	0	0	0	0	0	0	0	0	0	0	0	0	0	0	0	0	0	0	0	0	0
0	0	0	0	0	0	0	0	0	0	0	0	0	0	0	0	0	0	0	0	0	0	0	0	0	0	0	0	0	0	0
0	0	0	0	0	0	0	0	0	0	0	0	0	0	0	0	0	0	0	0	0	0	0	0	0	0	0	0	0	0	0
0	0	0	0	0	0	0	0	0	0	0	0	0	0	0	0	0	0	0	0	0	0	0	0	0	0	0	0	0	0	0
0	0	0	0	0	0	0	0	0	0	0	0	0	0	0	0	0	0	0	0	0	0	0	0	0	0	0	0	0	0	0
0	0	0	0	0	0	0	0	0	0	0	0	0	0	0	0	0	0	0	0	0	0	0	0	0	0	0	0	0	0	0
0	0	0	0	0	0	0	0	0	0	0	0	0	0	0	0	0	0	0	0	0	0	0	0	0	0	0	0	0	0	0
0	0	0	0	0	0	0	0	0	0	0	0	0	0	0	0	0	0	0	0	0	0	0	0	0	0	0	0	0	0	0
0	0	0	0	0	0	0	0	0	0	0	0	0	0	0	0	0	0	0	0	0	0	0	0	0	0	0	0	0	0	0
0	0	0	0	0	0	0	0	0	0	0	0	0	0	0	0	0	0	0	0	0	0	0	0	0	0	0	0	0	0	0
0	0	0	0	0	0	0	0	0	0	0	0	0	0	0	0	0	0	0	0	0	0	0	0	0	0	0	0	0	0	0
0	0	0	0	0	0	0	0	0	0	0	0	0	0	0	0	0	0	0	0	0	0	0	0	0	0	0	0	0	0	0
0	0	0	0	0	0	0	0	0	0	0	0	0	0	0	0	0	0	0	0	0	0	0	0	0	0	0	0	0	0	0
0	0	0	0	0	0	0	0	0	0	0	0	0	0	0	0	0	0	0	0	0	0	0	0	0	0	0	0	0	0	0
0	0	0	0	0	0	0	0	0	0	0	0	0	0	0	0	0	0	0	0	0	0	0	0	0	0	0	0	0	0	0
0	0	0	0	0	0	0	0	0	0	0	0	0	0	0	0	0	0	0	0	0	0	0	0	0	0	0	0	0	0	0
0	0	0	0	0	0	0	0	0	0	0	0	0	0	0	0	0	0	0	0	0	0	0	0	0	0	0	0	0	0	0
0	0	0	0	0	0	0	0	0	0	0	0	0	0	0	0	0	0	0	0	0	0	0	0	0	0	0	0	0	0	0
0	0	0	0	0	0	0	0	0	0	0	0	0	0	0	0	0	0	0	0	0	0	0	0	0	0	0	0	0	0	0
0	0	0	0	0	0	0	0	0	0	0	0	0	0	0	0	0	0	0	0	0	0	0	0	0	0	0	0	0	0	0
0	0	0	0	0	0	0	0	0	0	0	0	0	0	0	0	0	0	0	0	0	0	0	0	0	0	0	0	0	0	0
0	0	0	0	0	0	0	0	0	0	0	0	0	0	0	0	0	0	0	0	0	0	0	0	0	0	0	0	0	0	0
0	0	0	0	0	0	0	0	0	0	0	0	0	0	0	0	0	0	0	0	0	0	0	0	0	0	0	0	0	0	0
0	0	0	0	0	0	0	0	0	0	0	0	0	0	0	0	0	0	0	0	0	0	0	0	0	0	0	0	0	0	0
0	0	0	0	0	0	0	0	0	0	0	0	0	0	0	0	0	0	0	0	0	0	0	0	0	0	0	0	0	0	0
0	0	0	0	0	0	0	0	0	0	0	0	0	0	0	0	0	0	0	0	0	0	0	0	0	0	0	0	0	0	0
0	0	0	0	0	0	0	0	0	0	0	0	0	0	0	0	0	0	0	0	0	0	0	0	0	0	0	0	0	0	0
0	0	0	0	0	0	0	0	0	0	0	0	0	0	0	0	0	0	0	0	0	0	0	0	0	0	0	0	0	0	0
0	0	0	0	0	0	0	0	0	0	0	0	0	0	0	0	0	0	0	0	0	0	0	0	0	0	0	0	0	0	0
0	0	0	0	0	0	0	0	0	0	0	0	0	0	0	0	0	0	0	0	0	0	0	0	0	0	0	0	0	0	0
0	0	0	0	0	0	0	0	0	0	0	0	0	0	0	0	0	0	0	0	0	0	0	0	0	0	0	0	0	0	0
0	0	0	0	0	0	0	0	0	0	0	0	0	0	0	0	0	0	0	0	0	0	0	0	0	0	0	0	0	0	0
0	0	0	0	0	0	0	0	0	0	0	0	0	0	0	0	0	0	0	0	0	0	0	0	0	0	0	0	0	0	0
0	0	0	0	0	0	0	0	0	0	0	0	0	0	0	0	0	0	0	0	0	0	0	0	0	0	0	0	0	0	0
0	0	0	0	0	0	0	0	0	0	0	0	0	0	0	0	0	0	0	0	0	0	0	0	0	0	0	0	0	0	0
0	0	0	0	0	0	0	0	0	0	0	0	0	0	0	0	0	0	0	0	0	0	0	0	0	0	0	0	0	0	0
0	0	0	0	0	0	0	0	0	0	0	0	0	0	0	0	0	0	0	0	0	0	0	0	0	0	0	0	0	0	0
0	0	0	0	0	0	0	0	0	0	0	0	0	0	0	0	0	0	0	0	0	0	0	0	0	0	0	0	0	0	0
0	0	0	0	0	0	0	0	0	0	0	0	0	0	0	0	0	0	0	0	0	0	0	0	0	0	0	0	0	0	0
0	0	0	0	0	0	0	0	0	0	0	0	0	0	0	0	0	0	0	0	0	0	0	0	0	0	0	0	0	0	0
0	0	0	0	0	0	0	0	0	0	0	0	0	0	0	0	0	0	0	0	0	0	0	0	0	0	0	0	0	0	0
0	0	0	0	0	0	0	0	0	0	0	0	0	0	0	0	0	0	0	0	0	0	0	0	0	0	0	0	0	0	0
0	0	0	0	0	0	0	0	0	0	0	0	0	0	0	0	0	0	0	0	0	0	0	0	0	0	0	0	0	0	0
0	0	0	0	0	0	0	0	0	0	0	0	0	0	0	0	0	0	0	0	0	0	0	0	0	0	0	0	0	0	0
0	0	0	0	0	0	0	0	0	0	0	0	0	0	0	0	0	0	0	0	0	0	0	0	0	0	0	0	0	0	0
0	0	0	0	0	0	0	0	0	0	0	0	0	0	0	0	0	0	0	0	0	0	0	0	0	0	0	0	0	0	0
0	0	0	0	0	0	0	0	0	0	0	0	0	0	0	0	0	0	0	0	0	0	0	0	0	0	0	0	0	0	0
0	0	0	0	0	0	0	0	0	0	0	0	0	0	0	0	0	0	0	0	0	0	0	0	0	0	0	0	0	0	0
0	0	0	0	0	0	0	0	0	0	0	0	0	0	0	0	0	0	0	0	0	0	0	0	0	0	0	0	0	0	0
0	0	0	0	0	0	0	0	0	0	0	0	0	0	0	0	0	0	0	0	0	0	0	0	0	0	0	0	0	0	0
0	0	0	0	0	0	0	0	0	0	0	0	0	0	0	0	0	0	0	0	0	0	0	0	0	0	0	0	0	0	0
0	0	0	0	0	0	0	0	0	0	0	0	0	0	0	0	0	0	0	0	0	0	0	0	0	0	0	0	0	0	0
0	0	0	0	0	0	0	0	0	0	0	0	0	0	0	0	0	0	0	0	0	0	0	0	0	0	0	0	0	0	0
0	0	0	0	0	0	0	0	0	0	0	0	0	0	0	0	0	0	0	0	0	0	0	0	0	0	0	0	0	0	0
0	0	0	0	0	0	0	0	0	0	0	0	0	0	0	0	0	0	0	0	0	0	0	0	0	0	0	0	0	0	0
0	0	0	0	0	0	0	0	0	0	0	0	0	0	0	0	0	0	0	0	0	0	0	0	0	0	0	0	0	0	0
0	0	0	0	0	0	0	0	0	0	0	0	0	0	0	0	0	0	0	0	0	0	0	0	0	0	0	0	0	0	0
0	0	0	0	0	0	0	0	0	0	0	0	0	0	0	0	0	0	0	0	0	0	0	0	0	0	0	0	0	0	0
0	0	0	0	0	0	0	0	0	0	0	0	0	0	0	0	0	0	0	0	0	0	0	0	0	0	0	0	0	0	0
0	0	0	0	0	0	0	0	0	0	0	0	0	0	0	0	0	0	0	0	0	0	0	0	0	0	0	0	0	0	0
0	0	0	0	0	0	0	0	0	0	0	0	0	0	0	0	0	0	0	0	0	0	0	0	0	0	0	0	0	0	0
0	0	0	0	0	0	0	0	0	0	0	0	0	0	0	0	0	0	0	0	0	0	0	0	0	0	0	0	0	0	0
0	0	0	0	0	0	0	0	0	0	0	0	0	0	0	0	0	0	0	0	0	0	0	0	0	0	0	0	0	0	0
0	0	0	0	0	0	0	0	0	0	0	0	0	0	0	0	0	0	0	0	0	0	0	0	0	0	0	0	0	0	0
0	0	0	0	0	0	0	0	0	0	0	0	0	0	0	0	0	0	0	0	0	0	0	0	0	0	0	0	0	0	0
0	0	0	0	0	0	0	0	0	0	0	0	0	0	0	0	0	0	0	0	0	0	0	0	0	0	0	0	0	0	0
0	0	0	0	0	0	0	0	0	0	0	0	0	0	0	0	0	0	0	0	0	0	0	0	0	0	0	0	0	0	0
0	0	0	0	0	0	0	0	0	0	0	0	0	0	0	0	0	0	0	0	0	0	0	0	0	0	0	0	0	0	0
0	0	0	0	0	0	0	0	0	0	0	0	0	0	0	0	0	0	0	0	0	0	0	0	0	0	0	0	0	0	0
0	0	0	0	0	0	0	0	0	0	0	0	0	0	0	0	0	0	0	0	0	0	0	0	0	0	0	0	0	0	0
0	0	0	0	0	0	0	0	0	0	0	0	0	0	0	0	0	0	0	0	0	0	0	0	0	0	0	0	0	0	0
0	0	0	0	0	0	0	0	0	0	0	0	0	0	0	0	0	0	0	0	0	0	0	0	0	0	0	0	0	0	0
0	0	0	0	0	0	0	0	0	0	0	0	0	0	0	0	0	0	0	0	0	0	0	0	0	0	0	0	0	0	0
0	0	0	0	0	0	0	0	0	0	0	0	0	0	0	0	0	0	0	0	0	0	0	0	0	0	0	0	0	0	0
0	0	0	0	0	0	0	0	0	0	0	0	0	0	0	0	0	0	0	0	0	0	0	0	0	0	0	0	0	0	0
0	0	0	0	0	0	0	0	0	0	0	0	0	0	0	0	0	0	0	0	0	0	0	0	0	0	0	0	0	0	0
0	0	0	0	0	0	0	0	0	0	0	0	0	0	0	0	0	0	0	0	0	0	0	0	0	0	0	0	0	0	0
0	0	0	0	0	0	0	0	0	0	0	0	0	0	0	0	0	0	0	0	0	0	0	0	0	0	0	0	0	0	0
0	0	0	0	0	0	0	0	0	0	0	0	0	0	0	0	0	0	0	0	0	0	0	0	0	0	0	0	0	0	0
0	0	0	0	0	0	0	0	0	0	0	0	0	0	0	0	0	0	0	0	0	0	0	0	0	0	0	0	0	0	0
0	0	0	0	0	0	0	0	0	0	0	0	0	0	0	0	0	0	0	0	0	0	0	0	0	0	0	0	0	0	0
0	0	0	0	0	0	0	0	0	0	0	0	0	0	0	0	0	0	0	0	0	0	0	0	0	0	0	0	0	0	0
0	0	0	0	0	0	0	0	0	0	0	0	0	0	0	0	0	0	0	0	0	0	0	0	0	0	0	0	0	0	0
0	0	0	0	0	0	0	0	0	0	0	0	0	0	0	0	0	0	0	0	0	0	0	0	0	0	0	0	0	0	0
0	0	0	0	0	0	0	0	0	0	0	0	0	0	0	0	0	0	0	0	0	0	0	0	0	0	0	0	0	0	0
0	0	0	0	0	0	0	0	0	0	0	0	0	0	0	0	0	0	0	0	0	0	0	0	0	0	0	0	0	0	0
0	0	0	0	0	0	0	0	0	0	0	0	0	0	0	0	0	0	0	0	0	0	0	0	0	0	0	0	0	0	0
0	0	0	0	0	0	0	0	0	0	0	0	0	0	0	0	0	0	0	0	0	0	0	0	0	0	0	0	0	0	0
0	0	0	0	0	0	0	0	0	0	0	0	0	0	0	0	0	0	0	0	0	0	0	0	0	0	0	0	0	0	0
0	0	0	0	0	0	0	0	0	0	0	0	0	0	0	0	0	0	0	0	0	0	0	0	0	0	0	0	0	0	0
0	0	0	0	0	0	0	0	0	0	0	0	0	0	0	0	0	0	0	0	0	0	0	0	0	0	0	0	0	0	0
0	0	0	0	0	0	0	0	0	0	0	0	0	0	0	0	0	0	0	0	0	0	0	0	0	0	0	0	0	0	0
0	0	0	0	0	0	0	0	0	0	0	0	0	0	0	0	0	0	0	0	0	0	0	0	0	0	0	0	0	0	0
0	0	0	0	0	0	0	0	0	0	0	0	0	0	0	0	0	0	0	0	0	0	0	0	0	0	0	0	0	0	0
0	0	0	0	0	0	0	0	0	0	0	0	0	0	0	0	0	0	0	0	0	0	0	0	0	0	0	0	0	0	0
0	0	0	0	0	0	0	0	0	0	0	0	0	0	0	0	0	0	0	0	0	0	0	0	0	0	0	0	0	0	0
0	0	0	0	0	0	0	0	0	0	0	0	0	0	0	0	0	0	0	0	0	0	0	0	0	0	0	0	0	0	0
0	0	0	0	0	0	0	0	0	0	0	0	0	0	0	0	0	0	0	0	0	0	0	0	0	0	0	0	0	0	0
0	0	0	0	0	0	0	0	0	0	0	0	0	0	0	0	0	0	0	0	0	0	0	0	0	0	0	0	0	0	0
0	0	0	0	0	0	0	0	0	0	0	0	0	0	0	0	0	0	0	0	0	0	0	0	0	0	0	0	0	0	0
0	0	0	0	0	0	0	0	0	0	0	0	0	0	0	0	0	0	0	0	0	0	0	0	0	0	0	0	0	0	0
0	0	0	0	0	0	0	0	0	0	0	0	0	0	0	0	0	0	0	0	0	0	0	0	0	0	0	0	0	0	0
0	0	0	0	0	0	0	0	0	0	0	0	0	0	0	0	0	0	0	0	0	0	0	0	0	0	0	0	0	0	0
0	0	0	0	0	0	0	0	0	0	0	0	0	0	0	0	0	0	0	0	0	0	0	0	0	0	0	0	0	0	0
0	0	0	0	0	0	0	0	0	0	0	0	0	0	0	0	0	0	0	0	0	0	0	0	0	0	0	0	0	0	0
0	0	0	0	0	0	0	0	0	0	0	0	0	0	0	0	0	0	0	0	0	0	0	0	0	0	0	0	0	0	0
0	0	0	0	0	0	0	0	0	0	0	0	0	0	0	0	0	0	0	0	0	0	0	0	0	0	0	0	0	0	0
0	0	0	0	0	0	0	0	0	0	0	0	0	0	0	0	0	0	0	0	0	0	0	0	0	0	0	0	0	0	0
0	0	0	0	0	0	0	0	0	0	0	0	0	0	0	0	0	0	0	0	0	0	0	0	0	0	0	0	0	0	0
0	0	0	0	0	0	0	0	0	0	0	0	0	0	0	0	0	0	0	0	0	0	0	0	0	0	0	0	0	0	0
0	0	0	0	0	0	0	0	0	0	0	0	0	0	0	0	0	0	0	0	0	0	0	0	0	0	0	0	0	0	0
0	0	0	0	0	0	0	0	0	0	0	0	0	0	0	0	0	0	0	0	0	0	0	0	0	0	0	0	0	0	0
0	0	0	0	0	0	0	0	0	0	0	0	0	0	0	0	0	0	0	0	0	0	0	0	0	0	0	0	0	0	0
0	0	0	0	0	0	0	0	0	0	0	0	0	0	0	0	0	0	0	0	0	0	0	0	0	0	0	0	0	0	0
0	0	0	0	0	0	0	0	0	0	0	0	0	0	0	0	0	0	0	0	0	0	0	0	0	0	0	0	0	0	0
0	0	0	0	0	0	0	0	0	0	0	0	0	0	0	0	0	0	0	0	0	0	0	0	0	0	0	0	0	0	0
0	0	0	0	0	0	0	0	0	0	0	0	0	0	0	0	0	0	0	0	0	0	0	0	0	0	0	0	0	0	0
0	0	0	0	0	0	0	0	0	0	0	0	0	0	0	0	0	0	0	0	0	0	0	0	0	0	0	0	0	0	0
0	0	0	0	0	0	0	0	0	0	0	0	0	0	0	0	0	0	0	0	0	0	0	0	0	0	0	0	0	0	0
0	0	0	0	0	0	0	0	0	0	0	0	0	0	0	0	0	0	0	0	0	0	0	0	0	0	0	0	0	0	0
0	0	0	0	0	0	0	0	0	0	0	0	0	0	0	0	0	0	0	0	0	0	0	0	0	0	0	0	0	0	0
0	0	0	0	0	0	0	0	0	0	0	0	0	0	0	0	0	0	0	0	0	0	0	0	0	0	0	0	0	0	0
0	0	0	0	0	0	0	0	0	0	0	0	0	0	0	0	0	0	0	0	0	0	0	0	0	0	0	0	0	0	0
0	0	0	0	0	0	0	0	0	0	0	0	0	0	0	0	0	0	0	0	0	0	0	0	0	0	0	0	0	0	0
0	0	0	0	0	0	0	0	0	0	0	0	0	0	0	0	0	0	0	0	0	0	0	0	0	0	0	0	0	0	0
0	0	0	0	0	0	0	0	0	0	0	0	0	0	0	0	0	0	0	0	0	0	0	0	0	0	0	0	0	0	0
0	0	0	0	0	0	0	0	0	0	0	0	0	0	0	0	0	0	0	0	0	0	0	0	0	0	0	0	0	0	0
0	0	0	0	0	0	0	0	0	0	0	0	0	0	0	0	0	0	0	0	0	0	0	0	0	0	0	0	0	0	0
0	0	0	0	0	0	0	0	0	0	0	0	0	0	0	0	0	0	0	0	0	0	0	0	0	0	0	0	0	0	0
0	0	0	0	0	0	0	0	0	0	0	0	0	0	0	0	0	0	0	0	0	0	0	0	0	0	0	0	0	0	0
0	0	0	0	0	0	0	0	0	0	0	0	0	0	0	0	0	0	0	0	0	0	0	0	0	0	0	0	0	0	0
0	0	0	0	0	0	0	0	0	0	0	0	0	0	0	0	0	0	0	0	0	0	0	0	0	0	0	0	0	0	0
0	0	0	0	0	0	0	0	0	0	0	0	0	0	0	0	0	0	0	0	0	0	0	0	0	0	0	0	0	0	0
0	0	0	0	0	0	0	0	0	0	0	0	0	0	0	0	0	0	0	0	0	0	0	0	0	0	0	0	0	0	0
0	0	0	0	0	0	0	0	0	0	0	0	0	0	0	0	0	0	0	0	0	0	0	0	0	0	0	0	0	0	0
0	0	0	0	0	0	0	0	0	0	0	0	0	0	0	0	0	0	0	0	0	0	0	0	0	0	0	0	0	0	0
0	0	0	0	0	0	0	0	0	0	0	0	0	0	0	0	0	0	0	0	0	0	0	0	0	0	0	0	0	0	0
0	0	0	0	0	0	0	0	0	0	0	0	0	0	0	0	0	0	0	0	0	0	0	0	0	0	0	0	0	0	0
0	0	0	0	0	0	0	0	0	0	0	0	0	0	0	0	0	0	0	0	0	0	0	0	0	0	0	0	0	0	0
0	0	0	0	0	0	0	0	0	0	0	0	0	0	0	0	0	0	0	0	0	0	0	0	0	0	0	0	0	0	0
0	0	0	0	0	0	0	0	0	0	0	0	0	0	0	0	0	0	0	0	0	0	0	0	0	0	0	0	0	0	0
0	0	0	0	0	0	0	0	0	0	0	0	0	0	0	0	0	0	0	0	0	0	0	0	0	0	0	0	0	0	0
0	0	0	0	0	0	0	0	0	0	0	0	0	0	0	0	0	0	0	0	0	0	0	0	0	0	0	0	0	0	0
0	0	0	0	0	0	0	0	0	0	0	0	0	0	0	0	0	0	0	0	0	0	0	0	0	0	0	0	0	0	0
0	0	0	0	0	0	0	0	0	0	0	0	0	0	0	0	0	0	0	0	0	0	0	0	0	0	0	0	0	0	0
0	0	0	0	0	0	0	0	0	0	0	0	0	0	0	0	0	0	0	0	0	0	0	0	0	0	0	0	0	0	0
0	0	0	0	0	0	0	0	0	0	0	0	0	0	0	0	0	0	0	0	0	0	0	0	0	0	0	0	0	0	0
0	0	0	0	0	0	0	0	0	0	0	0	0	0	0	0	0	0	0	0	0	0	0	0	0	0	0	0	0	0	0
0	0	0	0	0	0	0	0	0	0	0	0	0	0	0	0	0	0	0	0	0	0	0	0	0	0	0	0	0	0	0
0	0	0	0	0	0	0	0	0	0	0	0	0	0	0	0	0	0	0	0	0	0	0	0	0	0	0	0	0	0	0
0	0	0	0	0	0	0	0	0	0	0	0	0	0	0	0	0	0	0	0	0	0	0	0	0	0	0	0	0	0	0
0	0	0	0	0	0	0	0	0	0	0	0	0	0	0	0	0	0	0	0	0	0	0	0	0	0	0	0	0	0	0
0	0	0	0	0	0	0	0	0	0	0	0	0	0	0	0	0	0	0	0	0	0	0	0	0	0	0	0	0	0	0
0	0	0	0	0	0	0	0	0	0	0	0	0	0	0	0	0	0	0	0	0	0	0	0	0	0	0	0	0	0	0
0	0	0	0	0	0	0	0	0	0	0	0	0	0	0	0	0	0	0	0	0	0	0	0	0	0	0	0	0	0	0
0	0	0	0	0	0	0	0	0	0	0	0	0	0	0	0	0	0	0	0	0	0	0	0	0	0	0	0	0	0	0
0	0	0	0	0	0	0	0	0	0	0	0	0	0	0	0	0	0	0	0	0	0	0	0	0	0	0	0	0	0	0
0	0	0	0	0	0	0	0	0	0	0	0	0	0	0	0	0	0	0	0	0	0	0	0	0	0	0	0	0	0	0
0	0	0	0	0	0	0	0	0	0	0	0	0	0	0	0	0	0	0	0	0	0	0	0	0	0	0	0	0	0	0
0	0	0	0	0	0	0	0	0	0	0	0	0	0	0	0	0	0	0	0	0	0	0	0	0	0	0	0	0	0	0
0	0	0	0	0	0	0	0	0	0	0	0	0	0	0	0	0	0	0	0	0	0	0	0	0	0	0	0	0	0	0
0	0	0	0	0	0	0	0	0	0	0	0	0	0	0	0	0	0	0	0	0	0	0	0	0	0	0	0	0	0	0
0	0	0	0	0	0	0	0	0	0	0	0	0	0	0	0	0	0	0	0	0	0	0	0	0	0	0	0	0	0	0
0	0	0	0	0	0	0	0	0	0	0	0	0	0	0	0	0	0	0	0	0	0	0	0	0	0	0	0	0	0	0
0	0	0	0	0	0	0	0	0	0	0	0	0	0	0	0	0	0	0	0	0	0	0	0	0	0	0	0	0	0	0
0	0	0	0	0	0	0	0	0	0	0	0	0	0	0	0	0	0	0	0	0	0	0	0	0	0	0	0	0	0	0
0	0	0	0	0	0	0	0	0	0	0	0	0	0	0	0	0	0	0	0	0	0	0	0	0	0	0	0	0	0	0
0	0	0	0	0	0	0	0	0	0	0	0	0	0	0	0	0	0	0	0	0	0	0	0	0	0	0	0	0	0	0
0	0	0	0	0	0	0	0	0	0	0	0	0	0	0	0	0	0	0	0	0	0	0	0	0	0	0	0	0	0	0
0	0	0	0	0	0	0	0	0	0	0	0	0	0	0	0	0	0	0	0	0	0	0	0	0	0	0	0	0	0	0
0	0	0	0	0	0	0	0	0	0	0	0	0	0	0	0	0	0	0	0	0	0	0	0	0	0	0	0	0	0	0
0	0	0	0	0	0	0	0	0	0	0	0	0	0	0	0	0	0	0	0	0	0	0	0	0	0	0	0	0	0	0
0	0	0	0	0	0	0	0	0	0	0	0	0	0	0	0	0	0	0	0	0	0	0	0	0	0	0	0	0	0	0
0	0	0	0	0	0	0	0	0	0	0	0	0	0	0	0	0	0	0	0	0	0	0	0	0	0	0	0	0	0	0
0	0	0	0	0	0	0	0	0	0	0	0	0	0	0	0	0	0	0	0	0	0	0	0	0	0	0	0	0	0	0
0	0	0	0	0	0	0	0	0	0	0	0	0	0	0	0	0	0	0	0	0	0	0	0	0	0	0	0	0	0	0
0	0	0	0	0	0	0	0	0	0	0	0	0	0	0	0	0	0	0	0	0	0	0	0	0	0	0	0	0	0	0
0	0	0	0	0	0	0	0	0	0	0	0	0	0	0	0	0	0	0	0	0	0	0	0	0	0	0	0	0	0	0
0	0	0	0	0	0	0	0	0	0	0	0	0	0	0	0	0	0	0	0	0	0	0	0	0	0	0	0	0	0	0
0	0	0	0	0	0	0	0	0	0	0	0	0	0	0	0	0	0	0	0	0	0	0	0	0	0	0	0	0	0	0
0	0	0	0	0	0	0	0	0	0	0	0	0	0	0	0	0	0	0	0	0	0	0	0	0	0	0	0	0	0	0
0	0	0	0	0	0	0	0	0	0	0	0	0	0	0	0	0	0	0	0	0	0	0	0	0	0	0	0	0	0	0
0	0	0	0	0	0	0	0	0	0	0	0	0	0	0	0	0	0	0	0	0	0	0	0	0	0	0	0	0	0	0
0	0	0	0	0	0	0	0	0	0	0	0	0	0	0	0	0	0	0	0	0	0	0	0	0	0	0	0	0	0	0
0	0	0	0	0	0	0	0	0	0	0	0	0	0	0	0	0	0	0	0	0	0	0	0	0	0	0	0	0	0	0
0	0	0	0	0	0	0	0	0	0	0	0	0	0	0	0	0	0	0	0	0	0	0	0	0	0	0	0	0	0	0
0	0	0	0	0	0	0	0	0	0	0	0	0	0	0	0	0	0	0	0	0	0	0	0	0	0	0	0	0	0	0
0	0	0	0	0	0	0	0	0	0	0	0	0	0	0	0	0	0	0	0	0	0	0	0	0	0	0	0	0	0	0
0	0	0	0	0	0	0	0	0	0	0	0	0	0	0	0	0	0	0	0	0	0	0	0	0	0	0	0	0	0	0
0	0	0	0	0	0	0	0	0	0	0	0	0	0	0	0	0	0	0	0	0	0	0	0	0	0	0	0	0	0	0
0	0	0	0	0	0	0	0	0	0	0	0	0	0	0	0	0	0	0	0	0	0	0	0	0	0	0	0	0	0	0
0	0	0	0	0	0	0	0	0	0	0	0	0	0	0	0	0	0	0	0	0	0	0	0	0	0	0	0	0	0	0
0	0	0	0	0	0	0	0	0	0	0	0	0	0	0	0	0	0	0	0	0	0	0	0	0	0	0	0	0	0	0
0	0	0	0	0	0	0	0	0	0	0	0	0	0	0	0	0	0	0	0	0	0	0	0	0	0	0	0	0	0	0
0	0	0	0	0	0	0	0	0	0	0	0	0	0	0	0	0	0	0	0	0	0	0	0	0	0	0	0	0	0	0
0	0	0	0	0	0	0	0	0	0	0	0	0	0	0	0	0	0	0	0	0	0	0	0	0	0	0	0	0	0	0
0	0	0	0	0	0	0	0	0	0	0	0	0	0	0	0	0	0	0	0	0	0	0	0	0	0	0	0	0	0	0
0	0	0	0	0	0	0	0	0	0	0	0	0	0	0	0	0	0	0	0	0	0	0	0	0	0	0	0	0	0	0
0	0	0	0	0	0	0	0	0	0	0	0	0	0	0	0	0	0	0	0	0	0	0	0	0	0	0	0	0	0	0
0	0	0	0	0	0	0	0	0	0	0	0	0	0	0	0	0	0	0	0	0	0	0	0	0	0	0	0	0	0	0
0	0	0	0	0	0	0	0	0	0	0	0	0	0	0	0	0	0	0	0	0	0	0	0	0	0	0	0	0	0	0
0	0	0	0	0	0	0	0	0	0	0	0	0	0	0	0	0	0	0	0	0	0	0	0	0	0	0	0	0	0	0
0	0	0	0	0	0	0	0	0	0	0	0	0	0	0	0	0	0	0	0	0	0	0	0	0	0	0	0	0	0	0
0	0	0	0	0	0	0	0	0	0	0	0	0	0	0	0	0	0	0	0	0	0	0	0	0	0	0	0	0	0	0
0	0	0	0	0	0	0	0	0	0	0	0	0	0	0	0	0	0	0	0	0	0	0	0	0	0	0	0	0	0	0
0	0	0	0	0	0	0	0	0	0	0	0	0	0	0	0	0	0	0	0	0	0	0	0	0	0	0	0	0	0	0
0	0	0	0	0	0	0	0	0	0	0	0	0	0	0	0	0	0	0	0	0	0	0	0	0	0	0	0	0	0	0
0	0	0	0	0	0	0	0	0	0	0	0	0	0	0	0	0	0	0	0	0	0	0	0	0	0	0	0	0	0	0
0	0	0	0	0	0	0	0	0	0	0	0	0	0	0	0	0	0	0	0	0	0	0	0	0	0	0	0	0	0	0
0	0	0	0	0	0	0	0	0	0	0	0	0	0	0	0	0	0	0	0	0	0	0	0	0	0	0	0	0	0	0
0	0	0	0	0	0	0	0	0	0	0	0	0	0	0	0	0	0	0	0	0	0	0	0	0	0	0	0	0	0	0
0	0	0	0	0	0	0	0	0	0	0	0	0	0	0	0	0	0	0	0	0	0	0	0	0	0	0	0	0	0	0
0	0	0	0	0	0	0	0	0	0	0	0	0	0	0	0	0	0	0	0	0	0	0	0	0	0	0	0	0	0	0
0	0	0	0	0	0	0	0	0	0	0	0	0	0	0	0	0	0	0	0	0	0	0	0	0	0	0	0	0	0	0
0	0	0	0	0	0	0	0	0	0	0	0	0	0	0	0	0	0	0	0	0	0	0	0	0	0	0	0	0	0	0
0	0	0	0	0	0	0	0	0	0	0	0	0	0	0	0	0	0	0	0	0	0	0	0	0	0	0	0	0	0	0
0	0	0	0	0	0	0	0	0	0	0	0	0	0	0	0	0	0	0	0	0	0	0	0	0	0	0	0	0	0	0
0	0	0	0	0	0	0	0	0	0	0	0	0	0	0	0	0	0	0	0	0	0	0	0	0	0	0	0	0	0	0
0	0	0	0	0	0	0	0	0	0	0	0	0	0	0	0	0	0	0	0	0	0	0	0	0	0	0	0	0	0	0
0	0	0	0	0	0	0	0	0	0	0	0	0	0	0	0	0	0	0	0	0	0	0	0	0	0	0	0	0	0	0
0	0	0	0	0	0	0	0	0	0	0	0	0	0	0	0	0	0	0	0	0	0	0	0	0	0	0	0	0	0	0
0	0	0	0	0	0	0	0	0	0	0	0	0	0	0	0	0	0	0	0	0	0	0	0	0	0	0	0	0	0	0
0	0	0	0	0	0	0	0	0	0	0	0	0	0	0	0	0	0	0	0	0	0	0	0	0	0	0	0	0	0	0
0	0	0	0	0	0	0	0	0	0	0	0	0	0	0	0	0	0	0	0	0	0	0	0	0	0	0	0	0	0	0
0	0	0	0	0	0	0	0	0	0	0	0	0	0	0	0	0	0	0	0	0	0	0	0	0	0	0	0	0	0	0
0	0	0	0	0	0	0	0	0	0	0	0	0	0	0	0	0	0	0	0	0	0	0	0	0	0	0	0	0	0	0
0	0	0	0	0	0	0	0	0	0	0	0	0	0	0	0	0	0	0	0	0	0	0	0	0	0	0	0	0	0	0
0	0	0	0	0	0	0	0	0	0	0	0	0	0	0	0	0	0	0	0	0	0	0	0	0	0	0	0	0	0	0
0	0	0	0	0	0	0	0	0	0	0	0	0	0	0	0	0	0	0	0	0	0	0	0	0	0	0	0	0	0	0
0	0	0	0	0	0	0	0	0	0	0	0	0	0	0	0	0	0	0	0	0	0	0	0	0	0	0	0	0	0	0
0	0	0	0	0	0	0	0	0	0	0	0	0	0	0	0	0	0	0	0	0	0	0	0	0	0	0	0	0	0	0
0	0	0	0	0	0	0	0	0	0	0	0	0	0	0	0	0	0	0	0	0	0	0	0	0	0	0	0	0	0	0
0	0	0	0	0	0	0	0	0	0	0	0	0	0	0	0	0	0	0	0	0	0	0	0	0	0	0	0	0	0	0
0	0	0	0	0	0	0	0	0	0	0	0	0	0	0	0	0	0	0	0	0	0	0	0	0	0	0	0	0	0	0
0	0	0	0	0	0	0	0	0	0	0	0	0	0	0	0	0	0	0	0	0	0	0	0	0	0	0	0	0	0	0
0	0	0	0	0	0	0	0	0	0	0	0	0	0	0	0	0	0	0	0	0	0	0	0	0	0	0	0	0	0	0
0	0	0	0	0	0	0	0	0	0	0	0	0	0	0	0	0	0	0	0	0	0	0	0	0	0	0	0	0	0	0
0	0	0	0	0	0	0	0	0	0	0	0	0	0	0	0	0	0	0	0	0	0	0	0	0	0	0	0	0	0	0
0	0	0	0	0	0	0	0	0	0	0	0	0	0	0	0	0	0	0	0	0	0	0	0	0	0	0	0	0	0	0
0	0	0	0	0	0	0	0	0	0	0	0	0	0	0	0	0	0	0	0	0	0	0	0	0	0	0	0	0	0	0
0	0	0	0	0	0	0	0	0	0	0	0	0	0	0	0	0	0	0	0	0	0	0	0	0	0	0	0	0	0	0
0	0	0	0	0	0	0	0	0	0	0	0	0	0	0	0	0	0	0	0	0	0	0	0	0	0	0	0	0	0	0
0	0	0	0	0	0	0	0	0	0	0	0	0	0	0	0	0	0	0	0	0	0	0	0	0	0	0	0	0	0	0
0	0	0	0	0	0	0	0	0	0	0	0	0	0	0	0	0	0	0	0	0	0	0	0	0	0	0	0	0	0	0
0	0	0	0	0	0	0	0	0	0	0	0	0	0	0	0	0	0	0	0	0	0	0	0	0	0	0	0	0	0	0
0	0	0	0	0	0	0	0	0	0	0	0	0	0	0	0	0	0	0	0	0	0	0	0	0	0	0	0	0	0	0
0	0	0	0	0	0	0	0	0	0	0	0	0	0	0	0	0	0	0	0	0	0	0	0	0	0	0	0	0	0	0
0	0	0	0	0	0	0	0	0	0	0	0	0	0	0	0	0	0	0	0	0	0	0	0	0	0	0	0	0	0	0
0	0	0	0	0	0	0	0	0	0	0	0	0	0	0	0	0	0	0	0	0	0	0	0	0	0	0	0	0	0	0
0	0	0	0	0	0	0	0	0	0	0	0	0	0	0	0	0	0	0	0	0	0	0	0	0	0	0	0	0	0	0
0	0	0	0	0	0	0	0	0	0	0	0	0	0	0	0	0	0	0	0	0	0	0	0	0	0	0	0	0	0	0
0	0	0	0	0	0	0	0	0	0	0	0	0	0	0	0	0	0	0	0	0	0	0	0	0	0	0	0	0	0	0
0	0	0	0	0	0	0	0	0	0	0	0	0	0	0	0	0	0	0	0	0	0	0	0	0	0	0	0	0	0	0
0	0	0	0	0	0	0	0	0	0	0	0	0	0	0	0	0	0	0	0	0	0	0	0	0	0	0	0	0	0	0
0	0	0	0	0	0	0	0	0	0	0	0	0	0	0	0	0	0	0	0	0	0	0	0	0	0	0	0	0	0	0
0	0	0	0	0	0	0	0	0	0	0	0	0	0	0	0	0	0	0	0	0	0	0	0	0	0	0	0	0	0	0
0	0	0	0	0	0	0	0	0	0	0	0	0	0	0	0	0	0	0	0	0	0	0	0	0	0	0	0	0	0	0
0	0	0	0	0	0	0	0	0	0	0	0	0	0	0	0	0	0	0	0	0	0	0	0	0	0	0	0	0	0	0
0	0	0	0	0	0	0	0	0	0	0	0	0	0	0	0	0	0	0	0	0	0	0	0	0	0	0	0	0	0	0
0	0	0	0	0	0	0	0	0	0	0	0	0	0	0	0	0	0	0	0	0	0	0	0	0	0	0	0	0	0	0
0	0	0	0	0	0	0	0	0	0	0	0	0	0	0	0	0	0	0	0	0	0	0	0	0	0	0	0	0	0	0
0	0	0	0	0	0	0	0	0	0	0	0	0	0	0	0	0	0	0	0	0	0	0	0	0	0	0	0	0	0	0
0	0	0	0	0	0	0	0	0	0	0	0	0	0	0	0	0	0	0	0	0	0	0	0	0	0	0	0	0	0	0
0	0	0	0	0	0	0	0	0	0	0	0	0	0	0	0	0	0	0	0	0	0	0	0	0	0	0	0	0	0	0
0	0	0	0	0	0	0	0	0	0	0	0	0	0	0	0	0	0	0	0	0	0	0	0	0	0	0	0	0	0	0
0	0	0	0	0	0	0	0	0	0	0	0	0	0	0	0	0	0	0	0	0	0	0	0	0	0	0	0	0	0	0
0	0	0	0	0	0	0	0	0	0	0	0	0	0	0	0	0	0	0	0	0	0	0	0	0	0	0	0	0	0	0
0	0	0	0	0	0	0	0	0	0	0	0	0	0	0	0	0	0	0	0	0	0	0	0	0	0	0	0	0	0	0
0	0	0	0	0	0	0	0	0	0	0	0	0	0	0	0	0	0	0	0	0	0	0	0	0	0	0	0	0	0	0
0	0	0	0	0	0	0	0	0	0	0	0	0	0	0	0	0	0	0	0	0	0	0	0	0	0	0	0	0	0	0
0	0	0	0	0	0	0	0	0	0	0	0	0	0	0	0	0	0	0	0	0	0	0	0	0	0	0	0	0	0	0
0	0	0	0	0	0	0	0	0	0	0	0	0	0	0	0	0	0	0	0	0	0	0	0	0	0	0	0	0	0	0
0	0	0	0	0	0	0	0	0	0	0	0	0	0	0	0	0	0	0	0	0	0	0	0	0	0	0	0	0	0	0
0	0	0	0	0	0	0	0	0	0	0	0	0	0	0	0	0	0	0	0	0	0	0	0	0	0	0	0	0	0	0
0	0	0	0	0	0	0	0	0	0	0	0	0	0	0	0	0	0	0	0	0	0	0	0	0	0	0	0	0	0	0
0	0	0	0	0	0	0	0	0	0	0	0	0	0	0	0	0	0	0	0	0	0	0	0	0	0	0	0	0	0	0
0	0	0	0	0	0	0	0	0	0	0	0	0	0	0	0	0	0	0	0	0	0	0	0	0	0	0	0	0	0	0
0	0	0	0	0	0	0	0	0	0	0	0	0	0	0	0	0	0	0	0	0	0	0	0	0	0	0	0	0	0	0
0	0	0	0	0	0	0	0	0	0	0	0	0	0	0	0	0	0	0	0	0	0	0	0	0	0	0	0	0	0	0
0	0	0	0	0	0	0	0	0	0	0	0	0	0	0	0	0	0	0	0	0	0	0	0	0	0	0	0	0	0	0
0	0	0	0	0	0	0	0	0	0	0	0	0	0	0	0	0	0	0	0	0	0	0	0	0	0	0	0	0	0	0
0	0	0	0	0	0	0	0	0	0	0	0	0	0	0	0	0	0	0	0	0	0	0	0	0	0	0	0	0	0	0
0	0	0	0	0	0	0	0	0	0	0	0	0	0	0	0	0	0	0	0	0	0	0	0	0	0	0	0	0	0	0
0	0	0	0	0	0	0	0	0	0	0	0	0	0	0	0	0	0	0	0	0	0	0	0	0	0	0	0	0	0	0
0	0	0	0	0	0	0	0	0	0	0	0	0	0	0	0	0	0	0	0	0	0	0	0	0	0	0	0	0	0	0
0	0	0	0	0	0	0	0	0	0	0	0	0	0	0	0	0	0	0	0	0	0	0	0	0	0	0	0	0	0	0
0	0	0	0	0	0	0	0	0	0	0	0	0	0	0	0	0	0	0	0	0	0	0	0	0	0	0	0	0	0	0
0	0	0	0	0	0	0	0	0	0	0	0	0	0	0	0	0	0	0	0	0	0	0	0	0	0	0	0	0	0	0
0	0	0	0	0	0	0	0	0	0	0	0	0	0	0	0	0	0	0	0	0	0	0	0	0	0	0	0	0	0	0
0	0	0	0	0	0	0	0	0	0	0	0	0	0	0	0	0	0	0	0	0	0	0	0	0	0	0	0	0	0	0
0	0	0	0	0	0	0	0	0	0	0	0	0	0	0	0	0	0	0	0	0	0	0	0	0	0	0	0	0	0	0
0	0	0	0	0	0	0	0	0	0	0	0	0	0	0	0	0	0	0	0	0	0	0	0	0	0	0	0	0	0	0
0	0	0	0	0	0	0	0	0	0	0	0	0	0	0	0	0	0	0	0	0	0	0	0	0	0	0	0	0	0	0
0	0	0	0	0	0	0	0	0	0	0	0	0	0	0	0	0	0	0	0	0	0	0	0	0	0	0	0	0	0	0
0	0	0	0	0	0	0	0	0	0	0	0	0	0	0	0	0	0	0	0	0	0	0	0	0	0	0	0	0	0	0
0	0	0	0	0	0	0	0	0	0	0	0	0	0	0	0	0	0	0	0	0	0	0	0	0	0	0	0	0	0	0
0	0	0	0	0	0	0	0	0	0	0	0	0	0	0	0	0	0	0	0	0	0	0	0	0	0	0	0	0	0	0
0	0	0	0	0	0	0	0	0	0	0	0	0	0	0	0	0	0	0	0	0	0	0	0	0	0	0	0	0	0	0
0	0	0	0	0	0	0	0	0	0	0	0	0	0	0	0	0	0	0	0	0	0	0	0	0	0	0	0	0	0	0
0	0	0	0	0	0	0	0	0	0	0	0	0	0	0	0	0	0	0	0	0	0	0	0	0	0	0	0	0	0	0
0	0	0	0	0	0	0	0	0	0	0	0	0	0	0	0	0	0	0	0	0	0	0	0	0	0	0	0	0	0	0
0	0	0	0	0	0	0	0	0	0	0	0	0	0	0	0	0	0	0	0	0	0	0	0	0	0	0	0	0	0	0
0	0	0	0	0	0	0	0	0	0	0	0	0	0	0	0	0	0	0	0	0	0	0	0	0	0	0	0	0	0	0
0	0	0	0	0	0	0	0	0	0	0	0	0	0	0	0	0	0	0	0	0	0	0	0	0	0	0	0	0	0	0
0	0	0	0	0	0	0	0	0	0	0	0	0	0	0	0	0	0	0	0	0	0	0	0	0	0	0	0	0	0	0
0	0	0	0	0	0	0	0	0	0	0	0	0	0	0	0	0	0	0	0	0	0	0	0	0	0	0	0	0	0	0
0	0	0	0	0	0	0	0	0	0	0	0	0	0	0	0	0	0	0	0	0	0	0	0	0	0	0	0	0	0	0
0	0	0	0	0	0	0	0	0	0	0	0	0	0	0	0	0	0	0	0	0	0	0	0	0	0	0	0	0	0	0
0	0	0	0	0	0	0	0	0	0	0	0	0	0	0	0	0	0	0	0	0	0	0	0	0	0	0	0	0	0	0
0	0	0	0	0	0	0	0	0	0	0	0	0	0	0	0	0	0	0	0	0	0	0	0	0	0	0	0	0	0	0
0	0	0	0	0	0	0	0	0	0	0	0	0	0	0	0	0	0	0	0	0	0	0	0	0	0	0	0	0	0	0
0	0	0	0	0	0	0	0	0	0	0	0	0	0	0	0	0	0	0	0	0	0	0	0	0	0	0	0	0	0	0
0	0	0	0	0	0	0	0	0	0	0	0	0	0	0	0	0	0	0	0	0	0	0	0	0	0	0	0	0	0	0
0	0	0	0	0	0	0	0	0	0	0	0	0	0	0	0	0	0	0	0	0	0	0	0	0	0	0	0	0	0	0
0	0	0	0	0	0	0	0	0	0	0	0	0	0	0	0	0	0	0	0	0	0	0	0	0	0	0	0	0	0	0
0	0	0	0	0	0	0	0	0	0	0	0	0	0	0	0	0	0	0	0	0	0	0	0	0	0	0	0	0	0	0
0	0	0	0	0	0	0	0	0	0	0	0	0	0	0	0	0	0	0	0	0	0	0	0	0	0	0	0	0	0	0
0	0	0	0	0	0	0	0	0	0	0	0	0	0	0	0	0	0	0	0	0	0	0	0	0	0	0	0	0	0	0
0	0	0	0	0	0	0	0	0	0	0	0	0	0	0	0	0	0	0	0	0	0	0	0	0	0	0	0	0	0	0
0	0	0	0	0	0	0	0	0	0	0	0	0	0	0	0	0	0	0	0	0	0	0	0	0	0	0	0	0	0	0
0	0	0	0	0	0	0	0	0	0	0	0	0	0	0	0	0	0	0	0	0	0	0	0	0	0	0	0	0	0	0
0	0	0	0	0	0	0	0	0	0	0	0	0	0	0	0	0	0	0	0	0	0	0	0	0	0	0	0	0	0	0
0	0	0	0	0	0	0	0	0	0	0	0	0	0	0	0	0	0	0	0	0	0	0	0	0	0	0	0	0	0	0
0	0	0	0	0	0	0	0	0	0	0	0	0	0	0	0	0	0	0	0	0	0	0	0	0	0	0	0	0	0	0
0	0	0	0	0	0	0	0	0	0	0	0	0	0	0	0	0	0	0	0	0	0	0	0	0	0	0	0	0	0	0
0	0	0	0	0	0	0	0	0	0	0	0	0	0	0	0	0	0	0	0	0	0	0	0	0	0	0	0	0	0	0
0	0	0	0	0	0	0	0	0	0	0	0	0	0	0	0	0	0	0	0	0	0	0	0	0	0	0	0	0	0	0
0	0	0	0	0	0	0	0	0	0	0	0	0	0	0	0	0	0	0	0	0	0	0	0	0	0	0	0	0	0	0
0	0	0	0	0	0	0	0	0	0	0	0	0	0	0	0	0	0	0	0	0	0	0	0	0	0	0	0	0	0	0
0	0	0	0	0	0	0	0	0	0	0	0	0	0	0	0	0	0	0	0	0	0	0	0	0	0	0	0	0	0	0
0	0	0	0	0	0	0	0	0	0	0	0	0	0	0	0	0	0	0	0	0	0	0	0	0	0	0	0	0	0	0
0	0	0	0	0	0	0	0	0	0	0	0	0	0	0	0	0	0	0	0	0	0	0	0	0	0	0	0	0	0	0
0	0	0	0	0	0	0	0	0	0	0	0	0	0	0	0	0	0	0	0	0	0	0	0	0	0	0	0	0	0	0
0	0	0	0	0	0	0	0	0	0	0	0	0	0	0	0	0	0	0	0	0	0	0	0	0	0	0	0	0	0	0
0	0	0	0	0	0	0	0	0	0	0	0	0	0	0	0	0	0	0	0	0	0	0	0	0	0	0	0	0	0	0
0	0	0	0	0	0	0	0	0	0	0	0	0	0	0	0	0	0	0	0	0	0	0	0	0	0	0	0	0	0	0
0	0	0	0	0	0	0	0	0	0	0	0	0	0	0	0	0	0	0	0	0	0	0	0	0	0	0	0	0	0	0
0	0	0	0	0	0	0	0	0	0	0	0	0	0	0	0	0	0	0	0	0	0	0	0	0	0	0	0	0	0	0
0	0	0	0	0	0	0	0	0	0	0	0	0	0	0	0	0	0	0	0	0	0	0	0	0	0	0	0	0	0	0
0	0	0	0	0	0	0	0	0	0	0	0	0	0	0	0	0	0	0	0	0	0	0	0	0	0	0	0	0	0	0
0	0	0	0	0	0	0	0	0	0	0	0	0	0	0	0	0	0	0	0	0	0	0	0	0	0	0	0	0	0	0
0	0	0	0	0	0	0	0	0	0	0	0	0	0	0	0	0	0	0	0	0	0	0	0	0	0	0	0	0	0	0
0	0	0	0	0	0	0	0	0	0	0	0	0	0	0	0	0	0	0	0	0	0	0	0	0	0	0	0	0	0	0
0	0	0	0	0	0	0	0	0	0	0	0	0	0	0	0	0	0	0	0	0	0	0	0	0	0	0	0	0	0	0
0	0	0	0	0	0	0	0	0	0	0	0	0	0	0	0	0	0	0	0	0	0	0	0	0	0	0	0	0	0	0
0	0	0	0	0	0	0	0	0	0	0	0	0	0	0	0	0	0	0	0	0	0	0	0	0	0	0	0	0	0	0
0	0	0	0	0	0	0	0	0	0	0	0	0	0	0	0	0	0	0	0	0	0	0	0	0	0	0	0	0	0	0
0	0	0	0	0	0	0	0	0	0	0	0	0	0	0	0	0	0	0	0	0	0	0	0	0	0	0	0	0	0	0
0	0	0	0	0	0	0	0	0	0	0	0	0	0	0	0	0	0	0	0	0	0	0	0	0	0	0	0	0	0	0
0	0	0	0	0	0	0	0	0	0	0	0	0	0	0	0	0	0	0	0	0	0	0	0	0	0	0	0	0	0	0
0	0	0	0	0	0	0	0	0	0	0	0	0	0	0	0	0	0	0	0	0	0	0	0	0	0	0	0	0	0	0
0	0	0	0	0	0	0	0	0	0	0	0	0	0	0	0	0	0	0	0	0	0	0	0	0	0	0	0	0	0	0
0	0	0	0	0	0	0	0	0	0	0	0	0	0	0	0	0	0	0	0	0	0	0	0	0	0	0	0	0	0	0
0	0	0	0	0	0	0	0	0	0	0	0	0	0	0	0	0	0	0	0	0	0	0	0	0	0	0	0	0	0	0
0	0	0	0	0	0	0	0	0	0	0	0	0	0	0	0	0	0	0	0	0	0	0	0	0	0	0	0	0	0	0
0	0	0	0	0	0	0	0	0	0	0	0	0	0	0	0	0	0	0	0	0	0	0	0	0	0	0	0	0	0	0
0	0	0	0	0	0	0	0	0	0	0	0	0	0	0	0	0	0	0	0	0	0	0	0	0	0	0	0	0	0	0
0	0	0	0	0	0	0	0	0	0	0	0	0	0	0	0	0	0	0	0	0	0	0	0	0	0	0	0	0	0	0
0	0	0	0	0	0	0	0	0	0	0	0	0	0	0	0	0	0	0	0	0	0	0	0	0	0	0	0	0	0	0
0	0	0	0	0	0	0	0	0	0	0	0	0	0	0	0	0	0	0	0	0	0	0	0	0	0	0	0	0	0	0
0	0	0	0	0	0	0	0	0	0	0	0	0	0	0	0	0	0	0	0	0	0	0	0	0	0	0	0	0	0	0
0	0	0	0	0	0	0	0	0	0	0	0	0	0	0	0	0	0	0	0	0	0	0	0	0	0	0	0	0	0	0
0	0	0	0	0	0	0	0	0	0	0	0	0	0	0	0	0	0	0	0	0	0	0	0	0	0	0	0	0	0	0
0	0	0	0	0	0	0	0	0	0	0	0	0	0	0	0	0	0	0	0	0	0	0	0	0	0	0	0	0	0	0
0	0	0	0	0	0	0	0	0	0	0	0	0	0	0	0	0	0	0	0	0	0	0	0	0	0	0	0	0	0	0
0	0	0	0	0	0	0	0	0	0	0	0	0	0	0	0	0	0	0	0	0	0	0	0	0	0	0	0	0	0	0
0	0	0	0	0	0	0	0	0	0	0	0	0	0	0	0	0	0	0	0	0	0	0	0	0	0	0	0	0	0	0
0	0	0	0	0	0	0	0	0	0	0	0	0	0	0	0	0	0	0	0	0	0	0	0	0	0	0	0	0	0	0
0	0	0	0	0	0	0	0	0	0	0	0	0	0	0	0	0	0	0	0	0	0	0	0	0	0	0	0	0	0	0
0	0	0	0	0	0	0	0	0	0	0	0	0	0	0	0	0	0	0	0	0	0	0	0	0	0	0	0	0	0	0
0	0	0	0	0	0	0	0	0	0	0	0	0	0	0	0	0	0	0	0	0	0	0	0	0	0	0	0	0	0	0
0	0	0	0	0	0	0	0	0	0	0	0	0	0	0	0	0	0	0	0	0	0	0	0	0	0	0	0	0	0	0
0	0	0	0	0	0	0	0	0	0	0	0	0	0	0	0	0	0	0	0	0	0	0	0	0	0	0	0	0	0	0
0	0	0	0	0	0	0	0	0	0	0	0	0	0	0	0	0	0	0	0	0	0	0	0	0	0	0	0	0	0	0
0	0	0	0	0	0	0	0	0	0	0	0	0	0	0	0	0	0	0	0	0	0	0	0	0	0	0	0	0	0	0
0	0	0	0	0	0	0	0	0	0	0	0	0	0	0	0	0	0	0	0	0	0	0	0	0	0	0	0	0	0	0
0	0	0	0	0	0	0	0	0	0	0	0	0	0	0	0	0	0	0	0	0	0	0	0	0	0	0	0	0	0	0
0	0	0	0	0	0	0	0	0	0	0	0	0	0	0	0	0	0	0	0	0	0	0	0	0	0	0	0	0	0	0
0	0	0	0	0	0	0	0	0	0	0	0	0	0	0	0	0	0	0	0	0	0	0	0	0	0	0	0	0	0	0
0	0	0	0	0	0	0	0	0	0	0	0	0	0	0	0	0	0	0	0	0	0	0	0	0	0	0	0	0	0	0
0	0	0	0	0	0	0	0	0	0	0	0	0	0	0	0	0	0	0	0	0	0	0	0	0	0	0	0	0	0	0
0	0	0	0	0	0	0	0	0	0	0	0	0	0	0	0	0	0	0	0	0	0	0	0	0	0	0	0	0	0	0
0	0	0	0	0	0	0	0	0	0	0	0	0	0	0	0	0	0	0	0	0	0	0	0	0	0	0	0	0	0	0
0	0	0	0	0	0	0	0	0	0	0	0	0	0	0	0	0	0	0	0	0	0	0	0	0	0	0	0	0	0	0
0	0	0	0	0	0	0	0	0	0	0	0	0	0	0	0	0	0	0	0	0	0	0	0	0	0	0	0	0	0	0
0	0	0	0	0	0	0	0	0	0	0	0	0	0	0	0	0	0	0	0	0	0	0	0	0	0	0	0	0	0	0
0	0	0	0	0	0	0	0	0	0	0	0	0	0	0	0	0	0	0	0	0	0	0	0	0	0	0	0	0	0	0
0	0	0	0	0	0	0	0	0	0	0	0	0	0	0	0	0	0	0	0	0	0	0	0	0	0	0	0	0	0	0
0	0	0	0	0	0	0	0	0	0	0	0	0	0	0	0	0	0	0	0	0	0	0	0	0	0	0	0	0	0	0
0	0	0	0	0	0	0	0	0	0	0	0	0	0	0	0	0	0	0	0	0	0	0	0	0	0	0	0	0	0	0
0	0	0	0	0	0	0	0	0	0	0	0	0	0	0	0	0	0	0	0	0	0	0	0	0	0	0	0	0	0	0
0	0	0	0	0	0	0	0	0	0	0	0	0	0	0	0	0	0	0	0	0	0	0	0	0	0	0	0	0	0	0
0	0	0	0	0	0	0	0	0	0	0	0	0	0	0	0	0	0	0	0	0	0	0	0	0	0	0	0	0	0	0
0	0	0	0	0	0	0	0	0	0	0	0	0	0	0	0	0	0	0	0	0	0	0	0	0	0	0	0	0	0	0
0	0	0	0	0	0	0	0	0	0	0	0	0	0	0	0	0	0	0	0	0	0	0	0	0	0	0	0	0	0	0
0	0	0	0	0	0	0	0	0	0	0	0	0	0	0	0	0	0	0	0	0	0	0	0	0	0	0	0	0	0	0
0	0	0	0	0	0	0	0	0	0	0	0	0	0	0	0	0	0	0	0	0	0	0	0	0	0	0	0	0	0	0
0	0	0	0	0	0	0	0	0	0	0	0	0	0	0	0	0	0	0	0	0	0	0	0	0	0	0	0	0	0	0
0	0	0	0	0	0	0	0	0	0	0	0	0	0	0	0	0	0	0	0	0	0	0	0	0	0	0	0	0	0	0
0	0	0	0	0	0	0	0	0	0	0	0	0	0	0	0	0	0	0	0	0	0	0	0	0	0	0	0	0	0	0
0	0	0	0	0	0	0	0	0	0	0	0	0	0	0	0	0	0	0	0	0	0	0	0	0	0	0	0	0	0	0
0	0	0	0	0	0	0	0	0	0	0	0	0	0	0	0	0	0	0	0	0	0	0	0	0	0	0	0	0	0	0
0	0	0	0	0	0	0	0	0	0	0	0	0	0	0	0	0	0	0	0	0	0	0	0	0	0	0	0	0	0	0
0	0	0	0	0	0	0	0	0	0	0	0	0	0	0	0	0	0	0	0	0	0	0	0	0	0	0	0	0	0	0
0	0	0	0	0	0	0	0	0	0	0	0	0	0	0	0	0	0	0	0	0	0	0	0	0	0	0	0	0	0	0
0	0	0	0	0	0	0	0	0	0	0	0	0	0	0	0	0	0	0	0	0	0	0	0	0	0	0	0	0	0	0
0	0	0	0	0	0	0	0	0	0	0	0	0	0	0	0	0	0	0	0	0	0	0	0	0	0	0	0	0	0	0
0	0	0	0	0	0	0	0	0	0	0	0	0	0	0	0	0	0	0	0	0	0	0	0	0	0	0	0	0	0	0
0	0	0	0	0	0	0	0	0	0	0	0	0	0	0	0	0	0	0	0	0	0	0	0	0	0	0	0	0	0	0
0	0	0	0	0	0	0	0	0	0	0	0	0	0	0	0	0	0	0	0	0	0	0	0	0	0	0	0	0	0	0
0	0	0	0	0	0	0	0	0	0	0	0	0	0	0	0	0	0	0	0	0	0	0	0	0	0	0	0	0	0	0
0	0	0	0	0	0	0	0	0	0	0	0	0	0	0	0	0	0	0	0	0	0	0	0	0	0	0	0	0	0	0
0	0	0	0	0	0	0	0	0	0	0	0	0	0	0	0	0	0	0	0	0	0	0	0	0	0	0	0	0	0	0
0	0	0	0	0	0	0	0	0	0	0	0	0	0	0	0	0	0	0	0	0	0	0	0	0	0	0	0	0	0	0
0	0	0	0	0	0	0	0	0	0	0	0	0	0	0	0	0	0	0	0	0	0	0	0	0	0	0	0	0	0	0
0	0	0	0	0	0	0	0	0	0	0	0	0	0	0	0	0	0	0	0	0	0	0	0	0	0	0	0	0	0	0
0	0	0	0	0	0	0	0	0	0	0	0	0	0	0	0	0	0	0	0	0	0	0	0	0	0	0	0	0	0	0
0	0	0	0	0	0	0	0	0	0	0	0	0	0	0	0	0	0	0	0	0	0	0	0	0	0	0	0	0	0	0
0	0	0	0	0	0	0	0	0	0	0	0	0	0	0	0	0	0	0	0	0	0	0	0	0	0	0	0	0	0	0
0	0	0	0	0	0	0	0	0	0	0	0	0	0	0	0	0	0	0	0	0	0	0	0	0	0	0	0	0	0	0
0	0	0	0	0	0	0	0	0	0	0	0	0	0	0	0	0	0	0	0	0	0	0	0	0	0	0	0	0	0	0
0	0	0	0	0	0	0	0	0	0	0	0	0	0	0	0	0	0	0	0	0	0	0	0	0	0	0	0	0	0	0
0	0	0	0	0	0	0	0	0	0	0	0	0	0	0	0	0	0	0	0	0	0	0	0	0	0	0	0	0	0	0
0	0	0	0	0	0	0	0	0	0	0	0	0	0	0	0	0	0	0	0	0	0	0	0	0	0	0	0	0	0	0
0	0	0	0	0	0	0	0	0	0	0	0	0	0	0	0	0	0	0	0	0	0	0	0	0	0	0	0	0	0	0
0	0	0	0	0	0	0	0	0	0	0	0	0	0	0	0	0	0	0	0	0	0	0	0	0	0	0	0	0	0	0
0	0	0	0	0	0	0	0	0	0	0	0	0	0	0	0	0	0	0	0	0	0	0	0	0	0	0	0	0	0	0
0	0	0	0	0	0	0	0	0	0	0	0	0	0	0	0	0	0	0	0	0	0	0	0	0	0	0	0	0	0	0
0	0	0	0	0	0	0	0	0	0	0	0	0	0	0	0	0	0	0	0	0	0	0	0	0	0	0	0	0	0	0
0	0	0	0	0	0	0	0	0	0	0	0	0	0	0	0	0	0	0	0	0	0	0	0	0	0	0	0	0	0	0
0	0	0	0	0	0	0	0	0	0	0	0	0	0	0	0	0	0	0	0	0	0	0	0	0	0	0	0	0	0	0
0	0	0	0	0	0	0	0	0	0	0	0	0	0	0	0	0	0	0	0	0	0	0	0	0	0	0	0	0	0	0
0	0	0	0	0	0	0	0	0	0	0	0	0	0	0	0	0	0	0	0	0	0	0	0	0	0	0	0	0	0	0
0	0	0	0	0	0	0	0	0	0	0	0	0	0	0	0	0	0	0	0	0	0	0	0	0	0	0	0	0	0	0
0	0	0	0	0	0	0	0	0	0	0	0	0	0	0	0	0	0	0	0	0	0	0	0	0	0	0	0	0	0	0
0	0	0	0	0	0	0	0	0	0	0	0	0	0	0	0	0	0	0	0	0	0	0	0	0	0	0	0	0	0	0
0	0	0	0	0	0	0	0	0	0	0	0	0	0	0	0	0	0	0	0	0	0	0	0	0	0	0	0	0	0	0
0	0	0	0	0	0	0	0	0	0	0	0	0	0	0	0	0	0	0	0	0	0	0	0	0	0	0	0	0	0	0
0	0	0	0	0	0	0	0	0	0	0	0	0	0	0	0	0	0	0	0	0	0	0	0	0	0	0	0	0	0	0
0	0	0	0	0	0	0	0	0	0	0	0	0	0	0	0	0	0	0	0	0	0	0	0	0	0	0	0	0	0	0
0	0	0	0	0	0	0	0	0	0	0	0	0	0	0	0	0	0	0	0	0	0	0	0	0	0	0	0	0	0	0
0	0	0	0	0	0	0	0	0	0	0	0	0	0	0	0	0	0	0	0	0	0	0	0	0	0	0	0	0	0	0
0	0	0	0	0	0	0	0	0	0	0	0	0	0	0	0	0	0	0	0	0	0	0	0	0	0	0	0	0	0	0
0	0	0	0	0	0	0	0	0	0	0	0	0	0	0	0	0	0	0	0	0	0	0	0	0	0	0	0	0	0	0
0	0	0	0	0	0	0	0	0	0	0	0	0	0	0	0	0	0	0	0	0	0	0	0	0	0	0	0	0	0	0
0	0	0	0	0	0	0	0	0	0	0	0	0	0	0	0	0	0	0	0	0	0	0	0	0	0	0	0	0	0	0
0	0	0	0	0	0	0	0	0	0	0	0	0	0	0	0	0	0	0	0	0	0	0	0	0	0	0	0	0	0	0
0	0	0	0	0	0	0	0	0	0	0	0	0	0	0	0	0	0	0	0	0	0	0	0	0	0	0	0	0	0	0
0	0	0	0	0	0	0	0	0	0	0	0	0	0	0	0	0	0	0	0	0	0	0	0	0	0	0	0	0	0	0
0	0	0	0	0	0	0	0	0	0	0	0	0	0	0	0	0	0	0	0	0	0	0	0	0	0	0	0	0	0	0
0	0	0	0	0	0	0	0	0	0	0	0	0	0	0	0	0	0	0	0	0	0	0	0	0	0	0	0	0	0	0
0	0	0	0	0	0	0	0	0	0	0	0	0	0	0	0	0	0	0	0	0	0	0	0	0	0	0	0	0	0	0
0	0	0	0	0	0	0	0	0	0	0	0	0	0	0	0	0	0	0	0	0	0	0	0	0	0	0	0	0	0	0
0	0	0	0	0	0	0	0	0	0	0	0	0	0	0	0	0	0	0	0	0	0	0	0	0	0	0	0	0	0	0
0	0	0	0	0	0	0	0	0	0	0	0	0	0	0	0	0	0	0	0	0	0	0	0	0	0	0	0	0	0	0
0	0	0	0	0	0	0	0	0	0	0	0	0	0	0	0	0	0	0	0	0	0	0	0	0	0	0	0	0	0	0
0	0	0	0	0	0	0	0	0	0	0	0	0	0	0	0	0	0	0	0	0	0	0	0	0	0	0	0	0	0	0
0	0	0	0	0	0	0	0	0	0	0	0	0	0	0	0	0	0	0	0	0	0	0	0	0	0	0	0	0	0	0
0	0	0	0	0	0	0	0	0	0	0	0	0	0	0	0	0	0	0	0	0	0	0	0	0	0	0	0	0	0	0
0	0	0	0	0	0	0	0	0	0	0	0	0	0	0	0	0	0	0	0	0	0	0	0	0	0	0	0	0	0	0
0	0	0	0	0	0	0	0	0	0	0	0	0	0	0	0	0	0	0	0	0	0	0	0	0	0	0	0	0	0	0
0	0	0	0	0	0	0	0	0	0	0	0	0	0	0	0	0	0	0	0	0	0	0	0	0	0	0	0	0	0	0
0	0	0	0	0	0	0	0	0	0	0	0	0	0	0	0	0	0	0	0	0	0	0	0	0	0	0	0	0	0	0
0	0	0	0	0	0	0	0	0	0	0	0	0	0	0	0	0	0	0	0	0	0	0	0	0	0	0	0	0	0	0
0	0	0	0	0	0	0	0	0	0	0	0	0	0	0	0	0	0	0	0	0	0	0	0	0	0	0	0	0	0	0
0	0	0	0	0	0	0	0	0	0	0	0	0	0	0	0	0	0	0	0	0	0	0	0	0	0	0	0	0	0	0
0	0	0	0	0	0	0	0	0	0	0	0	0	0	0	0	0	0	0	0	0	0	0	0	0	0	0	0	0	0	0
0	0	0	0	0	0	0	0	0	0	0	0	0	0	0	0	0	0	0	0	0	0	0	0	0	0	0	0	0	0	0
0	0	0	0	0	0	0	0	0	0	0	0	0	0	0	0	0	0	0	0	0	0	0	0	0	0	0	0	0	0	0
0	0	0	0	0	0	0	0	0	0	0	0	0	0	0	0	0	0	0	0	0	0	0	0	0	0	0	0	0	0	0
0	0	0	0	0	0	0	0	0	0	0	0	0	0	0	0	0	0	0	0	0	0	0	0	0	0	0	0	0	0	0
0	0	0	0	0	0	0	0	0	0	0	0	0	0	0	0	0	0	0	0	0	0	0	0	0	0	0	0	0	0	0
0	0	0	0	0	0	0	0	0	0	0	0	0	0	0	0	0	0	0	0	0	0	0	0	0	0	0	0	0	0	0
0	0	0	0	0	0	0	0	0	0	0	0	0	0	0	0	0	0	0	0	0	0	0	0	0	0	0	0	0	0	0
0	0	0	0	0	0	0	0	0	0	0	0	0	0	0	0	0	0	0	0	0	0	0	0	0	0	0	0	0	0	0
0	0	0	0	0	0	0	0	0	0	0	0	0	0	0	0	0	0	0	0	0	0	0	0	0	0	0	0	0	0	0
0	0	0	0	0	0	0	0	0	0	0	0	0	0	0	0	0	0	0	0	0	0	0	0	0	0	0	0	0	0	0
0	0	0	0	0	0	0	0	0	0	0	0	0	0	0	0	0	0	0	0	0	0	0	0	0	0	0	0	0	0	0
0	0	0	0	0	0	0	0	0	0	0	0	0	0	0	0	0	0	0	0	0	0	0	0	0	0	0	0	0	0	0
0	0	0	0	0	0	0	0	0	0	0	0	0	0	0	0	0	0	0	0	0	0	0	0	0	0	0	0	0	0	0
0	0	0	0	0	0	0	0	0	0	0	0	0	0	0	0	0	0	0	0	0	0	0	0	0	0	0	0	0	0	0
0	0	0	0	0	0	0	0	0	0	0	0	0	0	0	0	0	0	0	0	0	0	0	0	0	0	0	0	0	0	0
0	0	0	0	0	0	0	0	0	0	0	0	0	0	0	0	0	0	0	0	0	0	0	0	0	0	0	0	0	0	0
0	0	0	0	0	0	0	0	0	0	0	0	0	0	0	0	0	0	0	0	0	0	0	0	0	0	0	0	0	0	0
0	0	0	0	0	0	0	0	0	0	0	0	0	0	0	0	0	0	0	0	0	0	0	0	0	0	0	0	0	0	0
0	0	0	0	0	0	0	0	0	0	0	0	0	0	0	0	0	0	0	0	0	0	0	0	0	0	0	0	0	0	0
0	0	0	0	0	0	0	0	0	0	0	0	0	0	0	0	0	0	0	0	0	0	0	0	0	0	0	0	0	0	0
0	0	0	0	0	0	0	0	0	0	0	0	0	0	0	0	0	0	0	0	0	0	0	0	0	0	0	0	0	0	0
0	0	0	0	0	0	0	0	0	0	0	0	0	0	0	0	0	0	0	0	0	0	0	0	0	0	0	0	0	0	0
0	0	0	0	0	0	0	0	0	0	0	0	0	0	0	0	0	0	0	0	0	0	0	0	0	0	0	0	0	0	0
0	0	0	0	0	0	0	0	0	0	0	0	0	0	0	0	0	0	0	0	0	0	0	0	0	0	0	0	0	0	0
0	0	0	0	0	0	0	0	0	0	0	0	0	0	0	0	0	0	0	0	0	0	0	0	0	0	0	0	0	0	0
0	0	0	0	0	0	0	0	0	0	0	0	0	0	0	0	0	0	0	0	0	0	0	0	0	0	0	0	0	0	0
0	0	0	0	0	0	0	0	0	0	0	0	0	0	0	0	0	0	0	0	0	0	0	0	0	0	0	0	0	0	0
0	0	0	0	0	0	0	0	0	0	0	0	0	0	0	0	0	0	0	0	0	0	0	0	0	0	0	0	0	0	0
0	0	0	0	0	0	0	0	0	0	0	0	0	0	0	0	0	0	0	0	0	0	0	0	0	0	0	0	0	0	0
0	0	0	0	0	0	0	0	0	0	0	0	0	0	0	0	0	0	0	0	0	0	0	0	0	0	0	0	0	0	0
0	0	0	0	0	0	0	0	0	0	0	0	0	0	0	0	0	0	0	0	0	0	0	0	0	0	0	0	0	0	0
0	0	0	0	0	0	0	0	0	0	0	0	0	0	0	0	0	0	0	0	0	0	0	0	0	0	0	0	0	0	0
0	0	0	0	0	0	0	0	0	0	0	0	0	0	0	0	0	0	0	0	0	0	0	0	0	0	0	0	0	0	0
0	0	0	0	0	0	0	0	0	0	0	0	0	0	0	0	0	0	0	0	0	0	0	0	0	0	0	0	0	0	0
0	0	0	0	0	0	0	0	0	0	0	0	0	0	0	0	0	0	0	0	0	0	0	0	0	0	0	0	0	0	0
0	0	0	0	0	0	0	0	0	0	0	0	0	0	0	0	0	0	0	0	0	0	0	0	0	0	0	0	0	0	0
0	0	0	0	0	0	0	0	0	0	0	0	0	0	0	0	0	0	0	0	0	0	0	0	0	0	0	0	0	0	0
0	0	0	0	0	0	0	0	0	0	0	0	0	0	0	0	0	0	0	0	0	0	0	0	0	0	0	0	0	0	0
0	0	0	0	0	0	0	0	0	0	0	0	0	0	0	0	0	0	0	0	0	0	0	0	0	0	0	0	0	0	0
0	0	0	0	0	0	0	0	0	0	0	0	0	0	0	0	0	0	0	0	0	0	0	0	0	0	0	0	0	0	0
0	0	0	0	0	0	0	0	0	0	0	0	0	0	0	0	0	0	0	0	0	0	0	0	0	0	0	0	0	0	0
0	0	0	0	0	0	0	0	0	0	0	0	0	0	0	0	0	0	0	0	0	0	0	0	0	0	0	0	0	0	0
0	0	0	0	0	0	0	0	0	0	0	0	0	0	0	0	0	0	0	0	0	0	0	0	0	0	0	0	0	0	0
0	0	0	0	0	0	0	0	0	0	0	0	0	0	0	0	0	0	0	0	0	0	0	0	0	0	0	0	0	0	0
0	0	0	0	0	0	0	0	0	0	0	0	0	0	0	0	0	0	0	0	0	0	0	0	0	0	0	0	0	0	0
0	0	0	0	0	0	0	0	0	0	0	0	0	0	0	0	0	0	0	0	0	0	0	0	0	0	0	0	0	0	0
0	0	0	0	0	0	0	0	0	0	0	0	0	0	0	0	0	0	0	0	0	0	0	0	0	0	0	0	0	0	0
0	0	0	0	0	0	0	0	0	0	0	0	0	0	0	0	0	0	0	0	0	0	0	0	0	0	0	0	0	0	0
0	0	0	0	0	0	0	0	0	0	0	0	0	0	0	0	0	0	0	0	0	0	0	0	0	0	0	0	0	0	0
0	0	0	0	0	0	0	0	0	0	0	0	0	0	0	0	0	0	0	0	0	0	0	0	0	0	0	0	0	0	0
0	0	0	0	0	0	0	0	0	0	0	0	0	0	0	0	0	0	0	0	0	0	0	0	0	0	0	0	0	0	0
0	0	0	0	0	0	0	0	0	0	0	0	0	0	0	0	0	0	0	0	0	0	0	0	0	0	0	0	0	0	0
0	0	0	0	0	0	0	0	0	0	0	0	0	0	0	0	0	0	0	0	0	0	0	0	0	0	0	0	0	0	0
0	0	0	0	0	0	0	0	0	0	0	0	0	0	0	0	0	0	0	0	0	0	0	0	0	0	0	0	0	0	0
0	0	0	0	0	0	0	0	0	0	0	0	0	0	0	0	0	0	0	0	0	0	0	0	0	0	0	0	0	0	0
0	0	0	0	0	0	0	0	0	0	0	0	0	0	0	0	0	0	0	0	0	0	0	0	0	0	0	0	0	0	0
0	0	0	0	0	0	0	0	0	0	0	0	0	0	0	0	0	0	0	0	0	0	0	0	0	0	0	0	0	0	0
0	0	0	0	0	0	0	0	0	0	0	0	0	0	0	0	0	0	0	0	0	0	0	0	0	0	0	0	0	0	0
0	0	0	0	0	0	0	0	0	0	0	0	0	0	0	0	0	0	0	0	0	0	0	0	0	0	0	0	0	0	0
0	0	0	0	0	0	0	0	0	0	0	0	0	0	0	0	0	0	0	0	0	0	0	0	0	0	0	0	0	0	0
0	0	0	0	0	0	0	0	0	0	0	0	0	0	0	0	0	0	0	0	0	0	0	0	0	0	0	0	0	0	0
0	0	0	0	0	0	0	0	0	0	0	0	0	0	0	0	0	0	0	0	0	0	0	0	0	0	0	0	0	0	0
0	0	0	0	0	0	0	0	0	0	0	0	0	0	0	0	0	0	0	0	0	0	0	0	0	0	0	0	0	0	0
0	0	0	0	0	0	0	0	0	0	0	0	0	0	0	0	0	0	0	0	0	0	0	0	0	0	0	0	0	0	0
0	0	0	0	0	0	0	0	0	0	0	0	0	0	0	0	0	0	0	0	0	0	0	0	0	0	0	0	0	0	0
0	0	0	0	0	0	0	0	0	0	0	0	0	0	0	0	0	0	0	0	0	0	0	0	0	0	0	0	0	0	0
0	0	0	0	0	0	0	0	0	0	0	0	0	0	0	0	0	0	0	0	0	0	0	0	0	0	0	0	0	0	0
0	0	0	0	0	0	0	0	0	0	0	0	0	0	0	0	0	0	0	0	0	0	0	0	0	0	0	0	0	0	0
0	0	0	0	0	0	0	0	0	0	0	0	0	0	0	0	0	0	0	0	0	0	0	0	0	0	0	0	0	0	0
0	0	0	0	0	0	0	0	0	0	0	0	0	0	0	0	0	0	0	0	0	0	0	0	0	0	0	0	0	0	0
0	0	0	0	0	0	0	0	0	0	0	0	0	0	0	0	0	0	0	0	0	0	0	0	0	0	0	0	0	0	0
0	0	0	0	0	0	0	0	0	0	0	0	0	0	0	0	0	0	0	0	0	0	0	0	0	0	0	0	0	0	0
0	0	0	0	0	0	0	0	0	0	0	0	0	0	0	0	0	0	0	0	0	0	0	0	0	0	0	0	0	0	0
0	0	0	0	0	0	0	0	0	0	0	0	0	0	0	0	0	0	0	0	0	0	0	0	0	0	0	0	0	0	0
0	0	0	0	0	0	0	0	0	0	0	0	0	0	0	0	0	0	0	0	0	0	0	0	0	0	0	0	0	0	0
0	0	0	0	0	0	0	0	0	0	0	0	0	0	0	0	0	0	0	0	0	0	0	0	0	0	0	0	0	0	0
0	0	0	0	0	0	0	0	0	0	0	0	0	0	0	0	0	0	0	0	0	0	0	0	0	0	0	0	0	0	0
0	0	0	0	0	0	0	0	0	0	0	0	0	0	0	0	0	0	0	0	0	0	0	0	0	0	0	0	0	0	0
0	0	0	0	0	0	0	0	0	0	0	0	0	0	0	0	0	0	0	0	0	0	0	0	0	0	0	0	0	0	0
0	0	0	0	0	0	0	0	0	0	0	0	0	0	0	0	0	0	0	0	0	0	0	0	0	0	0	0	0	0	0
0	0	0	0	0	0	0	0	0	0	0	0	0	0	0	0	0	0	0	0	0	0	0	0	0	0	0	0	0	0	0
0	0	0	0	0	0	0	0	0	0	0	0	0	0	0	0	0	0	0	0	0	0	0	0	0	0	0	0	0	0	0
0	0	0	0	0	0	0	0	0	0	0	0	0	0	0	0	0	0	0	0	0	0	0	0	0	0	0	0	0	0	0
0	0	0	0	0	0	0	0	0	0	0	0	0	0	0	0	0	0	0	0	0	0	0	0	0	0	0	0	0	0	0
0	0	0	0	0	0	0	0	0	0	0	0	0	0	0	0	0	0	0	0	0	0	0	0	0	0	0	0	0	0	0
0	0	0	0	0	0	0	0	0	0	0	0	0	0	0	0	0	0	0	0	0	0	0	0	0	0	0	0	0	0	0
0	0	0	0	0	0	0	0	0	0	0	0	0	0	0	0	0	0	0	0	0	0	0	0	0	0	0	0	0	0	0
0	0	0	0	0	0	0	0	0	0	0	0	0	0	0	0	0	0	0	0	0	0	0	0	0	0	0	0	0	0	0
0	0	0	0	0	0	0	0	0	0	0	0	0	0	0	0	0	0	0	0	0	0	0	0	0	0	0	0	0	0	0
0	0	0	0	0	0	0	0	0	0	0	0	0	0	0	0	0	0	0	0	0	0	0	0	0	0	0	0	0	0	0
0	0	0	0	0	0	0	0	0	0	0	0	0	0	0	0	0	0	0	0	0	0	0	0	0	0	0	0	0	0	0
0	0	0	0	0	0	0	0	0	0	0	0	0	0	0	0	0	0	0	0	0	0	0	0	0	0	0	0	0	0	0
0	0	0	0	0	0	0	0	0	0	0	0	0	0	0	0	0	0	0	0	0	0	0	0	0	0	0	0	0	0	0
0	0	0	0	0	0	0	0	0	0	0	0	0	0	0	0	0	0	0	0	0	0	0	0	0	0	0	0	0	0	0
0	0	0	0	0	0	0	0	0	0	0	0	0	0	0	0	0	0	0	0	0	0	0	0	0	0	0	0	0	0	0
0	0	0	0	0	0	0	0	0	0	0	0	0	0	0	0	0	0	0	0	0	0	0	0	0	0	0	0	0	0	0
0	0	0	0	0	0	0	0	0	0	0	0	0	0	0	0	0	0	0	0	0	0	0	0	0	0	0	0	0	0	0
0	0	0	0	0	0	0	0	0	0	0	0	0	0	0	0	0	0	0	0	0	0	0	0	0	0	0	0	0	0	0
0	0	0	0	0	0	0	0	0	0	0	0	0	0	0	0	0	0	0	0	0	0	0	0	0	0	0	0	0	0	0
0	0	0	0	0	0	0	0	0	0	0	0	0	0	0	0	0	0	0	0	0	0	0	0	0	0	0	0	0	0	0
0	0	0	0	0	0	0	0	0	0	0	0	0	0	0	0	0	0	0	0	0	0	0	0	0	0	0	0	0	0	0
0	0	0	0	0	0	0	0	0	0	0	0	0	0	0	0	0	0	0	0	0	0	0	0	0	0	0	0	0	0	0
0	0	0	0	0	0	0	0	0	0	0	0	0	0	0	0	0	0	0	0	0	0	0	0	0	0	0	0	0	0	0
0	0	0	0	0	0	0	0	0	0	0	0	0	0	0	0	0	0	0	0	0	0	0	0	0	0	0	0	0	0	0
0	0	0	0	0	0	0	0	0	0	0	0	0	0	0	0	0	0	0	0	0	0	0	0	0	0	0	0	0	0	0
0	0	0	0	0	0	0	0	0	0	0	0	0	0	0	0	0	0	0	0	0	0	0	0	0	0	0	0	0	0	0
0	0	0	0	0	0	0	0	0	0	0	0	0	0	0	0	0	0	0	0	0	0	0	0	0	0	0	0	0	0	0
0	0	0	0	0	0	0	0	0	0	0	0	0	0	0	0	0	0	0	0	0	0	0	0	0	0	0	0	0	0	0
0	0	0	0	0	0	0	0	0	0	0	0	0	0	0	0	0	0	0	0	0	0	0	0	0	0	0	0	0	0	0
0	0	0	0	0	0	0	0	0	0	0	0	0	0	0	0	0	0	0	0	0	0	0	0	0	0	0	0	0	0	0
0	0	0	0	0	0	0	0	0	0	0	0	0	0	0	0	0	0	0	0	0	0	0	0	0	0	0	0	0	0	0
0	0	0	0	0	0	0	0	0	0	0	0	0	0	0	0	0	0	0	0	0	0	0	0	0	0	0	0	0	0	0
0	0	0	0	0	0	0	0	0	0	0	0	0	0	0	0	0	0	0	0	0	0	0	0	0	0	0	0	0	0	0
0	0	0	0	0	0	0	0	0	0	0	0	0	0	0	0	0	0	0	0	0	0	0	0	0	0	0	0	0	0	0
0	0	0	0	0	0	0	0	0	0	0	0	0	0	0	0	0	0	0	0	0	0	0	0	0	0	0	0	0	0	0
0	0	0	0	0	0	0	0	0	0	0	0	0	0	0	0	0	0	0	0	0	0	0	0	0	0	0	0	0	0	0
0	0	0	0	0	0	0	0	0	0	0	0	0	0	0	0	0	0	0	0	0	0	0	0	0	0	0	0	0	0	0
0	0	0	0	0	0	0	0	0	0	0	0	0	0	0	0	0	0	0	0	0	0	0	0	0	0	0	0	0	0	0
0	0	0	0	0	0	0	0	0	0	0	0	0	0	0	0	0	0	0	0	0	0	0	0	0	0	0	0	0	0	0
0	0	0	0	0	0	0	0	0	0	0	0	0	0	0	0	0	0	0	0	0	0	0	0	0	0	0	0	0	0	0
0	0	0	0	0	0	0	0	0	0	0	0	0	0	0	0	0	0	0	0	0	0	0	0	0	0	0	0	0	0	0
0	0	0	0	0	0	0	0	0	0	0	0	0	0	0	0	0	0	0	0	0	0	0	0	0	0	0	0	0	0	0
0	0	0	0	0	0	0	0	0	0	0	0	0	0	0	0	0	0	0	0	0	0	0	0	0	0	0	0	0	0	0
0	0	0	0	0	0	0	0	0	0	0	0	0	0	0	0	0	0	0	0	0	0	0	0	0	0	0	0	0	0	0
0	0	0	0	0	0	0	0	0	0	0	0	0	0	0	0	0	0	0	0	0	0	0	0	0	0	0	0	0	0	0
0	0	0	0	0	0	0	0	0	0	0	0	0	0	0	0	0	0	0	0	0	0	0	0	0	0	0	0	0	0	0
0	0	0	0	0	0	0	0	0	0	0	0	0	0	0	0	0	0	0	0	0	0	0	0	0	0	0	0	0	0	0
0	0	0	0	0	0	0	0	0	0	0	0	0	0	0	0	0	0	0	0	0	0	0	0	0	0	0	0	0	0	0
0	0	0	0	0	0	0	0	0	0	0	0	0	0	0	0	0	0	0	0	0	0	0	0	0	0	0	0	0	0	0
0	0	0	0	0	0	0	0	0	0	0	0	0	0	0	0	0	0	0	0	0	0	0	0	0	0	0	0	0	0	0
0	0	0	0	0	0	0	0	0	0	0	0	0	0	0	0	0	0	0	0	0	0	0	0	0	0	0	0	0	0	0
0	0	0	0	0	0	0	0	0	0	0	0	0	0	0	0	0	0	0	0	0	0	0	0	0	0	0	0	0	0	0
0	0	0	0	0	0	0	0	0	0	0	0	0	0	0	0	0	0	0	0	0	0	0	0	0	0	0	0	0	0	0
0	0	0	0	0	0	0	0	0	0	0	0	0	0	0	0	0	0	0	0	0	0	0	0	0	0	0	0	0	0	0
0	0	0	0	0	0	0	0	0	0	0	0	0	0	0	0	0	0	0	0	0	0	0	0	0	0	0	0	0	0	0
0	0	0	0	0	0	0	0	0	0	0	0	0	0	0	0	0	0	0	0	0	0	0	0	0	0	0	0	0	0	0
0	0	0	0	0	0	0	0	0	0	0	0	0	0	0	0	0	0	0	0	0	0	0	0	0	0	0	0	0	0	0
0	0	0	0	0	0	0	0	0	0	0	0	0	0	0	0	0	0	0	0	0	0	0	0	0	0	0	0	0	0	0
0	0	0	0	0	0	0	0	0	0	0	0	0	0	0	0	0	0	0	0	0	0	0	0	0	0	0	0	0	0	0
0	0	0	0	0	0	0	0	0	0	0	0	0	0	0	0	0	0	0	0	0	0	0	0	0	0	0	0	0	0	0
0	0	0	0	0	0	0	0	0	0	0	0	0	0	0	0	0	0	0	0	0	0	0	0	0	0	0	0	0	0	0
0	0	0	0	0	0	0	0	0	0	0	0	0	0	0	0	0	0	0	0	0	0	0	0	0	0	0	0	0	0	0
0	0	0	0	0	0	0	0	0	0	0	0	0	0	0	0	0	0	0	0	0	0	0	0	0	0	0	0	0	0	0
0	0	0	0	0	0	0	0	0	0	0	0	0	0	0	0	0	0	0	0	0	0	0	0	0	0	0	0	0	0	0
0	0	0	0	0	0	0	0	0	0	0	0	0	0	0	0	0	0	0	0	0	0	0	0	0	0	0	0	0	0	0
0	0	0	0	0	0	0	0	0	0	0	0	0	0	0	0	0	0	0	0	0	0	0	0	0	0	0	0	0	0	0
0	0	0	0	0	0	0	0	0	0	0	0	0	0	0	0	0	0	0	0	0	0	0	0	0	0	0	0	0	0	0
0	0	0	0	0	0	0	0	0	0	0	0	0	0	0	0	0	0	0	0	0	0	0	0	0	0	0	0	0	0	0
0	0	0	0	0	0	0	0	0	0	0	0	0	0	0	0	0	0	0	0	0	0	0	0	0	0	0	0	0	0	0
0	0	0	0	0	0	0	0	0	0	0	0	0	0	0	0	0	0	0	0	0	0	0	0	0	0	0	0	0	0	0
0	0	0	0	0	0	0	0	0	0	0	0	0	0	0	0	0	0	0	0	0	0	0	0	0	0	0	0	0	0	0
0	0	0	0	0	0	0	0	0	0	0	0	0	0	0	0	0	0	0	0	0	0	0	0	0	0	0	0	0	0	0
0	0	0	0	0	0	0	0	0	0	0	0	0	0	0	0	0	0	0	0	0	0	0	0	0	0	0	0	0	0	0
0	0	0	0	0	0	0	0	0	0	0	0	0	0	0	0	0	0	0	0	0	0	0	0	0	0	0	0	0	0	0
0	0	0	0	0	0	0	0	0	0	0	0	0	0	0	0	0	0	0	0	0	0	0	0	0	0	0	0	0	0	0
0	0	0	0	0	0	0	0	0	0	0	0	0	0	0	0	0	0	0	0	0	0	0	0	0	0	0	0	0	0	0
0	0	0	0	0	0	0	0	0	0	0	0	0	0	0	0	0	0	0	0	0	0	0	0	0	0	0	0	0	0	0
0	0	0	0	0	0	0	0	0	0	0	0	0	0	0	0	0	0	0	0	0	0	0	0	0	0	0	0	0	0	0
0	0	0	0	0	0	0	0	0	0	0	0	0	0	0	0	0	0	0	0	0	0	0	0	0	0	0	0	0	0	0
0	0	0	0	0	0	0	0	0	0	0	0	0	0	0	0	0	0	0	0	0	0	0	0	0	0	0	0	0	0	0
0	0	0	0	0	0	0	0	0	0	0	0	0	0	0	0	0	0	0	0	0	0	0	0	0	0	0	0	0	0	0
0	0	0	0	0	0	0	0	0	0	0	0	0	0	0	0	0	0	0	0	0	0	0	0	0	0	0	0	0	0	0
0	0	0	0	0	0	0	0	0	0	0	0	0	0	0	0	0	0	0	0	0	0	0	0	0	0	0	0	0	0	0
0	0	0	0	0	0	0	0	0	0	0	0	0	0	0	0	0	0	0	0	0	0	0	0	0	0	0	0	0	0	0
0	0	0	0	0	0	0	0	0	0	0	0	0	0	0	0	0	0	0	0	0	0	0	0	0	0	0	0	0	0	0
0	0	0	0	0	0	0	0	0	0	0	0	0	0	0	0	0	0	0	0	0	0	0	0	0	0	0	0	0	0	0
0	0	0	0	0	0	0	0	0	0	0	0	0	0	0	0	0	0	0	0	0	0	0	0	0	0	0	0	0	0	0
0	0	0	0	0	0	0	0	0	0	0	0	0	0	0	0	0	0	0	0	0	0	0	0	0	0	0	0	0	0	0
0	0	0	0	0	0	0	0	0	0	0	0	0	0	0	0	0	0	0	0	0	0	0	0	0	0	0	0	0	0	0
0	0	0	0	0	0	0	0	0	0	0	0	0	0	0	0	0	0	0	0	0	0	0	0	0	0	0	0	0	0	0
0	0	0	0	0	0	0	0	0	0	0	0	0	0	0	0	0	0	0	0	0	0	0	0	0	0	0	0	0	0	0
0	0	0	0	0	0	0	0	0	0	0	0	0	0	0	0	0	0	0	0	0	0	0	0	0	0	0	0	0	0	0
0	0	0	0	0	0	0	0	0	0	0	0	0	0	0	0	0	0	0	0	0	0	0	0	0	0	0	0	0	0	0
0	0	0	0	0	0	0	0	0	0	0	0	0	0	0	0	0	0	0	0	0	0	0	0	0	0	0	0	0	0	0
0	0	0	0	0	0	0	0	0	0	0	0	0	0	0	0	0	0	0	0	0	0	0	0	0	0	0	0	0	0	0
0	0	0	0	0	0	0	0	0	0	0	0	0	0	0	0	0	0	0	0	0	0	0	0	0	0	0	0	0	0	0
0	0	0	0	0	0	0	0	0	0	0	0	0	0	0	0	0	0	0	0	0	0	0	0	0	0	0	0	0	0	0
0	0	0	0	0	0	0	0	0	0	0	0	0	0	0	0	0	0	0	0	0	0	0	0	0	0	0	0	0	0	0
0	0	0	0	0	0	0	0	0	0	0	0	0	0	0	0	0	0	0	0	0	0	0	0	0	0	0	0	0	0	0
0	0	0	0	0	0	0	0	0	0	0	0	0	0	0	0	0	0	0	0	0	0	0	0	0	0	0	0	0	0	0
0	0	0	0	0	0	0	0	0	0	0	0	0	0	0	0	0	0	0	0	0	0	0	0	0	0	0	0	0	0	0
0	0	0	0	0	0	0	0	0	0	0	0	0	0	0	0	0	0	0	0	0	0	0	0	0	0	0	0	0	0	0
0	0	0	0	0	0	0	0	0	0	0	0	0	0	0	0	0	0	0	0	0	0	0	0	0	0	0	0	0	0	0
0	0	0	0	0	0	0	0	0	0	0	0	0	0	0	0	0	0	0	0	0	0	0	0	0	0	0	0	0	0	0
0	0	0	0	0	0	0	0	0	0	0	0	0	0	0	0	0	0	0	0	0	0	0	0	0	0	0	0	0	0	0
0	0	0	0	0	0	0	0	0	0	0	0	0	0	0	0	0	0	0	0	0	0	0	0	0	0	0	0	0	0	0
0	0	0	0	0	0	0	0	0	0	0	0	0	0	0	0	0	0	0	0	0	0	0	0	0	0	0	0	0	0	0
0	0	0	0	0	0	0	0	0	0	0	0	0	0	0	0	0	0	0	0	0	0	0	0	0	0	0	0	0	0	0
0	0	0	0	0	0	0	0	0	0	0	0	0	0	0	0	0	0	0	0	0	0	0	0	0	0	0	0	0	0	0
0	0	0	0	0	0	0	0	0	0	0	0	0	0	0	0	0	0	0	0	0	0	0	0	0	0	0	0	0	0	0
0	0	0	0	0	0	0	0	0	0	0	0	0	0	0	0	0	0	0	0	0	0	0	0	0	0	0	0	0	0	0
0	0	0	0	0	0	0	0	0	0	0	0	0	0	0	0	0	0	0	0	0	0	0	0	0	0	0	0	0	0	0
0	0	0	0	0	0	0	0	0	0	0	0	0	0	0	0	0	0	0	0	0	0	0	0	0	0	0	0	0	0	0
0	0	0	0	0	0	0	0	0	0	0	0	0	0	0	0	0	0	0	0	0	0	0	0	0	0	0	0	0	0	0
0	0	0	0	0	0	0	0	0	0	0	0	0	0	0	0	0	0	0	0	0	0	0	0	0	0	0	0	0	0	0
0	0	0	0	0	0	0	0	0	0	0	0	0	0	0	0	0	0	0	0	0	0	0	0	0	0	0	0	0	0	0
0	0	0	0	0	0	0	0	0	0	0	0	0	0	0	0	0	0	0	0	0	0	0	0	0	0	0	0	0	0	0
0	0	0	0	0	0	0	0	0	0	0	0	0	0	0	0	0	0	0	0	0	0	0	0	0	0	0	0	0	0	0
0	0	0	0	0	0	0	0	0	0	0	0	0	0	0	0	0	0	0	0	0	0	0	0	0	0	0	0	0	0	0
0	0	0	0	0	0	0	0	0	0	0	0	0	0	0	0	0	0	0	0	0	0	0	0	0	0	0	0	0	0	0
0	0	0	0	0	0	0	0	0	0	0	0	0	0	0	0	0	0	0	0	0	0	0	0	0	0	0	0	0	0	0
0	0	0	0	0	0	0	0	0	0	0	0	0	0	0	0	0	0	0	0	0	0	0	0	0	0	0	0	0	0	0
0	0	0	0	0	0	0	0	0	0	0	0	0	0	0	0	0	0	0	0	0	0	0	0	0	0	0	0	0	0	0
0	0	0	0	0	0	0	0	0	0	0	0	0	0	0	0	0	0	0	0	0	0	0	0	0	0	0	0	0	0	0
0	0	0	0	0	0	0	0	0	0	0	0	0	0	0	0	0	0	0	0	0	0	0	0	0	0	0	0	0	0	0
0	0	0	0	0	0	0	0	0	0	0	0	0	0	0	0	0	0	0	0	0	0	0	0	0	0	0	0	0	0	0
0	0	0	0	0	0	0	0	0	0	0	0	0	0	0	0	0	0	0	0	0	0	0	0	0	0	0	0	0	0	0
0	0	0	0	0	0	0	0	0	0	0	0	0	0	0	0	0	0	0	0	0	0	0	0	0	0	0	0	0	0	0
0	0	0	0	0	0	0	0	0	0	0	0	0	0	0	0	0	0	0	0	0	0	0	0	0	0	0	0	0	0	0
0	0	0	0	0	0	0	0	0	0	0	0	0	0	0	0	0	0	0	0	0	0	0	0	0	0	0	0	0	0	0
0	0	0	0	0	0	0	0	0	0	0	0	0	0	0	0	0	0	0	0	0	0	0	0	0	0	0	0	0	0	0
0	0	0	0	0	0	0	0	0	0	0	0	0	0	0	0	0	0	0	0	0	0	0	0	0	0	0	0	0	0	0
0	0	0	0	0	0	0	0	0	0	0	0	0	0	0	0	0	0	0	0	0	0	0	0	0	0	0	0	0	0	0
0	0	0	0	0	0	0	0	0	0	0	0	0	0	0	0	0	0	0	0	0	0	0	0	0	0	0	0	0	0	0
0	0	0	0	0	0	0	0	0	0	0	0	0	0	0	0	0	0	0	0	0	0	0	0	0	0	0	0	0	0	0
0	0	0	0	0	0	0	0	0	0	0	0	0	0	0	0	0	0	0	0	0	0	0	0	0	0	0	0	0	0	0
0	0	0	0	0	0	0	0	0	0	0	0	0	0	0	0	0	0	0	0	0	0	0	0	0	0	0	0	0	0	0
0	0	0	0	0	0	0	0	0	0	0	0	0	0	0	0	0	0	0	0	0	0	0	0	0	0	0	0	0	0	0
0	0	0	0	0	0	0	0	0	0	0	0	0	0	0	0	0	0	0	0	0	0	0	0	0	0	0	0	0	0	0
0	0	0	0	0	0	0	0	0	0	0	0	0	0	0	0	0	0	0	0	0	0	0	0	0	0	0	0	0	0	0
0	0	0	0	0	0	0	0	0	0	0	0	0	0	0	0	0	0	0	0	0	0	0	0	0	0	0	0	0	0	0
0	0	0	0	0	0	0	0	0	0	0	0	0	0	0	0	0	0	0	0	0	0	0	0	0	0	0	0	0	0	0
0	0	0	0	0	0	0	0	0	0	0	0	0	0	0	0	0	0	0	0	0	0	0	0	0	0	0	0	0	0	0
0	0	0	0	0	0	0	0	0	0	0	0	0	0	0	0	0	0	0	0	0	0	0	0	0	0	0	0	0	0	0
0	0	0	0	0	0	0	0	0	0	0	0	0	0	0	0	0	0	0	0	0	0	0	0	0	0	0	0	0	0	0
0	0	0	0	0	0	0	0	0	0	0	0	0	0	0	0	0	0	0	0	0	0	0	0	0	0	0	0	0	0	0
0	0	0	0	0	0	0	0	0	0	0	0	0	0	0	0	0	0	0	0	0	0	0	0	0	0	0	0	0	0	0
0	0	0	0	0	0	0	0	0	0	0	0	0	0	0	0	0	0	0	0	0	0	0	0	0	0	0	0	0	0	0
0	0	0	0	0	0	0	0	0	0	0	0	0	0	0	0	0	0	0	0	0	0	0	0	0	0	0	0	0	0	0
0	0	0	0	0	0	0	0	0	0	0	0	0	0	0	0	0	0	0	0	0	0	0	0	0	0	0	0	0	0	0
0	0	0	0	0	0	0	0	0	0	0	0	0	0	0	0	0	0	0	0	0	0	0	0	0	0	0	0	0	0	0
0	0	0	0	0	0	0	0	0	0	0	0	0	0	0	0	0	0	0	0	0	0	0	0	0	0	0	0	0	0	0
0	0	0	0	0	0	0	0	0	0	0	0	0	0	0	0	0	0	0	0	0	0	0	0	0	0	0	0	0	0	0
0	0	0	0	0	0	0	0	0	0	0	0	0	0	0	0	0	0	0	0	0	0	0	0	0	0	0	0	0	0	0
0	0	0	0	0	0	0	0	0	0	0	0	0	0	0	0	0	0	0	0	0	0	0	0	0	0	0	0	0	0	0
0	0	0	0	0	0	0	0	0	0	0	0	0	0	0	0	0	0	0	0	0	0	0	0	0	0	0	0	0	0	0
0	0	0	0	0	0	0	0	0	0	0	0	0	0	0	0	0	0	0	0	0	0	0	0	0	0	0	0	0	0	0
0	0	0	0	0	0	0	0	0	0	0	0	0	0	0	0	0	0	0	0	0	0	0	0	0	0	0	0	0	0	0
0	0	0	0	0	0	0	0	0	0	0	0	0	0	0	0	0	0	0	0	0	0	0	0	0	0	0	0	0	0	0
0	0	0	0	0	0	0	0	0	0	0	0	0	0	0	0	0	0	0	0	0	0	0	0	0	0	0	0	0	0	0
0	0	0	0	0	0	0	0	0	0	0	0	0	0	0	0	0	0	0	0	0	0	0	0	0	0	0	0	0	0	0
0	0	0	0	0	0	0	0	0	0	0	0	0	0	0	0	0	0	0	0	0	0	0	0	0	0	0	0	0	0	0
0	0	0	0	0	0	0	0	0	0	0	0	0	0	0	0	0	0	0	0	0	0	0	0	0	0	0	0	0	0	0
0	0	0	0	0	0	0	0	0	0	0	0	0	0	0	0	0	0	0	0	0	0	0	0	0	0	0	0	0	0	0
0	0	0	0	0	0	0	0	0	0	0	0	0	0	0	0	0	0	0	0	0	0	0	0	0	0	0	0	0	0	0
0	0	0	0	0	0	0	0	0	0	0	0	0	0	0	0	0	0	0	0	0	0	0	0	0	0	0	0	0	0	0
0	0	0	0	0	0	0	0	0	0	0	0	0	0	0	0	0	0	0	0	0	0	0	0	0	0	0	0	0	0	0
0	0	0	0	0	0	0	0	0	0	0	0	0	0	0	0	0	0	0	0	0	0	0	0	0	0	0	0	0	0	0
0	0	0	0	0	0	0	0	0	0	0	0	0	0	0	0	0	0	0	0	0	0	0	0	0	0	0	0	0	0	0
0	0	0	0	0	0	0	0	0	0	0	0	0	0	0	0	0	0	0	0	0	0	0	0	0	0	0	0	0	0	0
0	0	0	0	0	0	0	0	0	0	0	0	0	0	0	0	0	0	0	0	0	0	0	0	0	0	0	0	0	0	0
0	0	0	0	0	0	0	0	0	0	0	0	0	0	0	0	0	0	0	0	0	0	0	0	0	0	0	0	0	0	0
0	0	0	0	0	0	0	0	0	0	0	0	0	0	0	0	0	0	0	0	0	0	0	0	0	0	0	0	0	0	0
0	0	0	0	0	0	0	0	0	0	0	0	0	0	0	0	0	0	0	0	0	0	0	0	0	0	0	0	0	0	0
0	0	0	0	0	0	0	0	0	0	0	0	0	0	0	0	0	0	0	0	0	0	0	0	0	0	0	0	0	0	0
0	0	0	0	0	0	0	0	0	0	0	0	0	0	0	0	0	0	0	0	0	0	0	0	0	0	0	0	0	0	0
0	0	0	0	0	0	0	0	0	0	0	0	0	0	0	0	0	0	0	0	0	0	0	0	0	0	0	0	0	0	0
0	0	0	0	0	0	0	0	0	0	0	0	0	0	0	0	0	0	0	0	0	0	0	0	0	0	0	0	0	0	0
0	0	0	0	0	0	0	0	0	0	0	0	0	0	0	0	0	0	0	0	0	0	0	0	0	0	0	0	0	0	0
0	0	0	0	0	0	0	0	0	0	0	0	0	0	0	0	0	0	0	0	0	0	0	0	0	0	0	0	0	0	0
0	0	0	0	0	0	0	0	0	0	0	0	0	0	0	0	0	0	0	0	0	0	0	0	0	0	0	0	0	0	0
0	0	0	0	0	0	0	0	0	0	0	0	0	0	0	0	0	0	0	0	0	0	0	0	0	0	0	0	0	0	0
0	0	0	0	0	0	0	0	0	0	0	0	0	0	0	0	0	0	0	0	0	0	0	0	0	0	0	0	0	0	0
0	0	0	0	0	0	0	0	0	0	0	0	0	0	0	0	0	0	0	0	0	0	0	0	0	0	0	0	0	0	0
0	0	0	0	0	0	0	0	0	0	0	0	0	0	0	0	0	0	0	0	0	0	0	0	0	0	0	0	0	0	0
0	0	0	0	0	0	0	0	0	0	0	0	0	0	0	0	0	0	0	0	0	0	0	0	0	0	0	0	0	0	0
0	0	0	0	0	0	0	0	0	0	0	0	0	0	0	0	0	0	0	0	0	0	0	0	0	0	0	0	0	0	0
0	0	0	0	0	0	0	0	0	0	0	0	0	0	0	0	0	0	0	0	0	0	0	0	0	0	0	0	0	0	0
0	0	0	0	0	0	0	0	0	0	0	0	0	0	0	0	0	0	0	0	0	0	0	0	0	0	0	0	0	0	0
0	0	0	0	0	0	0	0	0	0	0	0	0	0	0	0	0	0	0	0	0	0	0	0	0	0	0	0	0	0	0
0	0	0	0	0	0	0	0	0	0	0	0	0	0	0	0	0	0	0	0	0	0	0	0	0	0	0	0	0	0	0
0	0	0	0	0	0	0	0	0	0	0	0	0	0	0	0	0	0	0	0	0	0	0	0	0	0	0	0	0	0	0
0	0	0	0	0	0	0	0	0	0	0	0	0	0	0	0	0	0	0	0	0	0	0	0	0	0	0	0	0	0	0
0	0	0	0	0	0	0	0	0	0	0	0	0	0	0	0	0	0	0	0	0	0	0	0	0	0	0	0	0	0	0
0	0	0	0	0	0	0	0	0	0	0	0	0	0	0	0	0	0	0	0	0	0	0	0	0	0	0	0	0	0	0
0	0	0	0	0	0	0	0	0	0	0	0	0	0	0	0	0	0	0	0	0	0	0	0	0	0	0	0	0	0	0
0	0	0	0	0	0	0	0	0	0	0	0	0	0	0	0	0	0	0	0	0	0	0	0	0	0	0	0	0	0	0
0	0	0	0	0	0	0	0	0	0	0	0	0	0	0	0	0	0	0	0	0	0	0	0	0	0	0	0	0	0	0
0	0	0	0	0	0	0	0	0	0	0	0	0	0	0	0	0	0	0	0	0	0	0	0	0	0	0	0	0	0	0
0	0	0	0	0	0	0	0	0	0	0	0	0	0	0	0	0	0	0	0	0	0	0	0	0	0	0	0	0	0	0
0	0	0	0	0	0	0	0	0	0	0	0	0	0	0	0	0	0	0	0	0	0	0	0	0	0	0	0	0	0	0
0	0	0	0	0	0	0	0	0	0	0	0	0	0	0	0	0	0	0	0	0	0	0	0	0	0	0	0	0	0	0
0	0	0	0	0	0	0	0	0	0	0	0	0	0	0	0	0	0	0	0	0	0	0	0	0	0	0	0	0	0	0
0	0	0	0	0	0	0	0	0	0	0	0	0	0	0	0	0	0	0	0	0	0	0	0	0	0	0	0	0	0	0
0	0	0	0	0	0	0	0	0	0	0	0	0	0	0	0	0	0	0	0	0	0	0	0	0	0	0	0	0	0	0
0	0	0	0	0	0	0	0	0	0	0	0	0	0	0	0	0	0	0	0	0	0	0	0	0	0	0	0	0	0	0
0	0	0	0	0	0	0	0	0	0	0	0	0	0	0	0	0	0	0	0	0	0	0	0	0	0	0	0	0	0	0
0	0	0	0	0	0	0	0	0	0	0	0	0	0	0	0	0	0	0	0	0	0	0	0	0	0	0	0	0	0	0
0	0	0	0	0	0	0	0	0	0	0	0	0	0	0	0	0	0	0	0	0	0	0	0	0	0	0	0	0	0	0
0	0	0	0	0	0	0	0	0	0	0	0	0	0	0	0	0	0	0	0	0	0	0	0	0	0	0	0	0	0	0
0	0	0	0	0	0	0	0	0	0	0	0	0	0	0	0	0	0	0	0	0	0	0	0	0	0	0	0	0	0	0
0	0	0	0	0	0	0	0	0	0	0	0	0	0	0	0	0	0	0	0	0	0	0	0	0	0	0	0	0	0	0
0	0	0	0	0	0	0	0	0	0	0	0	0	0	0	0	0	0	0	0	0	0	0	0	0	0	0	0	0	0	0
0	0	0	0	0	0	0	0	0	0	0	0	0	0	0	0	0	0	0	0	0	0	0	0	0	0	0	0	0	0	0
0	0	0	0	0	0	0	0	0	0	0	0	0	0	0	0	0	0	0	0	0	0	0	0	0	0	0	0	0	0	0
0	0	0	0	0	0	0	0	0	0	0	0	0	0	0	0	0	0	0	0	0	0	0	0	0	0	0	0	0	0	0
0	0	0	0	0	0	0	0	0	0	0	0	0	0	0	0	0	0	0	0	0	0	0	0	0	0	0	0	0	0	0
0	0	0	0	0	0	0	0	0	0	0	0	0	0	0	0	0	0	0	0	0	0	0	0	0	0	0	0	0	0	0
0	0	0	0	0	0	0	0	0	0	0	0	0	0	0	0	0	0	0	0	0	0	0	0	0	0	0	0	0	0	0
0	0	0	0	0	0	0	0	0	0	0	0	0	0	0	0	0	0	0	0	0	0	0	0	0	0	0	0	0	0	0
0	0	0	0	0	0	0	0	0	0	0	0	0	0	0	0	0	0	0	0	0	0	0	0	0	0	0	0	0	0	0
0	0	0	0	0	0	0	0	0	0	0	0	0	0	0	0	0	0	0	0	0	0	0	0	0	0	0	0	0	0	0
0	0	0	0	0	0	0	0	0	0	0	0	0	0	0	0	0	0	0	0	0	0	0	0	0	0	0	0	0	0	0
0	0	0	0	0	0	0	0	0	0	0	0	0	0	0	0	0	0	0	0	0	0	0	0	0	0	0	0	0	0	0
0	0	0	0	0	0	0	0	0	0	0	0	0	0	0	0	0	0	0	0	0	0	0	0	0	0	0	0	0	0	0
0	0	0	0	0	0	0	0	0	0	0	0	0	0	0	0	0	0	0	0	0	0	0	0	0	0	0	0	0	0	0
0	0	0	0	0	0	0	0	0	0	0	0	0	0	0	0	0	0	0	0	0	0	0	0	0	0	0	0	0	0	0
0	0	0	0	0	0	0	0	0	0	0	0	0	0	0	0	0	0	0	0	0	0	0	0	0	0	0	0	0	0	0
0	0	0	0	0	0	0	0	0	0	0	0	0	0	0	0	0	0	0	0	0	0	0	0	0	0	0	0	0	0	0
0	0	0	0	0	0	0	0	0	0	0	0	0	0	0	0	0	0	0	0	0	0	0	0	0	0	0	0	0	0	0
0	0	0	0	0	0	0	0	0	0	0	0	0	0	0	0	0	0	0	0	0	0	0	0	0	0	0	0	0	0	0
0	0	0	0	0	0	0	0	0	0	0	0	0	0	0	0	0	0	0	0	0	0	0	0	0	0	0	0	0	0	0
0	0	0	0	0	0	0	0	0	0	0	0	0	0	0	0	0	0	0	0	0	0	0	0	0	0	0	0	0	0	0
0	0	0	0	0	0	0	0	0	0	0	0	0	0	0	0	0	0	0	0	0	0	0	0	0	0	0	0	0	0	0
0	0	0	0	0	0	0	0	0	0	0	0	0	0	0	0	0	0	0	0	0	0	0	0	0	0	0	0	0	0	0
0	0	0	0	0	0	0	0	0	0	0	0	0	0	0	0	0	0	0	0	0	0	0	0	0	0	0	0	0	0	0
0	0	0	0	0	0	0	0	0	0	0	0	0	0	0	0	0	0	0	0	0	0	0	0	0	0	0	0	0	0	0
0	0	0	0	0	0	0	0	0	0	0	0	0	0	0	0	0	0	0	0	0	0	0	0	0	0	0	0	0	0	0
0	0	0	0	0	0	0	0	0	0	0	0	0	0	0	0	0	0	0	0	0	0	0	0	0	0	0	0	0	0	0
0	0	0	0	0	0	0	0	0	0	0	0	0	0	0	0	0	0	0	0	0	0	0	0	0	0	0	0	0	0	0
0	0	0	0	0	0	0	0	0	0	0	0	0	0	0	0	0	0	0	0	0	0	0	0	0	0	0	0	0	0	0
0	0	0	0	0	0	0	0	0	0	0	0	0	0	0	0	0	0	0	0	0	0	0	0	0	0	0	0	0	0	0
0	0	0	0	0	0	0	0	0	0	0	0	0	0	0	0	0	0	0	0	0	0	0	0	0	0	0	0	0	0	0
0	0	0	0	0	0	0	0	0	0	0	0	0	0	0	0	0	0	0	0	0	0	0	0	0	0	0	0	0	0	0
0	0	0	0	0	0	0	0	0	0	0	0	0	0	0	0	0	0	0	0	0	0	0	0	0	0	0	0	0	0	0
0	0	0	0	0	0	0	0	0	0	0	0	0	0	0	0	0	0	0	0	0	0	0	0	0	0	0	0	0	0	0
0	0	0	0	0	0	0	0	0	0	0	0	0	0	0	0	0	0	0	0	0	0	0	0	0	0	0	0	0	0	0
0	0	0	0	0	0	0	0	0	0	0	0	0	0	0	0	0	0	0	0	0	0	0	0	0	0	0	0	0	0	0
0	0	0	0	0	0	0	0	0	0	0	0	0	0	0	0	0	0	0	0	0	0	0	0	0	0	0	0	0	0	0
0	0	0	0	0	0	0	0	0	0	0	0	0	0	0	0	0	0	0	0	0	0	0	0	0	0	0	0	0	0	0
0	0	0	0	0	0	0	0	0	0	0	0	0	0	0	0	0	0	0	0	0	0	0	0	0	0	0	0	0	0	0
0	0	0	0	0	0	0	0	0	0	0	0	0	0	0	0	0	0	0	0	0	0	0	0	0	0	0	0	0	0	0
0	0	0	0	0	0	0	0	0	0	0	0	0	0	0	0	0	0	0	0	0	0	0	0	0	0	0	0	0	0	0
0	0	0	0	0	0	0	0	0	0	0	0	0	0	0	0	0	0	0	0	0	0	0	0	0	0	0	0	0	0	0
0	0	0	0	0	0	0	0	0	0	0	0	0	0	0	0	0	0	0	0	0	0	0	0	0	0	0	0	0	0	0
0	0	0	0	0	0	0	0	0	0	0	0	0	0	0	0	0	0	0	0	0	0	0	0	0	0	0	0	0	0	0
0	0	0	0	0	0	0	0	0	0	0	0	0	0	0	0	0	0	0	0	0	0	0	0	0	0	0	0	0	0	0
0	0	0	0	0	0	0	0	0	0	0	0	0	0	0	0	0	0	0	0	0	0	0	0	0	0	0	0	0	0	0
0	0	0	0	0	0	0	0	0	0	0	0	0	0	0	0	0	0	0	0	0	0	0	0	0	0	0	0	0	0	0
0	0	0	0	0	0	0	0	0	0	0	0	0	0	0	0	0	0	0	0	0	0	0	0	0	0	0	0	0	0	0
0	0	0	0	0	0	0	0	0	0	0	0	0	0	0	0	0	0	0	0	0	0	0	0	0	0	0	0	0	0	0
0	0	0	0	0	0	0	0	0	0	0	0	0	0	0	0	0	0	0	0	0	0	0	0	0	0	0	0	0	0	0
0	0	0	0	0	0	0	0	0	0	0	0	0	0	0	0	0	0	0	0	0	0	0	0	0	0	0	0	0	0	0
0	0	0	0	0	0	0	0	0	0	0	0	0	0	0	0	0	0	0	0	0	0	0	0	0	0	0	0	0	0	0
0	0	0	0	0	0	0	0	0	0	0	0	0	0	0	0	0	0	0	0	0	0	0	0	0	0	0	0	0	0	0
0	0	0	0	0	0	0	0	0	0	0	0	0	0	0	0	0	0	0	0	0	0	0	0	0	0	0	0	0	0	0
0	0	0	0	0	0	0	0	0	0	0	0	0	0	0	0	0	0	0	0	0	0	0	0	0	0	0	0	0	0	0
0	0	0	0	0	0	0	0	0	0	0	0	0	0	0	0	0	0	0	0	0	0	0	0	0	0	0	0	0	0	0
0	0	0	0	0	0	0	0	0	0	0	0	0	0	0	0	0	0	0	0	0	0	0	0	0	0	0	0	0	0	0
0	0	0	0	0	0	0	0	0	0	0	0	0	0	0	0	0	0	0	0	0	0	0	0	0	0	0	0	0	0	0
0	0	0	0	0	0	0	0	0	0	0	0	0	0	0	0	0	0	0	0	0	0	0	0	0	0	0	0	0	0	0
0	0	0	0	0	0	0	0	0	0	0	0	0	0	0	0	0	0	0	0	0	0	0	0	0	0	0	0	0	0	0
0	0	0	0	0	0	0	0	0	0	0	0	0	0	0	0	0	0	0	0	0	0	0	0	0	0	0	0	0	0	0
0	0	0	0	0	0	0	0	0	0	0	0	0	0	0	0	0	0	0	0	0	0	0	0	0	0	0	0	0	0	0
0	0	0	0	0	0	0	0	0	0	0	0	0	0	0	0	0	0	0	0	0	0	0	0	0	0	0	0	0	0	0
0	0	0	0	0	0	0	0	0	0	0	0	0	0	0	0	0	0	0	0	0	0	0	0	0	0	0	0	0	0	0
0	0	0	0	0	0	0	0	0	0	0	0	0	0	0	0	0	0	0	0	0	0	0	0	0	0	0	0	0	0	0
0	0	0	0	0	0	0	0	0	0	0	0	0	0	0	0	0	0	0	0	0	0	0	0	0	0	0	0	0	0	0
0	0	0	0	0	0	0	0	0	0	0	0	0	0	0	0	0	0	0	0	0	0	0	0	0	0	0	0	0	0	0
0	0	0	0	0	0	0	0	0	0	0	0	0	0	0	0	0	0	0	0	0	0	0	0	0	0	0	0	0	0	0
0	0	0	0	0	0	0	0	0	0	0	0	0	0	0	0	0	0	0	0	0	0	0	0	0	0	0	0	0	0	0
0	0	0	0	0	0	0	0	0	0	0	0	0	0	0	0	0	0	0	0	0	0	0	0	0	0	0	0	0	0	0
0	0	0	0	0	0	0	0	0	0	0	0	0	0	0	0	0	0	0	0	0	0	0	0	0	0	0	0	0	0	0
0	0	0	0	0	0	0	0	0	0	0	0	0	0	0	0	0	0	0	0	0	0	0	0	0	0	0	0	0	0	0
0	0	0	0	0	0	0	0	0	0	0	0	0	0	0	0	0	0	0	0	0	0	0	0	0	0	0	0	0	0	0
0	0	0	0	0	0	0	0	0	0	0	0	0	0	0	0	0	0	0	0	0	0	0	0	0	0	0	0	0	0	0
0	0	0	0	0	0	0	0	0	0	0	0	0	0	0	0	0	0	0	0	0	0	0	0	0	0	0	0	0	0	0
0	0	0	0	0	0	0	0	0	0	0	0	0	0	0	0	0	0	0	0	0	0	0	0	0	0	0	0	0	0	0
0	0	0	0	0	0	0	0	0	0	0	0	0	0	0	0	0	0	0	0	0	0	0	0	0	0	0	0	0	0	0
0	0	0	0	0	0	0	0	0	0	0	0	0	0	0	0	0	0	0	0	0	0	0	0	0	0	0	0	0	0	0
0	0	0	0	0	0	0	0	0	0	0	0	0	0	0	0	0	0	0	0	0	0	0	0	0	0	0	0	0	0	0
0	0	0	0	0	0	0	0	0	0	0	0	0	0	0	0	0	0	0	0	0	0	0	0	0	0	0	0	0	0	0
0	0	0	0	0	0	0	0	0	0	0	0	0	0	0	0	0	0	0	0	0	0	0	0	0	0	0	0	0	0	0
0	0	0	0	0	0	0	0	0	0	0	0	0	0	0	0	0	0	0	0	0	0	0	0	0	0	0	0	0	0	0
0	0	0	0	0	0	0	0	0	0	0	0	0	0	0	0	0	0	0	0	0	0	0	0	0	0	0	0	0	0	0
0	0	0	0	0	0	0	0	0	0	0	0	0	0	0	0	0	0	0	0	0	0	0	0	0	0	0	0	0	0	0
0	0	0	0	0	0	0	0	0	0	0	0	0	0	0	0	0	0	0	0	0	0	0	0	0	0	0	0	0	0	0
0	0	0	0	0	0	0	0	0	0	0	0	0	0	0	0	0	0	0	0	0	0	0	0	0	0	0	0	0	0	0
0	0	0	0	0	0	0	0	0	0	0	0	0	0	0	0	0	0	0	0	0	0	0	0	0	0	0	0	0	0	0
0	0	0	0	0	0	0	0	0	0	0	0	0	0	0	0	0	0	0	0	0	0	0	0	0	0	0	0	0	0	0
0	0	0	0	0	0	0	0	0	0	0	0	0	0	0	0	0	0	0	0	0	0	0	0	0	0	0	0	0	0	0
0	0	0	0	0	0	0	0	0	0	0	0	0	0	0	0	0	0	0	0	0	0	0	0	0	0	0	0	0	0	0
0	0	0	0	0	0	0	0	0	0	0	0	0	0	0	0	0	0	0	0	0	0	0	0	0	0	0	0	0	0	0
0	0	0	0	0	0	0	0	0	0	0	0	0	0	0	0	0	0	0	0	0	0	0	0	0	0	0	0	0	0	0
0	0	0	0	0	0	0	0	0	0	0	0	0	0	0	0	0	0	0	0	0	0	0	0	0	0	0	0	0	0	0
0	0	0	0	0	0	0	0	0	0	0	0	0	0	0	0	0	0	0	0	0	0	0	0	0	0	0	0	0	0	0
0	0	0	0	0	0	0	0	0	0	0	0	0	0	0	0	0	0	0	0	0	0	0	0	0	0	0	0	0	0	0
0	0	0	0	0	0	0	0	0	0	0	0	0	0	0	0	0	0	0	0	0	0	0	0	0	0	0	0	0	0	0
0	0	0	0	0	0	0	0	0	0	0	0	0	0	0	0	0	0	0	0	0	0	0	0	0	0	0	0	0	0	0
0	0	0	0	0	0	0	0	0	0	0	0	0	0	0	0	0	0	0	0	0	0	0	0	0	0	0	0	0	0	0
0	0	0	0	0	0	0	0	0	0	0	0	0	0	0	0	0	0	0	0	0	0	0	0	0	0	0	0	0	0	0
0	0	0	0	0	0	0	0	0	0	0	0	0	0	0	0	0	0	0	0	0	0	0	0	0	0	0	0	0	0	0
0	0	0	0	0	0	0	0	0	0	0	0	0	0	0	0	0	0	0	0	0	0	0	0	0	0	0	0	0	0	0
0	0	0	0	0	0	0	0	0	0	0	0	0	0	0	0	0	0	0	0	0	0	0	0	0	0	0	0	0	0	0
0	0	0	0	0	0	0	0	0	0	0	0	0	0	0	0	0	0	0	0	0	0	0	0	0	0	0	0	0	0	0
0	0	0	0	0	0	0	0	0	0	0	0	0	0	0	0	0	0	0	0	0	0	0	0	0	0	0	0	0	0	0
0	0	0	0	0	0	0	0	0	0	0	0	0	0	0	0	0	0	0	0	0	0	0	0	0	0	0	0	0	0	0
0	0	0	0	0	0	0	0	0	0	0	0	0	0	0	0	0	0	0	0	0	0	0	0	0	0	0	0	0	0	0
0	0	0	0	0	0	0	0	0	0	0	0	0	0	0	0	0	0	0	0	0	0	0	0	0	0	0	0	0	0	0
0	0	0	0	0	0	0	0	0	0	0	0	0	0	0	0	0	0	0	0	0	0	0	0	0	0	0	0	0	0	0
0	0	0	0	0	0	0	0	0	0	0	0	0	0	0	0	0	0	0	0	0	0	0	0	0	0	0	0	0	0	0
0	0	0	0	0	0	0	0	0	0	0	0	0	0	0	0	0	0	0	0	0	0	0	0	0	0	0	0	0	0	0
0	0	0	0	0	0	0	0	0	0	0	0	0	0	0	0	0	0	0	0	0	0	0	0	0	0	0	0	0	0	0
0	0	0	0	0	0	0	0	0	0	0	0	0	0	0	0	0	0	0	0	0	0	0	0	0	0	0	0	0	0	0
0	0	0	0	0	0	0	0	0	0	0	0	0	0	0	0	0	0	0	0	0	0	0	0	0	0	0	0	0	0	0
0	0	0	0	0	0	0	0	0	0	0	0	0	0	0	0	0	0	0	0	0	0	0	0	0	0	0	0	0	0	0
0	0	0	0	0	0	0	0	0	0	0	0	0	0	0	0	0	0	0	0	0	0	0	0	0	0	0	0	0	0	0
0	0	0	0	0	0	0	0	0	0	0	0	0	0	0	0	0	0	0	0	0	0	0	0	0	0	0	0	0	0	0
0	0	0	0	0	0	0	0	0	0	0	0	0	0	0	0	0	0	0	0	0	0	0	0	0	0	0	0	0	0	0
0	0	0	0	0	0	0	0	0	0	0	0	0	0	0	0	0	0	0	0	0	0	0	0	0	0	0	0	0	0	0
0	0	0	0	0	0	0	0	0	0	0	0	0	0	0	0	0	0	0	0	0	0	0	0	0	0	0	0	0	0	0
0	0	0	0	0	0	0	0	0	0	0	0	0	0	0	0	0	0	0	0	0	0	0	0	0	0	0	0	0	0	0
0	0	0	0	0	0	0	0	0	0	0	0	0	0	0	0	0	0	0	0	0	0	0	0	0	0	0	0	0	0	0
0	0	0	0	0	0	0	0	0	0	0	0	0	0	0	0	0	0	0	0	0	0	0	0	0	0	0	0	0	0	0
0	0	0	0	0	0	0	0	0	0	0	0	0	0	0	0	0	0	0	0	0	0	0	0	0	0	0	0	0	0	0
0	0	0	0	0	0	0	0	0	0	0	0	0	0	0	0	0	0	0	0	0	0	0	0	0	0	0	0	0	0	0
0	0	0	0	0	0	0	0	0	0	0	0	0	0	0	0	0	0	0	0	0	0	0	0	0	0	0	0	0	0	0
0	0	0	0	0	0	0	0	0	0	0	0	0	0	0	0	0	0	0	0	0	0	0	0	0	0	0	0	0	0	0
0	0	0	0	0	0	0	0	0	0	0	0	0	0	0	0	0	0	0	0	0	0	0	0	0	0	0	0	0	0	0
0	0	0	0	0	0	0	0	0	0	0	0	0	0	0	0	0	0	0	0	0	0	0	0	0	0	0	0	0	0	0
0	0	0	0	0	0	0	0	0	0	0	0	0	0	0	0	0	0	0	0	0	0	0	0	0	0	0	0	0	0	0
0	0	0	0	0	0	0	0	0	0	0	0	0	0	0	0	0	0	0	0	0	0	0	0	0	0	0	0	0	0	0
0	0	0	0	0	0	0	0	0	0	0	0	0	0	0	0	0	0	0	0	0	0	0	0	0	0	0	0	0	0	0
0	0	0	0	0	0	0	0	0	0	0	0	0	0	0	0	0	0	0	0	0	0	0	0	0	0	0	0	0	0	0
0	0	0	0	0	0	0	0	0	0	0	0	0	0	0	0	0	0	0	0	0	0	0	0	0	0	0	0	0	0	0
0	0	0	0	0	0	0	0	0	0	0	0	0	0	0	0	0	0	0	0	0	0	0	0	0	0	0	0	0	0	0
0	0	0	0	0	0	0	0	0	0	0	0	0	0	0	0	0	0	0	0	0	0	0	0	0	0	0	0	0	0	0
0	0	0	0	0	0	0	0	0	0	0	0	0	0	0	0	0	0	0	0	0	0	0	0	0	0	0	0	0	0	0
0	0	0	0	0	0	0	0	0	0	0	0	0	0	0	0	0	0	0	0	0	0	0	0	0	0	0	0	0	0	0
0	0	0	0	0	0	0	0	0	0	0	0	0	0	0	0	0	0	0	0	0	0	0	0	0	0	0	0	0	0	0
0	0	0	0	0	0	0	0	0	0	0	0	0	0	0	0	0	0	0	0	0	0	0	0	0	0	0	0	0	0	0
0	0	0	0	0	0	0	0	0	0	0	0	0	0	0	0	0	0	0	0	0	0	0	0	0	0	0	0	0	0	0
0	0	0	0	0	0	0	0	0	0	0	0	0	0	0	0	0	0	0	0	0	0	0	0	0	0	0	0	0	0	0
0	0	0	0	0	0	0	0	0	0	0	0	0	0	0	0	0	0	0	0	0	0	0	0	0	0	0	0	0	0	0
0	0	0	0	0	0	0	0	0	0	0	0	0	0	0	0	0	0	0	0	0	0	0	0	0	0	0	0	0	0	0
0	0	0	0	0	0	0	0	0	0	0	0	0	0	0	0	0	0	0	0	0	0	0	0	0	0	0	0	0	0	0
0	0	0	0	0	0	0	0	0	0	0	0	0	0	0	0	0	0	0	0	0	0	0	0	0	0	0	0	0	0	0
0	0	0	0	0	0	0	0	0	0	0	0	0	0	0	0	0	0	0	0	0	0	0	0	0	0	0	0	0	0	0
0	0	0	0	0	0	0	0	0	0	0	0	0	0	0	0	0	0	0	0	0	0	0	0	0	0	0	0	0	0	0
0	0	0	0	0	0	0	0	0	0	0	0	0	0	0	0	0	0	0	0	0	0	0	0	0	0	0	0	0	0	0
0	0	0	0	0	0	0	0	0	0	0	0	0	0	0	0	0	0	0	0	0	0	0	0	0	0	0	0	0	0	0
0	0	0	0	0	0	0	0	0	0	0	0	0	0	0	0	0	0	0	0	0	0	0	0	0	0	0	0	0	0	0
0	0	0	0	0	0	0	0	0	0	0	0	0	0	0	0	0	0	0	0	0	0	0	0	0	0	0	0	0	0	0
0	0	0	0	0	0	0	0	0	0	0	0	0	0	0	0	0	0	0	0	0	0	0	0	0	0	0	0	0	0	0
0	0	0	0	0	0	0	0	0	0	0	0	0	0	0	0	0	0	0	0	0	0	0	0	0	0	0	0	0	0	0
0	0	0	0	0	0	0	0	0	0	0	0	0	0	0	0	0	0	0	0	0	0	0	0	0	0	0	0	0	0	0
0	0	0	0	0	0	0	0	0	0	0	0	0	0	0	0	0	0	0	0	0	0	0	0	0	0	0	0	0	0	0
0	0	0	0	0	0	0	0	0	0	0	0	0	0	0	0	0	0	0	0	0	0	0	0	0	0	0	0	0	0	0
0	0	0	0	0	0	0	0	0	0	0	0	0	0	0	0	0	0	0	0	0	0	0	0	0	0	0	0	0	0	0
0	0	0	0	0	0	0	0	0	0	0	0	0	0	0	0	0	0	0	0	0	0	0	0	0	0	0	0	0	0	0
0	0	0	0	0	0	0	0	0	0	0	0	0	0	0	0	0	0	0	0	0	0	0	0	0	0	0	0	0	0	0
0	0	0	0	0	0	0	0	0	0	0	0	0	0	0	0	0	0	0	0	0	0	0	0	0	0	0	0	0	0	0
0	0	0	0	0	0	0	0	0	0	0	0	0	0	0	0	0	0	0	0	0	0	0	0	0	0	0	0	0	0	0
0	0	0	0	0	0	0	0	0	0	0	0	0	0	0	0	0	0	0	0	0	0	0	0	0	0	0	0	0	0	0
0	0	0	0	0	0	0	0	0	0	0	0	0	0	0	0	0	0	0	0	0	0	0	0	0	0	0	0	0	0	0
0	0	0	0	0	0	0	0	0	0	0	0	0	0	0	0	0	0	0	0	0	0	0	0	0	0	0	0	0	0	0
0	0	0	0	0	0	0	0	0	0	0	0	0	0	0	0	0	0	0	0	0	0	0	0	0	0	0	0	0	0	0
0	0	0	0	0	0	0	0	0	0	0	0	0	0	0	0	0	0	0	0	0	0	0	0	0	0	0	0	0	0	0
0	0	0	0	0	0	0	0	0	0	0	0	0	0	0	0	0	0	0	0	0	0	0	0	0	0	0	0	0	0	0
0	0	0	0	0	0	0	0	0	0	0	0	0	0	0	0	0	0	0	0	0	0	0	0	0	0	0	0	0	0	0
0	0	0	0	0	0	0	0	0	0	0	0	0	0	0	0	0	0	0	0	0	0	0	0	0	0	0	0	0	0	0
0	0	0	0	0	0	0	0	0	0	0	0	0	0	0	0	0	0	0	0	0	0	0	0	0	0	0	0	0	0	0
0	0	0	0	0	0	0	0	0	0	0	0	0	0	0	0	0	0	0	0	0	0	0	0	0	0	0	0	0	0	0
0	0	0	0	0	0	0	0	0	0	0	0	0	0	0	0	0	0	0	0	0	0	0	0	0	0	0	0	0	0	0
0	0	0	0	0	0	0	0	0	0	0	0	0	0	0	0	0	0	0	0	0	0	0	0	0	0	0	0	0	0	0
0	0	0	0	0	0	0	0	0	0	0	0	0	0	0	0	0	0	0	0	0	0	0	0	0	0	0	0	0	0	0
0	0	0	0	0	0	0	0	0	0	0	0	0	0	0	0	0	0	0	0	0	0	0	0	0	0	0	0	0	0	0
0	0	0	0	0	0	0	0	0	0	0	0	0	0	0	0	0	0	0	0	0	0	0	0	0	0	0	0	0	0	0
0	0	0	0	0	0	0	0	0	0	0	0	0	0	0	0	0	0	0	0	0	0	0	0	0	0	0	0	0	0	0
0	0	0	0	0	0	0	0	0	0	0	0	0	0	0	0	0	0	0	0	0	0	0	0	0	0	0	0	0	0	0
0	0	0	0	0	0	0	0	0	0	0	0	0	0	0	0	0	0	0	0	0	0	0	0	0	0	0	0	0	0	0
0	0	0	0	0	0	0	0	0	0	0	0	0	0	0	0	0	0	0	0	0	0	0	0	0	0	0	0	0	0	0
0	0	0	0	0	0	0	0	0	0	0	0	0	0	0	0	0	0	0	0	0	0	0	0	0	0	0	0	0	0	0
0	0	0	0	0	0	0	0	0	0	0	0	0	0	0	0	0	0	0	0	0	0	0	0	0	0	0	0	0	0	0
0	0	0	0	0	0	0	0	0	0	0	0	0	0	0	0	0	0	0	0	0	0	0	0	0	0	0	0	0	0	0
0	0	0	0	0	0	0	0	0	0	0	0	0	0	0	0	0	0	0	0	0	0	0	0	0	0	0	0	0	0	0
0	0	0	0	0	0	0	0	0	0	0	0	0	0	0	0	0	0	0	0	0	0	0	0	0	0	0	0	0	0	0
0	0	0	0	0	0	0	0	0	0	0	0	0	0	0	0	0	0	0	0	0	0	0	0	0	0	0	0	0	0	0
0	0	0	0	0	0	0	0	0	0	0	0	0	0	0	0	0	0	0	0	0	0	0	0	0	0	0	0	0	0	0
0	0	0	0	0	0	0	0	0	0	0	0	0	0	0	0	0	0	0	0	0	0	0	0	0	0	0	0	0	0	0
0	0	0	0	0	0	0	0	0	0	0	0	0	0	0	0	0	0	0	0	0	0	0	0	0	0	0	0	0	0	0
0	0	0	0	0	0	0	0	0	0	0	0	0	0	0	0	0	0	0	0	0	0	0	0	0	0	0	0	0	0	0
0	0	0	0	0	0	0	0	0	0	0	0	0	0	0	0	0	0	0	0	0	0	0	0	0	0	0	0	0	0	0
0	0	0	0	0	0	0	0	0	0	0	0	0	0	0	0	0	0	0	0	0	0	0	0	0	0	0	0	0	0	0
0	0	0	0	0	0	0	0	0	0	0	0	0	0	0	0	0	0	0	0	0	0	0	0	0	0	0	0	0	0	0
0	0	0	0	0	0	0	0	0	0	0	0	0	0	0	0	0	0	0	0	0	0	0	0	0	0	0	0	0	0	0
0	0	0	0	0	0	0	0	0	0	0	0	0	0	0	0	0	0	0	0	0	0	0	0	0	0	0	0	0	0	0
0	0	0	0	0	0	0	0	0	0	0	0	0	0	0	0	0	0	0	0	0	0	0	0	0	0	0	0	0	0	0
0	0	0	0	0	0	0	0	0	0	0	0	0	0	0	0	0	0	0	0	0	0	0	0	0	0	0	0	0	0	0
0	0	0	0	0	0	0	0	0	0	0	0	0	0	0	0	0	0	0	0	0	0	0	0	0	0	0	0	0	0	0
0	0	0	0	0	0	0	0	0	0	0	0	0	0	0	0	0	0	0	0	0	0	0	0	0	0	0	0	0	0	0
0	0	0	0	0	0	0	0	0	0	0	0	0	0	0	0	0	0	0	0	0	0	0	0	0	0	0	0	0	0	0
0	0	0	0	0	0	0	0	0	0	0	0	0	0	0	0	0	0	0	0	0	0	0	0	0	0	0	0	0	0	0
0	0	0	0	0	0	0	0	0	0	0	0	0	0	0	0	0	0	0	0	0	0	0	0	0	0	0	0	0	0	0
0	0	0	0	0	0	0	0	0	0	0	0	0	0	0	0	0	0	0	0	0	0	0	0	0	0	0	0	0	0	0
0	0	0	0	0	0	0	0	0	0	0	0	0	0	0	0	0	0	0	0	0	0	0	0	0	0	0	0	0	0	0
0	0	0	0	0	0	0	0	0	0	0	0	0	0	0	0	0	0	0	0	0	0	0	0	0	0	0	0	0	0	0
0	0	0	0	0	0	0	0	0	0	0	0	0	0	0	0	0	0	0	0	0	0	0	0	0	0	0	0	0	0	0
0	0	0	0	0	0	0	0	0	0	0	0	0	0	0	0	0	0	0	0	0	0	0	0	0	0	0	0	0	0	0
0	0	0	0	0	0	0	0	0	0	0	0	0	0	0	0	0	0	0	0	0	0	0	0	0	0	0	0	0	0	0
0	0	0	0	0	0	0	0	0	0	0	0	0	0	0	0	0	0	0	0	0	0	0	0	0	0	0	0	0	0	0
0	0	0	0	0	0	0	0	0	0	0	0	0	0	0	0	0	0	0	0	0	0	0	0	0	0	0	0	0	0	0
0	0	0	0	0	0	0	0	0	0	0	0	0	0	0	0	0	0	0	0	0	0	0	0	0	0	0	0	0	0	0
0	0	0	0	0	0	0	0	0	0	0	0	0	0	0	0	0	0	0	0	0	0	0	0	0	0	0	0	0	0	0
0	0	0	0	0	0	0	0	0	0	0	0	0	0	0	0	0	0	0	0	0	0	0	0	0	0	0	0	0	0	0
0	0	0	0	0	0	0	0	0	0	0	0	0	0	0	0	0	0	0	0	0	0	0	0	0	0	0	0	0	0	0
0	0	0	0	0	0	0	0	0	0	0	0	0	0	0	0	0	0	0	0	0	0	0	0	0	0	0	0	0	0	0
0	0	0	0	0	0	0	0	0	0	0	0	0	0	0	0	0	0	0	0	0	0	0	0	0	0	0	0	0	0	0
0	0	0	0	0	0	0	0	0	0	0	0	0	0	0	0	0	0	0	0	0	0	0	0	0	0	0	0	0	0	0
0	0	0	0	0	0	0	0	0	0	0	0	0	0	0	0	0	0	0	0	0	0	0	0	0	0	0	0	0	0	0
0	0	0	0	0	0	0	0	0	0	0	0	0	0	0	0	0	0	0	0	0	0	0	0	0	0	0	0	0	0	0
0	0	0	0	0	0	0	0	0	0	0	0	0	0	0	0	0	0	0	0	0	0	0	0	0	0	0	0	0	0	0
0	0	0	0	0	0	0	0	0	0	0	0	0	0	0	0	0	0	0	0	0	0	0	0	0	0	0	0	0	0	0
0	0	0	0	0	0	0	0	0	0	0	0	0	0	0	0	0	0	0	0	0	0	0	0	0	0	0	0	0	0	0
0	0	0	0	0	0	0	0	0	0	0	0	0	0	0	0	0	0	0	0	0	0	0	0	0	0	0	0	0	0	0
0	0	0	0	0	0	0	0	0	0	0	0	0	0	0	0	0	0	0	0	0	0	0	0	0	0	0	0	0	0	0
0	0	0	0	0	0	0	0	0	0	0	0	0	0	0	0	0	0	0	0	0	0	0	0	0	0	0	0	0	0	0
0	0	0	0	0	0	0	0	0	0	0	0	0	0	0	0	0	0	0	0	0	0	0	0	0	0	0	0	0	0	0
0	0	0	0	0	0	0	0	0	0	0	0	0	0	0	0	0	0	0	0	0	0	0	0	0	0	0	0	0	0	0
0	0	0	0	0	0	0	0	0	0	0	0	0	0	0	0	0	0	0	0	0	0	0	0	0	0	0	0	0	0	0
0	0	0	0	0	0	0	0	0	0	0	0	0	0	0	0	0	0	0	0	0	0	0	0	0	0	0	0	0	0	0
0	0	0	0	0	0	0	0	0	0	0	0	0	0	0	0	0	0	0	0	0	0	0	0	0	0	0	0	0	0	0
0	0	0	0	0	0	0	0	0	0	0	0	0	0	0	0	0	0	0	0	0	0	0	0	0	0	0	0	0	0	0
0	0	0	0	0	0	0	0	0	0	0	0	0	0	0	0	0	0	0	0	0	0	0	0	0	0	0	0	0	0	0
0	0	0	0	0	0	0	0	0	0	0	0	0	0	0	0	0	0	0	0	0	0	0	0	0	0	0	0	0	0	0
0	0	0	0	0	0	0	0	0	0	0	0	0	0	0	0	0	0	0	0	0	0	0	0	0	0	0	0	0	0	0
0	0	0	0	0	0	0	0	0	0	0	0	0	0	0	0	0	0	0	0	0	0	0	0	0	0	0	0	0	0	0
0	0	0	0	0	0	0	0	0	0	0	0	0	0	0	0	0	0	0	0	0	0	0	0	0	0	0	0	0	0	0
0	0	0	0	0	0	0	0	0	0	0	0	0	0	0	0	0	0	0	0	0	0	0	0	0	0	0	0	0	0	0
0	0	0	0	0	0	0	0	0	0	0	0	0	0	0	0	0	0	0	0	0	0	0	0	0	0	0	0	0	0	0
0	0	0	0	0	0	0	0	0	0	0	0	0	0	0	0	0	0	0	0	0	0	0	0	0	0	0	0	0	0	0
0	0	0	0	0	0	0	0	0	0	0	0	0	0	0	0	0	0	0	0	0	0	0	0	0	0	0	0	0	0	0
0	0	0	0	0	0	0	0	0	0	0	0	0	0	0	0	0	0	0	0	0	0	0	0	0	0	0	0	0	0	0
0	0	0	0	0	0	0	0	0	0	0	0	0	0	0	0	0	0	0	0	0	0	0	0	0	0	0	0	0	0	0
0	0	0	0	0	0	0	0	0	0	0	0	0	0	0	0	0	0	0	0	0	0	0	0	0	0	0	0	0	0	0
0	0	0	0	0	0	0	0	0	0	0	0	0	0	0	0	0	0	0	0	0	0	0	0	0	0	0	0	0	0	0
0	0	0	0	0	0	0	0	0	0	0	0	0	0	0	0	0	0	0	0	0	0	0	0	0	0	0	0	0	0	0
0	0	0	0	0	0	0	0	0	0	0	0	0	0	0	0	0	0	0	0	0	0	0	0	0	0	0	0	0	0	0
0	0	0	0	0	0	0	0	0	0	0	0	0	0	0	0	0	0	0	0	0	0	0	0	0	0	0	0	0	0	0
0	0	0	0	0	0	0	0	0	0	0	0	0	0	0	0	0	0	0	0	0	0	0	0	0	0	0	0	0	0	0
0	0	0	0	0	0	0	0	0	0	0	0	0	0	0	0	0	0	0	0	0	0	0	0	0	0	0	0	0	0	0
0	0	0	0	0	0	0	0	0	0	0	0	0	0	0	0	0	0	0	0	0	0	0	0	0	0	0	0	0	0	0
0	0	0	0	0	0	0	0	0	0	0	0	0	0	0	0	0	0	0	0	0	0	0	0	0	0	0	0	0	0	0
0	0	0	0	0	0	0	0	0	0	0	0	0	0	0	0	0	0	0	0	0	0	0	0	0	0	0	0	0	0	0
0	0	0	0	0	0	0	0	0	0	0	0	0	0	0	0	0	0	0	0	0	0	0	0	0	0	0	0	0	0	0
0	0	0	0	0	0	0	0	0	0	0	0	0	0	0	0	0	0	0	0	0	0	0	0	0	0	0	0	0	0	0
0	0	0	0	0	0	0	0	0	0	0	0	0	0	0	0	0	0	0	0	0	0	0	0	0	0	0	0	0	0	0
0	0	0	0	0	0	0	0	0	0	0	0	0	0	0	0	0	0	0	0	0	0	0	0	0	0	0	0	0	0	0
0	0	0	0	0	0	0	0	0	0	0	0	0	0	0	0	0	0	0	0	0	0	0	0	0	0	0	0	0	0	0
0	0	0	0	0	0	0	0	0	0	0	0	0	0	0	0	0	0	0	0	0	0	0	0	0	0	0	0	0	0	0
0	0	0	0	0	0	0	0	0	0	0	0	0	0	0	0	0	0	0	0	0	0	0	0	0	0	0	0	0	0	0
0	0	0	0	0	0	0	0	0	0	0	0	0	0	0	0	0	0	0	0	0	0	0	0	0	0	0	0	0	0	0
0	0	0	0	0	0	0	0	0	0	0	0	0	0	0	0	0	0	0	0	0	0	0	0	0	0	0	0	0	0	0
0	0	0	0	0	0	0	0	0	0	0	0	0	0	0	0	0	0	0	0	0	0	0	0	0	0	0	0	0	0	0
0	0	0	0	0	0	0	0	0	0	0	0	0	0	0	0	0	0	0	0	0	0	0	0	0	0	0	0	0	0	0
0	0	0	0	0	0	0	0	0	0	0	0	0	0	0	0	0	0	0	0	0	0	0	0	0	0	0	0	0	0	0
0	0	0	0	0	0	0	0	0	0	0	0	0	0	0	0	0	0	0	0	0	0	0	0	0	0	0	0	0	0	0
0	0	0	0	0	0	0	0	0	0	0	0	0	0	0	0	0	0	0	0	0	0	0	0	0	0	0	0	0	0	0
0	0	0	0	0	0	0	0	0	0	0	0	0	0	0	0	0	0	0	0	0	0	0	0	0	0	0	0	0	0	0
0	0	0	0	0	0	0	0	0	0	0	0	0	0	0	0	0	0	0	0	0	0	0	0	0	0	0	0	0	0	0
0	0	0	0	0	0	0	0	0	0	0	0	0	0	0	0	0	0	0	0	0	0	0	0	0	0	0	0	0	0	0
0	0	0	0	0	0	0	0	0	0	0	0	0	0	0	0	0	0	0	0	0	0	0	0	0	0	0	0	0	0	0
0	0	0	0	0	0	0	0	0	0	0	0	0	0	0	0	0	0	0	0	0	0	0	0	0	0	0	0	0	0	0
0	0	0	0	0	0	0	0	0	0	0	0	0	0	0	0	0	0	0	0	0	0	0	0	0	0	0	0	0	0	0
0	0	0	0	0	0	0	0	0	0	0	0	0	0	0	0	0	0	0	0	0	0	0	0	0	0	0	0	0	0	0
0	0	0	0	0	0	0	0	0	0	0	0	0	0	0	0	0	0	0	0	0	0	0	0	0	0	0	0	0	0	0
0	0	0	0	0	0	0	0	0	0	0	0	0	0	0	0	0	0	0	0	0	0	0	0	0	0	0	0	0	0	0
0	0	0	0	0	0	0	0	0	0	0	0	0	0	0	0	0	0	0	0	0	0	0	0	0	0	0	0	0	0	0
0	0	0	0	0	0	0	0	0	0	0	0	0	0	0	0	0	0	0	0	0	0	0	0	0	0	0	0	0	0	0
0	0	0	0	0	0	0	0	0	0	0	0	0	0	0	0	0	0	0	0	0	0	0	0	0	0	0	0	0	0	0
0	0	0	0	0	0	0	0	0	0	0	0	0	0	0	0	0	0	0	0	0	0	0	0	0	0	0	0	0	0	0
0	0	0	0	0	0	0	0	0	0	0	0	0	0	0	0	0	0	0	0	0	0	0	0	0	0	0	0	0	0	0
0	0	0	0	0	0	0	0	0	0	0	0	0	0	0	0	0	0	0	0	0	0	0	0	0	0	0	0	0	0	0
0	0	0	0	0	0	0	0	0	0	0	0	0	0	0	0	0	0	0	0	0	0	0	0	0	0	0	0	0	0	0
0	0	0	0	0	0	0	0	0	0	0	0	0	0	0	0	0	0	0	0	0	0	0	0	0	0	0	0	0	0	0
0	0	0	0	0	0	0	0	0	0	0	0	0	0	0	0	0	0	0	0	0	0	0	0	0	0	0	0	0	0	0
0	0	0	0	0	0	0	0	0	0	0	0	0	0	0	0	0	0	0	0	0	0	0	0	0	0	0	0	0	0	0
0	0	0	0	0	0	0	0	0	0	0	0	0	0	0	0	0	0	0	0	0	0	0	0	0	0	0	0	0	0	0
0	0	0	0	0	0	0	0	0	0	0	0	0	0	0	0	0	0	0	0	0	0	0	0	0	0	0	0	0	0	0
0	0	0	0	0	0	0	0	0	0	0	0	0	0	0	0	0	0	0	0	0	0	0	0	0	0	0	0	0	0	0
0	0	0	0	0	0	0	0	0	0	0	0	0	0	0	0	0	0	0	0	0	0	0	0	0	0	0	0	0	0	0
0	0	0	0	0	0	0	0	0	0	0	0	0	0	0	0	0	0	0	0	0	0	0	0	0	0	0	0	0	0	0
0	0	0	0	0	0	0	0	0	0	0	0	0	0	0	0	0	0	0	0	0	0	0	0	0	0	0	0	0	0	0
0	0	0	0	0	0	0	0	0	0	0	0	0	0	0	0	0	0	0	0	0	0	0	0	0	0	0	0	0	0	0
0	0	0	0	0	0	0	0	0	0	0	0	0	0	0	0	0	0	0	0	0	0	0	0	0	0	0	0	0	0	0
0	0	0	0	0	0	0	0	0	0	0	0	0	0	0	0	0	0	0	0	0	0	0	0	0	0	0	0	0	0	0
0	0	0	0	0	0	0	0	0	0	0	0	0	0	0	0	0	0	0	0	0	0	0	0	0	0	0	0	0	0	0
0	0	0	0	0	0	0	0	0	0	0	0	0	0	0	0	0	0	0	0	0	0	0	0	0	0	0	0	0	0	0
0	0	0	0	0	0	0	0	0	0	0	0	0	0	0	0	0	0	0	0	0	0	0	0	0	0	0	0	0	0	0
0	0	0	0	0	0	0	0	0	0	0	0	0	0	0	0	0	0	0	0	0	0	0	0	0	0	0	0	0	0	0
0	0	0	0	0	0	0	0	0	0	0	0	0	0	0	0	0	0	0	0	0	0	0	0	0	0	0	0	0	0	0
0	0	0	0	0	0	0	0	0	0	0	0	0	0	0	0	0	0	0	0	0	0	0	0	0	0	0	0	0	0	0
0	0	0	0	0	0	0	0	0	0	0	0	0	0	0	0	0	0	0	0	0	0	0	0	0	0	0	0	0	0	0
0	0	0	0	0	0	0	0	0	0	0	0	0	0	0	0	0	0	0	0	0	0	0	0	0	0	0	0	0	0	0
0	0	0	0	0	0	0	0	0	0	0	0	0	0	0	0	0	0	0	0	0	0	0	0	0	0	0	0	0	0	0
0	0	0	0	0	0	0	0	0	0	0	0	0	0	0	0	0	0	0	0	0	0	0	0	0	0	0	0	0	0	0
0	0	0	0	0	0	0	0	0	0	0	0	0	0	0	0	0	0	0	0	0	0	0	0	0	0	0	0	0	0	0
0	0	0	0	0	0	0	0	0	0	0	0	0	0	0	0	0	0	0	0	0	0	0	0	0	0	0	0	0	0	0
0	0	0	0	0	0	0	0	0	0	0	0	0	0	0	0	0	0	0	0	0	0	0	0	0	0	0	0	0	0	0
0	0	0	0	0	0	0	0	0	0	0	0	0	0	0	0	0	0	0	0	0	0	0	0	0	0	0	0	0	0	0
0	0	0	0	0	0	0	0	0	0	0	0	0	0	0	0	0	0	0	0	0	0	0	0	0	0	0	0	0	0	0
0	0	0	0	0	0	0	0	0	0	0	0	0	0	0	0	0	0	0	0	0	0	0	0	0	0	0	0	0	0	0
0	0	0	0	0	0	0	0	0	0	0	0	0	0	0	0	0	0	0	0	0	0	0	0	0	0	0	0	0	0	0
0	0	0	0	0	0	0	0	0	0	0	0	0	0	0	0	0	0	0	0	0	0	0	0	0	0	0	0	0	0	0
0	0	0	0	0	0	0	0	0	0	0	0	0	0	0	0	0	0	0	0	0	0	0	0	0	0	0	0	0	0	0
0	0	0	0	0	0	0	0	0	0	0	0	0	0	0	0	0	0	0	0	0	0	0	0	0	0	0	0	0	0	0
0	0	0	0	0	0	0	0	0	0	0	0	0	0	0	0	0	0	0	0	0	0	0	0	0	0	0	0	0	0	0
0	0	0	0	0	0	0	0	0	0	0	0	0	0	0	0	0	0	0	0	0	0	0	0	0	0	0	0	0	0	0
0	0	0	0	0	0	0	0	0	0	0	0	0	0	0	0	0	0	0	0	0	0	0	0	0	0	0	0	0	0	0
0	0	0	0	0	0	0	0	0	0	0	0	0	0	0	0	0	0	0	0	0	0	0	0	0	0	0	0	0	0	0
0	0	0	0	0	0	0	0	0	0	0	0	0	0	0	0	0	0	0	0	0	0	0	0	0	0	0	0	0	0	0
0	0	0	0	0	0	0	0	0	0	0	0	0	0	0	0	0	0	0	0	0	0	0	0	0	0	0	0	0	0	0
0	0	0	0	0	0	0	0	0	0	0	0	0	0	0	0	0	0	0	0	0	0	0	0	0	0	0	0	0	0	0
0	0	0	0	0	0	0	0	0	0	0	0	0	0	0	0	0	0	0	0	0	0	0	0	0	0	0	0	0	0	0
0	0	0	0	0	0	0	0	0	0	0	0	0	0	0	0	0	0	0	0	0	0	0	0	0	0	0	0	0	0	0
0	0	0	0	0	0	0	0	0	0	0	0	0	0	0	0	0	0	0	0	0	0	0	0	0	0	0	0	0	0	0
0	0	0	0	0	0	0	0	0	0	0	0	0	0	0	0	0	0	0	0	0	0	0	0	0	0	0	0	0	0	0
0	0	0	0	0	0	0	0	0	0	0	0	0	0	0	0	0	0	0	0	0	0	0	0	0	0	0	0	0	0	0
0	0	0	0	0	0	0	0	0	0	0	0	0	0	0	0	0	0	0	0	0	0	0	0	0	0	0	0	0	0	0
0	0	0	0	0	0	0	0	0	0	0	0	0	0	0	0	0	0	0	0	0	0	0	0	0	0	0	0	0	0	0
0	0	0	0	0	0	0	0	0	0	0	0	0	0	0	0	0	0	0	0	0	0	0	0	0	0	0	0	0	0	0
0	0	0	0	0	0	0	0	0	0	0	0	0	0	0	0	0	0	0	0	0	0	0	0	0	0	0	0	0	0	0
0	0	0	0	0	0	0	0	0	0	0	0	0	0	0	0	0	0	0	0	0	0	0	0	0	0	0	0	0	0	0
0	0	0	0	0	0	0	0	0	0	0	0	0	0	0	0	0	0	0	0	0	0	0	0	0	0	0	0	0	0	0
0	0	0	0	0	0	0	0	0	0	0	0	0	0	0	0	0	0	0	0	0	0	0	0	0	0	0	0	0	0	0
0	0	0	0	0	0	0	0	0	0	0	0	0	0	0	0	0	0	0	0	0	0	0	0	0	0	0	0	0	0	0
0	0	0	0	0	0	0	0	0	0	0	0	0	0	0	0	0	0	0	0	0	0	0	0	0	0	0	0	0	0	0
0	0	0	0	0	0	0	0	0	0	0	0	0	0	0	0	0	0	0	0	0	0	0	0	0	0	0	0	0	0	0
0	0	0	0	0	0	0	0	0	0	0	0	0	0	0	0	0	0	0	0	0	0	0	0	0	0	0	0	0	0	0
0	0	0	0	0	0	0	0	0	0	0	0	0	0	0	0	0	0	0	0	0	0	0	0	0	0	0	0	0	0	0
0	0	0	0	0	0	0	0	0	0	0	0	0	0	0	0	0	0	0	0	0	0	0	0	0	0	0	0	0	0	0
0	0	0	0	0	0	0	0	0	0	0	0	0	0	0	0	0	0	0	0	0	0	0	0	0	0	0	0	0	0	0
0	0	0	0	0	0	0	0	0	0	0	0	0	0	0	0	0	0	0	0	0	0	0	0	0	0	0	0	0	0	0
0	0	0	0	0	0	0	0	0	0	0	0	0	0	0	0	0	0	0	0	0	0	0	0	0	0	0	0	0	0	0
0	0	0	0	0	0	0	0	0	0	0	0	0	0	0	0	0	0	0	0	0	0	0	0	0	0	0	0	0	0	0
0	0	0	0	0	0	0	0	0	0	0	0	0	0	0	0	0	0	0	0	0	0	0	0	0	0	0	0	0	0	0
0	0	0	0	0	0	0	0	0	0	0	0	0	0	0	0	0	0	0	0	0	0	0	0	0	0	0	0	0	0	0
0	0	0	0	0	0	0	0	0	0	0	0	0	0	0	0	0	0	0	0	0	0	0	0	0	0	0	0	0	0	0
0	0	0	0	0	0	0	0	0	0	0	0	0	0	0	0	0	0	0	0	0	0	0	0	0	0	0	0	0	0	0
0	0	0	0	0	0	0	0	0	0	0	0	0	0	0	0	0	0	0	0	0	0	0	0	0	0	0	0	0	0	0
0	0	0	0	0	0	0	0	0	0	0	0	0	0	0	0	0	0	0	0	0	0	0	0	0	0	0	0	0	0	0
0	0	0	0	0	0	0	0	0	0	0	0	0	0	0	0	0	0	0	0	0	0	0	0	0	0	0	0	0	0	0
0	0	0	0	0	0	0	0	0	0	0	0	0	0	0	0	0	0	0	0	0	0	0	0	0	0	0	0	0	0	0
0	0	0	0	0	0	0	0	0	0	0	0	0	0	0	0	0	0	0	0	0	0	0	0	0	0	0	0	0	0	0
0	0	0	0	0	0	0	0	0	0	0	0	0	0	0	0	0	0	0	0	0	0	0	0	0	0	0	0	0	0	0
0	0	0	0	0	0	0	0	0	0	0	0	0	0	0	0	0	0	0	0	0	0	0	0	0	0	0	0	0	0	0
0	0	0	0	0	0	0	0	0	0	0	0	0	0	0	0	0	0	0	0	0	0	0	0	0	0	0	0	0	0	0
0	0	0	0	0	0	0	0	0	0	0	0	0	0	0	0	0	0	0	0	0	0	0	0	0	0	0	0	0	0	0
0	0	0	0	0	0	0	0	0	0	0	0	0	0	0	0	0	0	0	0	0	0	0	0	0	0	0	0	0	0	0
0	0	0	0	0	0	0	0	0	0	0	0	0	0	0	0	0	0	0	0	0	0	0	0	0	0	0	0	0	0	0
0	0	0	0	0	0	0	0	0	0	0	0	0	0	0	0	0	0	0	0	0	0	0	0	0	0	0	0	0	0	0
0	0	0	0	0	0	0	0	0	0	0	0	0	0	0	0	0	0	0	0	0	0	0	0	0	0	0	0	0	0	0
0	0	0	0	0	0	0	0	0	0	0	0	0	0	0	0	0	0	0	0	0	0	0	0	0	0	0	0	0	0	0
0	0	0	0	0	0	0	0	0	0	0	0	0	0	0	0	0	0	0	0	0	0	0	0	0	0	0	0	0	0	0
0	0	0	0	0	0	0	0	0	0	0	0	0	0	0	0	0	0	0	0	0	0	0	0	0	0	0	0	0	0	0
0	0	0	0	0	0	0	0	0	0	0	0	0	0	0	0	0	0	0	0	0	0	0	0	0	0	0	0	0	0	0
0	0	0	0	0	0	0	0	0	0	0	0	0	0	0	0	0	0	0	0	0	0	0	0	0	0	0	0	0	0	0
0	0	0	0	0	0	0	0	0	0	0	0	0	0	0	0	0	0	0	0	0	0	0	0	0	0	0	0	0	0	0
0	0	0	0	0	0	0	0	0	0	0	0	0	0	0	0	0	0	0	0	0	0	0	0	0	0	0	0	0	0	0
0	0	0	0	0	0	0	0	0	0	0	0	0	0	0	0	0	0	0	0	0	0	0	0	0	0	0	0	0	0	0
0	0	0	0	0	0	0	0	0	0	0	0	0	0	0	0	0	0	0	0	0	0	0	0	0	0	0	0	0	0	0
0	0	0	0	0	0	0	0	0	0	0	0	0	0	0	0	0	0	0	0	0	0	0	0	0	0	0	0	0	0	0
0	0	0	0	0	0	0	0	0	0	0	0	0	0	0	0	0	0	0	0	0	0	0	0	0	0	0	0	0	0	0
0	0	0	0	0	0	0	0	0	0	0	0	0	0	0	0	0	0	0	0	0	0	0	0	0	0	0	0	0	0	0
0	0	0	0	0	0	0	0	0	0	0	0	0	0	0	0	0	0	0	0	0	0	0	0	0	0	0	0	0	0	0
0	0	0	0	0	0	0	0	0	0	0	0	0	0	0	0	0	0	0	0	0	0	0	0	0	0	0	0	0	0	0
0	0	0	0	0	0	0	0	0	0	0	0	0	0	0	0	0	0	0	0	0	0	0	0	0	0	0	0	0	0	0
0	0	0	0	0	0	0	0	0	0	0	0	0	0	0	0	0	0	0	0	0	0	0	0	0	0	0	0	0	0	0
0	0	0	0	0	0	0	0	0	0	0	0	0	0	0	0	0	0	0	0	0	0	0	0	0	0	0	0	0	0	0
0	0	0	0	0	0	0	0	0	0	0	0	0	0	0	0	0	0	0	0	0	0	0	0	0	0	0	0	0	0	0
0	0	0	0	0	0	0	0	0	0	0	0	0	0	0	0	0	0	0	0	0	0	0	0	0	0	0	0	0	0	0
0	0	0	0	0	0	0	0	0	0	0	0	0	0	0	0	0	0	0	0	0	0	0	0	0	0	0	0	0	0	0
0	0	0	0	0	0	0	0	0	0	0	0	0	0	0	0	0	0	0	0	0	0	0	0	0	0	0	0	0	0	0
0	0	0	0	0	0	0	0	0	0	0	0	0	0	0	0	0	0	0	0	0	0	0	0	0	0	0	0	0	0	0
0	0	0	0	0	0	0	0	0	0	0	0	0	0	0	0	0	0	0	0	0	0	0	0	0	0	0	0	0	0	0
0	0	0	0	0	0	0	0	0	0	0	0	0	0	0	0	0	0	0	0	0	0	0	0	0	0	0	0	0	0	0
0	0	0	0	0	0	0	0	0	0	0	0	0	0	0	0	0	0	0	0	0	0	0	0	0	0	0	0	0	0	0
0	0	0	0	0	0	0	0	0	0	0	0	0	0	0	0	0	0	0	0	0	0	0	0	0	0	0	0	0	0	0
0	0	0	0	0	0	0	0	0	0	0	0	0	0	0	0	0	0	0	0	0	0	0	0	0	0	0	0	0	0	0
0	0	0	0	0	0	0	0	0	0	0	0	0	0	0	0	0	0	0	0	0	0	0	0	0	0	0	0	0	0	0
0	0	0	0	0	0	0	0	0	0	0	0	0	0	0	0	0	0	0	0	0	0	0	0	0	0	0	0	0	0	0
0	0	0	0	0	0	0	0	0	0	0	0	0	0	0	0	0	0	0	0	0	0	0	0	0	0	0	0	0	0	0
0	0	0	0	0	0	0	0	0	0	0	0	0	0	0	0	0	0	0	0	0	0	0	0	0	0	0	0	0	0	0
0	0	0	0	0	0	0	0	0	0	0	0	0	0	0	0	0	0	0	0	0	0	0	0	0	0	0	0	0	0	0
0	0	0	0	0	0	0	0	0	0	0	0	0	0	0	0	0	0	0	0	0	0	0	0	0	0	0	0	0	0	0
0	0	0	0	0	0	0	0	0	0	0	0	0	0	0	0	0	0	0	0	0	0	0	0	0	0	0	0	0	0	0
0	0	0	0	0	0	0	0	0	0	0	0	0	0	0	0	0	0	0	0	0	0	0	0	0	0	0	0	0	0	0
0	0	0	0	0	0	0	0	0	0	0	0	0	0	0	0	0	0	0	0	0	0	0	0	0	0	0	0	0	0	0
0	0	0	0	0	0	0	0	0	0	0	0	0	0	0	0	0	0	0	0	0	0	0	0	0	0	0	0	0	0	0
0	0	0	0	0	0	0	0	0	0	0	0	0	0	0	0	0	0	0	0	0	0	0	0	0	0	0	0	0	0	0
0	0	0	0	0	0	0	0	0	0	0	0	0	0	0	0	0	0	0	0	0	0	0	0	0	0	0	0	0	0	0
0	0	0	0	0	0	0	0	0	0	0	0	0	0	0	0	0	0	0	0	0	0	0	0	0	0	0	0	0	0	0
0	0	0	0	0	0	0	0	0	0	0	0	0	0	0	0	0	0	0	0	0	0	0	0	0	0	0	0	0	0	0
0	0	0	0	0	0	0	0	0	0	0	0	0	0	0	0	0	0	0	0	0	0	0	0	0	0	0	0	0	0	0
0	0	0	0	0	0	0	0	0	0	0	0	0	0	0	0	0	0	0	0	0	0	0	0	0	0	0	0	0	0	0
0	0	0	0	0	0	0	0	0	0	0	0	0	0	0	0	0	0	0	0	0	0	0	0	0	0	0	0	0	0	0
0	0	0	0	0	0	0	0	0	0	0	0	0	0	0	0	0	0	0	0	0	0	0	0	0	0	0	0	0	0	0
0	0	0	0	0	0	0	0	0	0	0	0	0	0	0	0	0	0	0	0	0	0	0	0	0	0	0	0	0	0	0
0	0	0	0	0	0	0	0	0	0	0	0	0	0	0	0	0	0	0	0	0	0	0	0	0	0	0	0	0	0	0
0	0	0	0	0	0	0	0	0	0	0	0	0	0	0	0	0	0	0	0	0	0	0	0	0	0	0	0	0	0	0
0	0	0	0	0	0	0	0	0	0	0	0	0	0	0	0	0	0	0	0	0	0	0	0	0	0	0	0	0	0	0
0	0	0	0	0	0	0	0	0	0	0	0	0	0	0	0	0	0	0	0	0	0	0	0	0	0	0	0	0	0	0
0	0	0	0	0	0	0	0	0	0	0	0	0	0	0	0	0	0	0	0	0	0	0	0	0	0	0	0	0	0	0
0	0	0	0	0	0	0	0	0	0	0	0	0	0	0	0	0	0	0	0	0	0	0	0	0	0	0	0	0	0	0
0	0	0	0	0	0	0	0	0	0	0	0	0	0	0	0	0	0	0	0	0	0	0	0	0	0	0	0	0	0	0
0	0	0	0	0	0	0	0	0	0	0	0	0	0	0	0	0	0	0	0	0	0	0	0	0	0	0	0	0	0	0
0	0	0	0	0	0	0	0	0	0	0	0	0	0	0	0	0	0	0	0	0	0	0	0	0	0	0	0	0	0	0
0	0	0	0	0	0	0	0	0	0	0	0	0	0	0	0	0	0	0	0	0	0	0	0	0	0	0	0	0	0	0
0	0	0	0	0	0	0	0	0	0	0	0	0	0	0	0	0	0	0	0	0	0	0	0	0	0	0	0	0	0	0
0	0	0	0	0	0	0	0	0	0	0	0	0	0	0	0	0	0	0	0	0	0	0	0	0	0	0	0	0	0	0
0	0	0	0	0	0	0	0	0	0	0	0	0	0	0	0	0	0	0	0	0	0	0	0	0	0	0	0	0	0	0
0	0	0	0	0	0	0	0	0	0	0	0	0	0	0	0	0	0	0	0	0	0	0	0	0	0	0	0	0	0	0
0	0	0	0	0	0	0	0	0	0	0	0	0	0	0	0	0	0	0	0	0	0	0	0	0	0	0	0	0	0	0
0	0	0	0	0	0	0	0	0	0	0	0	0	0	0	0	0	0	0	0	0	0	0	0	0	0	0	0	0	0	0
0	0	0	0	0	0	0	0	0	0	0	0	0	0	0	0	0	0	0	0	0	0	0	0	0	0	0	0	0	0	0
0	0	0	0	0	0	0	0	0	0	0	0	0	0	0	0	0	0	0	0	0	0	0	0	0	0	0	0	0	0	0
0	0	0	0	0	0	0	0	0	0	0	0	0	0	0	0	0	0	0	0	0	0	0	0	0	0	0	0	0	0	0
0	0	0	0	0	0	0	0	0	0	0	0	0	0	0	0	0	0	0	0	0	0	0	0	0	0	0	0	0	0	0
0	0	0	0	0	0	0	0	0	0	0	0	0	0	0	0	0	0	0	0	0	0	0	0	0	0	0	0	0	0	0
0	0	0	0	0	0	0	0	0	0	0	0	0	0	0	0	0	0	0	0	0	0	0	0	0	0	0	0	0	0	0
0	0	0	0	0	0	0	0	0	0	0	0	0	0	0	0	0	0	0	0	0	0	0	0	0	0	0	0	0	0	0
0	0	0	0	0	0	0	0	0	0	0	0	0	0	0	0	0	0	0	0	0	0	0	0	0	0	0	0	0	0	0
0	0	0	0	0	0	0	0	0	0	0	0	0	0	0	0	0	0	0	0	0	0	0	0	0	0	0	0	0	0	0
0	0	0	0	0	0	0	0	0	0	0	0	0	0	0	0	0	0	0	0	0	0	0	0	0	0	0	0	0	0	0
0	0	0	0	0	0	0	0	0	0	0	0	0	0	0	0	0	0	0	0	0	0	0	0	0	0	0	0	0	0	0
0	0	0	0	0	0	0	0	0	0	0	0	0	0	0	0	0	0	0	0	0	0	0	0	0	0	0	0	0	0	0
0	0	0	0	0	0	0	0	0	0	0	0	0	0	0	0	0	0	0	0	0	0	0	0	0	0	0	0	0	0	0
[truncated: 1,000 more rows]
