# Supplementary material for: A modified shuffled frog leaping algorithm with inertia weight
Source: Sci Rep. 2024 Feb 20;14:4146. doi: 10.1038/s41598-024-51306-1 (PMC11224354; doi:10.1038/s41598-024-51306-1)
Supplement: Supplementary file 1 — Supplementary Information. [file 41598_2024_51306_MOESM1_ESM.zip › data/F2/MSFLA_Q_Compilation.xlsx]

## Sheet: Sheet1
6.60645	7.86569	5.93552	6.64233	4.46192	6.21093	7.81014	5.81598	6.03441	7.19614	6.58373	5.26072	6.5805	6.0987	5.96041	6.53438	7.13465	8.01809	6.57274	6.02997	6.09928	5.92094	6.49107	6.94215	7.16786	6.79026	6.11993	7.99836	6.72894	7.08998	6.55674
0.417653	0.352047	0.5636	0.496293	0.508061	0.570138	0.689835	0.519508	0.530869	0.54199	0.531524	0.66758	0.451212	0.424166	0.45521	0.481709	0.492019	0.507989	0.460553	0.550304	0.565387	0.511575	0.636508	0.49736	0.46613	0.529045	0.495157	0.40781	0.467592	0.487551	0.509213
0.0515657	0.0487829	0.0406932	0.0711845	0.0537704	0.0386609	0.0485862	0.0452809	0.049334	0.0372418	0.0326011	0.0366315	0.0563123	0.0596484	0.0530235	0.0456828	0.0311985	0.057012	0.0512705	0.0592935	0.0601269	0.0519747	0.037723	0.0769507	0.0574425	0.0599946	0.03999	0.0719668	0.0557679	0.051824	0.0510512
0.00420393	0.00568993	0.00523907	0.00382109	0.00454391	0.00397225	0.00514657	0.00399581	0.00493875	0.00297529	0.00478939	0.00374879	0.00587476	0.00585266	0.00473703	0.00390169	0.00397374	0.0056007	0.00411382	0.00552575	0.00409651	0.00504761	0.00470347	0.0034426	0.00646329	0.00434598	0.00397423	0.00552261	0.00552298	0.00431566	0.00466933
0.000463593	0.000286816	0.000307254	0.000358711	0.000453594	0.000492924	0.000507089	0.000493104	0.000382169	0.000388242	0.000330612	0.000425291	0.000341463	0.000424547	0.000432309	0.000478779	0.000452824	0.000397572	0.000371735	0.000359537	0.000463427	0.000439671	0.000697622	0.000405037	0.000335577	0.00044697	0.000421351	0.000498668	0.000340789	0.000393041	0.000419677
3.80764e-05	2.62308e-05	4.04803e-05	3.30234e-05	4.18175e-05	4.56212e-05	4.02691e-05	2.8953e-05	3.7985e-05	3.43314e-05	3.49721e-05	3.78966e-05	3.74119e-05	3.93892e-05	4.96276e-05	3.43689e-05	4.64562e-05	5.5659e-05	5.89745e-05	4.02758e-05	4.10815e-05	2.69197e-05	3.6444e-05	3.18332e-05	4.10347e-05	4.54664e-05	4.41738e-05	6.00893e-05	4.73929e-05	3.3826e-05	4.0336e-05
4.10619e-06	3.7567e-06	2.74931e-06	3.20752e-06	4.12051e-06	3.63928e-06	3.0329e-06	2.75799e-06	2.15179e-06	5.28029e-06	3.54275e-06	2.92662e-06	3.34259e-06	3.37942e-06	3.89455e-06	4.6377e-06	3.12455e-06	3.60501e-06	4.3901e-06	4.44441e-06	1.50284e-06	2.96831e-06	3.89094e-06	3.78343e-06	2.99796e-06	4.04298e-06	4.10857e-06	4.92022e-06	3.21198e-06	1.97813e-06	3.51652e-06
4.52255e-07	3.87013e-07	2.95125e-07	4.76388e-07	2.39786e-07	3.0853e-07	3.12163e-07	3.90204e-07	3.77062e-07	2.98761e-07	3.5226e-07	2.25382e-07	3.20244e-07	3.24102e-07	2.22525e-07	3.91381e-07	2.31308e-07	3.15137e-07	2.74136e-07	3.03393e-07	2.71753e-07	2.56617e-07	3.88681e-07	3.93075e-07	3.46856e-07	3.50495e-07	3.48593e-07	2.66711e-07	4.28414e-07	3.90361e-07	3.3129e-07
3.92575e-08	3.23857e-08	2.92596e-08	2.71365e-08	2.79375e-08	3.08078e-08	2.83085e-08	2.26415e-08	3.4732e-08	4.46346e-08	3.6244e-08	2.12092e-08	2.64876e-08	2.30239e-08	3.68719e-08	3.89508e-08	2.7195e-08	4.16031e-08	2.50526e-08	2.66824e-08	3.6923e-08	2.54838e-08	3.00314e-08	3.32581e-08	2.89347e-08	4.20492e-08	2.37093e-08	3.33066e-08	2.84303e-08	3.90356e-08	3.13861e-08
3.36384e-09	2.6196e-09	2.41314e-09	2.85921e-09	2.69863e-09	2.89588e-09	1.90427e-09	3.18595e-09	1.52226e-09	2.51226e-09	2.96492e-09	2.08389e-09	2.90073e-09	2.92882e-09	3.08641e-09	2.50144e-09	1.9892e-09	3.22878e-09	2.98359e-09	2.97107e-09	3.74292e-09	3.81984e-09	3.01592e-09	3.02601e-09	2.53633e-09	2.71972e-09	3.47381e-09	4.50346e-09	2.8523e-09	3.29189e-09	2.88654e-09
3.32511e-10	2.66133e-10	3.26761e-10	1.93553e-10	3.27749e-10	2.87152e-10	2.78047e-10	2.20234e-10	2.88464e-10	3.60211e-10	2.97374e-10	2.20848e-10	1.91278e-10	3.02413e-10	2.37927e-10	3.01528e-10	3.0635e-10	2.2746e-10	2.843e-10	2.19537e-10	3.32533e-10	2.57905e-10	3.76763e-10	2.43328e-10	1.6719e-10	2.73015e-10	2.786e-10	2.51073e-10	2.79519e-10	2.63506e-10	2.73109e-10
1.98887e-11	2.62333e-11	3.3619e-11	1.93526e-11	2.21335e-11	2.87555e-11	3.71902e-11	1.69413e-11	2.0053e-11	2.63088e-11	2.81738e-11	1.84836e-11	2.10235e-11	3.77168e-11	2.00175e-11	2.27767e-11	1.84803e-11	2.99698e-11	2.92896e-11	2.34981e-11	3.23285e-11	2.09407e-11	3.61618e-11	2.04848e-11	2.51109e-11	2.25521e-11	3.18485e-11	2.09045e-11	3.94601e-11	1.77319e-11	2.5581e-11
2.00762e-12	2.21076e-12	2.11417e-12	2.67599e-12	1.62473e-12	2.53631e-12	2.24971e-12	2.28246e-12	2.25139e-12	1.64773e-12	1.98301e-12	2.69886e-12	1.42658e-12	2.16381e-12	2.60082e-12	1.91411e-12	2.24933e-12	2.55935e-12	2.62941e-12	2.37677e-12	2.33315e-12	1.84226e-12	2.8392e-12	2.3404e-12	2.61377e-12	1.72191e-12	2.78086e-12	2.23259e-12	2.43249e-12	1.74491e-12	2.23615e-12
2.61961e-13	2.5259e-13	1.44227e-13	1.73196e-13	2.65458e-13	2.26096e-13	2.71884e-13	1.83181e-13	1.14047e-13	1.66452e-13	2.91372e-13	1.6317e-13	2.16529e-13	3.12853e-13	2.44167e-13	1.51239e-13	2.48146e-13	1.93073e-13	1.44339e-13	1.62055e-13	1.94493e-13	1.71646e-13	2.46917e-13	2.86553e-13	1.98599e-13	2.06881e-13	2.63895e-13	1.59022e-13	3.30908e-13	2.85017e-13	2.17665e-13
1.8229e-14	1.46332e-14	2.28168e-14	1.48795e-14	1.58863e-14	1.29576e-14	1.79419e-14	1.79678e-14	1.29671e-14	2.53455e-14	2.53231e-14	1.38176e-14	1.4339e-14	2.34448e-14	2.61545e-14	2.70724e-14	2.11215e-14	1.85199e-14	1.59189e-14	1.43782e-14	2.57273e-14	1.18335e-14	2.14383e-14	3.196e-14	1.65758e-14	2.05223e-14	2.42564e-14	1.6911e-14	1.46583e-14	2.80579e-14	1.95218e-14
1.40491e-15	1.872e-15	1.98974e-15	1.22543e-15	1.64996e-15	2.0873e-15	2.16333e-15	1.30491e-15	1.6747e-15	1.8908e-15	1.34039e-15	1.69204e-15	1.58397e-15	1.41405e-15	2.79333e-15	1.86111e-15	1.8588e-15	1.22774e-15	1.42584e-15	1.49545e-15	2.00961e-15	1.68129e-15	1.63343e-15	1.6801e-15	1.85442e-15	2.07005e-15	1.94946e-15	2.08836e-15	2.14839e-15	1.98231e-15	1.76844e-15
2.29089e-16	1.96485e-16	2.81757e-16	1.4538e-16	1.81758e-16	1.30084e-16	1.43899e-16	1.13452e-16	1.71514e-16	1.83303e-16	1.43222e-16	1.25807e-16	1.8454e-16	1.92882e-16	2.34759e-16	1.67306e-16	2.84944e-16	3.03056e-16	1.52914e-16	1.43323e-16	1.6377e-16	2.00624e-16	2.28357e-16	1.87254e-16	1.38826e-16	1.61758e-16	2.15699e-16	1.60235e-16	2.29469e-16	2.13069e-16	1.86951e-16
1.8715e-17	1.55777e-17	1.86552e-17	2.17522e-17	1.78682e-17	1.42637e-17	1.88658e-17	1.28223e-17	1.1786e-17	1.18796e-17	1.64906e-17	1.38778e-17	1.7289e-17	2.05922e-17	2.44673e-17	7.15344e-18	1.69687e-17	2.16427e-17	1.68684e-17	1.48648e-17	2.02344e-17	1.19579e-17	2.62469e-17	1.24687e-17	1.5358e-17	1.54376e-17	1.77322e-17	1.65323e-17	2.07424e-17	2.37624e-17	1.70958e-17
2.29644e-18	1.1964e-18	2.04196e-18	2.18566e-18	1.91676e-18	1.04384e-18	1.07035e-18	9.58331e-19	1.45174e-18	1.74867e-18	1.00059e-18	1.26663e-18	9.41443e-19	1.38301e-18	1.50464e-18	1.27698e-18	1.50309e-18	1.44769e-18	1.57383e-18	1.44915e-18	1.69668e-18	1.26752e-18	2.65792e-18	1.76384e-18	1.03835e-18	1.63554e-18	1.82604e-18	2.08484e-18	1.45849e-18	1.41327e-18	1.53666e-18
1.36473e-19	1.54123e-19	1.31638e-19	1.44244e-19	1.10439e-19	9.1583e-20	1.32634e-19	1.15998e-19	1.16657e-19	1.32956e-19	1.05151e-19	8.72507e-20	1.65984e-19	1.33645e-19	2.02176e-19	1.05349e-19	1.2815e-19	1.12181e-19	9.01895e-20	1.82697e-19	1.20859e-19	1.3293e-19	1.7197e-19	1.63117e-19	1.1518e-19	1.65197e-19	1.55394e-19	1.41413e-19	1.16e-19	1.29721e-19	1.33043e-19
2.0931e-20	1.69745e-20	1.11917e-20	1.8523e-20	1.23492e-20	1.2308e-20	1.36729e-20	8.63224e-21	1.09685e-20	1.06104e-20	1.16106e-20	1.29382e-20	1.23693e-20	1.0028e-20	1.96767e-20	1.03326e-20	1.39089e-20	1.11013e-20	9.022e-21	1.54903e-20	1.44536e-20	7.90303e-21	2.21601e-20	1.25412e-20	1.55643e-20	1.46588e-20	1.30721e-20	1.98118e-20	1.34195e-20	1.19426e-20	1.36055e-20
1.79538e-21	1.37405e-21	8.48179e-22	1.4372e-21	8.27682e-22	1.06478e-21	1.33139e-21	1.14102e-21	1.63529e-21	1.36021e-21	9.20022e-22	1.08934e-21	1.76512e-21	1.03813e-21	1.10805e-21	1.04051e-21	1.58608e-21	1.31857e-21	8.81827e-22	9.94569e-22	1.20772e-21	1.02718e-21	2.2346e-21	1.33439e-21	8.95876e-22	9.66876e-22	1.17125e-21	1.35723e-21	1.362e-21	1.32493e-21	1.24798e-21
1.60296e-22	1.13993e-22	7.13637e-23	7.31562e-23	1.0863e-22	1.1434e-22	1.35462e-22	1.27236e-22	8.91288e-23	1.23452e-22	8.85406e-23	9.42116e-23	1.11293e-22	9.48526e-23	1.20767e-22	7.89038e-23	1.13188e-22	1.41287e-22	1.32187e-22	1.43821e-22	1.05489e-22	8.8697e-23	1.50021e-22	7.84514e-23	1.00643e-22	7.54655e-23	8.65053e-23	1.6641e-22	1.18298e-22	1.01667e-22	1.10259e-22
1.297e-23	1.16351e-23	6.99264e-24	9.19238e-24	9.0217e-24	9.86933e-24	1.38866e-23	8.59191e-24	1.23917e-23	1.13752e-23	1.00976e-23	9.08206e-24	1.03048e-23	9.93371e-24	9.48264e-24	1.0168e-23	6.06034e-24	1.31353e-23	7.68588e-24	9.86296e-24	1.18413e-23	1.0647e-23	1.37494e-23	9.49633e-24	7.5267e-24	6.46813e-24	9.70848e-24	1.13968e-23	1.23705e-23	9.1293e-24	1.01358e-23
9.76655e-25	1.19219e-24	1.0976e-24	1.03556e-24	1.07262e-24	1.38395e-24	1.24705e-24	8.81208e-25	8.63533e-25	8.39849e-25	7.2011e-25	5.74671e-25	7.87406e-25	1.2088e-24	8.99747e-25	6.85234e-25	1.10172e-24	1.41198e-24	5.35339e-25	1.25871e-24	9.09746e-25	6.21073e-25	1.37755e-24	1.04643e-24	8.40824e-25	8.94952e-25	7.78721e-25	8.70973e-25	1.63474e-24	9.17861e-25	9.88894e-25
1.16063e-25	6.5426e-26	7.5435e-26	6.06216e-26	8.57922e-26	8.48195e-26	1.07264e-25	9.25034e-26	9.33857e-26	9.60252e-26	7.49019e-26	9.04141e-26	1.12025e-25	1.00017e-25	1.10997e-25	5.04014e-26	8.24907e-26	1.5156e-25	6.00652e-26	9.73761e-26	1.0736e-25	6.23558e-26	1.01422e-25	7.52673e-26	6.98643e-26	8.90612e-26	1.07091e-25	9.27671e-26	1.23888e-25	1.07688e-25	9.14783e-26
1.24112e-26	9.56964e-27	8.21579e-27	8.06816e-27	8.14545e-27	1.18983e-26	8.68214e-27	7.40766e-27	6.60474e-27	7.10806e-27	7.99522e-27	7.9508e-27	7.66205e-27	7.37374e-27	6.7033e-27	8.31094e-27	8.28207e-27	1.02332e-26	6.09948e-27	6.17828e-27	9.21118e-27	7.28989e-27	1.2557e-26	9.83514e-27	6.04448e-27	6.63682e-27	1.01211e-26	9.33363e-27	7.25552e-27	6.72128e-27	8.33021e-27
6.82898e-28	1.08713e-27	6.99468e-28	8.88661e-28	5.35918e-28	6.97223e-28	6.19578e-28	6.85288e-28	6.12466e-28	7.46191e-28	4.37956e-28	7.53167e-28	8.37729e-28	6.22801e-28	9.16452e-28	8.98708e-28	7.25877e-28	1.29006e-27	5.36419e-28	7.06943e-28	7.43669e-28	7.0519e-28	1.54269e-27	5.43161e-28	1.01925e-27	1.09752e-27	7.20999e-28	1.29097e-27	6.21531e-28	8.20389e-28	8.02877e-28
5.64498e-29	1.22824e-28	7.39478e-29	9.00578e-29	9.14209e-29	7.31076e-29	1.15635e-28	7.32769e-29	7.61245e-29	5.62664e-29	5.0391e-29	5.29668e-29	6.21714e-29	5.30066e-29	8.00293e-29	5.17506e-29	5.77183e-29	9.62386e-29	6.21014e-29	5.88554e-29	6.00147e-29	5.43471e-29	1.34288e-28	6.92451e-29	6.11541e-29	4.5594e-29	1.09127e-28	1.07622e-28	1.12247e-28	6.62153e-29	7.58065e-29
8.33033e-30	6.03912e-30	7.27372e-30	8.16471e-30	5.25123e-30	5.56026e-30	1.22705e-29	5.89823e-30	5.33007e-30	5.88773e-30	6.66676e-30	6.20785e-30	6.04287e-30	9.44649e-30	5.20492e-30	4.67045e-30	6.82583e-30	7.72707e-30	5.05647e-30	7.75982e-30	7.61349e-30	5.54407e-30	1.37598e-29	9.5583e-30	9.68236e-30	5.57619e-30	6.13891e-30	6.72922e-30	6.78016e-30	5.56968e-30	7.08555e-30
8.76707e-31	7.74894e-31	5.14662e-31	5.869e-31	4.01452e-31	5.15477e-31	8.3683e-31	4.72488e-31	6.30355e-31	7.79002e-31	4.43085e-31	8.79126e-31	5.95531e-31	8.60359e-31	6.68181e-31	6.25452e-31	5.1248e-31	7.95957e-31	6.20858e-31	4.86847e-31	6.07897e-31	7.25152e-31	5.9604e-31	6.25749e-31	6.91745e-31	5.9058e-31	5.0777e-31	6.02427e-31	7.29801e-31	5.96385e-31	6.3834e-31
4.64097e-32	6.72812e-32	5.69906e-32	5.73227e-32	4.33913e-32	6.22754e-32	5.05957e-32	4.52139e-32	3.76044e-32	6.30716e-32	4.56655e-32	4.29962e-32	5.87252e-32	6.84637e-32	4.983e-32	5.19253e-32	6.30409e-32	7.05223e-32	4.86449e-32	5.91683e-32	9.72156e-32	3.87423e-32	8.63672e-32	7.9118e-32	7.20089e-32	2.58227e-32	6.34808e-32	7.47823e-32	4.9798e-32	4.5425e-32	5.73966e-32
6.81531e-33	6.68949e-33	6.49847e-33	5.90788e-33	5.32872e-33	4.24037e-33	8.46125e-33	3.95847e-33	4.51972e-33	5.06981e-33	4.28132e-33	6.83214e-33	4.48401e-33	7.07526e-33	6.43649e-33	3.15523e-33	4.53131e-33	7.41089e-33	4.70981e-33	5.74324e-33	5.45479e-33	4.35375e-33	9.23393e-33	7.29026e-33	5.30325e-33	4.93841e-33	6.71645e-33	6.2672e-33	5.94357e-33	5.33404e-33	5.76616e-33
7.33195e-34	5.8392e-34	5.08634e-34	4.99325e-34	4.17157e-34	6.61911e-34	6.44877e-34	3.71032e-34	4.42834e-34	5.01418e-34	5.9663e-34	4.97903e-34	5.13826e-34	6.49653e-34	4.06372e-34	5.26874e-34	4.99139e-34	5.02075e-34	3.65047e-34	4.61193e-34	4.74407e-34	3.87081e-34	8.60163e-34	3.90828e-34	2.72154e-34	3.92423e-34	5.87525e-34	8.02951e-34	6.45937e-34	6.62937e-34	5.28647e-34
4.79733e-35	5.04553e-35	3.66316e-35	6.38918e-35	5.58691e-35	3.85564e-35	6.82309e-35	4.40172e-35	5.86622e-35	4.35673e-35	3.34649e-35	3.7949e-35	4.76068e-35	5.25746e-35	3.91461e-35	3.41839e-35	4.86368e-35	6.70372e-35	5.26035e-35	5.21932e-35	5.34812e-35	3.78329e-35	3.90492e-35	5.09396e-35	4.0188e-35	5.06937e-35	4.59695e-35	5.7373e-35	4.47859e-35	4.41016e-35	4.79222e-35
3.86191e-36	5.9377e-36	3.10392e-36	7.03987e-36	2.79845e-36	4.14476e-36	4.72198e-36	3.97064e-36	4.41082e-36	5.74135e-36	3.30938e-36	3.31379e-36	3.02846e-36	4.83272e-36	5.11697e-36	3.55015e-36	3.61946e-36	3.56582e-36	3.33307e-36	4.82593e-36	4.90418e-36	3.54869e-36	5.7993e-36	5.08871e-36	4.40388e-36	2.75702e-36	3.40038e-36	4.32358e-36	4.55895e-36	5.33258e-36	4.27815e-36
4.04537e-37	3.85311e-37	6.04479e-37	4.09721e-37	3.85785e-37	4.53631e-37	7.61217e-37	3.02363e-37	3.73691e-37	3.6101e-37	4.22946e-37	4.13956e-37	3.18504e-37	6.33499e-37	4.74848e-37	4.3755e-37	2.60349e-37	3.91607e-37	2.86696e-37	2.52314e-37	4.04103e-37	3.12485e-37	7.80585e-37	3.94315e-37	2.34541e-37	3.72458e-37	5.40042e-37	4.46731e-37	3.47668e-37	2.66668e-37	4.14454e-37
5.45985e-38	2.9348e-38	4.35473e-38	4.64765e-38	3.3573e-38	4.14031e-38	4.30553e-38	2.40492e-38	2.79276e-38	4.29926e-38	2.32083e-38	2.86691e-38	4.08154e-38	4.91748e-38	4.84275e-38	3.06865e-38	4.35631e-38	4.53842e-38	2.2112e-38	3.55943e-38	4.15238e-38	2.89952e-38	4.63248e-38	3.75915e-38	2.63932e-38	3.93337e-38	2.83156e-38	5.07655e-38	4.23924e-38	3.28591e-38	3.76367e-38
3.69969e-39	5.0114e-39	2.63887e-39	4.26411e-39	4.07681e-39	3.43079e-39	4.40898e-39	2.7838e-39	2.77002e-39	3.2736e-39	2.18612e-39	2.81873e-39	2.57702e-39	3.60584e-39	3.30484e-39	3.16106e-39	3.73905e-39	2.73308e-39	2.28776e-39	3.96858e-39	4.11498e-39	4.17678e-39	4.75515e-39	2.80679e-39	3.14984e-39	4.10347e-39	2.7465e-39	3.2517e-39	5.11539e-39	4.03796e-39	3.49996e-39
4.46495e-40	3.35716e-40	3.38483e-40	3.74906e-40	3.75314e-40	3.65211e-40	2.64319e-40	2.34958e-40	3.91186e-40	3.00446e-40	2.9082e-40	2.61341e-40	3.19798e-40	3.74496e-40	4.33124e-40	2.34924e-40	2.53069e-40	3.99558e-40	1.85778e-40	1.73159e-40	3.0552e-40	3.81937e-40	4.75759e-40	3.09135e-40	3.15676e-40	3.1428e-40	3.25014e-40	4.19786e-40	3.71214e-40	2.89125e-40	3.28685e-40
3.18282e-41	3.04844e-41	2.9363e-41	2.79959e-41	3.91044e-41	4.0477e-41	3.22615e-41	2.18136e-41	2.77928e-41	3.91297e-41	2.69024e-41	2.78467e-41	2.48554e-41	4.37845e-41	2.63721e-41	2.03519e-41	3.19793e-41	5.39196e-41	2.14962e-41	3.24878e-41	3.4595e-41	2.52876e-41	4.90859e-41	1.82632e-41	2.05949e-41	1.94586e-41	2.92277e-41	3.836e-41	2.85968e-41	4.14258e-41	3.11714e-41
3.48194e-42	2.9459e-42	2.1187e-42	2.498e-42	2.66352e-42	3.69476e-42	3.52589e-42	2.17693e-42	2.52795e-42	3.8104e-42	2.01847e-42	2.50969e-42	1.61938e-42	4.35834e-42	3.58758e-42	2.02827e-42	2.54466e-42	2.5477e-42	2.73289e-42	3.05944e-42	2.25718e-42	2.28218e-42	3.8112e-42	1.91611e-42	2.72058e-42	2.50611e-42	1.97026e-42	2.10576e-42	2.96717e-42	2.40189e-42	2.71296e-42
2.79135e-43	3.47667e-43	2.43198e-43	2.39737e-43	2.7058e-43	2.29578e-43	2.95621e-43	1.93112e-43	2.7254e-43	2.27188e-43	1.78302e-43	2.91299e-43	2.46781e-43	3.26518e-43	2.20706e-43	2.52138e-43	2.71126e-43	4.62668e-43	2.37609e-43	2.42217e-43	2.22947e-43	2.37862e-43	4.02063e-43	2.15984e-43	3.05015e-43	1.84896e-43	2.47938e-43	3.33358e-43	4.39166e-43	3.38757e-43	2.7519e-43
2.76804e-44	3.49139e-44	2.93794e-44	1.73511e-44	2.82463e-44	2.3963e-44	2.29353e-44	1.09997e-44	2.65241e-44	1.9473e-44	2.10532e-44	1.71408e-44	2.747e-44	3.07334e-44	2.24878e-44	1.8237e-44	2.5213e-44	3.41049e-44	2.389e-44	1.82369e-44	2.54248e-44	2.2251e-44	3.96455e-44	2.68328e-44	1.6025e-44	1.29838e-44	1.41056e-44	3.44135e-44	2.97797e-44	2.29185e-44	2.41471e-44
2.44647e-45	1.87953e-45	2.27604e-45	2.27468e-45	2.25091e-45	1.9088e-45	2.26644e-45	1.47852e-45	2.16823e-45	2.63292e-45	1.73555e-45	1.82412e-45	1.87311e-45	2.76361e-45	1.91273e-45	2.01794e-45	1.76532e-45	2.16508e-45	1.48372e-45	2.10138e-45	2.10964e-45	2.59192e-45	2.91016e-45	2.71763e-45	1.72525e-45	1.88981e-45	1.97451e-45	2.49305e-45	1.6571e-45	2.49587e-45	2.12633e-45
2.15184e-46	2.28055e-46	1.54497e-46	2.8268e-46	1.73038e-46	2.56266e-46	2.48225e-46	2.26373e-46	1.82121e-46	2.45726e-46	1.77002e-46	2.1527e-46	1.53894e-46	1.94379e-46	2.72218e-46	1.15784e-46	2.17356e-46	3.0579e-46	1.16392e-46	1.90004e-46	2.341e-46	1.87603e-46	2.25703e-46	2.77791e-46	1.64295e-46	2.12559e-46	1.88606e-46	1.45164e-46	2.56076e-46	2.44847e-46	2.10233e-46
2.38424e-47	2.12713e-47	1.51266e-47	1.65848e-47	2.64625e-47	2.35125e-47	1.45812e-47	1.51708e-47	1.82979e-47	1.95884e-47	1.86645e-47	2.71252e-47	1.26695e-47	3.25505e-47	2.10848e-47	1.98208e-47	2.27232e-47	1.73904e-47	1.56909e-47	2.24031e-47	2.09607e-47	1.75633e-47	3.56421e-47	2.20672e-47	1.82257e-47	8.68162e-48	1.73491e-47	1.81359e-47	1.73736e-47	2.15623e-47	2.00708e-47
1.23611e-48	1.32984e-48	2.0396e-48	2.22924e-48	1.7143e-48	1.93821e-48	1.97848e-48	1.75944e-48	2.57452e-48	1.81974e-48	9.06844e-49	1.79894e-48	1.26507e-48	2.85654e-48	1.88419e-48	1.13389e-48	3.10473e-48	2.66477e-48	1.02606e-48	1.80169e-48	2.25393e-48	1.77404e-48	2.33734e-48	1.32436e-48	1.42086e-48	1.14873e-48	1.74709e-48	1.40362e-48	2.10939e-48	2.24961e-48	1.82771e-48
2.36917e-49	1.72134e-49	1.63206e-49	1.54187e-49	1.98926e-49	1.87494e-49	2.25928e-49	1.60463e-49	1.34333e-49	1.87985e-49	1.12146e-49	1.46698e-49	1.07065e-49	3.00848e-49	1.61439e-49	1.52088e-49	1.35433e-49	1.99295e-49	1.22886e-49	1.36746e-49	1.8115e-49	1.49704e-49	2.29343e-49	1.8409e-49	1.37115e-49	1.14924e-49	1.39509e-49	1.80752e-49	1.97802e-49	2.51656e-49	1.72076e-49
1.92482e-50	1.25925e-50	1.58928e-50	1.76266e-50	1.07579e-50	1.66188e-50	1.43782e-50	1.1443e-50	1.9429e-50	9.48059e-51	1.13697e-50	1.23017e-50	7.86365e-51	1.37772e-50	1.15063e-50	9.70185e-51	1.37679e-50	1.99995e-50	7.68471e-51	1.33331e-50	2.20189e-50	1.15531e-50	2.60412e-50	1.53017e-50	1.22483e-50	1.18649e-50	1.37073e-50	1.83099e-50	1.83926e-50	1.7891e-50	1.45367e-50
1.04027e-51	1.84916e-51	1.08531e-51	8.41732e-52	1.76045e-51	1.57837e-51	2.06581e-51	1.24964e-51	1.62945e-51	1.27509e-51	9.54236e-52	1.8306e-51	8.18963e-52	2.55561e-51	1.4206e-51	1.43448e-51	1.54303e-51	1.18598e-51	1.12498e-51	1.08395e-51	2.04895e-51	1.57166e-51	1.70153e-51	1.19126e-51	1.13597e-51	8.20757e-52	1.40904e-51	1.29312e-51	1.89028e-51	1.90909e-51	1.44331e-51
9.92329e-53	1.39315e-52	1.35616e-52	1.56372e-52	1.46039e-52	1.78401e-52	1.38613e-52	1.78234e-52	1.56138e-52	1.492e-52	7.52619e-53	2.10205e-52	5.54324e-53	1.6161e-52	1.62985e-52	8.78164e-53	1.34836e-52	2.15588e-52	1.20839e-52	1.28073e-52	1.5408e-52	1.42251e-52	1.70457e-52	1.65611e-52	1.18612e-52	1.03674e-52	1.33094e-52	1.3733e-52	1.49811e-52	2.11598e-52	1.43877e-52
1.44587e-53	1.26054e-53	1.36577e-53	8.10839e-54	9.47808e-54	9.50128e-54	1.27124e-53	1.15706e-53	1.34231e-53	1.82955e-53	7.03952e-54	1.53605e-53	9.47879e-54	2.20429e-53	1.10103e-53	9.42752e-54	1.30985e-53	1.45343e-53	8.64338e-54	9.99478e-54	1.53414e-53	1.32468e-53	1.55276e-53	1.12558e-53	1.22279e-53	8.56982e-54	1.15346e-53	1.46122e-53	1.38051e-53	1.78121e-53	1.26125e-53
1.14833e-54	1.14755e-54	1.26737e-54	8.73327e-55	1.19724e-54	1.11464e-54	2.02027e-54	9.8536e-55	9.90397e-55	1.67973e-54	7.55156e-55	1.26987e-54	8.79875e-55	1.62421e-54	1.69426e-54	1.0904e-54	1.37318e-54	1.42238e-54	1.02292e-54	7.80232e-55	1.78419e-54	1.297e-54	2.42402e-54	1.39994e-54	5.03216e-55	6.02503e-55	1.21641e-54	1.11749e-54	1.32757e-54	1.20825e-54	1.24058e-54
1.25618e-55	7.54755e-56	1.20518e-55	1.42155e-55	9.95754e-56	1.38058e-55	1.5754e-55	6.98583e-56	9.08472e-56	1.26957e-55	9.65108e-56	1.40383e-55	1.16748e-55	1.63913e-55	7.52356e-56	8.05985e-56	1.46061e-55	1.06013e-55	4.8036e-56	1.40344e-55	1.23247e-55	1.08978e-55	1.27033e-55	1.4937e-55	8.66587e-56	7.08854e-56	9.8255e-56	1.34828e-55	1.03044e-55	1.32015e-55	1.13159e-55
9.85562e-57	7.61301e-57	7.37026e-57	1.08433e-56	1.10516e-56	8.48308e-57	1.30403e-56	1.10198e-56	1.59367e-56	8.03955e-57	8.77166e-57	9.61809e-57	7.78631e-57	1.01734e-56	9.62744e-57	1.21322e-56	9.7016e-57	9.86641e-57	7.89102e-57	7.32435e-57	1.13096e-56	1.14445e-56	1.38382e-56	1.22344e-56	1.07003e-56	5.77615e-57	1.19946e-56	1.08961e-56	1.36666e-56	1.47871e-56	1.04264e-56
1.13573e-57	8.22464e-58	7.5703e-58	8.60732e-58	1.19005e-57	6.89068e-58	1.18973e-57	1.01639e-57	1.06823e-57	9.2542e-58	8.71903e-58	8.80827e-58	8.7787e-58	1.11938e-57	5.87717e-58	7.33039e-58	9.23824e-58	6.62492e-58	6.09657e-58	1.11974e-57	1.37936e-57	7.55833e-58	1.18447e-57	1.03429e-57	5.23397e-58	5.36682e-58	8.3489e-58	8.40993e-58	1.00821e-57	1.51258e-57	9.21733e-58
1.21995e-58	1.07556e-58	1.02992e-58	6.6015e-59	9.89673e-59	8.76358e-59	9.66851e-59	8.32054e-59	8.16321e-59	1.01842e-58	6.65285e-59	7.89601e-59	8.41063e-59	1.29787e-58	1.03021e-58	3.95087e-59	1.28885e-58	8.99835e-59	7.98848e-59	5.32477e-59	1.52783e-58	1.04559e-58	1.37502e-58	1.13552e-58	8.91977e-59	5.9769e-59	9.62116e-59	8.57715e-59	1.15683e-58	9.67378e-59	9.51403e-59
1.20592e-59	1.00501e-59	5.73965e-60	5.11569e-60	9.69105e-60	9.97332e-60	8.05733e-60	5.90283e-60	9.07747e-60	8.09005e-60	7.21278e-60	1.01861e-59	7.97913e-60	7.27958e-60	7.32148e-60	6.27676e-60	6.99395e-60	7.58949e-60	6.41546e-60	5.80088e-60	7.15113e-60	1.42414e-59	8.16309e-60	8.58848e-60	7.17707e-60	8.20478e-60	6.81697e-60	7.29489e-60	6.61201e-60	1.06786e-59	8.05803e-60
1.03789e-60	5.72747e-61	4.72774e-61	8.69818e-61	5.5143e-61	8.04622e-61	7.27714e-61	4.99093e-61	5.74746e-61	7.22256e-61	3.60512e-61	7.87881e-61	5.78603e-61	1.08411e-60	7.07092e-61	5.30726e-61	7.25037e-61	5.89047e-61	4.2052e-61	7.22747e-61	1.2588e-60	8.73566e-61	5.55471e-61	8.36931e-61	4.92032e-61	7.12768e-61	8.09706e-61	8.83538e-61	9.65985e-61	9.65107e-61	7.23109e-61
1.00453e-61	8.55853e-62	7.41143e-62	7.32456e-62	9.59126e-62	7.03347e-62	8.54067e-62	4.58349e-62	6.84037e-62	6.64989e-62	4.00192e-62	1.01957e-61	5.33764e-62	1.01362e-61	9.25793e-62	5.71733e-62	9.28639e-62	7.95306e-62	6.50023e-62	8.24441e-62	8.46704e-62	7.69353e-62	1.08818e-61	7.36024e-62	5.04203e-62	7.32382e-62	7.40105e-62	8.58375e-62	6.63857e-62	8.77574e-62	7.71258e-62
7.44548e-63	5.95301e-63	4.06601e-63	7.09576e-63	7.01585e-63	6.74178e-63	7.92348e-63	4.89966e-63	6.07736e-63	7.88998e-63	3.46091e-63	7.48136e-63	5.91876e-63	8.31903e-63	6.84911e-63	5.55303e-63	8.24226e-63	7.70725e-63	6.05598e-63	7.91532e-63	7.34667e-63	4.85065e-63	9.17389e-63	6.24737e-63	4.39323e-63	3.7042e-63	5.06531e-63	7.15485e-63	8.49029e-63	5.42292e-63	6.48202e-63
7.73211e-64	6.70666e-64	6.75094e-64	6.20121e-64	9.68633e-64	6.776e-64	7.12981e-64	4.57154e-64	5.004e-64	5.75643e-64	4.62667e-64	5.64485e-64	3.40083e-64	8.61978e-64	5.15648e-64	5.20581e-64	6.03264e-64	7.38475e-64	4.8842e-64	8.06304e-64	7.56728e-64	4.67389e-64	7.57619e-64	8.38186e-64	3.98453e-64	5.58137e-64	6.98814e-64	6.12687e-64	8.78401e-64	5.0036e-64	6.33339e-64
6.99145e-65	7.06743e-65	6.78813e-65	5.03954e-65	6.03539e-65	7.07052e-65	6.6855e-65	6.95502e-65	5.28641e-65	5.78008e-65	3.85173e-65	5.83711e-65	4.67265e-65	1.02493e-64	4.65976e-65	3.42733e-65	3.96258e-65	6.4316e-65	4.86709e-65	5.22606e-65	6.90167e-65	7.49999e-65	8.94915e-65	6.54693e-65	4.34453e-65	4.95976e-65	7.09457e-65	5.80653e-65	5.83681e-65	7.81085e-65	6.08785e-65
5.92283e-66	7.64444e-66	5.53926e-66	5.49303e-66	5.4324e-66	6.4474e-66	7.93671e-66	4.94072e-66	4.68193e-66	5.1973e-66	3.4572e-66	6.87589e-66	3.93009e-66	7.22769e-66	4.07857e-66	3.31093e-66	6.94831e-66	5.20593e-66	3.53858e-66	5.03042e-66	4.7183e-66	4.29328e-66	4.4948e-66	6.0894e-66	4.12244e-66	4.62756e-66	4.51893e-66	5.3401e-66	4.22711e-66	7.53467e-66	5.29354e-66
6.04322e-67	5.16572e-67	3.32122e-67	4.38122e-67	7.9024e-67	6.82046e-67	5.89588e-67	4.10949e-67	3.2343e-67	4.95739e-67	3.54944e-67	6.41309e-67	4.45245e-67	4.72539e-67	5.24375e-67	4.55351e-67	4.00959e-67	6.92226e-67	2.64828e-67	3.02248e-67	4.7873e-67	4.34751e-67	5.43778e-67	5.59976e-67	5.00121e-67	3.31077e-67	8.25172e-67	5.19295e-67	3.71832e-67	6.5076e-67	4.98421e-67
5.58846e-68	6.69625e-68	4.86173e-68	3.94789e-68	4.08863e-68	6.93171e-68	5.53062e-68	4.46124e-68	4.17303e-68	4.15584e-68	4.55135e-68	5.58394e-68	3.69563e-68	8.96714e-68	5.32974e-68	3.33193e-68	3.82042e-68	6.58038e-68	3.82872e-68	3.73723e-68	5.45964e-68	4.34971e-68	6.15751e-68	7.38328e-68	3.29166e-68	4.59784e-68	6.83372e-68	5.3724e-68	6.72614e-68	3.72536e-68	5.1253e-68
6.51799e-69	3.61154e-69	3.04952e-69	3.87061e-69	5.58591e-69	4.92789e-69	4.91174e-69	4.00118e-69	4.51749e-69	4.75089e-69	2.96887e-69	5.82567e-69	2.30812e-69	7.31329e-69	2.83196e-69	3.43685e-69	4.06859e-69	5.0002e-69	3.26561e-69	4.85533e-69	4.28127e-69	4.24897e-69	6.15671e-69	3.69395e-69	3.71107e-69	2.24016e-69	6.59757e-69	5.09215e-69	4.68914e-69	5.18253e-69	4.45043e-69
4.47759e-70	3.03597e-70	3.52825e-70	4.99564e-70	3.39833e-70	5.85099e-70	5.71405e-70	2.57316e-70	3.95877e-70	3.84583e-70	3.3164e-70	4.96321e-70	2.77229e-70	6.62061e-70	3.08561e-70	3.23513e-70	4.56568e-70	5.73305e-70	3.72283e-70	4.64434e-70	6.60549e-70	3.65507e-70	3.80933e-70	2.80543e-70	3.68941e-70	3.25433e-70	5.42722e-70	3.99865e-70	6.71721e-70	5.43744e-70	4.31458e-70
3.87197e-71	3.72883e-71	4.05698e-71	3.83342e-71	4.15518e-71	5.25997e-71	5.46348e-71	2.53954e-71	3.80421e-71	4.97593e-71	2.89118e-71	4.15959e-71	3.14833e-71	3.41873e-71	6.20881e-71	2.37799e-71	3.6238e-71	5.21494e-71	1.57055e-71	5.59067e-71	2.99637e-71	4.33595e-71	4.85335e-71	4.55342e-71	2.41052e-71	3.2811e-71	5.03301e-71	5.8443e-71	3.36205e-71	3.73893e-71	4.0101e-71
4.60701e-72	3.37403e-72	3.05861e-72	3.5989e-72	3.74174e-72	3.3598e-72	4.03498e-72	3.04163e-72	3.50033e-72	4.96186e-72	3.20472e-72	3.99661e-72	2.48917e-72	4.24817e-72	4.64142e-72	2.30792e-72	3.73012e-72	6.29721e-72	2.19517e-72	2.41265e-72	3.82173e-72	3.8293e-72	4.10415e-72	3.39343e-72	2.72056e-72	2.59558e-72	2.80079e-72	5.09637e-72	4.82557e-72	4.83931e-72	3.69429e-72
3.7566e-73	3.37462e-73	3.9262e-73	4.32269e-73	3.63879e-73	3.72708e-73	2.79223e-73	3.44991e-73	3.73259e-73	3.18174e-73	4.3827e-73	3.22841e-73	1.99825e-73	5.68376e-73	2.83393e-73	2.54486e-73	3.33665e-73	2.99053e-73	1.60384e-73	3.5106e-73	4.3011e-73	3.15544e-73	3.66721e-73	2.53612e-73	2.64068e-73	3.32852e-73	3.41995e-73	2.55684e-73	3.70404e-73	2.43945e-73	3.32551e-73
3.87451e-74	3.29658e-74	2.35887e-74	3.31964e-74	3.43572e-74	3.86157e-74	3.7671e-74	2.52877e-74	2.80094e-74	2.44945e-74	3.17012e-74	3.06038e-74	2.17849e-74	4.17882e-74	2.34718e-74	2.3048e-74	3.41516e-74	3.34444e-74	1.68997e-74	3.67696e-74	3.40957e-74	3.03922e-74	3.10023e-74	2.39101e-74	2.78144e-74	1.26803e-74	4.56957e-74	2.89106e-74	3.3224e-74	3.47081e-74	3.04343e-74
2.99569e-75	4.86832e-75	2.32974e-75	2.6236e-75	4.43114e-75	4.21498e-75	2.3822e-75	2.61603e-75	3.10942e-75	3.02458e-75	2.19681e-75	2.66621e-75	1.90701e-75	3.67128e-75	2.02459e-75	2.60442e-75	2.87831e-75	3.45788e-75	1.34045e-75	3.04924e-75	3.43099e-75	2.73489e-75	3.57195e-75	2.41214e-75	3.34003e-75	2.576e-75	3.40448e-75	3.84101e-75	3.74584e-75	3.51606e-75	3.03218e-75
3.29096e-76	2.80336e-76	2.33892e-76	2.81012e-76	3.27373e-76	2.98196e-76	3.15765e-76	2.91281e-76	2.80784e-76	2.91342e-76	1.66381e-76	2.95037e-76	2.50991e-76	3.83064e-76	2.1634e-76	1.84965e-76	2.81173e-76	2.98728e-76	1.40047e-76	2.98896e-76	3.10063e-76	3.7769e-76	3.03083e-76	2.71468e-76	2.3262e-76	1.82515e-76	4.21146e-76	5.03841e-76	2.81708e-76	3.55794e-76	2.89488e-76
2.56095e-77	8.8443e-78	1.61697e-77	1.91883e-77	3.29352e-77	3.1695e-77	2.08086e-77	2.94524e-77	1.53656e-77	3.3872e-77	1.85608e-77	2.06483e-77	1.86135e-77	3.35954e-77	2.06175e-77	1.95156e-77	2.92048e-77	2.55242e-77	1.37427e-77	2.03623e-77	3.26155e-77	3.32685e-77	2.8395e-77	3.80582e-77	1.94611e-77	2.1809e-77	3.21555e-77	3.03642e-77	3.23725e-77	2.26017e-77	2.48476e-77
2.36365e-78	1.39676e-78	2.06102e-78	1.9728e-78	2.35028e-78	3.18354e-78	1.81117e-78	2.50361e-78	1.85075e-78	2.39691e-78	1.55262e-78	1.85756e-78	2.38008e-78	2.48813e-78	2.52199e-78	2.01834e-78	2.19223e-78	3.19148e-78	1.53812e-78	2.36083e-78	3.48344e-78	2.51915e-78	2.57219e-78	2.71714e-78	2.6034e-78	1.30409e-78	2.41361e-78	3.04887e-78	2.28575e-78	2.85057e-78	2.32634e-78
2.46918e-79	2.00357e-79	2.07684e-79	2.64592e-79	1.94381e-79	1.17669e-79	1.62209e-79	2.48811e-79	2.0224e-79	2.01285e-79	1.84086e-79	2.05198e-79	1.44436e-79	3.68501e-79	1.40758e-79	2.22819e-79	2.44082e-79	2.9675e-79	9.2909e-80	1.95931e-79	2.57195e-79	2.24489e-79	2.10599e-79	1.91179e-79	1.49124e-79	9.25087e-80	1.4064e-79	2.9149e-79	2.90929e-79	2.35754e-79	2.07517e-79
2.21424e-80	2.42195e-80	1.15934e-80	1.86347e-80	2.70786e-80	2.33439e-80	1.60032e-80	2.16184e-80	2.35656e-80	3.01377e-80	2.18943e-80	3.24692e-80	1.99762e-80	2.97902e-80	2.3226e-80	1.57595e-80	1.45391e-80	2.45598e-80	1.33111e-80	2.32438e-80	2.91021e-80	1.78496e-80	2.62886e-80	2.81966e-80	2.00061e-80	1.45777e-80	2.2022e-80	1.95297e-80	2.45176e-80	1.55112e-80	2.18236e-80
2.42339e-81	2.56137e-81	7.98944e-82	2.15529e-81	2.59753e-81	1.90916e-81	1.63955e-81	2.26967e-81	1.94431e-81	1.93992e-81	1.63337e-81	2.15928e-81	1.62549e-81	3.38033e-81	2.17473e-81	1.48834e-81	1.76814e-81	1.89662e-81	1.62309e-81	1.62612e-81	2.41296e-81	2.43063e-81	2.01098e-81	1.9017e-81	1.2944e-81	1.48293e-81	2.07545e-81	2.35264e-81	1.8331e-81	2.5905e-81	2e-81
2.02705e-82	1.69006e-82	1.34645e-82	1.90894e-82	2.16388e-82	2.02555e-82	2.16564e-82	2.11334e-82	2.54171e-82	2.28035e-82	1.89785e-82	2.12732e-82	1.05295e-82	1.91447e-82	1.32021e-82	1.48567e-82	1.5107e-82	1.71737e-82	8.61313e-83	1.38903e-82	2.4215e-82	1.87584e-82	1.85521e-82	1.34764e-82	1.42935e-82	1.05209e-82	2.48578e-82	2.80333e-82	1.62781e-82	2.24805e-82	1.82288e-82
2.03165e-83	2.13225e-83	1.39926e-83	1.36127e-83	1.20128e-83	1.53293e-83	1.46165e-83	1.96849e-83	1.55929e-83	1.78893e-83	1.66613e-83	1.18343e-83	1.35167e-83	2.73645e-83	1.93433e-83	1.62868e-83	1.6623e-83	1.94583e-83	9.5505e-84	2.25923e-83	2.22478e-83	1.61583e-83	1.54395e-83	1.76066e-83	1.31696e-83	9.11246e-84	1.92452e-83	1.97417e-83	1.95284e-83	1.97348e-83	1.69862e-83
1.70191e-84	1.2522e-84	9.68992e-85	1.45348e-84	1.38504e-84	1.64495e-84	1.83278e-84	9.06365e-85	1.66689e-84	1.77349e-84	1.00001e-84	2.26483e-84	1.12745e-84	1.83016e-84	9.20399e-85	1.13452e-84	1.5532e-84	1.4689e-84	9.81469e-85	1.19688e-84	1.9246e-84	1.45525e-84	1.69207e-84	1.43052e-84	2.08151e-84	6.67999e-85	1.31745e-84	2.0025e-84	1.96462e-84	1.51811e-84	1.47062e-84
1.22363e-85	1.17922e-85	1.12105e-85	1.03667e-85	1.23799e-85	1.53834e-85	1.71316e-85	1.32501e-85	1.53639e-85	1.77456e-85	1.37411e-85	2.16011e-85	7.75121e-86	1.56706e-85	1.44442e-85	1.04991e-85	1.26472e-85	1.28766e-85	1.17086e-85	1.86281e-85	1.59736e-85	1.57936e-85	1.98206e-85	1.476e-85	1.66082e-85	1.01658e-85	1.85416e-85	2.06052e-85	1.51475e-85	1.52106e-85	1.46352e-85
1.1446e-86	1.00341e-86	8.10471e-87	9.85466e-87	1.31784e-86	1.85065e-86	1.41481e-86	1.24774e-86	1.75665e-86	1.29993e-86	1.06459e-86	1.64946e-86	1.31276e-86	1.98111e-86	7.00581e-87	1.13591e-86	1.43264e-86	1.09635e-86	7.10347e-87	1.1623e-86	1.66258e-86	1.01122e-86	1.20153e-86	1.05759e-86	1.15383e-86	9.69309e-87	1.57187e-86	8.02334e-87	1.24628e-86	1.73873e-86	1.24976e-86
1.18151e-87	1.26534e-87	9.25869e-88	8.13091e-88	2.0085e-87	1.32201e-87	1.75419e-87	1.03888e-87	1.29073e-87	1.71216e-87	7.81469e-88	1.20133e-87	1.14694e-87	1.66004e-87	1.11784e-87	1.04327e-87	9.14399e-88	1.51306e-87	9.48426e-88	8.64911e-88	1.28326e-87	7.60946e-88	1.58752e-87	1.37555e-87	9.31889e-88	9.76506e-88	9.77409e-88	1.61702e-87	1.53002e-87	1.24149e-87	1.22619e-87
1.05591e-88	1.09512e-88	9.3527e-89	7.98237e-89	9.06557e-89	1.78556e-88	1.34351e-88	8.11778e-89	1.31503e-88	9.78631e-89	8.28614e-89	1.43485e-88	1.4715e-88	1.78335e-88	1.40624e-88	1.1412e-88	1.29781e-88	1.44038e-88	7.58018e-89	9.94567e-89	1.31865e-88	1.11814e-88	1.65945e-88	9.80386e-89	7.63856e-89	8.00095e-89	8.70963e-89	1.57621e-88	1.3206e-88	1.06934e-88	1.16866e-88
1.00577e-89	1.00078e-89	6.49923e-90	6.28193e-90	8.35366e-90	1.84878e-89	1.32684e-89	1.16951e-89	1.21699e-89	1.29373e-89	7.15372e-90	1.85533e-89	5.33915e-90	1.36004e-89	8.52982e-90	1.0863e-89	9.3812e-90	1.14699e-89	6.12531e-90	8.09003e-90	1.01681e-89	9.41533e-90	8.75679e-90	1.31601e-89	9.24119e-90	6.87699e-90	1.6047e-89	1.18473e-89	9.84114e-90	1.16985e-89	1.05306e-89
7.41984e-91	7.21455e-91	6.11893e-91	9.80322e-91	5.53729e-91	1.52882e-90	1.01357e-90	9.05995e-91	8.46428e-91	1.04796e-90	7.58481e-91	7.54882e-91	7.95757e-91	1.17514e-90	9.10013e-91	8.61827e-91	8.94933e-91	1.04198e-90	8.2009e-91	1.05405e-90	1.28854e-90	1.0136e-90	1.27404e-90	1.09518e-90	7.37758e-91	5.11676e-91	1.00268e-90	7.96803e-91	1.11117e-90	8.74589e-91	9.24179e-91
6.16167e-92	8.85641e-92	7.73458e-92	6.63461e-92	9.54587e-92	1.00771e-91	1.07758e-91	6.69846e-92	6.10546e-92	9.38759e-92	7.39473e-92	9.90412e-92	3.88781e-92	9.48264e-92	8.7766e-92	9.29526e-92	8.66472e-92	1.19119e-91	6.68637e-92	9.35617e-92	9.62733e-92	1.06071e-91	1.19918e-91	8.09719e-92	8.46052e-92	5.6124e-92	1.37246e-91	1.03741e-91	1.13153e-91	9.70116e-92	8.89498e-92
5.81649e-93	6.67589e-93	6.36431e-93	6.387e-93	1.11475e-92	1.19307e-92	8.47483e-93	8.85343e-93	9.60175e-93	1.12522e-92	8.14336e-93	1.00697e-92	5.93344e-93	6.25754e-93	7.39583e-93	8.98585e-93	7.5723e-93	8.91786e-93	7.1102e-93	9.36638e-93	1.05278e-92	8.8954e-93	1.01132e-92	1.16946e-92	7.87904e-93	5.29502e-93	7.10856e-93	7.44415e-93	9.04457e-93	1.03477e-92	8.48688e-93
5.79796e-94	7.9934e-94	6.3274e-94	8.70096e-94	5.8373e-94	1.07786e-93	7.80047e-94	8.0558e-94	5.13202e-94	9.57421e-94	6.87036e-94	1.01137e-93	6.00263e-94	9.76527e-94	7.47941e-94	6.97171e-94	5.61174e-94	9.75445e-94	5.71687e-94	7.37784e-94	8.24952e-94	1.27581e-93	9.1008e-94	8.84865e-94	1.07624e-93	4.54499e-94	1.39322e-93	9.83021e-94	8.92301e-94	7.251e-94	8.19543e-94
6.09881e-95	8.59131e-95	5.16469e-95	8.30719e-95	7.70466e-95	6.54268e-95	8.33454e-95	8.30941e-95	6.27278e-95	9.05718e-95	4.32811e-95	7.33501e-95	6.15668e-95	1.15997e-94	5.86087e-95	5.27126e-95	7.5703e-95	5.08552e-95	3.90286e-95	7.04055e-95	8.5981e-95	9.09384e-95	1.02233e-94	6.7311e-95	7.38241e-95	4.15331e-95	1.08963e-94	7.41698e-95	1.07951e-94	8.60955e-95	7.41447e-95
7.10074e-96	7.94984e-96	5.18476e-96	4.74542e-96	5.9743e-96	8.64172e-96	1.04387e-95	5.68228e-96	6.29775e-96	9.4932e-96	4.52232e-96	8.13473e-96	4.93425e-96	1.00923e-95	5.30858e-96	7.99081e-96	7.23373e-96	6.6523e-96	3.71374e-96	8.99731e-96	9.85964e-96	6.71902e-96	1.05114e-95	7.94323e-96	4.36941e-96	4.55356e-96	1.28369e-95	9.89515e-96	6.6942e-96	5.53476e-96	7.26687e-96
5.40146e-97	6.35009e-97	4.00745e-97	6.42085e-97	6.84073e-97	8.80751e-97	7.56006e-97	5.87269e-97	6.62144e-97	1.10191e-96	6.41338e-97	1.04452e-96	5.77281e-97	8.02508e-97	6.3178e-97	7.23261e-97	5.47857e-97	9.33668e-97	6.27707e-97	6.87553e-97	7.63367e-97	7.28756e-97	9.1593e-97	6.25079e-97	4.94354e-97	5.29054e-97	9.33166e-97	5.42371e-97	7.51713e-97	4.20905e-97	6.93743e-97
4.97574e-98	4.50617e-98	3.54981e-98	5.6568e-98	8.81671e-98	5.54928e-98	5.37547e-98	6.71201e-98	5.88647e-98	7.26445e-98	5.92499e-98	6.44658e-98	4.25467e-98	7.79552e-98	6.0785e-98	7.72188e-98	6.54349e-98	7.09189e-98	5.06673e-98	5.93097e-98	6.48131e-98	8.42193e-98	8.54325e-98	8.16021e-98	4.79355e-98	3.32906e-98	8.52573e-98	7.30596e-98	8.04915e-98	5.26265e-98	6.33403e-98
4.55766e-99	6.90089e-99	2.88248e-99	4.62662e-99	6.96865e-99	8.04451e-99	5.70112e-99	5.61817e-99	5.38816e-99	4.0639e-99	3.95674e-99	8.60186e-99	3.44248e-99	6.87362e-99	5.32371e-99	7.12584e-99	5.53723e-99	4.63848e-99	4.26621e-99	5.98047e-99	5.95425e-99	5.41319e-99	7.16173e-99	3.87428e-99	3.8149e-99	4.12419e-99	6.2801e-99	7.12903e-99	6.07166e-99	5.83448e-99	5.53855e-99
4.64296e-100	5.11094e-100	4.56359e-100	4.0082e-100	4.40881e-100	5.43272e-100	6.61652e-100	4.57228e-100	6.70568e-100	7.16823e-100	5.09614e-100	5.19491e-100	3.93298e-100	6.51831e-100	4.70481e-100	5.51295e-100	5.58104e-100	5.36965e-100	5.12964e-100	6.02852e-100	4.19619e-100	6.1392e-100	5.07047e-100	6.39797e-100	2.5779e-100	3.09975e-100	8.8123e-100	5.93475e-100	5.87208e-100	5.31598e-100	5.32385e-100
3.99971e-101	2.68194e-101	3.0725e-101	4.96479e-101	4.63881e-101	7.36421e-101	4.64311e-101	4.27342e-101	6.97078e-101	5.33136e-101	4.38664e-101	6.88505e-101	2.95225e-101	5.84187e-101	4.53189e-101	4.05275e-101	6.71062e-101	6.15724e-101	3.33677e-101	5.36455e-101	5.9025e-101	5.87972e-101	5.88195e-101	4.75922e-101	2.43997e-101	2.65482e-101	3.40177e-101	5.76261e-101	4.71019e-101	5.19625e-101	4.82498e-101
3.26938e-102	4.05022e-102	3.7395e-102	5.45178e-102	4.47559e-102	4.85989e-102	4.51874e-102	5.6571e-102	4.34261e-102	6.63349e-102	3.16193e-102	3.95244e-102	3.28036e-102	6.4928e-102	3.02966e-102	4.6338e-102	4.47481e-102	6.72048e-102	2.89301e-102	4.7841e-102	4.89962e-102	6.06017e-102	7.08881e-102	7.14029e-102	5.61802e-102	3.84356e-102	3.49158e-102	4.94626e-102	5.30263e-102	5.35696e-102	4.80565e-102
3.58374e-103	5.52572e-103	2.87042e-103	2.87974e-103	4.6142e-103	6.30928e-103	3.46364e-103	4.40226e-103	4.40814e-103	4.92196e-103	3.42474e-103	5.99593e-103	3.65073e-103	3.95546e-103	3.56987e-103	3.26867e-103	5.09813e-103	4.35938e-103	2.93394e-103	3.36977e-103	4.53211e-103	4.94581e-103	4.43178e-103	3.80342e-103	3.7826e-103	1.66743e-103	6.49945e-103	3.72474e-103	4.58737e-103	4.195e-103	4.15918e-103
4.40431e-104	3.96898e-104	2.90622e-104	3.05413e-104	3.2492e-104	5.29556e-104	4.09825e-104	2.55068e-104	3.0055e-104	4.99703e-104	3.58193e-104	3.14047e-104	1.85005e-104	4.75011e-104	5.24513e-104	2.85577e-104	3.66568e-104	4.50214e-104	2.82996e-104	3.65373e-104	3.75108e-104	6.24113e-104	5.35961e-104	3.95066e-104	3.12532e-104	3.25994e-104	6.79325e-104	4.97455e-104	3.55248e-104	4.15148e-104	3.95881e-104
2.67973e-105	2.10326e-105	1.70895e-105	3.12723e-105	3.16375e-105	5.07083e-105	3.06506e-105	3.72396e-105	3.77681e-105	3.10648e-105	2.38343e-105	4.75893e-105	2.46776e-105	4.7727e-105	3.01302e-105	2.7342e-105	5.09156e-105	3.69879e-105	2.55662e-105	3.74771e-105	5.01695e-105	5.1006e-105	6.1769e-105	4.44075e-105	2.92774e-105	3.2381e-105	6.03298e-105	3.85665e-105	3.64243e-105	3.10234e-105	3.67621e-105
2.34833e-106	2.65968e-106	2.19101e-106	3.64156e-106	3.0321e-106	4.24886e-106	3.3441e-106	3.42793e-106	2.6459e-106	4.08565e-106	3.50665e-106	4.06176e-106	3.08124e-106	4.54605e-106	4.62873e-106	2.77098e-106	2.80468e-106	3.73948e-106	2.6363e-106	3.40016e-106	3.93789e-106	4.81799e-106	3.77408e-106	3.15145e-106	2.86487e-106	2.88789e-106	6.65454e-106	4.17155e-106	4.49679e-106	4.50736e-106	3.60219e-106
3.41766e-107	3.60241e-107	2.82606e-107	3.10217e-107	1.70703e-107	4.3452e-107	4.15621e-107	3.05901e-107	2.10684e-107	5.51664e-107	3.4694e-107	4.39008e-107	2.13189e-107	2.47279e-107	2.96126e-107	3.08265e-107	3.56279e-107	5.68091e-107	2.29291e-107	1.85938e-107	3.36719e-107	3.39836e-107	5.0651e-107	3.52489e-107	2.95305e-107	2.32568e-107	4.61531e-107	2.57318e-107	3.51961e-107	2.08006e-107	3.30552e-107
2.95641e-108	1.85873e-108	1.83586e-108	3.00567e-108	3.10092e-108	3.70871e-108	2.14616e-108	2.84416e-108	2.86103e-108	3.89229e-108	2.77334e-108	3.99939e-108	1.90616e-108	2.51084e-108	2.22414e-108	2.56432e-108	3.41846e-108	4.48117e-108	2.21025e-108	3.14585e-108	2.18249e-108	2.21274e-108	5.25467e-108	3.06561e-108	2.69984e-108	1.73982e-108	3.25294e-108	4.2944e-108	3.4655e-108	3.36574e-108	2.96592e-108
2.17168e-109	2.22313e-109	1.77567e-109	3.86958e-109	2.89202e-109	3.75909e-109	3.33061e-109	2.34678e-109	3.07668e-109	3.58044e-109	1.80538e-109	2.95695e-109	1.46926e-109	3.26898e-109	3.73855e-109	2.38428e-109	3.28737e-109	4.58829e-109	2.60849e-109	2.86815e-109	3.1983e-109	3.3955e-109	3.47778e-109	3.28815e-109	2.05426e-109	2.02431e-109	4.5703e-109	3.03214e-109	3.31678e-109	3.16681e-109	2.98419e-109
2.51786e-110	3.17652e-110	1.75411e-110	3.14425e-110	1.81496e-110	2.93856e-110	3.39989e-110	2.97845e-110	3.11171e-110	2.67987e-110	1.92226e-110	2.54822e-110	1.21595e-110	3.15514e-110	2.07217e-110	1.63165e-110	3.51794e-110	3.30601e-110	1.7631e-110	2.96012e-110	3.23204e-110	3.72033e-110	3.38094e-110	2.34369e-110	2.95842e-110	1.97441e-110	3.94296e-110	3.03555e-110	3.4152e-110	2.48819e-110	2.73668e-110
2.41425e-111	1.79959e-111	1.74685e-111	2.66785e-111	1.91734e-111	2.24276e-111	2.82284e-111	1.91793e-111	2.55446e-111	2.67402e-111	2.36255e-111	2.55221e-111	1.21955e-111	2.89749e-111	1.84385e-111	1.64397e-111	2.09488e-111	3.90449e-111	1.79867e-111	2.47751e-111	2.14654e-111	3.72342e-111	2.52237e-111	1.93742e-111	1.77678e-111	1.37604e-111	3.88789e-111	3.99482e-111	2.38547e-111	2.42692e-111	2.39102e-111
1.37463e-112	2.30242e-112	1.2597e-112	2.65094e-112	1.43625e-112	3.85944e-112	2.38065e-112	2.55674e-112	2.40558e-112	2.95322e-112	1.40163e-112	1.89692e-112	1.53829e-112	3.51245e-112	1.79825e-112	1.774e-112	2.56615e-112	4.16705e-112	1.49041e-112	2.03795e-112	2.34556e-112	1.8365e-112	3.52307e-112	2.19569e-112	1.99791e-112	1.23407e-112	3.29519e-112	3.84018e-112	1.98195e-112	2.20909e-112	2.3274e-112
1.9878e-113	2.35229e-113	9.66881e-114	2.89205e-113	2.16399e-113	1.4804e-113	2.49783e-113	1.03739e-113	1.66952e-113	2.25728e-113	1.34163e-113	1.82307e-113	1.31499e-113	1.93187e-113	2.00229e-113	1.71275e-113	1.49126e-113	2.00766e-113	1.37438e-113	1.86862e-113	2.41788e-113	2.52317e-113	2.54282e-113	3.5578e-113	1.78896e-113	1.31938e-113	3.30118e-113	2.80998e-113	1.5925e-113	3.18264e-113	2.04034e-113
1.5985e-114	2.19463e-114	1.1757e-114	2.16085e-114	2.29977e-114	1.90551e-114	1.4904e-114	2.00181e-114	2.09413e-114	2.52214e-114	1.78456e-114	1.68547e-114	1.07254e-114	2.61452e-114	2.26331e-114	1.11545e-114	1.78351e-114	4.1531e-114	1.27793e-114	1.81049e-114	1.99064e-114	2.29392e-114	2.55789e-114	1.94252e-114	1.95e-114	1.04597e-114	2.06342e-114	3.3153e-114	1.58205e-114	2.294e-114	2.00133e-114
1.48168e-115	1.81384e-115	1.24135e-115	2.59564e-115	1.43579e-115	2.0681e-115	1.91259e-115	1.21325e-115	2.56408e-115	2.23746e-115	1.99266e-115	2.00958e-115	1.8466e-115	2.88707e-115	1.34301e-115	1.70589e-115	1.88741e-115	3.42688e-115	1.08162e-115	2.40977e-115	1.5789e-115	1.86439e-115	2.26461e-115	1.95551e-115	1.19263e-115	1.18951e-115	1.95074e-115	1.99001e-115	2.1233e-115	1.41357e-115	1.88925e-115
1.87177e-116	1.86104e-116	8.8173e-117	2.0998e-116	1.62818e-116	1.9079e-116	1.1873e-116	1.52418e-116	1.89269e-116	2.769e-116	1.00237e-116	2.34362e-116	1.25472e-116	2.25483e-116	1.82042e-116	1.58246e-116	1.50425e-116	2.26989e-116	9.80236e-117	2.06226e-116	1.5313e-116	2.24493e-116	2.3339e-116	1.8697e-116	1.09567e-116	9.2484e-117	3.10999e-116	2.56963e-116	1.62621e-116	1.13685e-116	1.77139e-116
2.12707e-117	1.48996e-117	1.38195e-117	1.75088e-117	1.31469e-117	1.85922e-117	8.8105e-118	1.42012e-117	1.53378e-117	2.365e-117	1.77289e-117	1.9372e-117	9.4174e-118	1.40086e-117	1.6884e-117	1.53604e-117	1.38539e-117	1.77017e-117	1.32131e-117	1.73967e-117	1.21798e-117	2.16498e-117	1.94748e-117	1.54396e-117	1.48823e-117	9.61444e-118	3.06943e-117	1.87462e-117	8.98685e-118	1.75337e-117	1.61792e-117
1.20931e-118	1.3122e-118	9.4379e-119	2.15192e-118	1.55272e-118	1.66277e-118	1.67513e-118	1.08455e-118	1.60091e-118	1.9121e-118	1.23514e-118	1.09748e-118	1.34453e-118	1.96402e-118	1.7111e-118	1.46377e-118	2.28271e-118	2.75326e-118	1.03787e-118	1.24146e-118	1.66504e-118	2.1761e-118	1.58098e-118	1.71041e-118	1.31098e-118	8.87521e-119	1.47733e-118	2.58004e-118	8.50153e-119	7.37465e-119	1.54043e-118
1.23833e-119	1.11272e-119	6.26143e-120	2.09375e-119	1.18973e-119	1.10152e-119	1.07526e-119	1.24951e-119	1.48854e-119	1.59232e-119	9.34144e-120	1.38989e-119	1.12135e-119	1.71637e-119	1.7955e-119	1.20476e-119	1.23407e-119	2.36126e-119	8.88103e-120	1.00712e-119	1.02618e-119	2.65418e-119	1.68151e-119	1.29766e-119	9.7557e-120	7.69818e-120	1.46454e-119	2.09694e-119	9.45176e-120	1.40632e-119	1.35794e-119
9.23872e-121	1.07246e-120	5.00392e-121	1.50922e-120	1.14365e-120	1.52955e-120	1.06028e-120	1.46436e-120	1.37554e-120	1.32306e-120	7.39188e-121	1.03174e-120	1.19866e-120	1.48386e-120	1.22987e-120	1.11307e-120	1.1484e-120	2.01955e-120	1.11372e-120	1.10265e-120	1.7642e-120	1.42727e-120	2.69205e-120	9.4722e-121	1.231e-120	6.13269e-121	1.67457e-120	2.00467e-120	1.04336e-120	1.19945e-120	1.28934e-120
6.41418e-122	1.16172e-121	8.37347e-122	1.39117e-121	1.42028e-121	1.07574e-121	1.14265e-121	1.32061e-121	1.16959e-121	1.58228e-121	6.99792e-122	1.26104e-121	5.70293e-122	1.64424e-121	8.18629e-122	1.35816e-121	1.21298e-121	1.47162e-121	7.4015e-122	1.0682e-121	1.0983e-121	1.79352e-121	1.23638e-121	1.3213e-121	9.97327e-122	4.78285e-122	2.0813e-121	1.06108e-121	1.05978e-121	1.02149e-121	1.15789e-121
9.36969e-123	8.55736e-123	6.34385e-123	1.44922e-122	9.42947e-123	1.07471e-122	8.65878e-123	7.90452e-123	1.27705e-122	1.08383e-122	5.91124e-123	9.32792e-123	6.46022e-123	1.50424e-122	9.73177e-123	7.46744e-123	1.09988e-122	1.42958e-122	9.27788e-123	9.52198e-123	9.67453e-123	1.51255e-122	1.33683e-122	1.33298e-122	1.0296e-122	3.91648e-123	1.73883e-122	1.70905e-122	8.44826e-123	8.23184e-123	1.04672e-122
1.02302e-123	1.23269e-123	2.46994e-124	1.23308e-123	7.7682e-124	1.25785e-123	1.04239e-123	9.90982e-124	1.09862e-123	1.30261e-123	8.38385e-124	1.12087e-123	5.26346e-124	1.71344e-123	1.11674e-123	1.00984e-123	8.3975e-124	1.39453e-123	4.08895e-124	1.27614e-123	1.55564e-123	1.80587e-123	1.34292e-123	1.10746e-123	1.0527e-123	6.98618e-124	1.8508e-123	1.16816e-123	1.04162e-123	1.08769e-123	1.10538e-123
9.00695e-125	1.18677e-124	3.53069e-125	6.87571e-125	8.55403e-125	1.14096e-124	1.08432e-124	6.66454e-125	7.3886e-125	9.32367e-125	7.89614e-125	1.03874e-124	6.15496e-125	1.38752e-124	8.15438e-125	8.55142e-125	5.84059e-125	1.06691e-124	7.67997e-125	1.22202e-124	1.25923e-124	1.14839e-124	1.20704e-124	8.72214e-125	1.24826e-124	5.97385e-125	1.19348e-124	1.30095e-124	1.15092e-124	9.02688e-125	9.52332e-125
8.1565e-126	1.25368e-125	2.95319e-126	1.28469e-125	7.38628e-126	9.57016e-126	8.48955e-126	8.47605e-126	7.85114e-126	1.01361e-125	8.73174e-126	1.11612e-125	5.64919e-126	1.37503e-125	8.89955e-126	5.4344e-126	1.00611e-125	1.17282e-125	4.96104e-126	8.75262e-126	6.75632e-126	8.3322e-126	9.33219e-126	9.7099e-126	7.96592e-126	5.7187e-126	1.82558e-125	1.48477e-125	8.59296e-126	1.0148e-125	9.23972e-126
8.53949e-127	9.45102e-127	4.98857e-127	7.85086e-127	6.84468e-127	7.46582e-127	1.00449e-126	7.3127e-127	1.00643e-126	1.01825e-126	6.18921e-127	9.39712e-127	7.99667e-127	1.15146e-126	8.44519e-127	9.60849e-127	6.84745e-127	9.86085e-127	5.69026e-127	1.06557e-126	6.98593e-127	1.29334e-126	1.15772e-126	5.49563e-127	6.70717e-127	4.65942e-127	7.54383e-127	1.18865e-126	9.53418e-127	6.11015e-127	8.41279e-127
4.73805e-128	6.5974e-128	5.32071e-128	1.01985e-127	9.07358e-128	7.59481e-128	8.78807e-128	6.35588e-128	7.65028e-128	8.17319e-128	4.54646e-128	9.93803e-128	5.2417e-128	1.23997e-127	7.79026e-128	6.98902e-128	6.412e-128	1.06197e-127	5.56858e-128	6.65866e-128	7.8166e-128	7.9865e-128	1.24193e-127	6.28377e-128	9.96104e-128	5.12136e-128	9.78816e-128	9.4245e-128	8.16251e-128	7.41257e-128	7.83436e-128
4.714e-129	5.54508e-129	4.56876e-129	1.06717e-128	5.44868e-129	6.9907e-129	7.10594e-129	8.25621e-129	8.75509e-129	1.00773e-128	5.42791e-129	9.42846e-129	3.86472e-129	1.01047e-128	6.13958e-129	8.06263e-129	9.4779e-129	5.13863e-129	3.23152e-129	6.22271e-129	7.7977e-129	7.95539e-129	1.25037e-128	5.86722e-129	8.97002e-129	2.93307e-129	6.96713e-129	1.08721e-128	8.97966e-129	5.78519e-129	7.26211e-129
5.35985e-130	3.92095e-130	3.73353e-130	1.01321e-129	6.85466e-130	8.84575e-130	5.85774e-130	5.17106e-130	6.81193e-130	1.03452e-129	3.68846e-130	9.63844e-130	3.6498e-130	9.50875e-130	6.82907e-130	5.81461e-130	5.42433e-130	8.7863e-130	4.47714e-130	5.06291e-130	6.39699e-130	7.61289e-130	7.5471e-130	5.25771e-130	6.52367e-130	4.07239e-130	1.024e-129	1.00302e-129	5.89368e-130	5.28812e-130	6.62585e-130
6.85294e-131	7.49915e-131	5.69995e-131	6.21318e-131	6.08787e-131	4.78379e-131	8.25978e-131	5.57864e-131	6.44502e-131	6.13365e-131	4.83067e-131	6.91708e-131	4.45991e-131	8.52727e-131	7.54602e-131	5.08509e-131	4.64622e-131	7.69235e-131	4.29367e-131	5.86949e-131	7.13055e-131	1.04464e-130	7.8447e-131	6.4838e-131	7.0832e-131	3.54339e-131	9.37067e-131	8.43328e-131	5.48332e-131	5.10646e-131	6.47825e-131
4.23721e-132	3.74833e-132	4.20474e-132	8.42198e-132	6.55082e-132	7.12932e-132	5.05553e-132	5.53839e-132	6.88403e-132	8.395e-132	4.97599e-132	6.06186e-132	4.105e-132	7.95881e-132	4.67238e-132	4.91513e-132	5.09e-132	9.4271e-132	3.20371e-132	6.64774e-132	8.10238e-132	6.39436e-132	1.03373e-131	5.31096e-132	6.55437e-132	2.32075e-132	7.51858e-132	1.03043e-131	5.30663e-132	3.75954e-132	6.10441e-132
4.86218e-133	6.47478e-133	3.06376e-133	5.63706e-133	4.02609e-133	8.03204e-133	5.69269e-133	5.08565e-133	6.54279e-133	6.52327e-133	3.01881e-133	4.76982e-133	3.89127e-133	7.99534e-133	5.23674e-133	5.53971e-133	5.80849e-133	5.63866e-133	3.50853e-133	4.49483e-133	7.7645e-133	6.95263e-133	5.77328e-133	3.89906e-133	4.87575e-133	3.38138e-133	8.32e-133	7.43013e-133	7.03284e-133	4.59668e-133	5.52896e-133
4.06692e-134	3.9375e-134	3.26814e-134	6.51547e-134	6.48695e-134	4.36689e-134	6.17194e-134	4.04146e-134	6.37368e-134	4.97374e-134	2.39496e-134	7.19044e-134	3.02604e-134	6.08629e-134	4.98835e-134	4.27584e-134	5.59151e-134	6.49884e-134	3.12353e-134	4.1237e-134	5.37529e-134	9.0277e-134	7.19445e-134	4.37802e-134	4.573e-134	1.97772e-134	6.91864e-134	8.66877e-134	4.39737e-134	4.42788e-134	5.14803e-134
3.72851e-135	3.53729e-135	2.51075e-135	7.19104e-135	4.09417e-135	6.23315e-135	6.11022e-135	3.98911e-135	4.17633e-135	5.72381e-135	3.15137e-135	3.61283e-135	3.86203e-135	6.80772e-135	5.81087e-135	3.79666e-135	6.73578e-135	7.22992e-135	2.84874e-135	4.90961e-135	6.30968e-135	8.57042e-135	6.16228e-135	5.12489e-135	2.97675e-135	2.09867e-135	6.3158e-135	6.00513e-135	4.88165e-135	3.55507e-135	4.93534e-135
3.60901e-136	4.87259e-136	2.27164e-136	4.54942e-136	4.16698e-136	4.8417e-136	4.00999e-136	3.64119e-136	4.4827e-136	3.48897e-136	2.97966e-136	6.80896e-136	3.07008e-136	8.96909e-136	3.03703e-136	3.0486e-136	4.97873e-136	7.37941e-136	3.39388e-136	2.42022e-136	5.06076e-136	6.93424e-136	7.30133e-136	2.82465e-136	3.73829e-136	2.17641e-136	5.53905e-136	7.21617e-136	4.1875e-136	3.98856e-136	4.49956e-136
3.24686e-137	2.30934e-137	2.4416e-137	3.91978e-137	4.69405e-137	5.23285e-137	3.10135e-137	3.67258e-137	4.60016e-137	4.22588e-137	3.18345e-137	5.0249e-137	2.77336e-137	8.33891e-137	3.84452e-137	3.00112e-137	4.97023e-137	6.04346e-137	2.43965e-137	4.97317e-137	4.08511e-137	4.7013e-137	6.46187e-137	2.85675e-137	3.9556e-137	1.6985e-137	6.35752e-137	6.98088e-137	5.79543e-137	3.81814e-137	4.29161e-137
2.07287e-138	3.26373e-138	2.76716e-138	6.70324e-138	3.95664e-138	3.48618e-138	3.524e-138	4.00686e-138	2.77602e-138	4.01407e-138	2.49208e-138	3.50948e-138	3.15827e-138	5.78147e-138	4.77328e-138	2.58881e-138	5.24972e-138	4.90782e-138	2.83978e-138	3.18178e-138	2.60817e-138	3.85671e-138	5.57036e-138	2.58849e-138	4.38139e-138	2.13755e-138	4.39201e-138	3.26716e-138	2.66617e-138	2.76097e-138	3.64274e-138
2.49321e-139	2.88521e-139	2.15428e-139	5.5801e-139	2.64111e-139	2.34453e-139	3.34126e-139	3.83432e-139	3.18433e-139	3.27045e-139	2.33359e-139	3.96785e-139	2.32656e-139	6.51412e-139	4.83838e-139	2.71526e-139	2.9506e-139	4.82124e-139	2.96512e-139	5.26563e-139	5.29379e-139	4.3217e-139	4.67107e-139	2.83456e-139	3.26495e-139	2.07004e-139	6.06581e-139	5.06925e-139	3.18587e-139	4.8527e-139	3.73523e-139
2.61635e-140	1.99575e-140	2.69396e-140	4.95478e-140	3.79156e-140	3.11437e-140	3.82114e-140	3.26884e-140	4.49512e-140	2.02098e-140	1.8789e-140	3.09312e-140	1.9693e-140	6.61756e-140	2.96406e-140	2.23553e-140	6.26428e-140	4.35657e-140	1.69777e-140	4.41789e-140	3.76891e-140	2.93607e-140	3.53763e-140	1.73997e-140	2.92636e-140	1.66577e-140	3.80902e-140	4.38279e-140	2.71827e-140	2.4988e-140	3.27505e-140
2.43184e-141	2.55959e-141	2.47957e-141	4.80541e-141	2.65404e-141	3.82224e-141	2.6409e-141	2.97837e-141	2.98658e-141	3.46521e-141	1.50839e-141	2.9275e-141	1.88045e-141	6.95004e-141	3.57109e-141	2.31017e-141	2.79376e-141	3.62375e-141	2.11762e-141	3.4787e-141	2.18706e-141	3.15577e-141	3.92498e-141	3.2074e-141	3.28118e-141	1.53059e-141	4.86618e-141	4.9944e-141	3.15343e-141	1.77663e-141	3.13543e-141
2.43199e-142	2.20331e-142	1.5494e-142	3.63493e-142	2.34922e-142	3.2907e-142	2.96011e-142	2.13637e-142	2.47635e-142	3.82576e-142	2.00562e-142	3.46268e-142	2.08641e-142	4.75799e-142	3.3522e-142	1.4161e-142	3.1974e-142	4.36018e-142	2.23311e-142	3.61087e-142	2.76447e-142	3.90455e-142	4.96156e-142	2.8008e-142	2.7547e-142	1.10176e-142	4.26389e-142	3.83514e-142	2.94667e-142	1.87275e-142	2.95157e-142
1.98212e-143	2.18143e-143	1.51034e-143	2.60686e-143	2.53202e-143	3.53629e-143	2.92197e-143	1.81929e-143	2.52247e-143	2.27149e-143	1.2914e-143	3.36839e-143	1.65386e-143	4.41174e-143	3.00547e-143	1.96407e-143	3.0589e-143	4.60937e-143	2.23473e-143	4.03403e-143	2.12193e-143	2.67715e-143	4.04864e-143	2.1405e-143	3.44695e-143	1.91822e-143	3.72266e-143	2.70223e-143	2.53409e-143	2.11841e-143	2.69823e-143
1.54734e-144	2.28133e-144	1.38485e-144	3.70531e-144	1.71943e-144	2.57785e-144	2.07788e-144	2.4961e-144	2.87609e-144	3.72927e-144	1.53129e-144	2.78612e-144	2.24437e-144	4.72956e-144	3.13614e-144	1.53385e-144	2.42659e-144	3.77205e-144	1.12559e-144	2.33299e-144	1.92243e-144	2.94613e-144	3.78191e-144	2.2828e-144	3.51647e-144	1.2938e-144	5.21548e-144	2.73391e-144	1.73872e-144	2.58021e-144	2.60086e-144
2.14616e-145	1.54138e-145	1.99226e-145	4.0523e-145	1.57593e-145	2.17192e-145	2.1541e-145	1.9977e-145	2.52402e-145	3.53907e-145	1.27439e-145	2.59708e-145	1.43926e-145	3.44947e-145	2.90504e-145	1.86803e-145	2.27148e-145	1.94791e-145	1.3539e-145	1.81514e-145	2.87323e-145	3.19978e-145	4.54406e-145	1.95275e-145	3.11342e-145	1.01611e-145	2.41177e-145	3.34557e-145	2.12814e-145	2.09319e-145	2.37649e-145
1.70279e-146	1.06005e-146	1.74712e-146	2.79792e-146	2.2804e-146	1.86028e-146	1.45279e-146	2.15017e-146	2.44528e-146	2.07396e-146	1.46021e-146	2.59345e-146	1.18189e-146	2.49876e-146	2.25121e-146	1.66955e-146	1.81584e-146	3.424e-146	1.64084e-146	2.12484e-146	3.18922e-146	2.63935e-146	3.03003e-146	1.88694e-146	1.69684e-146	1.02404e-146	2.52067e-146	2.30332e-146	1.81501e-146	2.59486e-146	2.09772e-146
1.21148e-147	1.46668e-147	1.13673e-147	2.50692e-147	1.59633e-147	2.31412e-147	1.81136e-147	2.15602e-147	1.1839e-147	3.2143e-147	1.19708e-147	2.47713e-147	1.17762e-147	2.26156e-147	3.19396e-147	1.92964e-147	2.35483e-147	2.5185e-147	1.00828e-147	1.76849e-147	1.793e-147	3.16678e-147	2.6376e-147	1.31791e-147	1.52145e-147	1.10313e-147	3.17136e-147	2.84519e-147	2.38539e-147	2.40557e-147	2.02774e-147
1.11797e-148	9.3165e-149	1.44502e-148	3.16896e-148	1.51782e-148	1.96827e-148	1.78314e-148	2.22886e-148	1.68541e-148	1.70226e-148	1.17253e-148	2.53414e-148	1.4407e-148	3.2246e-148	2.45546e-148	1.85462e-148	2.0787e-148	2.27038e-148	1.51725e-148	2.5805e-148	1.91015e-148	2.30771e-148	2.23434e-148	1.76227e-148	1.68703e-148	6.93642e-149	2.91826e-148	1.95067e-148	1.61782e-148	2.21017e-148	1.93234e-148
1.23603e-149	1.0296e-149	1.04554e-149	2.22166e-149	1.52383e-149	2.27919e-149	1.52378e-149	2.65445e-149	1.32996e-149	2.42333e-149	8.604e-150	1.39665e-149	1.51551e-149	3.36215e-149	3.07338e-149	1.53001e-149	2.08258e-149	2.54746e-149	1.1756e-149	1.64848e-149	2.40784e-149	1.87512e-149	2.47204e-149	1.83035e-149	1.46285e-149	6.56215e-150	2.18281e-149	1.92857e-149	2.34436e-149	1.55764e-149	1.83925e-149
1.33271e-150	1.0626e-150	1.30128e-150	2.58126e-150	1.98767e-150	2.25582e-150	1.56697e-150	1.7545e-150	1.19143e-150	2.00865e-150	1.21163e-150	1.90162e-150	1.43582e-150	2.14855e-150	2.24068e-150	1.45339e-150	1.77702e-150	1.39068e-150	1.2965e-150	1.40038e-150	1.62334e-150	1.59476e-150	2.15508e-150	1.58012e-150	1.44312e-150	7.46618e-151	2.16864e-150	2.19364e-150	1.66711e-150	1.81415e-150	1.67619e-150
9.92286e-152	9.77956e-152	9.47212e-152	2.04634e-151	1.03642e-151	1.4826e-151	1.38979e-151	1.43548e-151	1.09995e-151	1.85813e-151	9.03798e-152	1.53919e-151	1.15196e-151	2.89211e-151	1.6746e-151	1.08472e-151	2.11652e-151	1.89797e-151	8.19572e-152	1.49907e-151	9.92758e-152	2.17859e-151	2.05737e-151	9.60796e-152	1.53954e-151	7.08801e-152	2.51263e-151	1.88808e-151	1.90931e-151	2.53079e-151	1.53748e-151
8.87838e-153	1.15138e-152	7.78396e-153	1.79775e-152	8.04922e-153	1.62549e-152	1.10782e-152	1.379e-152	1.15559e-152	1.79445e-152	6.26788e-153	1.66608e-152	8.6063e-153	1.82101e-152	1.5334e-152	1.17007e-152	1.04899e-152	2.30854e-152	1.06495e-152	1.11156e-152	1.72975e-152	1.22568e-152	2.57783e-152	1.46163e-152	1.88663e-152	6.56699e-153	2.44776e-152	1.93818e-152	1.94146e-152	1.95722e-152	1.45058e-152
7.20522e-154	8.03637e-154	1.0131e-153	1.08493e-153	9.39436e-154	1.46707e-153	9.24626e-154	8.51189e-154	1.0005e-153	1.62105e-153	9.09904e-154	1.32514e-153	7.85462e-154	1.82892e-153	1.98446e-153	1.35511e-153	1.13527e-153	2.26952e-153	9.26955e-154	1.49097e-153	1.14357e-153	9.62598e-154	1.99056e-153	1.09238e-153	1.26218e-153	4.65655e-154	2.23834e-153	2.2748e-153	1.46568e-153	1.30297e-153	1.28788e-153
7.90138e-155	8.33293e-155	7.86046e-155	1.75701e-154	9.82711e-155	1.65714e-154	9.55215e-155	1.18687e-154	1.16146e-154	9.6505e-155	9.32942e-155	1.39777e-154	9.79736e-155	1.8505e-154	1.35533e-154	1.15328e-154	9.61703e-155	1.68873e-154	5.41064e-155	1.06825e-154	1.49403e-154	1.42346e-154	2.00411e-154	1.33451e-154	1.35705e-154	5.50577e-155	1.3722e-154	2.06958e-154	1.50776e-154	1.51986e-154	1.25458e-154
7.76692e-156	8.64317e-156	7.11579e-156	1.21162e-155	8.15085e-156	1.37341e-155	8.84913e-156	1.1005e-155	9.57258e-156	1.37282e-155	4.31798e-156	1.22838e-155	8.02561e-156	1.53521e-155	1.58283e-155	1.11274e-155	8.52989e-156	1.60952e-155	8.81418e-156	8.66562e-156	1.17682e-155	1.3603e-155	1.91622e-155	9.40338e-156	9.58564e-156	5.38821e-156	1.65974e-155	1.70273e-155	1.24636e-155	9.26476e-156	1.11329e-155
8.32423e-157	5.8214e-157	7.81113e-157	1.51393e-156	1.07512e-156	1.81714e-156	1.53679e-156	1.83687e-156	9.00851e-157	1.25463e-156	5.13325e-157	1.25895e-156	3.65603e-157	2.2664e-156	1.82809e-156	8.5275e-157	1.0418e-156	1.56423e-156	5.65524e-157	1.27406e-156	1.38938e-156	1.26143e-156	1.57448e-156	7.6162e-157	1.42864e-156	6.45279e-157	2.60837e-156	1.97783e-156	1.38559e-156	1.13879e-156	1.26111e-156
6.637e-158	7.42551e-158	6.43581e-158	1.53656e-157	5.89457e-158	1.06997e-157	9.38582e-158	1.03869e-157	7.40987e-158	1.24161e-157	9.19235e-158	8.39881e-158	6.48796e-158	1.86297e-157	1.40847e-157	8.28343e-158	6.57835e-158	1.66871e-157	6.17861e-158	1.03647e-157	1.21176e-157	1.13698e-157	1.51113e-157	1.04956e-157	1.06019e-157	4.02354e-158	1.73677e-157	1.72096e-157	1.10371e-157	1.47523e-157	1.0701e-157
6.0421e-159	9.02609e-159	6.46281e-159	9.75592e-159	6.83745e-159	1.16281e-158	6.49762e-159	9.9914e-159	7.51587e-159	1.03792e-158	8.72673e-159	9.11194e-159	5.9909e-159	9.84487e-159	1.24535e-158	4.26837e-159	1.04329e-158	1.63047e-158	5.66162e-159	8.81031e-159	9.93459e-159	1.36074e-158	1.23738e-158	7.42388e-159	7.80774e-159	3.3932e-159	1.53364e-158	9.60525e-159	1.31596e-158	7.87269e-159	9.20856e-159
5.2593e-160	6.37339e-160	6.33275e-160	1.27947e-159	7.5298e-160	8.38129e-160	7.08119e-160	6.87591e-160	4.96072e-160	1.07814e-159	6.91182e-160	9.241e-160	4.69321e-160	1.67641e-159	9.41246e-160	7.33912e-160	8.80046e-160	1.51664e-159	5.19472e-160	9.70215e-160	1.22534e-159	9.96477e-160	1.56345e-159	7.15885e-160	8.18025e-160	4.43201e-160	1.50384e-159	8.65399e-160	6.00533e-160	1.15542e-159	8.94905e-160
6.43605e-161	8.47817e-161	5.84884e-161	8.41854e-161	5.63107e-161	7.41589e-161	7.51768e-161	7.373e-161	7.60753e-161	1.01945e-160	5.66896e-161	7.45879e-161	4.51113e-161	1.41433e-160	7.36044e-161	6.11689e-161	4.22876e-161	9.82822e-161	5.0391e-161	1.05153e-160	6.10862e-161	7.11469e-161	1.40329e-160	8.27383e-161	8.59197e-161	3.41759e-161	1.07096e-160	9.0039e-161	7.4135e-161	9.58889e-161	7.80159e-161
6.9422e-162	5.34075e-162	5.11264e-162	9.53857e-162	5.63708e-162	7.19626e-162	6.92223e-162	8.73169e-162	7.6087e-162	7.67616e-162	7.09114e-162	8.39135e-162	6.93039e-162	1.14933e-161	1.04252e-161	4.178e-162	6.31346e-162	1.21457e-161	5.11107e-162	6.26049e-162	4.73343e-162	1.11953e-161	1.0087e-161	5.08398e-162	1.25568e-161	4.16924e-162	8.91199e-162	1.03925e-161	7.04698e-162	1.02916e-161	7.78384e-162
4.31987e-163	3.32063e-163	3.46058e-163	1.02841e-162	5.1302e-163	7.56037e-163	6.16469e-163	1.18942e-162	4.86416e-163	4.75879e-163	3.60326e-163	7.85147e-163	4.51303e-163	1.03105e-162	8.45936e-163	6.53918e-163	5.3046e-163	1.14556e-162	4.5491e-163	7.81552e-163	7.56093e-163	8.8899e-163	1.60344e-162	4.89701e-163	6.43021e-163	3.52537e-163	1.23248e-162	7.14302e-163	8.97302e-163	1.02597e-162	7.27325e-163
3.68446e-164	3.11304e-164	3.72332e-164	1.15857e-163	4.42049e-164	7.91321e-164	5.93006e-164	7.96614e-164	6.52399e-164	7.36656e-164	5.65231e-164	7.87529e-164	3.33041e-164	9.34003e-164	7.40056e-164	6.34492e-164	6.27729e-164	5.40435e-164	2.85456e-164	6.61866e-164	7.0852e-164	6.9057e-164	9.94496e-164	4.48953e-164	6.49046e-164	2.78966e-164	1.32281e-163	7.93054e-164	6.75042e-164	8.2419e-164	6.57273e-164
3.63881e-165	5.82961e-165	3.1578e-165	1.01002e-164	5.26734e-165	6.21128e-165	6.47025e-165	9.61937e-165	5.66096e-165	6.64202e-165	4.41385e-165	6.04847e-165	4.37868e-165	1.05626e-164	8.46862e-165	6.38325e-165	5.0721e-165	8.37746e-165	4.87544e-165	6.67346e-165	5.20201e-165	7.37388e-165	1.23381e-164	3.80756e-165	6.99141e-165	2.46167e-165	1.01611e-164	1.01679e-164	5.32111e-165	8.46456e-165	6.67136e-165
3.5698e-166	4.27132e-166	4.06366e-166	8.18326e-166	4.5866e-166	9.14348e-166	5.82646e-166	4.46218e-166	6.55255e-166	5.33657e-166	4.01278e-166	4.4435e-166	3.21806e-166	5.46321e-166	7.64469e-166	5.45778e-166	6.68745e-166	9.60574e-166	4.16101e-166	7.21915e-166	8.05226e-166	5.23184e-166	8.26085e-166	3.77001e-166	5.48235e-166	1.62353e-166	1.05614e-165	9.45501e-166	6.56469e-166	7.10912e-166	6.00068e-166
2.64773e-167	3.58066e-167	3.09964e-167	7.97511e-167	4.62013e-167	5.01851e-167	4.2535e-167	5.99374e-167	6.22086e-167	5.17095e-167	3.41695e-167	6.17036e-167	3.90975e-167	1.06172e-166	3.40252e-167	5.51124e-167	7.17921e-167	7.69429e-167	2.99617e-167	5.39974e-167	5.94472e-167	5.22237e-167	1.00408e-166	3.37248e-167	5.46241e-167	1.74527e-167	1.01562e-166	7.54415e-167	6.78642e-167	7.71555e-167	5.62895e-167
2.60715e-168	4.90374e-168	3.04083e-168	6.68955e-168	4.6468e-168	4.87424e-168	4.41929e-168	5.75529e-168	4.40111e-168	4.55331e-168	2.98931e-168	4.55341e-168	2.48008e-168	4.14099e-168	5.14765e-168	5.11818e-168	4.37596e-168	5.82863e-168	2.67252e-168	4.44534e-168	5.68712e-168	5.43915e-168	9.17198e-168	4.4141e-168	6.39555e-168	2.45261e-168	7.01058e-168	5.01615e-168	6.8999e-168	5.22557e-168	4.8452e-168
2.80653e-169	2.37413e-169	2.41556e-169	6.02356e-169	3.24412e-169	4.24009e-169	4.46036e-169	7.0325e-169	3.68493e-169	5.81894e-169	2.79576e-169	5.02157e-169	2.90843e-169	5.76902e-169	5.68421e-169	4.72198e-169	5.4106e-169	6.77814e-169	1.96553e-169	3.98582e-169	3.55413e-169	4.78929e-169	8.20658e-169	2.98662e-169	5.77879e-169	2.1144e-169	1.25345e-168	5.71166e-169	6.09101e-169	6.62882e-169	4.85125e-169
3.51459e-170	2.63943e-170	2.48898e-170	6.51356e-170	3.25196e-170	5.06363e-170	2.49648e-170	4.2211e-170	4.16199e-170	5.26458e-170	2.6762e-170	4.48744e-170	3.20723e-170	6.83852e-170	6.02174e-170	5.2141e-170	4.23276e-170	7.34139e-170	2.54853e-170	5.9334e-170	5.23643e-170	5.36731e-170	5.09534e-170	2.70034e-170	5.83973e-170	2.041e-170	9.88744e-170	5.26096e-170	5.7707e-170	5.28221e-170	4.68664e-170
1.90398e-171	2.26184e-171	2.1165e-171	8.25671e-171	4.65367e-171	4.67772e-171	2.57706e-171	3.58856e-171	3.4805e-171	4.29734e-171	2.6901e-171	4.08928e-171	2.59829e-171	4.75367e-171	4.1115e-171	5.00625e-171	3.94474e-171	4.53893e-171	2.60993e-171	4.60131e-171	3.39482e-171	4.76399e-171	7.17273e-171	2.69512e-171	4.39458e-171	1.53999e-171	5.72555e-171	4.03281e-171	5.81093e-171	4.78033e-171	4.03562e-171
2.04706e-172	3.67217e-172	1.97142e-172	5.82546e-172	3.07936e-172	4.71003e-172	3.65921e-172	3.17453e-172	3.18648e-172	3.25562e-172	1.94598e-172	3.41318e-172	2.68444e-172	5.42215e-172	2.57802e-172	4.43837e-172	3.49686e-172	6.03147e-172	2.12776e-172	4.566e-172	4.11989e-172	4.67818e-172	5.62302e-172	3.45786e-172	4.14731e-172	1.29254e-172	6.33012e-172	4.54392e-172	4.68411e-172	5.30207e-172	3.84882e-172
1.67591e-173	3.10532e-173	2.19221e-173	4.56869e-173	2.62715e-173	2.81497e-173	2.66678e-173	4.10154e-173	3.41044e-173	4.28204e-173	2.95557e-173	3.17323e-173	2.21345e-173	6.32033e-173	3.83689e-173	4.11753e-173	3.28795e-173	4.86618e-173	1.55932e-173	3.46361e-173	4.32527e-173	4.38651e-173	6.70964e-173	3.86661e-173	3.42285e-173	1.51823e-173	8.13417e-173	3.34011e-173	4.44349e-173	4.70113e-173	3.73624e-173
1.68226e-174	3.11358e-174	1.84172e-174	7.7092e-174	2.30891e-174	3.70985e-174	3.1239e-174	3.77745e-174	2.42082e-174	5.31096e-174	1.52068e-174	2.25324e-174	1.56572e-174	4.38478e-174	4.97942e-174	3.48922e-174	2.04647e-174	6.04689e-174	1.23045e-174	4.32072e-174	2.45547e-174	3.41154e-174	5.62834e-174	2.42649e-174	4.34857e-174	1.12484e-174	5.47824e-174	3.51946e-174	4.01735e-174	5.66008e-174	3.49689e-174
1.74776e-175	2.17497e-175	2.21684e-175	4.83385e-175	2.86252e-175	3.53902e-175	1.80975e-175	2.15769e-175	2.68296e-175	2.37839e-175	1.3877e-175	4.08462e-175	1.35218e-175	3.90296e-175	4.16586e-175	2.52821e-175	4.15088e-175	3.67341e-175	2.43118e-175	2.91155e-175	2.64305e-175	4.57263e-175	5.412e-175	1.64197e-175	3.71029e-175	1.13273e-175	5.9239e-175	2.59952e-175	4.3677e-175	3.7173e-175	3.09045e-175
1.83036e-176	2.05687e-176	2.2316e-176	3.82342e-176	2.46955e-176	2.99076e-176	1.04773e-176	4.2335e-176	2.61013e-176	2.39023e-176	1.35339e-176	2.93304e-176	1.21932e-176	5.08689e-176	3.94719e-176	2.9176e-176	3.14963e-176	3.72342e-176	1.62885e-176	3.21808e-176	2.02379e-176	3.33865e-176	3.047e-176	2.18497e-176	2.99071e-176	6.46593e-177	4.56957e-176	3.88437e-176	3.41447e-176	4.56939e-176	2.85104e-176
1.45154e-177	1.21187e-177	1.1825e-177	5.6403e-177	2.17751e-177	3.2019e-177	2.19982e-177	2.59554e-177	2.18162e-177	1.59487e-177	1.92038e-177	2.60642e-177	1.90716e-177	4.38906e-177	4.38205e-177	2.86653e-177	3.55082e-177	4.29711e-177	1.28469e-177	2.58297e-177	2.01212e-177	2.73329e-177	4.90113e-177	2.14957e-177	3.36967e-177	7.96406e-178	4.82907e-177	2.97038e-177	2.14888e-177	3.22652e-177	2.74539e-177
1.11521e-178	1.46756e-178	1.07376e-178	3.11174e-178	2.04414e-178	3.25717e-178	1.69262e-178	3.19092e-178	1.55626e-178	1.80827e-178	1.0919e-178	2.71133e-178	1.43043e-178	3.37004e-178	2.81984e-178	2.72239e-178	2.94046e-178	2.93093e-178	1.46896e-178	2.62448e-178	2.47682e-178	2.54258e-178	4.40104e-178	2.1027e-178	3.42341e-178	9.12621e-179	4.2023e-178	3.05653e-178	3.01494e-178	3.21789e-178	2.45931e-178
1.35152e-179	1.39644e-179	1.59976e-179	3.60256e-179	1.6538e-179	2.58999e-179	1.63758e-179	2.8676e-179	1.91253e-179	2.52917e-179	9.34644e-180	1.68555e-179	1.46809e-179	3.47352e-179	3.18983e-179	2.30807e-179	1.63574e-179	2.64801e-179	1.83453e-179	3.07749e-179	1.81075e-179	2.21866e-179	4.72151e-179	2.01402e-179	2.00488e-179	1.07941e-179	4.2704e-179	3.19154e-179	3.0085e-179	4.65395e-179	2.41233e-179
1.75313e-180	1.49958e-180	1.4474e-180	4.02126e-180	1.98462e-180	2.32916e-180	1.63837e-180	2.13991e-180	2.21656e-180	2.06652e-180	1.34173e-180	1.75678e-180	1.0543e-180	4.35615e-180	2.07799e-180	1.90237e-180	2.14288e-180	2.47176e-180	1.10483e-180	2.04129e-180	2.61063e-180	1.77848e-180	5.13185e-180	1.54417e-180	2.51626e-180	8.12761e-181	3.20849e-180	3.05936e-180	2.8129e-180	3.56878e-180	2.27968e-180
1.00414e-181	1.7572e-181	9.46592e-182	2.94011e-181	1.64762e-181	2.48838e-181	1.39429e-181	2.7015e-181	1.75859e-181	2.21695e-181	1.25005e-181	2.57493e-181	8.73728e-182	3.59522e-181	8.93987e-182	1.83601e-181	2.05909e-181	3.17611e-181	9.88032e-182	1.58901e-181	2.02709e-181	2.04542e-181	2.32343e-181	1.57379e-181	2.05494e-181	8.71566e-182	3.1414e-181	2.41533e-181	3.0411e-181	2.97717e-181	2.00543e-181
1.15482e-182	1.10123e-182	1.68343e-182	2.83783e-182	1.11295e-182	2.32667e-182	1.61378e-182	2.35575e-182	1.79793e-182	1.21202e-182	9.82315e-183	2.24449e-182	8.71901e-183	2.79475e-182	1.54454e-182	2.08754e-182	1.86816e-182	2.61803e-182	8.84207e-183	1.80792e-182	1.94482e-182	1.81136e-182	2.77889e-182	2.21081e-182	1.90381e-182	9.37262e-183	4.71636e-182	2.31331e-182	2.54827e-182	2.28228e-182	1.94491e-182
1.06366e-183	1.20081e-183	8.09365e-184	2.47067e-183	1.83056e-183	1.4883e-183	8.01276e-184	1.52782e-183	1.72492e-183	1.94736e-183	1.04974e-183	1.13332e-183	9.45342e-184	3.78039e-183	2.31129e-183	1.89389e-183	1.21859e-183	2.36581e-183	1.01913e-183	1.63783e-183	1.44697e-183	1.98126e-183	3.88182e-183	1.01561e-183	2.96278e-183	6.13605e-184	3.36981e-183	1.55946e-183	1.87248e-183	2.25228e-183	1.77254e-183
5.89612e-185	9.64365e-185	1.07597e-184	3.15051e-184	9.95168e-185	2.75425e-184	9.60739e-185	1.93994e-184	1.79165e-184	1.84543e-184	1.08603e-184	1.30393e-184	1.12288e-184	2.24849e-184	1.85558e-184	1.62722e-184	1.62599e-184	1.94299e-184	1.08114e-184	1.69217e-184	1.33157e-184	2.48177e-184	2.66021e-184	7.65273e-185	1.71606e-184	7.20958e-185	2.29652e-184	2.40537e-184	2.40045e-184	1.99286e-184	1.68084e-184
1.07213e-185	1.5054e-185	1.19932e-185	1.62601e-185	1.60702e-185	1.13224e-185	1.26308e-185	1.71104e-185	2.11245e-185	1.80735e-185	5.9615e-186	1.40685e-185	7.79153e-186	2.57767e-185	1.3992e-185	1.8245e-185	1.78676e-185	2.54237e-185	8.38908e-186	1.31103e-185	1.45158e-185	1.20262e-185	3.35413e-185	1.09328e-185	1.587e-185	4.72429e-186	3.1897e-185	1.33376e-185	2.12762e-185	1.7224e-185	1.58777e-185
6.24304e-187	8.85425e-187	8.57849e-187	1.89234e-186	1.44133e-186	1.93102e-186	7.72889e-187	2.03818e-186	1.62296e-186	1.7561e-186	6.7494e-187	1.57528e-186	8.68168e-187	2.38406e-186	1.34482e-186	1.35513e-186	9.46758e-187	2.7767e-186	8.48013e-187	1.22722e-186	8.72025e-187	1.82372e-186	2.17909e-186	1.33818e-186	1.57874e-186	7.94791e-187	2.1795e-186	1.87119e-186	1.06926e-186	1.53949e-186	1.43565e-186
7.62589e-188	6.62462e-188	6.24705e-188	1.95826e-187	1.19864e-187	1.99719e-187	9.17817e-188	1.87997e-187	1.08736e-187	1.63451e-187	6.45806e-188	1.24157e-187	8.52915e-188	1.70002e-187	1.15723e-187	1.47633e-187	1.09465e-187	2.33331e-187	6.52232e-188	1.19432e-187	1.11338e-187	1.73412e-187	1.8037e-187	1.01134e-187	1.1859e-187	5.79241e-188	1.72604e-187	1.8292e-187	1.61177e-187	1.3529e-187	1.30065e-187
7.97872e-189	7.19353e-189	7.66651e-189	1.82065e-188	8.17223e-189	1.4106e-188	9.50322e-189	1.24996e-188	9.68628e-189	1.49723e-188	7.48186e-189	1.73537e-188	6.21346e-189	1.26256e-188	1.14136e-188	1.25544e-188	1.43748e-188	1.82903e-188	8.70648e-189	1.33722e-188	1.0022e-188	1.50381e-188	2.25689e-188	1.06205e-188	1.76379e-188	4.72581e-189	1.9288e-188	1.45576e-188	2.04592e-188	1.42279e-188	1.27172e-188
7.41866e-190	7.75743e-190	5.83753e-190	2.09073e-189	9.76217e-190	1.44123e-189	5.51007e-190	1.08225e-189	1.22092e-189	9.4102e-190	3.91904e-190	9.55515e-190	6.81194e-190	1.55676e-189	8.57277e-190	1.53665e-189	8.07049e-190	2.24691e-189	6.52818e-190	1.15867e-189	1.00642e-189	9.72263e-190	1.39208e-189	6.33531e-190	9.71116e-190	3.21284e-190	1.51627e-189	1.95676e-189	1.04713e-189	1.96955e-189	1.1012e-189
5.34209e-191	7.06698e-191	7.58362e-191	1.47993e-190	8.78519e-191	1.07898e-190	6.27267e-191	1.46466e-190	1.21653e-190	1.09496e-190	4.31894e-191	7.34076e-191	5.83484e-191	2.03354e-190	1.47042e-190	1.13082e-190	1.18134e-190	1.38114e-190	6.14742e-191	1.02044e-190	1.04406e-190	7.73683e-191	1.63354e-190	1.13265e-190	8.05198e-191	3.36409e-191	1.97534e-190	1.99578e-190	1.22544e-190	1.16767e-190	1.08373e-190
5.11335e-192	5.83226e-192	7.61324e-192	1.55575e-191	1.11919e-191	8.9746e-192	6.19846e-192	1.0425e-191	9.4538e-192	9.51405e-192	5.04632e-192	7.66473e-192	4.27653e-192	1.43228e-191	9.51681e-192	9.72161e-192	9.93727e-192	1.33822e-191	5.08896e-192	9.78719e-192	6.06141e-192	7.01355e-192	1.76794e-191	7.88032e-192	1.06391e-191	3.24394e-192	1.58245e-191	1.71336e-191	1.37111e-191	1.23819e-191	9.67291e-192
5.39675e-193	6.45393e-193	4.82581e-193	2.01597e-192	6.58906e-193	1.01707e-192	8.12566e-193	1.2228e-192	6.0934e-193	1.04256e-192	4.26822e-193	7.42002e-193	6.32535e-193	1.34991e-192	8.7727e-193	9.16462e-193	7.98091e-193	8.43839e-193	5.0239e-193	8.20032e-193	9.22487e-193	7.86012e-193	1.59214e-192	6.0502e-193	1.09626e-192	2.12323e-193	1.244e-192	1.3474e-192	9.40834e-193	1.16323e-192	8.9553e-193
4.47722e-194	4.52552e-194	6.22707e-194	1.36712e-193	5.98743e-194	9.45022e-194	7.16495e-194	9.38545e-194	7.24504e-194	8.54615e-194	6.27189e-194	1.0536e-193	4.95163e-194	1.21758e-193	6.94784e-194	6.73739e-194	9.51641e-194	1.31612e-193	4.63935e-194	7.599e-194	8.82074e-194	1.29743e-193	1.24934e-193	6.26494e-194	8.29227e-194	2.75839e-194	1.68896e-193	1.19809e-193	1.56564e-193	1.94676e-193	9.16051e-194
3.88463e-195	6.71868e-195	6.99799e-195	1.76352e-194	5.10172e-195	8.57224e-195	4.62969e-195	1.09934e-194	7.23443e-195	7.12314e-195	3.44089e-195	8.70796e-195	5.19371e-195	1.09284e-194	8.38361e-195	6.54072e-195	8.54388e-195	1.1494e-194	3.5251e-195	6.17904e-195	8.20948e-195	6.70521e-195	1.2811e-194	9.7529e-195	5.93001e-195	2.2673e-195	1.158e-194	1.55382e-194	9.77643e-195	1.42894e-194	8.28961e-195
2.83617e-196	6.26661e-196	5.34677e-196	1.18443e-195	5.287e-196	9.90858e-196	3.11701e-196	7.39274e-196	7.14733e-196	5.77966e-196	2.41424e-196	7.6929e-196	3.45865e-196	7.97254e-196	5.65977e-196	7.17587e-196	6.63363e-196	7.64271e-196	5.11745e-196	1.03429e-195	7.83041e-196	6.78429e-196	1.48576e-195	7.03766e-196	6.67639e-196	2.82166e-196	1.36467e-195	8.50936e-196	7.90145e-196	1.03549e-195	7.18191e-196
4.18922e-197	6.05322e-197	6.30065e-197	1.0478e-196	4.62141e-197	6.05698e-197	6.5999e-197	1.01829e-196	6.01273e-197	6.37172e-197	3.40895e-197	5.73781e-197	2.59393e-197	1.17669e-196	6.06089e-197	5.76195e-197	5.80121e-197	8.7419e-197	3.63359e-197	7.09174e-197	6.18896e-197	6.09329e-197	1.39641e-196	5.57399e-197	1.08276e-196	2.98853e-197	1.23921e-196	8.50674e-197	8.2719e-197	1.08675e-196	7.10468e-197
4.22929e-198	4.0509e-198	4.49264e-198	8.44983e-198	5.78225e-198	7.66938e-198	3.89349e-198	7.92529e-198	5.75648e-198	7.95302e-198	4.81713e-198	6.525e-198	2.98417e-198	1.01683e-197	4.47045e-198	5.80356e-198	6.55633e-198	7.67102e-198	4.72769e-198	6.07079e-198	4.03859e-198	6.92185e-198	6.60453e-198	3.74772e-198	6.43398e-198	2.73834e-198	1.61151e-197	6.66092e-198	6.63694e-198	9.15756e-198	6.30175e-198
3.19394e-199	4.42562e-199	2.81761e-199	7.26445e-199	4.21893e-199	6.89541e-199	3.22031e-199	8.37679e-199	6.72459e-199	5.83689e-199	3.36392e-199	5.87262e-199	2.57302e-199	7.47873e-199	5.76637e-199	5.84094e-199	7.14545e-199	6.84123e-199	3.32911e-199	6.22973e-199	3.70554e-199	5.99012e-199	1.45573e-198	4.00865e-199	7.23294e-199	2.34476e-199	1.05971e-198	8.87607e-199	7.03114e-199	7.57738e-199	5.97789e-199
3.64837e-200	5.28431e-200	4.09221e-200	8.49105e-200	4.08952e-200	5.02047e-200	2.83138e-200	3.50935e-200	4.5601e-200	5.91725e-200	1.54523e-200	4.88217e-200	1.93025e-200	6.80932e-200	4.86581e-200	4.82486e-200	5.58106e-200	9.42766e-200	2.84341e-200	5.61543e-200	2.86589e-200	5.49782e-200	8.36951e-200	3.64591e-200	6.20032e-200	2.51108e-200	1.00373e-199	5.99742e-200	6.92401e-200	6.65354e-200	5.14907e-200
3.74218e-201	3.92963e-201	3.22275e-201	8.33804e-201	4.27619e-201	4.77584e-201	3.33793e-201	5.02913e-201	4.2609e-201	4.97992e-201	3.31196e-201	6.88823e-201	2.48648e-201	8.46136e-201	3.55712e-201	4.4851e-201	4.19749e-201	8.13817e-201	2.76834e-201	5.63347e-201	4.26665e-201	5.30829e-201	1.15622e-200	3.66433e-201	4.97814e-201	2.10921e-201	9.27719e-201	5.48404e-201	5.22519e-201	7.05513e-201	5.15835e-201
3.18584e-202	4.08911e-202	3.40288e-202	6.91743e-202	4.58463e-202	6.8145e-202	3.09269e-202	5.74798e-202	5.56524e-202	5.5745e-202	2.29014e-202	5.17014e-202	2.0727e-202	8.19721e-202	4.66181e-202	4.22508e-202	3.83944e-202	7.88625e-202	3.80326e-202	6.73263e-202	3.61361e-202	5.08969e-202	1.21735e-201	2.76238e-202	6.40172e-202	1.18463e-202	7.96733e-202	7.63214e-202	4.28442e-202	7.21446e-202	5.20591e-202
2.6395e-203	2.93008e-203	3.53055e-203	8.83166e-203	3.73341e-203	4.64854e-203	2.26922e-203	4.33065e-203	2.51765e-203	3.60358e-203	3.52837e-203	4.86577e-203	1.75578e-203	8.43163e-203	4.89409e-203	3.74962e-203	4.64704e-203	8.24601e-203	3.05452e-203	3.92357e-203	3.34185e-203	7.30979e-203	1.01639e-202	5.07867e-203	4.26341e-203	1.57502e-203	8.3424e-203	6.36045e-203	3.53319e-203	5.03025e-203	4.70434e-203
2.53781e-204	1.90513e-204	3.1971e-204	5.24819e-204	2.96511e-204	5.5802e-204	2.11335e-204	5.05382e-204	2.49445e-204	3.13389e-204	1.44277e-204	4.25265e-204	1.60045e-204	9.26249e-204	4.35458e-204	3.70381e-204	5.21156e-204	4.44818e-204	2.43542e-204	3.63421e-204	2.5974e-204	4.30066e-204	6.6785e-204	2.41109e-204	4.09609e-204	1.2495e-204	5.45283e-204	5.51268e-204	5.67342e-204	4.02801e-204	3.88585e-204
1.96078e-205	3.12908e-205	2.4467e-205	6.285e-205	3.01763e-205	2.85175e-205	1.85285e-205	3.50762e-205	3.30905e-205	3.75209e-205	1.73462e-205	3.33137e-205	1.38243e-205	5.46865e-205	2.94278e-205	4.25401e-205	3.50727e-205	4.93414e-205	2.50107e-205	3.13384e-205	3.28241e-205	4.52654e-205	9.52985e-205	2.48434e-205	3.22054e-205	1.43395e-205	6.16241e-205	4.97642e-205	3.57064e-205	4.39577e-205	3.62952e-205
1.53811e-206	1.96117e-206	2.30939e-206	5.5758e-206	2.58302e-206	3.11892e-206	2.60097e-206	4.03526e-206	3.14116e-206	3.65113e-206	1.89812e-206	3.05027e-206	1.40982e-206	5.41586e-206	3.3803e-206	2.98479e-206	3.709e-206	6.54374e-206	1.56596e-206	2.65443e-206	4.62636e-206	6.26111e-206	7.50596e-206	2.13576e-206	3.21611e-206	1.72945e-206	8.37528e-206	5.79993e-206	3.83194e-206	4.93497e-206	3.71814e-206
1.5337e-207	2.14396e-207	1.84599e-207	4.35445e-207	2.57955e-207	1.72375e-207	2.46375e-207	3.8063e-207	2.42091e-207	3.18956e-207	2.06709e-207	2.55169e-207	1.17964e-207	3.58483e-207	3.62074e-207	3.28945e-207	4.10448e-207	4.3431e-207	1.61495e-207	2.39843e-207	4.09799e-207	4.21204e-207	5.93468e-207	1.82535e-207	2.32045e-207	1.36965e-207	5.96719e-207	3.72469e-207	4.03325e-207	3.95234e-207	3.07513e-207
1.52214e-208	1.82294e-208	2.01725e-208	4.51869e-208	2.24557e-208	3.29587e-208	2.26549e-208	3.72216e-208	2.63297e-208	3.57178e-208	2.0038e-208	2.57514e-208	1.70702e-208	6.65104e-208	2.53384e-208	3.06277e-208	2.69112e-208	4.1398e-208	1.58117e-208	3.08054e-208	3.45588e-208	3.18685e-208	7.04538e-208	1.85665e-208	2.83481e-208	1.42283e-208	5.83631e-208	4.22183e-208	3.36122e-208	3.80815e-208	3.1557e-208
1.93811e-209	1.56939e-209	1.785e-209	4.08753e-209	1.88616e-209	1.97248e-209	1.80591e-209	3.13085e-209	2.73214e-209	3.5574e-209	1.45349e-209	3.00007e-209	1.02389e-209	3.30423e-209	2.0768e-209	3.17074e-209	2.56149e-209	4.8893e-209	1.57507e-209	1.93327e-209	2.68615e-209	3.88645e-209	6.48431e-209	1.75925e-209	3.25288e-209	1.14528e-209	5.08236e-209	4.21044e-209	3.44223e-209	3.29969e-209	2.82341e-209
1.28491e-210	1.3761e-210	1.37953e-210	3.69618e-210	2.85198e-210	3.00398e-210	1.97432e-210	2.44741e-210	1.78258e-210	2.75923e-210	1.21162e-210	2.94033e-210	9.65447e-211	4.37509e-210	2.65998e-210	1.98454e-210	3.50814e-210	4.02864e-210	1.20256e-210	2.93945e-210	2.81561e-210	2.5286e-210	7.00387e-210	1.6809e-210	2.5172e-210	1.17414e-210	4.61883e-210	3.27422e-210	3.15713e-210	3.44526e-210	2.68626e-210
1.23353e-211	2.33677e-211	1.60189e-211	4.30834e-211	1.76508e-211	1.44373e-211	1.12126e-211	2.42208e-211	1.96007e-211	3.00389e-211	1.04554e-211	2.29072e-211	1.1728e-211	2.88694e-211	1.89906e-211	1.669e-211	2.22995e-211	4.1968e-211	1.28272e-211	2.26908e-211	2.13979e-211	3.01702e-211	6.69388e-211	1.86318e-211	1.96538e-211	6.31007e-212	4.04359e-211	3.35539e-211	2.03045e-211	2.40861e-211	2.34292e-211
1.21052e-212	1.43673e-212	1.36471e-212	4.54784e-212	1.24758e-212	2.15843e-212	1.70114e-212	2.93293e-212	1.64419e-212	2.1972e-212	9.70773e-213	2.01731e-212	9.91828e-213	2.22076e-212	1.48068e-212	1.5886e-212	1.81396e-212	4.27625e-212	1.34082e-212	2.34903e-212	1.57476e-212	3.51263e-212	5.61528e-212	1.56113e-212	1.42822e-212	8.1543e-213	4.7503e-212	3.07516e-212	2.42033e-212	2.7963e-212	2.23469e-212
1.03759e-213	1.32192e-213	1.95134e-213	2.11178e-213	1.35486e-213	3.0216e-213	7.738e-214	2.65866e-213	1.18597e-213	2.31795e-213	1.14818e-213	2.81412e-213	1.038e-213	3.61262e-213	2.45853e-213	1.35453e-213	2.26956e-213	3.94991e-213	9.37615e-214	1.9165e-213	2.0677e-213	3.28258e-213	4.10134e-213	1.90187e-213	2.0018e-213	9.00995e-214	3.2313e-213	3.45738e-213	4.05721e-213	2.64449e-213	2.22939e-213
1.10707e-214	1.46899e-214	1.20631e-214	3.42279e-214	1.06984e-214	1.53075e-214	7.20664e-215	2.44322e-214	1.80327e-214	2.13941e-214	1.03622e-214	1.55441e-214	6.47342e-215	2.66315e-214	2.13473e-214	1.78029e-214	2.00706e-214	3.90948e-214	7.5008e-215	1.35535e-214	1.37241e-214	2.21651e-214	4.30918e-214	1.39299e-214	2.16448e-214	1.10793e-214	3.78407e-214	3.016e-214	2.32807e-214	2.38195e-214	1.9608e-214
1.12019e-215	9.4768e-216	1.26245e-215	2.34234e-215	1.71041e-215	1.87881e-215	9.61677e-216	1.98452e-215	1.89577e-215	2.17715e-215	9.08298e-216	1.99212e-215	5.77591e-216	2.9801e-215	1.4926e-215	9.76274e-216	1.76192e-215	2.11621e-215	1.05921e-215	1.68683e-215	1.01934e-215	2.80916e-215	4.55937e-215	1.62854e-215	1.70279e-215	8.89668e-216	4.23584e-215	2.04125e-215	1.68063e-215	1.87691e-215	1.80919e-215
7.70949e-217	1.16752e-216	1.90057e-216	2.50145e-216	1.45744e-216	9.44814e-217	1.33187e-216	2.43135e-216	1.89802e-216	1.33448e-216	1.08099e-216	1.46352e-216	1.15303e-216	2.34477e-216	1.61099e-216	1.05383e-216	2.00029e-216	2.95344e-216	8.84725e-217	2.00285e-216	1.9059e-216	3.02656e-216	5.0819e-216	1.24781e-216	1.63408e-216	1.16604e-216	3.88422e-216	2.16015e-216	2.38741e-216	2.00144e-216	1.89275e-216
1.04157e-217	1.12778e-217	8.71653e-218	2.29091e-217	1.41037e-217	1.68488e-217	1.28696e-217	1.37193e-217	1.46192e-217	1.83138e-217	8.00016e-218	1.73274e-217	8.32987e-218	2.29487e-217	1.49403e-217	1.45354e-217	1.98803e-217	2.49038e-217	7.51272e-218	1.48656e-217	1.3883e-217	1.71909e-217	3.48448e-217	1.45106e-217	1.44934e-217	8.4317e-218	2.52087e-217	1.77639e-217	1.4388e-217	1.09034e-217	1.56219e-217
7.81064e-219	9.25288e-219	9.78126e-219	1.88264e-218	1.10722e-218	1.38727e-218	9.64238e-219	1.76541e-218	1.73093e-218	1.72922e-218	6.49334e-219	1.1756e-218	6.61376e-219	2.38858e-218	1.65232e-218	8.76066e-219	1.25017e-218	2.01935e-218	7.00128e-219	1.45177e-218	1.14843e-218	1.90034e-218	3.47237e-218	6.23538e-219	1.83615e-218	6.5835e-219	1.93994e-218	2.22024e-218	1.91515e-218	1.33826e-218	1.43763e-218
7.31887e-220	1.19994e-219	7.57281e-220	1.70766e-219	6.18761e-220	1.09089e-219	6.95858e-220	1.45653e-219	1.61242e-219	9.92432e-220	7.56821e-220	1.20751e-219	6.87307e-220	1.44407e-219	1.59532e-219	1.06345e-219	1.48129e-219	1.74519e-219	6.99922e-220	1.41012e-219	1.22553e-219	2.34847e-219	3.99366e-219	1.30324e-219	1.43486e-219	5.77007e-220	2.87959e-219	1.77906e-219	1.76981e-219	1.52405e-219	1.393e-219
7.09133e-221	8.89943e-221	7.95744e-221	1.76643e-220	9.56712e-221	1.0009e-220	8.03603e-221	1.06375e-220	1.68458e-220	1.61555e-220	5.57726e-221	8.82492e-221	5.37601e-221	2.04489e-220	1.31042e-220	7.34003e-221	1.28147e-220	1.75565e-220	6.88707e-221	1.41054e-220	1.28161e-220	1.97516e-220	3.04461e-220	9.55154e-221	1.30394e-220	3.85484e-221	2.63144e-220	1.50499e-220	1.48192e-220	1.1453e-220	1.27332e-220
6.87604e-222	6.88596e-222	9.19285e-222	2.00079e-221	7.59117e-222	6.96447e-222	5.76108e-222	9.56139e-222	8.99936e-222	1.45774e-221	6.34443e-222	1.12866e-221	4.29002e-222	2.25794e-221	1.14969e-221	8.17022e-222	1.74124e-221	1.95868e-221	6.89597e-222	1.01815e-221	9.48742e-222	1.7667e-221	2.87794e-221	8.90025e-222	1.34348e-221	5.12659e-222	2.97765e-221	1.20697e-221	1.41634e-221	1.52904e-221	1.23119e-221
8.96457e-223	8.03173e-223	6.98708e-223	1.70252e-222	8.22491e-223	8.91119e-223	4.07377e-223	1.00584e-222	1.04702e-222	7.833e-223	4.49059e-223	1.36792e-222	4.62008e-223	1.87777e-222	1.3903e-222	7.4084e-223	8.21829e-223	1.78121e-222	4.8412e-223	9.28877e-223	1.07663e-222	1.08785e-222	2.39747e-222	9.66189e-223	1.72947e-222	4.82421e-223	2.36685e-222	9.69125e-223	1.38531e-222	1.26078e-222	1.1028e-222
4.72439e-224	7.09136e-224	7.70416e-224	1.89546e-223	9.79422e-224	1.20663e-223	6.93402e-224	1.21488e-223	1.18572e-223	8.30459e-224	6.62796e-224	6.94543e-224	3.6331e-224	2.18391e-223	1.01197e-223	7.99201e-224	1.15605e-223	1.41087e-223	5.577e-224	7.1295e-224	1.22091e-223	1.27404e-223	4.04602e-223	8.76452e-224	1.14368e-223	4.50391e-224	2.51409e-223	1.41985e-223	1.44678e-223	1.38195e-223	1.17618e-223
4.43625e-225	5.46357e-225	6.7695e-225	1.21998e-224	7.77898e-225	9.73254e-225	2.98283e-225	7.91859e-225	1.12607e-224	9.58651e-225	5.19989e-225	9.21454e-225	4.63791e-225	1.34539e-224	7.41101e-225	7.99109e-225	8.92568e-225	1.2455e-224	6.56576e-225	1.05318e-224	7.22235e-225	1.54689e-224	2.17848e-224	6.67369e-225	1.14478e-224	3.63966e-225	2.23096e-224	8.85572e-225	1.19355e-224	1.21631e-224	9.5339e-225
4.74402e-226	5.06646e-226	6.07171e-226	1.28367e-225	7.33639e-226	7.29092e-226	5.47963e-226	8.07867e-226	6.51062e-226	1.18938e-225	4.12603e-226	1.0427e-225	3.70856e-226	1.27167e-225	8.44876e-226	6.17822e-226	6.49511e-226	1.00996e-225	6.69238e-226	9.50032e-226	7.8372e-226	1.70192e-225	2.40452e-225	6.60761e-226	1.02378e-225	4.03281e-226	1.80902e-225	8.92886e-226	9.87618e-226	1.02466e-225	9.02078e-226
4.64103e-227	7.4857e-227	5.84247e-227	1.51869e-226	6.86901e-227	9.46075e-227	5.55677e-227	7.50864e-227	8.68959e-227	1.23212e-226	2.90659e-227	8.16268e-227	2.78871e-227	1.05993e-226	7.7828e-227	5.55222e-227	9.53567e-227	1.13521e-226	5.36103e-227	8.5173e-227	1.13442e-226	1.32405e-226	2.0061e-226	8.76884e-227	8.66216e-227	4.30125e-227	2.11795e-226	9.2614e-227	9.69614e-227	7.70905e-227	9.01148e-227
3.40336e-228	4.63053e-228	5.11502e-228	1.06028e-227	5.95885e-228	6.70123e-228	4.97116e-228	9.23591e-228	1.02655e-227	9.2844e-228	4.31714e-228	5.90589e-228	4.44705e-228	1.56819e-227	6.07812e-228	3.80063e-228	7.28611e-228	9.56503e-228	2.47244e-228	7.22958e-228	8.04645e-228	1.15902e-227	1.70075e-227	4.96111e-228	9.37219e-228	2.73281e-228	1.21118e-227	8.2624e-228	1.13423e-227	1.19822e-227	7.81205e-228
4.42595e-229	4.87443e-229	4.26335e-229	9.70617e-229	5.07628e-229	8.28279e-229	4.08017e-229	8.5317e-229	7.82989e-229	9.16747e-229	3.30664e-229	5.74142e-229	4.54943e-229	1.27373e-228	7.57832e-229	4.87186e-229	6.73291e-229	8.79976e-229	4.23264e-229	7.08808e-229	6.27986e-229	1.17868e-228	1.8877e-228	4.93336e-229	6.44138e-229	3.68834e-229	1.12755e-228	1.01891e-228	1.0669e-228	7.55387e-229	7.45236e-229
3.61749e-230	5.66829e-230	5.02493e-230	9.69995e-230	6.39892e-230	5.34281e-230	1.9532e-230	5.53621e-230	6.31551e-230	8.40029e-230	2.18201e-230	5.59281e-230	3.01009e-230	8.36838e-230	8.13567e-230	3.62147e-230	5.41769e-230	1.05585e-229	3.83309e-230	4.74152e-230	7.17988e-230	8.96739e-230	1.13144e-229	6.07398e-230	7.65799e-230	3.26719e-230	9.81876e-230	5.97656e-230	1.16313e-229	6.16158e-230	6.38226e-230
3.9312e-231	4.96436e-231	4.51304e-231	9.9322e-231	4.47116e-231	7.61839e-231	3.40204e-231	6.63729e-231	7.91944e-231	5.30312e-231	2.8648e-231	7.09633e-231	1.66021e-231	1.38461e-230	5.76229e-231	3.41785e-231	6.6815e-231	8.64457e-231	4.01694e-231	6.82817e-231	5.84667e-231	7.00083e-231	1.69024e-230	4.74038e-231	6.67326e-231	2.4092e-231	1.19192e-230	6.86879e-231	1.02348e-230	5.54971e-231	6.58854e-231
3.79505e-232	4.27123e-232	3.50816e-232	7.78935e-232	7.97731e-232	5.67049e-232	2.58489e-232	5.39557e-232	6.79395e-232	7.71472e-232	3.27732e-232	3.99748e-232	2.54952e-232	7.25717e-232	7.16981e-232	3.7648e-232	4.72129e-232	9.81231e-232	3.35963e-232	8.05138e-232	7.10509e-232	8.02146e-232	1.07502e-231	7.49725e-232	6.3201e-232	3.00556e-232	8.67313e-232	9.18942e-232	6.99276e-232	7.56663e-232	6.15277e-232
3.19873e-233	3.82365e-233	4.11452e-233	7.85637e-233	3.84304e-233	4.1041e-233	3.70738e-233	7.24717e-233	4.28659e-233	5.36397e-233	1.48757e-233	4.76895e-233	2.78167e-233	1.01425e-232	4.82844e-233	2.97443e-233	5.03868e-233	7.44602e-233	3.85136e-233	6.00966e-233	6.30495e-233	6.62431e-233	9.04671e-233	4.94696e-233	8.80783e-233	1.12594e-233	1.1818e-232	5.14157e-233	7.60485e-233	7.24233e-233	5.51794e-233
2.30893e-234	3.29958e-234	3.65693e-234	5.9983e-234	5.43596e-234	3.3877e-234	2.49556e-234	3.45202e-234	4.73686e-234	7.52109e-234	2.72309e-234	4.79662e-234	2.35148e-234	5.84904e-234	3.5456e-234	2.45008e-234	4.78259e-234	9.39154e-234	2.8361e-234	5.37154e-234	4.5512e-234	5.54345e-234	1.13973e-233	3.52772e-234	4.85268e-234	2.39596e-234	9.36968e-234	3.66732e-234	7.80026e-234	5.76763e-234	4.84213e-234
2.63562e-235	2.97032e-235	3.41473e-235	4.94049e-235	4.30362e-235	3.93469e-235	1.55023e-235	5.70349e-235	5.28987e-235	4.59993e-235	2.57508e-235	5.01976e-235	2.79118e-235	6.12995e-235	3.11018e-235	3.237e-235	7.29385e-235	8.40794e-235	2.1676e-235	4.55808e-235	2.84308e-235	8.55721e-235	1.42738e-234	3.62339e-235	8.87402e-235	1.84044e-235	8.10122e-235	5.26991e-235	5.60223e-235	5.45833e-235	4.96924e-235
2.29331e-236	3.18976e-236	2.77342e-236	8.59512e-236	2.82968e-236	2.42615e-236	2.09579e-236	4.04847e-236	4.46521e-236	6.28501e-236	1.46249e-236	5.10287e-236	2.30724e-236	7.3275e-236	4.08258e-236	3.99291e-236	4.37608e-236	5.45878e-236	2.55722e-236	3.51558e-236	4.98279e-236	3.88463e-236	1.00429e-235	2.82499e-236	5.10861e-236	2.14735e-236	8.87545e-236	4.92845e-236	5.4768e-236	6.75622e-236	4.47378e-236
2.52644e-237	2.48164e-237	2.59682e-237	4.88728e-237	4.5423e-237	3.78582e-237	2.4552e-237	3.15065e-237	3.67802e-237	3.95161e-237	1.36403e-237	4.50285e-237	1.68338e-237	8.36009e-237	3.33035e-237	2.10501e-237	4.26819e-237	5.72091e-237	1.58948e-237	3.87409e-237	2.78313e-237	3.94262e-237	1.00723e-236	3.64603e-237	4.51914e-237	2.18573e-237	9.51079e-237	3.87837e-237	6.53639e-237	4.99779e-237	4.09755e-237
1.31219e-238	2.84499e-238	3.34449e-238	7.3675e-238	4.64106e-238	2.28298e-238	2.28172e-238	2.94417e-238	3.17663e-238	6.70054e-238	2.07188e-238	2.93941e-238	1.48233e-238	5.71368e-238	3.87356e-238	2.98988e-238	4.51823e-238	6.17011e-238	2.13497e-238	3.4129e-238	3.71102e-238	4.86693e-238	9.44195e-238	2.90176e-238	3.83092e-238	1.58044e-238	7.29222e-238	5.00723e-238	3.79036e-238	5.03848e-238	3.98882e-238
1.69034e-239	2.47118e-239	2.53444e-239	6.33005e-239	2.94055e-239	1.97393e-239	2.32289e-239	3.84296e-239	3.74823e-239	4.09854e-239	1.65968e-239	3.28295e-239	1.39689e-239	4.57174e-239	3.82727e-239	2.48469e-239	4.748e-239	4.40912e-239	2.38707e-239	3.83286e-239	2.93637e-239	3.30749e-239	1.1108e-238	2.43807e-239	3.13692e-239	1.71057e-239	7.03019e-239	4.81166e-239	5.43101e-239	5.40057e-239	3.72881e-239
1.52777e-240	2.29118e-240	3.90225e-240	5.58046e-240	3.06401e-240	2.77452e-240	2.04506e-240	3.25793e-240	3.71495e-240	2.47222e-240	1.24912e-240	2.96739e-240	1.5852e-240	4.9438e-240	2.17367e-240	3.32406e-240	3.02212e-240	4.80656e-240	1.63987e-240	3.6432e-240	3.59397e-240	3.5396e-240	1.04317e-239	2.34206e-240	3.31519e-240	1.20071e-240	7.31997e-240	4.51282e-240	4.40767e-240	4.9323e-240	3.51938e-240
1.20111e-241	2.9289e-241	2.18345e-241	5.69522e-241	3.04608e-241	4.10335e-241	1.47603e-241	4.12656e-241	2.89626e-241	2.94858e-241	1.62568e-241	2.62315e-241	1.78551e-241	4.07571e-241	2.59316e-241	1.49378e-241	3.36749e-241	4.8167e-241	1.55455e-241	1.90954e-241	3.9299e-241	4.07991e-241	7.46417e-241	2.77609e-241	3.02774e-241	1.75297e-241	6.02288e-241	3.19879e-241	4.1469e-241	4.44512e-241	3.24318e-241
1.09601e-242	2.02812e-242	1.7792e-242	4.45749e-242	2.57128e-242	2.15607e-242	1.98292e-242	2.77527e-242	3.05589e-242	3.34754e-242	1.15505e-242	3.09069e-242	1.21675e-242	3.53221e-242	3.26314e-242	2.38381e-242	1.51203e-242	2.59414e-242	1.56728e-242	2.48313e-242	3.28436e-242	5.90375e-242	7.27235e-242	2.46594e-242	2.65662e-242	1.36344e-242	6.59589e-242	2.65785e-242	4.13398e-242	5.30505e-242	2.98957e-242
1.39474e-243	1.68064e-243	2.04143e-243	4.78686e-243	1.87714e-243	2.73768e-243	1.47579e-243	2.50142e-243	2.55791e-243	2.09171e-243	1.68405e-243	2.9067e-243	1.36698e-243	2.79828e-243	2.31054e-243	1.85405e-243	2.90887e-243	4.05981e-243	1.18647e-243	3.16633e-243	3.34709e-243	3.1188e-243	7.74955e-243	2.37939e-243	2.65094e-243	1.01883e-243	6.82196e-243	3.45057e-243	2.91816e-243	4.33868e-243	2.83938e-243
1.37511e-244	2.13071e-244	2.08361e-244	5.38064e-244	2.74064e-244	2.58073e-244	1.41682e-244	2.23369e-244	1.923e-244	3.28537e-244	1.13079e-244	2.34873e-244	1.29289e-244	3.30077e-244	2.40454e-244	1.97436e-244	2.28216e-244	4.45731e-244	1.45054e-244	2.70328e-244	2.6668e-244	3.93657e-244	4.95722e-244	1.96658e-244	3.25543e-244	1.01066e-244	5.48295e-244	2.61116e-244	4.24269e-244	3.87524e-244	2.75003e-244
1.12978e-245	1.47228e-245	1.44835e-245	6.02062e-245	2.32855e-245	2.44738e-245	1.04665e-245	2.07339e-245	2.25432e-245	1.74339e-245	1.05639e-245	3.34431e-245	8.72276e-246	3.60962e-245	2.08795e-245	2.18488e-245	3.03526e-245	2.69267e-245	1.62412e-245	2.66951e-245	2.39897e-245	4.44601e-245	5.44526e-245	1.96087e-245	2.05001e-245	1.17931e-245	4.24706e-245	2.46609e-245	3.0537e-245	3.9869e-245	2.54586e-245
1.02688e-246	2.34351e-246	1.70506e-246	4.05254e-246	2.21957e-246	1.70867e-246	9.25481e-247	2.11344e-246	2.11846e-246	2.37021e-246	1.09205e-246	2.82885e-246	1.06699e-246	2.69966e-246	2.1939e-246	1.66271e-246	1.93414e-246	3.96921e-246	6.72408e-247	2.37262e-246	3.033e-246	4.79714e-246	5.1428e-246	1.38954e-246	2.11149e-246	7.89426e-247	4.82355e-246	2.75283e-246	3.06442e-246	3.4318e-246	2.41374e-246
1.06017e-247	1.27306e-247	1.32715e-247	4.06481e-247	1.71371e-247	1.56312e-247	1.27783e-247	1.60058e-247	1.55318e-247	2.24533e-247	8.89327e-248	2.35556e-247	1.27077e-247	2.68289e-247	1.51762e-247	2.29146e-247	1.81295e-247	2.76326e-247	8.71211e-248	1.86914e-247	1.95955e-247	3.36835e-247	5.04474e-247	1.61547e-247	2.34227e-247	7.48836e-248	4.71672e-247	3.90239e-247	2.78335e-247	2.05403e-247	2.15129e-247
1.46087e-248	1.24923e-248	1.57377e-248	3.69057e-248	1.93673e-248	1.36232e-248	9.79091e-249	1.97499e-248	1.49886e-248	2.15589e-248	9.55094e-249	1.96063e-248	1.09538e-248	3.16059e-248	1.457e-248	1.3698e-248	1.23297e-248	2.91883e-248	1.1675e-248	1.43356e-248	1.30963e-248	3.66613e-248	3.64363e-248	1.76204e-248	2.08731e-248	7.25309e-249	3.22805e-248	2.18909e-248	2.55927e-248	2.34346e-248	1.93825e-248
1.15294e-249	1.2641e-249	1.4981e-249	2.82566e-249	1.47564e-249	1.83743e-249	7.02178e-250	1.80287e-249	1.29578e-249	2.18059e-249	1.05766e-249	2.26239e-249	9.87308e-250	2.48142e-249	1.65122e-249	1.74634e-249	1.38176e-249	2.8131e-249	9.94723e-250	2.10039e-249	1.56615e-249	2.6532e-249	3.46058e-249	2.5775e-249	2.49496e-249	9.0806e-250	3.97529e-249	2.31097e-249	3.83965e-249	1.78014e-249	1.96927e-249
1.06906e-250	6.94935e-251	9.17493e-251	3.43978e-250	1.59716e-250	1.46356e-250	6.83842e-251	1.68263e-250	1.61612e-250	1.92311e-250	6.13043e-251	1.36098e-250	7.57282e-251	2.61547e-250	1.66178e-250	1.46782e-250	1.92415e-250	2.43574e-250	6.39845e-251	1.8141e-250	1.67561e-250	2.50359e-250	3.48939e-250	1.44306e-250	1.87236e-250	7.61459e-251	2.90067e-250	2.13142e-250	3.20865e-250	2.025e-250	1.7463e-250
9.32807e-252	9.98204e-252	1.32748e-251	2.7022e-251	1.26562e-251	1.23512e-251	8.14327e-252	1.68337e-251	1.61775e-251	1.83855e-251	5.83328e-252	1.71948e-251	9.0874e-252	2.15651e-251	1.07172e-251	1.13654e-251	1.34015e-251	4.24485e-251	7.88723e-252	1.84796e-251	1.56174e-251	3.34009e-251	2.93145e-251	1.58765e-251	2.06681e-251	7.72997e-252	4.19818e-251	1.66021e-251	2.01209e-251	1.76589e-251	1.73702e-251
5.83972e-253	8.52787e-253	1.22507e-252	3.71838e-252	1.21294e-252	1.35209e-252	6.44102e-253	1.90609e-252	1.10542e-252	1.70807e-252	9.09423e-253	1.35593e-252	6.08551e-253	1.69027e-252	1.35894e-252	8.84119e-253	9.62776e-253	2.20685e-252	8.44797e-253	1.68515e-252	1.20733e-252	1.3658e-252	4.33813e-252	1.67029e-252	1.71067e-252	5.11e-253	3.56998e-252	1.18361e-252	1.70235e-252	1.63212e-252	1.52357e-252
6.34524e-254	9.99726e-254	5.80135e-254	3.17696e-253	1.63296e-253	1.71744e-253	7.45365e-254	1.46215e-253	1.18428e-253	2.09666e-253	6.87835e-254	9.68895e-254	5.90775e-254	2.91511e-253	1.12134e-253	1.0639e-253	9.22574e-254	2.76426e-253	7.83312e-254	1.3618e-253	1.10276e-253	1.8473e-253	3.69728e-253	1.18197e-253	1.86999e-253	6.81804e-254	2.57481e-253	1.89078e-253	1.89089e-253	2.08879e-253	1.54121e-253
5.12092e-255	9.08718e-255	7.72842e-255	1.75884e-254	1.29534e-254	7.46486e-255	8.8055e-255	1.35085e-254	1.49332e-254	1.2826e-254	7.77733e-255	1.1412e-254	6.2209e-255	1.71655e-254	8.60628e-255	8.58482e-255	1.07481e-254	2.5344e-254	1.05864e-254	9.27202e-255	1.29592e-254	2.17863e-254	3.10245e-254	1.29069e-254	9.99391e-255	6.45558e-255	2.72727e-254	1.3019e-254	1.95597e-254	1.94767e-254	1.33396e-254
6.1304e-256	6.35331e-256	6.89503e-256	2.63849e-255	9.36329e-256	6.9012e-256	6.52956e-256	8.98691e-256	8.79447e-256	9.62654e-256	3.87553e-256	1.28941e-255	6.19801e-256	2.64885e-255	1.2243e-255	7.68279e-256	1.0155e-255	1.87481e-255	5.46727e-256	7.1191e-256	9.48503e-256	1.62969e-255	2.79146e-255	1.2347e-255	1.21564e-255	4.14125e-256	1.87411e-255	1.02603e-255	2.25931e-255	1.48552e-255	1.18543e-255
4.69964e-257	6.40958e-257	9.96892e-257	2.14996e-256	8.10893e-257	9.10946e-257	7.08798e-257	1.14362e-256	1.24339e-256	8.62252e-257	5.79536e-257	1.2022e-256	4.34026e-257	1.54069e-256	1.27505e-256	8.97039e-257	9.32289e-257	1.8321e-256	7.4348e-257	1.28611e-256	1.38202e-256	9.26858e-257	3.37184e-256	9.11297e-257	1.33528e-256	5.09748e-257	2.00541e-256	1.20491e-256	2.04545e-256	1.05885e-256	1.18039e-256
4.83855e-258	7.74883e-258	6.46594e-258	1.73191e-257	8.89555e-258	1.2693e-257	4.62048e-258	7.76128e-258	6.54001e-258	1.09445e-257	3.82365e-258	1.12784e-257	4.02605e-258	2.04278e-257	9.60079e-258	6.22954e-258	8.9606e-258	1.467e-257	4.69526e-258	9.42847e-258	1.04833e-257	1.41381e-257	2.96244e-257	7.52575e-258	1.24888e-257	4.47833e-258	2.18825e-257	1.30082e-257	1.7627e-257	1.36709e-257	1.08632e-257
3.26693e-259	8.06724e-259	5.98648e-259	1.47806e-258	7.89199e-259	9.06404e-259	6.23532e-259	1.0261e-258	9.46451e-259	7.69162e-259	2.35449e-259	7.33161e-259	2.94769e-259	1.47595e-258	7.06043e-259	6.48811e-259	5.30093e-259	1.69658e-258	2.99149e-259	7.15861e-259	1.12332e-258	1.26546e-258	2.54306e-258	7.86268e-259	1.17771e-258	4.8926e-259	1.97334e-258	9.07611e-259	1.07122e-258	1.1614e-258	9.3685e-259
3.90309e-260	5.80106e-260	8.5496e-260	1.90895e-259	7.66137e-260	5.86328e-260	4.21009e-260	7.41758e-260	5.87713e-260	7.3873e-260	4.22144e-260	6.7924e-260	4.29018e-260	1.54153e-259	7.85067e-260	8.68432e-260	7.61829e-260	1.37331e-259	2.91032e-260	7.36923e-260	8.92955e-260	1.74813e-259	1.71195e-259	8.49921e-260	5.47971e-260	3.81708e-260	2.15667e-259	8.13807e-260	1.36187e-259	1.49356e-259	9.14103e-260
2.94373e-261	8.26114e-261	5.05941e-261	1.22928e-260	8.43977e-261	7.25374e-261	3.51594e-261	8.41424e-261	6.43482e-261	6.87767e-261	2.73525e-261	7.80612e-261	3.78063e-261	1.83569e-260	8.97975e-261	5.58572e-261	8.73529e-261	1.55535e-260	2.45608e-261	8.02055e-261	9.31882e-261	1.09905e-260	2.1577e-260	7.31956e-261	7.38596e-261	3.39005e-261	1.39196e-260	9.36326e-261	1.07111e-260	5.99022e-261	8.3823e-261
3.39184e-262	4.67353e-262	4.22964e-262	1.98731e-261	4.54612e-262	4.93097e-262	2.83571e-262	4.3669e-262	7.15247e-262	8.32181e-262	4.25661e-262	6.20824e-262	3.09753e-262	1.14104e-261	8.33673e-262	6.66806e-262	6.85838e-262	1.46098e-261	3.10568e-262	6.1666e-262	7.29455e-262	9.64338e-262	2.00941e-261	6.81063e-262	8.57354e-262	3.82607e-262	1.48134e-261	9.77008e-262	8.25956e-262	8.28081e-262	7.74687e-262
4.12019e-263	7.18231e-263	6.34308e-263	9.5552e-263	5.2177e-263	6.68725e-263	3.40424e-263	7.40082e-263	6.02829e-263	5.73502e-263	2.40083e-263	5.44647e-263	3.45317e-263	1.20936e-262	4.67082e-263	5.11145e-263	9.03241e-263	1.23569e-262	2.682e-263	6.17137e-263	7.46322e-263	1.21742e-262	1.62936e-262	5.38342e-263	7.01697e-263	4.08153e-263	1.26144e-262	1.11623e-262	1.26727e-262	7.27337e-263	7.37429e-263
4.21877e-264	4.0762e-264	5.97016e-264	1.51472e-263	7.70805e-264	3.87443e-264	1.92156e-264	6.16638e-264	5.88573e-264	4.85591e-264	3.35128e-264	4.45167e-264	2.93322e-264	1.26367e-263	5.37103e-264	4.76804e-264	5.62039e-264	1.16186e-263	2.69171e-264	7.08455e-264	8.39518e-264	1.256e-263	1.67032e-263	7.01308e-264	5.6382e-264	2.75708e-264	1.43085e-263	4.86783e-264	1.00269e-263	8.47103e-264	7.03642e-264
2.55864e-265	3.99811e-265	3.95768e-265	1.10336e-264	6.60398e-265	5.08431e-265	3.60787e-265	5.08909e-265	5.38105e-265	8.32849e-265	2.94731e-265	5.5462e-265	2.74434e-265	1.38232e-264	5.20935e-265	4.86174e-265	7.67804e-265	8.81794e-265	2.66948e-265	4.77339e-265	6.53509e-265	8.22458e-265	1.38132e-264	4.70134e-265	6.90561e-265	3.17424e-265	1.28355e-264	7.71257e-265	1.17814e-264	7.3626e-265	6.59199e-265
2.79705e-266	3.83544e-266	4.85045e-266	1.5013e-265	4.88093e-266	2.94646e-266	2.48643e-266	5.10553e-266	3.29722e-266	5.87328e-266	2.67437e-266	6.23615e-266	2.20833e-266	9.66575e-266	5.01612e-266	4.08675e-266	5.3929e-266	8.40747e-266	1.85837e-266	4.32507e-266	7.0976e-266	1.04317e-265	1.61023e-265	5.9486e-266	6.64631e-266	4.88649e-266	1.35698e-265	6.55557e-266	1.42049e-265	5.29958e-266	6.39e-266
2.20703e-267	2.98682e-267	3.47511e-267	1.33345e-266	3.89007e-267	3.92292e-267	3.34021e-267	4.93272e-267	4.97429e-267	5.49372e-267	2.54495e-267	3.34989e-267	2.23037e-267	1.22253e-266	5.44079e-267	3.4706e-267	6.00581e-267	9.61216e-267	2.43414e-267	2.68145e-267	7.94019e-267	7.08999e-267	9.18831e-267	2.67815e-267	7.87298e-267	2.21607e-267	1.31361e-266	6.5894e-267	9.34568e-267	8.4633e-267	5.7691e-267
1.99337e-268	3.65526e-268	4.00813e-268	1.07297e-267	3.94859e-268	6.18729e-268	3.35757e-268	4.45278e-268	4.57561e-268	4.29119e-268	2.62904e-268	4.6727e-268	1.91254e-268	8.46849e-268	3.28073e-268	2.04562e-268	5.99992e-268	6.04832e-268	3.39268e-268	3.65842e-268	5.67429e-268	7.34747e-268	9.80025e-268	3.82568e-268	6.69686e-268	2.42351e-268	1.24993e-267	4.98922e-268	6.21945e-268	5.34455e-268	5.13762e-268
1.80534e-269	3.93302e-269	3.88201e-269	9.32999e-269	2.95662e-269	5.88164e-269	2.54139e-269	3.31504e-269	4.58804e-269	4.54508e-269	2.48777e-269	4.74381e-269	2.29808e-269	8.45737e-269	3.31308e-269	2.40235e-269	4.30217e-269	8.1086e-269	1.66889e-269	4.19013e-269	6.15204e-269	7.60876e-269	1.09319e-268	5.48623e-269	5.31776e-269	1.78554e-269	1.24425e-268	2.92409e-269	1.04289e-268	4.76748e-269	5.08652e-269
2.01175e-270	2.71345e-270	5.03117e-270	6.80659e-270	3.3129e-270	3.88219e-270	2.25469e-270	3.29836e-270	4.60229e-270	3.51508e-270	1.25871e-270	4.17654e-270	1.96159e-270	8.59994e-270	3.48418e-270	3.66427e-270	4.57819e-270	7.12675e-270	1.76714e-270	4.55011e-270	5.03828e-270	6.53237e-270	7.874e-270	3.56253e-270	4.194e-270	1.42009e-270	8.63654e-270	2.84707e-270	8.4074e-270	3.11186e-270	4.34067e-270
1.59527e-271	2.66723e-271	2.44099e-271	8.46595e-271	2.79939e-271	4.09169e-271	2.30838e-271	3.86334e-271	1.97806e-271	5.10348e-271	1.30501e-271	3.62077e-271	1.49724e-271	9.03729e-271	2.33984e-271	3.10664e-271	4.44583e-271	5.4519e-271	2.35941e-271	3.9765e-271	4.45829e-271	5.10764e-271	1.05334e-270	3.85052e-271	3.4456e-271	2.04382e-271	7.33608e-271	2.6105e-271	5.4818e-271	4.98957e-271	4.07705e-271
1.95168e-272	2.29916e-272	3.2206e-272	4.89786e-272	3.74124e-272	4.08401e-272	1.91379e-272	3.17195e-272	2.65667e-272	4.57537e-272	1.71701e-272	3.23268e-272	1.18345e-272	6.00867e-272	1.74142e-272	2.81467e-272	5.26364e-272	5.77602e-272	1.82709e-272	4.20364e-272	4.36439e-272	6.12379e-272	6.48454e-272	2.8877e-272	6.19446e-272	1.14558e-272	7.88036e-272	3.71083e-272	6.14727e-272	3.21879e-272	3.81461e-272
1.49792e-273	2.37724e-273	1.6126e-273	6.96245e-273	2.02688e-273	2.66404e-273	1.34029e-273	3.93978e-273	2.72781e-273	2.61809e-273	1.56711e-273	3.73384e-273	1.1623e-273	5.95711e-273	2.92318e-273	1.56062e-273	2.65377e-273	6.01471e-273	1.92219e-273	3.18456e-273	4.33822e-273	6.28439e-273	8.56034e-273	3.57324e-273	3.29969e-273	9.24469e-274	8.58724e-273	2.83961e-273	6.14325e-273	3.65226e-273	3.55497e-273
1.76445e-274	1.97079e-274	1.88183e-274	7.49322e-274	3.10787e-274	1.86885e-274	1.66848e-274	2.94308e-274	2.92983e-274	3.65866e-274	1.00604e-274	2.4476e-274	1.14085e-274	4.52389e-274	1.81277e-274	2.30825e-274	3.90034e-274	5.09861e-274	1.427e-274	2.85909e-274	3.47082e-274	3.92897e-274	4.55517e-274	2.44726e-274	3.93377e-274	1.20731e-274	6.70099e-274	4.17496e-274	6.17978e-274	3.79767e-274	3.20694e-274
1.31463e-275	1.92749e-275	2.57128e-275	5.77971e-275	1.78472e-275	2.58467e-275	1.80966e-275	2.67979e-275	2.79409e-275	1.86967e-275	1.571e-275	3.52419e-275	1.17891e-275	5.63092e-275	2.35962e-275	1.97297e-275	1.77164e-275	6.39457e-275	1.18358e-275	3.15305e-275	4.42532e-275	4.63367e-275	4.2717e-275	2.23202e-275	3.32607e-275	1.60776e-275	6.29826e-275	3.99501e-275	6.75812e-275	2.53771e-275	3.13139e-275
1.33888e-276	9.14856e-277	2.06575e-276	2.99867e-276	2.85573e-276	2.67868e-276	1.37913e-276	2.25121e-276	2.09872e-276	1.88765e-276	1.28205e-276	2.90376e-276	1.20672e-276	5.50501e-276	2.48419e-276	2.25393e-276	3.64639e-276	4.92739e-276	1.21731e-276	3.25714e-276	4.1946e-276	3.90605e-276	4.00151e-276	2.43644e-276	2.91431e-276	1.05172e-276	7.06127e-276	3.21163e-276	6.43928e-276	2.26607e-276	2.88787e-276
1.13326e-277	1.50961e-277	2.0561e-277	3.27617e-277	2.39794e-277	3.42343e-277	1.3895e-277	2.71581e-277	2.25924e-277	2.53972e-277	1.40892e-277	2.18809e-277	1.09946e-277	5.8986e-277	1.50853e-277	1.66929e-277	1.83781e-277	3.17933e-277	1.44232e-277	2.27696e-277	2.68229e-277	4.0732e-277	5.49303e-277	2.46877e-277	2.7152e-277	9.45578e-278	9.21807e-277	3.17579e-277	3.80365e-277	2.78006e-277	2.75219e-277
8.74039e-279	1.26326e-278	2.08408e-278	4.90412e-278	1.97705e-278	3.03336e-278	1.34716e-278	2.69979e-278	2.00851e-278	2.01448e-278	1.25331e-278	1.70313e-278	7.92272e-279	3.74734e-278	2.21499e-278	2.02819e-278	2.94254e-278	3.35558e-278	1.20449e-278	1.96151e-278	2.81164e-278	3.20308e-278	4.95509e-278	3.22101e-278	2.34392e-278	9.25311e-279	5.46292e-278	2.43758e-278	5.1984e-278	2.91857e-278	2.56289e-278
9.29134e-280	1.58537e-279	1.75001e-279	3.87475e-279	2.16435e-279	2.13807e-279	1.13552e-279	2.00723e-279	1.32272e-279	1.83931e-279	1.07137e-279	1.82287e-279	1.08646e-279	4.99525e-279	2.00803e-279	1.76542e-279	2.77894e-279	4.07964e-279	1.13092e-279	1.88674e-279	3.9029e-279	3.28884e-279	3.4148e-279	1.76296e-279	2.52806e-279	1.21826e-279	6.05486e-279	1.83606e-279	4.19961e-279	2.36798e-279	2.39821e-279
9.21406e-281	1.42746e-280	1.60956e-280	3.94211e-280	1.72665e-280	1.83278e-280	1.42282e-280	2.1217e-280	1.80452e-280	1.84904e-280	7.45634e-281	1.55716e-280	7.73891e-281	5.01427e-280	1.0501e-280	1.44277e-280	2.65964e-280	3.33632e-280	1.11986e-280	1.93661e-280	2.77061e-280	3.07945e-280	5.32801e-280	2.05442e-280	2.49962e-280	7.66519e-281	4.17275e-280	2.59727e-280	5.22993e-280	1.19379e-280	2.26622e-280
1.20166e-281	1.19679e-281	1.6883e-281	2.50414e-281	1.81727e-281	2.17206e-281	9.77169e-282	1.90809e-281	1.55602e-281	1.05756e-281	7.63262e-282	1.75799e-281	5.51343e-282	3.27034e-281	1.34855e-281	1.66707e-281	2.03649e-281	2.98432e-281	1.34585e-281	1.99981e-281	2.22194e-281	3.43895e-281	5.10571e-281	1.60253e-281	2.61862e-281	9.45445e-282	3.59656e-281	2.56868e-281	4.48567e-281	1.66968e-281	2.0686e-281
7.7912e-283	1.054e-282	2.24682e-282	2.91385e-282	1.02416e-282	1.45703e-282	9.32647e-283	1.37475e-282	1.97959e-282	1.59402e-282	7.61258e-283	2.2163e-282	8.0826e-283	2.94567e-282	1.94898e-282	2.699e-282	2.05331e-282	2.48017e-282	9.36741e-283	1.46578e-282	3.39948e-282	2.56708e-282	5.50469e-282	1.72017e-282	1.80448e-282	6.17432e-283	3.52049e-282	2.21917e-282	3.02881e-282	1.65083e-282	1.99014e-282
1.04715e-283	8.913e-284	8.41853e-284	3.98604e-283	1.4438e-283	2.04618e-283	6.85038e-284	1.23142e-283	1.10191e-283	1.58528e-283	9.45616e-284	1.91759e-283	8.81115e-284	2.63192e-283	8.39414e-284	1.43393e-283	1.90619e-283	2.98261e-283	6.94888e-284	2.34657e-283	2.1762e-283	3.60225e-283	4.21328e-283	1.43658e-283	1.69734e-283	5.64984e-284	3.73545e-283	1.60247e-283	4.98122e-283	1.36923e-283	1.89396e-283
7.34583e-285	1.16775e-284	9.62634e-285	4.50094e-284	1.44793e-284	1.77349e-284	6.11329e-285	1.37992e-284	1.7396e-284	1.24382e-284	7.34182e-285	1.56846e-284	6.4349e-285	3.16112e-284	1.32748e-284	1.31731e-284	1.90011e-284	2.36075e-284	9.00761e-285	1.70217e-284	3.00487e-284	3.08757e-284	4.08623e-284	1.70244e-284	1.6625e-284	7.47672e-285	4.66667e-284	1.79433e-284	4.26691e-284	1.46114e-284	1.92194e-284
5.5083e-286	9.24516e-286	1.20482e-285	2.03066e-285	1.10539e-285	1.74927e-285	7.98945e-286	1.36002e-285	9.30541e-286	1.35907e-285	8.46773e-286	8.65395e-286	4.91802e-286	1.98099e-285	7.95216e-286	1.04107e-285	1.73198e-285	2.47874e-285	3.84558e-286	1.43065e-285	2.54122e-285	2.52515e-285	3.70505e-285	1.04979e-285	1.43824e-285	6.48159e-286	4.19603e-285	1.71477e-285	2.76849e-285	1.36699e-285	1.53384e-285
5.95353e-287	1.03031e-286	9.65766e-287	2.92427e-286	6.20474e-287	1.05423e-286	6.62992e-287	1.17075e-286	1.44221e-286	1.01876e-286	5.32293e-287	1.48265e-286	4.36008e-287	1.43351e-286	8.8327e-287	9.96974e-287	1.72858e-286	2.49496e-286	4.76635e-287	9.03836e-287	2.05549e-286	2.09581e-286	2.15838e-286	1.29613e-286	1.80438e-286	5.75985e-287	3.33445e-286	1.51543e-286	2.91586e-286	1.00758e-286	1.38711e-286
3.77676e-288	8.84494e-288	9.3067e-288	3.02173e-287	9.40615e-288	1.20434e-287	6.50097e-288	8.42006e-288	1.56592e-287	1.4077e-287	4.59173e-288	1.12917e-287	4.48485e-288	2.30096e-287	8.63503e-288	9.83005e-288	1.41526e-287	2.01081e-287	7.66392e-288	1.6555e-287	2.74041e-287	1.57268e-287	2.77984e-287	1.33804e-287	1.57952e-287	6.16618e-288	3.58526e-287	1.24647e-287	2.38821e-287	1.18989e-287	1.42981e-287
4.32222e-289	8.90371e-289	8.90248e-289	2.06456e-288	1.1026e-288	1.34599e-288	4.45923e-289	1.19687e-288	1.16856e-288	8.62639e-289	7.70994e-289	1.31323e-288	5.64313e-289	2.7991e-288	8.75904e-289	7.4243e-289	1.18243e-288	1.94105e-288	4.03505e-289	1.01139e-288	1.99448e-288	1.45074e-288	2.95505e-288	7.2205e-289	1.30704e-288	5.64826e-289	3.0495e-288	1.00386e-288	2.84958e-288	9.96017e-289	1.29658e-288
5.02906e-290	5.76597e-290	8.85785e-290	1.88111e-289	9.07019e-290	1.09434e-289	5.20625e-290	1.09506e-289	1.34528e-289	1.05794e-289	5.46531e-290	8.27088e-290	3.54223e-290	2.18899e-289	6.94514e-290	8.33042e-290	7.21663e-290	1.68089e-289	5.927e-290	1.01377e-289	1.59796e-289	1.59041e-289	3.23484e-289	9.35143e-290	1.44328e-289	4.6514e-290	2.47085e-289	8.25306e-290	2.00485e-289	1.00882e-289	1.16322e-289
3.74786e-291	1.08696e-290	9.84286e-291	1.52349e-290	8.58212e-291	1.11866e-290	4.07854e-291	1.19699e-290	1.33193e-290	7.35337e-291	5.07686e-291	1.0223e-290	3.96144e-291	2.18457e-290	8.51441e-291	8.75991e-291	1.09062e-290	1.70789e-290	2.93204e-291	8.87431e-291	1.75471e-290	1.4282e-290	1.73015e-290	8.80042e-291	8.702e-291	3.58535e-291	2.73055e-290	1.03822e-290	1.62076e-290	8.3246e-291	1.08932e-290
3.36681e-292	6.2951e-292	6.25879e-292	1.59895e-291	8.09961e-292	1.16e-291	3.47366e-292	6.82329e-292	9.68163e-292	8.30118e-292	3.094e-292	7.46811e-292	3.93592e-292	2.17562e-291	8.37896e-292	6.32769e-292	1.00711e-291	1.93488e-291	3.7112e-292	1.06064e-291	1.65447e-291	1.47602e-291	1.89372e-291	6.75588e-292	7.3448e-292	3.78385e-292	2.92713e-291	1.06509e-291	2.19213e-291	7.66682e-292	1.04075e-291
3.9239e-293	3.83046e-293	7.88462e-293	1.34304e-292	7.26697e-293	9.27016e-293	2.85618e-293	8.93064e-293	8.46582e-293	1.04992e-292	2.78954e-293	1.0119e-292	2.96006e-293	2.43172e-292	5.84006e-293	8.38015e-293	6.25102e-293	1.82529e-292	3.79319e-293	6.65142e-293	1.35704e-292	1.19812e-292	1.78797e-292	6.09482e-293	1.03391e-292	3.07232e-293	2.39116e-292	9.69481e-293	1.8346e-292	6.77361e-293	9.57921e-293
3.00291e-294	4.00581e-294	8.50866e-294	1.05741e-293	4.58277e-294	1.29958e-293	3.76032e-294	1.00528e-293	1.09049e-293	8.80326e-294	3.03883e-294	7.83913e-294	2.78576e-294	1.92148e-293	5.20707e-294	4.64829e-294	9.07005e-294	1.18862e-293	3.2815e-294	7.77164e-294	9.02469e-294	1.082e-293	1.5064e-293	5.17166e-294	6.6251e-294	4.54723e-294	1.96791e-293	5.64389e-294	1.66856e-293	9.5207e-294	8.49055e-294
3.82088e-295	3.66757e-295	4.51176e-295	1.86285e-294	5.95243e-295	9.72515e-295	2.42686e-295	7.98483e-295	7.05799e-295	7.85332e-295	3.99603e-295	6.98335e-295	2.41459e-295	1.12945e-294	5.74523e-295	6.29105e-295	5.68095e-295	1.12619e-294	2.462e-295	8.90365e-295	1.01088e-294	1.48864e-294	1.2673e-294	4.75883e-295	7.08725e-295	2.36503e-295	1.70159e-294	7.84354e-295	1.75383e-294	9.24688e-295	8.00622e-295
2.82676e-296	4.37756e-296	6.14411e-296	1.22452e-295	5.12755e-296	7.87893e-296	4.50903e-296	5.38096e-296	9.92929e-296	6.87073e-296	3.43679e-296	7.67448e-296	2.81238e-296	1.34046e-295	2.8307e-296	4.0316e-296	7.72834e-296	8.52178e-296	3.54719e-296	3.24848e-296	1.33305e-295	9.21837e-296	1.68272e-295	7.32357e-296	6.12771e-296	3.67052e-296	1.84965e-295	8.3699e-296	1.86657e-295	8.81749e-296	7.77913e-296
2.37381e-297	3.36506e-297	7.73218e-297	1.59741e-296	5.40176e-297	5.97693e-297	3.41413e-297	4.78451e-297	7.80156e-297	6.53362e-297	4.2318e-297	6.08104e-297	4.19203e-297	1.48553e-296	3.4831e-297	4.10978e-297	6.63021e-297	1.09638e-296	3.68643e-297	4.17536e-297	1.17865e-296	7.97411e-297	1.45777e-296	8.51361e-297	5.01312e-297	3.23469e-297	1.81362e-296	8.90286e-297	1.48164e-296	9.59489e-297	7.61056e-297
2.89766e-298	4.15986e-298	5.82073e-298	1.2489e-297	5.27192e-298	7.90392e-298	3.55145e-298	4.66855e-298	6.62268e-298	5.20075e-298	2.84444e-298	5.80315e-298	2.71407e-298	1.78816e-297	4.20728e-298	4.77768e-298	4.74698e-298	8.96351e-298	3.97259e-298	7.23901e-298	7.86959e-298	1.12355e-297	1.1512e-297	6.25182e-298	6.61028e-298	3.04428e-298	1.81521e-297	5.69949e-298	1.75741e-297	6.2206e-298	7.19689e-298
1.62184e-299	3.34638e-299	5.84334e-299	1.19632e-298	4.52177e-299	7.67083e-299	1.90586e-299	5.08332e-299	5.50235e-299	5.63159e-299	1.57291e-299	4.93136e-299	2.09425e-299	1.96233e-298	3.21116e-299	3.27691e-299	6.10556e-299	8.3734e-299	2.49272e-299	4.70275e-299	6.57405e-299	1.26594e-298	1.25799e-298	4.24318e-299	5.9259e-299	2.58758e-299	1.80504e-298	7.78302e-299	1.21066e-298	4.21737e-299	6.54007e-299
1.63138e-300	2.6218e-300	5.99641e-300	7.25801e-300	5.5517e-300	6.1177e-300	2.46759e-300	3.66394e-300	4.25447e-300	2.69858e-300	2.19521e-300	6.83675e-300	2.62458e-300	1.084e-299	3.8169e-300	4.20432e-300	6.14118e-300	6.43136e-300	2.19711e-300	4.93515e-300	8.96661e-300	1.0181e-299	1.07841e-299	5.06973e-300	6.73674e-300	2.2719e-300	1.27061e-299	5.31919e-300	1.28155e-299	6.56525e-300	5.79668e-300
1.91259e-301	3.17339e-301	4.72782e-301	1.08944e-300	3.80144e-301	7.99247e-301	2.10641e-301	5.31492e-301	5.00684e-301	4.45044e-301	1.82148e-301	4.88637e-301	1.89039e-301	4.67494e-301	3.60199e-301	3.39317e-301	4.77103e-301	6.51252e-301	2.80631e-301	5.13231e-301	7.58093e-301	7.6363e-301	8.66568e-301	3.31074e-301	4.74968e-301	2.54868e-301	1.49703e-300	3.733e-301	1.09316e-300	5.93641e-301	5.29782e-301
2.07655e-302	3.14308e-302	4.81501e-302	1.0082e-301	3.35019e-302	7.0368e-302	2.20031e-302	4.97823e-302	6.10098e-302	3.37543e-302	1.80943e-302	5.37376e-302	1.74044e-302	7.42323e-302	3.64718e-302	4.6076e-302	3.41734e-302	7.72788e-302	3.08606e-302	3.29883e-302	5.7871e-302	8.86121e-302	1.22174e-301	3.61931e-302	2.87881e-302	1.92677e-302	1.53329e-301	4.09772e-302	1.61228e-301	4.78545e-302	5.49732e-302
1.76462e-303	1.35257e-303	3.43732e-303	5.95181e-303	3.13188e-303	5.73952e-303	2.14763e-303	3.33811e-303	3.73392e-303	2.07052e-303	1.96254e-303	3.58775e-303	1.28654e-303	9.62649e-303	2.80691e-303	3.48868e-303	5.33844e-303	5.02406e-303	1.22634e-303	3.93504e-303	9.20385e-303	7.81166e-303	1.10413e-302	3.44895e-303	4.09442e-303	1.69171e-303	1.09463e-302	4.21911e-303	9.73046e-303	4.69407e-303	4.59442e-303
1.51205e-304	2.60696e-304	3.57183e-304	9.41507e-304	3.50231e-304	5.72142e-304	1.83832e-304	3.40113e-304	3.07205e-304	4.73081e-304	2.6652e-304	3.9625e-304	2.05368e-304	7.74321e-304	2.10839e-304	4.00341e-304	2.90853e-304	5.56818e-304	2.66774e-304	3.10276e-304	5.09339e-304	6.17258e-304	8.64153e-304	3.93265e-304	4.29455e-304	1.60113e-304	1.16816e-303	4.72461e-304	1.09373e-303	4.19377e-304	4.58095e-304
1.44832e-305	1.62511e-305	2.57344e-305	8.35222e-305	2.77479e-305	5.80796e-305	1.14198e-305	2.86949e-305	3.2786e-305	2.94451e-305	2.21503e-305	2.35927e-305	1.52149e-305	8.69797e-305	2.60963e-305	2.22959e-305	3.06796e-305	8.02479e-305	1.80031e-305	3.98276e-305	5.65633e-305	5.41533e-305	4.61419e-305	3.85156e-305	3.75756e-305	1.8241e-305	1.22972e-304	3.76806e-305	9.12836e-305	3.15702e-305	4.09316e-305
1.61247e-306	3.12755e-306	2.57733e-306	6.41674e-306	2.55609e-306	5.53168e-306	1.625e-306	3.89485e-306	3.89384e-306	3.4528e-306	1.43533e-306	3.67386e-306	1.48414e-306	9.15126e-306	3.84879e-306	3.15754e-306	2.89853e-306	4.55288e-306	1.48636e-306	3.57223e-306	3.66356e-306	5.77505e-306	8.45499e-306	2.91114e-306	3.78302e-306	2.02489e-306	1.00163e-305	5.16054e-306	9.33957e-306	4.62455e-306	4.1901e-306
1.23461e-307	1.67074e-307	2.67468e-307	5.97299e-307	2.91314e-307	4.08695e-307	1.49996e-307	3.46512e-307	3.85067e-307	2.50422e-307	1.95515e-307	4.52571e-307	1.29361e-307	6.05421e-307	2.42091e-307	2.49088e-307	3.37447e-307	4.96673e-307	1.50087e-307	2.93149e-307	4.0832e-307	6.69334e-307	9.94229e-307	2.71811e-307	3.9428e-307	1.24631e-307	1.39245e-306	2.92735e-307	1.0069e-306	3.67166e-307	4.02019e-307
0	0	2.62272e-308	5.07904e-308	2.35515e-308	3.08645e-308	0	2.72585e-308	3.36347e-308	0	0	0	0	7.98335e-308	2.62974e-308	0	3.53627e-308	5.33489e-308	0	0	4.71357e-308	5.45567e-308	5.51883e-308	2.25665e-308	3.21355e-308	0	5.3163e-308	3.25171e-308	6.22003e-308	3.11254e-308	2.59252e-308
0	0	0	0	0	0	0	0	0	0	0	0	0	0	0	0	0	0	0	0	0	0	0	0	0	0	0	0	0	0	0
0	0	0	0	0	0	0	0	0	0	0	0	0	0	0	0	0	0	0	0	0	0	0	0	0	0	0	0	0	0	0
0	0	0	0	0	0	0	0	0	0	0	0	0	0	0	0	0	0	0	0	0	0	0	0	0	0	0	0	0	0	0
0	0	0	0	0	0	0	0	0	0	0	0	0	0	0	0	0	0	0	0	0	0	0	0	0	0	0	0	0	0	0
0	0	0	0	0	0	0	0	0	0	0	0	0	0	0	0	0	0	0	0	0	0	0	0	0	0	0	0	0	0	0
0	0	0	0	0	0	0	0	0	0	0	0	0	0	0	0	0	0	0	0	0	0	0	0	0	0	0	0	0	0	0
0	0	0	0	0	0	0	0	0	0	0	0	0	0	0	0	0	0	0	0	0	0	0	0	0	0	0	0	0	0	0
0	0	0	0	0	0	0	0	0	0	0	0	0	0	0	0	0	0	0	0	0	0	0	0	0	0	0	0	0	0	0
0	0	0	0	0	0	0	0	0	0	0	0	0	0	0	0	0	0	0	0	0	0	0	0	0	0	0	0	0	0	0
0	0	0	0	0	0	0	0	0	0	0	0	0	0	0	0	0	0	0	0	0	0	0	0	0	0	0	0	0	0	0
0	0	0	0	0	0	0	0	0	0	0	0	0	0	0	0	0	0	0	0	0	0	0	0	0	0	0	0	0	0	0
0	0	0	0	0	0	0	0	0	0	0	0	0	0	0	0	0	0	0	0	0	0	0	0	0	0	0	0	0	0	0
0	0	0	0	0	0	0	0	0	0	0	0	0	0	0	0	0	0	0	0	0	0	0	0	0	0	0	0	0	0	0
0	0	0	0	0	0	0	0	0	0	0	0	0	0	0	0	0	0	0	0	0	0	0	0	0	0	0	0	0	0	0
0	0	0	0	0	0	0	0	0	0	0	0	0	0	0	0	0	0	0	0	0	0	0	0	0	0	0	0	0	0	0
0	0	0	0	0	0	0	0	0	0	0	0	0	0	0	0	0	0	0	0	0	0	0	0	0	0	0	0	0	0	0
0	0	0	0	0	0	0	0	0	0	0	0	0	0	0	0	0	0	0	0	0	0	0	0	0	0	0	0	0	0	0
0	0	0	0	0	0	0	0	0	0	0	0	0	0	0	0	0	0	0	0	0	0	0	0	0	0	0	0	0	0	0
0	0	0	0	0	0	0	0	0	0	0	0	0	0	0	0	0	0	0	0	0	0	0	0	0	0	0	0	0	0	0
0	0	0	0	0	0	0	0	0	0	0	0	0	0	0	0	0	0	0	0	0	0	0	0	0	0	0	0	0	0	0
0	0	0	0	0	0	0	0	0	0	0	0	0	0	0	0	0	0	0	0	0	0	0	0	0	0	0	0	0	0	0
0	0	0	0	0	0	0	0	0	0	0	0	0	0	0	0	0	0	0	0	0	0	0	0	0	0	0	0	0	0	0
0	0	0	0	0	0	0	0	0	0	0	0	0	0	0	0	0	0	0	0	0	0	0	0	0	0	0	0	0	0	0
0	0	0	0	0	0	0	0	0	0	0	0	0	0	0	0	0	0	0	0	0	0	0	0	0	0	0	0	0	0	0
0	0	0	0	0	0	0	0	0	0	0	0	0	0	0	0	0	0	0	0	0	0	0	0	0	0	0	0	0	0	0
0	0	0	0	0	0	0	0	0	0	0	0	0	0	0	0	0	0	0	0	0	0	0	0	0	0	0	0	0	0	0
0	0	0	0	0	0	0	0	0	0	0	0	0	0	0	0	0	0	0	0	0	0	0	0	0	0	0	0	0	0	0
0	0	0	0	0	0	0	0	0	0	0	0	0	0	0	0	0	0	0	0	0	0	0	0	0	0	0	0	0	0	0
0	0	0	0	0	0	0	0	0	0	0	0	0	0	0	0	0	0	0	0	0	0	0	0	0	0	0	0	0	0	0
0	0	0	0	0	0	0	0	0	0	0	0	0	0	0	0	0	0	0	0	0	0	0	0	0	0	0	0	0	0	0
0	0	0	0	0	0	0	0	0	0	0	0	0	0	0	0	0	0	0	0	0	0	0	0	0	0	0	0	0	0	0
0	0	0	0	0	0	0	0	0	0	0	0	0	0	0	0	0	0	0	0	0	0	0	0	0	0	0	0	0	0	0
0	0	0	0	0	0	0	0	0	0	0	0	0	0	0	0	0	0	0	0	0	0	0	0	0	0	0	0	0	0	0
0	0	0	0	0	0	0	0	0	0	0	0	0	0	0	0	0	0	0	0	0	0	0	0	0	0	0	0	0	0	0
0	0	0	0	0	0	0	0	0	0	0	0	0	0	0	0	0	0	0	0	0	0	0	0	0	0	0	0	0	0	0
0	0	0	0	0	0	0	0	0	0	0	0	0	0	0	0	0	0	0	0	0	0	0	0	0	0	0	0	0	0	0
0	0	0	0	0	0	0	0	0	0	0	0	0	0	0	0	0	0	0	0	0	0	0	0	0	0	0	0	0	0	0
0	0	0	0	0	0	0	0	0	0	0	0	0	0	0	0	0	0	0	0	0	0	0	0	0	0	0	0	0	0	0
0	0	0	0	0	0	0	0	0	0	0	0	0	0	0	0	0	0	0	0	0	0	0	0	0	0	0	0	0	0	0
0	0	0	0	0	0	0	0	0	0	0	0	0	0	0	0	0	0	0	0	0	0	0	0	0	0	0	0	0	0	0
0	0	0	0	0	0	0	0	0	0	0	0	0	0	0	0	0	0	0	0	0	0	0	0	0	0	0	0	0	0	0
0	0	0	0	0	0	0	0	0	0	0	0	0	0	0	0	0	0	0	0	0	0	0	0	0	0	0	0	0	0	0
0	0	0	0	0	0	0	0	0	0	0	0	0	0	0	0	0	0	0	0	0	0	0	0	0	0	0	0	0	0	0
0	0	0	0	0	0	0	0	0	0	0	0	0	0	0	0	0	0	0	0	0	0	0	0	0	0	0	0	0	0	0
0	0	0	0	0	0	0	0	0	0	0	0	0	0	0	0	0	0	0	0	0	0	0	0	0	0	0	0	0	0	0
0	0	0	0	0	0	0	0	0	0	0	0	0	0	0	0	0	0	0	0	0	0	0	0	0	0	0	0	0	0	0
0	0	0	0	0	0	0	0	0	0	0	0	0	0	0	0	0	0	0	0	0	0	0	0	0	0	0	0	0	0	0
0	0	0	0	0	0	0	0	0	0	0	0	0	0	0	0	0	0	0	0	0	0	0	0	0	0	0	0	0	0	0
0	0	0	0	0	0	0	0	0	0	0	0	0	0	0	0	0	0	0	0	0	0	0	0	0	0	0	0	0	0	0
0	0	0	0	0	0	0	0	0	0	0	0	0	0	0	0	0	0	0	0	0	0	0	0	0	0	0	0	0	0	0
0	0	0	0	0	0	0	0	0	0	0	0	0	0	0	0	0	0	0	0	0	0	0	0	0	0	0	0	0	0	0
0	0	0	0	0	0	0	0	0	0	0	0	0	0	0	0	0	0	0	0	0	0	0	0	0	0	0	0	0	0	0
0	0	0	0	0	0	0	0	0	0	0	0	0	0	0	0	0	0	0	0	0	0	0	0	0	0	0	0	0	0	0
0	0	0	0	0	0	0	0	0	0	0	0	0	0	0	0	0	0	0	0	0	0	0	0	0	0	0	0	0	0	0
0	0	0	0	0	0	0	0	0	0	0	0	0	0	0	0	0	0	0	0	0	0	0	0	0	0	0	0	0	0	0
0	0	0	0	0	0	0	0	0	0	0	0	0	0	0	0	0	0	0	0	0	0	0	0	0	0	0	0	0	0	0
0	0	0	0	0	0	0	0	0	0	0	0	0	0	0	0	0	0	0	0	0	0	0	0	0	0	0	0	0	0	0
0	0	0	0	0	0	0	0	0	0	0	0	0	0	0	0	0	0	0	0	0	0	0	0	0	0	0	0	0	0	0
0	0	0	0	0	0	0	0	0	0	0	0	0	0	0	0	0	0	0	0	0	0	0	0	0	0	0	0	0	0	0
0	0	0	0	0	0	0	0	0	0	0	0	0	0	0	0	0	0	0	0	0	0	0	0	0	0	0	0	0	0	0
0	0	0	0	0	0	0	0	0	0	0	0	0	0	0	0	0	0	0	0	0	0	0	0	0	0	0	0	0	0	0
0	0	0	0	0	0	0	0	0	0	0	0	0	0	0	0	0	0	0	0	0	0	0	0	0	0	0	0	0	0	0
0	0	0	0	0	0	0	0	0	0	0	0	0	0	0	0	0	0	0	0	0	0	0	0	0	0	0	0	0	0	0
0	0	0	0	0	0	0	0	0	0	0	0	0	0	0	0	0	0	0	0	0	0	0	0	0	0	0	0	0	0	0
0	0	0	0	0	0	0	0	0	0	0	0	0	0	0	0	0	0	0	0	0	0	0	0	0	0	0	0	0	0	0
0	0	0	0	0	0	0	0	0	0	0	0	0	0	0	0	0	0	0	0	0	0	0	0	0	0	0	0	0	0	0
0	0	0	0	0	0	0	0	0	0	0	0	0	0	0	0	0	0	0	0	0	0	0	0	0	0	0	0	0	0	0
0	0	0	0	0	0	0	0	0	0	0	0	0	0	0	0	0	0	0	0	0	0	0	0	0	0	0	0	0	0	0
0	0	0	0	0	0	0	0	0	0	0	0	0	0	0	0	0	0	0	0	0	0	0	0	0	0	0	0	0	0	0
0	0	0	0	0	0	0	0	0	0	0	0	0	0	0	0	0	0	0	0	0	0	0	0	0	0	0	0	0	0	0
0	0	0	0	0	0	0	0	0	0	0	0	0	0	0	0	0	0	0	0	0	0	0	0	0	0	0	0	0	0	0
0	0	0	0	0	0	0	0	0	0	0	0	0	0	0	0	0	0	0	0	0	0	0	0	0	0	0	0	0	0	0
0	0	0	0	0	0	0	0	0	0	0	0	0	0	0	0	0	0	0	0	0	0	0	0	0	0	0	0	0	0	0
0	0	0	0	0	0	0	0	0	0	0	0	0	0	0	0	0	0	0	0	0	0	0	0	0	0	0	0	0	0	0
0	0	0	0	0	0	0	0	0	0	0	0	0	0	0	0	0	0	0	0	0	0	0	0	0	0	0	0	0	0	0
0	0	0	0	0	0	0	0	0	0	0	0	0	0	0	0	0	0	0	0	0	0	0	0	0	0	0	0	0	0	0
0	0	0	0	0	0	0	0	0	0	0	0	0	0	0	0	0	0	0	0	0	0	0	0	0	0	0	0	0	0	0
0	0	0	0	0	0	0	0	0	0	0	0	0	0	0	0	0	0	0	0	0	0	0	0	0	0	0	0	0	0	0
0	0	0	0	0	0	0	0	0	0	0	0	0	0	0	0	0	0	0	0	0	0	0	0	0	0	0	0	0	0	0
0	0	0	0	0	0	0	0	0	0	0	0	0	0	0	0	0	0	0	0	0	0	0	0	0	0	0	0	0	0	0
0	0	0	0	0	0	0	0	0	0	0	0	0	0	0	0	0	0	0	0	0	0	0	0	0	0	0	0	0	0	0
0	0	0	0	0	0	0	0	0	0	0	0	0	0	0	0	0	0	0	0	0	0	0	0	0	0	0	0	0	0	0
0	0	0	0	0	0	0	0	0	0	0	0	0	0	0	0	0	0	0	0	0	0	0	0	0	0	0	0	0	0	0
0	0	0	0	0	0	0	0	0	0	0	0	0	0	0	0	0	0	0	0	0	0	0	0	0	0	0	0	0	0	0
0	0	0	0	0	0	0	0	0	0	0	0	0	0	0	0	0	0	0	0	0	0	0	0	0	0	0	0	0	0	0
0	0	0	0	0	0	0	0	0	0	0	0	0	0	0	0	0	0	0	0	0	0	0	0	0	0	0	0	0	0	0
0	0	0	0	0	0	0	0	0	0	0	0	0	0	0	0	0	0	0	0	0	0	0	0	0	0	0	0	0	0	0
0	0	0	0	0	0	0	0	0	0	0	0	0	0	0	0	0	0	0	0	0	0	0	0	0	0	0	0	0	0	0
0	0	0	0	0	0	0	0	0	0	0	0	0	0	0	0	0	0	0	0	0	0	0	0	0	0	0	0	0	0	0
0	0	0	0	0	0	0	0	0	0	0	0	0	0	0	0	0	0	0	0	0	0	0	0	0	0	0	0	0	0	0
0	0	0	0	0	0	0	0	0	0	0	0	0	0	0	0	0	0	0	0	0	0	0	0	0	0	0	0	0	0	0
0	0	0	0	0	0	0	0	0	0	0	0	0	0	0	0	0	0	0	0	0	0	0	0	0	0	0	0	0	0	0
0	0	0	0	0	0	0	0	0	0	0	0	0	0	0	0	0	0	0	0	0	0	0	0	0	0	0	0	0	0	0
0	0	0	0	0	0	0	0	0	0	0	0	0	0	0	0	0	0	0	0	0	0	0	0	0	0	0	0	0	0	0
0	0	0	0	0	0	0	0	0	0	0	0	0	0	0	0	0	0	0	0	0	0	0	0	0	0	0	0	0	0	0
0	0	0	0	0	0	0	0	0	0	0	0	0	0	0	0	0	0	0	0	0	0	0	0	0	0	0	0	0	0	0
0	0	0	0	0	0	0	0	0	0	0	0	0	0	0	0	0	0	0	0	0	0	0	0	0	0	0	0	0	0	0
0	0	0	0	0	0	0	0	0	0	0	0	0	0	0	0	0	0	0	0	0	0	0	0	0	0	0	0	0	0	0
0	0	0	0	0	0	0	0	0	0	0	0	0	0	0	0	0	0	0	0	0	0	0	0	0	0	0	0	0	0	0
0	0	0	0	0	0	0	0	0	0	0	0	0	0	0	0	0	0	0	0	0	0	0	0	0	0	0	0	0	0	0
0	0	0	0	0	0	0	0	0	0	0	0	0	0	0	0	0	0	0	0	0	0	0	0	0	0	0	0	0	0	0
0	0	0	0	0	0	0	0	0	0	0	0	0	0	0	0	0	0	0	0	0	0	0	0	0	0	0	0	0	0	0
0	0	0	0	0	0	0	0	0	0	0	0	0	0	0	0	0	0	0	0	0	0	0	0	0	0	0	0	0	0	0
0	0	0	0	0	0	0	0	0	0	0	0	0	0	0	0	0	0	0	0	0	0	0	0	0	0	0	0	0	0	0
0	0	0	0	0	0	0	0	0	0	0	0	0	0	0	0	0	0	0	0	0	0	0	0	0	0	0	0	0	0	0
0	0	0	0	0	0	0	0	0	0	0	0	0	0	0	0	0	0	0	0	0	0	0	0	0	0	0	0	0	0	0
0	0	0	0	0	0	0	0	0	0	0	0	0	0	0	0	0	0	0	0	0	0	0	0	0	0	0	0	0	0	0
0	0	0	0	0	0	0	0	0	0	0	0	0	0	0	0	0	0	0	0	0	0	0	0	0	0	0	0	0	0	0
0	0	0	0	0	0	0	0	0	0	0	0	0	0	0	0	0	0	0	0	0	0	0	0	0	0	0	0	0	0	0
0	0	0	0	0	0	0	0	0	0	0	0	0	0	0	0	0	0	0	0	0	0	0	0	0	0	0	0	0	0	0
0	0	0	0	0	0	0	0	0	0	0	0	0	0	0	0	0	0	0	0	0	0	0	0	0	0	0	0	0	0	0
0	0	0	0	0	0	0	0	0	0	0	0	0	0	0	0	0	0	0	0	0	0	0	0	0	0	0	0	0	0	0
0	0	0	0	0	0	0	0	0	0	0	0	0	0	0	0	0	0	0	0	0	0	0	0	0	0	0	0	0	0	0
0	0	0	0	0	0	0	0	0	0	0	0	0	0	0	0	0	0	0	0	0	0	0	0	0	0	0	0	0	0	0
0	0	0	0	0	0	0	0	0	0	0	0	0	0	0	0	0	0	0	0	0	0	0	0	0	0	0	0	0	0	0
0	0	0	0	0	0	0	0	0	0	0	0	0	0	0	0	0	0	0	0	0	0	0	0	0	0	0	0	0	0	0
0	0	0	0	0	0	0	0	0	0	0	0	0	0	0	0	0	0	0	0	0	0	0	0	0	0	0	0	0	0	0
0	0	0	0	0	0	0	0	0	0	0	0	0	0	0	0	0	0	0	0	0	0	0	0	0	0	0	0	0	0	0
0	0	0	0	0	0	0	0	0	0	0	0	0	0	0	0	0	0	0	0	0	0	0	0	0	0	0	0	0	0	0
0	0	0	0	0	0	0	0	0	0	0	0	0	0	0	0	0	0	0	0	0	0	0	0	0	0	0	0	0	0	0
0	0	0	0	0	0	0	0	0	0	0	0	0	0	0	0	0	0	0	0	0	0	0	0	0	0	0	0	0	0	0
0	0	0	0	0	0	0	0	0	0	0	0	0	0	0	0	0	0	0	0	0	0	0	0	0	0	0	0	0	0	0
0	0	0	0	0	0	0	0	0	0	0	0	0	0	0	0	0	0	0	0	0	0	0	0	0	0	0	0	0	0	0
0	0	0	0	0	0	0	0	0	0	0	0	0	0	0	0	0	0	0	0	0	0	0	0	0	0	0	0	0	0	0
0	0	0	0	0	0	0	0	0	0	0	0	0	0	0	0	0	0	0	0	0	0	0	0	0	0	0	0	0	0	0
0	0	0	0	0	0	0	0	0	0	0	0	0	0	0	0	0	0	0	0	0	0	0	0	0	0	0	0	0	0	0
0	0	0	0	0	0	0	0	0	0	0	0	0	0	0	0	0	0	0	0	0	0	0	0	0	0	0	0	0	0	0
0	0	0	0	0	0	0	0	0	0	0	0	0	0	0	0	0	0	0	0	0	0	0	0	0	0	0	0	0	0	0
0	0	0	0	0	0	0	0	0	0	0	0	0	0	0	0	0	0	0	0	0	0	0	0	0	0	0	0	0	0	0
0	0	0	0	0	0	0	0	0	0	0	0	0	0	0	0	0	0	0	0	0	0	0	0	0	0	0	0	0	0	0
0	0	0	0	0	0	0	0	0	0	0	0	0	0	0	0	0	0	0	0	0	0	0	0	0	0	0	0	0	0	0
0	0	0	0	0	0	0	0	0	0	0	0	0	0	0	0	0	0	0	0	0	0	0	0	0	0	0	0	0	0	0
0	0	0	0	0	0	0	0	0	0	0	0	0	0	0	0	0	0	0	0	0	0	0	0	0	0	0	0	0	0	0
0	0	0	0	0	0	0	0	0	0	0	0	0	0	0	0	0	0	0	0	0	0	0	0	0	0	0	0	0	0	0
0	0	0	0	0	0	0	0	0	0	0	0	0	0	0	0	0	0	0	0	0	0	0	0	0	0	0	0	0	0	0
0	0	0	0	0	0	0	0	0	0	0	0	0	0	0	0	0	0	0	0	0	0	0	0	0	0	0	0	0	0	0
0	0	0	0	0	0	0	0	0	0	0	0	0	0	0	0	0	0	0	0	0	0	0	0	0	0	0	0	0	0	0
0	0	0	0	0	0	0	0	0	0	0	0	0	0	0	0	0	0	0	0	0	0	0	0	0	0	0	0	0	0	0
0	0	0	0	0	0	0	0	0	0	0	0	0	0	0	0	0	0	0	0	0	0	0	0	0	0	0	0	0	0	0
0	0	0	0	0	0	0	0	0	0	0	0	0	0	0	0	0	0	0	0	0	0	0	0	0	0	0	0	0	0	0
0	0	0	0	0	0	0	0	0	0	0	0	0	0	0	0	0	0	0	0	0	0	0	0	0	0	0	0	0	0	0
0	0	0	0	0	0	0	0	0	0	0	0	0	0	0	0	0	0	0	0	0	0	0	0	0	0	0	0	0	0	0
0	0	0	0	0	0	0	0	0	0	0	0	0	0	0	0	0	0	0	0	0	0	0	0	0	0	0	0	0	0	0
0	0	0	0	0	0	0	0	0	0	0	0	0	0	0	0	0	0	0	0	0	0	0	0	0	0	0	0	0	0	0
0	0	0	0	0	0	0	0	0	0	0	0	0	0	0	0	0	0	0	0	0	0	0	0	0	0	0	0	0	0	0
0	0	0	0	0	0	0	0	0	0	0	0	0	0	0	0	0	0	0	0	0	0	0	0	0	0	0	0	0	0	0
0	0	0	0	0	0	0	0	0	0	0	0	0	0	0	0	0	0	0	0	0	0	0	0	0	0	0	0	0	0	0
0	0	0	0	0	0	0	0	0	0	0	0	0	0	0	0	0	0	0	0	0	0	0	0	0	0	0	0	0	0	0
0	0	0	0	0	0	0	0	0	0	0	0	0	0	0	0	0	0	0	0	0	0	0	0	0	0	0	0	0	0	0
0	0	0	0	0	0	0	0	0	0	0	0	0	0	0	0	0	0	0	0	0	0	0	0	0	0	0	0	0	0	0
0	0	0	0	0	0	0	0	0	0	0	0	0	0	0	0	0	0	0	0	0	0	0	0	0	0	0	0	0	0	0
0	0	0	0	0	0	0	0	0	0	0	0	0	0	0	0	0	0	0	0	0	0	0	0	0	0	0	0	0	0	0
0	0	0	0	0	0	0	0	0	0	0	0	0	0	0	0	0	0	0	0	0	0	0	0	0	0	0	0	0	0	0
0	0	0	0	0	0	0	0	0	0	0	0	0	0	0	0	0	0	0	0	0	0	0	0	0	0	0	0	0	0	0
0	0	0	0	0	0	0	0	0	0	0	0	0	0	0	0	0	0	0	0	0	0	0	0	0	0	0	0	0	0	0
0	0	0	0	0	0	0	0	0	0	0	0	0	0	0	0	0	0	0	0	0	0	0	0	0	0	0	0	0	0	0
0	0	0	0	0	0	0	0	0	0	0	0	0	0	0	0	0	0	0	0	0	0	0	0	0	0	0	0	0	0	0
0	0	0	0	0	0	0	0	0	0	0	0	0	0	0	0	0	0	0	0	0	0	0	0	0	0	0	0	0	0	0
0	0	0	0	0	0	0	0	0	0	0	0	0	0	0	0	0	0	0	0	0	0	0	0	0	0	0	0	0	0	0
0	0	0	0	0	0	0	0	0	0	0	0	0	0	0	0	0	0	0	0	0	0	0	0	0	0	0	0	0	0	0
0	0	0	0	0	0	0	0	0	0	0	0	0	0	0	0	0	0	0	0	0	0	0	0	0	0	0	0	0	0	0
0	0	0	0	0	0	0	0	0	0	0	0	0	0	0	0	0	0	0	0	0	0	0	0	0	0	0	0	0	0	0
0	0	0	0	0	0	0	0	0	0	0	0	0	0	0	0	0	0	0	0	0	0	0	0	0	0	0	0	0	0	0
0	0	0	0	0	0	0	0	0	0	0	0	0	0	0	0	0	0	0	0	0	0	0	0	0	0	0	0	0	0	0
0	0	0	0	0	0	0	0	0	0	0	0	0	0	0	0	0	0	0	0	0	0	0	0	0	0	0	0	0	0	0
0	0	0	0	0	0	0	0	0	0	0	0	0	0	0	0	0	0	0	0	0	0	0	0	0	0	0	0	0	0	0
0	0	0	0	0	0	0	0	0	0	0	0	0	0	0	0	0	0	0	0	0	0	0	0	0	0	0	0	0	0	0
0	0	0	0	0	0	0	0	0	0	0	0	0	0	0	0	0	0	0	0	0	0	0	0	0	0	0	0	0	0	0
0	0	0	0	0	0	0	0	0	0	0	0	0	0	0	0	0	0	0	0	0	0	0	0	0	0	0	0	0	0	0
0	0	0	0	0	0	0	0	0	0	0	0	0	0	0	0	0	0	0	0	0	0	0	0	0	0	0	0	0	0	0
0	0	0	0	0	0	0	0	0	0	0	0	0	0	0	0	0	0	0	0	0	0	0	0	0	0	0	0	0	0	0
0	0	0	0	0	0	0	0	0	0	0	0	0	0	0	0	0	0	0	0	0	0	0	0	0	0	0	0	0	0	0
0	0	0	0	0	0	0	0	0	0	0	0	0	0	0	0	0	0	0	0	0	0	0	0	0	0	0	0	0	0	0
0	0	0	0	0	0	0	0	0	0	0	0	0	0	0	0	0	0	0	0	0	0	0	0	0	0	0	0	0	0	0
0	0	0	0	0	0	0	0	0	0	0	0	0	0	0	0	0	0	0	0	0	0	0	0	0	0	0	0	0	0	0
0	0	0	0	0	0	0	0	0	0	0	0	0	0	0	0	0	0	0	0	0	0	0	0	0	0	0	0	0	0	0
0	0	0	0	0	0	0	0	0	0	0	0	0	0	0	0	0	0	0	0	0	0	0	0	0	0	0	0	0	0	0
0	0	0	0	0	0	0	0	0	0	0	0	0	0	0	0	0	0	0	0	0	0	0	0	0	0	0	0	0	0	0
0	0	0	0	0	0	0	0	0	0	0	0	0	0	0	0	0	0	0	0	0	0	0	0	0	0	0	0	0	0	0
0	0	0	0	0	0	0	0	0	0	0	0	0	0	0	0	0	0	0	0	0	0	0	0	0	0	0	0	0	0	0
0	0	0	0	0	0	0	0	0	0	0	0	0	0	0	0	0	0	0	0	0	0	0	0	0	0	0	0	0	0	0
0	0	0	0	0	0	0	0	0	0	0	0	0	0	0	0	0	0	0	0	0	0	0	0	0	0	0	0	0	0	0
0	0	0	0	0	0	0	0	0	0	0	0	0	0	0	0	0	0	0	0	0	0	0	0	0	0	0	0	0	0	0
0	0	0	0	0	0	0	0	0	0	0	0	0	0	0	0	0	0	0	0	0	0	0	0	0	0	0	0	0	0	0
0	0	0	0	0	0	0	0	0	0	0	0	0	0	0	0	0	0	0	0	0	0	0	0	0	0	0	0	0	0	0
0	0	0	0	0	0	0	0	0	0	0	0	0	0	0	0	0	0	0	0	0	0	0	0	0	0	0	0	0	0	0
0	0	0	0	0	0	0	0	0	0	0	0	0	0	0	0	0	0	0	0	0	0	0	0	0	0	0	0	0	0	0
0	0	0	0	0	0	0	0	0	0	0	0	0	0	0	0	0	0	0	0	0	0	0	0	0	0	0	0	0	0	0
0	0	0	0	0	0	0	0	0	0	0	0	0	0	0	0	0	0	0	0	0	0	0	0	0	0	0	0	0	0	0
0	0	0	0	0	0	0	0	0	0	0	0	0	0	0	0	0	0	0	0	0	0	0	0	0	0	0	0	0	0	0
0	0	0	0	0	0	0	0	0	0	0	0	0	0	0	0	0	0	0	0	0	0	0	0	0	0	0	0	0	0	0
0	0	0	0	0	0	0	0	0	0	0	0	0	0	0	0	0	0	0	0	0	0	0	0	0	0	0	0	0	0	0
0	0	0	0	0	0	0	0	0	0	0	0	0	0	0	0	0	0	0	0	0	0	0	0	0	0	0	0	0	0	0
0	0	0	0	0	0	0	0	0	0	0	0	0	0	0	0	0	0	0	0	0	0	0	0	0	0	0	0	0	0	0
0	0	0	0	0	0	0	0	0	0	0	0	0	0	0	0	0	0	0	0	0	0	0	0	0	0	0	0	0	0	0
0	0	0	0	0	0	0	0	0	0	0	0	0	0	0	0	0	0	0	0	0	0	0	0	0	0	0	0	0	0	0
0	0	0	0	0	0	0	0	0	0	0	0	0	0	0	0	0	0	0	0	0	0	0	0	0	0	0	0	0	0	0
0	0	0	0	0	0	0	0	0	0	0	0	0	0	0	0	0	0	0	0	0	0	0	0	0	0	0	0	0	0	0
0	0	0	0	0	0	0	0	0	0	0	0	0	0	0	0	0	0	0	0	0	0	0	0	0	0	0	0	0	0	0
0	0	0	0	0	0	0	0	0	0	0	0	0	0	0	0	0	0	0	0	0	0	0	0	0	0	0	0	0	0	0
0	0	0	0	0	0	0	0	0	0	0	0	0	0	0	0	0	0	0	0	0	0	0	0	0	0	0	0	0	0	0
0	0	0	0	0	0	0	0	0	0	0	0	0	0	0	0	0	0	0	0	0	0	0	0	0	0	0	0	0	0	0
0	0	0	0	0	0	0	0	0	0	0	0	0	0	0	0	0	0	0	0	0	0	0	0	0	0	0	0	0	0	0
0	0	0	0	0	0	0	0	0	0	0	0	0	0	0	0	0	0	0	0	0	0	0	0	0	0	0	0	0	0	0
0	0	0	0	0	0	0	0	0	0	0	0	0	0	0	0	0	0	0	0	0	0	0	0	0	0	0	0	0	0	0
0	0	0	0	0	0	0	0	0	0	0	0	0	0	0	0	0	0	0	0	0	0	0	0	0	0	0	0	0	0	0
0	0	0	0	0	0	0	0	0	0	0	0	0	0	0	0	0	0	0	0	0	0	0	0	0	0	0	0	0	0	0
0	0	0	0	0	0	0	0	0	0	0	0	0	0	0	0	0	0	0	0	0	0	0	0	0	0	0	0	0	0	0
0	0	0	0	0	0	0	0	0	0	0	0	0	0	0	0	0	0	0	0	0	0	0	0	0	0	0	0	0	0	0
0	0	0	0	0	0	0	0	0	0	0	0	0	0	0	0	0	0	0	0	0	0	0	0	0	0	0	0	0	0	0
0	0	0	0	0	0	0	0	0	0	0	0	0	0	0	0	0	0	0	0	0	0	0	0	0	0	0	0	0	0	0
0	0	0	0	0	0	0	0	0	0	0	0	0	0	0	0	0	0	0	0	0	0	0	0	0	0	0	0	0	0	0
0	0	0	0	0	0	0	0	0	0	0	0	0	0	0	0	0	0	0	0	0	0	0	0	0	0	0	0	0	0	0
0	0	0	0	0	0	0	0	0	0	0	0	0	0	0	0	0	0	0	0	0	0	0	0	0	0	0	0	0	0	0
0	0	0	0	0	0	0	0	0	0	0	0	0	0	0	0	0	0	0	0	0	0	0	0	0	0	0	0	0	0	0
0	0	0	0	0	0	0	0	0	0	0	0	0	0	0	0	0	0	0	0	0	0	0	0	0	0	0	0	0	0	0
0	0	0	0	0	0	0	0	0	0	0	0	0	0	0	0	0	0	0	0	0	0	0	0	0	0	0	0	0	0	0
0	0	0	0	0	0	0	0	0	0	0	0	0	0	0	0	0	0	0	0	0	0	0	0	0	0	0	0	0	0	0
0	0	0	0	0	0	0	0	0	0	0	0	0	0	0	0	0	0	0	0	0	0	0	0	0	0	0	0	0	0	0
0	0	0	0	0	0	0	0	0	0	0	0	0	0	0	0	0	0	0	0	0	0	0	0	0	0	0	0	0	0	0
0	0	0	0	0	0	0	0	0	0	0	0	0	0	0	0	0	0	0	0	0	0	0	0	0	0	0	0	0	0	0
0	0	0	0	0	0	0	0	0	0	0	0	0	0	0	0	0	0	0	0	0	0	0	0	0	0	0	0	0	0	0
0	0	0	0	0	0	0	0	0	0	0	0	0	0	0	0	0	0	0	0	0	0	0	0	0	0	0	0	0	0	0
0	0	0	0	0	0	0	0	0	0	0	0	0	0	0	0	0	0	0	0	0	0	0	0	0	0	0	0	0	0	0
0	0	0	0	0	0	0	0	0	0	0	0	0	0	0	0	0	0	0	0	0	0	0	0	0	0	0	0	0	0	0
0	0	0	0	0	0	0	0	0	0	0	0	0	0	0	0	0	0	0	0	0	0	0	0	0	0	0	0	0	0	0
0	0	0	0	0	0	0	0	0	0	0	0	0	0	0	0	0	0	0	0	0	0	0	0	0	0	0	0	0	0	0
0	0	0	0	0	0	0	0	0	0	0	0	0	0	0	0	0	0	0	0	0	0	0	0	0	0	0	0	0	0	0
0	0	0	0	0	0	0	0	0	0	0	0	0	0	0	0	0	0	0	0	0	0	0	0	0	0	0	0	0	0	0
0	0	0	0	0	0	0	0	0	0	0	0	0	0	0	0	0	0	0	0	0	0	0	0	0	0	0	0	0	0	0
0	0	0	0	0	0	0	0	0	0	0	0	0	0	0	0	0	0	0	0	0	0	0	0	0	0	0	0	0	0	0
0	0	0	0	0	0	0	0	0	0	0	0	0	0	0	0	0	0	0	0	0	0	0	0	0	0	0	0	0	0	0
0	0	0	0	0	0	0	0	0	0	0	0	0	0	0	0	0	0	0	0	0	0	0	0	0	0	0	0	0	0	0
0	0	0	0	0	0	0	0	0	0	0	0	0	0	0	0	0	0	0	0	0	0	0	0	0	0	0	0	0	0	0
0	0	0	0	0	0	0	0	0	0	0	0	0	0	0	0	0	0	0	0	0	0	0	0	0	0	0	0	0	0	0
0	0	0	0	0	0	0	0	0	0	0	0	0	0	0	0	0	0	0	0	0	0	0	0	0	0	0	0	0	0	0
0	0	0	0	0	0	0	0	0	0	0	0	0	0	0	0	0	0	0	0	0	0	0	0	0	0	0	0	0	0	0
0	0	0	0	0	0	0	0	0	0	0	0	0	0	0	0	0	0	0	0	0	0	0	0	0	0	0	0	0	0	0
0	0	0	0	0	0	0	0	0	0	0	0	0	0	0	0	0	0	0	0	0	0	0	0	0	0	0	0	0	0	0
0	0	0	0	0	0	0	0	0	0	0	0	0	0	0	0	0	0	0	0	0	0	0	0	0	0	0	0	0	0	0
0	0	0	0	0	0	0	0	0	0	0	0	0	0	0	0	0	0	0	0	0	0	0	0	0	0	0	0	0	0	0
0	0	0	0	0	0	0	0	0	0	0	0	0	0	0	0	0	0	0	0	0	0	0	0	0	0	0	0	0	0	0
0	0	0	0	0	0	0	0	0	0	0	0	0	0	0	0	0	0	0	0	0	0	0	0	0	0	0	0	0	0	0
0	0	0	0	0	0	0	0	0	0	0	0	0	0	0	0	0	0	0	0	0	0	0	0	0	0	0	0	0	0	0
0	0	0	0	0	0	0	0	0	0	0	0	0	0	0	0	0	0	0	0	0	0	0	0	0	0	0	0	0	0	0
0	0	0	0	0	0	0	0	0	0	0	0	0	0	0	0	0	0	0	0	0	0	0	0	0	0	0	0	0	0	0
0	0	0	0	0	0	0	0	0	0	0	0	0	0	0	0	0	0	0	0	0	0	0	0	0	0	0	0	0	0	0
0	0	0	0	0	0	0	0	0	0	0	0	0	0	0	0	0	0	0	0	0	0	0	0	0	0	0	0	0	0	0
0	0	0	0	0	0	0	0	0	0	0	0	0	0	0	0	0	0	0	0	0	0	0	0	0	0	0	0	0	0	0
0	0	0	0	0	0	0	0	0	0	0	0	0	0	0	0	0	0	0	0	0	0	0	0	0	0	0	0	0	0	0
0	0	0	0	0	0	0	0	0	0	0	0	0	0	0	0	0	0	0	0	0	0	0	0	0	0	0	0	0	0	0
0	0	0	0	0	0	0	0	0	0	0	0	0	0	0	0	0	0	0	0	0	0	0	0	0	0	0	0	0	0	0
0	0	0	0	0	0	0	0	0	0	0	0	0	0	0	0	0	0	0	0	0	0	0	0	0	0	0	0	0	0	0
0	0	0	0	0	0	0	0	0	0	0	0	0	0	0	0	0	0	0	0	0	0	0	0	0	0	0	0	0	0	0
0	0	0	0	0	0	0	0	0	0	0	0	0	0	0	0	0	0	0	0	0	0	0	0	0	0	0	0	0	0	0
0	0	0	0	0	0	0	0	0	0	0	0	0	0	0	0	0	0	0	0	0	0	0	0	0	0	0	0	0	0	0
0	0	0	0	0	0	0	0	0	0	0	0	0	0	0	0	0	0	0	0	0	0	0	0	0	0	0	0	0	0	0
0	0	0	0	0	0	0	0	0	0	0	0	0	0	0	0	0	0	0	0	0	0	0	0	0	0	0	0	0	0	0
0	0	0	0	0	0	0	0	0	0	0	0	0	0	0	0	0	0	0	0	0	0	0	0	0	0	0	0	0	0	0
0	0	0	0	0	0	0	0	0	0	0	0	0	0	0	0	0	0	0	0	0	0	0	0	0	0	0	0	0	0	0
0	0	0	0	0	0	0	0	0	0	0	0	0	0	0	0	0	0	0	0	0	0	0	0	0	0	0	0	0	0	0
0	0	0	0	0	0	0	0	0	0	0	0	0	0	0	0	0	0	0	0	0	0	0	0	0	0	0	0	0	0	0
0	0	0	0	0	0	0	0	0	0	0	0	0	0	0	0	0	0	0	0	0	0	0	0	0	0	0	0	0	0	0
0	0	0	0	0	0	0	0	0	0	0	0	0	0	0	0	0	0	0	0	0	0	0	0	0	0	0	0	0	0	0
0	0	0	0	0	0	0	0	0	0	0	0	0	0	0	0	0	0	0	0	0	0	0	0	0	0	0	0	0	0	0
0	0	0	0	0	0	0	0	0	0	0	0	0	0	0	0	0	0	0	0	0	0	0	0	0	0	0	0	0	0	0
0	0	0	0	0	0	0	0	0	0	0	0	0	0	0	0	0	0	0	0	0	0	0	0	0	0	0	0	0	0	0
0	0	0	0	0	0	0	0	0	0	0	0	0	0	0	0	0	0	0	0	0	0	0	0	0	0	0	0	0	0	0
0	0	0	0	0	0	0	0	0	0	0	0	0	0	0	0	0	0	0	0	0	0	0	0	0	0	0	0	0	0	0
0	0	0	0	0	0	0	0	0	0	0	0	0	0	0	0	0	0	0	0	0	0	0	0	0	0	0	0	0	0	0
0	0	0	0	0	0	0	0	0	0	0	0	0	0	0	0	0	0	0	0	0	0	0	0	0	0	0	0	0	0	0
0	0	0	0	0	0	0	0	0	0	0	0	0	0	0	0	0	0	0	0	0	0	0	0	0	0	0	0	0	0	0
0	0	0	0	0	0	0	0	0	0	0	0	0	0	0	0	0	0	0	0	0	0	0	0	0	0	0	0	0	0	0
0	0	0	0	0	0	0	0	0	0	0	0	0	0	0	0	0	0	0	0	0	0	0	0	0	0	0	0	0	0	0
0	0	0	0	0	0	0	0	0	0	0	0	0	0	0	0	0	0	0	0	0	0	0	0	0	0	0	0	0	0	0
0	0	0	0	0	0	0	0	0	0	0	0	0	0	0	0	0	0	0	0	0	0	0	0	0	0	0	0	0	0	0
0	0	0	0	0	0	0	0	0	0	0	0	0	0	0	0	0	0	0	0	0	0	0	0	0	0	0	0	0	0	0
0	0	0	0	0	0	0	0	0	0	0	0	0	0	0	0	0	0	0	0	0	0	0	0	0	0	0	0	0	0	0
0	0	0	0	0	0	0	0	0	0	0	0	0	0	0	0	0	0	0	0	0	0	0	0	0	0	0	0	0	0	0
0	0	0	0	0	0	0	0	0	0	0	0	0	0	0	0	0	0	0	0	0	0	0	0	0	0	0	0	0	0	0
0	0	0	0	0	0	0	0	0	0	0	0	0	0	0	0	0	0	0	0	0	0	0	0	0	0	0	0	0	0	0
0	0	0	0	0	0	0	0	0	0	0	0	0	0	0	0	0	0	0	0	0	0	0	0	0	0	0	0	0	0	0
0	0	0	0	0	0	0	0	0	0	0	0	0	0	0	0	0	0	0	0	0	0	0	0	0	0	0	0	0	0	0
0	0	0	0	0	0	0	0	0	0	0	0	0	0	0	0	0	0	0	0	0	0	0	0	0	0	0	0	0	0	0
0	0	0	0	0	0	0	0	0	0	0	0	0	0	0	0	0	0	0	0	0	0	0	0	0	0	0	0	0	0	0
0	0	0	0	0	0	0	0	0	0	0	0	0	0	0	0	0	0	0	0	0	0	0	0	0	0	0	0	0	0	0
0	0	0	0	0	0	0	0	0	0	0	0	0	0	0	0	0	0	0	0	0	0	0	0	0	0	0	0	0	0	0
0	0	0	0	0	0	0	0	0	0	0	0	0	0	0	0	0	0	0	0	0	0	0	0	0	0	0	0	0	0	0
0	0	0	0	0	0	0	0	0	0	0	0	0	0	0	0	0	0	0	0	0	0	0	0	0	0	0	0	0	0	0
0	0	0	0	0	0	0	0	0	0	0	0	0	0	0	0	0	0	0	0	0	0	0	0	0	0	0	0	0	0	0
0	0	0	0	0	0	0	0	0	0	0	0	0	0	0	0	0	0	0	0	0	0	0	0	0	0	0	0	0	0	0
0	0	0	0	0	0	0	0	0	0	0	0	0	0	0	0	0	0	0	0	0	0	0	0	0	0	0	0	0	0	0
0	0	0	0	0	0	0	0	0	0	0	0	0	0	0	0	0	0	0	0	0	0	0	0	0	0	0	0	0	0	0
0	0	0	0	0	0	0	0	0	0	0	0	0	0	0	0	0	0	0	0	0	0	0	0	0	0	0	0	0	0	0
0	0	0	0	0	0	0	0	0	0	0	0	0	0	0	0	0	0	0	0	0	0	0	0	0	0	0	0	0	0	0
0	0	0	0	0	0	0	0	0	0	0	0	0	0	0	0	0	0	0	0	0	0	0	0	0	0	0	0	0	0	0
0	0	0	0	0	0	0	0	0	0	0	0	0	0	0	0	0	0	0	0	0	0	0	0	0	0	0	0	0	0	0
0	0	0	0	0	0	0	0	0	0	0	0	0	0	0	0	0	0	0	0	0	0	0	0	0	0	0	0	0	0	0
0	0	0	0	0	0	0	0	0	0	0	0	0	0	0	0	0	0	0	0	0	0	0	0	0	0	0	0	0	0	0
0	0	0	0	0	0	0	0	0	0	0	0	0	0	0	0	0	0	0	0	0	0	0	0	0	0	0	0	0	0	0
0	0	0	0	0	0	0	0	0	0	0	0	0	0	0	0	0	0	0	0	0	0	0	0	0	0	0	0	0	0	0
0	0	0	0	0	0	0	0	0	0	0	0	0	0	0	0	0	0	0	0	0	0	0	0	0	0	0	0	0	0	0
0	0	0	0	0	0	0	0	0	0	0	0	0	0	0	0	0	0	0	0	0	0	0	0	0	0	0	0	0	0	0
0	0	0	0	0	0	0	0	0	0	0	0	0	0	0	0	0	0	0	0	0	0	0	0	0	0	0	0	0	0	0
0	0	0	0	0	0	0	0	0	0	0	0	0	0	0	0	0	0	0	0	0	0	0	0	0	0	0	0	0	0	0
0	0	0	0	0	0	0	0	0	0	0	0	0	0	0	0	0	0	0	0	0	0	0	0	0	0	0	0	0	0	0
0	0	0	0	0	0	0	0	0	0	0	0	0	0	0	0	0	0	0	0	0	0	0	0	0	0	0	0	0	0	0
0	0	0	0	0	0	0	0	0	0	0	0	0	0	0	0	0	0	0	0	0	0	0	0	0	0	0	0	0	0	0
0	0	0	0	0	0	0	0	0	0	0	0	0	0	0	0	0	0	0	0	0	0	0	0	0	0	0	0	0	0	0
0	0	0	0	0	0	0	0	0	0	0	0	0	0	0	0	0	0	0	0	0	0	0	0	0	0	0	0	0	0	0
0	0	0	0	0	0	0	0	0	0	0	0	0	0	0	0	0	0	0	0	0	0	0	0	0	0	0	0	0	0	0
0	0	0	0	0	0	0	0	0	0	0	0	0	0	0	0	0	0	0	0	0	0	0	0	0	0	0	0	0	0	0
0	0	0	0	0	0	0	0	0	0	0	0	0	0	0	0	0	0	0	0	0	0	0	0	0	0	0	0	0	0	0
0	0	0	0	0	0	0	0	0	0	0	0	0	0	0	0	0	0	0	0	0	0	0	0	0	0	0	0	0	0	0
0	0	0	0	0	0	0	0	0	0	0	0	0	0	0	0	0	0	0	0	0	0	0	0	0	0	0	0	0	0	0
0	0	0	0	0	0	0	0	0	0	0	0	0	0	0	0	0	0	0	0	0	0	0	0	0	0	0	0	0	0	0
0	0	0	0	0	0	0	0	0	0	0	0	0	0	0	0	0	0	0	0	0	0	0	0	0	0	0	0	0	0	0
0	0	0	0	0	0	0	0	0	0	0	0	0	0	0	0	0	0	0	0	0	0	0	0	0	0	0	0	0	0	0
0	0	0	0	0	0	0	0	0	0	0	0	0	0	0	0	0	0	0	0	0	0	0	0	0	0	0	0	0	0	0
0	0	0	0	0	0	0	0	0	0	0	0	0	0	0	0	0	0	0	0	0	0	0	0	0	0	0	0	0	0	0
0	0	0	0	0	0	0	0	0	0	0	0	0	0	0	0	0	0	0	0	0	0	0	0	0	0	0	0	0	0	0
0	0	0	0	0	0	0	0	0	0	0	0	0	0	0	0	0	0	0	0	0	0	0	0	0	0	0	0	0	0	0
0	0	0	0	0	0	0	0	0	0	0	0	0	0	0	0	0	0	0	0	0	0	0	0	0	0	0	0	0	0	0
0	0	0	0	0	0	0	0	0	0	0	0	0	0	0	0	0	0	0	0	0	0	0	0	0	0	0	0	0	0	0
0	0	0	0	0	0	0	0	0	0	0	0	0	0	0	0	0	0	0	0	0	0	0	0	0	0	0	0	0	0	0
0	0	0	0	0	0	0	0	0	0	0	0	0	0	0	0	0	0	0	0	0	0	0	0	0	0	0	0	0	0	0
0	0	0	0	0	0	0	0	0	0	0	0	0	0	0	0	0	0	0	0	0	0	0	0	0	0	0	0	0	0	0
0	0	0	0	0	0	0	0	0	0	0	0	0	0	0	0	0	0	0	0	0	0	0	0	0	0	0	0	0	0	0
0	0	0	0	0	0	0	0	0	0	0	0	0	0	0	0	0	0	0	0	0	0	0	0	0	0	0	0	0	0	0
0	0	0	0	0	0	0	0	0	0	0	0	0	0	0	0	0	0	0	0	0	0	0	0	0	0	0	0	0	0	0
0	0	0	0	0	0	0	0	0	0	0	0	0	0	0	0	0	0	0	0	0	0	0	0	0	0	0	0	0	0	0
0	0	0	0	0	0	0	0	0	0	0	0	0	0	0	0	0	0	0	0	0	0	0	0	0	0	0	0	0	0	0
0	0	0	0	0	0	0	0	0	0	0	0	0	0	0	0	0	0	0	0	0	0	0	0	0	0	0	0	0	0	0
0	0	0	0	0	0	0	0	0	0	0	0	0	0	0	0	0	0	0	0	0	0	0	0	0	0	0	0	0	0	0
0	0	0	0	0	0	0	0	0	0	0	0	0	0	0	0	0	0	0	0	0	0	0	0	0	0	0	0	0	0	0
0	0	0	0	0	0	0	0	0	0	0	0	0	0	0	0	0	0	0	0	0	0	0	0	0	0	0	0	0	0	0
0	0	0	0	0	0	0	0	0	0	0	0	0	0	0	0	0	0	0	0	0	0	0	0	0	0	0	0	0	0	0
0	0	0	0	0	0	0	0	0	0	0	0	0	0	0	0	0	0	0	0	0	0	0	0	0	0	0	0	0	0	0
0	0	0	0	0	0	0	0	0	0	0	0	0	0	0	0	0	0	0	0	0	0	0	0	0	0	0	0	0	0	0
0	0	0	0	0	0	0	0	0	0	0	0	0	0	0	0	0	0	0	0	0	0	0	0	0	0	0	0	0	0	0
0	0	0	0	0	0	0	0	0	0	0	0	0	0	0	0	0	0	0	0	0	0	0	0	0	0	0	0	0	0	0
0	0	0	0	0	0	0	0	0	0	0	0	0	0	0	0	0	0	0	0	0	0	0	0	0	0	0	0	0	0	0
0	0	0	0	0	0	0	0	0	0	0	0	0	0	0	0	0	0	0	0	0	0	0	0	0	0	0	0	0	0	0
0	0	0	0	0	0	0	0	0	0	0	0	0	0	0	0	0	0	0	0	0	0	0	0	0	0	0	0	0	0	0
0	0	0	0	0	0	0	0	0	0	0	0	0	0	0	0	0	0	0	0	0	0	0	0	0	0	0	0	0	0	0
0	0	0	0	0	0	0	0	0	0	0	0	0	0	0	0	0	0	0	0	0	0	0	0	0	0	0	0	0	0	0
0	0	0	0	0	0	0	0	0	0	0	0	0	0	0	0	0	0	0	0	0	0	0	0	0	0	0	0	0	0	0
0	0	0	0	0	0	0	0	0	0	0	0	0	0	0	0	0	0	0	0	0	0	0	0	0	0	0	0	0	0	0
0	0	0	0	0	0	0	0	0	0	0	0	0	0	0	0	0	0	0	0	0	0	0	0	0	0	0	0	0	0	0
0	0	0	0	0	0	0	0	0	0	0	0	0	0	0	0	0	0	0	0	0	0	0	0	0	0	0	0	0	0	0
0	0	0	0	0	0	0	0	0	0	0	0	0	0	0	0	0	0	0	0	0	0	0	0	0	0	0	0	0	0	0
0	0	0	0	0	0	0	0	0	0	0	0	0	0	0	0	0	0	0	0	0	0	0	0	0	0	0	0	0	0	0
0	0	0	0	0	0	0	0	0	0	0	0	0	0	0	0	0	0	0	0	0	0	0	0	0	0	0	0	0	0	0
0	0	0	0	0	0	0	0	0	0	0	0	0	0	0	0	0	0	0	0	0	0	0	0	0	0	0	0	0	0	0
0	0	0	0	0	0	0	0	0	0	0	0	0	0	0	0	0	0	0	0	0	0	0	0	0	0	0	0	0	0	0
0	0	0	0	0	0	0	0	0	0	0	0	0	0	0	0	0	0	0	0	0	0	0	0	0	0	0	0	0	0	0
0	0	0	0	0	0	0	0	0	0	0	0	0	0	0	0	0	0	0	0	0	0	0	0	0	0	0	0	0	0	0
0	0	0	0	0	0	0	0	0	0	0	0	0	0	0	0	0	0	0	0	0	0	0	0	0	0	0	0	0	0	0
0	0	0	0	0	0	0	0	0	0	0	0	0	0	0	0	0	0	0	0	0	0	0	0	0	0	0	0	0	0	0
0	0	0	0	0	0	0	0	0	0	0	0	0	0	0	0	0	0	0	0	0	0	0	0	0	0	0	0	0	0	0
0	0	0	0	0	0	0	0	0	0	0	0	0	0	0	0	0	0	0	0	0	0	0	0	0	0	0	0	0	0	0
0	0	0	0	0	0	0	0	0	0	0	0	0	0	0	0	0	0	0	0	0	0	0	0	0	0	0	0	0	0	0
0	0	0	0	0	0	0	0	0	0	0	0	0	0	0	0	0	0	0	0	0	0	0	0	0	0	0	0	0	0	0
0	0	0	0	0	0	0	0	0	0	0	0	0	0	0	0	0	0	0	0	0	0	0	0	0	0	0	0	0	0	0
0	0	0	0	0	0	0	0	0	0	0	0	0	0	0	0	0	0	0	0	0	0	0	0	0	0	0	0	0	0	0
0	0	0	0	0	0	0	0	0	0	0	0	0	0	0	0	0	0	0	0	0	0	0	0	0	0	0	0	0	0	0
0	0	0	0	0	0	0	0	0	0	0	0	0	0	0	0	0	0	0	0	0	0	0	0	0	0	0	0	0	0	0
0	0	0	0	0	0	0	0	0	0	0	0	0	0	0	0	0	0	0	0	0	0	0	0	0	0	0	0	0	0	0
0	0	0	0	0	0	0	0	0	0	0	0	0	0	0	0	0	0	0	0	0	0	0	0	0	0	0	0	0	0	0
0	0	0	0	0	0	0	0	0	0	0	0	0	0	0	0	0	0	0	0	0	0	0	0	0	0	0	0	0	0	0
0	0	0	0	0	0	0	0	0	0	0	0	0	0	0	0	0	0	0	0	0	0	0	0	0	0	0	0	0	0	0
0	0	0	0	0	0	0	0	0	0	0	0	0	0	0	0	0	0	0	0	0	0	0	0	0	0	0	0	0	0	0
0	0	0	0	0	0	0	0	0	0	0	0	0	0	0	0	0	0	0	0	0	0	0	0	0	0	0	0	0	0	0
0	0	0	0	0	0	0	0	0	0	0	0	0	0	0	0	0	0	0	0	0	0	0	0	0	0	0	0	0	0	0
0	0	0	0	0	0	0	0	0	0	0	0	0	0	0	0	0	0	0	0	0	0	0	0	0	0	0	0	0	0	0
0	0	0	0	0	0	0	0	0	0	0	0	0	0	0	0	0	0	0	0	0	0	0	0	0	0	0	0	0	0	0
0	0	0	0	0	0	0	0	0	0	0	0	0	0	0	0	0	0	0	0	0	0	0	0	0	0	0	0	0	0	0
0	0	0	0	0	0	0	0	0	0	0	0	0	0	0	0	0	0	0	0	0	0	0	0	0	0	0	0	0	0	0
0	0	0	0	0	0	0	0	0	0	0	0	0	0	0	0	0	0	0	0	0	0	0	0	0	0	0	0	0	0	0
0	0	0	0	0	0	0	0	0	0	0	0	0	0	0	0	0	0	0	0	0	0	0	0	0	0	0	0	0	0	0
0	0	0	0	0	0	0	0	0	0	0	0	0	0	0	0	0	0	0	0	0	0	0	0	0	0	0	0	0	0	0
0	0	0	0	0	0	0	0	0	0	0	0	0	0	0	0	0	0	0	0	0	0	0	0	0	0	0	0	0	0	0
0	0	0	0	0	0	0	0	0	0	0	0	0	0	0	0	0	0	0	0	0	0	0	0	0	0	0	0	0	0	0
0	0	0	0	0	0	0	0	0	0	0	0	0	0	0	0	0	0	0	0	0	0	0	0	0	0	0	0	0	0	0
0	0	0	0	0	0	0	0	0	0	0	0	0	0	0	0	0	0	0	0	0	0	0	0	0	0	0	0	0	0	0
0	0	0	0	0	0	0	0	0	0	0	0	0	0	0	0	0	0	0	0	0	0	0	0	0	0	0	0	0	0	0
0	0	0	0	0	0	0	0	0	0	0	0	0	0	0	0	0	0	0	0	0	0	0	0	0	0	0	0	0	0	0
0	0	0	0	0	0	0	0	0	0	0	0	0	0	0	0	0	0	0	0	0	0	0	0	0	0	0	0	0	0	0
0	0	0	0	0	0	0	0	0	0	0	0	0	0	0	0	0	0	0	0	0	0	0	0	0	0	0	0	0	0	0
0	0	0	0	0	0	0	0	0	0	0	0	0	0	0	0	0	0	0	0	0	0	0	0	0	0	0	0	0	0	0
0	0	0	0	0	0	0	0	0	0	0	0	0	0	0	0	0	0	0	0	0	0	0	0	0	0	0	0	0	0	0
0	0	0	0	0	0	0	0	0	0	0	0	0	0	0	0	0	0	0	0	0	0	0	0	0	0	0	0	0	0	0
0	0	0	0	0	0	0	0	0	0	0	0	0	0	0	0	0	0	0	0	0	0	0	0	0	0	0	0	0	0	0
0	0	0	0	0	0	0	0	0	0	0	0	0	0	0	0	0	0	0	0	0	0	0	0	0	0	0	0	0	0	0
0	0	0	0	0	0	0	0	0	0	0	0	0	0	0	0	0	0	0	0	0	0	0	0	0	0	0	0	0	0	0
0	0	0	0	0	0	0	0	0	0	0	0	0	0	0	0	0	0	0	0	0	0	0	0	0	0	0	0	0	0	0
0	0	0	0	0	0	0	0	0	0	0	0	0	0	0	0	0	0	0	0	0	0	0	0	0	0	0	0	0	0	0
0	0	0	0	0	0	0	0	0	0	0	0	0	0	0	0	0	0	0	0	0	0	0	0	0	0	0	0	0	0	0
0	0	0	0	0	0	0	0	0	0	0	0	0	0	0	0	0	0	0	0	0	0	0	0	0	0	0	0	0	0	0
0	0	0	0	0	0	0	0	0	0	0	0	0	0	0	0	0	0	0	0	0	0	0	0	0	0	0	0	0	0	0
0	0	0	0	0	0	0	0	0	0	0	0	0	0	0	0	0	0	0	0	0	0	0	0	0	0	0	0	0	0	0
0	0	0	0	0	0	0	0	0	0	0	0	0	0	0	0	0	0	0	0	0	0	0	0	0	0	0	0	0	0	0
0	0	0	0	0	0	0	0	0	0	0	0	0	0	0	0	0	0	0	0	0	0	0	0	0	0	0	0	0	0	0
0	0	0	0	0	0	0	0	0	0	0	0	0	0	0	0	0	0	0	0	0	0	0	0	0	0	0	0	0	0	0
0	0	0	0	0	0	0	0	0	0	0	0	0	0	0	0	0	0	0	0	0	0	0	0	0	0	0	0	0	0	0
0	0	0	0	0	0	0	0	0	0	0	0	0	0	0	0	0	0	0	0	0	0	0	0	0	0	0	0	0	0	0
0	0	0	0	0	0	0	0	0	0	0	0	0	0	0	0	0	0	0	0	0	0	0	0	0	0	0	0	0	0	0
0	0	0	0	0	0	0	0	0	0	0	0	0	0	0	0	0	0	0	0	0	0	0	0	0	0	0	0	0	0	0
0	0	0	0	0	0	0	0	0	0	0	0	0	0	0	0	0	0	0	0	0	0	0	0	0	0	0	0	0	0	0
0	0	0	0	0	0	0	0	0	0	0	0	0	0	0	0	0	0	0	0	0	0	0	0	0	0	0	0	0	0	0
0	0	0	0	0	0	0	0	0	0	0	0	0	0	0	0	0	0	0	0	0	0	0	0	0	0	0	0	0	0	0
0	0	0	0	0	0	0	0	0	0	0	0	0	0	0	0	0	0	0	0	0	0	0	0	0	0	0	0	0	0	0
0	0	0	0	0	0	0	0	0	0	0	0	0	0	0	0	0	0	0	0	0	0	0	0	0	0	0	0	0	0	0
0	0	0	0	0	0	0	0	0	0	0	0	0	0	0	0	0	0	0	0	0	0	0	0	0	0	0	0	0	0	0
0	0	0	0	0	0	0	0	0	0	0	0	0	0	0	0	0	0	0	0	0	0	0	0	0	0	0	0	0	0	0
0	0	0	0	0	0	0	0	0	0	0	0	0	0	0	0	0	0	0	0	0	0	0	0	0	0	0	0	0	0	0
0	0	0	0	0	0	0	0	0	0	0	0	0	0	0	0	0	0	0	0	0	0	0	0	0	0	0	0	0	0	0
0	0	0	0	0	0	0	0	0	0	0	0	0	0	0	0	0	0	0	0	0	0	0	0	0	0	0	0	0	0	0
0	0	0	0	0	0	0	0	0	0	0	0	0	0	0	0	0	0	0	0	0	0	0	0	0	0	0	0	0	0	0
0	0	0	0	0	0	0	0	0	0	0	0	0	0	0	0	0	0	0	0	0	0	0	0	0	0	0	0	0	0	0
0	0	0	0	0	0	0	0	0	0	0	0	0	0	0	0	0	0	0	0	0	0	0	0	0	0	0	0	0	0	0
0	0	0	0	0	0	0	0	0	0	0	0	0	0	0	0	0	0	0	0	0	0	0	0	0	0	0	0	0	0	0
0	0	0	0	0	0	0	0	0	0	0	0	0	0	0	0	0	0	0	0	0	0	0	0	0	0	0	0	0	0	0
0	0	0	0	0	0	0	0	0	0	0	0	0	0	0	0	0	0	0	0	0	0	0	0	0	0	0	0	0	0	0
0	0	0	0	0	0	0	0	0	0	0	0	0	0	0	0	0	0	0	0	0	0	0	0	0	0	0	0	0	0	0
0	0	0	0	0	0	0	0	0	0	0	0	0	0	0	0	0	0	0	0	0	0	0	0	0	0	0	0	0	0	0
0	0	0	0	0	0	0	0	0	0	0	0	0	0	0	0	0	0	0	0	0	0	0	0	0	0	0	0	0	0	0
0	0	0	0	0	0	0	0	0	0	0	0	0	0	0	0	0	0	0	0	0	0	0	0	0	0	0	0	0	0	0
0	0	0	0	0	0	0	0	0	0	0	0	0	0	0	0	0	0	0	0	0	0	0	0	0	0	0	0	0	0	0
0	0	0	0	0	0	0	0	0	0	0	0	0	0	0	0	0	0	0	0	0	0	0	0	0	0	0	0	0	0	0
0	0	0	0	0	0	0	0	0	0	0	0	0	0	0	0	0	0	0	0	0	0	0	0	0	0	0	0	0	0	0
0	0	0	0	0	0	0	0	0	0	0	0	0	0	0	0	0	0	0	0	0	0	0	0	0	0	0	0	0	0	0
0	0	0	0	0	0	0	0	0	0	0	0	0	0	0	0	0	0	0	0	0	0	0	0	0	0	0	0	0	0	0
0	0	0	0	0	0	0	0	0	0	0	0	0	0	0	0	0	0	0	0	0	0	0	0	0	0	0	0	0	0	0
0	0	0	0	0	0	0	0	0	0	0	0	0	0	0	0	0	0	0	0	0	0	0	0	0	0	0	0	0	0	0
0	0	0	0	0	0	0	0	0	0	0	0	0	0	0	0	0	0	0	0	0	0	0	0	0	0	0	0	0	0	0
0	0	0	0	0	0	0	0	0	0	0	0	0	0	0	0	0	0	0	0	0	0	0	0	0	0	0	0	0	0	0
0	0	0	0	0	0	0	0	0	0	0	0	0	0	0	0	0	0	0	0	0	0	0	0	0	0	0	0	0	0	0
0	0	0	0	0	0	0	0	0	0	0	0	0	0	0	0	0	0	0	0	0	0	0	0	0	0	0	0	0	0	0
0	0	0	0	0	0	0	0	0	0	0	0	0	0	0	0	0	0	0	0	0	0	0	0	0	0	0	0	0	0	0
0	0	0	0	0	0	0	0	0	0	0	0	0	0	0	0	0	0	0	0	0	0	0	0	0	0	0	0	0	0	0
0	0	0	0	0	0	0	0	0	0	0	0	0	0	0	0	0	0	0	0	0	0	0	0	0	0	0	0	0	0	0
0	0	0	0	0	0	0	0	0	0	0	0	0	0	0	0	0	0	0	0	0	0	0	0	0	0	0	0	0	0	0
0	0	0	0	0	0	0	0	0	0	0	0	0	0	0	0	0	0	0	0	0	0	0	0	0	0	0	0	0	0	0
0	0	0	0	0	0	0	0	0	0	0	0	0	0	0	0	0	0	0	0	0	0	0	0	0	0	0	0	0	0	0
0	0	0	0	0	0	0	0	0	0	0	0	0	0	0	0	0	0	0	0	0	0	0	0	0	0	0	0	0	0	0
0	0	0	0	0	0	0	0	0	0	0	0	0	0	0	0	0	0	0	0	0	0	0	0	0	0	0	0	0	0	0
0	0	0	0	0	0	0	0	0	0	0	0	0	0	0	0	0	0	0	0	0	0	0	0	0	0	0	0	0	0	0
0	0	0	0	0	0	0	0	0	0	0	0	0	0	0	0	0	0	0	0	0	0	0	0	0	0	0	0	0	0	0
0	0	0	0	0	0	0	0	0	0	0	0	0	0	0	0	0	0	0	0	0	0	0	0	0	0	0	0	0	0	0
0	0	0	0	0	0	0	0	0	0	0	0	0	0	0	0	0	0	0	0	0	0	0	0	0	0	0	0	0	0	0
0	0	0	0	0	0	0	0	0	0	0	0	0	0	0	0	0	0	0	0	0	0	0	0	0	0	0	0	0	0	0
0	0	0	0	0	0	0	0	0	0	0	0	0	0	0	0	0	0	0	0	0	0	0	0	0	0	0	0	0	0	0
0	0	0	0	0	0	0	0	0	0	0	0	0	0	0	0	0	0	0	0	0	0	0	0	0	0	0	0	0	0	0
0	0	0	0	0	0	0	0	0	0	0	0	0	0	0	0	0	0	0	0	0	0	0	0	0	0	0	0	0	0	0
0	0	0	0	0	0	0	0	0	0	0	0	0	0	0	0	0	0	0	0	0	0	0	0	0	0	0	0	0	0	0
0	0	0	0	0	0	0	0	0	0	0	0	0	0	0	0	0	0	0	0	0	0	0	0	0	0	0	0	0	0	0
0	0	0	0	0	0	0	0	0	0	0	0	0	0	0	0	0	0	0	0	0	0	0	0	0	0	0	0	0	0	0
0	0	0	0	0	0	0	0	0	0	0	0	0	0	0	0	0	0	0	0	0	0	0	0	0	0	0	0	0	0	0
0	0	0	0	0	0	0	0	0	0	0	0	0	0	0	0	0	0	0	0	0	0	0	0	0	0	0	0	0	0	0
0	0	0	0	0	0	0	0	0	0	0	0	0	0	0	0	0	0	0	0	0	0	0	0	0	0	0	0	0	0	0
0	0	0	0	0	0	0	0	0	0	0	0	0	0	0	0	0	0	0	0	0	0	0	0	0	0	0	0	0	0	0
0	0	0	0	0	0	0	0	0	0	0	0	0	0	0	0	0	0	0	0	0	0	0	0	0	0	0	0	0	0	0
0	0	0	0	0	0	0	0	0	0	0	0	0	0	0	0	0	0	0	0	0	0	0	0	0	0	0	0	0	0	0
0	0	0	0	0	0	0	0	0	0	0	0	0	0	0	0	0	0	0	0	0	0	0	0	0	0	0	0	0	0	0
0	0	0	0	0	0	0	0	0	0	0	0	0	0	0	0	0	0	0	0	0	0	0	0	0	0	0	0	0	0	0
0	0	0	0	0	0	0	0	0	0	0	0	0	0	0	0	0	0	0	0	0	0	0	0	0	0	0	0	0	0	0
0	0	0	0	0	0	0	0	0	0	0	0	0	0	0	0	0	0	0	0	0	0	0	0	0	0	0	0	0	0	0
0	0	0	0	0	0	0	0	0	0	0	0	0	0	0	0	0	0	0	0	0	0	0	0	0	0	0	0	0	0	0
0	0	0	0	0	0	0	0	0	0	0	0	0	0	0	0	0	0	0	0	0	0	0	0	0	0	0	0	0	0	0
0	0	0	0	0	0	0	0	0	0	0	0	0	0	0	0	0	0	0	0	0	0	0	0	0	0	0	0	0	0	0
0	0	0	0	0	0	0	0	0	0	0	0	0	0	0	0	0	0	0	0	0	0	0	0	0	0	0	0	0	0	0
0	0	0	0	0	0	0	0	0	0	0	0	0	0	0	0	0	0	0	0	0	0	0	0	0	0	0	0	0	0	0
0	0	0	0	0	0	0	0	0	0	0	0	0	0	0	0	0	0	0	0	0	0	0	0	0	0	0	0	0	0	0
0	0	0	0	0	0	0	0	0	0	0	0	0	0	0	0	0	0	0	0	0	0	0	0	0	0	0	0	0	0	0
0	0	0	0	0	0	0	0	0	0	0	0	0	0	0	0	0	0	0	0	0	0	0	0	0	0	0	0	0	0	0
0	0	0	0	0	0	0	0	0	0	0	0	0	0	0	0	0	0	0	0	0	0	0	0	0	0	0	0	0	0	0
0	0	0	0	0	0	0	0	0	0	0	0	0	0	0	0	0	0	0	0	0	0	0	0	0	0	0	0	0	0	0
0	0	0	0	0	0	0	0	0	0	0	0	0	0	0	0	0	0	0	0	0	0	0	0	0	0	0	0	0	0	0
0	0	0	0	0	0	0	0	0	0	0	0	0	0	0	0	0	0	0	0	0	0	0	0	0	0	0	0	0	0	0
0	0	0	0	0	0	0	0	0	0	0	0	0	0	0	0	0	0	0	0	0	0	0	0	0	0	0	0	0	0	0
0	0	0	0	0	0	0	0	0	0	0	0	0	0	0	0	0	0	0	0	0	0	0	0	0	0	0	0	0	0	0
0	0	0	0	0	0	0	0	0	0	0	0	0	0	0	0	0	0	0	0	0	0	0	0	0	0	0	0	0	0	0
0	0	0	0	0	0	0	0	0	0	0	0	0	0	0	0	0	0	0	0	0	0	0	0	0	0	0	0	0	0	0
0	0	0	0	0	0	0	0	0	0	0	0	0	0	0	0	0	0	0	0	0	0	0	0	0	0	0	0	0	0	0
0	0	0	0	0	0	0	0	0	0	0	0	0	0	0	0	0	0	0	0	0	0	0	0	0	0	0	0	0	0	0
0	0	0	0	0	0	0	0	0	0	0	0	0	0	0	0	0	0	0	0	0	0	0	0	0	0	0	0	0	0	0
0	0	0	0	0	0	0	0	0	0	0	0	0	0	0	0	0	0	0	0	0	0	0	0	0	0	0	0	0	0	0
0	0	0	0	0	0	0	0	0	0	0	0	0	0	0	0	0	0	0	0	0	0	0	0	0	0	0	0	0	0	0
0	0	0	0	0	0	0	0	0	0	0	0	0	0	0	0	0	0	0	0	0	0	0	0	0	0	0	0	0	0	0
0	0	0	0	0	0	0	0	0	0	0	0	0	0	0	0	0	0	0	0	0	0	0	0	0	0	0	0	0	0	0
0	0	0	0	0	0	0	0	0	0	0	0	0	0	0	0	0	0	0	0	0	0	0	0	0	0	0	0	0	0	0
0	0	0	0	0	0	0	0	0	0	0	0	0	0	0	0	0	0	0	0	0	0	0	0	0	0	0	0	0	0	0
0	0	0	0	0	0	0	0	0	0	0	0	0	0	0	0	0	0	0	0	0	0	0	0	0	0	0	0	0	0	0
0	0	0	0	0	0	0	0	0	0	0	0	0	0	0	0	0	0	0	0	0	0	0	0	0	0	0	0	0	0	0
0	0	0	0	0	0	0	0	0	0	0	0	0	0	0	0	0	0	0	0	0	0	0	0	0	0	0	0	0	0	0
0	0	0	0	0	0	0	0	0	0	0	0	0	0	0	0	0	0	0	0	0	0	0	0	0	0	0	0	0	0	0
0	0	0	0	0	0	0	0	0	0	0	0	0	0	0	0	0	0	0	0	0	0	0	0	0	0	0	0	0	0	0
0	0	0	0	0	0	0	0	0	0	0	0	0	0	0	0	0	0	0	0	0	0	0	0	0	0	0	0	0	0	0
0	0	0	0	0	0	0	0	0	0	0	0	0	0	0	0	0	0	0	0	0	0	0	0	0	0	0	0	0	0	0
0	0	0	0	0	0	0	0	0	0	0	0	0	0	0	0	0	0	0	0	0	0	0	0	0	0	0	0	0	0	0
0	0	0	0	0	0	0	0	0	0	0	0	0	0	0	0	0	0	0	0	0	0	0	0	0	0	0	0	0	0	0
0	0	0	0	0	0	0	0	0	0	0	0	0	0	0	0	0	0	0	0	0	0	0	0	0	0	0	0	0	0	0
0	0	0	0	0	0	0	0	0	0	0	0	0	0	0	0	0	0	0	0	0	0	0	0	0	0	0	0	0	0	0
0	0	0	0	0	0	0	0	0	0	0	0	0	0	0	0	0	0	0	0	0	0	0	0	0	0	0	0	0	0	0
0	0	0	0	0	0	0	0	0	0	0	0	0	0	0	0	0	0	0	0	0	0	0	0	0	0	0	0	0	0	0
0	0	0	0	0	0	0	0	0	0	0	0	0	0	0	0	0	0	0	0	0	0	0	0	0	0	0	0	0	0	0
0	0	0	0	0	0	0	0	0	0	0	0	0	0	0	0	0	0	0	0	0	0	0	0	0	0	0	0	0	0	0
0	0	0	0	0	0	0	0	0	0	0	0	0	0	0	0	0	0	0	0	0	0	0	0	0	0	0	0	0	0	0
0	0	0	0	0	0	0	0	0	0	0	0	0	0	0	0	0	0	0	0	0	0	0	0	0	0	0	0	0	0	0
0	0	0	0	0	0	0	0	0	0	0	0	0	0	0	0	0	0	0	0	0	0	0	0	0	0	0	0	0	0	0
0	0	0	0	0	0	0	0	0	0	0	0	0	0	0	0	0	0	0	0	0	0	0	0	0	0	0	0	0	0	0
0	0	0	0	0	0	0	0	0	0	0	0	0	0	0	0	0	0	0	0	0	0	0	0	0	0	0	0	0	0	0
0	0	0	0	0	0	0	0	0	0	0	0	0	0	0	0	0	0	0	0	0	0	0	0	0	0	0	0	0	0	0
0	0	0	0	0	0	0	0	0	0	0	0	0	0	0	0	0	0	0	0	0	0	0	0	0	0	0	0	0	0	0
0	0	0	0	0	0	0	0	0	0	0	0	0	0	0	0	0	0	0	0	0	0	0	0	0	0	0	0	0	0	0
0	0	0	0	0	0	0	0	0	0	0	0	0	0	0	0	0	0	0	0	0	0	0	0	0	0	0	0	0	0	0
0	0	0	0	0	0	0	0	0	0	0	0	0	0	0	0	0	0	0	0	0	0	0	0	0	0	0	0	0	0	0
0	0	0	0	0	0	0	0	0	0	0	0	0	0	0	0	0	0	0	0	0	0	0	0	0	0	0	0	0	0	0
0	0	0	0	0	0	0	0	0	0	0	0	0	0	0	0	0	0	0	0	0	0	0	0	0	0	0	0	0	0	0
0	0	0	0	0	0	0	0	0	0	0	0	0	0	0	0	0	0	0	0	0	0	0	0	0	0	0	0	0	0	0
0	0	0	0	0	0	0	0	0	0	0	0	0	0	0	0	0	0	0	0	0	0	0	0	0	0	0	0	0	0	0
0	0	0	0	0	0	0	0	0	0	0	0	0	0	0	0	0	0	0	0	0	0	0	0	0	0	0	0	0	0	0
0	0	0	0	0	0	0	0	0	0	0	0	0	0	0	0	0	0	0	0	0	0	0	0	0	0	0	0	0	0	0
0	0	0	0	0	0	0	0	0	0	0	0	0	0	0	0	0	0	0	0	0	0	0	0	0	0	0	0	0	0	0
0	0	0	0	0	0	0	0	0	0	0	0	0	0	0	0	0	0	0	0	0	0	0	0	0	0	0	0	0	0	0
0	0	0	0	0	0	0	0	0	0	0	0	0	0	0	0	0	0	0	0	0	0	0	0	0	0	0	0	0	0	0
0	0	0	0	0	0	0	0	0	0	0	0	0	0	0	0	0	0	0	0	0	0	0	0	0	0	0	0	0	0	0
0	0	0	0	0	0	0	0	0	0	0	0	0	0	0	0	0	0	0	0	0	0	0	0	0	0	0	0	0	0	0
0	0	0	0	0	0	0	0	0	0	0	0	0	0	0	0	0	0	0	0	0	0	0	0	0	0	0	0	0	0	0
0	0	0	0	0	0	0	0	0	0	0	0	0	0	0	0	0	0	0	0	0	0	0	0	0	0	0	0	0	0	0
0	0	0	0	0	0	0	0	0	0	0	0	0	0	0	0	0	0	0	0	0	0	0	0	0	0	0	0	0	0	0
0	0	0	0	0	0	0	0	0	0	0	0	0	0	0	0	0	0	0	0	0	0	0	0	0	0	0	0	0	0	0
0	0	0	0	0	0	0	0	0	0	0	0	0	0	0	0	0	0	0	0	0	0	0	0	0	0	0	0	0	0	0
0	0	0	0	0	0	0	0	0	0	0	0	0	0	0	0	0	0	0	0	0	0	0	0	0	0	0	0	0	0	0
0	0	0	0	0	0	0	0	0	0	0	0	0	0	0	0	0	0	0	0	0	0	0	0	0	0	0	0	0	0	0
0	0	0	0	0	0	0	0	0	0	0	0	0	0	0	0	0	0	0	0	0	0	0	0	0	0	0	0	0	0	0
0	0	0	0	0	0	0	0	0	0	0	0	0	0	0	0	0	0	0	0	0	0	0	0	0	0	0	0	0	0	0
0	0	0	0	0	0	0	0	0	0	0	0	0	0	0	0	0	0	0	0	0	0	0	0	0	0	0	0	0	0	0
0	0	0	0	0	0	0	0	0	0	0	0	0	0	0	0	0	0	0	0	0	0	0	0	0	0	0	0	0	0	0
0	0	0	0	0	0	0	0	0	0	0	0	0	0	0	0	0	0	0	0	0	0	0	0	0	0	0	0	0	0	0
0	0	0	0	0	0	0	0	0	0	0	0	0	0	0	0	0	0	0	0	0	0	0	0	0	0	0	0	0	0	0
0	0	0	0	0	0	0	0	0	0	0	0	0	0	0	0	0	0	0	0	0	0	0	0	0	0	0	0	0	0	0
0	0	0	0	0	0	0	0	0	0	0	0	0	0	0	0	0	0	0	0	0	0	0	0	0	0	0	0	0	0	0
0	0	0	0	0	0	0	0	0	0	0	0	0	0	0	0	0	0	0	0	0	0	0	0	0	0	0	0	0	0	0
0	0	0	0	0	0	0	0	0	0	0	0	0	0	0	0	0	0	0	0	0	0	0	0	0	0	0	0	0	0	0
0	0	0	0	0	0	0	0	0	0	0	0	0	0	0	0	0	0	0	0	0	0	0	0	0	0	0	0	0	0	0
0	0	0	0	0	0	0	0	0	0	0	0	0	0	0	0	0	0	0	0	0	0	0	0	0	0	0	0	0	0	0
0	0	0	0	0	0	0	0	0	0	0	0	0	0	0	0	0	0	0	0	0	0	0	0	0	0	0	0	0	0	0
0	0	0	0	0	0	0	0	0	0	0	0	0	0	0	0	0	0	0	0	0	0	0	0	0	0	0	0	0	0	0
0	0	0	0	0	0	0	0	0	0	0	0	0	0	0	0	0	0	0	0	0	0	0	0	0	0	0	0	0	0	0
0	0	0	0	0	0	0	0	0	0	0	0	0	0	0	0	0	0	0	0	0	0	0	0	0	0	0	0	0	0	0
0	0	0	0	0	0	0	0	0	0	0	0	0	0	0	0	0	0	0	0	0	0	0	0	0	0	0	0	0	0	0
0	0	0	0	0	0	0	0	0	0	0	0	0	0	0	0	0	0	0	0	0	0	0	0	0	0	0	0	0	0	0
0	0	0	0	0	0	0	0	0	0	0	0	0	0	0	0	0	0	0	0	0	0	0	0	0	0	0	0	0	0	0
0	0	0	0	0	0	0	0	0	0	0	0	0	0	0	0	0	0	0	0	0	0	0	0	0	0	0	0	0	0	0
0	0	0	0	0	0	0	0	0	0	0	0	0	0	0	0	0	0	0	0	0	0	0	0	0	0	0	0	0	0	0
0	0	0	0	0	0	0	0	0	0	0	0	0	0	0	0	0	0	0	0	0	0	0	0	0	0	0	0	0	0	0
0	0	0	0	0	0	0	0	0	0	0	0	0	0	0	0	0	0	0	0	0	0	0	0	0	0	0	0	0	0	0
0	0	0	0	0	0	0	0	0	0	0	0	0	0	0	0	0	0	0	0	0	0	0	0	0	0	0	0	0	0	0
0	0	0	0	0	0	0	0	0	0	0	0	0	0	0	0	0	0	0	0	0	0	0	0	0	0	0	0	0	0	0
0	0	0	0	0	0	0	0	0	0	0	0	0	0	0	0	0	0	0	0	0	0	0	0	0	0	0	0	0	0	0
0	0	0	0	0	0	0	0	0	0	0	0	0	0	0	0	0	0	0	0	0	0	0	0	0	0	0	0	0	0	0
0	0	0	0	0	0	0	0	0	0	0	0	0	0	0	0	0	0	0	0	0	0	0	0	0	0	0	0	0	0	0
0	0	0	0	0	0	0	0	0	0	0	0	0	0	0	0	0	0	0	0	0	0	0	0	0	0	0	0	0	0	0
0	0	0	0	0	0	0	0	0	0	0	0	0	0	0	0	0	0	0	0	0	0	0	0	0	0	0	0	0	0	0
0	0	0	0	0	0	0	0	0	0	0	0	0	0	0	0	0	0	0	0	0	0	0	0	0	0	0	0	0	0	0
0	0	0	0	0	0	0	0	0	0	0	0	0	0	0	0	0	0	0	0	0	0	0	0	0	0	0	0	0	0	0
0	0	0	0	0	0	0	0	0	0	0	0	0	0	0	0	0	0	0	0	0	0	0	0	0	0	0	0	0	0	0
0	0	0	0	0	0	0	0	0	0	0	0	0	0	0	0	0	0	0	0	0	0	0	0	0	0	0	0	0	0	0
0	0	0	0	0	0	0	0	0	0	0	0	0	0	0	0	0	0	0	0	0	0	0	0	0	0	0	0	0	0	0
0	0	0	0	0	0	0	0	0	0	0	0	0	0	0	0	0	0	0	0	0	0	0	0	0	0	0	0	0	0	0
0	0	0	0	0	0	0	0	0	0	0	0	0	0	0	0	0	0	0	0	0	0	0	0	0	0	0	0	0	0	0
0	0	0	0	0	0	0	0	0	0	0	0	0	0	0	0	0	0	0	0	0	0	0	0	0	0	0	0	0	0	0
0	0	0	0	0	0	0	0	0	0	0	0	0	0	0	0	0	0	0	0	0	0	0	0	0	0	0	0	0	0	0
0	0	0	0	0	0	0	0	0	0	0	0	0	0	0	0	0	0	0	0	0	0	0	0	0	0	0	0	0	0	0
0	0	0	0	0	0	0	0	0	0	0	0	0	0	0	0	0	0	0	0	0	0	0	0	0	0	0	0	0	0	0
0	0	0	0	0	0	0	0	0	0	0	0	0	0	0	0	0	0	0	0	0	0	0	0	0	0	0	0	0	0	0
0	0	0	0	0	0	0	0	0	0	0	0	0	0	0	0	0	0	0	0	0	0	0	0	0	0	0	0	0	0	0
0	0	0	0	0	0	0	0	0	0	0	0	0	0	0	0	0	0	0	0	0	0	0	0	0	0	0	0	0	0	0
0	0	0	0	0	0	0	0	0	0	0	0	0	0	0	0	0	0	0	0	0	0	0	0	0	0	0	0	0	0	0
0	0	0	0	0	0	0	0	0	0	0	0	0	0	0	0	0	0	0	0	0	0	0	0	0	0	0	0	0	0	0
0	0	0	0	0	0	0	0	0	0	0	0	0	0	0	0	0	0	0	0	0	0	0	0	0	0	0	0	0	0	0
0	0	0	0	0	0	0	0	0	0	0	0	0	0	0	0	0	0	0	0	0	0	0	0	0	0	0	0	0	0	0
0	0	0	0	0	0	0	0	0	0	0	0	0	0	0	0	0	0	0	0	0	0	0	0	0	0	0	0	0	0	0
0	0	0	0	0	0	0	0	0	0	0	0	0	0	0	0	0	0	0	0	0	0	0	0	0	0	0	0	0	0	0
0	0	0	0	0	0	0	0	0	0	0	0	0	0	0	0	0	0	0	0	0	0	0	0	0	0	0	0	0	0	0
0	0	0	0	0	0	0	0	0	0	0	0	0	0	0	0	0	0	0	0	0	0	0	0	0	0	0	0	0	0	0
0	0	0	0	0	0	0	0	0	0	0	0	0	0	0	0	0	0	0	0	0	0	0	0	0	0	0	0	0	0	0
0	0	0	0	0	0	0	0	0	0	0	0	0	0	0	0	0	0	0	0	0	0	0	0	0	0	0	0	0	0	0
0	0	0	0	0	0	0	0	0	0	0	0	0	0	0	0	0	0	0	0	0	0	0	0	0	0	0	0	0	0	0
0	0	0	0	0	0	0	0	0	0	0	0	0	0	0	0	0	0	0	0	0	0	0	0	0	0	0	0	0	0	0
0	0	0	0	0	0	0	0	0	0	0	0	0	0	0	0	0	0	0	0	0	0	0	0	0	0	0	0	0	0	0
0	0	0	0	0	0	0	0	0	0	0	0	0	0	0	0	0	0	0	0	0	0	0	0	0	0	0	0	0	0	0
0	0	0	0	0	0	0	0	0	0	0	0	0	0	0	0	0	0	0	0	0	0	0	0	0	0	0	0	0	0	0
0	0	0	0	0	0	0	0	0	0	0	0	0	0	0	0	0	0	0	0	0	0	0	0	0	0	0	0	0	0	0
0	0	0	0	0	0	0	0	0	0	0	0	0	0	0	0	0	0	0	0	0	0	0	0	0	0	0	0	0	0	0
0	0	0	0	0	0	0	0	0	0	0	0	0	0	0	0	0	0	0	0	0	0	0	0	0	0	0	0	0	0	0
0	0	0	0	0	0	0	0	0	0	0	0	0	0	0	0	0	0	0	0	0	0	0	0	0	0	0	0	0	0	0
0	0	0	0	0	0	0	0	0	0	0	0	0	0	0	0	0	0	0	0	0	0	0	0	0	0	0	0	0	0	0
0	0	0	0	0	0	0	0	0	0	0	0	0	0	0	0	0	0	0	0	0	0	0	0	0	0	0	0	0	0	0
0	0	0	0	0	0	0	0	0	0	0	0	0	0	0	0	0	0	0	0	0	0	0	0	0	0	0	0	0	0	0
0	0	0	0	0	0	0	0	0	0	0	0	0	0	0	0	0	0	0	0	0	0	0	0	0	0	0	0	0	0	0
0	0	0	0	0	0	0	0	0	0	0	0	0	0	0	0	0	0	0	0	0	0	0	0	0	0	0	0	0	0	0
0	0	0	0	0	0	0	0	0	0	0	0	0	0	0	0	0	0	0	0	0	0	0	0	0	0	0	0	0	0	0
0	0	0	0	0	0	0	0	0	0	0	0	0	0	0	0	0	0	0	0	0	0	0	0	0	0	0	0	0	0	0
0	0	0	0	0	0	0	0	0	0	0	0	0	0	0	0	0	0	0	0	0	0	0	0	0	0	0	0	0	0	0
0	0	0	0	0	0	0	0	0	0	0	0	0	0	0	0	0	0	0	0	0	0	0	0	0	0	0	0	0	0	0
0	0	0	0	0	0	0	0	0	0	0	0	0	0	0	0	0	0	0	0	0	0	0	0	0	0	0	0	0	0	0
0	0	0	0	0	0	0	0	0	0	0	0	0	0	0	0	0	0	0	0	0	0	0	0	0	0	0	0	0	0	0
0	0	0	0	0	0	0	0	0	0	0	0	0	0	0	0	0	0	0	0	0	0	0	0	0	0	0	0	0	0	0
0	0	0	0	0	0	0	0	0	0	0	0	0	0	0	0	0	0	0	0	0	0	0	0	0	0	0	0	0	0	0
0	0	0	0	0	0	0	0	0	0	0	0	0	0	0	0	0	0	0	0	0	0	0	0	0	0	0	0	0	0	0
0	0	0	0	0	0	0	0	0	0	0	0	0	0	0	0	0	0	0	0	0	0	0	0	0	0	0	0	0	0	0
0	0	0	0	0	0	0	0	0	0	0	0	0	0	0	0	0	0	0	0	0	0	0	0	0	0	0	0	0	0	0
0	0	0	0	0	0	0	0	0	0	0	0	0	0	0	0	0	0	0	0	0	0	0	0	0	0	0	0	0	0	0
0	0	0	0	0	0	0	0	0	0	0	0	0	0	0	0	0	0	0	0	0	0	0	0	0	0	0	0	0	0	0
0	0	0	0	0	0	0	0	0	0	0	0	0	0	0	0	0	0	0	0	0	0	0	0	0	0	0	0	0	0	0
0	0	0	0	0	0	0	0	0	0	0	0	0	0	0	0	0	0	0	0	0	0	0	0	0	0	0	0	0	0	0
0	0	0	0	0	0	0	0	0	0	0	0	0	0	0	0	0	0	0	0	0	0	0	0	0	0	0	0	0	0	0
0	0	0	0	0	0	0	0	0	0	0	0	0	0	0	0	0	0	0	0	0	0	0	0	0	0	0	0	0	0	0
0	0	0	0	0	0	0	0	0	0	0	0	0	0	0	0	0	0	0	0	0	0	0	0	0	0	0	0	0	0	0
0	0	0	0	0	0	0	0	0	0	0	0	0	0	0	0	0	0	0	0	0	0	0	0	0	0	0	0	0	0	0
0	0	0	0	0	0	0	0	0	0	0	0	0	0	0	0	0	0	0	0	0	0	0	0	0	0	0	0	0	0	0
0	0	0	0	0	0	0	0	0	0	0	0	0	0	0	0	0	0	0	0	0	0	0	0	0	0	0	0	0	0	0
0	0	0	0	0	0	0	0	0	0	0	0	0	0	0	0	0	0	0	0	0	0	0	0	0	0	0	0	0	0	0
0	0	0	0	0	0	0	0	0	0	0	0	0	0	0	0	0	0	0	0	0	0	0	0	0	0	0	0	0	0	0
0	0	0	0	0	0	0	0	0	0	0	0	0	0	0	0	0	0	0	0	0	0	0	0	0	0	0	0	0	0	0
0	0	0	0	0	0	0	0	0	0	0	0	0	0	0	0	0	0	0	0	0	0	0	0	0	0	0	0	0	0	0
0	0	0	0	0	0	0	0	0	0	0	0	0	0	0	0	0	0	0	0	0	0	0	0	0	0	0	0	0	0	0
0	0	0	0	0	0	0	0	0	0	0	0	0	0	0	0	0	0	0	0	0	0	0	0	0	0	0	0	0	0	0
0	0	0	0	0	0	0	0	0	0	0	0	0	0	0	0	0	0	0	0	0	0	0	0	0	0	0	0	0	0	0
0	0	0	0	0	0	0	0	0	0	0	0	0	0	0	0	0	0	0	0	0	0	0	0	0	0	0	0	0	0	0
0	0	0	0	0	0	0	0	0	0	0	0	0	0	0	0	0	0	0	0	0	0	0	0	0	0	0	0	0	0	0
0	0	0	0	0	0	0	0	0	0	0	0	0	0	0	0	0	0	0	0	0	0	0	0	0	0	0	0	0	0	0
0	0	0	0	0	0	0	0	0	0	0	0	0	0	0	0	0	0	0	0	0	0	0	0	0	0	0	0	0	0	0
0	0	0	0	0	0	0	0	0	0	0	0	0	0	0	0	0	0	0	0	0	0	0	0	0	0	0	0	0	0	0
0	0	0	0	0	0	0	0	0	0	0	0	0	0	0	0	0	0	0	0	0	0	0	0	0	0	0	0	0	0	0
0	0	0	0	0	0	0	0	0	0	0	0	0	0	0	0	0	0	0	0	0	0	0	0	0	0	0	0	0	0	0
0	0	0	0	0	0	0	0	0	0	0	0	0	0	0	0	0	0	0	0	0	0	0	0	0	0	0	0	0	0	0
0	0	0	0	0	0	0	0	0	0	0	0	0	0	0	0	0	0	0	0	0	0	0	0	0	0	0	0	0	0	0
0	0	0	0	0	0	0	0	0	0	0	0	0	0	0	0	0	0	0	0	0	0	0	0	0	0	0	0	0	0	0
0	0	0	0	0	0	0	0	0	0	0	0	0	0	0	0	0	0	0	0	0	0	0	0	0	0	0	0	0	0	0
0	0	0	0	0	0	0	0	0	0	0	0	0	0	0	0	0	0	0	0	0	0	0	0	0	0	0	0	0	0	0
0	0	0	0	0	0	0	0	0	0	0	0	0	0	0	0	0	0	0	0	0	0	0	0	0	0	0	0	0	0	0
0	0	0	0	0	0	0	0	0	0	0	0	0	0	0	0	0	0	0	0	0	0	0	0	0	0	0	0	0	0	0
0	0	0	0	0	0	0	0	0	0	0	0	0	0	0	0	0	0	0	0	0	0	0	0	0	0	0	0	0	0	0
0	0	0	0	0	0	0	0	0	0	0	0	0	0	0	0	0	0	0	0	0	0	0	0	0	0	0	0	0	0	0
0	0	0	0	0	0	0	0	0	0	0	0	0	0	0	0	0	0	0	0	0	0	0	0	0	0	0	0	0	0	0
0	0	0	0	0	0	0	0	0	0	0	0	0	0	0	0	0	0	0	0	0	0	0	0	0	0	0	0	0	0	0
0	0	0	0	0	0	0	0	0	0	0	0	0	0	0	0	0	0	0	0	0	0	0	0	0	0	0	0	0	0	0
0	0	0	0	0	0	0	0	0	0	0	0	0	0	0	0	0	0	0	0	0	0	0	0	0	0	0	0	0	0	0
0	0	0	0	0	0	0	0	0	0	0	0	0	0	0	0	0	0	0	0	0	0	0	0	0	0	0	0	0	0	0
0	0	0	0	0	0	0	0	0	0	0	0	0	0	0	0	0	0	0	0	0	0	0	0	0	0	0	0	0	0	0
0	0	0	0	0	0	0	0	0	0	0	0	0	0	0	0	0	0	0	0	0	0	0	0	0	0	0	0	0	0	0
0	0	0	0	0	0	0	0	0	0	0	0	0	0	0	0	0	0	0	0	0	0	0	0	0	0	0	0	0	0	0
0	0	0	0	0	0	0	0	0	0	0	0	0	0	0	0	0	0	0	0	0	0	0	0	0	0	0	0	0	0	0
0	0	0	0	0	0	0	0	0	0	0	0	0	0	0	0	0	0	0	0	0	0	0	0	0	0	0	0	0	0	0
0	0	0	0	0	0	0	0	0	0	0	0	0	0	0	0	0	0	0	0	0	0	0	0	0	0	0	0	0	0	0
0	0	0	0	0	0	0	0	0	0	0	0	0	0	0	0	0	0	0	0	0	0	0	0	0	0	0	0	0	0	0
0	0	0	0	0	0	0	0	0	0	0	0	0	0	0	0	0	0	0	0	0	0	0	0	0	0	0	0	0	0	0
0	0	0	0	0	0	0	0	0	0	0	0	0	0	0	0	0	0	0	0	0	0	0	0	0	0	0	0	0	0	0
0	0	0	0	0	0	0	0	0	0	0	0	0	0	0	0	0	0	0	0	0	0	0	0	0	0	0	0	0	0	0
0	0	0	0	0	0	0	0	0	0	0	0	0	0	0	0	0	0	0	0	0	0	0	0	0	0	0	0	0	0	0
0	0	0	0	0	0	0	0	0	0	0	0	0	0	0	0	0	0	0	0	0	0	0	0	0	0	0	0	0	0	0
0	0	0	0	0	0	0	0	0	0	0	0	0	0	0	0	0	0	0	0	0	0	0	0	0	0	0	0	0	0	0
0	0	0	0	0	0	0	0	0	0	0	0	0	0	0	0	0	0	0	0	0	0	0	0	0	0	0	0	0	0	0
0	0	0	0	0	0	0	0	0	0	0	0	0	0	0	0	0	0	0	0	0	0	0	0	0	0	0	0	0	0	0
0	0	0	0	0	0	0	0	0	0	0	0	0	0	0	0	0	0	0	0	0	0	0	0	0	0	0	0	0	0	0
0	0	0	0	0	0	0	0	0	0	0	0	0	0	0	0	0	0	0	0	0	0	0	0	0	0	0	0	0	0	0
0	0	0	0	0	0	0	0	0	0	0	0	0	0	0	0	0	0	0	0	0	0	0	0	0	0	0	0	0	0	0
0	0	0	0	0	0	0	0	0	0	0	0	0	0	0	0	0	0	0	0	0	0	0	0	0	0	0	0	0	0	0
0	0	0	0	0	0	0	0	0	0	0	0	0	0	0	0	0	0	0	0	0	0	0	0	0	0	0	0	0	0	0
0	0	0	0	0	0	0	0	0	0	0	0	0	0	0	0	0	0	0	0	0	0	0	0	0	0	0	0	0	0	0
0	0	0	0	0	0	0	0	0	0	0	0	0	0	0	0	0	0	0	0	0	0	0	0	0	0	0	0	0	0	0
0	0	0	0	0	0	0	0	0	0	0	0	0	0	0	0	0	0	0	0	0	0	0	0	0	0	0	0	0	0	0
0	0	0	0	0	0	0	0	0	0	0	0	0	0	0	0	0	0	0	0	0	0	0	0	0	0	0	0	0	0	0
0	0	0	0	0	0	0	0	0	0	0	0	0	0	0	0	0	0	0	0	0	0	0	0	0	0	0	0	0	0	0
0	0	0	0	0	0	0	0	0	0	0	0	0	0	0	0	0	0	0	0	0	0	0	0	0	0	0	0	0	0	0
0	0	0	0	0	0	0	0	0	0	0	0	0	0	0	0	0	0	0	0	0	0	0	0	0	0	0	0	0	0	0
0	0	0	0	0	0	0	0	0	0	0	0	0	0	0	0	0	0	0	0	0	0	0	0	0	0	0	0	0	0	0
0	0	0	0	0	0	0	0	0	0	0	0	0	0	0	0	0	0	0	0	0	0	0	0	0	0	0	0	0	0	0
0	0	0	0	0	0	0	0	0	0	0	0	0	0	0	0	0	0	0	0	0	0	0	0	0	0	0	0	0	0	0
0	0	0	0	0	0	0	0	0	0	0	0	0	0	0	0	0	0	0	0	0	0	0	0	0	0	0	0	0	0	0
0	0	0	0	0	0	0	0	0	0	0	0	0	0	0	0	0	0	0	0	0	0	0	0	0	0	0	0	0	0	0
0	0	0	0	0	0	0	0	0	0	0	0	0	0	0	0	0	0	0	0	0	0	0	0	0	0	0	0	0	0	0
0	0	0	0	0	0	0	0	0	0	0	0	0	0	0	0	0	0	0	0	0	0	0	0	0	0	0	0	0	0	0
0	0	0	0	0	0	0	0	0	0	0	0	0	0	0	0	0	0	0	0	0	0	0	0	0	0	0	0	0	0	0
0	0	0	0	0	0	0	0	0	0	0	0	0	0	0	0	0	0	0	0	0	0	0	0	0	0	0	0	0	0	0
0	0	0	0	0	0	0	0	0	0	0	0	0	0	0	0	0	0	0	0	0	0	0	0	0	0	0	0	0	0	0
0	0	0	0	0	0	0	0	0	0	0	0	0	0	0	0	0	0	0	0	0	0	0	0	0	0	0	0	0	0	0
0	0	0	0	0	0	0	0	0	0	0	0	0	0	0	0	0	0	0	0	0	0	0	0	0	0	0	0	0	0	0
0	0	0	0	0	0	0	0	0	0	0	0	0	0	0	0	0	0	0	0	0	0	0	0	0	0	0	0	0	0	0
0	0	0	0	0	0	0	0	0	0	0	0	0	0	0	0	0	0	0	0	0	0	0	0	0	0	0	0	0	0	0
0	0	0	0	0	0	0	0	0	0	0	0	0	0	0	0	0	0	0	0	0	0	0	0	0	0	0	0	0	0	0
0	0	0	0	0	0	0	0	0	0	0	0	0	0	0	0	0	0	0	0	0	0	0	0	0	0	0	0	0	0	0
0	0	0	0	0	0	0	0	0	0	0	0	0	0	0	0	0	0	0	0	0	0	0	0	0	0	0	0	0	0	0
0	0	0	0	0	0	0	0	0	0	0	0	0	0	0	0	0	0	0	0	0	0	0	0	0	0	0	0	0	0	0
0	0	0	0	0	0	0	0	0	0	0	0	0	0	0	0	0	0	0	0	0	0	0	0	0	0	0	0	0	0	0
0	0	0	0	0	0	0	0	0	0	0	0	0	0	0	0	0	0	0	0	0	0	0	0	0	0	0	0	0	0	0
0	0	0	0	0	0	0	0	0	0	0	0	0	0	0	0	0	0	0	0	0	0	0	0	0	0	0	0	0	0	0
0	0	0	0	0	0	0	0	0	0	0	0	0	0	0	0	0	0	0	0	0	0	0	0	0	0	0	0	0	0	0
0	0	0	0	0	0	0	0	0	0	0	0	0	0	0	0	0	0	0	0	0	0	0	0	0	0	0	0	0	0	0
0	0	0	0	0	0	0	0	0	0	0	0	0	0	0	0	0	0	0	0	0	0	0	0	0	0	0	0	0	0	0
0	0	0	0	0	0	0	0	0	0	0	0	0	0	0	0	0	0	0	0	0	0	0	0	0	0	0	0	0	0	0
0	0	0	0	0	0	0	0	0	0	0	0	0	0	0	0	0	0	0	0	0	0	0	0	0	0	0	0	0	0	0
0	0	0	0	0	0	0	0	0	0	0	0	0	0	0	0	0	0	0	0	0	0	0	0	0	0	0	0	0	0	0
0	0	0	0	0	0	0	0	0	0	0	0	0	0	0	0	0	0	0	0	0	0	0	0	0	0	0	0	0	0	0
0	0	0	0	0	0	0	0	0	0	0	0	0	0	0	0	0	0	0	0	0	0	0	0	0	0	0	0	0	0	0
0	0	0	0	0	0	0	0	0	0	0	0	0	0	0	0	0	0	0	0	0	0	0	0	0	0	0	0	0	0	0
0	0	0	0	0	0	0	0	0	0	0	0	0	0	0	0	0	0	0	0	0	0	0	0	0	0	0	0	0	0	0
0	0	0	0	0	0	0	0	0	0	0	0	0	0	0	0	0	0	0	0	0	0	0	0	0	0	0	0	0	0	0
0	0	0	0	0	0	0	0	0	0	0	0	0	0	0	0	0	0	0	0	0	0	0	0	0	0	0	0	0	0	0
0	0	0	0	0	0	0	0	0	0	0	0	0	0	0	0	0	0	0	0	0	0	0	0	0	0	0	0	0	0	0
0	0	0	0	0	0	0	0	0	0	0	0	0	0	0	0	0	0	0	0	0	0	0	0	0	0	0	0	0	0	0
0	0	0	0	0	0	0	0	0	0	0	0	0	0	0	0	0	0	0	0	0	0	0	0	0	0	0	0	0	0	0
0	0	0	0	0	0	0	0	0	0	0	0	0	0	0	0	0	0	0	0	0	0	0	0	0	0	0	0	0	0	0
0	0	0	0	0	0	0	0	0	0	0	0	0	0	0	0	0	0	0	0	0	0	0	0	0	0	0	0	0	0	0
0	0	0	0	0	0	0	0	0	0	0	0	0	0	0	0	0	0	0	0	0	0	0	0	0	0	0	0	0	0	0
0	0	0	0	0	0	0	0	0	0	0	0	0	0	0	0	0	0	0	0	0	0	0	0	0	0	0	0	0	0	0
0	0	0	0	0	0	0	0	0	0	0	0	0	0	0	0	0	0	0	0	0	0	0	0	0	0	0	0	0	0	0
0	0	0	0	0	0	0	0	0	0	0	0	0	0	0	0	0	0	0	0	0	0	0	0	0	0	0	0	0	0	0
0	0	0	0	0	0	0	0	0	0	0	0	0	0	0	0	0	0	0	0	0	0	0	0	0	0	0	0	0	0	0
0	0	0	0	0	0	0	0	0	0	0	0	0	0	0	0	0	0	0	0	0	0	0	0	0	0	0	0	0	0	0
0	0	0	0	0	0	0	0	0	0	0	0	0	0	0	0	0	0	0	0	0	0	0	0	0	0	0	0	0	0	0
0	0	0	0	0	0	0	0	0	0	0	0	0	0	0	0	0	0	0	0	0	0	0	0	0	0	0	0	0	0	0
0	0	0	0	0	0	0	0	0	0	0	0	0	0	0	0	0	0	0	0	0	0	0	0	0	0	0	0	0	0	0
0	0	0	0	0	0	0	0	0	0	0	0	0	0	0	0	0	0	0	0	0	0	0	0	0	0	0	0	0	0	0
0	0	0	0	0	0	0	0	0	0	0	0	0	0	0	0	0	0	0	0	0	0	0	0	0	0	0	0	0	0	0
0	0	0	0	0	0	0	0	0	0	0	0	0	0	0	0	0	0	0	0	0	0	0	0	0	0	0	0	0	0	0
0	0	0	0	0	0	0	0	0	0	0	0	0	0	0	0	0	0	0	0	0	0	0	0	0	0	0	0	0	0	0
0	0	0	0	0	0	0	0	0	0	0	0	0	0	0	0	0	0	0	0	0	0	0	0	0	0	0	0	0	0	0
0	0	0	0	0	0	0	0	0	0	0	0	0	0	0	0	0	0	0	0	0	0	0	0	0	0	0	0	0	0	0
0	0	0	0	0	0	0	0	0	0	0	0	0	0	0	0	0	0	0	0	0	0	0	0	0	0	0	0	0	0	0
0	0	0	0	0	0	0	0	0	0	0	0	0	0	0	0	0	0	0	0	0	0	0	0	0	0	0	0	0	0	0
0	0	0	0	0	0	0	0	0	0	0	0	0	0	0	0	0	0	0	0	0	0	0	0	0	0	0	0	0	0	0
0	0	0	0	0	0	0	0	0	0	0	0	0	0	0	0	0	0	0	0	0	0	0	0	0	0	0	0	0	0	0
0	0	0	0	0	0	0	0	0	0	0	0	0	0	0	0	0	0	0	0	0	0	0	0	0	0	0	0	0	0	0
0	0	0	0	0	0	0	0	0	0	0	0	0	0	0	0	0	0	0	0	0	0	0	0	0	0	0	0	0	0	0
0	0	0	0	0	0	0	0	0	0	0	0	0	0	0	0	0	0	0	0	0	0	0	0	0	0	0	0	0	0	0
0	0	0	0	0	0	0	0	0	0	0	0	0	0	0	0	0	0	0	0	0	0	0	0	0	0	0	0	0	0	0
0	0	0	0	0	0	0	0	0	0	0	0	0	0	0	0	0	0	0	0	0	0	0	0	0	0	0	0	0	0	0
0	0	0	0	0	0	0	0	0	0	0	0	0	0	0	0	0	0	0	0	0	0	0	0	0	0	0	0	0	0	0
0	0	0	0	0	0	0	0	0	0	0	0	0	0	0	0	0	0	0	0	0	0	0	0	0	0	0	0	0	0	0
0	0	0	0	0	0	0	0	0	0	0	0	0	0	0	0	0	0	0	0	0	0	0	0	0	0	0	0	0	0	0
0	0	0	0	0	0	0	0	0	0	0	0	0	0	0	0	0	0	0	0	0	0	0	0	0	0	0	0	0	0	0
0	0	0	0	0	0	0	0	0	0	0	0	0	0	0	0	0	0	0	0	0	0	0	0	0	0	0	0	0	0	0
0	0	0	0	0	0	0	0	0	0	0	0	0	0	0	0	0	0	0	0	0	0	0	0	0	0	0	0	0	0	0
0	0	0	0	0	0	0	0	0	0	0	0	0	0	0	0	0	0	0	0	0	0	0	0	0	0	0	0	0	0	0
0	0	0	0	0	0	0	0	0	0	0	0	0	0	0	0	0	0	0	0	0	0	0	0	0	0	0	0	0	0	0
0	0	0	0	0	0	0	0	0	0	0	0	0	0	0	0	0	0	0	0	0	0	0	0	0	0	0	0	0	0	0
0	0	0	0	0	0	0	0	0	0	0	0	0	0	0	0	0	0	0	0	0	0	0	0	0	0	0	0	0	0	0
0	0	0	0	0	0	0	0	0	0	0	0	0	0	0	0	0	0	0	0	0	0	0	0	0	0	0	0	0	0	0
0	0	0	0	0	0	0	0	0	0	0	0	0	0	0	0	0	0	0	0	0	0	0	0	0	0	0	0	0	0	0
0	0	0	0	0	0	0	0	0	0	0	0	0	0	0	0	0	0	0	0	0	0	0	0	0	0	0	0	0	0	0
0	0	0	0	0	0	0	0	0	0	0	0	0	0	0	0	0	0	0	0	0	0	0	0	0	0	0	0	0	0	0
0	0	0	0	0	0	0	0	0	0	0	0	0	0	0	0	0	0	0	0	0	0	0	0	0	0	0	0	0	0	0
0	0	0	0	0	0	0	0	0	0	0	0	0	0	0	0	0	0	0	0	0	0	0	0	0	0	0	0	0	0	0
0	0	0	0	0	0	0	0	0	0	0	0	0	0	0	0	0	0	0	0	0	0	0	0	0	0	0	0	0	0	0
0	0	0	0	0	0	0	0	0	0	0	0	0	0	0	0	0	0	0	0	0	0	0	0	0	0	0	0	0	0	0
0	0	0	0	0	0	0	0	0	0	0	0	0	0	0	0	0	0	0	0	0	0	0	0	0	0	0	0	0	0	0
0	0	0	0	0	0	0	0	0	0	0	0	0	0	0	0	0	0	0	0	0	0	0	0	0	0	0	0	0	0	0
0	0	0	0	0	0	0	0	0	0	0	0	0	0	0	0	0	0	0	0	0	0	0	0	0	0	0	0	0	0	0
0	0	0	0	0	0	0	0	0	0	0	0	0	0	0	0	0	0	0	0	0	0	0	0	0	0	0	0	0	0	0
0	0	0	0	0	0	0	0	0	0	0	0	0	0	0	0	0	0	0	0	0	0	0	0	0	0	0	0	0	0	0
0	0	0	0	0	0	0	0	0	0	0	0	0	0	0	0	0	0	0	0	0	0	0	0	0	0	0	0	0	0	0
0	0	0	0	0	0	0	0	0	0	0	0	0	0	0	0	0	0	0	0	0	0	0	0	0	0	0	0	0	0	0
0	0	0	0	0	0	0	0	0	0	0	0	0	0	0	0	0	0	0	0	0	0	0	0	0	0	0	0	0	0	0
0	0	0	0	0	0	0	0	0	0	0	0	0	0	0	0	0	0	0	0	0	0	0	0	0	0	0	0	0	0	0
0	0	0	0	0	0	0	0	0	0	0	0	0	0	0	0	0	0	0	0	0	0	0	0	0	0	0	0	0	0	0
0	0	0	0	0	0	0	0	0	0	0	0	0	0	0	0	0	0	0	0	0	0	0	0	0	0	0	0	0	0	0
0	0	0	0	0	0	0	0	0	0	0	0	0	0	0	0	0	0	0	0	0	0	0	0	0	0	0	0	0	0	0
0	0	0	0	0	0	0	0	0	0	0	0	0	0	0	0	0	0	0	0	0	0	0	0	0	0	0	0	0	0	0
0	0	0	0	0	0	0	0	0	0	0	0	0	0	0	0	0	0	0	0	0	0	0	0	0	0	0	0	0	0	0
0	0	0	0	0	0	0	0	0	0	0	0	0	0	0	0	0	0	0	0	0	0	0	0	0	0	0	0	0	0	0
0	0	0	0	0	0	0	0	0	0	0	0	0	0	0	0	0	0	0	0	0	0	0	0	0	0	0	0	0	0	0
0	0	0	0	0	0	0	0	0	0	0	0	0	0	0	0	0	0	0	0	0	0	0	0	0	0	0	0	0	0	0
0	0	0	0	0	0	0	0	0	0	0	0	0	0	0	0	0	0	0	0	0	0	0	0	0	0	0	0	0	0	0
0	0	0	0	0	0	0	0	0	0	0	0	0	0	0	0	0	0	0	0	0	0	0	0	0	0	0	0	0	0	0
0	0	0	0	0	0	0	0	0	0	0	0	0	0	0	0	0	0	0	0	0	0	0	0	0	0	0	0	0	0	0
0	0	0	0	0	0	0	0	0	0	0	0	0	0	0	0	0	0	0	0	0	0	0	0	0	0	0	0	0	0	0
0	0	0	0	0	0	0	0	0	0	0	0	0	0	0	0	0	0	0	0	0	0	0	0	0	0	0	0	0	0	0
0	0	0	0	0	0	0	0	0	0	0	0	0	0	0	0	0	0	0	0	0	0	0	0	0	0	0	0	0	0	0
0	0	0	0	0	0	0	0	0	0	0	0	0	0	0	0	0	0	0	0	0	0	0	0	0	0	0	0	0	0	0
0	0	0	0	0	0	0	0	0	0	0	0	0	0	0	0	0	0	0	0	0	0	0	0	0	0	0	0	0	0	0
0	0	0	0	0	0	0	0	0	0	0	0	0	0	0	0	0	0	0	0	0	0	0	0	0	0	0	0	0	0	0
0	0	0	0	0	0	0	0	0	0	0	0	0	0	0	0	0	0	0	0	0	0	0	0	0	0	0	0	0	0	0
0	0	0	0	0	0	0	0	0	0	0	0	0	0	0	0	0	0	0	0	0	0	0	0	0	0	0	0	0	0	0
0	0	0	0	0	0	0	0	0	0	0	0	0	0	0	0	0	0	0	0	0	0	0	0	0	0	0	0	0	0	0
0	0	0	0	0	0	0	0	0	0	0	0	0	0	0	0	0	0	0	0	0	0	0	0	0	0	0	0	0	0	0
0	0	0	0	0	0	0	0	0	0	0	0	0	0	0	0	0	0	0	0	0	0	0	0	0	0	0	0	0	0	0
0	0	0	0	0	0	0	0	0	0	0	0	0	0	0	0	0	0	0	0	0	0	0	0	0	0	0	0	0	0	0
0	0	0	0	0	0	0	0	0	0	0	0	0	0	0	0	0	0	0	0	0	0	0	0	0	0	0	0	0	0	0
0	0	0	0	0	0	0	0	0	0	0	0	0	0	0	0	0	0	0	0	0	0	0	0	0	0	0	0	0	0	0
0	0	0	0	0	0	0	0	0	0	0	0	0	0	0	0	0	0	0	0	0	0	0	0	0	0	0	0	0	0	0
0	0	0	0	0	0	0	0	0	0	0	0	0	0	0	0	0	0	0	0	0	0	0	0	0	0	0	0	0	0	0
0	0	0	0	0	0	0	0	0	0	0	0	0	0	0	0	0	0	0	0	0	0	0	0	0	0	0	0	0	0	0
0	0	0	0	0	0	0	0	0	0	0	0	0	0	0	0	0	0	0	0	0	0	0	0	0	0	0	0	0	0	0
0	0	0	0	0	0	0	0	0	0	0	0	0	0	0	0	0	0	0	0	0	0	0	0	0	0	0	0	0	0	0
0	0	0	0	0	0	0	0	0	0	0	0	0	0	0	0	0	0	0	0	0	0	0	0	0	0	0	0	0	0	0
0	0	0	0	0	0	0	0	0	0	0	0	0	0	0	0	0	0	0	0	0	0	0	0	0	0	0	0	0	0	0
0	0	0	0	0	0	0	0	0	0	0	0	0	0	0	0	0	0	0	0	0	0	0	0	0	0	0	0	0	0	0
0	0	0	0	0	0	0	0	0	0	0	0	0	0	0	0	0	0	0	0	0	0	0	0	0	0	0	0	0	0	0
0	0	0	0	0	0	0	0	0	0	0	0	0	0	0	0	0	0	0	0	0	0	0	0	0	0	0	0	0	0	0
0	0	0	0	0	0	0	0	0	0	0	0	0	0	0	0	0	0	0	0	0	0	0	0	0	0	0	0	0	0	0
0	0	0	0	0	0	0	0	0	0	0	0	0	0	0	0	0	0	0	0	0	0	0	0	0	0	0	0	0	0	0
0	0	0	0	0	0	0	0	0	0	0	0	0	0	0	0	0	0	0	0	0	0	0	0	0	0	0	0	0	0	0
0	0	0	0	0	0	0	0	0	0	0	0	0	0	0	0	0	0	0	0	0	0	0	0	0	0	0	0	0	0	0
0	0	0	0	0	0	0	0	0	0	0	0	0	0	0	0	0	0	0	0	0	0	0	0	0	0	0	0	0	0	0
0	0	0	0	0	0	0	0	0	0	0	0	0	0	0	0	0	0	0	0	0	0	0	0	0	0	0	0	0	0	0
0	0	0	0	0	0	0	0	0	0	0	0	0	0	0	0	0	0	0	0	0	0	0	0	0	0	0	0	0	0	0
0	0	0	0	0	0	0	0	0	0	0	0	0	0	0	0	0	0	0	0	0	0	0	0	0	0	0	0	0	0	0
0	0	0	0	0	0	0	0	0	0	0	0	0	0	0	0	0	0	0	0	0	0	0	0	0	0	0	0	0	0	0
0	0	0	0	0	0	0	0	0	0	0	0	0	0	0	0	0	0	0	0	0	0	0	0	0	0	0	0	0	0	0
0	0	0	0	0	0	0	0	0	0	0	0	0	0	0	0	0	0	0	0	0	0	0	0	0	0	0	0	0	0	0
0	0	0	0	0	0	0	0	0	0	0	0	0	0	0	0	0	0	0	0	0	0	0	0	0	0	0	0	0	0	0
0	0	0	0	0	0	0	0	0	0	0	0	0	0	0	0	0	0	0	0	0	0	0	0	0	0	0	0	0	0	0
0	0	0	0	0	0	0	0	0	0	0	0	0	0	0	0	0	0	0	0	0	0	0	0	0	0	0	0	0	0	0
0	0	0	0	0	0	0	0	0	0	0	0	0	0	0	0	0	0	0	0	0	0	0	0	0	0	0	0	0	0	0
0	0	0	0	0	0	0	0	0	0	0	0	0	0	0	0	0	0	0	0	0	0	0	0	0	0	0	0	0	0	0
0	0	0	0	0	0	0	0	0	0	0	0	0	0	0	0	0	0	0	0	0	0	0	0	0	0	0	0	0	0	0
0	0	0	0	0	0	0	0	0	0	0	0	0	0	0	0	0	0	0	0	0	0	0	0	0	0	0	0	0	0	0
0	0	0	0	0	0	0	0	0	0	0	0	0	0	0	0	0	0	0	0	0	0	0	0	0	0	0	0	0	0	0
0	0	0	0	0	0	0	0	0	0	0	0	0	0	0	0	0	0	0	0	0	0	0	0	0	0	0	0	0	0	0
0	0	0	0	0	0	0	0	0	0	0	0	0	0	0	0	0	0	0	0	0	0	0	0	0	0	0	0	0	0	0
0	0	0	0	0	0	0	0	0	0	0	0	0	0	0	0	0	0	0	0	0	0	0	0	0	0	0	0	0	0	0
0	0	0	0	0	0	0	0	0	0	0	0	0	0	0	0	0	0	0	0	0	0	0	0	0	0	0	0	0	0	0
0	0	0	0	0	0	0	0	0	0	0	0	0	0	0	0	0	0	0	0	0	0	0	0	0	0	0	0	0	0	0
0	0	0	0	0	0	0	0	0	0	0	0	0	0	0	0	0	0	0	0	0	0	0	0	0	0	0	0	0	0	0
0	0	0	0	0	0	0	0	0	0	0	0	0	0	0	0	0	0	0	0	0	0	0	0	0	0	0	0	0	0	0
0	0	0	0	0	0	0	0	0	0	0	0	0	0	0	0	0	0	0	0	0	0	0	0	0	0	0	0	0	0	0
0	0	0	0	0	0	0	0	0	0	0	0	0	0	0	0	0	0	0	0	0	0	0	0	0	0	0	0	0	0	0
0	0	0	0	0	0	0	0	0	0	0	0	0	0	0	0	0	0	0	0	0	0	0	0	0	0	0	0	0	0	0
0	0	0	0	0	0	0	0	0	0	0	0	0	0	0	0	0	0	0	0	0	0	0	0	0	0	0	0	0	0	0
0	0	0	0	0	0	0	0	0	0	0	0	0	0	0	0	0	0	0	0	0	0	0	0	0	0	0	0	0	0	0
0	0	0	0	0	0	0	0	0	0	0	0	0	0	0	0	0	0	0	0	0	0	0	0	0	0	0	0	0	0	0
0	0	0	0	0	0	0	0	0	0	0	0	0	0	0	0	0	0	0	0	0	0	0	0	0	0	0	0	0	0	0
0	0	0	0	0	0	0	0	0	0	0	0	0	0	0	0	0	0	0	0	0	0	0	0	0	0	0	0	0	0	0
0	0	0	0	0	0	0	0	0	0	0	0	0	0	0	0	0	0	0	0	0	0	0	0	0	0	0	0	0	0	0
0	0	0	0	0	0	0	0	0	0	0	0	0	0	0	0	0	0	0	0	0	0	0	0	0	0	0	0	0	0	0
0	0	0	0	0	0	0	0	0	0	0	0	0	0	0	0	0	0	0	0	0	0	0	0	0	0	0	0	0	0	0
0	0	0	0	0	0	0	0	0	0	0	0	0	0	0	0	0	0	0	0	0	0	0	0	0	0	0	0	0	0	0
0	0	0	0	0	0	0	0	0	0	0	0	0	0	0	0	0	0	0	0	0	0	0	0	0	0	0	0	0	0	0
0	0	0	0	0	0	0	0	0	0	0	0	0	0	0	0	0	0	0	0	0	0	0	0	0	0	0	0	0	0	0
0	0	0	0	0	0	0	0	0	0	0	0	0	0	0	0	0	0	0	0	0	0	0	0	0	0	0	0	0	0	0
0	0	0	0	0	0	0	0	0	0	0	0	0	0	0	0	0	0	0	0	0	0	0	0	0	0	0	0	0	0	0
0	0	0	0	0	0	0	0	0	0	0	0	0	0	0	0	0	0	0	0	0	0	0	0	0	0	0	0	0	0	0
0	0	0	0	0	0	0	0	0	0	0	0	0	0	0	0	0	0	0	0	0	0	0	0	0	0	0	0	0	0	0
0	0	0	0	0	0	0	0	0	0	0	0	0	0	0	0	0	0	0	0	0	0	0	0	0	0	0	0	0	0	0
0	0	0	0	0	0	0	0	0	0	0	0	0	0	0	0	0	0	0	0	0	0	0	0	0	0	0	0	0	0	0
0	0	0	0	0	0	0	0	0	0	0	0	0	0	0	0	0	0	0	0	0	0	0	0	0	0	0	0	0	0	0
0	0	0	0	0	0	0	0	0	0	0	0	0	0	0	0	0	0	0	0	0	0	0	0	0	0	0	0	0	0	0
0	0	0	0	0	0	0	0	0	0	0	0	0	0	0	0	0	0	0	0	0	0	0	0	0	0	0	0	0	0	0
0	0	0	0	0	0	0	0	0	0	0	0	0	0	0	0	0	0	0	0	0	0	0	0	0	0	0	0	0	0	0
0	0	0	0	0	0	0	0	0	0	0	0	0	0	0	0	0	0	0	0	0	0	0	0	0	0	0	0	0	0	0
0	0	0	0	0	0	0	0	0	0	0	0	0	0	0	0	0	0	0	0	0	0	0	0	0	0	0	0	0	0	0
0	0	0	0	0	0	0	0	0	0	0	0	0	0	0	0	0	0	0	0	0	0	0	0	0	0	0	0	0	0	0
0	0	0	0	0	0	0	0	0	0	0	0	0	0	0	0	0	0	0	0	0	0	0	0	0	0	0	0	0	0	0
0	0	0	0	0	0	0	0	0	0	0	0	0	0	0	0	0	0	0	0	0	0	0	0	0	0	0	0	0	0	0
0	0	0	0	0	0	0	0	0	0	0	0	0	0	0	0	0	0	0	0	0	0	0	0	0	0	0	0	0	0	0
0	0	0	0	0	0	0	0	0	0	0	0	0	0	0	0	0	0	0	0	0	0	0	0	0	0	0	0	0	0	0
0	0	0	0	0	0	0	0	0	0	0	0	0	0	0	0	0	0	0	0	0	0	0	0	0	0	0	0	0	0	0
0	0	0	0	0	0	0	0	0	0	0	0	0	0	0	0	0	0	0	0	0	0	0	0	0	0	0	0	0	0	0
0	0	0	0	0	0	0	0	0	0	0	0	0	0	0	0	0	0	0	0	0	0	0	0	0	0	0	0	0	0	0
0	0	0	0	0	0	0	0	0	0	0	0	0	0	0	0	0	0	0	0	0	0	0	0	0	0	0	0	0	0	0
0	0	0	0	0	0	0	0	0	0	0	0	0	0	0	0	0	0	0	0	0	0	0	0	0	0	0	0	0	0	0
0	0	0	0	0	0	0	0	0	0	0	0	0	0	0	0	0	0	0	0	0	0	0	0	0	0	0	0	0	0	0
0	0	0	0	0	0	0	0	0	0	0	0	0	0	0	0	0	0	0	0	0	0	0	0	0	0	0	0	0	0	0
0	0	0	0	0	0	0	0	0	0	0	0	0	0	0	0	0	0	0	0	0	0	0	0	0	0	0	0	0	0	0
0	0	0	0	0	0	0	0	0	0	0	0	0	0	0	0	0	0	0	0	0	0	0	0	0	0	0	0	0	0	0
0	0	0	0	0	0	0	0	0	0	0	0	0	0	0	0	0	0	0	0	0	0	0	0	0	0	0	0	0	0	0
0	0	0	0	0	0	0	0	0	0	0	0	0	0	0	0	0	0	0	0	0	0	0	0	0	0	0	0	0	0	0
0	0	0	0	0	0	0	0	0	0	0	0	0	0	0	0	0	0	0	0	0	0	0	0	0	0	0	0	0	0	0
0	0	0	0	0	0	0	0	0	0	0	0	0	0	0	0	0	0	0	0	0	0	0	0	0	0	0	0	0	0	0
0	0	0	0	0	0	0	0	0	0	0	0	0	0	0	0	0	0	0	0	0	0	0	0	0	0	0	0	0	0	0
0	0	0	0	0	0	0	0	0	0	0	0	0	0	0	0	0	0	0	0	0	0	0	0	0	0	0	0	0	0	0
0	0	0	0	0	0	0	0	0	0	0	0	0	0	0	0	0	0	0	0	0	0	0	0	0	0	0	0	0	0	0
0	0	0	0	0	0	0	0	0	0	0	0	0	0	0	0	0	0	0	0	0	0	0	0	0	0	0	0	0	0	0
0	0	0	0	0	0	0	0	0	0	0	0	0	0	0	0	0	0	0	0	0	0	0	0	0	0	0	0	0	0	0
0	0	0	0	0	0	0	0	0	0	0	0	0	0	0	0	0	0	0	0	0	0	0	0	0	0	0	0	0	0	0
0	0	0	0	0	0	0	0	0	0	0	0	0	0	0	0	0	0	0	0	0	0	0	0	0	0	0	0	0	0	0
0	0	0	0	0	0	0	0	0	0	0	0	0	0	0	0	0	0	0	0	0	0	0	0	0	0	0	0	0	0	0
0	0	0	0	0	0	0	0	0	0	0	0	0	0	0	0	0	0	0	0	0	0	0	0	0	0	0	0	0	0	0
0	0	0	0	0	0	0	0	0	0	0	0	0	0	0	0	0	0	0	0	0	0	0	0	0	0	0	0	0	0	0
0	0	0	0	0	0	0	0	0	0	0	0	0	0	0	0	0	0	0	0	0	0	0	0	0	0	0	0	0	0	0
0	0	0	0	0	0	0	0	0	0	0	0	0	0	0	0	0	0	0	0	0	0	0	0	0	0	0	0	0	0	0
0	0	0	0	0	0	0	0	0	0	0	0	0	0	0	0	0	0	0	0	0	0	0	0	0	0	0	0	0	0	0
0	0	0	0	0	0	0	0	0	0	0	0	0	0	0	0	0	0	0	0	0	0	0	0	0	0	0	0	0	0	0
0	0	0	0	0	0	0	0	0	0	0	0	0	0	0	0	0	0	0	0	0	0	0	0	0	0	0	0	0	0	0
0	0	0	0	0	0	0	0	0	0	0	0	0	0	0	0	0	0	0	0	0	0	0	0	0	0	0	0	0	0	0
0	0	0	0	0	0	0	0	0	0	0	0	0	0	0	0	0	0	0	0	0	0	0	0	0	0	0	0	0	0	0
0	0	0	0	0	0	0	0	0	0	0	0	0	0	0	0	0	0	0	0	0	0	0	0	0	0	0	0	0	0	0
0	0	0	0	0	0	0	0	0	0	0	0	0	0	0	0	0	0	0	0	0	0	0	0	0	0	0	0	0	0	0
0	0	0	0	0	0	0	0	0	0	0	0	0	0	0	0	0	0	0	0	0	0	0	0	0	0	0	0	0	0	0
0	0	0	0	0	0	0	0	0	0	0	0	0	0	0	0	0	0	0	0	0	0	0	0	0	0	0	0	0	0	0
0	0	0	0	0	0	0	0	0	0	0	0	0	0	0	0	0	0	0	0	0	0	0	0	0	0	0	0	0	0	0
0	0	0	0	0	0	0	0	0	0	0	0	0	0	0	0	0	0	0	0	0	0	0	0	0	0	0	0	0	0	0
0	0	0	0	0	0	0	0	0	0	0	0	0	0	0	0	0	0	0	0	0	0	0	0	0	0	0	0	0	0	0
0	0	0	0	0	0	0	0	0	0	0	0	0	0	0	0	0	0	0	0	0	0	0	0	0	0	0	0	0	0	0
0	0	0	0	0	0	0	0	0	0	0	0	0	0	0	0	0	0	0	0	0	0	0	0	0	0	0	0	0	0	0
0	0	0	0	0	0	0	0	0	0	0	0	0	0	0	0	0	0	0	0	0	0	0	0	0	0	0	0	0	0	0
0	0	0	0	0	0	0	0	0	0	0	0	0	0	0	0	0	0	0	0	0	0	0	0	0	0	0	0	0	0	0
0	0	0	0	0	0	0	0	0	0	0	0	0	0	0	0	0	0	0	0	0	0	0	0	0	0	0	0	0	0	0
0	0	0	0	0	0	0	0	0	0	0	0	0	0	0	0	0	0	0	0	0	0	0	0	0	0	0	0	0	0	0
0	0	0	0	0	0	0	0	0	0	0	0	0	0	0	0	0	0	0	0	0	0	0	0	0	0	0	0	0	0	0
0	0	0	0	0	0	0	0	0	0	0	0	0	0	0	0	0	0	0	0	0	0	0	0	0	0	0	0	0	0	0
0	0	0	0	0	0	0	0	0	0	0	0	0	0	0	0	0	0	0	0	0	0	0	0	0	0	0	0	0	0	0
0	0	0	0	0	0	0	0	0	0	0	0	0	0	0	0	0	0	0	0	0	0	0	0	0	0	0	0	0	0	0
0	0	0	0	0	0	0	0	0	0	0	0	0	0	0	0	0	0	0	0	0	0	0	0	0	0	0	0	0	0	0
0	0	0	0	0	0	0	0	0	0	0	0	0	0	0	0	0	0	0	0	0	0	0	0	0	0	0	0	0	0	0
0	0	0	0	0	0	0	0	0	0	0	0	0	0	0	0	0	0	0	0	0	0	0	0	0	0	0	0	0	0	0
0	0	0	0	0	0	0	0	0	0	0	0	0	0	0	0	0	0	0	0	0	0	0	0	0	0	0	0	0	0	0
0	0	0	0	0	0	0	0	0	0	0	0	0	0	0	0	0	0	0	0	0	0	0	0	0	0	0	0	0	0	0
0	0	0	0	0	0	0	0	0	0	0	0	0	0	0	0	0	0	0	0	0	0	0	0	0	0	0	0	0	0	0
0	0	0	0	0	0	0	0	0	0	0	0	0	0	0	0	0	0	0	0	0	0	0	0	0	0	0	0	0	0	0
0	0	0	0	0	0	0	0	0	0	0	0	0	0	0	0	0	0	0	0	0	0	0	0	0	0	0	0	0	0	0
0	0	0	0	0	0	0	0	0	0	0	0	0	0	0	0	0	0	0	0	0	0	0	0	0	0	0	0	0	0	0
0	0	0	0	0	0	0	0	0	0	0	0	0	0	0	0	0	0	0	0	0	0	0	0	0	0	0	0	0	0	0
0	0	0	0	0	0	0	0	0	0	0	0	0	0	0	0	0	0	0	0	0	0	0	0	0	0	0	0	0	0	0
0	0	0	0	0	0	0	0	0	0	0	0	0	0	0	0	0	0	0	0	0	0	0	0	0	0	0	0	0	0	0
0	0	0	0	0	0	0	0	0	0	0	0	0	0	0	0	0	0	0	0	0	0	0	0	0	0	0	0	0	0	0
0	0	0	0	0	0	0	0	0	0	0	0	0	0	0	0	0	0	0	0	0	0	0	0	0	0	0	0	0	0	0
0	0	0	0	0	0	0	0	0	0	0	0	0	0	0	0	0	0	0	0	0	0	0	0	0	0	0	0	0	0	0
0	0	0	0	0	0	0	0	0	0	0	0	0	0	0	0	0	0	0	0	0	0	0	0	0	0	0	0	0	0	0
0	0	0	0	0	0	0	0	0	0	0	0	0	0	0	0	0	0	0	0	0	0	0	0	0	0	0	0	0	0	0
0	0	0	0	0	0	0	0	0	0	0	0	0	0	0	0	0	0	0	0	0	0	0	0	0	0	0	0	0	0	0
0	0	0	0	0	0	0	0	0	0	0	0	0	0	0	0	0	0	0	0	0	0	0	0	0	0	0	0	0	0	0
0	0	0	0	0	0	0	0	0	0	0	0	0	0	0	0	0	0	0	0	0	0	0	0	0	0	0	0	0	0	0
0	0	0	0	0	0	0	0	0	0	0	0	0	0	0	0	0	0	0	0	0	0	0	0	0	0	0	0	0	0	0
0	0	0	0	0	0	0	0	0	0	0	0	0	0	0	0	0	0	0	0	0	0	0	0	0	0	0	0	0	0	0
0	0	0	0	0	0	0	0	0	0	0	0	0	0	0	0	0	0	0	0	0	0	0	0	0	0	0	0	0	0	0
0	0	0	0	0	0	0	0	0	0	0	0	0	0	0	0	0	0	0	0	0	0	0	0	0	0	0	0	0	0	0
0	0	0	0	0	0	0	0	0	0	0	0	0	0	0	0	0	0	0	0	0	0	0	0	0	0	0	0	0	0	0
0	0	0	0	0	0	0	0	0	0	0	0	0	0	0	0	0	0	0	0	0	0	0	0	0	0	0	0	0	0	0
0	0	0	0	0	0	0	0	0	0	0	0	0	0	0	0	0	0	0	0	0	0	0	0	0	0	0	0	0	0	0
0	0	0	0	0	0	0	0	0	0	0	0	0	0	0	0	0	0	0	0	0	0	0	0	0	0	0	0	0	0	0
0	0	0	0	0	0	0	0	0	0	0	0	0	0	0	0	0	0	0	0	0	0	0	0	0	0	0	0	0	0	0
0	0	0	0	0	0	0	0	0	0	0	0	0	0	0	0	0	0	0	0	0	0	0	0	0	0	0	0	0	0	0
0	0	0	0	0	0	0	0	0	0	0	0	0	0	0	0	0	0	0	0	0	0	0	0	0	0	0	0	0	0	0
0	0	0	0	0	0	0	0	0	0	0	0	0	0	0	0	0	0	0	0	0	0	0	0	0	0	0	0	0	0	0
0	0	0	0	0	0	0	0	0	0	0	0	0	0	0	0	0	0	0	0	0	0	0	0	0	0	0	0	0	0	0
0	0	0	0	0	0	0	0	0	0	0	0	0	0	0	0	0	0	0	0	0	0	0	0	0	0	0	0	0	0	0
0	0	0	0	0	0	0	0	0	0	0	0	0	0	0	0	0	0	0	0	0	0	0	0	0	0	0	0	0	0	0
0	0	0	0	0	0	0	0	0	0	0	0	0	0	0	0	0	0	0	0	0	0	0	0	0	0	0	0	0	0	0
0	0	0	0	0	0	0	0	0	0	0	0	0	0	0	0	0	0	0	0	0	0	0	0	0	0	0	0	0	0	0
0	0	0	0	0	0	0	0	0	0	0	0	0	0	0	0	0	0	0	0	0	0	0	0	0	0	0	0	0	0	0
0	0	0	0	0	0	0	0	0	0	0	0	0	0	0	0	0	0	0	0	0	0	0	0	0	0	0	0	0	0	0
0	0	0	0	0	0	0	0	0	0	0	0	0	0	0	0	0	0	0	0	0	0	0	0	0	0	0	0	0	0	0
0	0	0	0	0	0	0	0	0	0	0	0	0	0	0	0	0	0	0	0	0	0	0	0	0	0	0	0	0	0	0
0	0	0	0	0	0	0	0	0	0	0	0	0	0	0	0	0	0	0	0	0	0	0	0	0	0	0	0	0	0	0
0	0	0	0	0	0	0	0	0	0	0	0	0	0	0	0	0	0	0	0	0	0	0	0	0	0	0	0	0	0	0
0	0	0	0	0	0	0	0	0	0	0	0	0	0	0	0	0	0	0	0	0	0	0	0	0	0	0	0	0	0	0
0	0	0	0	0	0	0	0	0	0	0	0	0	0	0	0	0	0	0	0	0	0	0	0	0	0	0	0	0	0	0
0	0	0	0	0	0	0	0	0	0	0	0	0	0	0	0	0	0	0	0	0	0	0	0	0	0	0	0	0	0	0
0	0	0	0	0	0	0	0	0	0	0	0	0	0	0	0	0	0	0	0	0	0	0	0	0	0	0	0	0	0	0
0	0	0	0	0	0	0	0	0	0	0	0	0	0	0	0	0	0	0	0	0	0	0	0	0	0	0	0	0	0	0
0	0	0	0	0	0	0	0	0	0	0	0	0	0	0	0	0	0	0	0	0	0	0	0	0	0	0	0	0	0	0
0	0	0	0	0	0	0	0	0	0	0	0	0	0	0	0	0	0	0	0	0	0	0	0	0	0	0	0	0	0	0
0	0	0	0	0	0	0	0	0	0	0	0	0	0	0	0	0	0	0	0	0	0	0	0	0	0	0	0	0	0	0
0	0	0	0	0	0	0	0	0	0	0	0	0	0	0	0	0	0	0	0	0	0	0	0	0	0	0	0	0	0	0
0	0	0	0	0	0	0	0	0	0	0	0	0	0	0	0	0	0	0	0	0	0	0	0	0	0	0	0	0	0	0
0	0	0	0	0	0	0	0	0	0	0	0	0	0	0	0	0	0	0	0	0	0	0	0	0	0	0	0	0	0	0
0	0	0	0	0	0	0	0	0	0	0	0	0	0	0	0	0	0	0	0	0	0	0	0	0	0	0	0	0	0	0
0	0	0	0	0	0	0	0	0	0	0	0	0	0	0	0	0	0	0	0	0	0	0	0	0	0	0	0	0	0	0
0	0	0	0	0	0	0	0	0	0	0	0	0	0	0	0	0	0	0	0	0	0	0	0	0	0	0	0	0	0	0
0	0	0	0	0	0	0	0	0	0	0	0	0	0	0	0	0	0	0	0	0	0	0	0	0	0	0	0	0	0	0
0	0	0	0	0	0	0	0	0	0	0	0	0	0	0	0	0	0	0	0	0	0	0	0	0	0	0	0	0	0	0
0	0	0	0	0	0	0	0	0	0	0	0	0	0	0	0	0	0	0	0	0	0	0	0	0	0	0	0	0	0	0
0	0	0	0	0	0	0	0	0	0	0	0	0	0	0	0	0	0	0	0	0	0	0	0	0	0	0	0	0	0	0
0	0	0	0	0	0	0	0	0	0	0	0	0	0	0	0	0	0	0	0	0	0	0	0	0	0	0	0	0	0	0
0	0	0	0	0	0	0	0	0	0	0	0	0	0	0	0	0	0	0	0	0	0	0	0	0	0	0	0	0	0	0
0	0	0	0	0	0	0	0	0	0	0	0	0	0	0	0	0	0	0	0	0	0	0	0	0	0	0	0	0	0	0
0	0	0	0	0	0	0	0	0	0	0	0	0	0	0	0	0	0	0	0	0	0	0	0	0	0	0	0	0	0	0
0	0	0	0	0	0	0	0	0	0	0	0	0	0	0	0	0	0	0	0	0	0	0	0	0	0	0	0	0	0	0
0	0	0	0	0	0	0	0	0	0	0	0	0	0	0	0	0	0	0	0	0	0	0	0	0	0	0	0	0	0	0
0	0	0	0	0	0	0	0	0	0	0	0	0	0	0	0	0	0	0	0	0	0	0	0	0	0	0	0	0	0	0
0	0	0	0	0	0	0	0	0	0	0	0	0	0	0	0	0	0	0	0	0	0	0	0	0	0	0	0	0	0	0
0	0	0	0	0	0	0	0	0	0	0	0	0	0	0	0	0	0	0	0	0	0	0	0	0	0	0	0	0	0	0
0	0	0	0	0	0	0	0	0	0	0	0	0	0	0	0	0	0	0	0	0	0	0	0	0	0	0	0	0	0	0
0	0	0	0	0	0	0	0	0	0	0	0	0	0	0	0	0	0	0	0	0	0	0	0	0	0	0	0	0	0	0
0	0	0	0	0	0	0	0	0	0	0	0	0	0	0	0	0	0	0	0	0	0	0	0	0	0	0	0	0	0	0
0	0	0	0	0	0	0	0	0	0	0	0	0	0	0	0	0	0	0	0	0	0	0	0	0	0	0	0	0	0	0
0	0	0	0	0	0	0	0	0	0	0	0	0	0	0	0	0	0	0	0	0	0	0	0	0	0	0	0	0	0	0
0	0	0	0	0	0	0	0	0	0	0	0	0	0	0	0	0	0	0	0	0	0	0	0	0	0	0	0	0	0	0
0	0	0	0	0	0	0	0	0	0	0	0	0	0	0	0	0	0	0	0	0	0	0	0	0	0	0	0	0	0	0
0	0	0	0	0	0	0	0	0	0	0	0	0	0	0	0	0	0	0	0	0	0	0	0	0	0	0	0	0	0	0
0	0	0	0	0	0	0	0	0	0	0	0	0	0	0	0	0	0	0	0	0	0	0	0	0	0	0	0	0	0	0
0	0	0	0	0	0	0	0	0	0	0	0	0	0	0	0	0	0	0	0	0	0	0	0	0	0	0	0	0	0	0
0	0	0	0	0	0	0	0	0	0	0	0	0	0	0	0	0	0	0	0	0	0	0	0	0	0	0	0	0	0	0
0	0	0	0	0	0	0	0	0	0	0	0	0	0	0	0	0	0	0	0	0	0	0	0	0	0	0	0	0	0	0
0	0	0	0	0	0	0	0	0	0	0	0	0	0	0	0	0	0	0	0	0	0	0	0	0	0	0	0	0	0	0
0	0	0	0	0	0	0	0	0	0	0	0	0	0	0	0	0	0	0	0	0	0	0	0	0	0	0	0	0	0	0
0	0	0	0	0	0	0	0	0	0	0	0	0	0	0	0	0	0	0	0	0	0	0	0	0	0	0	0	0	0	0
0	0	0	0	0	0	0	0	0	0	0	0	0	0	0	0	0	0	0	0	0	0	0	0	0	0	0	0	0	0	0
0	0	0	0	0	0	0	0	0	0	0	0	0	0	0	0	0	0	0	0	0	0	0	0	0	0	0	0	0	0	0
0	0	0	0	0	0	0	0	0	0	0	0	0	0	0	0	0	0	0	0	0	0	0	0	0	0	0	0	0	0	0
0	0	0	0	0	0	0	0	0	0	0	0	0	0	0	0	0	0	0	0	0	0	0	0	0	0	0	0	0	0	0
0	0	0	0	0	0	0	0	0	0	0	0	0	0	0	0	0	0	0	0	0	0	0	0	0	0	0	0	0	0	0
0	0	0	0	0	0	0	0	0	0	0	0	0	0	0	0	0	0	0	0	0	0	0	0	0	0	0	0	0	0	0
0	0	0	0	0	0	0	0	0	0	0	0	0	0	0	0	0	0	0	0	0	0	0	0	0	0	0	0	0	0	0
0	0	0	0	0	0	0	0	0	0	0	0	0	0	0	0	0	0	0	0	0	0	0	0	0	0	0	0	0	0	0
0	0	0	0	0	0	0	0	0	0	0	0	0	0	0	0	0	0	0	0	0	0	0	0	0	0	0	0	0	0	0
0	0	0	0	0	0	0	0	0	0	0	0	0	0	0	0	0	0	0	0	0	0	0	0	0	0	0	0	0	0	0
0	0	0	0	0	0	0	0	0	0	0	0	0	0	0	0	0	0	0	0	0	0	0	0	0	0	0	0	0	0	0
0	0	0	0	0	0	0	0	0	0	0	0	0	0	0	0	0	0	0	0	0	0	0	0	0	0	0	0	0	0	0
0	0	0	0	0	0	0	0	0	0	0	0	0	0	0	0	0	0	0	0	0	0	0	0	0	0	0	0	0	0	0
0	0	0	0	0	0	0	0	0	0	0	0	0	0	0	0	0	0	0	0	0	0	0	0	0	0	0	0	0	0	0
0	0	0	0	0	0	0	0	0	0	0	0	0	0	0	0	0	0	0	0	0	0	0	0	0	0	0	0	0	0	0
0	0	0	0	0	0	0	0	0	0	0	0	0	0	0	0	0	0	0	0	0	0	0	0	0	0	0	0	0	0	0
0	0	0	0	0	0	0	0	0	0	0	0	0	0	0	0	0	0	0	0	0	0	0	0	0	0	0	0	0	0	0
0	0	0	0	0	0	0	0	0	0	0	0	0	0	0	0	0	0	0	0	0	0	0	0	0	0	0	0	0	0	0
0	0	0	0	0	0	0	0	0	0	0	0	0	0	0	0	0	0	0	0	0	0	0	0	0	0	0	0	0	0	0
0	0	0	0	0	0	0	0	0	0	0	0	0	0	0	0	0	0	0	0	0	0	0	0	0	0	0	0	0	0	0
0	0	0	0	0	0	0	0	0	0	0	0	0	0	0	0	0	0	0	0	0	0	0	0	0	0	0	0	0	0	0
0	0	0	0	0	0	0	0	0	0	0	0	0	0	0	0	0	0	0	0	0	0	0	0	0	0	0	0	0	0	0
0	0	0	0	0	0	0	0	0	0	0	0	0	0	0	0	0	0	0	0	0	0	0	0	0	0	0	0	0	0	0
0	0	0	0	0	0	0	0	0	0	0	0	0	0	0	0	0	0	0	0	0	0	0	0	0	0	0	0	0	0	0
0	0	0	0	0	0	0	0	0	0	0	0	0	0	0	0	0	0	0	0	0	0	0	0	0	0	0	0	0	0	0
0	0	0	0	0	0	0	0	0	0	0	0	0	0	0	0	0	0	0	0	0	0	0	0	0	0	0	0	0	0	0
0	0	0	0	0	0	0	0	0	0	0	0	0	0	0	0	0	0	0	0	0	0	0	0	0	0	0	0	0	0	0
0	0	0	0	0	0	0	0	0	0	0	0	0	0	0	0	0	0	0	0	0	0	0	0	0	0	0	0	0	0	0
0	0	0	0	0	0	0	0	0	0	0	0	0	0	0	0	0	0	0	0	0	0	0	0	0	0	0	0	0	0	0
0	0	0	0	0	0	0	0	0	0	0	0	0	0	0	0	0	0	0	0	0	0	0	0	0	0	0	0	0	0	0
0	0	0	0	0	0	0	0	0	0	0	0	0	0	0	0	0	0	0	0	0	0	0	0	0	0	0	0	0	0	0
0	0	0	0	0	0	0	0	0	0	0	0	0	0	0	0	0	0	0	0	0	0	0	0	0	0	0	0	0	0	0
0	0	0	0	0	0	0	0	0	0	0	0	0	0	0	0	0	0	0	0	0	0	0	0	0	0	0	0	0	0	0
0	0	0	0	0	0	0	0	0	0	0	0	0	0	0	0	0	0	0	0	0	0	0	0	0	0	0	0	0	0	0
0	0	0	0	0	0	0	0	0	0	0	0	0	0	0	0	0	0	0	0	0	0	0	0	0	0	0	0	0	0	0
0	0	0	0	0	0	0	0	0	0	0	0	0	0	0	0	0	0	0	0	0	0	0	0	0	0	0	0	0	0	0
0	0	0	0	0	0	0	0	0	0	0	0	0	0	0	0	0	0	0	0	0	0	0	0	0	0	0	0	0	0	0
0	0	0	0	0	0	0	0	0	0	0	0	0	0	0	0	0	0	0	0	0	0	0	0	0	0	0	0	0	0	0
0	0	0	0	0	0	0	0	0	0	0	0	0	0	0	0	0	0	0	0	0	0	0	0	0	0	0	0	0	0	0
0	0	0	0	0	0	0	0	0	0	0	0	0	0	0	0	0	0	0	0	0	0	0	0	0	0	0	0	0	0	0
0	0	0	0	0	0	0	0	0	0	0	0	0	0	0	0	0	0	0	0	0	0	0	0	0	0	0	0	0	0	0
0	0	0	0	0	0	0	0	0	0	0	0	0	0	0	0	0	0	0	0	0	0	0	0	0	0	0	0	0	0	0
0	0	0	0	0	0	0	0	0	0	0	0	0	0	0	0	0	0	0	0	0	0	0	0	0	0	0	0	0	0	0
0	0	0	0	0	0	0	0	0	0	0	0	0	0	0	0	0	0	0	0	0	0	0	0	0	0	0	0	0	0	0
0	0	0	0	0	0	0	0	0	0	0	0	0	0	0	0	0	0	0	0	0	0	0	0	0	0	0	0	0	0	0
0	0	0	0	0	0	0	0	0	0	0	0	0	0	0	0	0	0	0	0	0	0	0	0	0	0	0	0	0	0	0
0	0	0	0	0	0	0	0	0	0	0	0	0	0	0	0	0	0	0	0	0	0	0	0	0	0	0	0	0	0	0
0	0	0	0	0	0	0	0	0	0	0	0	0	0	0	0	0	0	0	0	0	0	0	0	0	0	0	0	0	0	0
0	0	0	0	0	0	0	0	0	0	0	0	0	0	0	0	0	0	0	0	0	0	0	0	0	0	0	0	0	0	0
0	0	0	0	0	0	0	0	0	0	0	0	0	0	0	0	0	0	0	0	0	0	0	0	0	0	0	0	0	0	0
0	0	0	0	0	0	0	0	0	0	0	0	0	0	0	0	0	0	0	0	0	0	0	0	0	0	0	0	0	0	0
0	0	0	0	0	0	0	0	0	0	0	0	0	0	0	0	0	0	0	0	0	0	0	0	0	0	0	0	0	0	0
0	0	0	0	0	0	0	0	0	0	0	0	0	0	0	0	0	0	0	0	0	0	0	0	0	0	0	0	0	0	0
0	0	0	0	0	0	0	0	0	0	0	0	0	0	0	0	0	0	0	0	0	0	0	0	0	0	0	0	0	0	0
0	0	0	0	0	0	0	0	0	0	0	0	0	0	0	0	0	0	0	0	0	0	0	0	0	0	0	0	0	0	0
0	0	0	0	0	0	0	0	0	0	0	0	0	0	0	0	0	0	0	0	0	0	0	0	0	0	0	0	0	0	0
0	0	0	0	0	0	0	0	0	0	0	0	0	0	0	0	0	0	0	0	0	0	0	0	0	0	0	0	0	0	0
0	0	0	0	0	0	0	0	0	0	0	0	0	0	0	0	0	0	0	0	0	0	0	0	0	0	0	0	0	0	0
0	0	0	0	0	0	0	0	0	0	0	0	0	0	0	0	0	0	0	0	0	0	0	0	0	0	0	0	0	0	0
0	0	0	0	0	0	0	0	0	0	0	0	0	0	0	0	0	0	0	0	0	0	0	0	0	0	0	0	0	0	0
0	0	0	0	0	0	0	0	0	0	0	0	0	0	0	0	0	0	0	0	0	0	0	0	0	0	0	0	0	0	0
0	0	0	0	0	0	0	0	0	0	0	0	0	0	0	0	0	0	0	0	0	0	0	0	0	0	0	0	0	0	0
0	0	0	0	0	0	0	0	0	0	0	0	0	0	0	0	0	0	0	0	0	0	0	0	0	0	0	0	0	0	0
0	0	0	0	0	0	0	0	0	0	0	0	0	0	0	0	0	0	0	0	0	0	0	0	0	0	0	0	0	0	0
0	0	0	0	0	0	0	0	0	0	0	0	0	0	0	0	0	0	0	0	0	0	0	0	0	0	0	0	0	0	0
0	0	0	0	0	0	0	0	0	0	0	0	0	0	0	0	0	0	0	0	0	0	0	0	0	0	0	0	0	0	0
0	0	0	0	0	0	0	0	0	0	0	0	0	0	0	0	0	0	0	0	0	0	0	0	0	0	0	0	0	0	0
0	0	0	0	0	0	0	0	0	0	0	0	0	0	0	0	0	0	0	0	0	0	0	0	0	0	0	0	0	0	0
0	0	0	0	0	0	0	0	0	0	0	0	0	0	0	0	0	0	0	0	0	0	0	0	0	0	0	0	0	0	0
0	0	0	0	0	0	0	0	0	0	0	0	0	0	0	0	0	0	0	0	0	0	0	0	0	0	0	0	0	0	0
0	0	0	0	0	0	0	0	0	0	0	0	0	0	0	0	0	0	0	0	0	0	0	0	0	0	0	0	0	0	0
0	0	0	0	0	0	0	0	0	0	0	0	0	0	0	0	0	0	0	0	0	0	0	0	0	0	0	0	0	0	0
0	0	0	0	0	0	0	0	0	0	0	0	0	0	0	0	0	0	0	0	0	0	0	0	0	0	0	0	0	0	0
0	0	0	0	0	0	0	0	0	0	0	0	0	0	0	0	0	0	0	0	0	0	0	0	0	0	0	0	0	0	0
0	0	0	0	0	0	0	0	0	0	0	0	0	0	0	0	0	0	0	0	0	0	0	0	0	0	0	0	0	0	0
0	0	0	0	0	0	0	0	0	0	0	0	0	0	0	0	0	0	0	0	0	0	0	0	0	0	0	0	0	0	0
0	0	0	0	0	0	0	0	0	0	0	0	0	0	0	0	0	0	0	0	0	0	0	0	0	0	0	0	0	0	0
0	0	0	0	0	0	0	0	0	0	0	0	0	0	0	0	0	0	0	0	0	0	0	0	0	0	0	0	0	0	0
0	0	0	0	0	0	0	0	0	0	0	0	0	0	0	0	0	0	0	0	0	0	0	0	0	0	0	0	0	0	0
0	0	0	0	0	0	0	0	0	0	0	0	0	0	0	0	0	0	0	0	0	0	0	0	0	0	0	0	0	0	0
0	0	0	0	0	0	0	0	0	0	0	0	0	0	0	0	0	0	0	0	0	0	0	0	0	0	0	0	0	0	0
0	0	0	0	0	0	0	0	0	0	0	0	0	0	0	0	0	0	0	0	0	0	0	0	0	0	0	0	0	0	0
0	0	0	0	0	0	0	0	0	0	0	0	0	0	0	0	0	0	0	0	0	0	0	0	0	0	0	0	0	0	0
0	0	0	0	0	0	0	0	0	0	0	0	0	0	0	0	0	0	0	0	0	0	0	0	0	0	0	0	0	0	0
0	0	0	0	0	0	0	0	0	0	0	0	0	0	0	0	0	0	0	0	0	0	0	0	0	0	0	0	0	0	0
0	0	0	0	0	0	0	0	0	0	0	0	0	0	0	0	0	0	0	0	0	0	0	0	0	0	0	0	0	0	0
0	0	0	0	0	0	0	0	0	0	0	0	0	0	0	0	0	0	0	0	0	0	0	0	0	0	0	0	0	0	0
0	0	0	0	0	0	0	0	0	0	0	0	0	0	0	0	0	0	0	0	0	0	0	0	0	0	0	0	0	0	0
0	0	0	0	0	0	0	0	0	0	0	0	0	0	0	0	0	0	0	0	0	0	0	0	0	0	0	0	0	0	0
0	0	0	0	0	0	0	0	0	0	0	0	0	0	0	0	0	0	0	0	0	0	0	0	0	0	0	0	0	0	0
0	0	0	0	0	0	0	0	0	0	0	0	0	0	0	0	0	0	0	0	0	0	0	0	0	0	0	0	0	0	0
0	0	0	0	0	0	0	0	0	0	0	0	0	0	0	0	0	0	0	0	0	0	0	0	0	0	0	0	0	0	0
0	0	0	0	0	0	0	0	0	0	0	0	0	0	0	0	0	0	0	0	0	0	0	0	0	0	0	0	0	0	0
0	0	0	0	0	0	0	0	0	0	0	0	0	0	0	0	0	0	0	0	0	0	0	0	0	0	0	0	0	0	0
0	0	0	0	0	0	0	0	0	0	0	0	0	0	0	0	0	0	0	0	0	0	0	0	0	0	0	0	0	0	0
0	0	0	0	0	0	0	0	0	0	0	0	0	0	0	0	0	0	0	0	0	0	0	0	0	0	0	0	0	0	0
0	0	0	0	0	0	0	0	0	0	0	0	0	0	0	0	0	0	0	0	0	0	0	0	0	0	0	0	0	0	0
0	0	0	0	0	0	0	0	0	0	0	0	0	0	0	0	0	0	0	0	0	0	0	0	0	0	0	0	0	0	0
0	0	0	0	0	0	0	0	0	0	0	0	0	0	0	0	0	0	0	0	0	0	0	0	0	0	0	0	0	0	0
0	0	0	0	0	0	0	0	0	0	0	0	0	0	0	0	0	0	0	0	0	0	0	0	0	0	0	0	0	0	0
0	0	0	0	0	0	0	0	0	0	0	0	0	0	0	0	0	0	0	0	0	0	0	0	0	0	0	0	0	0	0
0	0	0	0	0	0	0	0	0	0	0	0	0	0	0	0	0	0	0	0	0	0	0	0	0	0	0	0	0	0	0
0	0	0	0	0	0	0	0	0	0	0	0	0	0	0	0	0	0	0	0	0	0	0	0	0	0	0	0	0	0	0
0	0	0	0	0	0	0	0	0	0	0	0	0	0	0	0	0	0	0	0	0	0	0	0	0	0	0	0	0	0	0
0	0	0	0	0	0	0	0	0	0	0	0	0	0	0	0	0	0	0	0	0	0	0	0	0	0	0	0	0	0	0
0	0	0	0	0	0	0	0	0	0	0	0	0	0	0	0	0	0	0	0	0	0	0	0	0	0	0	0	0	0	0
0	0	0	0	0	0	0	0	0	0	0	0	0	0	0	0	0	0	0	0	0	0	0	0	0	0	0	0	0	0	0
0	0	0	0	0	0	0	0	0	0	0	0	0	0	0	0	0	0	0	0	0	0	0	0	0	0	0	0	0	0	0
0	0	0	0	0	0	0	0	0	0	0	0	0	0	0	0	0	0	0	0	0	0	0	0	0	0	0	0	0	0	0
0	0	0	0	0	0	0	0	0	0	0	0	0	0	0	0	0	0	0	0	0	0	0	0	0	0	0	0	0	0	0
0	0	0	0	0	0	0	0	0	0	0	0	0	0	0	0	0	0	0	0	0	0	0	0	0	0	0	0	0	0	0
0	0	0	0	0	0	0	0	0	0	0	0	0	0	0	0	0	0	0	0	0	0	0	0	0	0	0	0	0	0	0
0	0	0	0	0	0	0	0	0	0	0	0	0	0	0	0	0	0	0	0	0	0	0	0	0	0	0	0	0	0	0
0	0	0	0	0	0	0	0	0	0	0	0	0	0	0	0	0	0	0	0	0	0	0	0	0	0	0	0	0	0	0
0	0	0	0	0	0	0	0	0	0	0	0	0	0	0	0	0	0	0	0	0	0	0	0	0	0	0	0	0	0	0
0	0	0	0	0	0	0	0	0	0	0	0	0	0	0	0	0	0	0	0	0	0	0	0	0	0	0	0	0	0	0
0	0	0	0	0	0	0	0	0	0	0	0	0	0	0	0	0	0	0	0	0	0	0	0	0	0	0	0	0	0	0
0	0	0	0	0	0	0	0	0	0	0	0	0	0	0	0	0	0	0	0	0	0	0	0	0	0	0	0	0	0	0
0	0	0	0	0	0	0	0	0	0	0	0	0	0	0	0	0	0	0	0	0	0	0	0	0	0	0	0	0	0	0
0	0	0	0	0	0	0	0	0	0	0	0	0	0	0	0	0	0	0	0	0	0	0	0	0	0	0	0	0	0	0
0	0	0	0	0	0	0	0	0	0	0	0	0	0	0	0	0	0	0	0	0	0	0	0	0	0	0	0	0	0	0
0	0	0	0	0	0	0	0	0	0	0	0	0	0	0	0	0	0	0	0	0	0	0	0	0	0	0	0	0	0	0
0	0	0	0	0	0	0	0	0	0	0	0	0	0	0	0	0	0	0	0	0	0	0	0	0	0	0	0	0	0	0
0	0	0	0	0	0	0	0	0	0	0	0	0	0	0	0	0	0	0	0	0	0	0	0	0	0	0	0	0	0	0
0	0	0	0	0	0	0	0	0	0	0	0	0	0	0	0	0	0	0	0	0	0	0	0	0	0	0	0	0	0	0
0	0	0	0	0	0	0	0	0	0	0	0	0	0	0	0	0	0	0	0	0	0	0	0	0	0	0	0	0	0	0
0	0	0	0	0	0	0	0	0	0	0	0	0	0	0	0	0	0	0	0	0	0	0	0	0	0	0	0	0	0	0
0	0	0	0	0	0	0	0	0	0	0	0	0	0	0	0	0	0	0	0	0	0	0	0	0	0	0	0	0	0	0
0	0	0	0	0	0	0	0	0	0	0	0	0	0	0	0	0	0	0	0	0	0	0	0	0	0	0	0	0	0	0
0	0	0	0	0	0	0	0	0	0	0	0	0	0	0	0	0	0	0	0	0	0	0	0	0	0	0	0	0	0	0
0	0	0	0	0	0	0	0	0	0	0	0	0	0	0	0	0	0	0	0	0	0	0	0	0	0	0	0	0	0	0
0	0	0	0	0	0	0	0	0	0	0	0	0	0	0	0	0	0	0	0	0	0	0	0	0	0	0	0	0	0	0
0	0	0	0	0	0	0	0	0	0	0	0	0	0	0	0	0	0	0	0	0	0	0	0	0	0	0	0	0	0	0
0	0	0	0	0	0	0	0	0	0	0	0	0	0	0	0	0	0	0	0	0	0	0	0	0	0	0	0	0	0	0
0	0	0	0	0	0	0	0	0	0	0	0	0	0	0	0	0	0	0	0	0	0	0	0	0	0	0	0	0	0	0
0	0	0	0	0	0	0	0	0	0	0	0	0	0	0	0	0	0	0	0	0	0	0	0	0	0	0	0	0	0	0
0	0	0	0	0	0	0	0	0	0	0	0	0	0	0	0	0	0	0	0	0	0	0	0	0	0	0	0	0	0	0
0	0	0	0	0	0	0	0	0	0	0	0	0	0	0	0	0	0	0	0	0	0	0	0	0	0	0	0	0	0	0
0	0	0	0	0	0	0	0	0	0	0	0	0	0	0	0	0	0	0	0	0	0	0	0	0	0	0	0	0	0	0
0	0	0	0	0	0	0	0	0	0	0	0	0	0	0	0	0	0	0	0	0	0	0	0	0	0	0	0	0	0	0
0	0	0	0	0	0	0	0	0	0	0	0	0	0	0	0	0	0	0	0	0	0	0	0	0	0	0	0	0	0	0
0	0	0	0	0	0	0	0	0	0	0	0	0	0	0	0	0	0	0	0	0	0	0	0	0	0	0	0	0	0	0
0	0	0	0	0	0	0	0	0	0	0	0	0	0	0	0	0	0	0	0	0	0	0	0	0	0	0	0	0	0	0
0	0	0	0	0	0	0	0	0	0	0	0	0	0	0	0	0	0	0	0	0	0	0	0	0	0	0	0	0	0	0
0	0	0	0	0	0	0	0	0	0	0	0	0	0	0	0	0	0	0	0	0	0	0	0	0	0	0	0	0	0	0
0	0	0	0	0	0	0	0	0	0	0	0	0	0	0	0	0	0	0	0	0	0	0	0	0	0	0	0	0	0	0
0	0	0	0	0	0	0	0	0	0	0	0	0	0	0	0	0	0	0	0	0	0	0	0	0	0	0	0	0	0	0
0	0	0	0	0	0	0	0	0	0	0	0	0	0	0	0	0	0	0	0	0	0	0	0	0	0	0	0	0	0	0
0	0	0	0	0	0	0	0	0	0	0	0	0	0	0	0	0	0	0	0	0	0	0	0	0	0	0	0	0	0	0
0	0	0	0	0	0	0	0	0	0	0	0	0	0	0	0	0	0	0	0	0	0	0	0	0	0	0	0	0	0	0
0	0	0	0	0	0	0	0	0	0	0	0	0	0	0	0	0	0	0	0	0	0	0	0	0	0	0	0	0	0	0
0	0	0	0	0	0	0	0	0	0	0	0	0	0	0	0	0	0	0	0	0	0	0	0	0	0	0	0	0	0	0
0	0	0	0	0	0	0	0	0	0	0	0	0	0	0	0	0	0	0	0	0	0	0	0	0	0	0	0	0	0	0
0	0	0	0	0	0	0	0	0	0	0	0	0	0	0	0	0	0	0	0	0	0	0	0	0	0	0	0	0	0	0
0	0	0	0	0	0	0	0	0	0	0	0	0	0	0	0	0	0	0	0	0	0	0	0	0	0	0	0	0	0	0
0	0	0	0	0	0	0	0	0	0	0	0	0	0	0	0	0	0	0	0	0	0	0	0	0	0	0	0	0	0	0
0	0	0	0	0	0	0	0	0	0	0	0	0	0	0	0	0	0	0	0	0	0	0	0	0	0	0	0	0	0	0
0	0	0	0	0	0	0	0	0	0	0	0	0	0	0	0	0	0	0	0	0	0	0	0	0	0	0	0	0	0	0
0	0	0	0	0	0	0	0	0	0	0	0	0	0	0	0	0	0	0	0	0	0	0	0	0	0	0	0	0	0	0
0	0	0	0	0	0	0	0	0	0	0	0	0	0	0	0	0	0	0	0	0	0	0	0	0	0	0	0	0	0	0
0	0	0	0	0	0	0	0	0	0	0	0	0	0	0	0	0	0	0	0	0	0	0	0	0	0	0	0	0	0	0
0	0	0	0	0	0	0	0	0	0	0	0	0	0	0	0	0	0	0	0	0	0	0	0	0	0	0	0	0	0	0
0	0	0	0	0	0	0	0	0	0	0	0	0	0	0	0	0	0	0	0	0	0	0	0	0	0	0	0	0	0	0
0	0	0	0	0	0	0	0	0	0	0	0	0	0	0	0	0	0	0	0	0	0	0	0	0	0	0	0	0	0	0
0	0	0	0	0	0	0	0	0	0	0	0	0	0	0	0	0	0	0	0	0	0	0	0	0	0	0	0	0	0	0
0	0	0	0	0	0	0	0	0	0	0	0	0	0	0	0	0	0	0	0	0	0	0	0	0	0	0	0	0	0	0
0	0	0	0	0	0	0	0	0	0	0	0	0	0	0	0	0	0	0	0	0	0	0	0	0	0	0	0	0	0	0
0	0	0	0	0	0	0	0	0	0	0	0	0	0	0	0	0	0	0	0	0	0	0	0	0	0	0	0	0	0	0
0	0	0	0	0	0	0	0	0	0	0	0	0	0	0	0	0	0	0	0	0	0	0	0	0	0	0	0	0	0	0
0	0	0	0	0	0	0	0	0	0	0	0	0	0	0	0	0	0	0	0	0	0	0	0	0	0	0	0	0	0	0
0	0	0	0	0	0	0	0	0	0	0	0	0	0	0	0	0	0	0	0	0	0	0	0	0	0	0	0	0	0	0
0	0	0	0	0	0	0	0	0	0	0	0	0	0	0	0	0	0	0	0	0	0	0	0	0	0	0	0	0	0	0
0	0	0	0	0	0	0	0	0	0	0	0	0	0	0	0	0	0	0	0	0	0	0	0	0	0	0	0	0	0	0
0	0	0	0	0	0	0	0	0	0	0	0	0	0	0	0	0	0	0	0	0	0	0	0	0	0	0	0	0	0	0
0	0	0	0	0	0	0	0	0	0	0	0	0	0	0	0	0	0	0	0	0	0	0	0	0	0	0	0	0	0	0
0	0	0	0	0	0	0	0	0	0	0	0	0	0	0	0	0	0	0	0	0	0	0	0	0	0	0	0	0	0	0
0	0	0	0	0	0	0	0	0	0	0	0	0	0	0	0	0	0	0	0	0	0	0	0	0	0	0	0	0	0	0
0	0	0	0	0	0	0	0	0	0	0	0	0	0	0	0	0	0	0	0	0	0	0	0	0	0	0	0	0	0	0
0	0	0	0	0	0	0	0	0	0	0	0	0	0	0	0	0	0	0	0	0	0	0	0	0	0	0	0	0	0	0
0	0	0	0	0	0	0	0	0	0	0	0	0	0	0	0	0	0	0	0	0	0	0	0	0	0	0	0	0	0	0
0	0	0	0	0	0	0	0	0	0	0	0	0	0	0	0	0	0	0	0	0	0	0	0	0	0	0	0	0	0	0
0	0	0	0	0	0	0	0	0	0	0	0	0	0	0	0	0	0	0	0	0	0	0	0	0	0	0	0	0	0	0
0	0	0	0	0	0	0	0	0	0	0	0	0	0	0	0	0	0	0	0	0	0	0	0	0	0	0	0	0	0	0
0	0	0	0	0	0	0	0	0	0	0	0	0	0	0	0	0	0	0	0	0	0	0	0	0	0	0	0	0	0	0
0	0	0	0	0	0	0	0	0	0	0	0	0	0	0	0	0	0	0	0	0	0	0	0	0	0	0	0	0	0	0
0	0	0	0	0	0	0	0	0	0	0	0	0	0	0	0	0	0	0	0	0	0	0	0	0	0	0	0	0	0	0
0	0	0	0	0	0	0	0	0	0	0	0	0	0	0	0	0	0	0	0	0	0	0	0	0	0	0	0	0	0	0
0	0	0	0	0	0	0	0	0	0	0	0	0	0	0	0	0	0	0	0	0	0	0	0	0	0	0	0	0	0	0
0	0	0	0	0	0	0	0	0	0	0	0	0	0	0	0	0	0	0	0	0	0	0	0	0	0	0	0	0	0	0
0	0	0	0	0	0	0	0	0	0	0	0	0	0	0	0	0	0	0	0	0	0	0	0	0	0	0	0	0	0	0
0	0	0	0	0	0	0	0	0	0	0	0	0	0	0	0	0	0	0	0	0	0	0	0	0	0	0	0	0	0	0
0	0	0	0	0	0	0	0	0	0	0	0	0	0	0	0	0	0	0	0	0	0	0	0	0	0	0	0	0	0	0
0	0	0	0	0	0	0	0	0	0	0	0	0	0	0	0	0	0	0	0	0	0	0	0	0	0	0	0	0	0	0
0	0	0	0	0	0	0	0	0	0	0	0	0	0	0	0	0	0	0	0	0	0	0	0	0	0	0	0	0	0	0
0	0	0	0	0	0	0	0	0	0	0	0	0	0	0	0	0	0	0	0	0	0	0	0	0	0	0	0	0	0	0
0	0	0	0	0	0	0	0	0	0	0	0	0	0	0	0	0	0	0	0	0	0	0	0	0	0	0	0	0	0	0
0	0	0	0	0	0	0	0	0	0	0	0	0	0	0	0	0	0	0	0	0	0	0	0	0	0	0	0	0	0	0
0	0	0	0	0	0	0	0	0	0	0	0	0	0	0	0	0	0	0	0	0	0	0	0	0	0	0	0	0	0	0
0	0	0	0	0	0	0	0	0	0	0	0	0	0	0	0	0	0	0	0	0	0	0	0	0	0	0	0	0	0	0
0	0	0	0	0	0	0	0	0	0	0	0	0	0	0	0	0	0	0	0	0	0	0	0	0	0	0	0	0	0	0
0	0	0	0	0	0	0	0	0	0	0	0	0	0	0	0	0	0	0	0	0	0	0	0	0	0	0	0	0	0	0
0	0	0	0	0	0	0	0	0	0	0	0	0	0	0	0	0	0	0	0	0	0	0	0	0	0	0	0	0	0	0
0	0	0	0	0	0	0	0	0	0	0	0	0	0	0	0	0	0	0	0	0	0	0	0	0	0	0	0	0	0	0
0	0	0	0	0	0	0	0	0	0	0	0	0	0	0	0	0	0	0	0	0	0	0	0	0	0	0	0	0	0	0
0	0	0	0	0	0	0	0	0	0	0	0	0	0	0	0	0	0	0	0	0	0	0	0	0	0	0	0	0	0	0
0	0	0	0	0	0	0	0	0	0	0	0	0	0	0	0	0	0	0	0	0	0	0	0	0	0	0	0	0	0	0
0	0	0	0	0	0	0	0	0	0	0	0	0	0	0	0	0	0	0	0	0	0	0	0	0	0	0	0	0	0	0
0	0	0	0	0	0	0	0	0	0	0	0	0	0	0	0	0	0	0	0	0	0	0	0	0	0	0	0	0	0	0
0	0	0	0	0	0	0	0	0	0	0	0	0	0	0	0	0	0	0	0	0	0	0	0	0	0	0	0	0	0	0
0	0	0	0	0	0	0	0	0	0	0	0	0	0	0	0	0	0	0	0	0	0	0	0	0	0	0	0	0	0	0
0	0	0	0	0	0	0	0	0	0	0	0	0	0	0	0	0	0	0	0	0	0	0	0	0	0	0	0	0	0	0
0	0	0	0	0	0	0	0	0	0	0	0	0	0	0	0	0	0	0	0	0	0	0	0	0	0	0	0	0	0	0
0	0	0	0	0	0	0	0	0	0	0	0	0	0	0	0	0	0	0	0	0	0	0	0	0	0	0	0	0	0	0
0	0	0	0	0	0	0	0	0	0	0	0	0	0	0	0	0	0	0	0	0	0	0	0	0	0	0	0	0	0	0
0	0	0	0	0	0	0	0	0	0	0	0	0	0	0	0	0	0	0	0	0	0	0	0	0	0	0	0	0	0	0
0	0	0	0	0	0	0	0	0	0	0	0	0	0	0	0	0	0	0	0	0	0	0	0	0	0	0	0	0	0	0
0	0	0	0	0	0	0	0	0	0	0	0	0	0	0	0	0	0	0	0	0	0	0	0	0	0	0	0	0	0	0
0	0	0	0	0	0	0	0	0	0	0	0	0	0	0	0	0	0	0	0	0	0	0	0	0	0	0	0	0	0	0
0	0	0	0	0	0	0	0	0	0	0	0	0	0	0	0	0	0	0	0	0	0	0	0	0	0	0	0	0	0	0
0	0	0	0	0	0	0	0	0	0	0	0	0	0	0	0	0	0	0	0	0	0	0	0	0	0	0	0	0	0	0
0	0	0	0	0	0	0	0	0	0	0	0	0	0	0	0	0	0	0	0	0	0	0	0	0	0	0	0	0	0	0
0	0	0	0	0	0	0	0	0	0	0	0	0	0	0	0	0	0	0	0	0	0	0	0	0	0	0	0	0	0	0
0	0	0	0	0	0	0	0	0	0	0	0	0	0	0	0	0	0	0	0	0	0	0	0	0	0	0	0	0	0	0
0	0	0	0	0	0	0	0	0	0	0	0	0	0	0	0	0	0	0	0	0	0	0	0	0	0	0	0	0	0	0
0	0	0	0	0	0	0	0	0	0	0	0	0	0	0	0	0	0	0	0	0	0	0	0	0	0	0	0	0	0	0
0	0	0	0	0	0	0	0	0	0	0	0	0	0	0	0	0	0	0	0	0	0	0	0	0	0	0	0	0	0	0
0	0	0	0	0	0	0	0	0	0	0	0	0	0	0	0	0	0	0	0	0	0	0	0	0	0	0	0	0	0	0
0	0	0	0	0	0	0	0	0	0	0	0	0	0	0	0	0	0	0	0	0	0	0	0	0	0	0	0	0	0	0
0	0	0	0	0	0	0	0	0	0	0	0	0	0	0	0	0	0	0	0	0	0	0	0	0	0	0	0	0	0	0
0	0	0	0	0	0	0	0	0	0	0	0	0	0	0	0	0	0	0	0	0	0	0	0	0	0	0	0	0	0	0
0	0	0	0	0	0	0	0	0	0	0	0	0	0	0	0	0	0	0	0	0	0	0	0	0	0	0	0	0	0	0
0	0	0	0	0	0	0	0	0	0	0	0	0	0	0	0	0	0	0	0	0	0	0	0	0	0	0	0	0	0	0
0	0	0	0	0	0	0	0	0	0	0	0	0	0	0	0	0	0	0	0	0	0	0	0	0	0	0	0	0	0	0
0	0	0	0	0	0	0	0	0	0	0	0	0	0	0	0	0	0	0	0	0	0	0	0	0	0	0	0	0	0	0
0	0	0	0	0	0	0	0	0	0	0	0	0	0	0	0	0	0	0	0	0	0	0	0	0	0	0	0	0	0	0
0	0	0	0	0	0	0	0	0	0	0	0	0	0	0	0	0	0	0	0	0	0	0	0	0	0	0	0	0	0	0
0	0	0	0	0	0	0	0	0	0	0	0	0	0	0	0	0	0	0	0	0	0	0	0	0	0	0	0	0	0	0
0	0	0	0	0	0	0	0	0	0	0	0	0	0	0	0	0	0	0	0	0	0	0	0	0	0	0	0	0	0	0
0	0	0	0	0	0	0	0	0	0	0	0	0	0	0	0	0	0	0	0	0	0	0	0	0	0	0	0	0	0	0
0	0	0	0	0	0	0	0	0	0	0	0	0	0	0	0	0	0	0	0	0	0	0	0	0	0	0	0	0	0	0
0	0	0	0	0	0	0	0	0	0	0	0	0	0	0	0	0	0	0	0	0	0	0	0	0	0	0	0	0	0	0
0	0	0	0	0	0	0	0	0	0	0	0	0	0	0	0	0	0	0	0	0	0	0	0	0	0	0	0	0	0	0
0	0	0	0	0	0	0	0	0	0	0	0	0	0	0	0	0	0	0	0	0	0	0	0	0	0	0	0	0	0	0
0	0	0	0	0	0	0	0	0	0	0	0	0	0	0	0	0	0	0	0	0	0	0	0	0	0	0	0	0	0	0
0	0	0	0	0	0	0	0	0	0	0	0	0	0	0	0	0	0	0	0	0	0	0	0	0	0	0	0	0	0	0
0	0	0	0	0	0	0	0	0	0	0	0	0	0	0	0	0	0	0	0	0	0	0	0	0	0	0	0	0	0	0
0	0	0	0	0	0	0	0	0	0	0	0	0	0	0	0	0	0	0	0	0	0	0	0	0	0	0	0	0	0	0
0	0	0	0	0	0	0	0	0	0	0	0	0	0	0	0	0	0	0	0	0	0	0	0	0	0	0	0	0	0	0
0	0	0	0	0	0	0	0	0	0	0	0	0	0	0	0	0	0	0	0	0	0	0	0	0	0	0	0	0	0	0
0	0	0	0	0	0	0	0	0	0	0	0	0	0	0	0	0	0	0	0	0	0	0	0	0	0	0	0	0	0	0
0	0	0	0	0	0	0	0	0	0	0	0	0	0	0	0	0	0	0	0	0	0	0	0	0	0	0	0	0	0	0
0	0	0	0	0	0	0	0	0	0	0	0	0	0	0	0	0	0	0	0	0	0	0	0	0	0	0	0	0	0	0
0	0	0	0	0	0	0	0	0	0	0	0	0	0	0	0	0	0	0	0	0	0	0	0	0	0	0	0	0	0	0
0	0	0	0	0	0	0	0	0	0	0	0	0	0	0	0	0	0	0	0	0	0	0	0	0	0	0	0	0	0	0
0	0	0	0	0	0	0	0	0	0	0	0	0	0	0	0	0	0	0	0	0	0	0	0	0	0	0	0	0	0	0
0	0	0	0	0	0	0	0	0	0	0	0	0	0	0	0	0	0	0	0	0	0	0	0	0	0	0	0	0	0	0
0	0	0	0	0	0	0	0	0	0	0	0	0	0	0	0	0	0	0	0	0	0	0	0	0	0	0	0	0	0	0
0	0	0	0	0	0	0	0	0	0	0	0	0	0	0	0	0	0	0	0	0	0	0	0	0	0	0	0	0	0	0
0	0	0	0	0	0	0	0	0	0	0	0	0	0	0	0	0	0	0	0	0	0	0	0	0	0	0	0	0	0	0
0	0	0	0	0	0	0	0	0	0	0	0	0	0	0	0	0	0	0	0	0	0	0	0	0	0	0	0	0	0	0
0	0	0	0	0	0	0	0	0	0	0	0	0	0	0	0	0	0	0	0	0	0	0	0	0	0	0	0	0	0	0
0	0	0	0	0	0	0	0	0	0	0	0	0	0	0	0	0	0	0	0	0	0	0	0	0	0	0	0	0	0	0
0	0	0	0	0	0	0	0	0	0	0	0	0	0	0	0	0	0	0	0	0	0	0	0	0	0	0	0	0	0	0
0	0	0	0	0	0	0	0	0	0	0	0	0	0	0	0	0	0	0	0	0	0	0	0	0	0	0	0	0	0	0
0	0	0	0	0	0	0	0	0	0	0	0	0	0	0	0	0	0	0	0	0	0	0	0	0	0	0	0	0	0	0
0	0	0	0	0	0	0	0	0	0	0	0	0	0	0	0	0	0	0	0	0	0	0	0	0	0	0	0	0	0	0
0	0	0	0	0	0	0	0	0	0	0	0	0	0	0	0	0	0	0	0	0	0	0	0	0	0	0	0	0	0	0
0	0	0	0	0	0	0	0	0	0	0	0	0	0	0	0	0	0	0	0	0	0	0	0	0	0	0	0	0	0	0
0	0	0	0	0	0	0	0	0	0	0	0	0	0	0	0	0	0	0	0	0	0	0	0	0	0	0	0	0	0	0
0	0	0	0	0	0	0	0	0	0	0	0	0	0	0	0	0	0	0	0	0	0	0	0	0	0	0	0	0	0	0
0	0	0	0	0	0	0	0	0	0	0	0	0	0	0	0	0	0	0	0	0	0	0	0	0	0	0	0	0	0	0
0	0	0	0	0	0	0	0	0	0	0	0	0	0	0	0	0	0	0	0	0	0	0	0	0	0	0	0	0	0	0
0	0	0	0	0	0	0	0	0	0	0	0	0	0	0	0	0	0	0	0	0	0	0	0	0	0	0	0	0	0	0
0	0	0	0	0	0	0	0	0	0	0	0	0	0	0	0	0	0	0	0	0	0	0	0	0	0	0	0	0	0	0
0	0	0	0	0	0	0	0	0	0	0	0	0	0	0	0	0	0	0	0	0	0	0	0	0	0	0	0	0	0	0
0	0	0	0	0	0	0	0	0	0	0	0	0	0	0	0	0	0	0	0	0	0	0	0	0	0	0	0	0	0	0
0	0	0	0	0	0	0	0	0	0	0	0	0	0	0	0	0	0	0	0	0	0	0	0	0	0	0	0	0	0	0
0	0	0	0	0	0	0	0	0	0	0	0	0	0	0	0	0	0	0	0	0	0	0	0	0	0	0	0	0	0	0
0	0	0	0	0	0	0	0	0	0	0	0	0	0	0	0	0	0	0	0	0	0	0	0	0	0	0	0	0	0	0
0	0	0	0	0	0	0	0	0	0	0	0	0	0	0	0	0	0	0	0	0	0	0	0	0	0	0	0	0	0	0
0	0	0	0	0	0	0	0	0	0	0	0	0	0	0	0	0	0	0	0	0	0	0	0	0	0	0	0	0	0	0
0	0	0	0	0	0	0	0	0	0	0	0	0	0	0	0	0	0	0	0	0	0	0	0	0	0	0	0	0	0	0
0	0	0	0	0	0	0	0	0	0	0	0	0	0	0	0	0	0	0	0	0	0	0	0	0	0	0	0	0	0	0
0	0	0	0	0	0	0	0	0	0	0	0	0	0	0	0	0	0	0	0	0	0	0	0	0	0	0	0	0	0	0
0	0	0	0	0	0	0	0	0	0	0	0	0	0	0	0	0	0	0	0	0	0	0	0	0	0	0	0	0	0	0
0	0	0	0	0	0	0	0	0	0	0	0	0	0	0	0	0	0	0	0	0	0	0	0	0	0	0	0	0	0	0
0	0	0	0	0	0	0	0	0	0	0	0	0	0	0	0	0	0	0	0	0	0	0	0	0	0	0	0	0	0	0
0	0	0	0	0	0	0	0	0	0	0	0	0	0	0	0	0	0	0	0	0	0	0	0	0	0	0	0	0	0	0
0	0	0	0	0	0	0	0	0	0	0	0	0	0	0	0	0	0	0	0	0	0	0	0	0	0	0	0	0	0	0
0	0	0	0	0	0	0	0	0	0	0	0	0	0	0	0	0	0	0	0	0	0	0	0	0	0	0	0	0	0	0
0	0	0	0	0	0	0	0	0	0	0	0	0	0	0	0	0	0	0	0	0	0	0	0	0	0	0	0	0	0	0
0	0	0	0	0	0	0	0	0	0	0	0	0	0	0	0	0	0	0	0	0	0	0	0	0	0	0	0	0	0	0
0	0	0	0	0	0	0	0	0	0	0	0	0	0	0	0	0	0	0	0	0	0	0	0	0	0	0	0	0	0	0
0	0	0	0	0	0	0	0	0	0	0	0	0	0	0	0	0	0	0	0	0	0	0	0	0	0	0	0	0	0	0
0	0	0	0	0	0	0	0	0	0	0	0	0	0	0	0	0	0	0	0	0	0	0	0	0	0	0	0	0	0	0
0	0	0	0	0	0	0	0	0	0	0	0	0	0	0	0	0	0	0	0	0	0	0	0	0	0	0	0	0	0	0
0	0	0	0	0	0	0	0	0	0	0	0	0	0	0	0	0	0	0	0	0	0	0	0	0	0	0	0	0	0	0
0	0	0	0	0	0	0	0	0	0	0	0	0	0	0	0	0	0	0	0	0	0	0	0	0	0	0	0	0	0	0
0	0	0	0	0	0	0	0	0	0	0	0	0	0	0	0	0	0	0	0	0	0	0	0	0	0	0	0	0	0	0
0	0	0	0	0	0	0	0	0	0	0	0	0	0	0	0	0	0	0	0	0	0	0	0	0	0	0	0	0	0	0
0	0	0	0	0	0	0	0	0	0	0	0	0	0	0	0	0	0	0	0	0	0	0	0	0	0	0	0	0	0	0
0	0	0	0	0	0	0	0	0	0	0	0	0	0	0	0	0	0	0	0	0	0	0	0	0	0	0	0	0	0	0
0	0	0	0	0	0	0	0	0	0	0	0	0	0	0	0	0	0	0	0	0	0	0	0	0	0	0	0	0	0	0
0	0	0	0	0	0	0	0	0	0	0	0	0	0	0	0	0	0	0	0	0	0	0	0	0	0	0	0	0	0	0
0	0	0	0	0	0	0	0	0	0	0	0	0	0	0	0	0	0	0	0	0	0	0	0	0	0	0	0	0	0	0
0	0	0	0	0	0	0	0	0	0	0	0	0	0	0	0	0	0	0	0	0	0	0	0	0	0	0	0	0	0	0
0	0	0	0	0	0	0	0	0	0	0	0	0	0	0	0	0	0	0	0	0	0	0	0	0	0	0	0	0	0	0
0	0	0	0	0	0	0	0	0	0	0	0	0	0	0	0	0	0	0	0	0	0	0	0	0	0	0	0	0	0	0
0	0	0	0	0	0	0	0	0	0	0	0	0	0	0	0	0	0	0	0	0	0	0	0	0	0	0	0	0	0	0
0	0	0	0	0	0	0	0	0	0	0	0	0	0	0	0	0	0	0	0	0	0	0	0	0	0	0	0	0	0	0
0	0	0	0	0	0	0	0	0	0	0	0	0	0	0	0	0	0	0	0	0	0	0	0	0	0	0	0	0	0	0
0	0	0	0	0	0	0	0	0	0	0	0	0	0	0	0	0	0	0	0	0	0	0	0	0	0	0	0	0	0	0
0	0	0	0	0	0	0	0	0	0	0	0	0	0	0	0	0	0	0	0	0	0	0	0	0	0	0	0	0	0	0
0	0	0	0	0	0	0	0	0	0	0	0	0	0	0	0	0	0	0	0	0	0	0	0	0	0	0	0	0	0	0
0	0	0	0	0	0	0	0	0	0	0	0	0	0	0	0	0	0	0	0	0	0	0	0	0	0	0	0	0	0	0
0	0	0	0	0	0	0	0	0	0	0	0	0	0	0	0	0	0	0	0	0	0	0	0	0	0	0	0	0	0	0
0	0	0	0	0	0	0	0	0	0	0	0	0	0	0	0	0	0	0	0	0	0	0	0	0	0	0	0	0	0	0
0	0	0	0	0	0	0	0	0	0	0	0	0	0	0	0	0	0	0	0	0	0	0	0	0	0	0	0	0	0	0
0	0	0	0	0	0	0	0	0	0	0	0	0	0	0	0	0	0	0	0	0	0	0	0	0	0	0	0	0	0	0
0	0	0	0	0	0	0	0	0	0	0	0	0	0	0	0	0	0	0	0	0	0	0	0	0	0	0	0	0	0	0
0	0	0	0	0	0	0	0	0	0	0	0	0	0	0	0	0	0	0	0	0	0	0	0	0	0	0	0	0	0	0
0	0	0	0	0	0	0	0	0	0	0	0	0	0	0	0	0	0	0	0	0	0	0	0	0	0	0	0	0	0	0
0	0	0	0	0	0	0	0	0	0	0	0	0	0	0	0	0	0	0	0	0	0	0	0	0	0	0	0	0	0	0
0	0	0	0	0	0	0	0	0	0	0	0	0	0	0	0	0	0	0	0	0	0	0	0	0	0	0	0	0	0	0
0	0	0	0	0	0	0	0	0	0	0	0	0	0	0	0	0	0	0	0	0	0	0	0	0	0	0	0	0	0	0
0	0	0	0	0	0	0	0	0	0	0	0	0	0	0	0	0	0	0	0	0	0	0	0	0	0	0	0	0	0	0
0	0	0	0	0	0	0	0	0	0	0	0	0	0	0	0	0	0	0	0	0	0	0	0	0	0	0	0	0	0	0
0	0	0	0	0	0	0	0	0	0	0	0	0	0	0	0	0	0	0	0	0	0	0	0	0	0	0	0	0	0	0
0	0	0	0	0	0	0	0	0	0	0	0	0	0	0	0	0	0	0	0	0	0	0	0	0	0	0	0	0	0	0
0	0	0	0	0	0	0	0	0	0	0	0	0	0	0	0	0	0	0	0	0	0	0	0	0	0	0	0	0	0	0
0	0	0	0	0	0	0	0	0	0	0	0	0	0	0	0	0	0	0	0	0	0	0	0	0	0	0	0	0	0	0
0	0	0	0	0	0	0	0	0	0	0	0	0	0	0	0	0	0	0	0	0	0	0	0	0	0	0	0	0	0	0
0	0	0	0	0	0	0	0	0	0	0	0	0	0	0	0	0	0	0	0	0	0	0	0	0	0	0	0	0	0	0
0	0	0	0	0	0	0	0	0	0	0	0	0	0	0	0	0	0	0	0	0	0	0	0	0	0	0	0	0	0	0
0	0	0	0	0	0	0	0	0	0	0	0	0	0	0	0	0	0	0	0	0	0	0	0	0	0	0	0	0	0	0
0	0	0	0	0	0	0	0	0	0	0	0	0	0	0	0	0	0	0	0	0	0	0	0	0	0	0	0	0	0	0
0	0	0	0	0	0	0	0	0	0	0	0	0	0	0	0	0	0	0	0	0	0	0	0	0	0	0	0	0	0	0
0	0	0	0	0	0	0	0	0	0	0	0	0	0	0	0	0	0	0	0	0	0	0	0	0	0	0	0	0	0	0
0	0	0	0	0	0	0	0	0	0	0	0	0	0	0	0	0	0	0	0	0	0	0	0	0	0	0	0	0	0	0
0	0	0	0	0	0	0	0	0	0	0	0	0	0	0	0	0	0	0	0	0	0	0	0	0	0	0	0	0	0	0
0	0	0	0	0	0	0	0	0	0	0	0	0	0	0	0	0	0	0	0	0	0	0	0	0	0	0	0	0	0	0
0	0	0	0	0	0	0	0	0	0	0	0	0	0	0	0	0	0	0	0	0	0	0	0	0	0	0	0	0	0	0
0	0	0	0	0	0	0	0	0	0	0	0	0	0	0	0	0	0	0	0	0	0	0	0	0	0	0	0	0	0	0
0	0	0	0	0	0	0	0	0	0	0	0	0	0	0	0	0	0	0	0	0	0	0	0	0	0	0	0	0	0	0
0	0	0	0	0	0	0	0	0	0	0	0	0	0	0	0	0	0	0	0	0	0	0	0	0	0	0	0	0	0	0
0	0	0	0	0	0	0	0	0	0	0	0	0	0	0	0	0	0	0	0	0	0	0	0	0	0	0	0	0	0	0
0	0	0	0	0	0	0	0	0	0	0	0	0	0	0	0	0	0	0	0	0	0	0	0	0	0	0	0	0	0	0
0	0	0	0	0	0	0	0	0	0	0	0	0	0	0	0	0	0	0	0	0	0	0	0	0	0	0	0	0	0	0
0	0	0	0	0	0	0	0	0	0	0	0	0	0	0	0	0	0	0	0	0	0	0	0	0	0	0	0	0	0	0
0	0	0	0	0	0	0	0	0	0	0	0	0	0	0	0	0	0	0	0	0	0	0	0	0	0	0	0	0	0	0
0	0	0	0	0	0	0	0	0	0	0	0	0	0	0	0	0	0	0	0	0	0	0	0	0	0	0	0	0	0	0
0	0	0	0	0	0	0	0	0	0	0	0	0	0	0	0	0	0	0	0	0	0	0	0	0	0	0	0	0	0	0
0	0	0	0	0	0	0	0	0	0	0	0	0	0	0	0	0	0	0	0	0	0	0	0	0	0	0	0	0	0	0
0	0	0	0	0	0	0	0	0	0	0	0	0	0	0	0	0	0	0	0	0	0	0	0	0	0	0	0	0	0	0
0	0	0	0	0	0	0	0	0	0	0	0	0	0	0	0	0	0	0	0	0	0	0	0	0	0	0	0	0	0	0
0	0	0	0	0	0	0	0	0	0	0	0	0	0	0	0	0	0	0	0	0	0	0	0	0	0	0	0	0	0	0
0	0	0	0	0	0	0	0	0	0	0	0	0	0	0	0	0	0	0	0	0	0	0	0	0	0	0	0	0	0	0
0	0	0	0	0	0	0	0	0	0	0	0	0	0	0	0	0	0	0	0	0	0	0	0	0	0	0	0	0	0	0
0	0	0	0	0	0	0	0	0	0	0	0	0	0	0	0	0	0	0	0	0	0	0	0	0	0	0	0	0	0	0
0	0	0	0	0	0	0	0	0	0	0	0	0	0	0	0	0	0	0	0	0	0	0	0	0	0	0	0	0	0	0
0	0	0	0	0	0	0	0	0	0	0	0	0	0	0	0	0	0	0	0	0	0	0	0	0	0	0	0	0	0	0
0	0	0	0	0	0	0	0	0	0	0	0	0	0	0	0	0	0	0	0	0	0	0	0	0	0	0	0	0	0	0
0	0	0	0	0	0	0	0	0	0	0	0	0	0	0	0	0	0	0	0	0	0	0	0	0	0	0	0	0	0	0
0	0	0	0	0	0	0	0	0	0	0	0	0	0	0	0	0	0	0	0	0	0	0	0	0	0	0	0	0	0	0
0	0	0	0	0	0	0	0	0	0	0	0	0	0	0	0	0	0	0	0	0	0	0	0	0	0	0	0	0	0	0
0	0	0	0	0	0	0	0	0	0	0	0	0	0	0	0	0	0	0	0	0	0	0	0	0	0	0	0	0	0	0
0	0	0	0	0	0	0	0	0	0	0	0	0	0	0	0	0	0	0	0	0	0	0	0	0	0	0	0	0	0	0
0	0	0	0	0	0	0	0	0	0	0	0	0	0	0	0	0	0	0	0	0	0	0	0	0	0	0	0	0	0	0
0	0	0	0	0	0	0	0	0	0	0	0	0	0	0	0	0	0	0	0	0	0	0	0	0	0	0	0	0	0	0
0	0	0	0	0	0	0	0	0	0	0	0	0	0	0	0	0	0	0	0	0	0	0	0	0	0	0	0	0	0	0
0	0	0	0	0	0	0	0	0	0	0	0	0	0	0	0	0	0	0	0	0	0	0	0	0	0	0	0	0	0	0
0	0	0	0	0	0	0	0	0	0	0	0	0	0	0	0	0	0	0	0	0	0	0	0	0	0	0	0	0	0	0
0	0	0	0	0	0	0	0	0	0	0	0	0	0	0	0	0	0	0	0	0	0	0	0	0	0	0	0	0	0	0
0	0	0	0	0	0	0	0	0	0	0	0	0	0	0	0	0	0	0	0	0	0	0	0	0	0	0	0	0	0	0
0	0	0	0	0	0	0	0	0	0	0	0	0	0	0	0	0	0	0	0	0	0	0	0	0	0	0	0	0	0	0
0	0	0	0	0	0	0	0	0	0	0	0	0	0	0	0	0	0	0	0	0	0	0	0	0	0	0	0	0	0	0
0	0	0	0	0	0	0	0	0	0	0	0	0	0	0	0	0	0	0	0	0	0	0	0	0	0	0	0	0	0	0
0	0	0	0	0	0	0	0	0	0	0	0	0	0	0	0	0	0	0	0	0	0	0	0	0	0	0	0	0	0	0
0	0	0	0	0	0	0	0	0	0	0	0	0	0	0	0	0	0	0	0	0	0	0	0	0	0	0	0	0	0	0
0	0	0	0	0	0	0	0	0	0	0	0	0	0	0	0	0	0	0	0	0	0	0	0	0	0	0	0	0	0	0
0	0	0	0	0	0	0	0	0	0	0	0	0	0	0	0	0	0	0	0	0	0	0	0	0	0	0	0	0	0	0
0	0	0	0	0	0	0	0	0	0	0	0	0	0	0	0	0	0	0	0	0	0	0	0	0	0	0	0	0	0	0
0	0	0	0	0	0	0	0	0	0	0	0	0	0	0	0	0	0	0	0	0	0	0	0	0	0	0	0	0	0	0
0	0	0	0	0	0	0	0	0	0	0	0	0	0	0	0	0	0	0	0	0	0	0	0	0	0	0	0	0	0	0
0	0	0	0	0	0	0	0	0	0	0	0	0	0	0	0	0	0	0	0	0	0	0	0	0	0	0	0	0	0	0
0	0	0	0	0	0	0	0	0	0	0	0	0	0	0	0	0	0	0	0	0	0	0	0	0	0	0	0	0	0	0
0	0	0	0	0	0	0	0	0	0	0	0	0	0	0	0	0	0	0	0	0	0	0	0	0	0	0	0	0	0	0
0	0	0	0	0	0	0	0	0	0	0	0	0	0	0	0	0	0	0	0	0	0	0	0	0	0	0	0	0	0	0
0	0	0	0	0	0	0	0	0	0	0	0	0	0	0	0	0	0	0	0	0	0	0	0	0	0	0	0	0	0	0
0	0	0	0	0	0	0	0	0	0	0	0	0	0	0	0	0	0	0	0	0	0	0	0	0	0	0	0	0	0	0
0	0	0	0	0	0	0	0	0	0	0	0	0	0	0	0	0	0	0	0	0	0	0	0	0	0	0	0	0	0	0
0	0	0	0	0	0	0	0	0	0	0	0	0	0	0	0	0	0	0	0	0	0	0	0	0	0	0	0	0	0	0
0	0	0	0	0	0	0	0	0	0	0	0	0	0	0	0	0	0	0	0	0	0	0	0	0	0	0	0	0	0	0
0	0	0	0	0	0	0	0	0	0	0	0	0	0	0	0	0	0	0	0	0	0	0	0	0	0	0	0	0	0	0
0	0	0	0	0	0	0	0	0	0	0	0	0	0	0	0	0	0	0	0	0	0	0	0	0	0	0	0	0	0	0
0	0	0	0	0	0	0	0	0	0	0	0	0	0	0	0	0	0	0	0	0	0	0	0	0	0	0	0	0	0	0
0	0	0	0	0	0	0	0	0	0	0	0	0	0	0	0	0	0	0	0	0	0	0	0	0	0	0	0	0	0	0
0	0	0	0	0	0	0	0	0	0	0	0	0	0	0	0	0	0	0	0	0	0	0	0	0	0	0	0	0	0	0
0	0	0	0	0	0	0	0	0	0	0	0	0	0	0	0	0	0	0	0	0	0	0	0	0	0	0	0	0	0	0
0	0	0	0	0	0	0	0	0	0	0	0	0	0	0	0	0	0	0	0	0	0	0	0	0	0	0	0	0	0	0
0	0	0	0	0	0	0	0	0	0	0	0	0	0	0	0	0	0	0	0	0	0	0	0	0	0	0	0	0	0	0
0	0	0	0	0	0	0	0	0	0	0	0	0	0	0	0	0	0	0	0	0	0	0	0	0	0	0	0	0	0	0
0	0	0	0	0	0	0	0	0	0	0	0	0	0	0	0	0	0	0	0	0	0	0	0	0	0	0	0	0	0	0
0	0	0	0	0	0	0	0	0	0	0	0	0	0	0	0	0	0	0	0	0	0	0	0	0	0	0	0	0	0	0
0	0	0	0	0	0	0	0	0	0	0	0	0	0	0	0	0	0	0	0	0	0	0	0	0	0	0	0	0	0	0
0	0	0	0	0	0	0	0	0	0	0	0	0	0	0	0	0	0	0	0	0	0	0	0	0	0	0	0	0	0	0
0	0	0	0	0	0	0	0	0	0	0	0	0	0	0	0	0	0	0	0	0	0	0	0	0	0	0	0	0	0	0
0	0	0	0	0	0	0	0	0	0	0	0	0	0	0	0	0	0	0	0	0	0	0	0	0	0	0	0	0	0	0
0	0	0	0	0	0	0	0	0	0	0	0	0	0	0	0	0	0	0	0	0	0	0	0	0	0	0	0	0	0	0
0	0	0	0	0	0	0	0	0	0	0	0	0	0	0	0	0	0	0	0	0	0	0	0	0	0	0	0	0	0	0
0	0	0	0	0	0	0	0	0	0	0	0	0	0	0	0	0	0	0	0	0	0	0	0	0	0	0	0	0	0	0
0	0	0	0	0	0	0	0	0	0	0	0	0	0	0	0	0	0	0	0	0	0	0	0	0	0	0	0	0	0	0
0	0	0	0	0	0	0	0	0	0	0	0	0	0	0	0	0	0	0	0	0	0	0	0	0	0	0	0	0	0	0
0	0	0	0	0	0	0	0	0	0	0	0	0	0	0	0	0	0	0	0	0	0	0	0	0	0	0	0	0	0	0
0	0	0	0	0	0	0	0	0	0	0	0	0	0	0	0	0	0	0	0	0	0	0	0	0	0	0	0	0	0	0
0	0	0	0	0	0	0	0	0	0	0	0	0	0	0	0	0	0	0	0	0	0	0	0	0	0	0	0	0	0	0
0	0	0	0	0	0	0	0	0	0	0	0	0	0	0	0	0	0	0	0	0	0	0	0	0	0	0	0	0	0	0
0	0	0	0	0	0	0	0	0	0	0	0	0	0	0	0	0	0	0	0	0	0	0	0	0	0	0	0	0	0	0
0	0	0	0	0	0	0	0	0	0	0	0	0	0	0	0	0	0	0	0	0	0	0	0	0	0	0	0	0	0	0
0	0	0	0	0	0	0	0	0	0	0	0	0	0	0	0	0	0	0	0	0	0	0	0	0	0	0	0	0	0	0
0	0	0	0	0	0	0	0	0	0	0	0	0	0	0	0	0	0	0	0	0	0	0	0	0	0	0	0	0	0	0
0	0	0	0	0	0	0	0	0	0	0	0	0	0	0	0	0	0	0	0	0	0	0	0	0	0	0	0	0	0	0
0	0	0	0	0	0	0	0	0	0	0	0	0	0	0	0	0	0	0	0	0	0	0	0	0	0	0	0	0	0	0
0	0	0	0	0	0	0	0	0	0	0	0	0	0	0	0	0	0	0	0	0	0	0	0	0	0	0	0	0	0	0
0	0	0	0	0	0	0	0	0	0	0	0	0	0	0	0	0	0	0	0	0	0	0	0	0	0	0	0	0	0	0
0	0	0	0	0	0	0	0	0	0	0	0	0	0	0	0	0	0	0	0	0	0	0	0	0	0	0	0	0	0	0
0	0	0	0	0	0	0	0	0	0	0	0	0	0	0	0	0	0	0	0	0	0	0	0	0	0	0	0	0	0	0
0	0	0	0	0	0	0	0	0	0	0	0	0	0	0	0	0	0	0	0	0	0	0	0	0	0	0	0	0	0	0
0	0	0	0	0	0	0	0	0	0	0	0	0	0	0	0	0	0	0	0	0	0	0	0	0	0	0	0	0	0	0
0	0	0	0	0	0	0	0	0	0	0	0	0	0	0	0	0	0	0	0	0	0	0	0	0	0	0	0	0	0	0
0	0	0	0	0	0	0	0	0	0	0	0	0	0	0	0	0	0	0	0	0	0	0	0	0	0	0	0	0	0	0
0	0	0	0	0	0	0	0	0	0	0	0	0	0	0	0	0	0	0	0	0	0	0	0	0	0	0	0	0	0	0
0	0	0	0	0	0	0	0	0	0	0	0	0	0	0	0	0	0	0	0	0	0	0	0	0	0	0	0	0	0	0
0	0	0	0	0	0	0	0	0	0	0	0	0	0	0	0	0	0	0	0	0	0	0	0	0	0	0	0	0	0	0
0	0	0	0	0	0	0	0	0	0	0	0	0	0	0	0	0	0	0	0	0	0	0	0	0	0	0	0	0	0	0
0	0	0	0	0	0	0	0	0	0	0	0	0	0	0	0	0	0	0	0	0	0	0	0	0	0	0	0	0	0	0
0	0	0	0	0	0	0	0	0	0	0	0	0	0	0	0	0	0	0	0	0	0	0	0	0	0	0	0	0	0	0
0	0	0	0	0	0	0	0	0	0	0	0	0	0	0	0	0	0	0	0	0	0	0	0	0	0	0	0	0	0	0
0	0	0	0	0	0	0	0	0	0	0	0	0	0	0	0	0	0	0	0	0	0	0	0	0	0	0	0	0	0	0
0	0	0	0	0	0	0	0	0	0	0	0	0	0	0	0	0	0	0	0	0	0	0	0	0	0	0	0	0	0	0
0	0	0	0	0	0	0	0	0	0	0	0	0	0	0	0	0	0	0	0	0	0	0	0	0	0	0	0	0	0	0
0	0	0	0	0	0	0	0	0	0	0	0	0	0	0	0	0	0	0	0	0	0	0	0	0	0	0	0	0	0	0
0	0	0	0	0	0	0	0	0	0	0	0	0	0	0	0	0	0	0	0	0	0	0	0	0	0	0	0	0	0	0
0	0	0	0	0	0	0	0	0	0	0	0	0	0	0	0	0	0	0	0	0	0	0	0	0	0	0	0	0	0	0
0	0	0	0	0	0	0	0	0	0	0	0	0	0	0	0	0	0	0	0	0	0	0	0	0	0	0	0	0	0	0
0	0	0	0	0	0	0	0	0	0	0	0	0	0	0	0	0	0	0	0	0	0	0	0	0	0	0	0	0	0	0
0	0	0	0	0	0	0	0	0	0	0	0	0	0	0	0	0	0	0	0	0	0	0	0	0	0	0	0	0	0	0
0	0	0	0	0	0	0	0	0	0	0	0	0	0	0	0	0	0	0	0	0	0	0	0	0	0	0	0	0	0	0
0	0	0	0	0	0	0	0	0	0	0	0	0	0	0	0	0	0	0	0	0	0	0	0	0	0	0	0	0	0	0
0	0	0	0	0	0	0	0	0	0	0	0	0	0	0	0	0	0	0	0	0	0	0	0	0	0	0	0	0	0	0
0	0	0	0	0	0	0	0	0	0	0	0	0	0	0	0	0	0	0	0	0	0	0	0	0	0	0	0	0	0	0
0	0	0	0	0	0	0	0	0	0	0	0	0	0	0	0	0	0	0	0	0	0	0	0	0	0	0	0	0	0	0
0	0	0	0	0	0	0	0	0	0	0	0	0	0	0	0	0	0	0	0	0	0	0	0	0	0	0	0	0	0	0
0	0	0	0	0	0	0	0	0	0	0	0	0	0	0	0	0	0	0	0	0	0	0	0	0	0	0	0	0	0	0
0	0	0	0	0	0	0	0	0	0	0	0	0	0	0	0	0	0	0	0	0	0	0	0	0	0	0	0	0	0	0
0	0	0	0	0	0	0	0	0	0	0	0	0	0	0	0	0	0	0	0	0	0	0	0	0	0	0	0	0	0	0
0	0	0	0	0	0	0	0	0	0	0	0	0	0	0	0	0	0	0	0	0	0	0	0	0	0	0	0	0	0	0
0	0	0	0	0	0	0	0	0	0	0	0	0	0	0	0	0	0	0	0	0	0	0	0	0	0	0	0	0	0	0
0	0	0	0	0	0	0	0	0	0	0	0	0	0	0	0	0	0	0	0	0	0	0	0	0	0	0	0	0	0	0
0	0	0	0	0	0	0	0	0	0	0	0	0	0	0	0	0	0	0	0	0	0	0	0	0	0	0	0	0	0	0
0	0	0	0	0	0	0	0	0	0	0	0	0	0	0	0	0	0	0	0	0	0	0	0	0	0	0	0	0	0	0
0	0	0	0	0	0	0	0	0	0	0	0	0	0	0	0	0	0	0	0	0	0	0	0	0	0	0	0	0	0	0
0	0	0	0	0	0	0	0	0	0	0	0	0	0	0	0	0	0	0	0	0	0	0	0	0	0	0	0	0	0	0
0	0	0	0	0	0	0	0	0	0	0	0	0	0	0	0	0	0	0	0	0	0	0	0	0	0	0	0	0	0	0
0	0	0	0	0	0	0	0	0	0	0	0	0	0	0	0	0	0	0	0	0	0	0	0	0	0	0	0	0	0	0
0	0	0	0	0	0	0	0	0	0	0	0	0	0	0	0	0	0	0	0	0	0	0	0	0	0	0	0	0	0	0
0	0	0	0	0	0	0	0	0	0	0	0	0	0	0	0	0	0	0	0	0	0	0	0	0	0	0	0	0	0	0
0	0	0	0	0	0	0	0	0	0	0	0	0	0	0	0	0	0	0	0	0	0	0	0	0	0	0	0	0	0	0
0	0	0	0	0	0	0	0	0	0	0	0	0	0	0	0	0	0	0	0	0	0	0	0	0	0	0	0	0	0	0
0	0	0	0	0	0	0	0	0	0	0	0	0	0	0	0	0	0	0	0	0	0	0	0	0	0	0	0	0	0	0
0	0	0	0	0	0	0	0	0	0	0	0	0	0	0	0	0	0	0	0	0	0	0	0	0	0	0	0	0	0	0
0	0	0	0	0	0	0	0	0	0	0	0	0	0	0	0	0	0	0	0	0	0	0	0	0	0	0	0	0	0	0
0	0	0	0	0	0	0	0	0	0	0	0	0	0	0	0	0	0	0	0	0	0	0	0	0	0	0	0	0	0	0
0	0	0	0	0	0	0	0	0	0	0	0	0	0	0	0	0	0	0	0	0	0	0	0	0	0	0	0	0	0	0
0	0	0	0	0	0	0	0	0	0	0	0	0	0	0	0	0	0	0	0	0	0	0	0	0	0	0	0	0	0	0
0	0	0	0	0	0	0	0	0	0	0	0	0	0	0	0	0	0	0	0	0	0	0	0	0	0	0	0	0	0	0
0	0	0	0	0	0	0	0	0	0	0	0	0	0	0	0	0	0	0	0	0	0	0	0	0	0	0	0	0	0	0
0	0	0	0	0	0	0	0	0	0	0	0	0	0	0	0	0	0	0	0	0	0	0	0	0	0	0	0	0	0	0
0	0	0	0	0	0	0	0	0	0	0	0	0	0	0	0	0	0	0	0	0	0	0	0	0	0	0	0	0	0	0
0	0	0	0	0	0	0	0	0	0	0	0	0	0	0	0	0	0	0	0	0	0	0	0	0	0	0	0	0	0	0
0	0	0	0	0	0	0	0	0	0	0	0	0	0	0	0	0	0	0	0	0	0	0	0	0	0	0	0	0	0	0
0	0	0	0	0	0	0	0	0	0	0	0	0	0	0	0	0	0	0	0	0	0	0	0	0	0	0	0	0	0	0
0	0	0	0	0	0	0	0	0	0	0	0	0	0	0	0	0	0	0	0	0	0	0	0	0	0	0	0	0	0	0
0	0	0	0	0	0	0	0	0	0	0	0	0	0	0	0	0	0	0	0	0	0	0	0	0	0	0	0	0	0	0
0	0	0	0	0	0	0	0	0	0	0	0	0	0	0	0	0	0	0	0	0	0	0	0	0	0	0	0	0	0	0
0	0	0	0	0	0	0	0	0	0	0	0	0	0	0	0	0	0	0	0	0	0	0	0	0	0	0	0	0	0	0
0	0	0	0	0	0	0	0	0	0	0	0	0	0	0	0	0	0	0	0	0	0	0	0	0	0	0	0	0	0	0
0	0	0	0	0	0	0	0	0	0	0	0	0	0	0	0	0	0	0	0	0	0	0	0	0	0	0	0	0	0	0
0	0	0	0	0	0	0	0	0	0	0	0	0	0	0	0	0	0	0	0	0	0	0	0	0	0	0	0	0	0	0
0	0	0	0	0	0	0	0	0	0	0	0	0	0	0	0	0	0	0	0	0	0	0	0	0	0	0	0	0	0	0
0	0	0	0	0	0	0	0	0	0	0	0	0	0	0	0	0	0	0	0	0	0	0	0	0	0	0	0	0	0	0
0	0	0	0	0	0	0	0	0	0	0	0	0	0	0	0	0	0	0	0	0	0	0	0	0	0	0	0	0	0	0
0	0	0	0	0	0	0	0	0	0	0	0	0	0	0	0	0	0	0	0	0	0	0	0	0	0	0	0	0	0	0
0	0	0	0	0	0	0	0	0	0	0	0	0	0	0	0	0	0	0	0	0	0	0	0	0	0	0	0	0	0	0
0	0	0	0	0	0	0	0	0	0	0	0	0	0	0	0	0	0	0	0	0	0	0	0	0	0	0	0	0	0	0
0	0	0	0	0	0	0	0	0	0	0	0	0	0	0	0	0	0	0	0	0	0	0	0	0	0	0	0	0	0	0
0	0	0	0	0	0	0	0	0	0	0	0	0	0	0	0	0	0	0	0	0	0	0	0	0	0	0	0	0	0	0
0	0	0	0	0	0	0	0	0	0	0	0	0	0	0	0	0	0	0	0	0	0	0	0	0	0	0	0	0	0	0
0	0	0	0	0	0	0	0	0	0	0	0	0	0	0	0	0	0	0	0	0	0	0	0	0	0	0	0	0	0	0
0	0	0	0	0	0	0	0	0	0	0	0	0	0	0	0	0	0	0	0	0	0	0	0	0	0	0	0	0	0	0
0	0	0	0	0	0	0	0	0	0	0	0	0	0	0	0	0	0	0	0	0	0	0	0	0	0	0	0	0	0	0
0	0	0	0	0	0	0	0	0	0	0	0	0	0	0	0	0	0	0	0	0	0	0	0	0	0	0	0	0	0	0
0	0	0	0	0	0	0	0	0	0	0	0	0	0	0	0	0	0	0	0	0	0	0	0	0	0	0	0	0	0	0
0	0	0	0	0	0	0	0	0	0	0	0	0	0	0	0	0	0	0	0	0	0	0	0	0	0	0	0	0	0	0
0	0	0	0	0	0	0	0	0	0	0	0	0	0	0	0	0	0	0	0	0	0	0	0	0	0	0	0	0	0	0
0	0	0	0	0	0	0	0	0	0	0	0	0	0	0	0	0	0	0	0	0	0	0	0	0	0	0	0	0	0	0
0	0	0	0	0	0	0	0	0	0	0	0	0	0	0	0	0	0	0	0	0	0	0	0	0	0	0	0	0	0	0
0	0	0	0	0	0	0	0	0	0	0	0	0	0	0	0	0	0	0	0	0	0	0	0	0	0	0	0	0	0	0
0	0	0	0	0	0	0	0	0	0	0	0	0	0	0	0	0	0	0	0	0	0	0	0	0	0	0	0	0	0	0
0	0	0	0	0	0	0	0	0	0	0	0	0	0	0	0	0	0	0	0	0	0	0	0	0	0	0	0	0	0	0
0	0	0	0	0	0	0	0	0	0	0	0	0	0	0	0	0	0	0	0	0	0	0	0	0	0	0	0	0	0	0
0	0	0	0	0	0	0	0	0	0	0	0	0	0	0	0	0	0	0	0	0	0	0	0	0	0	0	0	0	0	0
0	0	0	0	0	0	0	0	0	0	0	0	0	0	0	0	0	0	0	0	0	0	0	0	0	0	0	0	0	0	0
0	0	0	0	0	0	0	0	0	0	0	0	0	0	0	0	0	0	0	0	0	0	0	0	0	0	0	0	0	0	0
0	0	0	0	0	0	0	0	0	0	0	0	0	0	0	0	0	0	0	0	0	0	0	0	0	0	0	0	0	0	0
0	0	0	0	0	0	0	0	0	0	0	0	0	0	0	0	0	0	0	0	0	0	0	0	0	0	0	0	0	0	0
0	0	0	0	0	0	0	0	0	0	0	0	0	0	0	0	0	0	0	0	0	0	0	0	0	0	0	0	0	0	0
0	0	0	0	0	0	0	0	0	0	0	0	0	0	0	0	0	0	0	0	0	0	0	0	0	0	0	0	0	0	0
0	0	0	0	0	0	0	0	0	0	0	0	0	0	0	0	0	0	0	0	0	0	0	0	0	0	0	0	0	0	0
0	0	0	0	0	0	0	0	0	0	0	0	0	0	0	0	0	0	0	0	0	0	0	0	0	0	0	0	0	0	0
0	0	0	0	0	0	0	0	0	0	0	0	0	0	0	0	0	0	0	0	0	0	0	0	0	0	0	0	0	0	0
0	0	0	0	0	0	0	0	0	0	0	0	0	0	0	0	0	0	0	0	0	0	0	0	0	0	0	0	0	0	0
0	0	0	0	0	0	0	0	0	0	0	0	0	0	0	0	0	0	0	0	0	0	0	0	0	0	0	0	0	0	0
0	0	0	0	0	0	0	0	0	0	0	0	0	0	0	0	0	0	0	0	0	0	0	0	0	0	0	0	0	0	0
0	0	0	0	0	0	0	0	0	0	0	0	0	0	0	0	0	0	0	0	0	0	0	0	0	0	0	0	0	0	0
0	0	0	0	0	0	0	0	0	0	0	0	0	0	0	0	0	0	0	0	0	0	0	0	0	0	0	0	0	0	0
0	0	0	0	0	0	0	0	0	0	0	0	0	0	0	0	0	0	0	0	0	0	0	0	0	0	0	0	0	0	0
0	0	0	0	0	0	0	0	0	0	0	0	0	0	0	0	0	0	0	0	0	0	0	0	0	0	0	0	0	0	0
0	0	0	0	0	0	0	0	0	0	0	0	0	0	0	0	0	0	0	0	0	0	0	0	0	0	0	0	0	0	0
0	0	0	0	0	0	0	0	0	0	0	0	0	0	0	0	0	0	0	0	0	0	0	0	0	0	0	0	0	0	0
0	0	0	0	0	0	0	0	0	0	0	0	0	0	0	0	0	0	0	0	0	0	0	0	0	0	0	0	0	0	0
0	0	0	0	0	0	0	0	0	0	0	0	0	0	0	0	0	0	0	0	0	0	0	0	0	0	0	0	0	0	0
0	0	0	0	0	0	0	0	0	0	0	0	0	0	0	0	0	0	0	0	0	0	0	0	0	0	0	0	0	0	0
0	0	0	0	0	0	0	0	0	0	0	0	0	0	0	0	0	0	0	0	0	0	0	0	0	0	0	0	0	0	0
0	0	0	0	0	0	0	0	0	0	0	0	0	0	0	0	0	0	0	0	0	0	0	0	0	0	0	0	0	0	0
0	0	0	0	0	0	0	0	0	0	0	0	0	0	0	0	0	0	0	0	0	0	0	0	0	0	0	0	0	0	0
0	0	0	0	0	0	0	0	0	0	0	0	0	0	0	0	0	0	0	0	0	0	0	0	0	0	0	0	0	0	0
0	0	0	0	0	0	0	0	0	0	0	0	0	0	0	0	0	0	0	0	0	0	0	0	0	0	0	0	0	0	0
0	0	0	0	0	0	0	0	0	0	0	0	0	0	0	0	0	0	0	0	0	0	0	0	0	0	0	0	0	0	0
0	0	0	0	0	0	0	0	0	0	0	0	0	0	0	0	0	0	0	0	0	0	0	0	0	0	0	0	0	0	0
0	0	0	0	0	0	0	0	0	0	0	0	0	0	0	0	0	0	0	0	0	0	0	0	0	0	0	0	0	0	0
0	0	0	0	0	0	0	0	0	0	0	0	0	0	0	0	0	0	0	0	0	0	0	0	0	0	0	0	0	0	0
0	0	0	0	0	0	0	0	0	0	0	0	0	0	0	0	0	0	0	0	0	0	0	0	0	0	0	0	0	0	0
0	0	0	0	0	0	0	0	0	0	0	0	0	0	0	0	0	0	0	0	0	0	0	0	0	0	0	0	0	0	0
0	0	0	0	0	0	0	0	0	0	0	0	0	0	0	0	0	0	0	0	0	0	0	0	0	0	0	0	0	0	0
0	0	0	0	0	0	0	0	0	0	0	0	0	0	0	0	0	0	0	0	0	0	0	0	0	0	0	0	0	0	0
0	0	0	0	0	0	0	0	0	0	0	0	0	0	0	0	0	0	0	0	0	0	0	0	0	0	0	0	0	0	0
0	0	0	0	0	0	0	0	0	0	0	0	0	0	0	0	0	0	0	0	0	0	0	0	0	0	0	0	0	0	0
0	0	0	0	0	0	0	0	0	0	0	0	0	0	0	0	0	0	0	0	0	0	0	0	0	0	0	0	0	0	0
0	0	0	0	0	0	0	0	0	0	0	0	0	0	0	0	0	0	0	0	0	0	0	0	0	0	0	0	0	0	0
0	0	0	0	0	0	0	0	0	0	0	0	0	0	0	0	0	0	0	0	0	0	0	0	0	0	0	0	0	0	0
0	0	0	0	0	0	0	0	0	0	0	0	0	0	0	0	0	0	0	0	0	0	0	0	0	0	0	0	0	0	0
0	0	0	0	0	0	0	0	0	0	0	0	0	0	0	0	0	0	0	0	0	0	0	0	0	0	0	0	0	0	0
0	0	0	0	0	0	0	0	0	0	0	0	0	0	0	0	0	0	0	0	0	0	0	0	0	0	0	0	0	0	0
0	0	0	0	0	0	0	0	0	0	0	0	0	0	0	0	0	0	0	0	0	0	0	0	0	0	0	0	0	0	0
0	0	0	0	0	0	0	0	0	0	0	0	0	0	0	0	0	0	0	0	0	0	0	0	0	0	0	0	0	0	0
0	0	0	0	0	0	0	0	0	0	0	0	0	0	0	0	0	0	0	0	0	0	0	0	0	0	0	0	0	0	0
0	0	0	0	0	0	0	0	0	0	0	0	0	0	0	0	0	0	0	0	0	0	0	0	0	0	0	0	0	0	0
0	0	0	0	0	0	0	0	0	0	0	0	0	0	0	0	0	0	0	0	0	0	0	0	0	0	0	0	0	0	0
0	0	0	0	0	0	0	0	0	0	0	0	0	0	0	0	0	0	0	0	0	0	0	0	0	0	0	0	0	0	0
0	0	0	0	0	0	0	0	0	0	0	0	0	0	0	0	0	0	0	0	0	0	0	0	0	0	0	0	0	0	0
0	0	0	0	0	0	0	0	0	0	0	0	0	0	0	0	0	0	0	0	0	0	0	0	0	0	0	0	0	0	0
0	0	0	0	0	0	0	0	0	0	0	0	0	0	0	0	0	0	0	0	0	0	0	0	0	0	0	0	0	0	0
0	0	0	0	0	0	0	0	0	0	0	0	0	0	0	0	0	0	0	0	0	0	0	0	0	0	0	0	0	0	0
0	0	0	0	0	0	0	0	0	0	0	0	0	0	0	0	0	0	0	0	0	0	0	0	0	0	0	0	0	0	0
0	0	0	0	0	0	0	0	0	0	0	0	0	0	0	0	0	0	0	0	0	0	0	0	0	0	0	0	0	0	0
0	0	0	0	0	0	0	0	0	0	0	0	0	0	0	0	0	0	0	0	0	0	0	0	0	0	0	0	0	0	0
0	0	0	0	0	0	0	0	0	0	0	0	0	0	0	0	0	0	0	0	0	0	0	0	0	0	0	0	0	0	0
0	0	0	0	0	0	0	0	0	0	0	0	0	0	0	0	0	0	0	0	0	0	0	0	0	0	0	0	0	0	0
0	0	0	0	0	0	0	0	0	0	0	0	0	0	0	0	0	0	0	0	0	0	0	0	0	0	0	0	0	0	0
0	0	0	0	0	0	0	0	0	0	0	0	0	0	0	0	0	0	0	0	0	0	0	0	0	0	0	0	0	0	0
0	0	0	0	0	0	0	0	0	0	0	0	0	0	0	0	0	0	0	0	0	0	0	0	0	0	0	0	0	0	0
0	0	0	0	0	0	0	0	0	0	0	0	0	0	0	0	0	0	0	0	0	0	0	0	0	0	0	0	0	0	0
0	0	0	0	0	0	0	0	0	0	0	0	0	0	0	0	0	0	0	0	0	0	0	0	0	0	0	0	0	0	0
0	0	0	0	0	0	0	0	0	0	0	0	0	0	0	0	0	0	0	0	0	0	0	0	0	0	0	0	0	0	0
0	0	0	0	0	0	0	0	0	0	0	0	0	0	0	0	0	0	0	0	0	0	0	0	0	0	0	0	0	0	0
0	0	0	0	0	0	0	0	0	0	0	0	0	0	0	0	0	0	0	0	0	0	0	0	0	0	0	0	0	0	0
0	0	0	0	0	0	0	0	0	0	0	0	0	0	0	0	0	0	0	0	0	0	0	0	0	0	0	0	0	0	0
0	0	0	0	0	0	0	0	0	0	0	0	0	0	0	0	0	0	0	0	0	0	0	0	0	0	0	0	0	0	0
0	0	0	0	0	0	0	0	0	0	0	0	0	0	0	0	0	0	0	0	0	0	0	0	0	0	0	0	0	0	0
0	0	0	0	0	0	0	0	0	0	0	0	0	0	0	0	0	0	0	0	0	0	0	0	0	0	0	0	0	0	0
0	0	0	0	0	0	0	0	0	0	0	0	0	0	0	0	0	0	0	0	0	0	0	0	0	0	0	0	0	0	0
0	0	0	0	0	0	0	0	0	0	0	0	0	0	0	0	0	0	0	0	0	0	0	0	0	0	0	0	0	0	0
0	0	0	0	0	0	0	0	0	0	0	0	0	0	0	0	0	0	0	0	0	0	0	0	0	0	0	0	0	0	0
0	0	0	0	0	0	0	0	0	0	0	0	0	0	0	0	0	0	0	0	0	0	0	0	0	0	0	0	0	0	0
0	0	0	0	0	0	0	0	0	0	0	0	0	0	0	0	0	0	0	0	0	0	0	0	0	0	0	0	0	0	0
0	0	0	0	0	0	0	0	0	0	0	0	0	0	0	0	0	0	0	0	0	0	0	0	0	0	0	0	0	0	0
0	0	0	0	0	0	0	0	0	0	0	0	0	0	0	0	0	0	0	0	0	0	0	0	0	0	0	0	0	0	0
0	0	0	0	0	0	0	0	0	0	0	0	0	0	0	0	0	0	0	0	0	0	0	0	0	0	0	0	0	0	0
0	0	0	0	0	0	0	0	0	0	0	0	0	0	0	0	0	0	0	0	0	0	0	0	0	0	0	0	0	0	0
0	0	0	0	0	0	0	0	0	0	0	0	0	0	0	0	0	0	0	0	0	0	0	0	0	0	0	0	0	0	0
0	0	0	0	0	0	0	0	0	0	0	0	0	0	0	0	0	0	0	0	0	0	0	0	0	0	0	0	0	0	0
0	0	0	0	0	0	0	0	0	0	0	0	0	0	0	0	0	0	0	0	0	0	0	0	0	0	0	0	0	0	0
0	0	0	0	0	0	0	0	0	0	0	0	0	0	0	0	0	0	0	0	0	0	0	0	0	0	0	0	0	0	0
0	0	0	0	0	0	0	0	0	0	0	0	0	0	0	0	0	0	0	0	0	0	0	0	0	0	0	0	0	0	0
0	0	0	0	0	0	0	0	0	0	0	0	0	0	0	0	0	0	0	0	0	0	0	0	0	0	0	0	0	0	0
0	0	0	0	0	0	0	0	0	0	0	0	0	0	0	0	0	0	0	0	0	0	0	0	0	0	0	0	0	0	0
0	0	0	0	0	0	0	0	0	0	0	0	0	0	0	0	0	0	0	0	0	0	0	0	0	0	0	0	0	0	0
0	0	0	0	0	0	0	0	0	0	0	0	0	0	0	0	0	0	0	0	0	0	0	0	0	0	0	0	0	0	0
0	0	0	0	0	0	0	0	0	0	0	0	0	0	0	0	0	0	0	0	0	0	0	0	0	0	0	0	0	0	0
0	0	0	0	0	0	0	0	0	0	0	0	0	0	0	0	0	0	0	0	0	0	0	0	0	0	0	0	0	0	0
0	0	0	0	0	0	0	0	0	0	0	0	0	0	0	0	0	0	0	0	0	0	0	0	0	0	0	0	0	0	0
0	0	0	0	0	0	0	0	0	0	0	0	0	0	0	0	0	0	0	0	0	0	0	0	0	0	0	0	0	0	0
0	0	0	0	0	0	0	0	0	0	0	0	0	0	0	0	0	0	0	0	0	0	0	0	0	0	0	0	0	0	0
0	0	0	0	0	0	0	0	0	0	0	0	0	0	0	0	0	0	0	0	0	0	0	0	0	0	0	0	0	0	0
0	0	0	0	0	0	0	0	0	0	0	0	0	0	0	0	0	0	0	0	0	0	0	0	0	0	0	0	0	0	0
0	0	0	0	0	0	0	0	0	0	0	0	0	0	0	0	0	0	0	0	0	0	0	0	0	0	0	0	0	0	0
0	0	0	0	0	0	0	0	0	0	0	0	0	0	0	0	0	0	0	0	0	0	0	0	0	0	0	0	0	0	0
0	0	0	0	0	0	0	0	0	0	0	0	0	0	0	0	0	0	0	0	0	0	0	0	0	0	0	0	0	0	0
0	0	0	0	0	0	0	0	0	0	0	0	0	0	0	0	0	0	0	0	0	0	0	0	0	0	0	0	0	0	0
0	0	0	0	0	0	0	0	0	0	0	0	0	0	0	0	0	0	0	0	0	0	0	0	0	0	0	0	0	0	0
0	0	0	0	0	0	0	0	0	0	0	0	0	0	0	0	0	0	0	0	0	0	0	0	0	0	0	0	0	0	0
0	0	0	0	0	0	0	0	0	0	0	0	0	0	0	0	0	0	0	0	0	0	0	0	0	0	0	0	0	0	0
0	0	0	0	0	0	0	0	0	0	0	0	0	0	0	0	0	0	0	0	0	0	0	0	0	0	0	0	0	0	0
0	0	0	0	0	0	0	0	0	0	0	0	0	0	0	0	0	0	0	0	0	0	0	0	0	0	0	0	0	0	0
0	0	0	0	0	0	0	0	0	0	0	0	0	0	0	0	0	0	0	0	0	0	0	0	0	0	0	0	0	0	0
0	0	0	0	0	0	0	0	0	0	0	0	0	0	0	0	0	0	0	0	0	0	0	0	0	0	0	0	0	0	0
0	0	0	0	0	0	0	0	0	0	0	0	0	0	0	0	0	0	0	0	0	0	0	0	0	0	0	0	0	0	0
0	0	0	0	0	0	0	0	0	0	0	0	0	0	0	0	0	0	0	0	0	0	0	0	0	0	0	0	0	0	0
0	0	0	0	0	0	0	0	0	0	0	0	0	0	0	0	0	0	0	0	0	0	0	0	0	0	0	0	0	0	0
0	0	0	0	0	0	0	0	0	0	0	0	0	0	0	0	0	0	0	0	0	0	0	0	0	0	0	0	0	0	0
0	0	0	0	0	0	0	0	0	0	0	0	0	0	0	0	0	0	0	0	0	0	0	0	0	0	0	0	0	0	0
0	0	0	0	0	0	0	0	0	0	0	0	0	0	0	0	0	0	0	0	0	0	0	0	0	0	0	0	0	0	0
0	0	0	0	0	0	0	0	0	0	0	0	0	0	0	0	0	0	0	0	0	0	0	0	0	0	0	0	0	0	0
0	0	0	0	0	0	0	0	0	0	0	0	0	0	0	0	0	0	0	0	0	0	0	0	0	0	0	0	0	0	0
0	0	0	0	0	0	0	0	0	0	0	0	0	0	0	0	0	0	0	0	0	0	0	0	0	0	0	0	0	0	0
0	0	0	0	0	0	0	0	0	0	0	0	0	0	0	0	0	0	0	0	0	0	0	0	0	0	0	0	0	0	0
0	0	0	0	0	0	0	0	0	0	0	0	0	0	0	0	0	0	0	0	0	0	0	0	0	0	0	0	0	0	0
0	0	0	0	0	0	0	0	0	0	0	0	0	0	0	0	0	0	0	0	0	0	0	0	0	0	0	0	0	0	0
0	0	0	0	0	0	0	0	0	0	0	0	0	0	0	0	0	0	0	0	0	0	0	0	0	0	0	0	0	0	0
0	0	0	0	0	0	0	0	0	0	0	0	0	0	0	0	0	0	0	0	0	0	0	0	0	0	0	0	0	0	0
0	0	0	0	0	0	0	0	0	0	0	0	0	0	0	0	0	0	0	0	0	0	0	0	0	0	0	0	0	0	0
0	0	0	0	0	0	0	0	0	0	0	0	0	0	0	0	0	0	0	0	0	0	0	0	0	0	0	0	0	0	0
0	0	0	0	0	0	0	0	0	0	0	0	0	0	0	0	0	0	0	0	0	0	0	0	0	0	0	0	0	0	0
0	0	0	0	0	0	0	0	0	0	0	0	0	0	0	0	0	0	0	0	0	0	0	0	0	0	0	0	0	0	0
0	0	0	0	0	0	0	0	0	0	0	0	0	0	0	0	0	0	0	0	0	0	0	0	0	0	0	0	0	0	0
0	0	0	0	0	0	0	0	0	0	0	0	0	0	0	0	0	0	0	0	0	0	0	0	0	0	0	0	0	0	0
0	0	0	0	0	0	0	0	0	0	0	0	0	0	0	0	0	0	0	0	0	0	0	0	0	0	0	0	0	0	0
0	0	0	0	0	0	0	0	0	0	0	0	0	0	0	0	0	0	0	0	0	0	0	0	0	0	0	0	0	0	0
0	0	0	0	0	0	0	0	0	0	0	0	0	0	0	0	0	0	0	0	0	0	0	0	0	0	0	0	0	0	0
0	0	0	0	0	0	0	0	0	0	0	0	0	0	0	0	0	0	0	0	0	0	0	0	0	0	0	0	0	0	0
0	0	0	0	0	0	0	0	0	0	0	0	0	0	0	0	0	0	0	0	0	0	0	0	0	0	0	0	0	0	0
0	0	0	0	0	0	0	0	0	0	0	0	0	0	0	0	0	0	0	0	0	0	0	0	0	0	0	0	0	0	0
0	0	0	0	0	0	0	0	0	0	0	0	0	0	0	0	0	0	0	0	0	0	0	0	0	0	0	0	0	0	0
0	0	0	0	0	0	0	0	0	0	0	0	0	0	0	0	0	0	0	0	0	0	0	0	0	0	0	0	0	0	0
0	0	0	0	0	0	0	0	0	0	0	0	0	0	0	0	0	0	0	0	0	0	0	0	0	0	0	0	0	0	0
0	0	0	0	0	0	0	0	0	0	0	0	0	0	0	0	0	0	0	0	0	0	0	0	0	0	0	0	0	0	0
0	0	0	0	0	0	0	0	0	0	0	0	0	0	0	0	0	0	0	0	0	0	0	0	0	0	0	0	0	0	0
0	0	0	0	0	0	0	0	0	0	0	0	0	0	0	0	0	0	0	0	0	0	0	0	0	0	0	0	0	0	0
0	0	0	0	0	0	0	0	0	0	0	0	0	0	0	0	0	0	0	0	0	0	0	0	0	0	0	0	0	0	0
0	0	0	0	0	0	0	0	0	0	0	0	0	0	0	0	0	0	0	0	0	0	0	0	0	0	0	0	0	0	0
0	0	0	0	0	0	0	0	0	0	0	0	0	0	0	0	0	0	0	0	0	0	0	0	0	0	0	0	0	0	0
0	0	0	0	0	0	0	0	0	0	0	0	0	0	0	0	0	0	0	0	0	0	0	0	0	0	0	0	0	0	0
0	0	0	0	0	0	0	0	0	0	0	0	0	0	0	0	0	0	0	0	0	0	0	0	0	0	0	0	0	0	0
0	0	0	0	0	0	0	0	0	0	0	0	0	0	0	0	0	0	0	0	0	0	0	0	0	0	0	0	0	0	0
0	0	0	0	0	0	0	0	0	0	0	0	0	0	0	0	0	0	0	0	0	0	0	0	0	0	0	0	0	0	0
0	0	0	0	0	0	0	0	0	0	0	0	0	0	0	0	0	0	0	0	0	0	0	0	0	0	0	0	0	0	0
0	0	0	0	0	0	0	0	0	0	0	0	0	0	0	0	0	0	0	0	0	0	0	0	0	0	0	0	0	0	0
0	0	0	0	0	0	0	0	0	0	0	0	0	0	0	0	0	0	0	0	0	0	0	0	0	0	0	0	0	0	0
0	0	0	0	0	0	0	0	0	0	0	0	0	0	0	0	0	0	0	0	0	0	0	0	0	0	0	0	0	0	0
0	0	0	0	0	0	0	0	0	0	0	0	0	0	0	0	0	0	0	0	0	0	0	0	0	0	0	0	0	0	0
0	0	0	0	0	0	0	0	0	0	0	0	0	0	0	0	0	0	0	0	0	0	0	0	0	0	0	0	0	0	0
0	0	0	0	0	0	0	0	0	0	0	0	0	0	0	0	0	0	0	0	0	0	0	0	0	0	0	0	0	0	0
0	0	0	0	0	0	0	0	0	0	0	0	0	0	0	0	0	0	0	0	0	0	0	0	0	0	0	0	0	0	0
0	0	0	0	0	0	0	0	0	0	0	0	0	0	0	0	0	0	0	0	0	0	0	0	0	0	0	0	0	0	0
0	0	0	0	0	0	0	0	0	0	0	0	0	0	0	0	0	0	0	0	0	0	0	0	0	0	0	0	0	0	0
0	0	0	0	0	0	0	0	0	0	0	0	0	0	0	0	0	0	0	0	0	0	0	0	0	0	0	0	0	0	0
0	0	0	0	0	0	0	0	0	0	0	0	0	0	0	0	0	0	0	0	0	0	0	0	0	0	0	0	0	0	0
0	0	0	0	0	0	0	0	0	0	0	0	0	0	0	0	0	0	0	0	0	0	0	0	0	0	0	0	0	0	0
0	0	0	0	0	0	0	0	0	0	0	0	0	0	0	0	0	0	0	0	0	0	0	0	0	0	0	0	0	0	0
0	0	0	0	0	0	0	0	0	0	0	0	0	0	0	0	0	0	0	0	0	0	0	0	0	0	0	0	0	0	0
0	0	0	0	0	0	0	0	0	0	0	0	0	0	0	0	0	0	0	0	0	0	0	0	0	0	0	0	0	0	0
0	0	0	0	0	0	0	0	0	0	0	0	0	0	0	0	0	0	0	0	0	0	0	0	0	0	0	0	0	0	0
0	0	0	0	0	0	0	0	0	0	0	0	0	0	0	0	0	0	0	0	0	0	0	0	0	0	0	0	0	0	0
0	0	0	0	0	0	0	0	0	0	0	0	0	0	0	0	0	0	0	0	0	0	0	0	0	0	0	0	0	0	0
0	0	0	0	0	0	0	0	0	0	0	0	0	0	0	0	0	0	0	0	0	0	0	0	0	0	0	0	0	0	0
0	0	0	0	0	0	0	0	0	0	0	0	0	0	0	0	0	0	0	0	0	0	0	0	0	0	0	0	0	0	0
0	0	0	0	0	0	0	0	0	0	0	0	0	0	0	0	0	0	0	0	0	0	0	0	0	0	0	0	0	0	0
0	0	0	0	0	0	0	0	0	0	0	0	0	0	0	0	0	0	0	0	0	0	0	0	0	0	0	0	0	0	0
0	0	0	0	0	0	0	0	0	0	0	0	0	0	0	0	0	0	0	0	0	0	0	0	0	0	0	0	0	0	0
0	0	0	0	0	0	0	0	0	0	0	0	0	0	0	0	0	0	0	0	0	0	0	0	0	0	0	0	0	0	0
0	0	0	0	0	0	0	0	0	0	0	0	0	0	0	0	0	0	0	0	0	0	0	0	0	0	0	0	0	0	0
0	0	0	0	0	0	0	0	0	0	0	0	0	0	0	0	0	0	0	0	0	0	0	0	0	0	0	0	0	0	0
0	0	0	0	0	0	0	0	0	0	0	0	0	0	0	0	0	0	0	0	0	0	0	0	0	0	0	0	0	0	0
0	0	0	0	0	0	0	0	0	0	0	0	0	0	0	0	0	0	0	0	0	0	0	0	0	0	0	0	0	0	0
0	0	0	0	0	0	0	0	0	0	0	0	0	0	0	0	0	0	0	0	0	0	0	0	0	0	0	0	0	0	0
0	0	0	0	0	0	0	0	0	0	0	0	0	0	0	0	0	0	0	0	0	0	0	0	0	0	0	0	0	0	0
0	0	0	0	0	0	0	0	0	0	0	0	0	0	0	0	0	0	0	0	0	0	0	0	0	0	0	0	0	0	0
0	0	0	0	0	0	0	0	0	0	0	0	0	0	0	0	0	0	0	0	0	0	0	0	0	0	0	0	0	0	0
0	0	0	0	0	0	0	0	0	0	0	0	0	0	0	0	0	0	0	0	0	0	0	0	0	0	0	0	0	0	0
0	0	0	0	0	0	0	0	0	0	0	0	0	0	0	0	0	0	0	0	0	0	0	0	0	0	0	0	0	0	0
0	0	0	0	0	0	0	0	0	0	0	0	0	0	0	0	0	0	0	0	0	0	0	0	0	0	0	0	0	0	0
0	0	0	0	0	0	0	0	0	0	0	0	0	0	0	0	0	0	0	0	0	0	0	0	0	0	0	0	0	0	0
0	0	0	0	0	0	0	0	0	0	0	0	0	0	0	0	0	0	0	0	0	0	0	0	0	0	0	0	0	0	0
0	0	0	0	0	0	0	0	0	0	0	0	0	0	0	0	0	0	0	0	0	0	0	0	0	0	0	0	0	0	0
0	0	0	0	0	0	0	0	0	0	0	0	0	0	0	0	0	0	0	0	0	0	0	0	0	0	0	0	0	0	0
0	0	0	0	0	0	0	0	0	0	0	0	0	0	0	0	0	0	0	0	0	0	0	0	0	0	0	0	0	0	0
0	0	0	0	0	0	0	0	0	0	0	0	0	0	0	0	0	0	0	0	0	0	0	0	0	0	0	0	0	0	0
0	0	0	0	0	0	0	0	0	0	0	0	0	0	0	0	0	0	0	0	0	0	0	0	0	0	0	0	0	0	0
0	0	0	0	0	0	0	0	0	0	0	0	0	0	0	0	0	0	0	0	0	0	0	0	0	0	0	0	0	0	0
0	0	0	0	0	0	0	0	0	0	0	0	0	0	0	0	0	0	0	0	0	0	0	0	0	0	0	0	0	0	0
0	0	0	0	0	0	0	0	0	0	0	0	0	0	0	0	0	0	0	0	0	0	0	0	0	0	0	0	0	0	0
0	0	0	0	0	0	0	0	0	0	0	0	0	0	0	0	0	0	0	0	0	0	0	0	0	0	0	0	0	0	0
0	0	0	0	0	0	0	0	0	0	0	0	0	0	0	0	0	0	0	0	0	0	0	0	0	0	0	0	0	0	0
0	0	0	0	0	0	0	0	0	0	0	0	0	0	0	0	0	0	0	0	0	0	0	0	0	0	0	0	0	0	0
0	0	0	0	0	0	0	0	0	0	0	0	0	0	0	0	0	0	0	0	0	0	0	0	0	0	0	0	0	0	0
0	0	0	0	0	0	0	0	0	0	0	0	0	0	0	0	0	0	0	0	0	0	0	0	0	0	0	0	0	0	0
[truncated: 1,000 more rows]
[truncated: 3 more columns]
