# Supplementary material for: A modified shuffled frog leaping algorithm with inertia weight
Source: Sci Rep. 2024 Feb 20;14:4146. doi: 10.1038/s41598-024-51306-1 (PMC11224354; doi:10.1038/s41598-024-51306-1)
Supplement: Supplementary file 1 — Supplementary Information. [file 41598_2024_51306_MOESM1_ESM.zip › data/F2/MSFLA_R_1.xls]

## Sheet: Sheet1
0.526851	0.373439	-0.00711662	-0.415962	-0.225088	-0.148167	0.0520795	-0.576359	-0.201908	-0.33957	-0.0548231	-0.641591	-0.348355	-0.448973	0.109801	-0.217414	0.0551948	-0.181021	0.0718063	0.0956405	0.132818	0.334506	-0.678647	0.130455	0.122399	0.128459	0.58947	0.0844957	-0.0515914	0.584066	7.92807
0.0110038	0.016422	0.0146121	0.0622859	0.0146199	0.00117154	-0.048579	0.0272405	-0.00714707	0.0526563	-0.00357028	-0.0611635	0.00920551	0.000746054	-0.0290276	0.0754309	-0.104521	-0.0693933	-0.0122461	-0.0102702	-0.00410784	0.029097	0.0119548	0.0607218	-0.00897758	0.0329173	0.00323763	0.0137407	-0.0258811	0.127703	0.949652
-0.00520492	-0.00670964	0.00283188	0.00597871	0.00165039	0.00294719	0.00501201	-0.0026102	-0.00378789	-0.000458905	-0.00116043	0.00102374	0.00376658	-0.0034723	-0.0250277	-0.00312226	-0.00111889	-0.00103976	0.00149971	-0.000272414	0.000843608	0.00357193	0.00709764	-0.0076772	-0.00954688	-0.00166153	0.00639325	0.0020125	-0.000316992	0.00077295	0.11859
0.00296769	0.000273483	-6.59248e-05	-0.000961379	-0.000682427	-0.000511493	5.10303e-05	-0.000191598	0.000312174	-0.000683254	-6.06548e-05	0.000233743	-0.000381508	-0.000200009	0.000120204	0.000171656	4.90089e-05	-0.000420179	0.000252785	0.000654876	-0.000288694	-0.000132723	-1.23737e-05	-0.000240014	-0.000729555	0.000596029	0.00089245	-0.00131162	-8.19637e-05	-7.35889e-05	0.0136041
2.25346e-05	9.51958e-06	-4.96311e-05	-2.8893e-06	0.00011501	-0.000148098	-2.5873e-05	-3.40264e-06	8.91642e-06	-4.31435e-05	1.4365e-05	0.000112963	-0.000101919	-6.591e-06	5.53124e-05	0.000233032	6.86604e-05	-2.23849e-05	7.92174e-07	-1.04994e-05	6.67943e-05	-0.000148713	3.73812e-05	-7.40882e-05	2.40671e-05	-2.33383e-05	4.35804e-05	-4.64928e-05	-2.98949e-05	-3.24364e-05	0.00158232
1.45949e-05	6.39643e-06	2.93787e-05	6.62441e-06	-6.57107e-05	3.33933e-06	3.35935e-05	9.34265e-06	-4.7133e-06	-6.82446e-07	-1.96466e-06	2.02942e-08	-4.87845e-06	9.50221e-07	-1.84695e-06	-1.1979e-05	4.70535e-08	-2.61288e-08	9.93426e-06	-1.75054e-07	9.8542e-07	2.88194e-05	6.37013e-06	-4.93099e-06	8.03777e-06	-2.43614e-06	-5.27786e-07	1.57502e-05	-1.9444e-06	-1.74961e-05	0.000293497
-1.83564e-07	-1.52e-06	-1.04083e-07	1.58213e-06	-2.01529e-06	-2.91549e-07	2.5838e-06	-4.33124e-07	-7.20565e-07	5.80512e-07	5.31798e-07	-8.65189e-07	-5.94028e-08	1.45643e-06	-2.19792e-06	-9.77222e-07	-2.0506e-06	1.16765e-06	-4.12993e-07	-4.28466e-07	-2.98523e-06	-9.06846e-07	-1.88186e-07	-4.33376e-07	5.40573e-07	-7.89431e-07	2.0085e-07	-8.10258e-07	4.383e-07	-1.05674e-06	2.85121e-05
2.50934e-08	3.95078e-08	-2.24859e-09	-3.09545e-08	2.41821e-07	-9.36625e-08	1.69201e-07	1.57469e-09	-6.28915e-08	-1.03683e-07	-6.64251e-08	3.95145e-08	-1.07143e-07	4.50819e-08	-4.16231e-08	1.61604e-07	4.00777e-08	2.34335e-07	-3.97435e-08	-4.17333e-08	5.57395e-08	-3.94849e-07	1.26892e-08	9.86748e-08	6.94042e-08	3.91813e-09	-1.55998e-08	7.46422e-09	-2.19523e-08	2.4302e-07	2.51123e-06
-3.10361e-08	-2.63582e-09	6.13318e-09	-2.93225e-09	1.83776e-08	2.92162e-08	1.02229e-08	-3.30726e-09	-1.56295e-08	4.49938e-09	-2.09839e-08	1.34535e-08	-5.76042e-09	3.40461e-09	-2.44123e-09	-1.75477e-08	3.25099e-09	-6.31886e-09	8.02416e-09	4.50398e-08	-1.3007e-08	1.41074e-09	-9.83634e-09	-4.21336e-08	-1.86927e-08	1.86243e-08	-2.99502e-09	-1.31632e-08	2.18794e-09	-2.04974e-08	3.92764e-07
3.00509e-09	1.31259e-09	-6.54078e-09	2.2825e-09	-7.44974e-10	3.37208e-09	1.2155e-09	5.15736e-10	-5.78563e-10	1.31415e-10	-7.00878e-11	-3.1873e-09	-2.14259e-09	1.00354e-09	-1.14989e-09	-5.79649e-10	-1.70601e-10	7.067e-09	8.73788e-11	4.19469e-09	-2.8111e-09	-1.53286e-09	4.26652e-09	8.04857e-10	2.65495e-09	-6.19697e-10	-3.37859e-10	3.23651e-09	-6.01391e-11	-3.15656e-09	5.8833e-08
6.04124e-12	-3.33253e-10	-8.48962e-11	1.78287e-10	-3.1501e-10	-5.42137e-11	-7.17166e-10	2.13627e-10	1.0198e-10	-4.77825e-11	1.7335e-10	-2.46721e-10	1.04183e-11	-4.05068e-10	-2.81219e-10	-3.82888e-10	1.7459e-11	1.15502e-10	3.90367e-10	6.1561e-11	1.85561e-11	3.212e-11	-1.11454e-10	1.57642e-10	1.31841e-10	4.75584e-12	-8.97106e-10	-4.92929e-11	6.55924e-11	-3.77217e-10	5.98239e-09
-2.08958e-11	2.8225e-11	1.49916e-11	-6.30639e-13	-9.62602e-12	-7.23859e-11	-6.00506e-12	-2.89337e-12	3.9163e-11	-2.70828e-11	-3.98757e-11	-2.22899e-11	3.0885e-11	3.7732e-11	-3.16435e-11	-2.44177e-11	5.39939e-12	3.58473e-11	3.99234e-11	-2.91785e-12	-1.4049e-10	3.70007e-11	-1.43004e-11	3.98337e-11	3.58609e-11	3.89405e-11	8.41277e-12	-8.96346e-12	-2.25346e-11	-2.12782e-11	8.60446e-10
1.84449e-12	-7.92032e-12	8.97416e-12	-9.70592e-13	-1.86617e-12	-8.25641e-12	-7.28726e-12	-2.48675e-12	2.23129e-12	2.71371e-13	9.26165e-13	-5.71707e-12	4.98429e-12	2.03318e-12	-3.67787e-12	3.53197e-12	-1.16446e-12	2.86452e-12	-2.61664e-12	-2.3293e-12	-9.12092e-13	9.61196e-13	4.50761e-12	2.05047e-12	2.34518e-12	3.13831e-12	2.79197e-12	-1.67438e-12	-1.77094e-12	6.37781e-12	9.84843e-11
-1.18399e-12	-1.07678e-13	-8.87695e-14	-7.6447e-13	-3.05868e-13	-3.60152e-14	2.6695e-14	2.39077e-14	2.96204e-13	-2.26014e-13	-2.40361e-13	-1.71975e-13	4.3941e-13	-4.52802e-13	-6.69198e-14	3.53633e-13	1.48891e-14	3.51405e-13	4.4103e-13	-1.80424e-13	2.438e-13	7.25871e-13	-2.40438e-13	2.84604e-13	-2.79914e-13	1.88537e-14	4.90958e-13	6.64165e-14	-2.94683e-14	1.07642e-12	9.22921e-12
5.25964e-14	2.30442e-14	3.96539e-14	4.20864e-15	6.14398e-14	1.60068e-14	-1.62896e-14	2.43875e-14	6.23476e-15	2.87924e-14	-2.89915e-15	4.17258e-14	1.63992e-14	-5.73485e-14	-9.7187e-14	-3.08124e-14	-1.75798e-14	-1.01737e-13	-1.51188e-15	-2.62999e-15	1.64288e-14	1.45252e-13	2.79847e-14	-3.99633e-15	1.29584e-14	5.05871e-15	3.99708e-15	1.26232e-13	-1.13094e-13	-6.87916e-15	1.10437e-12
-4.96763e-15	-1.19377e-15	2.36805e-15	6.45591e-16	7.54386e-16	-2.80375e-15	5.22156e-16	-1.52901e-15	1.02446e-15	5.01595e-15	-8.983e-15	-1.28985e-14	-1.4694e-15	-4.16325e-15	1.20647e-14	3.89142e-15	2.80049e-15	-1.37446e-14	8.99623e-16	-2.24434e-14	-1.72087e-15	2.87311e-15	-3.06566e-15	8.12607e-15	-8.28089e-15	4.42211e-15	-2.41193e-14	-4.46953e-15	5.14834e-16	6.43201e-15	1.68208e-13
-1.12366e-15	2.83589e-16	1.81491e-15	-7.34623e-16	7.74885e-16	-4.33693e-16	-9.41031e-17	-8.36302e-16	-2.3063e-16	1.38509e-15	-2.98861e-16	3.87154e-16	5.20539e-17	8.74754e-16	-2.78785e-15	1.77226e-17	2.38795e-16	-5.19406e-16	2.45074e-16	9.34286e-16	1.72372e-15	4.77021e-15	-3.23206e-15	-1.31591e-15	-7.52897e-16	-7.92913e-16	-8.11748e-17	-6.87089e-16	-1.92563e-16	-4.35946e-16	2.80519e-14
-3.21567e-17	-9.28515e-17	1.3444e-16	6.17434e-17	8.39454e-17	-1.86823e-17	-2.6725e-16	-3.27293e-17	1.54561e-18	6.84798e-17	3.91182e-17	5.98189e-17	-1.28403e-17	1.46257e-16	1.68513e-16	7.29717e-17	2.89138e-17	-7.62272e-17	-1.74305e-16	-9.02053e-18	-8.42136e-17	2.60314e-16	-7.53693e-17	1.20614e-16	-4.0152e-17	1.66779e-16	9.24653e-17	-1.84307e-16	-1.05682e-17	-2.8837e-16	2.90496e-15
3.72489e-17	6.37161e-18	-3.14216e-18	-1.93624e-17	-4.72457e-17	-9.14815e-18	9.57175e-19	-1.08652e-17	-8.20653e-18	7.65155e-18	-1.24928e-17	7.78539e-18	-3.90948e-18	4.64737e-18	-1.22633e-18	-3.99623e-17	5.33454e-19	2.06717e-17	-1.77185e-18	1.19044e-17	2.68817e-18	-1.09707e-17	-3.31863e-17	-2.76904e-18	-2.83782e-18	-4.0351e-17	-6.43479e-20	-9.77163e-19	-2.02742e-17	-8.9659e-18	3.78189e-16
2.16654e-18	1.97053e-18	-1.56855e-19	-3.96063e-18	6.69328e-18	2.467e-18	-8.16298e-19	4.08718e-18	9.1389e-19	2.31385e-19	1.28332e-21	3.18276e-19	3.28123e-19	-1.47227e-21	4.52191e-19	4.77042e-19	1.72084e-18	2.17569e-18	-2.20564e-18	-5.45471e-19	1.07671e-19	-1.38271e-18	-5.75034e-19	2.09929e-18	3.64324e-18	-6.65329e-19	-2.61923e-19	1.1453e-18	3.15792e-18	-2.28576e-19	4.49566e-17
-2.41246e-19	3.22942e-19	-9.61477e-20	-2.08823e-20	2.28143e-19	1.35537e-19	-1.31799e-19	9.94027e-20	5.09018e-20	3.69529e-20	1.39473e-20	-2.12071e-19	-1.04038e-19	-7.45143e-20	2.09212e-19	-1.70835e-20	-6.47512e-19	6.50479e-20	5.45302e-20	4.75086e-20	-8.62095e-20	-6.49795e-21	-4.19263e-20	4.29352e-19	1.36764e-19	-5.72109e-19	1.34822e-19	-4.28792e-19	-4.95083e-20	2.54438e-19	4.94984e-18
-3.75017e-21	-1.54218e-20	1.43995e-20	2.01227e-20	-4.22383e-20	1.03334e-20	1.75134e-20	-5.55537e-21	-7.56531e-22	-2.49583e-20	-6.90538e-21	3.82178e-20	-4.02574e-21	-2.75716e-20	6.94662e-21	9.52937e-21	-3.60648e-20	-3.14552e-21	6.80335e-20	-1.6128e-20	-2.45891e-20	-3.63807e-20	-3.60253e-21	-8.30239e-21	-2.718e-20	2.92657e-20	5.12938e-20	-9.58441e-21	5.51725e-21	-3.55485e-20	6.02882e-19
-3.8318e-21	1.5964e-21	-1.09905e-21	-1.10094e-21	5.3981e-21	3.41776e-23	2.24906e-21	9.72134e-22	-1.92716e-21	1.05513e-21	4.95913e-21	-7.81717e-22	-7.27639e-22	-4.01133e-21	-1.54607e-21	1.50964e-21	2.29443e-23	5.03182e-21	-2.91532e-21	-2.64959e-21	2.6548e-21	-1.46547e-21	-1.74155e-21	-9.64266e-22	-1.55842e-21	-4.11977e-21	8.50544e-21	-3.75141e-21	-7.18938e-22	-2.05643e-22	6.91048e-20
-3.88376e-22	2.33806e-22	-1.7005e-22	-5.82408e-23	8.21043e-23	-2.8258e-23	-2.68784e-22	1.8194e-23	-1.29716e-22	1.04911e-22	1.40126e-22	3.12921e-22	1.37231e-21	-8.9768e-23	-3.16294e-22	-4.74459e-22	-3.94215e-22	4.25717e-23	4.19709e-24	-1.76054e-22	-1.50583e-23	-3.38136e-23	-5.09796e-23	-1.54078e-22	1.50506e-21	-1.10801e-23	-6.30548e-24	-3.7091e-23	-1.53832e-22	-9.34519e-22	7.70718e-21
1.51681e-22	-2.28693e-23	2.13604e-23	-3.45232e-23	4.58535e-23	-4.10799e-24	-5.53089e-23	4.61783e-23	-2.90291e-23	-3.58052e-23	-4.02208e-23	5.26876e-23	-4.14587e-23	-4.74192e-23	6.21049e-25	6.72418e-23	7.00458e-23	3.58738e-24	-1.0814e-23	2.69057e-23	4.87885e-23	9.13996e-23	5.36275e-23	-3.67417e-23	3.85899e-24	-9.94339e-24	-9.43387e-24	4.3095e-23	-3.18798e-23	2.23629e-24	1.13872e-21
-1.84233e-24	-7.93069e-24	-1.88074e-24	-3.30898e-24	8.89501e-24	-1.93815e-24	-3.25485e-24	-8.8268e-24	2.58465e-24	4.01107e-24	-3.34937e-24	6.10131e-24	3.61823e-24	-8.7696e-24	1.93933e-24	-3.24829e-24	6.50227e-24	1.64781e-24	4.94214e-24	-3.12339e-24	2.63363e-24	4.91506e-24	-8.00105e-24	-1.86458e-23	1.32499e-23	3.51566e-24	-2.88736e-24	-4.3245e-24	3.74812e-24	-2.74839e-24	1.52385e-22
-7.68605e-25	-2.90415e-25	3.06548e-25	7.00737e-25	1.62866e-25	1.00155e-24	1.34452e-25	-2.36664e-25	-1.3807e-24	4.31638e-25	8.38867e-25	-3.80054e-25	-3.56706e-25	3.33934e-25	1.29276e-25	1.4433e-25	5.63409e-25	-7.22095e-25	-5.28639e-25	-5.78523e-25	5.75514e-26	-9.59678e-26	9.25635e-25	5.71439e-26	9.86643e-25	-2.96639e-24	4.38001e-25	5.59249e-25	5.2929e-25	-2.11561e-25	1.68174e-23
3.26222e-26	-1.65858e-26	-1.70683e-26	-3.43861e-26	5.47819e-26	-1.87526e-26	-6.63712e-26	4.34591e-27	4.08927e-26	-1.64268e-26	2.41977e-26	2.64646e-26	4.15833e-26	-3.15561e-26	2.29066e-25	-2.4458e-26	1.1521e-25	8.68314e-27	-1.12068e-25	-2.03521e-26	-3.93821e-26	1.469e-25	-3.69016e-26	3.30042e-26	-1.89007e-25	2.34199e-25	-1.95402e-25	-4.37279e-26	-6.38921e-26	-8.5312e-28	1.91914e-24
4.77701e-27	-4.393e-27	-1.13051e-27	3.59215e-26	-1.28427e-27	1.00964e-27	-4.963e-27	-3.10219e-27	-3.83844e-27	-8.65715e-27	4.4164e-27	1.93602e-26	6.1915e-27	8.95479e-27	-7.1715e-27	2.74881e-26	-2.40125e-27	-2.60388e-27	9.19766e-27	4.23709e-27	-2.01909e-27	3.55313e-26	1.99226e-26	3.18023e-26	4.77536e-28	-1.2235e-27	8.39519e-27	-2.81802e-27	-2.41929e-27	7.94056e-28	2.66502e-25
2.39326e-28	4.38138e-27	3.09096e-28	-4.82152e-29	3.53994e-28	1.46459e-27	-7.56611e-28	1.61556e-27	-4.35753e-28	8.2128e-28	1.12239e-27	-9.32776e-28	7.85033e-28	-7.9754e-29	-8.32268e-28	-4.63009e-27	5.59932e-28	-1.14518e-27	-9.40252e-29	-2.90997e-28	1.27289e-27	1.00387e-27	3.07652e-27	-3.99893e-27	4.15904e-28	-2.79424e-27	-4.96236e-28	-1.37967e-27	3.73342e-28	-9.37571e-28	3.66475e-26
8.75042e-29	3.05395e-28	4.02056e-29	-1.94594e-28	5.93214e-29	1.53497e-28	6.01602e-29	-1.71186e-28	6.27489e-29	-1.86324e-28	-7.35754e-30	2.08797e-29	-2.4009e-28	3.51567e-28	8.91227e-31	-1.15166e-28	-2.6284e-28	2.43587e-29	1.76528e-28	2.37908e-29	-3.41579e-29	-2.14551e-28	-1.33963e-28	9.90063e-30	-8.42836e-29	-1.02949e-28	-1.93567e-28	-8.30316e-30	-4.21057e-28	-1.27049e-29	3.75984e-27
6.55376e-31	-7.378e-30	-6.43563e-30	9.14408e-30	3.65152e-29	-7.72536e-31	-4.59781e-30	1.38703e-29	-4.02346e-29	1.05444e-29	-9.00234e-31	-1.97088e-29	6.56956e-30	4.77215e-31	2.63135e-29	-8.97539e-31	-7.52003e-30	2.52541e-29	3.15945e-30	-2.22498e-30	4.27385e-29	-1.4178e-30	2.27532e-30	-4.91696e-30	7.84632e-29	2.26758e-29	-6.1858e-30	-2.91711e-30	-5.44076e-30	7.76007e-30	3.97965e-28
2.02407e-30	-2.4015e-30	-5.55309e-31	-1.18359e-31	-2.31014e-30	7.24541e-31	-3.12669e-31	4.6622e-31	1.2834e-30	-7.0353e-31	-2.22302e-30	-1.41673e-29	4.81574e-30	-7.26963e-31	-6.20347e-30	-2.90308e-31	-3.23735e-30	1.03092e-30	3.24815e-30	-2.02445e-30	-1.98969e-30	-5.45666e-31	-1.62145e-30	3.86072e-31	5.63865e-31	4.02593e-30	-5.34394e-30	1.32318e-30	-1.62478e-30	1.13749e-30	6.74294e-29
-1.02538e-31	1.23406e-31	8.57435e-32	5.55457e-32	-1.96925e-31	-2.41619e-32	-5.95013e-31	4.9146e-32	-5.37077e-32	6.95358e-32	3.59989e-31	2.60433e-31	-1.59654e-32	-1.92177e-31	-2.72601e-32	-4.85175e-31	-1.27592e-31	-4.30292e-32	-3.09101e-31	-1.1242e-31	-3.34735e-31	2.11836e-31	-1.88134e-31	-4.47179e-32	1.15597e-31	-6.38892e-31	1.33718e-31	1.46514e-31	2.29946e-31	2.08723e-32	5.35383e-30
2.20682e-32	2.01944e-32	-2.56526e-33	2.68101e-32	9.09319e-33	8.25624e-33	-6.99217e-32	5.82262e-33	-1.13475e-32	-5.67932e-32	5.24028e-33	4.85444e-32	4.30906e-32	-3.79824e-32	-8.98238e-32	-7.36025e-33	-8.51558e-34	-3.35072e-33	-4.17292e-32	-3.16159e-32	7.30564e-32	3.21394e-32	2.52431e-32	-2.06999e-32	3.85328e-32	2.61766e-32	-4.10456e-32	-8.95808e-33	1.29084e-32	1.80804e-32	8.39302e-31
5.71014e-33	-2.73494e-33	3.11441e-33	-6.16103e-33	-4.92627e-33	1.36062e-33	3.8181e-33	2.01767e-33	-1.81934e-32	-1.33568e-33	8.63373e-35	4.53006e-33	1.21083e-33	-3.30489e-33	4.39096e-33	6.52273e-35	-9.07273e-34	-2.66838e-33	-3.41177e-33	-9.76917e-33	-9.97446e-33	4.40169e-33	-7.04781e-34	3.69617e-33	1.51015e-33	3.30874e-33	4.11364e-33	-4.56271e-34	4.71683e-34	-7.06745e-33	1.15422e-31
2.55447e-34	3.64245e-34	-1.02515e-34	6.36452e-34	3.75038e-34	4.13368e-34	-1.53774e-34	6.20297e-34	-2.41328e-34	1.99283e-35	1.19182e-33	4.92447e-34	2.08825e-34	-5.26112e-34	-3.98704e-34	-5.65312e-34	-9.07069e-34	6.30144e-34	2.92728e-34	-3.52277e-34	8.56218e-34	2.76274e-36	-2.47011e-34	7.75772e-34	-1.41449e-34	-3.00262e-35	-2.59829e-34	1.44609e-34	-2.67737e-34	-2.09649e-34	1.16829e-32
-7.21768e-37	7.32483e-35	5.06841e-36	-2.78556e-35	-4.33193e-35	1.46153e-35	-4.1028e-35	-6.94115e-35	1.75324e-35	5.76633e-35	3.39366e-35	-9.09179e-36	-1.88153e-34	-1.50966e-34	4.69884e-35	-4.38397e-35	4.25224e-35	-1.83835e-35	-6.86254e-36	-1.18062e-35	1.54744e-35	-1.79602e-35	-6.21915e-36	8.03281e-35	-5.28465e-35	-2.44549e-34	-4.46873e-35	2.2111e-35	9.00176e-35	1.64081e-35	1.49362e-33
4.13714e-36	1.18387e-35	1.03735e-36	-2.91572e-36	-8.99696e-36	-2.02934e-35	4.8944e-37	-3.44609e-36	-3.11648e-36	-3.37354e-36	4.90364e-36	-6.84664e-36	8.22452e-36	9.61044e-37	-8.2718e-36	1.1953e-36	-4.974e-36	6.03511e-35	4.51522e-36	-4.35386e-36	4.50858e-36	-4.22888e-37	-5.88295e-36	-2.61805e-36	1.01355e-35	-1.70988e-36	-7.33446e-36	1.2885e-35	-6.49563e-36	3.60712e-36	2.19842e-34
-8.21687e-38	-4.49869e-37	7.17194e-37	1.82026e-37	5.19589e-37	1.45474e-36	3.99766e-37	-2.99476e-37	-2.56012e-37	-4.69335e-36	-6.20673e-38	3.01547e-37	7.88089e-37	-2.13578e-38	-1.08582e-37	2.67814e-37	-1.72085e-37	-3.83508e-37	3.47432e-38	-2.46024e-37	-6.87815e-38	-5.65871e-37	7.38088e-38	5.20724e-37	2.06766e-37	-2.92769e-37	-7.34787e-37	2.81967e-37	-1.0559e-36	-1.21052e-37	1.53624e-35
-1.01234e-37	-1.62413e-37	-1.9787e-37	-1.36293e-38	1.98184e-37	1.32376e-36	-9.01822e-38	7.98158e-38	-1.02854e-37	-5.42222e-38	1.09817e-37	-1.18364e-38	2.49252e-38	2.08383e-37	6.30699e-38	-1.92205e-38	4.06395e-38	-2.41755e-37	3.62803e-38	4.16059e-39	1.5672e-38	-7.32583e-38	3.61867e-38	2.29627e-38	6.68507e-38	3.02796e-38	5.27124e-38	1.24733e-37	8.23484e-38	5.23003e-38	3.64155e-36
-8.37641e-39	2.31545e-38	1.16456e-38	9.31439e-40	4.57119e-39	7.03613e-39	2.54982e-39	-1.69061e-38	3.85179e-38	-1.34874e-38	-2.42225e-39	3.33034e-38	-3.69414e-41	3.89497e-40	-1.50223e-40	2.08246e-38	-5.44795e-39	2.66719e-39	-1.31083e-39	-8.69839e-39	-2.51116e-38	5.65403e-39	-7.92741e-39	1.73512e-38	4.40823e-39	-2.59811e-38	-1.57579e-39	-3.08102e-38	-1.84881e-38	-1.34391e-38	3.53174e-37
2.91739e-40	-2.46417e-39	1.67005e-39	-9.2805e-41	-4.80803e-40	1.59648e-39	6.87397e-39	-1.71013e-39	1.28359e-39	-2.85553e-40	-5.79635e-40	-1.53708e-39	3.17679e-40	-1.86086e-39	-1.89337e-39	-7.5258e-40	-2.22203e-40	1.75751e-40	1.863e-39	2.08289e-39	-2.37574e-39	-3.30548e-39	-5.39592e-41	5.63244e-39	7.2119e-40	7.92563e-41	1.62661e-39	5.34533e-40	-1.04239e-38	-5.62682e-40	5.33501e-38
7.32135e-41	7.74764e-41	-1.16052e-40	-1.49456e-40	-1.57735e-40	1.84839e-40	-9.83211e-41	2.18641e-40	-3.00176e-41	-2.88357e-41	1.79528e-40	8.88644e-41	-2.53837e-41	-1.10147e-41	-3.80669e-41	2.5963e-41	-5.97401e-41	-7.65582e-40	2.1181e-40	1.50917e-40	-4.96925e-42	2.84963e-40	-6.75511e-40	-9.98622e-41	-1.93302e-41	1.25306e-40	1.71607e-41	2.87155e-40	-1.36809e-40	-1.63426e-42	4.34416e-39
-1.51175e-41	2.77434e-41	1.57414e-41	6.96472e-42	-4.23222e-41	1.97483e-41	2.1321e-41	-2.18053e-41	2.56423e-42	6.46596e-42	-1.13835e-41	1.66373e-42	-4.6916e-41	-2.55922e-42	1.57631e-42	4.22072e-42	3.85308e-42	-3.05244e-41	-5.4304e-41	3.14002e-41	2.32563e-41	2.65504e-42	9.18806e-42	-3.25481e-42	-3.77213e-41	7.2327e-43	-1.36594e-42	1.49044e-41	4.30484e-41	9.24176e-41	5.9673e-40
6.94826e-43	-6.47946e-43	-1.57985e-42	2.1658e-42	2.66129e-41	5.14406e-43	4.62572e-42	6.54684e-43	2.10651e-42	3.70583e-42	-1.74785e-42	-3.10052e-43	1.57232e-42	-2.77577e-43	3.34479e-42	1.39251e-42	-6.72806e-42	9.02829e-43	-1.78575e-42	-8.91918e-42	-2.42367e-43	-9.13481e-43	1.45159e-42	3.8583e-42	6.91166e-42	-4.74653e-42	-3.26508e-43	-5.72935e-43	-1.73362e-42	2.52143e-42	9.35678e-41
1.25786e-43	-1.30086e-43	2.02113e-43	-2.46091e-43	6.95756e-44	9.62151e-43	2.06798e-42	2.54364e-43	-7.34914e-44	5.38416e-44	-2.0785e-43	6.69932e-43	1.81674e-43	1.25693e-43	-1.0776e-42	-1.76313e-43	-1.35007e-43	-1.53358e-43	2.73532e-43	1.44402e-44	1.70284e-43	-1.79725e-43	-9.18432e-43	4.61712e-43	3.23322e-43	-3.57954e-43	-3.59256e-44	3.29664e-43	-2.28873e-43	2.71544e-42	1.29222e-41
3.41065e-44	1.35902e-44	4.03859e-44	1.40231e-43	5.99198e-44	2.0378e-45	-2.71302e-44	-3.20067e-46	8.30448e-45	7.4818e-44	-3.39825e-44	-3.38957e-44	-3.07655e-44	-1.4334e-44	-3.61602e-44	-2.16447e-44	-1.28478e-44	4.24314e-44	-1.32789e-43	-4.82506e-44	-2.14433e-44	-3.67137e-44	-8.0252e-44	-3.95869e-44	1.0029e-43	2.51962e-44	3.52738e-44	2.70845e-44	8.06276e-45	-6.81073e-44	1.24996e-42
5.10678e-45	9.3161e-45	-1.68065e-44	3.87719e-45	1.40631e-45	7.24737e-46	1.02491e-45	-2.2107e-46	-5.80803e-45	-2.57078e-47	1.06593e-44	7.24196e-46	6.44548e-45	7.05232e-46	-4.13842e-46	2.28337e-45	1.46614e-46	2.35663e-44	-1.61138e-45	1.91595e-45	-3.93718e-45	3.34972e-45	-1.59615e-44	3.01619e-46	-1.0125e-45	1.05969e-44	-8.63081e-46	-2.70798e-45	2.51647e-46	2.52647e-44	1.57036e-43
1.30968e-45	-1.55497e-45	1.40795e-46	5.69204e-47	7.7686e-46	3.10079e-47	1.10988e-45	-3.08513e-46	-6.80681e-47	3.64575e-46	1.16671e-46	1.45821e-46	1.11284e-47	4.56201e-46	4.2846e-46	-3.43741e-46	6.35751e-46	1.4183e-45	-2.89897e-46	2.77311e-46	-1.4561e-46	3.25772e-46	-1.03961e-45	-1.16827e-45	-1.82035e-46	-4.22949e-46	5.64313e-45	-4.34944e-47	3.12487e-46	5.95256e-46	1.97232e-44
2.81168e-46	2.50166e-47	5.42181e-47	1.27408e-47	-1.12346e-46	-4.49205e-47	1.46643e-46	3.44567e-47	-5.05238e-47	6.7793e-47	-8.95079e-48	-9.4898e-48	4.90787e-47	2.32769e-46	-4.99541e-47	-5.08664e-48	-1.82176e-46	1.16397e-46	5.13638e-47	7.27557e-48	4.32167e-47	-9.92239e-47	-1.77068e-46	-5.66703e-47	1.27435e-48	-2.61025e-46	3.06022e-46	5.02848e-47	7.05886e-47	8.28449e-48	2.61603e-45
-1.14733e-47	5.07848e-49	8.82026e-50	-1.57461e-47	-2.14027e-47	1.8425e-47	1.49593e-47	-1.4081e-48	5.57488e-48	5.97205e-48	-5.16995e-47	-1.39619e-48	1.55119e-48	-8.75689e-48	1.32511e-47	-9.35531e-48	4.20631e-48	4.61621e-47	-7.95633e-48	-7.80793e-48	-2.68646e-47	-6.22854e-47	1.24353e-48	-2.1536e-48	1.12647e-47	-1.20085e-48	-1.4906e-47	7.40743e-49	-4.62449e-48	1.37624e-47	3.86747e-46
1.88122e-48	2.79901e-49	-3.42068e-49	2.63579e-48	-2.37756e-48	2.92448e-49	9.59176e-49	-6.72259e-48	-6.14032e-49	-1.07532e-48	3.40829e-50	-3.84279e-49	-5.12645e-49	8.06344e-49	-1.86581e-48	1.98622e-49	8.87064e-49	-1.78508e-48	-1.27031e-48	-2.6864e-48	-7.63594e-49	1.71327e-48	1.31081e-48	-5.69326e-49	-5.84881e-49	7.40572e-49	2.10179e-49	-5.76398e-49	-1.24922e-49	1.93084e-48	3.61355e-47
-2.48277e-50	-1.41277e-49	2.73919e-49	-1.34599e-51	-2.00686e-50	-1.13784e-49	8.81926e-50	-4.64555e-49	2.23785e-49	-1.96451e-49	-1.74008e-50	-2.68766e-49	-4.04518e-49	4.42409e-50	-4.13052e-50	-8.70909e-50	1.83006e-49	-3.06693e-50	5.31351e-50	-1.17812e-49	-3.18239e-49	-9.07156e-50	-5.733e-50	7.8797e-50	-3.35418e-49	2.78458e-49	2.17782e-49	2.50409e-49	-3.93534e-49	-1.3205e-50	4.83004e-48
1.35135e-50	-1.80271e-51	3.42789e-51	3.02392e-50	1.22391e-50	1.18469e-51	4.76195e-51	-3.4822e-51	8.02583e-50	-9.85129e-51	-2.46274e-50	4.40987e-51	6.06564e-51	5.22975e-50	4.8158e-50	2.59691e-51	2.16966e-50	3.95398e-51	-5.16911e-51	7.34649e-52	-2.15684e-50	-3.01844e-50	-1.2975e-50	1.54486e-51	-2.3989e-50	-9.88296e-51	-5.25862e-51	-1.11175e-50	-1.00727e-49	-1.7653e-50	5.65371e-49
7.86903e-51	-2.24876e-51	1.02012e-51	-4.06868e-52	1.12288e-52	4.67707e-52	-1.88152e-51	3.31597e-51	-3.38649e-51	-2.25203e-51	-1.03365e-51	-3.58878e-51	-1.6901e-51	1.0946e-51	-2.73212e-51	-2.48287e-52	3.63053e-51	-5.986e-51	5.30322e-52	1.32431e-51	-3.75663e-51	-5.96021e-52	1.59977e-51	-9.16145e-52	-3.25411e-51	8.22015e-52	7.60416e-51	4.90869e-51	-9.97039e-53	2.08118e-50	8.91885e-50
-6.86415e-54	1.37427e-52	2.84205e-52	1.50973e-52	-3.84793e-52	1.28213e-53	2.15241e-52	-1.4644e-51	5.3933e-52	-1.3369e-51	-2.83758e-52	2.7228e-52	-1.09729e-52	-2.34287e-52	1.07651e-51	9.0045e-53	-1.1978e-51	-9.0932e-53	-5.80639e-54	-7.62356e-53	-3.7304e-52	5.61183e-53	9.01746e-52	-1.19804e-52	-7.69857e-52	1.0718e-52	9.37192e-53	1.91649e-52	7.14816e-52	8.39078e-53	1.13822e-50
-2.03421e-53	-1.30864e-53	1.83049e-53	-4.34144e-53	-7.91751e-54	-1.39197e-52	2.85963e-53	7.56999e-54	-1.18984e-53	-1.03781e-53	-5.54246e-54	-1.8852e-54	1.86958e-52	3.49689e-53	2.53098e-53	3.31949e-53	-1.29579e-53	2.25601e-53	8.35626e-54	-1.17603e-52	2.46832e-54	2.19643e-53	-2.32153e-53	7.36144e-53	4.35759e-54	2.60991e-52	5.04423e-53	-2.03372e-53	-2.11032e-53	2.15421e-53	1.25008e-51
7.64584e-56	1.27823e-54	3.7699e-54	9.07874e-55	-1.83959e-54	-8.7618e-54	-1.01854e-53	6.17621e-54	-4.18616e-54	-1.90674e-54	-4.24793e-54	8.11143e-55	-1.74373e-55	4.02009e-54	-4.30769e-54	-4.4567e-54	-1.98209e-54	-2.28596e-54	2.11425e-54	-5.58733e-54	2.53021e-54	1.17267e-54	-3.45006e-55	-2.43274e-55	-4.52324e-54	1.00258e-53	5.6155e-55	2.08074e-54	-1.06461e-54	-7.56085e-55	9.23791e-53
-1.1967e-54	1.77919e-54	1.03826e-54	-7.02395e-55	7.93907e-56	-2.87234e-54	-2.13716e-55	6.3335e-55	-7.37578e-57	6.1165e-55	-5.91102e-55	7.71212e-55	-6.81144e-55	-1.17257e-54	-6.09035e-55	-5.18125e-55	4.087e-57	-3.55311e-55	1.15955e-54	-5.38547e-55	4.35933e-55	-1.2099e-54	-1.37753e-54	1.04973e-56	7.97083e-56	2.50875e-54	-3.77009e-55	5.65615e-55	5.12311e-55	-5.34798e-55	2.31471e-53
-6.45922e-56	1.67889e-56	-7.6862e-56	1.39327e-56	1.96577e-56	-6.76981e-56	-9.02608e-56	-1.0446e-55	6.55377e-56	-1.50436e-55	1.01797e-55	5.66078e-56	-1.73117e-55	1.07646e-55	-1.29443e-55	-7.87943e-57	-1.81029e-55	-1.06321e-55	-2.8595e-56	-6.87301e-57	1.4289e-55	-6.85159e-56	2.1781e-55	9.16559e-56	5.15466e-56	3.98306e-56	6.71165e-56	9.34271e-56	-6.64927e-56	2.17429e-55	2.62625e-54
-3.10333e-57	3.80455e-57	-2.00636e-57	-3.00694e-57	1.86541e-56	1.48342e-57	-1.50448e-57	-1.47214e-56	-8.90937e-57	2.10621e-56	-6.89904e-57	-1.14631e-57	1.04912e-56	-2.8394e-57	-1.14473e-60	-9.01474e-57	-7.18619e-57	-2.85792e-56	1.42629e-56	-5.05775e-57	1.2065e-57	-6.88976e-57	-2.03054e-57	8.9546e-58	5.04896e-57	8.32461e-57	9.6352e-57	-1.68593e-56	4.77193e-57	-1.26821e-56	2.32078e-55
3.06901e-57	-3.52707e-58	-1.89319e-58	1.86622e-58	4.30458e-58	5.40571e-58	1.03749e-57	-9.56958e-58	-1.13137e-58	-2.10398e-58	2.40258e-58	-3.04484e-58	-4.946e-58	7.52174e-59	-3.24949e-58	-1.84114e-57	4.14338e-57	-1.49261e-57	-2.26691e-57	8.82648e-58	2.78931e-58	-5.43267e-58	9.98804e-58	8.77192e-58	-3.08317e-58	5.26137e-58	-1.79262e-58	-2.24977e-57	2.80023e-57	1.10654e-57	2.90213e-56
-3.96143e-58	2.30336e-58	-1.75792e-58	7.67426e-59	-5.28491e-59	-5.6542e-59	-4.67876e-59	-3.31591e-59	-1.49047e-58	9.77026e-59	-1.45651e-58	-1.22202e-58	-6.24987e-59	-9.105e-59	8.18557e-58	-4.24962e-59	7.31377e-60	4.26464e-59	-1.95192e-58	-2.16652e-59	9.91422e-59	-1.22161e-58	-2.57951e-60	4.25032e-58	7.79228e-59	-3.55074e-58	1.33761e-58	9.84297e-59	2.27358e-60	-5.00452e-59	4.23079e-57
5.2626e-60	2.42957e-59	9.74436e-59	-9.9276e-60	-1.28531e-59	-2.03947e-59	9.45787e-60	-1.00127e-59	8.547e-60	-2.70342e-59	-1.94123e-59	-1.53845e-59	1.14048e-59	9.27938e-61	-9.3587e-60	-3.32549e-61	3.56224e-59	7.28869e-60	2.45409e-59	-2.87512e-59	9.02838e-60	3.27951e-59	-1.31117e-59	1.51056e-59	4.55644e-60	2.63104e-60	-1.0812e-59	-7.83471e-60	3.56233e-59	-2.51356e-59	5.34887e-58
-5.17278e-61	2.7934e-61	3.02157e-60	-1.70584e-60	2.46079e-60	3.98791e-61	-1.46831e-60	-7.07579e-60	1.79669e-62	-3.6933e-61	-7.53128e-61	3.97621e-61	-8.68778e-61	-3.66782e-60	-8.96704e-60	7.83103e-61	7.41414e-61	-3.72253e-60	3.74946e-61	-4.24576e-61	1.31759e-61	6.81621e-61	2.92742e-60	-2.83299e-60	1.96716e-60	-1.19806e-60	-8.40968e-61	3.38528e-60	1.44373e-61	-7.02782e-61	5.28284e-59
3.88164e-62	7.26805e-62	-5.83814e-61	1.62681e-61	-2.31522e-61	-1.7645e-62	-1.27432e-61	-1.79113e-61	5.97666e-63	-8.11241e-62	1.55997e-61	-8.5826e-61	1.29669e-60	-2.29913e-61	5.35639e-61	-7.95754e-62	1.3394e-62	-3.46435e-62	2.32799e-61	-1.24332e-61	-6.9227e-62	3.65023e-61	9.61032e-62	1.81842e-61	3.33233e-61	2.6767e-62	2.32503e-62	1.80991e-62	8.60826e-62	1.09066e-61	6.37074e-60
3.18242e-62	-9.33603e-62	8.10735e-62	3.61394e-63	7.48594e-63	-6.03649e-63	6.49822e-63	5.22085e-62	5.46453e-64	2.46899e-62	-3.7635e-62	6.8521e-63	8.68208e-62	1.49134e-61	-5.78444e-64	-4.76994e-62	-1.95593e-63	-1.38885e-62	-1.8964e-62	-1.90711e-62	2.32e-62	-1.67587e-62	-4.59527e-63	3.64832e-62	-1.13349e-62	1.62072e-62	-9.97124e-64	5.66607e-63	-1.0356e-63	3.71376e-64	8.06586e-61
-6.20626e-63	1.30948e-63	4.95904e-63	-5.8128e-63	-1.37665e-63	2.26552e-63	-3.78003e-63	-6.23465e-63	-5.91482e-63	-1.75793e-63	-1.17012e-63	-3.4059e-63	-3.50815e-63	1.1734e-63	1.03274e-63	-8.90406e-63	-1.97851e-63	9.15089e-64	-1.05263e-62	4.32866e-63	-4.59523e-63	-3.17228e-63	-6.93628e-64	-5.31685e-64	-4.04135e-63	-8.11541e-63	2.49203e-63	5.21467e-63	5.17313e-63	-3.05889e-63	1.13648e-61
1.35286e-63	1.89747e-64	7.17224e-64	2.29674e-64	-1.22724e-63	-4.60952e-64	1.59349e-64	-2.06961e-64	-5.63659e-66	-1.3507e-64	4.14203e-64	-6.5346e-64	-6.65106e-64	1.04821e-64	-7.17666e-64	-3.01282e-65	4.21754e-65	1.51734e-63	-5.18537e-64	1.48539e-63	2.31484e-64	-2.20727e-64	-3.00658e-63	1.29511e-63	-2.51921e-64	1.04353e-64	8.30567e-64	3.34226e-64	6.5966e-64	4.13722e-64	1.81819e-62
5.29485e-65	-9.12578e-66	2.55045e-65	-2.89238e-65	5.44357e-65	1.3054e-64	-3.99327e-65	3.21553e-65	9.77038e-65	-3.57251e-65	4.05122e-66	1.44907e-65	1.01176e-64	-1.69425e-64	-4.8929e-65	-1.08243e-64	5.92288e-65	-6.70313e-65	-3.48185e-65	-2.81123e-65	2.74877e-65	2.13856e-65	-2.02754e-65	5.24916e-66	-2.13915e-65	4.8671e-65	6.6271e-65	-8.04038e-65	-6.68578e-65	-3.74969e-65	1.53799e-63
1.27179e-66	-1.68635e-65	8.82616e-66	8.22841e-66	-4.26713e-66	2.61608e-66	1.32067e-65	2.11857e-66	5.59383e-66	8.93126e-67	1.43959e-65	-3.45033e-67	2.8086e-66	-3.13153e-66	-2.15004e-67	-3.24385e-66	7.81786e-66	-4.79716e-66	7.04098e-67	7.22593e-66	-1.12427e-66	1.29162e-65	-1.26312e-66	2.65515e-66	9.03519e-66	-7.68498e-66	1.17683e-66	-6.37916e-66	-6.06671e-66	-2.14224e-66	1.59014e-64
-4.48641e-67	-3.03079e-67	2.08631e-67	-1.88508e-66	7.31868e-67	-8.33525e-67	-2.93973e-67	5.91915e-67	-3.38557e-67	-5.76805e-67	1.68175e-66	-7.69207e-67	-6.38871e-67	-7.40783e-67	-2.14609e-67	-2.78873e-67	4.82808e-67	8.17141e-67	1.61417e-66	4.21313e-67	-4.90649e-68	-1.99194e-67	-1.48436e-67	6.56858e-68	8.13952e-67	2.14593e-66	1.46232e-66	-5.13877e-67	1.29094e-66	3.30541e-66	2.38664e-65
2.58412e-68	4.55401e-68	-1.94683e-68	-4.76514e-68	-1.26511e-67	-1.78831e-68	-8.7663e-68	1.08711e-67	1.19366e-67	-3.79351e-67	1.26226e-67	-2.49555e-69	-2.29742e-68	-1.77951e-68	8.90801e-68	2.40879e-68	-5.4015e-71	7.54966e-69	5.43209e-68	-1.06265e-68	5.81228e-68	1.19401e-67	-2.31466e-67	-2.21482e-67	-6.03477e-68	-3.49307e-68	-1.58904e-67	1.2089e-69	-2.16468e-67	1.34786e-68	2.449e-66
9.48613e-70	-6.68352e-70	2.8651e-69	5.34435e-70	-5.42025e-71	-3.1651e-69	-1.80159e-69	-2.10173e-68	3.41835e-68	8.66324e-69	-9.60126e-69	-5.51899e-69	7.26284e-69	1.09824e-68	1.75618e-69	-1.50027e-69	-2.07993e-69	-2.96375e-68	4.6651e-69	-2.06939e-70	3.64319e-68	-5.15709e-69	4.71169e-69	-6.2769e-70	-7.68848e-69	1.38309e-69	-2.67799e-68	-8.47114e-70	7.75609e-70	2.59947e-68	2.5751e-67
7.32945e-70	-1.88578e-69	-1.04806e-69	1.93277e-71	1.26603e-69	-4.08068e-70	4.27348e-70	6.0737e-70	-2.0851e-69	-1.20454e-69	2.76603e-69	-2.70523e-70	-1.8624e-69	-7.50207e-71	1.27565e-70	-2.20789e-69	-1.26258e-69	3.90824e-70	1.12171e-69	-5.04743e-70	3.36278e-71	-1.68542e-69	3.48385e-69	-2.54594e-70	-4.2215e-69	9.56405e-70	-8.89498e-70	-4.24625e-70	4.98093e-69	-3.21441e-69	4.04187e-68
-4.69611e-71	-1.78674e-70	-1.08734e-69	1.32478e-70	-2.45837e-71	-1.72952e-70	-1.85702e-70	-1.99061e-70	7.07142e-71	-1.46786e-71	-2.33049e-72	-8.2899e-71	3.2856e-71	-2.84532e-71	9.89292e-71	1.04543e-70	-8.73126e-71	-4.67125e-73	-9.71163e-71	-1.31139e-70	5.28074e-71	1.87066e-71	-4.0367e-70	-2.93444e-72	1.65643e-70	9.72665e-71	-3.60017e-70	6.36473e-70	-3.43781e-71	5.80883e-71	4.60918e-69
-2.05222e-71	2.29825e-71	-8.09356e-72	-1.01744e-71	3.77404e-72	3.4669e-72	3.34283e-71	1.85807e-71	4.82302e-71	-1.66376e-71	3.10566e-71	3.71796e-71	2.45378e-72	1.11888e-71	-3.9227e-72	4.5724e-73	1.48551e-71	3.32004e-71	1.77724e-71	1.04766e-72	-1.16117e-73	3.16655e-71	-3.28326e-71	-5.70752e-72	6.17827e-73	5.26123e-72	2.75646e-71	1.86512e-71	3.25956e-71	1.54784e-72	4.95585e-70
7.69977e-72	3.12165e-72	-5.51649e-72	8.7291e-73	-2.39129e-73	6.48797e-73	4.1937e-72	-5.84309e-73	-5.3784e-72	3.86571e-72	4.27131e-72	-8.98435e-74	1.62877e-72	1.41875e-72	1.64984e-72	-1.04807e-71	9.36978e-74	-5.38436e-73	-9.59621e-73	1.47401e-71	1.29641e-72	3.64361e-73	3.23105e-72	2.78989e-72	6.62358e-73	-2.36352e-72	3.04622e-73	-6.71433e-73	-3.2715e-73	-1.02796e-71	9.02823e-71
2.79232e-74	1.55489e-73	5.9349e-73	-6.35582e-74	1.1864e-72	1.56405e-73	-2.01624e-74	-1.16886e-73	1.67822e-73	-3.13514e-73	5.12517e-74	-4.15082e-74	-2.92409e-73	-1.27576e-73	6.04374e-73	-2.24003e-73	-5.19776e-73	2.47727e-73	8.33705e-75	1.14237e-73	1.8146e-73	-6.73314e-73	5.25843e-74	-4.45557e-73	-5.57452e-73	-1.88698e-75	-1.16067e-72	1.25995e-73	-1.75233e-73	-1.97637e-73	8.60464e-72
1.3626e-74	-2.51872e-74	-3.89102e-74	-1.44203e-74	8.89991e-75	-7.00119e-75	2.45478e-74	-7.02193e-74	5.0682e-76	1.23799e-73	-1.3908e-74	-1.29375e-74	5.14918e-75	-3.20181e-75	2.73796e-74	4.09698e-74	8.74907e-75	-8.9785e-75	1.12978e-74	7.67584e-75	3.36133e-74	6.17016e-74	7.61971e-75	1.34325e-74	-3.29606e-73	2.52187e-74	-2.95669e-74	-8.35746e-75	-3.90639e-75	-1.75463e-75	9.82142e-73
-1.76198e-75	-4.77181e-75	-4.47953e-75	6.02399e-75	-1.64144e-75	-9.93017e-76	1.41011e-74	6.5712e-76	-1.30098e-75	-1.00392e-74	-6.81034e-75	-6.25319e-75	1.90677e-75	9.17066e-75	8.3891e-75	7.13801e-76	-5.25715e-75	-9.13724e-75	-1.16137e-74	-8.44643e-76	-3.17323e-76	6.83978e-75	2.68784e-74	-1.15309e-74	3.52292e-76	-7.53158e-75	-1.50706e-75	8.801e-75	5.63679e-75	5.25894e-75	1.80521e-73
5.03587e-78	1.69076e-76	4.97493e-77	3.80168e-77	-8.9341e-77	-9.24766e-76	1.56186e-75	-3.50719e-76	-5.59273e-76	1.35345e-76	5.27041e-77	-1.36229e-77	-5.83268e-77	-9.08181e-76	1.85482e-77	-9.03721e-76	-2.25244e-75	5.19866e-76	2.00227e-76	-2.01098e-76	-1.29289e-75	-2.22159e-76	1.30181e-76	-2.83284e-76	2.21339e-76	-5.28255e-76	5.54752e-76	1.60211e-75	-2.10068e-75	-1.29268e-77	1.59605e-74
-1.153e-76	3.39984e-78	1.98064e-77	1.59768e-77	-1.58037e-76	-1.86706e-77	9.31411e-78	8.19657e-78	3.75929e-78	2.93018e-78	-2.39809e-77	-1.24395e-76	-5.35449e-77	5.55686e-77	-3.42515e-77	1.26982e-77	5.15604e-77	-1.80465e-77	9.30566e-78	3.96393e-76	-5.06405e-77	-7.9305e-79	5.29665e-77	-6.54154e-77	3.82979e-77	6.52731e-79	8.50677e-77	2.26751e-76	-1.87695e-77	2.62019e-77	1.70069e-75
-5.67003e-77	-1.3354e-77	-8.85571e-78	1.56238e-77	4.40484e-79	-2.4976e-78	2.32471e-79	-4.39083e-78	-2.5638e-79	-7.92066e-78	-9.76258e-78	-3.88561e-78	-6.47001e-78	-9.0723e-78	-2.57459e-78	-9.37588e-78	-7.69114e-78	-3.03813e-78	-8.14668e-78	5.87598e-78	-1.44845e-77	1.6125e-77	9.38761e-78	-5.15755e-79	9.829e-78	1.90807e-77	1.66606e-78	1.33282e-78	-1.89897e-79	-7.23908e-78	2.56015e-76
5.07944e-80	-8.75651e-79	1.76864e-78	7.67251e-80	-9.27721e-79	-5.11953e-80	-5.63621e-79	-2.6526e-79	4.59448e-79	-1.71313e-79	-1.36826e-78	-1.76366e-78	-2.80142e-79	2.30881e-79	7.15646e-79	2.04757e-78	-6.66151e-79	-1.9307e-78	2.0273e-78	-1.42689e-78	-2.29509e-80	6.27156e-80	-1.76575e-79	-3.55519e-79	2.13696e-78	-1.43713e-79	2.35042e-79	-6.57732e-79	7.06658e-79	-5.68327e-79	2.27338e-77
-5.45351e-80	4.96953e-81	1.25832e-80	-1.92879e-80	6.77386e-80	4.57099e-80	1.52053e-79	-1.91796e-79	3.66769e-80	1.71067e-79	3.32246e-80	3.0689e-80	2.01427e-79	4.08695e-79	1.18018e-80	-1.54787e-79	5.08992e-80	7.53435e-81	-5.4302e-79	-2.48856e-80	-2.64604e-79	-4.783e-80	-6.13642e-81	4.91155e-81	6.03413e-80	4.23415e-80	-7.66898e-79	1.47962e-79	1.05837e-79	-1.90541e-79	3.86078e-78
-6.76354e-80	5.41422e-80	-6.6626e-81	-1.08819e-79	5.05578e-81	-1.04469e-80	9.56815e-82	-1.25319e-81	-4.48803e-81	1.6258e-80	9.16461e-81	1.51625e-80	-6.64439e-82	-4.65888e-81	7.15992e-82	1.06401e-80	-5.70566e-81	4.41071e-81	-4.62472e-81	3.56773e-80	-1.37444e-80	2.43936e-80	1.3167e-80	2.77331e-80	-9.41604e-81	-3.7387e-81	-4.62849e-81	4.40272e-81	1.45983e-80	-1.92897e-80	5.02255e-79
-4.73532e-82	-3.41496e-81	6.68334e-82	-2.89805e-81	2.28305e-81	8.11181e-82	9.43094e-82	1.51552e-83	-5.60809e-82	1.5201e-81	-3.8293e-82	4.45319e-82	3.7347e-81	1.10066e-81	2.43125e-81	9.40218e-82	4.18495e-81	-2.35239e-82	1.91085e-81	5.7333e-82	9.99173e-82	-1.61817e-83	-7.97106e-83	-3.09329e-82	-1.56358e-81	-6.53165e-82	5.12132e-81	3.18418e-82	-4.86657e-81	-3.8067e-82	4.38358e-80
1.19955e-82	-7.28042e-82	1.29243e-82	9.34877e-82	6.99281e-83	2.93364e-82	6.4941e-83	-3.62781e-82	8.76316e-83	-2.27988e-82	-2.5342e-83	-8.06347e-83	1.18888e-82	1.05935e-82	-6.10281e-82	-1.21012e-82	-1.18965e-82	-7.6202e-82	1.22274e-82	1.44075e-81	2.26674e-82	5.03126e-82	2.55537e-82	-4.14489e-82	1.43538e-83	2.68474e-82	-2.60983e-82	-1.76906e-82	-5.58783e-82	4.78494e-82	9.68268e-81
-6.89121e-84	2.00734e-83	4.78059e-83	2.74088e-83	-1.89568e-83	-5.7484e-85	-1.04262e-83	-4.76372e-84	-5.55438e-83	6.64367e-83	1.24055e-83	6.00628e-84	-9.21982e-84	2.51897e-83	7.36534e-83	-2.0375e-83	-2.18113e-83	4.0522e-84	-2.17488e-83	-3.49531e-83	1.31822e-84	-1.64477e-83	-1.98256e-83	4.09636e-84	-2.87059e-84	3.55351e-83	3.48152e-83	-6.25568e-83	-2.25822e-84	5.13185e-85	6.68533e-82
1.24764e-84	-2.71053e-84	9.17603e-85	-5.89948e-84	-3.13597e-84	-7.0205e-84	7.75516e-84	-4.31278e-84	-1.90895e-84	1.36943e-84	6.04932e-84	6.85768e-84	-2.93478e-84	-2.24068e-85	1.54019e-84	-1.62739e-84	1.43317e-84	-2.21233e-85	5.80534e-84	2.86422e-84	7.99246e-84	-1.06117e-83	2.6278e-84	1.26657e-84	-3.84121e-84	-2.47177e-84	-1.48447e-84	-1.5717e-84	2.45176e-84	1.89807e-85	1.00345e-82
4.66573e-85	8.87516e-86	-2.68776e-85	-1.7039e-84	4.71428e-85	-1.60324e-84	-1.08847e-85	-5.57026e-85	-9.40982e-85	1.02318e-84	4.26319e-85	2.82952e-85	3.92578e-85	-2.42936e-85	2.28704e-85	4.34801e-86	-4.03793e-85	2.79726e-85	-4.58935e-85	-4.72282e-85	-5.7669e-85	3.23808e-85	6.45779e-85	-4.06384e-85	-6.76097e-85	-1.00925e-84	1.7924e-85	-7.70354e-86	-5.67626e-85	-5.53736e-86	1.49817e-83
4.80565e-86	-2.86222e-87	5.16712e-87	3.47384e-87	5.99461e-86	4.33303e-86	1.25631e-86	9.81496e-86	2.13348e-86	3.02747e-85	-5.79665e-86	1.86177e-86	-5.96e-87	-1.27959e-85	-2.0055e-87	5.99376e-86	-1.14426e-86	-6.54617e-87	-4.86509e-86	-2.68415e-86	5.17301e-86	1.14905e-86	1.55616e-86	1.97287e-86	-4.4539e-86	-1.84378e-85	-1.48763e-85	1.09862e-86	-2.00425e-86	1.299e-87	1.47208e-84
-9.04337e-87	-5.79483e-87	-5.33893e-87	-6.99074e-87	1.49133e-88	8.29902e-88	1.53939e-87	1.80478e-86	1.56013e-87	7.44519e-87	-3.44314e-87	7.48827e-87	-2.04341e-87	3.33026e-86	1.67706e-87	3.48877e-87	-7.24145e-88	-1.69319e-86	-6.57867e-88	-2.52224e-87	1.87894e-86	5.57601e-87	4.35421e-87	2.6698e-87	3.68105e-87	-1.05133e-86	-7.71456e-87	5.67814e-87	-6.4489e-87	-1.96156e-86	2.1406e-85
-5.4188e-89	2.53417e-87	-5.80575e-88	1.83993e-88	-6.85713e-88	-9.96492e-88	8.00414e-89	-2.4809e-88	1.02582e-88	1.50352e-88	4.72369e-88	-2.86976e-88	1.11048e-88	-1.74133e-87	8.57216e-88	4.12744e-89	2.16593e-88	-8.02991e-89	6.95888e-88	2.46145e-88	2.0648e-88	-4.63858e-88	-1.33517e-87	5.01591e-88	7.12037e-88	-5.8136e-88	-2.97205e-88	3.51285e-87	-7.50468e-89	-3.78882e-88	1.84298e-86
8.51977e-89	5.13262e-89	-2.85885e-89	8.30987e-89	-5.91647e-89	1.083e-88	5.82126e-89	3.76015e-89	-4.36647e-89	-8.90247e-90	-1.28742e-88	4.96021e-89	2.09755e-89	-8.94994e-89	2.24603e-88	4.64392e-89	-3.20463e-89	-6.48908e-89	-2.54539e-89	1.18156e-89	2.09501e-88	7.41933e-89	-1.5692e-88	1.02879e-88	-6.32102e-89	-2.04331e-88	8.816e-89	-1.63267e-88	5.44888e-89	1.49116e-88	2.52419e-87
-8.72844e-90	3.25377e-90	6.88298e-90	3.30891e-90	3.87386e-90	-2.27485e-89	-6.61635e-90	1.13539e-89	1.04706e-89	-8.6401e-90	-1.60223e-91	-9.89524e-90	-6.0669e-90	1.08109e-89	-2.14657e-89	1.25988e-90	-1.144e-90	1.27637e-89	-3.65364e-90	4.31452e-90	-1.22071e-89	-1.04766e-89	-1.10523e-89	-1.85122e-89	-9.45245e-90	1.01708e-90	1.24629e-90	1.03092e-89	4.93906e-89	4.55787e-89	3.26655e-88
1.55585e-90	-1.4895e-90	1.14544e-90	6.19655e-91	-1.88228e-91	-7.16076e-93	1.93097e-90	8.8913e-92	-7.9097e-91	7.27769e-93	5.8707e-90	-6.35889e-92	2.12681e-90	7.63157e-90	-1.78392e-91	3.33631e-90	9.08171e-92	1.48673e-90	-9.45051e-91	-3.69979e-90	1.88357e-91	-1.16089e-91	1.82273e-91	5.27986e-90	5.78121e-91	-8.06941e-91	1.89572e-90	-3.48473e-90	1.186e-90	-1.84749e-90	4.88193e-89
-4.39509e-92	-5.68798e-92	3.38503e-92	1.12763e-91	1.98613e-91	-3.25287e-91	-2.41602e-91	-3.32618e-91	-4.6171e-92	6.66516e-91	2.66104e-93	1.92456e-91	5.46785e-91	-4.89144e-92	-3.68096e-92	7.14554e-93	8.76619e-92	-2.36941e-92	-2.0292e-92	2.76926e-91	3.26295e-91	-9.62632e-91	-1.1577e-91	-2.03059e-92	-9.75637e-92	-5.55736e-92	-1.37279e-91	1.11103e-91	-6.25295e-92	3.29963e-91	5.52061e-90
-4.17957e-93	3.16237e-92	7.71429e-93	-1.07869e-92	-1.61833e-92	-1.54937e-92	-3.67956e-92	-2.42053e-92	-1.8383e-92	5.7848e-93	-1.05637e-92	7.40202e-93	3.31968e-94	-1.34941e-92	4.31056e-93	-7.98948e-93	-3.10944e-93	1.56148e-92	1.22315e-93	-1.04231e-92	5.77757e-92	6.78279e-93	-4.13342e-93	-1.35413e-91	-3.05477e-92	-4.14232e-92	-5.93596e-93	-5.43927e-92	-1.35427e-92	5.47921e-93	6.01039e-91
-3.28423e-93	1.14356e-93	-1.35499e-93	3.74118e-93	-2.21522e-93	-6.18198e-93	8.55814e-94	-2.35755e-93	9.56171e-93	-7.50498e-94	-1.46774e-93	-3.71937e-93	-8.53806e-95	-1.13641e-93	-9.61371e-94	7.48123e-94	-5.00485e-93	-1.75775e-93	-1.03592e-93	-5.24291e-93	2.72141e-93	-7.52061e-93	-2.26824e-93	-1.26429e-93	5.64848e-94	-2.3794e-94	1.12382e-93	-2.54999e-94	-3.41424e-93	3.24287e-93	7.52198e-92
-4.31866e-94	-6.44444e-94	4.97399e-95	1.49462e-95	7.11837e-95	-2.27771e-94	-1.49786e-94	9.12974e-95	4.83979e-94	5.69556e-94	-5.89004e-94	2.76754e-94	-3.84961e-95	-2.58409e-94	-5.87739e-94	-2.38171e-94	-2.8416e-94	-4.93626e-95	1.45542e-94	7.01039e-95	3.29891e-94	-1.9259e-94	1.65026e-94	-5.14646e-95	-6.59091e-94	-7.62365e-94	3.14919e-94	-1.21565e-94	-6.66118e-95	-1.7591e-94	8.11174e-93
-5.31885e-95	-4.48538e-95	1.78977e-95	7.26195e-96	-1.13473e-95	-2.68061e-95	-4.82278e-95	-8.12925e-96	1.02921e-95	-4.23061e-96	7.51793e-95	-2.49178e-96	1.3423e-94	-5.49313e-95	4.74991e-95	-5.60668e-96	1.59588e-95	-4.18349e-95	-3.42672e-95	3.70113e-95	1.33164e-95	-6.80748e-96	2.01324e-95	1.69481e-95	-8.34913e-95	-2.67295e-95	2.96272e-95	-2.16714e-95	-7.36766e-96	4.61693e-95	9.53507e-94
-1.52648e-95	2.77953e-96	5.65632e-96	3.19116e-96	6.76187e-96	6.77685e-96	-4.70126e-96	-9.11866e-96	1.30184e-95	-1.953e-95	1.19189e-96	-6.70032e-97	1.30037e-95	-8.29633e-97	8.69425e-96	9.67959e-96	2.41784e-96	-3.05209e-96	-2.84897e-96	6.16718e-96	2.79396e-96	6.5592e-97	-4.80615e-96	-1.34568e-95	-9.21672e-97	-1.27332e-95	9.31363e-97	-9.83185e-97	2.23972e-96	-8.50331e-97	1.75726e-94
4.13435e-97	-5.56132e-98	-5.79909e-97	5.50391e-98	1.943e-97	1.99968e-97	-1.89456e-97	-6.29093e-97	2.76031e-96	1.5939e-96	-3.0805e-97	2.10443e-97	2.61201e-97	4.90808e-99	4.5053e-98	1.34889e-97	1.37562e-97	3.18542e-97	1.9187e-96	-1.81289e-96	-5.08875e-97	-4.02848e-97	2.89076e-97	-2.94666e-98	-2.67813e-97	4.79856e-97	7.95398e-98	4.03787e-98	-2.07817e-97	6.6922e-97	1.47982e-95
3.23308e-97	-1.03402e-97	4.72922e-98	-4.65299e-98	1.13927e-97	-3.76669e-98	-4.71877e-98	2.56618e-97	7.88995e-99	4.69065e-97	-2.81634e-98	-7.56248e-98	-2.19892e-97	-1.65929e-98	-3.21431e-98	5.51616e-98	1.72344e-97	-1.94318e-98	-2.28872e-97	-1.7704e-98	-1.2874e-98	-1.69651e-97	-1.24739e-97	1.98331e-98	6.41531e-98	-7.29102e-98	-3.42033e-98	-1.27604e-97	-5.39044e-98	2.51274e-99	3.0012e-96
-3.41219e-99	-2.33434e-99	5.12786e-100	-6.28314e-99	2.2168e-99	-1.01328e-98	7.62109e-100	-1.20989e-99	-3.88206e-99	1.25923e-98	-1.06204e-98	8.52325e-99	5.46413e-99	-9.08482e-99	-2.27764e-100	1.15647e-98	-1.07744e-98	-9.33207e-99	-2.57585e-98	2.39353e-99	1.13155e-98	-1.2964e-98	-1.66197e-100	-4.60931e-99	-2.28989e-98	-8.15616e-99	7.49665e-99	1.89803e-99	-2.14188e-99	-1.91164e-99	2.1064e-97
-8.34915e-100	-2.17594e-100	1.56325e-99	-3.54419e-99	-4.48096e-100	1.46865e-101	-2.84046e-100	-1.51258e-99	4.6013e-100	-1.18258e-99	-9.47248e-101	1.86144e-99	-5.92741e-100	-1.90897e-99	-2.03258e-99	-2.62503e-99	1.33179e-99	8.72325e-100	-1.41635e-100	-1.32522e-99	1.36234e-100	-9.61219e-100	-4.81027e-100	5.38598e-100	1.26256e-99	-1.0529e-99	-1.26138e-99	-2.5161e-99	-2.54458e-99	1.34486e-99	3.4948e-98
-3.14916e-101	1.11067e-101	-5.74387e-101	-2.05494e-101	5.06293e-102	-1.55398e-100	2.81268e-100	-7.08311e-100	1.96137e-100	7.29301e-101	-8.48337e-102	1.72992e-100	1.24668e-100	1.52019e-100	-3.58956e-100	-2.85381e-102	3.55191e-100	2.37411e-100	2.50395e-100	-1.44745e-100	2.23926e-100	3.69057e-101	-3.20441e-100	-7.80586e-101	5.54465e-100	-2.70293e-101	8.07646e-101	-1.11554e-101	-9.52156e-101	-7.02865e-101	4.84566e-99
1.09132e-101	-6.86642e-102	-3.08115e-101	-7.07412e-102	-2.89236e-101	-1.85983e-102	-5.35987e-102	-2.5291e-101	-6.34118e-101	2.3144e-102	-2.29235e-102	1.03565e-102	1.4061e-101	-8.95963e-103	8.10115e-103	1.11695e-102	2.61173e-101	-6.27381e-102	-3.57866e-102	-1.96881e-101	-1.07041e-101	-7.95888e-102	3.21438e-101	-1.31941e-103	2.09747e-101	-1.43019e-101	1.54197e-103	-8.87525e-102	-6.19809e-101	-3.21753e-102	4.19139e-100
-9.67211e-104	1.51029e-102	-3.16204e-103	-7.10002e-103	2.37028e-102	-4.97187e-103	-1.0914e-102	1.53016e-102	7.3411e-102	7.44869e-103	1.94769e-103	-3.02218e-102	3.80865e-103	1.68405e-102	-3.08081e-102	3.70805e-103	-1.33956e-102	4.956e-103	3.60852e-103	-2.15601e-102	1.02888e-102	2.14443e-102	3.8183e-102	-1.83056e-102	-4.26255e-102	-1.67605e-103	5.65941e-102	-2.08412e-102	3.96984e-103	-2.60151e-102	5.32881e-101
4.88383e-104	-5.13748e-104	-8.64193e-104	-1.5286e-103	-4.7941e-103	-1.41806e-103	1.09462e-102	-6.74267e-103	4.71085e-104	-1.30337e-103	3.76607e-103	2.21796e-103	2.13587e-103	2.67166e-103	1.20618e-103	-1.39928e-103	1.02661e-102	2.03104e-103	2.13703e-104	-5.06684e-104	1.19007e-103	1.16154e-103	3.14884e-103	2.21429e-103	1.8993e-103	-6.57031e-103	3.75308e-103	1.85449e-104	8.88745e-103	7.38532e-104	8.52338e-102
-7.99396e-105	-5.14257e-105	6.30318e-104	6.9063e-104	-3.00494e-104	5.39776e-105	-2.74524e-104	-1.13526e-104	3.92126e-104	-2.67529e-104	-7.59081e-105	7.19258e-105	-7.33701e-104	3.94094e-104	1.34936e-104	1.67687e-105	5.27104e-105	-2.65852e-104	6.27511e-104	-5.85483e-104	-1.60374e-104	7.57008e-104	6.54667e-104	1.99397e-104	3.76199e-104	-1.09426e-104	-7.80293e-104	7.13754e-104	8.44406e-105	-6.41853e-104	1.02908e-102
6.41285e-106	-1.20232e-104	5.75034e-105	1.43439e-105	-3.71449e-105	3.37334e-106	5.58008e-105	4.06634e-105	-1.24497e-104	-1.42479e-104	7.94598e-106	-4.82659e-106	1.19907e-105	-7.36491e-105	-4.42147e-105	6.71436e-105	1.42243e-105	-3.67387e-105	1.07626e-105	-1.08154e-105	-9.69009e-105	3.73663e-105	1.54778e-105	5.21788e-106	-2.17764e-105	4.21409e-105	-1.4101e-105	-5.55698e-106	5.19086e-105	-1.13228e-105	1.18653e-103
-4.60942e-107	4.99725e-106	-4.42202e-106	-3.1813e-106	-3.22121e-106	-5.28443e-106	-2.76082e-106	-3.82459e-106	-1.18676e-107	5.19435e-107	1.86062e-107	-2.11148e-106	-7.29186e-106	-1.62156e-105	-1.07259e-106	7.22805e-107	-4.11229e-106	-3.93606e-106	4.05852e-106	1.40539e-106	-5.57168e-106	-1.15407e-106	4.57625e-106	-1.17108e-106	2.58301e-106	-2.13099e-106	-5.19737e-106	3.08733e-106	-1.00274e-105	-3.20536e-106	1.08608e-104
-1.67286e-107	-2.60156e-108	-5.94549e-107	2.29585e-107	-3.52838e-107	-1.98533e-107	-6.61253e-108	-3.83712e-107	3.63251e-108	2.45669e-107	-4.3524e-108	8.03352e-107	-3.04342e-107	6.16908e-107	-4.82531e-108	-1.68358e-106	8.50299e-108	2.12643e-107	-1.91981e-109	2.91379e-107	1.51244e-106	-9.06963e-108	7.8021e-109	1.34257e-106	-2.83417e-107	-2.99139e-107	-4.89949e-107	1.47586e-106	1.50346e-107	2.14982e-107	1.22588e-105
-2.60748e-107	3.35336e-108	1.24485e-108	-2.42805e-108	9.00982e-108	-4.62146e-109	-2.1887e-108	1.85026e-108	5.87028e-108	3.40327e-108	2.93494e-108	3.58265e-108	-7.58235e-109	3.35516e-108	4.10088e-107	-1.10761e-108	-5.83518e-108	2.59524e-109	3.18633e-108	1.03104e-107	-2.32807e-108	-2.78932e-108	2.01501e-108	-2.00654e-108	1.63158e-108	-8.60585e-108	-1.76658e-107	5.11761e-108	2.20601e-108	-1.41349e-108	1.74004e-106
2.75595e-108	2.16839e-108	3.71534e-109	3.95067e-110	2.5987e-109	-2.95084e-109	2.83727e-109	-1.0457e-109	-6.26093e-109	-1.15901e-108	-7.8199e-109	1.8428e-109	-1.30973e-108	4.40338e-109	1.8359e-108	-1.21988e-109	4.66217e-109	-7.29742e-109	9.39081e-110	8.12651e-109	2.38323e-109	-4.136e-109	1.11531e-109	1.56307e-108	-1.36118e-108	-5.43816e-109	2.15937e-109	4.34838e-109	-2.69353e-109	-3.82262e-109	2.03744e-107
1.20308e-110	2.99022e-112	-1.95585e-109	3.82255e-110	4.62796e-110	-1.61038e-110	2.64811e-109	1.8528e-110	-2.76908e-110	-1.10305e-109	-8.00095e-110	4.54201e-109	-1.1639e-109	3.30455e-109	-3.41094e-110	1.36895e-109	1.07762e-109	-2.6024e-109	7.8297e-110	5.09715e-110	-7.88601e-110	1.79412e-109	-3.4128e-110	-1.35379e-109	-5.28378e-110	-2.18734e-109	-1.1351e-110	3.69578e-110	1.09809e-109	-1.08919e-109	3.34558e-108
-5.58082e-111	5.25302e-111	-2.32281e-110	-1.41007e-110	1.70908e-110	1.95759e-111	-2.25498e-110	1.38087e-110	-3.7107e-111	2.36268e-110	4.75621e-110	-3.56954e-111	1.41967e-111	6.0268e-111	3.22798e-111	1.66763e-110	4.86277e-110	-6.61056e-111	-3.29079e-110	1.1132e-110	3.4839e-110	-8.84868e-111	1.97055e-110	-3.66125e-110	1.11549e-110	-7.21968e-111	8.56692e-111	-1.17541e-110	7.4824e-111	-1.49578e-111	4.56347e-109
1.8297e-111	-6.8026e-112	1.10569e-111	5.39993e-112	-1.73209e-111	6.45076e-112	5.98809e-111	8.61536e-112	5.4707e-112	-3.80719e-115	-2.93759e-111	-7.77928e-113	3.80347e-113	-1.37888e-111	-1.28888e-111	6.66478e-112	4.7081e-112	-2.19486e-112	7.62011e-112	1.11074e-112	-5.85425e-112	1.07461e-111	1.27011e-111	1.04742e-111	-6.33989e-112	-6.38671e-112	7.30252e-113	-6.31597e-112	-4.82987e-112	2.32232e-112	2.8551e-110
1.6776e-112	4.72559e-112	1.69895e-112	-9.98156e-114	-2.23491e-112	-4.38545e-112	-5.7015e-112	-5.7e-113	2.53107e-112	-7.65429e-113	8.06357e-113	-1.85379e-112	9.46107e-113	9.06147e-114	1.51498e-113	-2.63828e-114	-1.53053e-112	2.4933e-112	5.49455e-112	5.83353e-112	-1.36232e-112	-2.09381e-112	-1.33969e-112	3.27645e-113	-1.59741e-112	1.87758e-112	-3.22411e-113	3.88121e-112	-6.2516e-113	5.26315e-112	6.23074e-111
-5.91787e-113	-2.41068e-114	5.26394e-113	-2.49114e-113	-2.63313e-113	1.43099e-113	-1.35585e-113	6.21387e-113	-7.87488e-113	-8.52544e-114	-2.22081e-113	2.2645e-113	9.00823e-114	5.07969e-114	-8.69816e-114	7.93304e-113	-1.11653e-113	-4.28219e-113	-2.42944e-113	-4.45489e-113	7.39901e-114	9.43082e-114	-6.40978e-113	2.49494e-113	5.57713e-113	4.73811e-114	-2.96977e-113	1.20367e-113	3.63979e-113	-5.35398e-114	8.62426e-112
4.76905e-114	7.35524e-114	6.85112e-114	-2.35549e-114	-6.15599e-115	-8.79736e-115	-3.30869e-114	7.57771e-115	-2.96472e-114	9.71917e-115	5.69115e-114	-1.13592e-114	-7.66338e-115	5.00067e-114	1.86829e-114	-1.34469e-113	-1.43877e-114	-3.02954e-115	4.13834e-115	2.31899e-114	3.5279e-114	-2.48392e-115	4.46624e-114	9.08816e-114	1.05884e-114	2.23661e-114	-2.09689e-114	1.28547e-114	-2.83295e-114	-1.70206e-114	9.17567e-113
4.0495e-115	-2.93881e-116	2.22468e-115	-3.05976e-115	4.14155e-115	1.80196e-115	-3.64326e-115	2.55939e-115	-1.90194e-115	1.48075e-115	1.5287e-115	1.38643e-115	-6.76163e-116	1.8796e-115	-2.64253e-115	5.99384e-115	-2.66208e-115	7.44961e-115	2.58716e-115	-6.46038e-115	3.64177e-115	-8.13033e-117	-2.36433e-115	-2.03801e-115	1.32454e-115	2.24584e-115	4.04242e-115	3.46233e-115	7.28085e-116	-5.65399e-117	7.84083e-114
1.70871e-116	-8.93123e-116	-3.6126e-117	-4.22167e-116	-8.89849e-116	-7.84951e-117	-6.44336e-116	-2.13333e-116	-1.73484e-116	-1.59345e-116	-6.95784e-116	-1.03697e-116	-4.05012e-116	-4.36061e-116	1.53517e-115	9.79939e-117	2.32942e-117	6.95404e-116	3.55854e-116	-3.56959e-116	1.7217e-116	-3.46967e-116	-3.18622e-116	-2.08978e-116	-6.0931e-117	2.40861e-116	7.13241e-117	1.97359e-115	-2.02404e-116	4.71324e-117	1.20293e-114
7.17516e-118	-9.39539e-117	1.81983e-117	-1.16838e-116	1.38578e-116	8.26153e-118	2.99593e-117	-2.89398e-117	-1.18276e-116	1.28666e-117	1.64702e-118	2.6873e-117	-7.56141e-117	3.17905e-117	-6.80531e-117	8.17051e-117	6.95161e-117	-1.86108e-116	-2.86694e-117	-2.10278e-116	1.59201e-116	2.40821e-117	1.12459e-117	-5.60612e-117	2.19425e-117	-9.14034e-118	2.25846e-116	5.17335e-117	4.61427e-117	-1.01532e-116	2.06023e-115
-1.28867e-117	2.86056e-118	1.46327e-117	5.28604e-119	5.55179e-118	-3.7713e-118	-5.17048e-118	1.89635e-118	-1.78808e-118	4.25136e-118	9.08289e-118	-5.20104e-118	6.16801e-118	1.77324e-118	-6.62029e-118	-1.86293e-117	3.15408e-118	2.02268e-118	-5.06248e-118	-6.41361e-118	-2.20561e-117	-1.91369e-118	3.22801e-118	-8.92331e-118	4.33065e-118	3.68202e-118	-9.41551e-118	-9.16958e-118	-1.71617e-118	-7.50576e-119	1.82651e-116
6.58267e-119	1.17377e-118	2.2882e-119	-2.04574e-118	-5.46941e-119	-2.02255e-119	-5.62e-119	-1.27393e-118	-1.63861e-119	4.68397e-119	-5.09431e-118	6.64165e-120	-4.99997e-119	-8.098e-120	2.32429e-119	1.01401e-118	8.62569e-119	7.14896e-119	-6.29868e-119	-1.39951e-119	-1.12953e-119	2.29356e-118	-9.75871e-120	-7.0174e-119	1.64066e-119	8.53696e-119	-1.64442e-118	-4.94361e-119	4.16829e-119	-2.65291e-119	2.37039e-117
-1.83515e-119	2.51264e-119	-1.24105e-120	3.30178e-120	-1.557e-119	1.39767e-119	4.48977e-120	3.44388e-121	3.22732e-121	-1.16319e-120	-2.0255e-119	1.48666e-119	2.08874e-121	-9.33917e-120	-2.93602e-120	-6.57495e-120	-6.78877e-120	-5.17518e-121	-5.98281e-119	3.32368e-119	1.14123e-120	1.17263e-119	9.13047e-120	-9.72436e-120	5.39099e-120	1.69297e-119	-4.89985e-119	-1.06805e-119	7.77974e-120	8.65382e-120	3.68595e-118
3.58712e-121	2.04275e-120	-1.72577e-120	8.4027e-121	8.59044e-121	2.78308e-120	1.16076e-120	9.40763e-122	9.54639e-121	9.51027e-121	-1.43005e-122	-9.76194e-121	2.50574e-121	3.3625e-121	-1.44244e-120	-1.35212e-120	1.35504e-120	2.02409e-120	-1.08358e-120	8.45538e-121	5.4887e-120	-5.60962e-122	9.39692e-122	3.38938e-121	5.3941e-120	-6.36231e-121	3.0166e-120	2.08123e-120	-5.01112e-120	1.3134e-120	4.48806e-119
2.90598e-121	-1.71326e-122	2.0453e-121	3.45536e-121	-1.78919e-121	9.02955e-122	-3.83035e-121	4.25725e-121	-9.75288e-122	1.02462e-121	7.42857e-122	-1.84644e-121	-1.17454e-121	4.29321e-122	8.01253e-122	5.53006e-122	-3.55501e-121	-3.43199e-121	-1.45073e-121	-2.65914e-122	-2.34764e-122	1.7158e-122	-1.44834e-121	8.79325e-122	-2.08137e-121	-3.70883e-123	3.56159e-121	-1.15367e-121	-1.83103e-122	-5.75439e-122	4.59349e-120
2.69217e-123	-1.182e-122	-1.01757e-122	-1.00492e-122	-2.86107e-122	-1.4104e-123	-3.91342e-123	-1.23594e-122	9.00849e-123	2.26475e-122	2.14071e-122	9.5235e-123	-3.00468e-122	-1.06066e-122	-1.93687e-122	-2.15029e-123	-1.02557e-121	-1.38619e-121	-1.94819e-122	-3.71521e-124	-2.75403e-122	1.15496e-122	-2.03033e-122	-1.19767e-122	-8.71695e-124	-3.15062e-123	-2.18067e-122	5.42952e-122	-4.76564e-122	6.33635e-123	6.72306e-121
-4.11572e-123	-7.16591e-123	-3.5465e-123	-1.43138e-123	-3.28787e-123	9.72626e-124	2.74202e-123	5.25043e-123	6.4493e-124	-9.09793e-124	-2.36889e-123	-1.74588e-123	-5.12146e-123	1.8565e-124	5.05092e-123	1.45094e-123	8.58875e-123	4.06236e-123	-1.5736e-123	-6.87783e-124	-1.38467e-123	-4.31266e-123	-5.62275e-123	1.12271e-123	-3.15848e-123	-7.69375e-124	4.30661e-124	1.28336e-124	8.06284e-124	-6.15525e-124	7.92548e-122
2.7161e-124	-2.52147e-124	2.93244e-123	-1.45452e-124	-2.69708e-125	-1.56871e-124	-2.32203e-124	-9.28087e-125	8.09126e-125	-3.53586e-124	-4.2635e-125	-5.19243e-125	4.96984e-124	-1.52364e-124	9.1426e-125	1.11433e-124	-7.15817e-125	-2.53621e-124	-1.13831e-123	1.62469e-124	-1.56821e-123	-2.16564e-124	1.17938e-124	6.96482e-124	-4.42997e-124	-3.6315e-124	2.34707e-124	1.25151e-124	3.49179e-124	-2.64926e-124	1.1497e-122
9.67295e-126	-3.8576e-125	2.07792e-125	-6.31029e-125	6.30846e-125	-3.61796e-126	4.9311e-125	5.4919e-126	1.3383e-125	2.88954e-127	2.98498e-125	3.51206e-125	-5.78936e-125	-3.10913e-125	-2.08135e-125	5.23538e-125	-1.50697e-124	2.87013e-125	-1.30124e-125	2.2662e-126	8.34377e-125	5.33344e-125	-8.62705e-125	6.33177e-125	6.71705e-125	3.19722e-125	-2.33889e-125	4.96108e-125	-2.2188e-125	-2.48752e-125	1.19467e-123
5.39742e-128	5.43116e-127	-8.6331e-126	1.71816e-126	1.92863e-125	4.81432e-127	-1.19177e-126	-2.56037e-126	4.99499e-126	3.77631e-126	7.66425e-126	-5.15652e-127	-8.57605e-126	7.39778e-126	1.37641e-126	-1.12465e-126	1.7655e-126	-6.23117e-126	6.48675e-126	-1.27067e-125	-4.15727e-126	-1.46422e-126	-2.80765e-126	1.54068e-126	-2.02275e-126	-1.01169e-126	2.53713e-126	-5.99214e-126	-1.1405e-127	1.97395e-126	1.20706e-124
-5.75735e-127	-3.90778e-127	2.06877e-127	3.12253e-127	2.56536e-127	2.63699e-127	-1.37342e-126	1.54414e-127	2.77801e-127	-4.24444e-128	-2.9846e-126	-1.56713e-126	-1.23144e-127	-3.57567e-127	2.65037e-127	1.48108e-126	-1.49352e-127	7.83502e-128	-2.27687e-127	-1.61807e-127	-7.2094e-127	1.39109e-126	9.5138e-128	1.50812e-127	1.99311e-127	1.52165e-126	3.34885e-127	-3.03004e-127	3.98461e-128	6.58781e-127	1.66652e-125
-1.15638e-127	-1.3607e-127	-1.03507e-128	2.07911e-128	-6.57652e-128	1.17981e-127	4.94427e-129	1.76264e-128	1.58637e-127	-1.65573e-127	1.29954e-127	1.47227e-129	4.65985e-128	-5.22422e-128	5.20721e-128	-9.31166e-129	9.79184e-128	6.83844e-128	-2.75197e-128	1.7876e-127	-4.14943e-128	1.87779e-128	-2.97227e-128	7.50764e-128	-1.36467e-128	6.03301e-128	-2.09062e-128	-1.07504e-127	-1.95343e-127	1.58489e-127	2.1989e-126
-5.50625e-129	2.77341e-128	-2.27841e-128	-2.32932e-129	1.01552e-128	4.44005e-129	8.5684e-130	3.67442e-129	-6.25162e-129	1.60462e-129	-1.12092e-128	-2.50093e-128	-1.30423e-129	4.34622e-129	1.38359e-128	-1.28248e-129	3.02367e-128	1.96023e-129	-3.66571e-129	1.09295e-129	4.44852e-129	3.09686e-129	-1.36821e-128	-7.65821e-129	1.90174e-129	1.0099e-128	1.67273e-128	1.14254e-128	5.1452e-129	1.43431e-129	2.54898e-127
-2.01707e-129	5.81519e-130	-9.20779e-130	-9.48914e-130	-4.82055e-130	4.85261e-130	-3.21238e-129	-2.47555e-130	1.30398e-129	-1.48712e-129	3.48076e-130	8.8118e-130	3.33616e-130	2.37949e-129	2.09564e-129	1.33191e-129	1.49536e-129	-3.63554e-129	-1.13414e-129	-6.27619e-130	3.35051e-129	4.05959e-129	-4.91156e-130	8.63006e-130	6.69518e-130	3.33162e-129	-2.23662e-129	2.07872e-130	3.45527e-130	-7.50938e-129	4.9014e-128
2.35264e-130	-4.99999e-130	-1.38333e-130	3.09008e-130	1.15441e-130	5.11517e-131	-5.81239e-131	3.98085e-131	-8.36121e-131	1.27141e-131	1.05e-131	-4.3885e-130	-8.72282e-131	2.88407e-130	-3.51144e-130	4.63705e-131	-2.87482e-132	-5.72968e-132	8.58967e-131	6.69927e-131	3.9425e-131	1.80981e-131	3.62525e-130	-8.29365e-132	2.10247e-131	-8.68723e-131	-9.9186e-131	-1.25415e-130	-1.26008e-130	1.1405e-131	3.8257e-129
1.69653e-131	-3.27879e-131	5.67415e-131	-1.25882e-132	2.32831e-131	1.16903e-132	1.24705e-131	-1.55213e-131	-8.39761e-132	-1.03421e-131	-7.04049e-132	4.54577e-132	1.49552e-131	2.74066e-131	3.49521e-132	2.78568e-132	2.64317e-132	-6.80793e-132	-3.2744e-132	6.84633e-132	-2.45919e-131	4.68411e-132	-1.34708e-131	1.80255e-132	-1.48495e-131	-9.81461e-132	-1.46394e-132	-4.04419e-132	6.75482e-132	-1.52447e-132	3.41739e-130
1.67594e-132	7.93535e-133	2.79559e-132	2.11561e-132	-2.12748e-133	-5.628e-133	1.13746e-132	9.1562e-133	-3.13933e-133	-6.29185e-133	2.00741e-132	8.84472e-133	3.64347e-132	-1.50506e-132	-2.69005e-132	-1.64191e-132	5.87683e-133	-3.88047e-132	-3.2249e-132	-1.91674e-132	-7.87409e-132	-8.08345e-132	2.51641e-134	-5.29216e-132	-2.88072e-132	-3.4378e-132	-6.13738e-133	-2.62643e-133	8.35281e-133	-1.60892e-132	6.40486e-131
3.09189e-134	-2.11852e-134	-2.0019e-133	-1.77032e-133	8.05508e-134	1.34482e-133	-2.71424e-133	-1.15505e-133	-4.48353e-133	1.18073e-134	1.60586e-133	1.55092e-133	3.33768e-133	7.08326e-134	-5.84641e-134	-2.76721e-133	-6.93639e-134	5.82574e-133	3.33054e-133	1.99423e-133	-7.91348e-133	2.7134e-133	3.23628e-133	1.51278e-133	-4.76126e-134	1.66591e-133	-7.75166e-133	-4.10898e-133	1.66023e-133	1.71009e-133	7.00622e-132
-9.48593e-136	7.85083e-135	-3.32862e-134	3.37542e-134	-3.53875e-134	1.88163e-134	1.28573e-133	-5.59427e-135	-2.17728e-135	-9.39197e-135	3.59792e-134	-1.43718e-134	2.29029e-134	-1.13769e-134	-1.22483e-134	1.78956e-135	-2.22913e-134	-3.07418e-134	-6.47353e-135	8.99695e-135	2.10691e-134	1.29684e-134	1.30692e-134	-5.16832e-135	-6.27997e-135	-3.47052e-134	1.2815e-134	5.37982e-135	-8.56659e-135	-1.23907e-134	5.75365e-133
-6.40953e-136	4.96436e-135	-5.80385e-136	3.67054e-135	4.51798e-135	1.72336e-135	-2.13538e-135	2.03718e-135	2.4979e-135	-1.06682e-135	-5.02773e-136	5.2717e-135	1.45319e-136	2.83003e-135	-2.83741e-135	-1.81717e-135	-2.41041e-135	-8.76918e-136	-2.04346e-135	1.67425e-135	3.06105e-135	4.61735e-135	1.93873e-135	-7.94905e-135	1.72118e-136	-1.50309e-135	5.31101e-135	2.86966e-135	-1.43117e-135	1.12542e-135	7.42229e-134
3.49698e-136	-4.55381e-136	1.02747e-135	-4.08199e-136	2.3775e-136	-3.48836e-136	-3.2101e-136	-5.66169e-136	8.98044e-137	9.79173e-136	-3.07508e-136	3.99325e-137	-1.61711e-136	4.4636e-136	4.10153e-136	1.00032e-137	4.23839e-136	1.27651e-137	-4.26162e-136	7.84593e-137	1.9728e-137	-8.61e-137	-2.38804e-136	-5.18304e-136	-5.34727e-136	-3.52895e-136	-4.90766e-137	-7.6522e-137	-1.85109e-136	1.37499e-137	9.1754e-135
2.74548e-137	-2.25176e-137	-5.31038e-137	1.00343e-136	5.33424e-137	-7.60048e-137	-8.53412e-137	-2.75109e-138	-2.68977e-137	9.82035e-137	-1.21495e-137	1.1908e-137	-3.69397e-137	9.62964e-138	-1.65252e-137	1.1463e-137	1.95035e-138	1.0979e-137	2.55656e-137	3.83839e-137	-1.90421e-137	7.3998e-137	-5.6787e-137	-6.05662e-137	4.97744e-137	-7.42805e-137	1.68545e-136	2.33057e-137	7.32513e-137	2.71499e-137	1.34815e-135
1.28995e-138	5.27902e-138	1.2645e-137	3.13816e-138	-5.42074e-139	-3.76825e-138	7.52001e-139	2.22536e-137	1.20178e-139	-2.22246e-138	-1.86236e-137	3.14144e-137	1.17589e-137	-2.95849e-137	9.29806e-138	3.96886e-139	-3.65199e-138	6.71307e-138	1.06511e-137	-6.92451e-138	-2.6089e-137	2.5498e-138	3.67646e-138	-6.66927e-138	-4.57179e-138	1.57202e-137	1.18886e-137	5.18183e-138	1.23403e-137	2.06448e-137	2.9036e-136
1.72814e-139	-5.54013e-139	-1.25333e-138	-1.24651e-138	-3.03901e-139	-5.57154e-139	-1.06042e-138	3.64983e-139	-1.71081e-139	6.61275e-139	3.6949e-139	6.06767e-140	-1.36574e-138	-4.4849e-139	4.18338e-139	-5.28071e-139	2.44884e-139	-1.09148e-139	-1.15487e-139	5.02795e-139	1.1659e-139	4.75636e-140	1.35288e-139	-4.95928e-139	-4.87189e-140	6.07193e-139	-2.34652e-139	-1.62547e-138	-8.43576e-139	-3.03203e-139	1.49668e-137
-5.71217e-140	2.13862e-140	1.51331e-139	2.20754e-140	-4.89623e-140	-8.58575e-140	7.07835e-140	-1.90156e-139	1.50915e-139	-1.79769e-139	-7.31783e-141	-5.98373e-140	-2.02916e-140	-7.46024e-140	-1.92221e-139	3.67388e-140	9.28169e-141	-1.71342e-140	-2.08687e-139	-4.40072e-140	4.00997e-140	-2.6513e-140	4.05992e-140	-2.59762e-140	4.07941e-140	1.85948e-139	-7.38542e-140	1.09162e-140	1.04762e-139	-5.97716e-140	2.25771e-138
-2.2597e-142	-3.55958e-140	-7.73001e-142	1.86839e-140	-7.3807e-142	-3.34835e-140	-4.25155e-141	2.52163e-141	-8.55011e-141	3.36877e-140	-1.21647e-140	-1.23863e-141	-1.03994e-140	8.50419e-141	-4.25372e-140	4.37505e-141	-1.37081e-140	7.30038e-142	-8.9763e-141	-1.44945e-141	1.12499e-140	-2.79537e-141	5.95048e-141	7.76675e-141	1.04644e-140	2.74538e-141	-6.76955e-141	-1.0684e-141	-1.13178e-140	-3.74492e-141	3.06467e-139
2.88141e-142	1.88182e-141	1.14465e-141	4.50438e-142	1.61674e-142	-9.26289e-143	-6.69159e-142	-6.21893e-142	-3.2772e-142	-6.96642e-142	1.71647e-141	3.34879e-142	1.25422e-141	-9.75723e-142	5.898e-142	5.21272e-142	3.16618e-143	2.16943e-142	2.22644e-141	-1.53872e-142	1.13275e-141	-1.1274e-141	-1.13817e-141	2.44189e-142	-4.3126e-141	-9.74328e-142	-1.00948e-141	3.0914e-142	2.36071e-141	2.65868e-141	2.96235e-140
-2.51077e-142	-2.05381e-142	-1.11139e-142	-1.75633e-142	-2.26107e-142	6.16341e-142	2.27309e-142	-2.2592e-142	6.88981e-143	-4.63707e-143	-9.35913e-143	1.67068e-142	-1.89042e-142	1.51109e-142	-3.09347e-142	-5.28748e-143	1.49831e-142	-1.02495e-142	-2.55737e-142	-3.62675e-143	-9.47363e-144	-2.79095e-142	9.75419e-143	-1.18023e-142	2.63132e-142	2.98936e-143	-5.44943e-144	3.5076e-143	9.89712e-144	-1.64208e-142	4.67333e-141
6.03581e-143	4.01322e-145	-9.46303e-145	3.01464e-143	1.61896e-144	4.75179e-144	3.26221e-143	-1.04905e-142	1.57666e-143	1.71789e-143	2.65051e-143	6.91393e-144	-3.84594e-143	1.69698e-144	-6.34898e-144	1.27763e-143	-2.41008e-145	-2.03945e-143	6.09455e-144	-9.35676e-144	2.28533e-143	-1.31532e-143	-1.01406e-142	8.21737e-144	1.09471e-143	1.18687e-143	-3.73609e-143	2.2993e-143	2.16981e-143	-3.99355e-144	6.51975e-142
2.26901e-143	-1.97522e-145	7.14097e-145	5.16835e-144	-3.05395e-144	3.908e-144	-2.66127e-144	2.3317e-144	3.99328e-145	1.97134e-144	-2.40083e-145	-8.70669e-145	9.10183e-145	3.94819e-144	7.64675e-145	-8.82816e-145	-1.84551e-144	2.37904e-144	-1.14534e-144	-3.91574e-146	-3.33565e-144	2.48291e-144	-3.86354e-145	1.08315e-144	-1.20993e-144	-7.70404e-145	-2.02384e-144	-9.55038e-145	-2.29088e-144	-1.06516e-144	7.17246e-143
3.01891e-145	2.90811e-145	-1.41026e-144	9.7203e-146	7.78944e-146	2.25826e-145	5.91105e-145	-1.33683e-145	2.08933e-145	-9.84442e-146	-1.36315e-145	-7.13681e-145	-1.76468e-145	-1.75731e-145	1.71759e-145	3.94531e-145	-1.44455e-145	1.37666e-145	4.45332e-146	2.20802e-146	1.46174e-145	-2.67275e-145	1.69341e-145	2.85158e-145	9.02658e-146	2.65581e-145	5.44978e-145	2.75656e-146	1.07226e-145	5.43639e-146	7.5112e-144
5.33876e-147	-2.45282e-146	1.14259e-146	1.29769e-146	6.13324e-146	-8.89068e-146	2.44866e-146	1.78941e-147	6.91608e-147	-1.01307e-147	2.56382e-146	-8.35071e-147	-1.5409e-146	1.65666e-146	-3.09039e-146	-1.38864e-146	6.04662e-147	1.60515e-146	-5.33108e-146	-1.9066e-147	7.49124e-146	6.44761e-147	-3.52207e-146	-7.01912e-146	-8.77403e-147	2.95198e-146	8.7694e-147	1.04943e-148	5.17813e-146	-8.97179e-146	8.02224e-145
5.27043e-147	2.13904e-147	2.52549e-147	1.77037e-146	1.98415e-147	-2.51344e-147	-2.84927e-147	-7.88029e-148	3.97368e-147	4.59569e-147	-2.80652e-147	-1.01319e-147	3.82517e-147	-2.28906e-147	3.48224e-147	1.70419e-146	-1.37616e-147	-6.7647e-148	-1.31527e-147	1.26125e-147	-1.40149e-146	-5.69948e-147	-4.54811e-148	1.57617e-146	1.70401e-147	2.21917e-147	-2.60193e-147	2.5695e-148	1.1108e-149	1.43921e-147	1.23593e-145
-7.3017e-148	-1.03749e-147	3.25086e-148	5.21727e-148	-4.23051e-148	1.19394e-147	-1.9231e-147	-5.51525e-148	-2.82097e-148	1.28172e-147	-8.09489e-148	-3.99203e-148	-6.84639e-149	-8.84035e-149	-4.23249e-148	-1.87304e-148	-6.10003e-148	-5.06802e-148	6.17375e-148	1.72684e-148	-9.72473e-148	8.58636e-149	1.96594e-148	7.54362e-148	-1.59885e-148	4.38468e-148	-4.1677e-148	-4.6699e-149	4.97615e-148	-1.09864e-147	1.68203e-146
5.88186e-150	1.46095e-149	8.57476e-149	-3.9075e-148	5.95854e-149	6.05148e-150	3.38913e-149	7.8581e-149	-1.24817e-148	1.29621e-149	-1.10574e-149	-1.42998e-149	-2.38781e-148	-1.33611e-148	-3.79354e-149	-3.2565e-149	3.54615e-150	7.92293e-150	-2.52346e-148	8.26116e-149	-5.20436e-150	1.31184e-148	-1.00277e-148	-7.7545e-149	-4.94934e-149	8.05979e-149	-1.18895e-149	-1.31869e-148	1.32622e-148	5.29329e-149	2.40117e-147
-1.99821e-149	3.12633e-151	9.89151e-150	-4.72216e-149	1.99529e-150	1.83706e-149	7.05484e-150	-4.39659e-150	-1.96712e-150	7.80579e-150	9.64747e-151	3.63395e-151	-1.01149e-149	2.2304e-150	7.0019e-150	-8.8211e-150	-8.32924e-150	4.04843e-150	7.79457e-150	6.01936e-150	-2.49697e-150	4.15269e-150	1.54279e-150	1.65726e-150	8.27925e-151	4.91035e-150	-6.88676e-150	-1.27033e-150	2.88352e-149	9.67751e-152	2.27363e-148
-2.03243e-150	1.62546e-150	5.64222e-151	-1.52631e-150	4.84556e-151	6.45713e-150	7.52032e-151	4.25331e-151	-1.72538e-151	8.01957e-151	1.49683e-150	-2.07095e-150	1.09697e-152	-3.21513e-152	4.71348e-151	8.65809e-151	-8.33163e-152	-3.40923e-151	-2.55815e-151	-3.8329e-152	2.2182e-151	-1.60635e-150	-3.95374e-151	-6.29194e-150	3.34967e-151	1.26839e-150	8.04852e-151	1.10286e-150	1.90176e-150	1.50503e-150	3.59418e-149
-4.83036e-153	-9.96377e-152	-1.26206e-151	-8.00469e-152	-1.28107e-151	1.48303e-151	-1.33126e-152	3.98163e-151	-8.29839e-152	7.10807e-152	6.18444e-152	5.23855e-152	8.95178e-152	3.25123e-152	8.9111e-152	6.73024e-152	-8.43753e-152	9.23259e-152	8.64636e-151	-1.18751e-151	1.03911e-151	3.61199e-152	9.53992e-152	3.09031e-152	1.15451e-152	6.43813e-152	5.79468e-153	-1.06313e-151	-2.12278e-152	-3.87232e-151	3.56826e-150
-2.23257e-152	1.74969e-152	7.79418e-153	4.71624e-152	1.53664e-153	9.03999e-155	-1.83324e-152	-3.33787e-152	-2.19204e-153	3.61104e-152	-2.05183e-152	-3.46356e-152	2.85195e-152	-7.39647e-153	1.09212e-152	-8.07014e-153	6.95122e-154	7.56568e-153	-2.39849e-154	4.23593e-153	-2.53296e-152	-1.1379e-152	-3.95637e-153	-1.0449e-152	6.64893e-153	1.36018e-152	2.23109e-152	9.5906e-153	7.51104e-153	-1.43867e-152	4.34381e-151
-8.0385e-154	2.73019e-153	-3.75802e-154	-8.85235e-154	-1.27456e-154	-1.7295e-153	-5.62667e-154	1.6527e-153	1.26644e-153	-3.42687e-154	3.70718e-153	-6.70343e-154	-5.96895e-153	-6.1677e-154	2.036e-153	3.53376e-155	-1.22846e-153	6.41037e-154	-6.92094e-155	3.52767e-153	7.14103e-154	-4.73507e-153	-4.18152e-154	-4.27539e-154	-4.30784e-153	2.8369e-154	-4.33705e-154	-2.06699e-153	-1.47915e-153	-1.34663e-154	4.39784e-152
-1.64547e-155	6.93695e-155	-4.38401e-154	-1.21786e-154	2.32156e-155	-2.02943e-157	2.05279e-156	-6.96627e-155	2.87082e-154	7.92425e-155	1.40064e-155	-3.57529e-154	6.4849e-155	6.70936e-154	5.3786e-155	-1.86856e-154	-2.73513e-154	-1.86383e-155	-3.07928e-154	1.95828e-155	1.23596e-154	-1.24625e-154	-2.93576e-155	-3.40127e-154	-2.04962e-155	-3.80452e-156	-5.25817e-154	-6.7094e-154	1.80864e-154	-2.04016e-154	5.29874e-153
3.54075e-155	-3.71414e-155	-7.66708e-155	-1.55036e-156	1.42502e-155	-1.63848e-155	1.17148e-154	1.7077e-155	1.68635e-155	1.82284e-155	5.7409e-155	-4.77661e-155	5.8517e-155	1.10631e-156	6.25192e-156	-1.47673e-155	-2.46529e-155	-3.98715e-155	-7.55457e-156	3.2955e-155	-1.95476e-154	-6.70476e-156	4.23897e-156	-4.22905e-155	-2.19937e-155	-1.654e-155	-6.44631e-156	3.46212e-155	-3.45301e-155	-1.22254e-155	1.01664e-153
1.29109e-156	4.46475e-156	-5.40384e-156	6.20381e-156	-4.48139e-157	-4.35417e-156	9.85953e-157	-2.7897e-155	1.25849e-156	-2.03419e-156	9.88533e-157	3.54168e-156	9.63192e-156	5.7697e-156	1.73796e-156	-5.9798e-157	1.26653e-155	-1.92301e-157	-5.1299e-156	1.50968e-155	1.23315e-156	7.69016e-157	-9.00594e-156	-5.06931e-156	-4.56546e-157	7.71446e-157	-2.60485e-156	-1.80864e-156	1.16467e-156	-3.63437e-157	1.32941e-154
1.0647e-157	3.05624e-157	-9.74995e-157	1.91339e-157	1.58527e-158	3.11499e-158	-1.27553e-157	2.73733e-157	-1.02281e-156	5.79816e-158	3.19182e-158	-1.99547e-157	3.39245e-157	2.10134e-157	1.12897e-157	-6.93112e-158	-2.43818e-157	-1.35433e-157	3.6665e-157	9.7733e-158	1.60372e-156	1.30771e-157	-2.81633e-157	8.93513e-158	-8.54733e-157	-3.32699e-157	3.72365e-157	5.68753e-157	-6.54636e-157	-1.00206e-157	9.90307e-156
1.86588e-158	1.46738e-158	-1.30549e-157	1.30478e-157	8.64462e-159	1.68376e-158	-9.17833e-158	1.74735e-158	1.8776e-158	-1.25607e-159	-5.24347e-158	-2.84648e-158	1.38053e-157	1.06046e-157	6.66121e-158	-6.79119e-158	4.8932e-158	-9.13278e-159	-3.74903e-158	6.34449e-158	1.05892e-157	3.82462e-159	-1.01025e-157	-5.87441e-159	4.5817e-158	-4.03378e-158	3.6406e-158	-1.504e-158	2.50314e-157	1.04317e-158	1.68261e-156
4.70776e-159	-5.32099e-159	-1.36435e-159	-6.29912e-159	2.62177e-159	5.73979e-160	5.54982e-159	5.84759e-159	-1.71009e-158	1.1051e-158	4.67114e-160	-4.83642e-159	-1.74938e-158	-2.43702e-159	-9.52907e-159	1.58748e-158	-4.09438e-159	-8.71364e-159	3.36893e-159	3.37901e-159	5.48529e-159	7.22839e-160	-1.13694e-158	-1.55997e-159	4.07947e-160	1.4508e-158	2.11754e-160	1.1782e-158	1.6163e-159	3.86658e-159	1.82162e-157
4.18682e-160	-1.29857e-159	-2.07829e-159	-9.04408e-160	1.24252e-159	1.25355e-159	-3.43724e-160	1.29295e-159	-1.19238e-159	8.92757e-160	7.30101e-160	-2.50117e-160	1.85228e-159	1.0781e-159	1.05168e-160	3.69712e-160	1.51552e-159	6.07424e-160	1.04885e-160	-6.52959e-160	5.5471e-160	1.74955e-160	1.05362e-159	2.14708e-159	8.67196e-161	5.42376e-160	-3.15397e-160	-4.46474e-160	-1.13628e-159	-1.6324e-160	2.4805e-158
-3.27446e-161	5.45254e-161	-3.37212e-161	-7.8133e-161	9.83746e-162	6.48419e-161	1.34357e-160	-3.00525e-161	-7.09401e-161	1.23093e-160	-4.24237e-161	-8.1736e-161	-1.36114e-160	-3.20789e-161	2.34867e-161	-9.18099e-161	1.21874e-160	-1.51829e-161	-4.43944e-161	6.21492e-161	-6.61206e-161	-1.82943e-160	1.96119e-160	1.82e-160	-4.11934e-161	1.0235e-160	-2.34986e-161	-2.74721e-160	3.13164e-161	1.04421e-160	2.48818e-159
-2.19919e-162	-2.30223e-162	8.11308e-162	-3.18311e-161	1.39868e-161	-1.21544e-162	-1.73002e-162	2.7184e-162	-1.23102e-161	4.91847e-162	2.85319e-162	2.25839e-162	-1.46344e-162	-3.43339e-162	6.98412e-162	5.55417e-161	-3.21981e-162	-5.26136e-161	-3.5809e-162	-1.14872e-163	6.17956e-162	-1.49933e-161	1.2632e-161	-1.14616e-161	-1.33023e-161	4.81891e-162	-3.83115e-162	-2.72398e-162	-2.21259e-162	-1.41484e-162	2.86959e-160
8.97717e-163	9.87366e-163	2.70572e-162	1.52318e-162	-5.56825e-163	1.37344e-163	2.10037e-162	-1.03086e-163	-1.7022e-162	8.69455e-163	-2.82004e-162	3.27582e-163	9.39795e-163	5.56651e-163	4.2869e-162	2.90266e-162	1.78068e-162	-1.67581e-162	-2.23316e-162	6.27914e-163	1.0461e-162	1.75721e-162	6.89234e-163	-5.30164e-163	7.96008e-163	5.94324e-162	7.97234e-164	1.05203e-163	1.26949e-162	-2.16042e-163	4.21669e-161
5.42463e-164	-5.16233e-164	7.51272e-164	6.56982e-164	-3.74794e-165	2.15514e-163	-1.8361e-164	1.15435e-163	2.97285e-163	-1.17043e-164	-3.09773e-163	-9.89259e-164	8.18869e-163	-6.4337e-164	-5.60724e-163	1.89198e-163	-8.29696e-164	2.41572e-163	-2.61108e-163	-2.73269e-163	5.65048e-163	3.12591e-163	3.93682e-166	4.94184e-163	-9.06786e-164	6.60669e-164	2.64061e-163	-2.55832e-163	-3.21933e-164	-6.04882e-163	6.49542e-162
1.20118e-164	-1.94318e-166	3.15244e-164	-1.11848e-165	-3.56492e-164	-9.00158e-165	5.35166e-164	2.55135e-164	-3.05464e-165	1.82559e-164	-8.14115e-165	-2.78976e-165	-5.05465e-164	1.61864e-164	-2.03707e-165	-5.31265e-164	-3.0503e-164	2.6909e-165	8.57481e-165	2.52768e-164	-6.62047e-165	-1.33735e-164	5.26942e-165	3.59374e-164	9.90702e-165	-1.34454e-164	3.60727e-164	-3.65131e-164	1.8228e-164	-2.03421e-164	5.85422e-163
5.44586e-166	-1.05544e-166	-4.86935e-165	-1.90149e-165	1.074e-164	-1.32101e-165	2.55364e-165	1.17735e-164	6.85257e-165	6.20707e-166	-1.18204e-165	-6.93979e-165	1.18643e-165	2.75599e-165	-1.53402e-165	-8.4774e-165	-7.24295e-166	-1.96169e-165	1.49068e-164	-8.87807e-166	-1.67738e-165	-1.9983e-165	3.14322e-166	-9.79776e-166	1.33676e-165	-5.3655e-165	1.05761e-164	-5.61339e-165	-2.97873e-165	-3.85112e-165	1.1653e-163
-9.72728e-167	1.93372e-166	6.59743e-166	2.94671e-166	-1.58027e-166	2.83148e-166	-7.29883e-166	-1.56499e-166	-3.43045e-166	1.04201e-167	-1.62441e-166	-1.30374e-167	5.67531e-166	3.56108e-167	-1.18366e-166	1.80599e-166	-2.99277e-166	2.35542e-165	5.27342e-166	6.07616e-167	-6.5183e-167	8.98601e-167	-1.05553e-166	-8.22402e-167	-1.25321e-165	-3.70742e-166	2.76116e-166	3.60991e-166	4.0713e-166	6.66052e-167	1.03241e-164
-2.76095e-167	3.49789e-167	-2.7385e-167	-3.62797e-167	-5.1361e-167	1.33712e-167	4.36269e-167	-2.67091e-167	-1.44391e-166	-6.01525e-167	3.79533e-168	-4.94366e-168	-1.0434e-167	-1.23992e-166	-1.18718e-167	5.25364e-167	5.4928e-168	-8.16227e-169	-1.27067e-167	8.00781e-168	-1.26137e-167	6.29289e-168	-3.68973e-167	-5.18214e-167	-4.85077e-167	1.10761e-167	1.22553e-166	-4.79947e-167	-2.42163e-167	4.03598e-167	1.10279e-165
3.0289e-168	-2.84551e-168	9.64783e-168	-1.21112e-167	-2.02779e-168	-2.60884e-168	-3.99905e-169	-3.16976e-168	9.29276e-168	-8.55651e-168	2.91036e-168	-2.15889e-168	1.71408e-167	1.25599e-167	4.46922e-168	-4.23513e-168	3.57414e-168	1.37843e-167	-7.27192e-168	-3.22376e-168	7.76445e-168	2.53072e-168	4.4767e-168	-8.05242e-168	-4.83131e-168	-7.70012e-169	-5.74861e-168	1.04785e-168	2.1776e-168	3.4318e-169	1.6276e-166
-5.56023e-169	-1.26751e-168	-3.2645e-169	-1.38578e-168	-1.88243e-169	-5.17365e-170	4.6568e-169	-6.39207e-169	-4.36543e-170	-7.79085e-169	-3.57866e-169	6.7356e-169	-3.97527e-168	-1.33189e-168	-1.4146e-168	-7.07608e-169	2.67242e-169	9.13628e-170	-7.11758e-169	-2.62053e-169	-6.56047e-169	-1.43345e-169	-4.11335e-169	-9.37737e-170	1.13198e-171	-2.0608e-168	3.28955e-169	4.12624e-169	-7.59103e-169	1.62619e-168	2.19899e-167
6.03532e-170	2.02658e-170	1.90814e-170	8.0498e-170	1.68825e-170	-4.58848e-171	-7.7389e-170	-1.30392e-169	6.2288e-171	4.42128e-170	-3.7978e-171	3.70787e-170	1.5004e-170	-2.73623e-172	-1.0936e-169	-1.40724e-169	6.63976e-171	2.6181e-170	3.88527e-172	-2.26695e-170	1.0773e-169	-3.00215e-170	-1.41263e-170	4.91621e-169	5.26146e-171	5.87899e-170	-5.72429e-170	8.05592e-170	-7.9274e-170	1.83108e-169	1.92974e-168
-2.15234e-171	-1.43773e-172	2.64447e-171	1.588e-170	1.04255e-170	-3.81066e-170	2.04823e-171	-4.0418e-171	1.73409e-170	1.09181e-170	-7.91642e-171	-4.76368e-171	4.34277e-171	-1.43533e-170	2.61046e-170	-6.00096e-171	1.58445e-170	9.84691e-171	7.18333e-170	-2.3286e-171	2.87716e-170	-4.97436e-171	2.62833e-171	-7.40378e-171	1.24909e-170	-1.36875e-170	-7.16437e-171	-1.09591e-170	3.40725e-171	7.13011e-171	3.65654e-169
-7.35367e-172	1.05272e-171	-7.52828e-172	-1.30544e-171	-6.27185e-172	-4.34628e-172	-3.24811e-171	-1.04442e-171	3.98315e-172	1.41105e-172	1.23714e-171	-1.15879e-171	-1.79921e-172	-8.09121e-172	-4.23345e-171	8.72927e-172	-1.77922e-171	-2.49273e-172	-9.07615e-172	4.47308e-171	5.02197e-172	-4.48641e-172	1.88279e-172	2.37865e-171	6.12375e-174	2.26421e-172	5.19938e-172	-1.58157e-172	3.09989e-172	1.54804e-171	3.19271e-170
-1.03207e-171	-1.54933e-172	3.93575e-173	-2.16479e-172	-1.98222e-172	-2.43909e-172	-1.1675e-172	2.31348e-173	9.61958e-173	-9.39568e-173	9.22685e-173	6.02492e-173	2.12342e-172	3.40515e-173	-9.46826e-173	1.28645e-172	2.0976e-172	3.99556e-173	2.09688e-172	-2.39683e-173	-1.9147e-172	-3.42658e-173	1.52096e-172	1.31771e-172	1.15698e-172	2.01865e-172	1.60809e-172	1.05449e-172	-1.57963e-172	4.71308e-173	4.61913e-171
2.30205e-173	-2.21787e-173	-1.12663e-173	-3.33863e-173	4.25803e-174	-2.9502e-173	-1.79509e-173	1.02121e-173	6.59068e-174	2.65755e-174	-3.21253e-174	-1.52651e-173	2.32796e-173	4.45004e-174	2.66964e-173	-2.46782e-173	-7.00146e-173	-4.4424e-173	-1.39626e-173	-1.92035e-173	-1.8718e-173	-1.43691e-173	4.30222e-173	-1.86565e-173	-6.24481e-174	9.83131e-174	1.6567e-173	2.27454e-173	3.71605e-173	-3.17869e-173	6.25312e-172
-1.65077e-174	-1.34945e-173	-6.15998e-175	1.47033e-175	1.78499e-174	1.5982e-175	2.03247e-174	-1.29661e-174	-1.40962e-174	7.81823e-175	3.72571e-175	-1.01632e-174	2.24362e-174	-1.71956e-176	3.64294e-174	3.16726e-174	1.34963e-174	2.87196e-174	-2.28547e-174	8.1731e-175	-7.29507e-174	1.35959e-174	1.22096e-173	-3.92167e-174	1.47847e-174	6.58728e-176	3.6629e-175	-2.44651e-174	4.26569e-174	2.0253e-174	7.6592e-173
1.74258e-175	8.60774e-176	-4.01782e-175	1.52863e-175	1.70072e-175	-1.94587e-175	4.53661e-175	7.94301e-175	1.15037e-175	4.77118e-175	2.7233e-175	-1.37904e-175	-2.16987e-175	-1.00864e-174	2.40103e-175	5.69713e-175	2.93904e-176	-2.26095e-175	2.99403e-175	1.37613e-176	1.76421e-174	4.01869e-175	-2.71078e-176	6.26195e-175	-3.37784e-175	1.4113e-175	-2.16811e-174	1.75966e-175	8.64792e-176	3.81381e-177	1.17667e-173
-2.03271e-177	4.53742e-176	2.5486e-177	5.33976e-176	-3.05258e-176	-2.17347e-176	2.21347e-177	-4.3011e-177	-6.30526e-176	-8.19789e-177	3.00989e-176	-7.64878e-176	-8.3336e-176	-1.35039e-177	3.65795e-177	-7.246e-176	1.52373e-178	4.22587e-177	-1.90779e-176	-5.95918e-176	5.18698e-176	-1.15763e-176	3.02452e-176	2.09641e-176	-3.95428e-176	4.56758e-176	2.64558e-176	-2.8115e-177	-1.15878e-176	-1.72082e-176	8.41755e-175
5.71931e-177	-6.97933e-177	1.71542e-177	7.99773e-177	-4.97293e-177	1.83775e-177	7.057e-177	-2.91641e-177	-3.09174e-177	5.46887e-178	-2.48353e-177	-8.96637e-178	1.95084e-177	1.4124e-177	2.13755e-177	-1.71975e-177	1.73778e-177	6.26612e-177	1.43923e-177	-9.7113e-178	1.29569e-176	2.50722e-177	3.49837e-177	-1.39629e-177	4.11856e-177	-4.04071e-177	7.14193e-177	-6.67605e-178	3.0655e-177	-2.40387e-176	1.27281e-175
2.45528e-178	9.18808e-179	9.92467e-179	8.36992e-179	-3.05069e-179	1.60558e-178	-6.07056e-178	-6.0278e-180	4.45274e-178	-4.48781e-179	1.41765e-177	-2.39245e-178	-4.70175e-178	1.70599e-178	-3.52231e-178	-5.18069e-178	-6.79281e-178	-9.42699e-178	-5.02207e-178	-4.13749e-178	-6.82582e-178	-2.9152e-178	-5.71429e-178	1.01046e-177	3.73948e-178	4.82649e-178	1.57467e-178	-4.2604e-178	6.69105e-178	6.48629e-178	1.28344e-176
-2.96939e-179	1.44352e-179	6.21375e-179	1.56105e-178	9.64059e-179	-4.53318e-179	8.04261e-179	-1.42832e-178	2.14499e-178	-1.23504e-179	3.76725e-179	1.18331e-178	2.91079e-179	6.82066e-180	1.32717e-178	1.04266e-178	-9.88791e-179	-1.62439e-178	-5.71313e-179	4.73646e-179	-2.22728e-179	-2.71474e-179	-4.37412e-179	-1.79597e-179	-5.99545e-180	1.69251e-179	-7.38626e-179	1.36775e-179	6.21706e-179	-2.46532e-179	1.95735e-177
-6.38102e-180	9.89423e-181	-1.38697e-179	5.18984e-180	6.68668e-180	-2.80741e-179	-1.33284e-179	-6.88308e-180	4.13594e-180	-1.4939e-180	-1.77182e-179	-1.72735e-180	-1.01012e-180	-2.43652e-179	6.41498e-181	2.7852e-180	5.35554e-181	-1.85704e-179	-1.90487e-179	3.29114e-180	1.75172e-180	1.61014e-180	1.4948e-179	8.11173e-180	1.70273e-179	-3.95972e-180	5.98013e-179	1.00753e-179	-1.14725e-179	-8.16036e-180	3.13644e-178
4.78897e-181	2.54657e-181	8.20747e-181	-7.14979e-181	-4.52499e-180	-1.56174e-180	3.74761e-181	-3.29813e-182	-1.4034e-180	-3.33943e-181	-4.25679e-181	5.12772e-181	-5.59273e-181	-1.21804e-180	-5.11213e-181	-1.15012e-180	-7.00049e-182	2.48721e-180	2.70557e-181	-1.40849e-180	-4.76468e-181	-2.70363e-180	-2.39332e-180	-1.24356e-181	-3.52252e-181	-2.34286e-180	2.66416e-181	3.62593e-180	3.63664e-181	1.15395e-180	3.29173e-179
4.22459e-182	-1.04012e-181	-2.49441e-181	3.89485e-181	-1.4115e-182	4.56514e-182	3.54404e-181	-8.91382e-182	-3.75891e-182	-9.72756e-182	3.49222e-182	6.10128e-182	-1.51569e-182	-6.37008e-182	-2.71397e-183	-2.21175e-181	-6.11807e-182	1.24703e-181	-1.59592e-181	2.15413e-182	-2.87707e-181	-3.29049e-182	-8.58279e-182	-1.00216e-181	3.01829e-181	-2.38716e-181	-5.0369e-182	1.18405e-181	-1.28348e-181	2.06793e-182	3.55406e-180
3.41765e-182	-1.86468e-184	-3.29565e-183	1.35323e-182	-2.38554e-182	1.72749e-183	4.13818e-182	-9.38948e-183	4.90989e-182	3.99229e-183	8.95743e-183	2.80804e-182	-4.01159e-183	7.06238e-183	1.48984e-183	3.07886e-182	-5.89598e-182	3.46093e-183	-4.20089e-182	-9.02847e-184	4.80044e-183	-1.69155e-182	1.98166e-183	-1.76855e-182	-4.65583e-183	5.24655e-182	4.18379e-182	6.96862e-183	-1.16192e-182	-6.0582e-183	5.31347e-181
-4.10645e-184	3.85829e-184	-3.11857e-183	1.17233e-184	1.60099e-183	-6.36822e-184	-7.4129e-184	-2.01795e-183	2.2592e-183	-1.56492e-183	1.28436e-183	4.10267e-184	-3.57446e-185	-1.11598e-184	4.32468e-183	3.37432e-183	6.5731e-184	3.68155e-183	1.112e-183	-2.482e-183	2.63907e-185	-2.10503e-184	6.80799e-185	2.4468e-184	-8.04939e-184	5.31963e-183	6.00912e-183	-4.37112e-183	-1.67295e-183	-3.07423e-185	4.90854e-182
-4.18086e-184	2.85823e-184	-5.36155e-185	-1.93076e-184	1.95294e-185	-3.37332e-184	1.18303e-183	5.20351e-185	-1.87591e-184	4.46432e-185	-1.89121e-184	-4.13601e-184	-8.15141e-185	-1.13127e-184	-4.73768e-185	-1.6915e-184	2.8971e-184	-4.37856e-184	1.26277e-184	3.76365e-184	2.49371e-184	5.14261e-186	-4.49358e-184	1.54939e-184	8.07747e-185	7.17184e-184	-3.32197e-184	-2.22885e-184	4.86429e-185	-1.44608e-184	7.42396e-183
4.89422e-186	-5.26567e-187	-1.11169e-184	9.10162e-186	5.98145e-186	-7.1223e-185	-4.59199e-186	-4.58612e-185	1.79334e-185	4.47822e-186	6.39136e-186	-2.68118e-185	-5.26041e-185	-9.69036e-186	-5.1038e-185	4.02908e-185	-6.05955e-186	-1.3078e-186	-2.30487e-185	-4.08526e-185	3.39012e-185	-1.75377e-185	6.5457e-185	2.56796e-186	-2.96225e-185	-8.47605e-186	-6.4479e-186	5.58456e-185	1.13254e-184	-2.70086e-185	8.93974e-184
-9.43752e-187	-2.70123e-186	-4.44218e-186	-2.34534e-186	7.74533e-186	4.13706e-186	-5.92497e-187	2.92932e-186	-1.72729e-186	2.16574e-186	3.64249e-187	6.25278e-188	1.99995e-187	-1.10654e-185	1.88631e-187	8.01007e-187	2.03008e-187	-2.61427e-186	7.22488e-187	-1.84973e-186	-7.31698e-186	7.87977e-186	-4.86811e-186	-3.20192e-188	-5.57278e-186	2.03308e-186	1.59171e-186	-2.22067e-186	-1.538e-185	-6.19635e-187	9.53158e-185
-1.85497e-187	-1.01644e-186	-2.89041e-187	9.40188e-188	2.13042e-187	-5.81003e-187	2.34898e-187	3.18396e-187	3.3513e-187	6.69481e-187	2.11853e-187	3.76983e-187	2.403e-187	-6.22173e-188	2.32213e-188	3.05215e-187	3.48431e-187	9.71253e-187	4.69281e-188	9.19915e-187	5.53598e-187	-4.15779e-187	-2.64563e-187	-1.94765e-187	1.18168e-187	-4.7479e-187	-1.01169e-186	7.73748e-188	9.03198e-188	-2.69588e-187	1.09139e-185
3.3183e-188	-2.83933e-188	-2.10909e-188	-1.97837e-188	-4.93268e-188	5.69169e-188	-2.18854e-188	1.02505e-187	-5.8743e-189	3.83341e-188	-1.43165e-188	1.46477e-188	-2.09068e-188	-6.10185e-188	-7.58513e-188	-3.50444e-188	-4.14253e-189	-1.80569e-187	-4.59111e-188	1.03671e-188	1.11763e-188	-1.08302e-188	2.2498e-188	-5.57261e-188	3.17521e-189	-4.8582e-188	-5.85463e-188	1.18107e-188	3.6884e-190	-8.03109e-188	1.14309e-186
1.10464e-188	-4.37308e-189	1.02994e-189	3.60589e-189	-3.10539e-189	4.15036e-189	1.25892e-188	-5.34993e-190	6.87199e-189	1.03305e-188	2.67276e-188	1.11358e-190	6.70823e-189	5.07127e-189	1.76546e-188	-1.39916e-188	-1.29355e-188	-9.77673e-189	-3.06504e-189	5.2082e-189	9.09087e-189	-2.66152e-189	-3.9867e-189	-2.51238e-190	2.19994e-189	-8.78743e-189	4.25567e-189	-3.66533e-189	5.85346e-189	-1.11616e-189	2.00756e-187
-1.396e-189	9.7919e-190	-3.02984e-190	-6.5978e-190	-5.29707e-190	-2.05816e-190	5.0445e-190	-3.73472e-190	-1.91643e-190	4.67499e-189	-3.07862e-190	-5.03221e-190	1.14985e-189	-6.71248e-190	5.65638e-191	-1.25136e-190	-9.27041e-190	1.55532e-189	1.03648e-189	1.13884e-189	1.74316e-189	-2.74507e-190	-1.82554e-190	1.07791e-189	2.57404e-190	3.41546e-190	-1.5909e-190	6.97822e-191	-1.27946e-189	8.2509e-191	2.27575e-188
-5.69103e-192	-6.33328e-191	1.25907e-190	-1.37039e-190	-7.02358e-191	2.89186e-190	-1.34325e-191	3.06019e-191	4.60284e-191	5.68801e-191	1.61411e-191	-3.99835e-191	-2.23978e-190	4.14214e-191	9.13382e-191	9.22655e-191	7.9869e-192	3.18513e-191	4.85817e-191	8.28059e-191	4.52011e-191	2.84212e-191	-8.36346e-191	-7.69908e-191	1.67105e-191	-3.57215e-191	-1.2794e-190	-7.02835e-191	9.07398e-191	1.41426e-190	2.23176e-189
-6.60189e-192	-3.429e-192	2.66724e-191	-8.07122e-192	5.13113e-192	9.30909e-192	9.28053e-193	-7.85807e-192	-9.63993e-192	1.48619e-191	-4.31759e-193	-1.02169e-191	7.03177e-192	1.78025e-191	5.00343e-192	-3.04011e-191	-3.96533e-191	2.19074e-191	-6.80142e-193	-1.62566e-191	4.85487e-192	-3.49157e-192	-3.77471e-191	-4.82002e-191	-1.23835e-191	-1.46361e-191	-6.19372e-192	-6.57139e-192	-1.22892e-190	-3.55826e-192	5.02417e-190
1.50418e-192	7.92915e-193	-6.34026e-192	-8.93092e-193	2.89184e-192	9.14166e-193	1.41051e-192	-3.56627e-193	-1.83451e-192	-4.49468e-193	1.60107e-192	8.10761e-193	-5.06648e-192	-1.10271e-192	-1.15142e-192	-1.55127e-192	-9.07389e-192	-5.22543e-193	-3.99612e-193	8.10022e-192	2.80698e-193	2.60994e-192	-8.28259e-193	1.33911e-192	-1.28061e-192	-3.00612e-192	2.60208e-192	1.65472e-192	-4.88332e-193	1.04196e-193	6.09616e-191
4.80739e-194	-1.62845e-193	-6.1082e-193	4.77896e-194	-1.42617e-193	7.28822e-194	-1.13888e-193	6.97642e-194	2.57504e-194	-1.44028e-194	-1.86931e-193	-6.36911e-193	7.17553e-194	-3.90549e-195	-1.76199e-193	1.00937e-193	1.37992e-193	6.26602e-194	2.5776e-193	4.13087e-194	-2.57223e-194	-1.83796e-193	2.69515e-194	-8.243e-194	-1.85265e-193	-3.24915e-193	2.19927e-194	1.30888e-193	3.74955e-193	8.03832e-194	4.42249e-192
-4.21603e-194	8.65757e-195	1.0802e-194	5.62758e-195	-8.24567e-195	4.26475e-195	3.01343e-194	-2.02391e-194	-1.91841e-194	-1.63565e-194	-1.30988e-195	-7.31529e-194	4.63844e-195	-3.09854e-195	-3.49549e-194	1.06197e-194	3.30201e-194	-3.56009e-194	-8.82732e-194	1.60223e-194	4.6547e-194	-1.64984e-194	-1.0102e-194	4.93743e-194	-2.89868e-195	-3.70298e-195	1.38487e-194	1.43701e-194	3.47714e-194	2.32289e-195	6.60799e-193
-2.98876e-195	1.02017e-196	-9.31685e-197	-6.22784e-196	6.27326e-196	3.58749e-195	-2.45191e-196	5.0466e-195	-6.82204e-195	2.7897e-195	3.89886e-195	-1.78427e-195	-7.52522e-196	7.78198e-196	1.34894e-196	1.37993e-196	9.88442e-196	1.2815e-195	-6.75006e-195	1.40081e-195	-1.30558e-195	7.09104e-195	-2.87998e-195	-4.05054e-196	4.4384e-196	-2.0944e-195	9.15379e-197	1.53388e-195	3.07803e-196	1.19603e-195	5.81818e-194
6.52313e-197	-6.07919e-197	6.41143e-196	-1.28642e-196	-2.01233e-196	1.38339e-196	-2.78059e-196	-5.50659e-198	-7.52373e-196	1.30518e-196	-4.74649e-196	1.1374e-196	-1.00419e-195	2.799e-196	-2.38621e-197	1.21002e-196	6.27303e-196	3.58971e-196	-1.3752e-195	-4.84587e-196	-3.65131e-197	-1.68842e-196	-2.1854e-196	3.71952e-196	-7.34467e-196	-1.28428e-196	-2.72995e-196	3.85418e-197	-3.90363e-196	2.68749e-197	9.65276e-195
2.67775e-197	-1.01697e-197	-4.89628e-197	1.05282e-196	3.40975e-198	6.85172e-198	-2.46348e-197	-1.03812e-197	4.13241e-197	-3.67458e-197	1.58734e-197	2.26239e-197	-7.46303e-197	-1.25715e-196	1.7741e-196	1.6433e-197	1.60579e-198	2.23989e-197	-3.46263e-197	-1.01498e-196	-2.21954e-197	-2.66356e-197	3.06642e-196	-1.45153e-198	5.05758e-197	2.03167e-197	-3.25966e-197	-2.23698e-198	-2.00173e-196	1.12101e-197	1.58139e-195
7.83717e-198	4.58729e-198	5.78316e-198	-2.55138e-198	3.15705e-198	-1.21469e-197	1.83591e-198	-8.60967e-198	-1.28427e-197	4.15587e-198	-1.129e-197	-1.63131e-197	1.3869e-197	8.72762e-198	-5.97614e-200	1.25741e-197	2.23879e-198	-6.75166e-198	6.38764e-199	-5.06789e-198	-5.56779e-198	-9.68368e-198	5.40488e-198	-2.74614e-198	1.96361e-197	4.6862e-199	5.90726e-198	-4.51067e-198	6.59736e-198	-9.98675e-199	2.02559e-196
-2.58677e-199	-5.72701e-199	-9.19544e-199	5.20084e-199	-1.9213e-199	1.92478e-199	-5.06189e-199	-1.90359e-198	-1.3301e-198	-1.17461e-199	1.18613e-198	1.72931e-199	-2.59008e-198	1.30255e-199	-1.60767e-198	-6.03189e-199	4.68438e-199	-1.43112e-198	-1.62548e-198	-2.80338e-199	-2.78741e-199	-2.49693e-199	-2.94845e-199	2.66206e-199	-1.22612e-198	-3.9395e-198	5.59796e-200	-7.26728e-199	-1.88068e-198	-4.1096e-200	2.55682e-197
7.07826e-200	-3.86967e-201	1.33733e-199	-8.8967e-200	4.77528e-201	8.27855e-200	-3.21594e-200	-3.94924e-200	3.58739e-200	-2.69325e-199	-8.35208e-200	-7.50507e-200	1.46681e-199	-5.00746e-200	1.64194e-199	-4.23453e-200	-1.2863e-199	-5.47224e-200	-1.01277e-199	-1.09576e-199	-1.44989e-199	-4.22582e-200	8.15285e-200	8.51163e-200	3.61463e-200	3.14107e-199	7.98201e-200	1.28893e-200	6.48065e-200	6.77708e-200	2.64727e-198
-2.55933e-203	4.87064e-201	-1.13299e-200	2.1837e-200	-1.01704e-200	-7.24053e-201	9.52392e-201	-1.51944e-200	-8.3177e-201	1.14538e-201	-2.84654e-201	-3.33979e-201	-1.02375e-200	-1.65512e-200	-6.46086e-201	3.15246e-201	-9.97307e-201	-3.41107e-201	-2.07165e-201	-9.13447e-202	-1.12526e-201	1.09682e-200	3.99213e-201	1.00341e-200	1.05271e-200	1.59339e-200	-3.28441e-201	-9.25996e-201	-3.25579e-201	2.66762e-200	2.4367e-199
-1.36887e-201	-1.32305e-201	9.74507e-202	-1.36214e-201	1.65238e-201	9.06927e-203	1.1115e-201	-9.02235e-202	-2.86927e-202	-2.78469e-202	4.0281e-201	-1.62864e-201	1.89429e-201	4.026e-202	-8.65493e-202	2.39314e-201	-1.68709e-201	5.22777e-202	1.33889e-202	1.25886e-201	2.01068e-201	1.80285e-202	-1.22389e-202	5.37179e-202	-2.55381e-203	8.61112e-202	1.1752e-201	-4.62293e-201	2.25832e-201	1.07535e-201	3.70346e-200
-4.51515e-203	-5.0917e-203	1.45926e-202	-7.93973e-204	8.49415e-203	-1.08855e-202	3.68315e-202	-3.01169e-204	-1.18819e-202	8.77251e-203	9.22744e-203	1.6359e-203	-1.54091e-202	1.35413e-202	7.52902e-202	5.67127e-203	1.9479e-203	4.46541e-203	-1.15703e-202	2.60674e-203	-1.04816e-202	2.32234e-202	-9.08051e-203	9.14361e-203	-1.33895e-202	3.88027e-202	-2.16075e-203	-3.26213e-203	8.78109e-203	1.48324e-202	3.76683e-201
-1.81513e-205	-1.29756e-203	-5.50684e-204	1.67213e-203	-6.31862e-204	-2.24038e-203	-5.00704e-204	-3.90543e-203	4.45486e-204	6.30509e-203	1.74679e-203	-1.15284e-203	-3.03739e-203	-4.21358e-204	1.93323e-204	1.1288e-204	-3.2776e-204	1.18994e-203	2.7723e-203	1.28144e-203	-3.14992e-203	-6.38764e-204	-5.82885e-203	4.47376e-204	3.17094e-203	-5.18132e-204	-1.53717e-203	-3.10816e-204	-8.21307e-204	-4.11517e-204	4.66383e-202
5.24354e-204	-1.09804e-204	-1.06804e-205	-5.2284e-204	4.06739e-204	5.7573e-205	3.3575e-204	-1.81686e-204	-1.07412e-205	1.67345e-206	-5.14979e-204	-2.72876e-204	1.8143e-204	-3.7464e-204	1.42097e-204	-4.96445e-204	3.02408e-204	3.07386e-205	3.27238e-204	4.21657e-204	-1.20284e-204	-1.05579e-203	3.28928e-205	2.63923e-205	-1.0577e-205	-5.01111e-205	-1.79733e-204	1.01938e-204	3.02174e-204	-1.46915e-204	7.25316e-203
6.75629e-206	-2.14135e-205	2.86826e-206	3.03761e-206	-4.65373e-205	1.96408e-205	-8.84487e-206	-1.30434e-206	1.61792e-206	-5.69282e-206	-1.30961e-205	-2.31383e-205	4.32241e-205	2.32265e-205	-3.356e-205	-1.77234e-205	2.95194e-205	1.84522e-205	-7.24506e-206	-1.48489e-205	-5.34282e-205	-2.82267e-205	-3.64086e-205	1.30325e-205	-5.47244e-206	4.08794e-205	-2.97508e-205	-1.45653e-205	3.40206e-207	3.24342e-206	5.67095e-204
1.27139e-206	2.25025e-206	1.30179e-206	2.38267e-206	3.09557e-207	-2.49169e-207	-2.26598e-206	2.60338e-206	-2.57403e-206	-2.13758e-206	2.21272e-208	5.227e-207	-1.756e-205	-8.05344e-208	2.14192e-206	-6.25934e-206	-4.80852e-206	-1.68457e-207	-7.17375e-207	-2.827e-206	-1.92141e-206	7.12124e-207	-3.31084e-206	-2.00947e-206	6.45039e-207	9.54289e-207	-5.73102e-206	-2.04735e-206	3.20479e-207	-1.40829e-206	7.15141e-205
8.13872e-208	5.75065e-207	3.80651e-207	4.09002e-207	-5.9299e-207	-3.58367e-207	4.86595e-207	9.20424e-207	9.74928e-207	1.8614e-207	-3.97746e-207	-4.55658e-207	3.17736e-207	-4.99279e-207	-1.57318e-207	-1.75589e-207	-1.22505e-207	2.48254e-207	-2.66109e-207	-9.26342e-207	1.92906e-207	-5.79907e-207	2.79063e-207	3.08454e-207	1.65364e-208	-1.0611e-207	-7.45894e-208	-3.94393e-207	3.58546e-207	3.23213e-208	1.08749e-205
3.50246e-209	-6.96709e-208	-4.33633e-209	-5.52104e-208	-4.96195e-209	-1.84898e-208	1.64199e-208	-3.6191e-209	-4.38632e-208	-1.85448e-208	4.60902e-209	-2.31209e-209	4.23706e-208	-1.99645e-208	-5.73118e-208	-1.32941e-208	2.72888e-208	-1.4654e-208	-3.38866e-208	9.471e-208	3.78663e-208	4.61514e-208	-1.47573e-208	-5.55592e-208	-2.71303e-207	1.09457e-209	5.56215e-208	3.6904e-208	-1.78439e-208	8.98088e-209	1.0951e-206
4.00299e-209	2.48266e-209	-1.49048e-208	8.74968e-209	2.16776e-209	2.00324e-209	-5.25258e-209	6.02509e-209	-2.10216e-209	7.58712e-210	5.71297e-210	3.3372e-209	1.75969e-208	-1.91397e-208	-9.15569e-210	5.55743e-209	-1.45526e-209	5.70344e-209	-1.76128e-209	-8.73992e-209	1.62813e-208	1.44276e-208	-1.9969e-208	2.41512e-209	7.26197e-209	-9.38657e-209	9.18233e-209	-2.23752e-210	-2.88297e-209	-1.2718e-209	1.9653e-207
-2.52738e-210	-4.68288e-210	-2.31686e-210	-7.39637e-210	-1.37521e-210	-2.09104e-210	3.43807e-210	-1.25619e-210	-2.17163e-209	9.19492e-211	7.06251e-211	-4.1528e-210	-3.65464e-213	-1.23897e-209	6.61218e-210	8.48022e-210	-4.38979e-210	-1.48859e-209	-1.29229e-209	-9.99985e-211	-4.83593e-210	2.0028e-209	3.50823e-210	3.88615e-210	-4.02265e-210	3.78801e-211	2.75063e-210	-1.58204e-210	-5.73971e-210	-6.32729e-210	1.66323e-208
8.4843e-211	-1.25877e-210	-1.85723e-210	-8.85063e-211	-1.14035e-211	4.43145e-212	9.00659e-211	3.3822e-211	-1.65022e-211	-7.72893e-211	-5.17366e-211	5.11858e-211	-5.44079e-211	-3.71495e-211	2.09843e-210	-8.42726e-211	1.87505e-211	1.10754e-211	-1.36462e-211	-5.13033e-211	-2.27154e-210	-1.52016e-210	-1.6651e-210	-5.38952e-211	-3.47381e-211	9.3537e-211	-9.06885e-211	-3.79276e-211	-2.96347e-210	3.82594e-212	2.45847e-209
1.88064e-212	-8.81523e-212	-1.23416e-211	-4.72611e-212	6.5935e-212	-3.23172e-212	5.51369e-211	-9.78087e-212	1.40839e-211	5.91716e-212	1.32827e-211	8.22651e-213	1.96673e-212	3.10472e-211	-3.01367e-212	-1.43822e-211	-8.12105e-212	-5.31009e-212	6.96974e-212	3.86674e-212	-3.82179e-212	-3.83602e-212	-3.41287e-212	3.03505e-212	3.09571e-212	1.04104e-211	1.29733e-211	6.94835e-212	-5.82526e-212	1.8778e-211	2.83427e-210
-5.68946e-213	-2.71078e-213	7.04931e-213	-1.31516e-213	3.86324e-212	1.24974e-212	-1.15674e-212	1.56817e-212	3.27414e-213	1.62571e-212	-2.86937e-212	-1.03528e-212	-4.08045e-213	2.8554e-212	-3.89153e-213	3.28185e-212	2.73834e-213	-1.03876e-212	-2.41646e-212	-1.3697e-213	3.1609e-213	-9.79643e-213	2.99927e-213	-1.73228e-212	1.09477e-212	1.08922e-212	-6.00337e-214	7.83188e-213	4.51459e-212	-2.56613e-213	3.72989e-211
-6.95675e-215	-2.44835e-214	-5.24861e-214	3.70675e-214	2.02034e-213	-1.68882e-213	-2.08689e-214	3.81211e-214	-5.29184e-214	1.41442e-214	2.50193e-213	-3.53895e-214	-8.16701e-214	-1.21353e-213	7.28577e-214	3.10171e-213	1.55925e-213	1.39744e-214	-3.63618e-213	-1.06279e-213	5.90961e-213	1.62755e-213	-9.2365e-215	5.47394e-214	1.1783e-213	-1.99497e-213	-3.63912e-213	-1.79207e-213	1.05838e-213	-2.36256e-213	4.14963e-212
-3.34283e-214	-1.52031e-214	-4.81441e-214	-1.35217e-214	2.71845e-214	1.02159e-214	-1.80814e-214	-2.03746e-214	-5.19968e-215	-4.01322e-215	3.05163e-215	3.76033e-214	6.62898e-214	-1.88746e-214	-3.06334e-215	3.03282e-214	-1.37327e-215	1.12532e-215	-1.14709e-214	-4.24156e-214	1.77624e-214	-5.88638e-214	1.51017e-214	2.21985e-215	5.82027e-216	-4.08529e-215	2.0475e-214	-1.0329e-213	-1.05215e-214	2.43537e-214	6.68218e-213
-8.07355e-217	-7.06533e-216	1.75422e-215	4.69573e-215	-1.1023e-215	4.06237e-215	-1.60296e-215	2.8338e-215	-2.99601e-216	-2.92726e-215	-7.0072e-217	4.92091e-216	-3.79852e-216	8.53893e-215	1.69238e-215	-1.82349e-215	-1.03059e-215	-1.333e-217	1.97674e-215	2.29895e-215	-7.67341e-216	-4.07098e-215	3.2642e-215	-1.47208e-215	-9.7452e-217	2.3901e-215	-4.48755e-215	7.17516e-215	-1.12742e-215	-8.57676e-215	7.1811e-214
2.43312e-215	9.93616e-217	-5.31324e-216	9.00953e-217	3.51437e-216	8.81622e-216	-2.07284e-216	2.56327e-216	-1.07067e-217	9.35792e-217	5.54559e-216	2.29566e-216	1.09527e-216	5.00772e-217	-1.51387e-216	-1.40405e-216	3.16037e-216	5.17976e-217	1.77586e-216	-1.72967e-216	3.02649e-216	-2.43781e-216	-6.47504e-216	-6.42733e-217	-3.06532e-216	-7.53187e-216	-2.31208e-216	-1.58021e-216	9.31599e-217	-5.46347e-216	1.02554e-214
-2.33614e-217	-7.8244e-218	-1.37719e-217	2.85082e-217	5.53925e-218	-1.16811e-216	8.32155e-217	-1.81953e-217	-3.38741e-217	1.12597e-217	-6.3939e-217	-3.33938e-217	-1.79679e-217	3.5057e-217	3.55144e-217	-5.31284e-217	1.66409e-219	2.17376e-217	-1.05372e-217	-1.94716e-217	3.74697e-217	1.66931e-217	5.04203e-217	-8.24366e-218	1.46765e-217	-5.6747e-217	1.63801e-218	-1.43308e-217	7.50491e-217	1.16532e-217	9.20196e-216
-5.178e-218	1.34137e-218	2.2178e-218	8.57293e-220	2.85976e-218	-4.12089e-218	-3.51191e-217	-1.17712e-219	-4.70365e-218	1.13903e-218	3.85452e-218	3.15619e-218	-7.23562e-218	-6.28874e-218	-8.48144e-218	9.09064e-219	-1.75106e-217	1.03215e-217	7.79777e-218	-2.66999e-218	2.25201e-218	1.68916e-217	-3.15639e-218	1.48137e-219	-6.61342e-219	9.09782e-218	6.90977e-218	2.84627e-218	5.73187e-218	-1.35285e-218	1.74156e-216
3.40961e-219	-6.54055e-220	3.62791e-219	1.33566e-218	8.78741e-219	9.45884e-220	-9.89863e-221	1.10138e-219	-3.70603e-220	1.28071e-219	-2.0297e-218	-5.57e-219	5.93295e-220	1.54263e-219	-4.31619e-219	-2.41738e-220	1.28629e-219	-1.37665e-219	-2.14641e-219	-1.97988e-219	-3.56606e-219	-5.65708e-219	5.5848e-219	2.13501e-219	5.2672e-219	-1.60081e-219	1.05339e-218	-6.35968e-220	-4.16798e-219	-2.78305e-219	1.14915e-217
-7.3578e-220	-1.81182e-219	1.86305e-220	1.0455e-220	2.02277e-221	3.19819e-220	-1.63976e-219	7.72565e-220	-2.52996e-219	8.22808e-220	3.66938e-220	-1.08873e-219	-2.31035e-221	-1.72117e-220	7.81615e-220	-7.51445e-220	-3.8822e-220	1.0962e-220	5.47329e-220	1.01536e-220	4.09852e-220	4.41324e-220	1.22506e-219	1.43057e-219	2.92427e-219	-3.86696e-220	-1.40055e-219	-3.91294e-220	-2.00716e-220	1.41972e-219	2.35043e-218
-1.07663e-220	-1.98878e-220	3.92085e-221	-7.29146e-221	1.90561e-220	-1.02838e-220	1.82026e-220	5.16945e-221	1.05403e-220	1.38553e-220	-1.96492e-221	-1.09922e-220	4.60649e-221	1.98656e-220	-6.17924e-221	1.34594e-221	3.25226e-222	-9.90574e-222	-6.45874e-222	8.72151e-221	2.94832e-220	-2.18382e-221	1.05027e-221	5.24613e-221	-7.9268e-221	-8.23481e-221	5.67859e-221	-1.03783e-221	1.99561e-221	1.0712e-220	2.48161e-219
1.60984e-222	3.94505e-222	2.53744e-222	8.13969e-222	9.68101e-222	6.41414e-223	-3.65751e-223	-6.32411e-223	2.33411e-221	1.29428e-221	8.26534e-222	-7.15182e-222	9.97777e-222	-2.26767e-221	-3.00873e-221	-2.89045e-221	-7.43583e-222	-1.37647e-222	1.08557e-222	1.29089e-222	-8.85146e-222	-1.39074e-221	2.64378e-222	5.56394e-223	-1.60046e-221	1.41033e-221	1.0362e-221	3.5478e-221	2.7949e-223	-5.22801e-222	2.89503e-220
-2.12029e-222	1.01209e-223	4.25535e-223	-2.39849e-223	-3.05856e-223	-9.81404e-223	-7.85609e-223	2.5206e-222	-1.68015e-222	1.61571e-222	1.9558e-223	-2.08439e-225	6.31148e-224	9.83026e-223	1.2561e-222	-5.16544e-223	7.242e-223	6.04915e-223	1.97581e-223	-2.94303e-222	-2.30412e-223	6.43975e-223	6.44364e-223	1.40739e-223	-3.26762e-222	4.7202e-223	-1.17949e-222	-1.24975e-222	1.80942e-223	-2.25032e-223	2.64967e-221
-1.21566e-223	-3.57494e-224	-2.08665e-224	1.43083e-223	7.80492e-224	5.10131e-224	-1.59591e-223	1.83792e-224	9.77774e-224	1.35979e-224	-2.83896e-223	-1.11535e-223	-2.46189e-224	2.47368e-223	6.76237e-224	-1.62438e-223	-4.74584e-225	-5.07259e-224	-6.24382e-223	9.6392e-225	1.10291e-223	9.27908e-225	4.67536e-223	-1.07368e-223	-3.1376e-224	2.91772e-224	3.99503e-224	7.03274e-224	1.23459e-223	-8.70256e-224	3.40243e-222
-2.17604e-224	5.19953e-225	6.82483e-225	-2.48548e-225	8.27601e-224	2.27876e-225	-1.53635e-224	-4.44998e-224	-2.99546e-224	-1.08279e-224	-1.03065e-225	-2.66268e-224	4.34484e-225	1.71337e-225	-1.16833e-224	3.38104e-224	-9.30979e-225	-4.04185e-225	-3.20841e-225	-1.03658e-225	5.03187e-224	-4.47243e-225	5.38916e-224	-1.30274e-225	7.59297e-225	1.38292e-224	-2.75669e-225	-2.17976e-224	-8.59234e-224	-9.56956e-226	5.61603e-223
-3.07176e-225	-2.15975e-226	-5.17661e-226	-3.15088e-225	-2.13589e-225	-9.61036e-225	-1.70948e-226	-1.06198e-225	2.76325e-225	-5.31567e-226	-2.53719e-225	-7.18044e-226	7.09177e-225	-1.64457e-225	4.47054e-225	4.74738e-225	1.92831e-226	1.90331e-225	-7.17616e-228	2.62568e-225	9.13475e-226	1.40069e-225	-4.61396e-225	-1.22413e-226	-1.08097e-225	-5.7502e-225	3.75871e-225	-5.23726e-225	4.55813e-226	1.10233e-225	7.36046e-224
-4.51183e-227	3.80388e-226	1.40441e-226	-1.26921e-226	9.7609e-227	-2.75732e-226	-2.68035e-226	-5.258e-226	4.40262e-226	9.72879e-227	-3.11651e-227	-4.32778e-226	-6.12042e-226	1.12002e-226	4.33595e-226	1.48154e-227	-1.54811e-227	-6.54686e-227	7.63491e-227	2.18714e-226	3.45449e-227	1.39385e-226	-2.99062e-226	-4.76022e-227	-6.86703e-227	5.8912e-226	-8.98603e-227	1.04739e-225	-4.51232e-228	6.67731e-227	6.79693e-225
-2.01893e-228	2.26295e-227	7.19975e-228	-3.66672e-227	-8.27164e-227	1.06497e-227	-1.9956e-227	6.87653e-227	-8.73336e-228	3.03022e-228	6.56055e-229	-1.67556e-226	7.4743e-227	-6.56992e-229	6.03872e-228	5.50133e-229	4.77885e-227	-4.18414e-227	-6.50487e-228	-1.27465e-227	-3.38108e-231	1.7298e-227	-1.03668e-228	-7.66696e-228	-2.40392e-227	8.17195e-227	2.59371e-227	-2.41693e-227	6.13483e-228	5.19192e-228	8.14645e-226
1.85767e-228	3.05988e-228	-1.85889e-229	4.17864e-228	1.15578e-227	1.11937e-228	2.79912e-228	5.91267e-228	-1.14151e-228	8.70789e-229	-4.64177e-228	-1.85661e-228	3.08861e-229	-1.00147e-227	2.63849e-228	-3.10036e-228	-6.87752e-229	-1.14218e-227	2.51912e-228	-6.61075e-228	6.30821e-228	5.01288e-230	5.4355e-229	2.30945e-228	3.42017e-228	3.73216e-229	-1.0882e-227	-1.35341e-228	2.91756e-230	1.90217e-228	1.03655e-226
8.75902e-229	3.70157e-229	-8.97878e-229	8.41876e-229	-4.44403e-229	3.28219e-229	-8.41222e-229	-6.06951e-229	9.75382e-229	-1.38897e-228	-3.93083e-228	-4.0268e-229	1.55824e-229	8.33263e-229	6.62586e-229	8.2246e-230	1.46501e-229	3.59002e-229	3.13199e-229	4.78969e-229	-2.52049e-229	8.29187e-229	4.48453e-229	6.7995e-229	-2.2275e-228	-8.15529e-229	-3.23664e-229	-4.85289e-229	-9.29985e-229	6.13741e-229	2.25414e-227
3.41527e-231	3.18392e-230	1.51575e-229	-7.87552e-231	-3.51761e-230	-2.04275e-229	1.60577e-231	2.87041e-230	8.36234e-231	6.19689e-230	-1.48116e-230	1.27627e-230	-3.97428e-230	1.59721e-229	-3.62051e-230	1.88886e-230	3.11801e-230	6.76471e-230	5.95504e-230	2.7877e-230	-9.58623e-230	-1.64475e-230	5.16762e-230	2.80239e-230	1.47329e-230	-1.08826e-229	7.98935e-230	-8.87364e-230	4.22142e-231	-4.64803e-230	1.53808e-228
5.13667e-231	7.22243e-231	2.39206e-230	1.01469e-232	-2.29568e-230	1.44512e-230	7.21748e-231	-1.35168e-231	7.79653e-231	7.04967e-231	-1.13762e-231	3.16898e-230	-2.95331e-231	2.66262e-231	-3.11467e-231	-2.5256e-231	1.35403e-231	-1.92872e-231	2.88384e-231	-8.91324e-231	-1.66163e-230	3.04221e-231	-1.32485e-231	9.73783e-231	5.37358e-231	-2.87299e-231	-1.97384e-231	-1.96699e-230	-2.80907e-231	3.26981e-231	2.23058e-229
7.23044e-232	1.10292e-232	-1.82837e-231	-2.981e-231	-6.60232e-232	-3.03789e-232	-4.8535e-232	-4.28237e-233	5.25854e-231	-1.04647e-231	-7.62486e-232	2.09265e-231	-2.18468e-231	-9.59422e-232	1.99116e-231	2.49996e-232	-3.49353e-232	1.22677e-232	-3.94976e-232	4.77089e-232	-1.62223e-231	-8.79031e-232	-2.50446e-231	2.12474e-231	-5.05942e-232	7.9325e-232	1.17463e-232	-2.50457e-232	4.2828e-232	-1.27305e-231	3.35233e-230
-1.17658e-232	-1.80149e-233	-2.57729e-232	-1.8693e-232	-1.12043e-232	-8.02745e-233	-1.37047e-233	-1.75239e-232	2.01032e-233	-4.83204e-233	3.44555e-232	1.83847e-232	6.33484e-233	-3.06418e-232	7.61102e-233	3.2487e-232	1.10959e-232	1.53084e-233	1.39491e-232	-1.61187e-233	1.52255e-232	-9.40528e-233	-1.47868e-233	1.71039e-232	-8.73719e-233	2.91322e-233	-3.08119e-232	5.207e-233	-2.60165e-233	-1.27327e-232	3.67321e-231
4.71491e-234	1.12067e-232	-2.82181e-234	4.65909e-234	-4.90067e-234	-1.27882e-234	2.23549e-234	-2.84488e-233	2.21877e-233	-1.35579e-233	-6.15503e-234	1.62046e-234	-2.96778e-234	-8.88901e-234	-2.34923e-233	1.75418e-233	-1.4418e-233	-1.12882e-233	-4.64615e-234	-4.12819e-234	8.61937e-234	-5.07028e-233	-3.3422e-234	-1.78754e-233	-4.13373e-233	-1.51324e-233	2.42889e-233	-1.46577e-233	5.17686e-233	-2.59732e-233	5.45717e-232
2.67004e-234	4.15094e-235	-1.40043e-234	-3.92833e-234	1.58747e-234	-5.12547e-235	-1.36453e-234	3.68005e-235	4.86923e-234	5.46013e-234	1.48053e-235	-5.09445e-234	-2.0819e-235	3.06284e-235	-6.66749e-234	7.34976e-237	-3.02625e-234	4.52357e-235	1.15312e-234	-1.03013e-234	2.86751e-234	2.84642e-235	-1.07181e-235	-2.32138e-234	2.48214e-234	-2.31797e-234	1.55128e-235	1.11493e-234	5.39179e-235	-1.47704e-234	5.43366e-233
-3.71942e-236	1.0386e-235	1.00363e-235	-1.94331e-235	3.43891e-235	-8.69712e-236	-3.88738e-236	-3.68172e-236	1.08976e-235	-2.48742e-235	-3.9095e-236	5.29448e-236	-1.18531e-236	1.10389e-235	-3.09961e-237	-3.75797e-236	8.4969e-236	7.24934e-236	-5.29775e-236	-1.15491e-234	-2.67671e-235	1.09108e-235	4.84331e-235	1.33134e-235	-1.41726e-235	-2.24905e-235	-2.80644e-235	-1.09719e-235	-2.47929e-236	-5.74439e-235	5.2708e-234
-1.16508e-237	-3.68112e-236	-6.43267e-238	-3.88553e-236	1.71039e-237	-9.62677e-236	2.82839e-236	-5.28981e-237	-1.28521e-236	-6.28263e-236	-6.75169e-236	-3.96201e-236	-3.69422e-236	1.72482e-236	8.19027e-237	3.19518e-236	4.04378e-237	-2.76738e-236	-1.57619e-236	1.41556e-236	-3.62691e-236	-4.23211e-236	1.70567e-236	2.69611e-236	-7.84628e-237	3.16604e-236	3.12468e-236	-2.30626e-236	6.06698e-236	1.04758e-236	8.35379e-235
1.80882e-237	2.00299e-236	7.13512e-238	1.36018e-237	6.42015e-238	2.00534e-237	7.31316e-237	8.7497e-238	-1.37959e-237	-8.73523e-238	-3.77405e-237	-4.04004e-238	2.70226e-238	4.53364e-237	-2.36715e-237	-6.9344e-239	-1.29188e-236	2.25065e-237	1.26264e-236	-1.31471e-237	1.83162e-237	-2.75983e-237	-1.81258e-237	1.42599e-237	-2.79949e-237	-5.58969e-237	-2.75248e-237	4.02387e-237	1.0061e-238	-1.09899e-237	1.01725e-235
1.77312e-238	-2.28918e-238	4.53996e-238	-1.42701e-237	3.97563e-238	-5.20515e-238	-4.84441e-238	8.37642e-238	1.00778e-238	-3.73192e-238	9.6654e-240	6.14516e-238	2.95329e-238	-3.20324e-239	-8.31103e-239	-4.41188e-238	1.69954e-238	2.6032e-237	6.45474e-239	1.02506e-238	-1.02532e-237	-1.62839e-238	-2.82061e-238	-3.15721e-238	2.66604e-238	-8.07789e-238	-2.93185e-238	2.10843e-238	4.72497e-238	1.06133e-238	1.33604e-236
-1.90238e-239	1.08319e-238	-1.82773e-239	-9.08784e-239	-7.87489e-239	-1.33621e-239	-7.17814e-239	2.57232e-239	-8.59763e-240	-2.48584e-239	-2.85372e-239	-5.1614e-239	1.72388e-239	-4.36168e-239	8.81e-239	5.12793e-239	1.79944e-238	1.8457e-239	9.64824e-240	-2.21276e-238	-7.33765e-239	-3.67059e-239	-5.63112e-239	-8.43752e-239	-1.90652e-239	7.05067e-239	3.19886e-240	-7.07685e-239	6.00605e-241	-1.29938e-238	1.71413e-237
3.34715e-240	-1.42285e-239	-5.30236e-240	3.24218e-240	6.5965e-240	1.11647e-239	5.13174e-240	3.55358e-240	-4.01393e-240	-2.80008e-240	-1.05536e-239	1.3088e-239	-4.47631e-240	1.87143e-239	-1.05777e-239	-1.62999e-239	-1.2774e-239	1.67216e-239	3.02804e-240	7.7869e-240	2.05186e-240	-8.03669e-241	-2.30514e-241	5.56453e-241	-2.85865e-240	-1.43758e-239	2.53842e-240	3.48717e-240	4.78697e-240	-9.25885e-240	2.14349e-238
-1.77311e-240	1.26258e-241	3.18378e-241	8.51618e-241	4.1654e-241	-3.48576e-241	-1.6988e-240	-5.94945e-241	-8.608e-241	-2.17306e-241	-3.83472e-241	-1.02962e-240	-3.77539e-241	-1.81938e-241	-1.25202e-241	6.15199e-241	-7.08053e-241	-1.53633e-240	-2.51551e-241	-2.24359e-241	-2.16385e-241	1.9365e-240	4.70345e-241	-6.75299e-242	-1.59784e-241	-1.63177e-240	8.29344e-242	8.39362e-241	-8.00101e-241	1.51095e-241	1.89954e-239
9.18671e-243	6.16656e-242	-1.42115e-242	8.37191e-242	-6.79274e-242	3.36453e-241	-8.07863e-242	6.02696e-242	4.73268e-242	1.18569e-241	-2.73986e-241	-8.36543e-242	2.14529e-241	1.04808e-242	1.31241e-241	2.19224e-241	-6.64368e-243	1.38e-241	-1.93821e-241	-2.13566e-241	-8.11401e-242	-1.72797e-242	-7.1571e-243	-1.45773e-241	-3.29801e-242	5.32467e-242	3.3952e-243	7.49018e-242	-1.02461e-241	-1.99485e-242	2.90354e-240
1.56204e-242	2.73012e-243	-5.01222e-242	1.06179e-242	3.99264e-244	2.1619e-242	1.86397e-242	-7.50437e-244	3.49131e-242	2.776e-242	9.02044e-243	-2.98792e-242	-1.02078e-242	-5.08252e-243	-2.79781e-243	5.84031e-243	3.82635e-244	1.01903e-242	-6.72963e-243	-1.51438e-243	4.18617e-242	-2.09906e-243	-2.01933e-242	-2.36519e-244	-7.17044e-243	6.27684e-243	6.34634e-243	6.9906e-243	-3.93515e-243	5.70052e-243	3.65627e-241
-7.63999e-243	-1.42657e-243	-1.04279e-243	-5.1124e-243	-3.55544e-244	-7.691e-244	-6.73741e-243	-1.14981e-243	4.3175e-243	-9.7965e-244	-1.3903e-244	3.00881e-244	-1.19686e-243	5.20154e-243	-1.79954e-243	1.49593e-245	2.27458e-244	6.78781e-244	-1.73923e-243	1.97001e-243	-2.93808e-243	-1.22172e-243	4.49884e-245	3.78775e-244	-4.36883e-244	1.6052e-243	1.42723e-243	1.79831e-244	-3.37107e-243	-8.9967e-244	5.53025e-242
7.81585e-245	-1.03144e-243	7.3015e-245	6.21183e-245	-6.13195e-244	1.05353e-244	1.21541e-244	1.56017e-245	-1.09889e-244	-8.40719e-245	-4.89773e-245	2.07054e-244	-9.64549e-245	-2.67069e-244	-4.48196e-245	-2.84216e-244	-1.82012e-244	1.86756e-244	1.80168e-246	4.48177e-245	-8.6129e-246	1.06499e-244	2.28248e-244	6.34101e-245	-1.02632e-245	3.98672e-246	2.23793e-244	-6.95385e-245	-2.4145e-244	-6.08344e-245	4.675e-243
-8.24758e-247	2.45958e-245	4.88595e-245	5.16308e-246	5.23115e-246	5.05829e-246	5.78125e-246	4.1846e-245	1.42777e-245	-2.74047e-245	2.23979e-245	3.70105e-245	-3.82033e-245	8.08283e-245	-2.55302e-245	4.69089e-246	3.82237e-246	-9.39911e-246	1.12408e-245	1.36268e-245	-4.01487e-245	-3.22506e-246	-2.5237e-245	1.28334e-245	-9.38378e-246	2.44658e-245	-2.04277e-245	2.69988e-245	-9.5546e-246	-2.12639e-246	6.00194e-244
8.78252e-247	-8.28331e-247	-9.39445e-247	-4.0261e-247	-4.89898e-246	2.65704e-246	-3.66462e-247	-1.93854e-246	1.39207e-248	-4.78695e-247	1.4285e-246	-7.2184e-247	-2.41817e-246	3.19243e-246	6.74973e-246	2.46233e-246	3.42721e-247	-3.4901e-246	-8.48523e-247	1.825e-246	2.4134e-246	5.51561e-246	2.80514e-246	1.36838e-247	-2.64572e-246	3.69871e-246	3.52785e-246	2.598e-246	6.17315e-247	1.91251e-246	6.27527e-245
-4.45428e-247	-3.02596e-247	3.22606e-248	-1.49289e-247	-2.25953e-246	-8.1525e-248	-1.19693e-248	-6.62451e-247	1.23413e-247	9.88715e-247	-2.01955e-247	1.28821e-247	-1.50216e-247	6.37482e-247	-2.35898e-247	-5.43829e-248	1.22275e-246	-8.0439e-248	-8.52508e-248	3.07112e-247	-1.54143e-248	8.2151e-247	-1.22551e-247	1.8134e-247	5.0812e-247	-1.25069e-247	-1.16625e-246	-2.60946e-248	-4.9332e-247	-1.82784e-247	1.18039e-245
-4.11681e-248	1.17004e-247	-3.34293e-248	-7.14186e-248	-4.72192e-249	4.41859e-249	1.14703e-247	-7.3488e-249	2.3411e-248	-5.15616e-248	7.47249e-248	-2.01873e-248	1.85524e-248	1.9035e-248	5.60884e-248	2.95688e-248	-5.14413e-250	7.20747e-248	5.07028e-248	1.91373e-248	-2.19134e-248	-4.49797e-249	-2.73484e-248	2.8339e-249	-1.24566e-249	-3.07121e-249	1.14624e-248	-2.41886e-247	7.53733e-249	1.12568e-248	1.16282e-246
-3.42575e-249	4.74165e-249	-3.89593e-249	5.52792e-250	-1.26024e-249	-4.00674e-249	3.725e-249	9.84617e-250	3.13867e-249	-3.31646e-249	-3.64665e-249	-4.03483e-249	-6.04538e-249	-2.25139e-249	3.89165e-249	-1.03159e-248	-9.49544e-249	6.81569e-249	-2.86388e-249	6.0942e-249	5.88761e-249	-1.19138e-248	-5.95914e-250	-5.57923e-249	-6.39413e-249	-2.14899e-249	-7.144e-249	1.91539e-248	9.30292e-249	8.26771e-250	1.5345e-247
1.23411e-250	-8.05392e-250	-5.85428e-250	-4.84825e-250	-2.02686e-249	1.2926e-249	-1.05499e-249	9.25615e-251	-5.03134e-250	3.68531e-250	5.0894e-250	1.88497e-250	-7.73462e-250	-1.11528e-249	3.72485e-250	2.808e-250	4.35299e-250	1.61733e-249	-2.64931e-249	1.6422e-250	-2.91238e-250	-7.9377e-250	9.21959e-250	-2.80511e-251	2.42382e-250	-8.32296e-251	1.11995e-250	-1.02997e-249	2.01259e-250	3.20528e-250	1.94677e-248
1.07362e-250	2.62687e-252	-8.87186e-251	1.20873e-250	3.33729e-251	-1.55631e-251	1.35889e-251	1.66227e-250	3.5061e-251	5.54901e-252	-6.65279e-251	-2.90267e-251	2.34477e-251	-1.51436e-250	-2.38363e-251	1.8244e-250	-1.56962e-252	-9.25034e-251	2.21598e-251	-1.23748e-250	7.47456e-251	2.88009e-251	7.92146e-252	-2.08542e-250	7.09622e-251	5.61194e-251	2.37125e-251	1.09215e-250	-4.7823e-252	-3.84049e-251	1.92884e-249
-1.51987e-251	6.30622e-252	-5.3919e-252	1.08639e-251	-2.83693e-253	-2.13912e-251	1.37062e-252	4.31474e-253	-6.15587e-253	-4.53289e-253	4.39193e-251	-5.96375e-252	1.19918e-252	-1.89584e-251	1.19312e-251	1.54478e-251	-1.92968e-251	-4.31879e-251	-3.89221e-251	-1.61244e-252	-2.45283e-251	-2.92238e-253	4.0581e-252	8.06552e-252	-1.59904e-252	-6.80402e-252	-1.78076e-251	-4.55757e-253	1.09665e-251	1.08662e-251	3.48189e-250
8.31428e-253	-1.01633e-252	-1.12671e-253	-2.4546e-253	-1.02231e-252	-1.33177e-252	2.50123e-254	4.63416e-253	4.81814e-253	-3.87509e-252	1.67036e-252	1.40177e-252	1.53147e-252	-1.40679e-252	1.37188e-252	6.02022e-253	7.46027e-253	-2.0218e-252	9.06865e-253	2.4255e-253	-1.88021e-252	-1.70118e-252	5.23154e-254	-6.85621e-253	4.19546e-253	-1.28269e-252	8.32109e-254	-4.09517e-252	1.76583e-252	-2.51354e-252	3.57861e-251
1.10072e-253	4.91178e-254	-7.4913e-254	3.54521e-253	-1.62723e-254	-6.98285e-254	9.12092e-254	1.97553e-254	3.13718e-253	-2.54321e-253	-1.3359e-253	8.12683e-254	1.00056e-254	2.93731e-253	-8.20904e-254	-3.40674e-254	-1.00363e-253	1.80233e-253	-2.63602e-253	-1.11485e-253	-3.21289e-253	-6.58756e-254	-8.21177e-254	2.17353e-253	-1.15904e-253	-6.09922e-253	-7.51914e-254	-1.80386e-253	-1.16921e-253	-2.59329e-253	4.68845e-252
1.11212e-254	2.13862e-254	2.11236e-254	5.32922e-255	-1.11003e-254	5.1693e-255	-2.63168e-254	-4.60279e-255	1.76421e-255	1.66701e-254	-4.2293e-254	-7.74619e-255	7.00964e-254	7.07274e-255	3.70748e-254	-1.5439e-255	-2.66325e-255	1.28518e-254	-7.0528e-254	3.95274e-255	-2.02986e-255	-7.04255e-256	-7.06575e-255	1.00024e-255	4.37101e-255	5.4807e-254	7.0784e-255	-3.29884e-254	-2.76316e-254	1.47534e-254	5.32836e-253
-4.66438e-255	-8.98579e-256	5.99677e-256	-8.69741e-256	-2.07759e-255	-1.19041e-255	1.23406e-255	-1.09509e-255	2.37516e-255	-3.77066e-256	2.49895e-255	1.55344e-255	2.51377e-256	-2.95816e-255	-7.25417e-256	-7.27866e-256	-1.13234e-256	2.17582e-255	1.06686e-255	1.26608e-255	-4.77574e-256	8.93756e-256	4.67187e-255	5.20318e-255	3.89421e-255	6.32979e-256	1.48994e-255	1.40746e-255	4.12752e-255	-2.76857e-257	5.15451e-254
6.36492e-257	8.46038e-256	9.82382e-258	-2.41362e-256	2.78562e-256	3.76349e-256	-1.50068e-256	3.34407e-257	-7.01931e-256	-4.51944e-257	1.59159e-256	6.20537e-256	4.93635e-256	-1.06539e-257	2.38052e-256	1.05617e-256	-2.75954e-256	-1.01232e-256	-3.78561e-257	1.0812e-256	-1.57772e-256	-2.15682e-256	-8.00864e-256	-2.85811e-257	2.23132e-256	3.85909e-256	1.64945e-256	7.2832e-257	1.49428e-256	-6.94923e-257	7.16587e-255
9.7731e-258	-7.85844e-257	5.02132e-258	-9.67083e-258	-4.85948e-258	-7.54709e-257	1.63357e-257	3.33708e-257	-2.22542e-257	1.33997e-257	9.46402e-257	3.50472e-257	-1.46708e-256	-1.09808e-257	-5.50681e-257	-3.23472e-257	3.43492e-257	-1.07393e-257	1.34508e-258	3.63546e-257	-3.4361e-257	-7.97465e-258	-8.7301e-258	3.99102e-258	9.08705e-258	8.44702e-257	-5.50802e-257	2.04267e-257	1.05059e-257	-3.24779e-257	9.93425e-256
-5.77202e-258	-2.15114e-258	1.90677e-259	-1.11315e-257	3.29635e-258	1.28432e-257	-4.29388e-258	8.18502e-259	-6.60757e-258	2.27678e-258	-1.02341e-259	-3.60596e-258	-5.64214e-258	3.14239e-258	-1.36027e-258	1.74637e-258	-3.29001e-258	1.80675e-258	2.837e-258	1.6791e-258	-1.54781e-258	-4.175e-258	2.12087e-258	-4.19966e-258	9.6839e-259	-3.9602e-258	-1.01825e-257	-3.00666e-258	-5.50623e-259	-1.16202e-259	1.05422e-256
-1.55374e-259	3.09806e-260	2.41226e-259	5.48002e-259	-3.73255e-259	3.74106e-260	6.74197e-259	-1.32594e-259	1.14636e-258	-1.53735e-259	2.22529e-259	1.31805e-259	7.68444e-260	2.65427e-259	8.36078e-259	-3.18877e-260	-4.72907e-259	1.36876e-259	-2.7634e-260	9.89528e-259	-3.08511e-260	1.37824e-258	-1.01577e-258	9.56776e-259	-7.15327e-259	-1.84582e-259	1.61608e-259	5.61546e-259	-7.13882e-259	-5.2438e-260	1.24557e-257
9.90185e-261	3.17797e-260	1.04736e-260	-2.38302e-260	-1.2716e-259	-5.1016e-260	5.4306e-260	-1.57464e-259	-1.34685e-259	-1.4728e-259	7.52889e-260	-1.92748e-260	-1.00593e-259	-3.98733e-260	-7.24482e-260	8.6417e-262	-3.31925e-260	-8.70194e-262	-1.17597e-259	1.18186e-260	6.66994e-260	2.70775e-259	1.83944e-260	1.45412e-259	-5.28762e-260	-5.27553e-260	5.22515e-260	2.30745e-260	-2.74119e-260	-1.19146e-260	1.94128e-258
1.93777e-260	5.62548e-261	-1.58863e-262	3.0603e-262	2.50365e-260	-3.51022e-261	1.45203e-261	1.05195e-261	-3.02871e-262	4.62903e-261	1.31084e-261	2.82531e-260	4.70416e-261	-5.28403e-261	5.56736e-261	-1.11584e-261	5.29335e-261	9.27181e-261	4.17626e-263	2.32211e-261	2.21581e-261	-2.80975e-261	5.17242e-261	-4.42103e-261	2.15945e-260	2.63846e-261	1.85872e-261	-8.90587e-261	2.52196e-261	-1.58283e-260	1.92582e-259
1.54386e-261	-1.44055e-261	-8.76855e-263	7.62663e-262	-3.29772e-262	7.91774e-263	9.51933e-263	-1.60221e-262	-8.28556e-264	-8.37087e-263	2.23956e-262	5.00555e-263	-5.98136e-262	8.77564e-262	-3.29402e-261	2.98897e-262	-9.82887e-262	3.20868e-261	-4.51897e-261	3.15655e-263	-1.40894e-262	1.51138e-262	3.11121e-262	3.52334e-262	2.80488e-262	4.15319e-262	1.51004e-261	-6.62639e-262	4.20157e-264	2.31887e-261	2.48229e-260
9.84292e-263	-1.26812e-263	8.3495e-264	-3.92382e-263	1.20844e-262	4.67944e-263	4.39997e-263	-2.21444e-262	-2.61459e-263	-2.92865e-262	-6.97416e-263	2.38091e-263	5.10225e-264	-6.94326e-264	1.30334e-264	1.51404e-262	-1.5226e-262	2.08502e-262	-3.38432e-262	2.6311e-262	1.13224e-262	6.46436e-263	-2.81155e-263	-3.83504e-263	5.85213e-264	-2.40131e-263	-3.12377e-263	-8.12364e-263	1.82305e-264	5.66351e-263	2.57653e-261
5.0725e-263	5.24688e-264	8.61296e-264	2.98618e-263	-2.40134e-263	6.71356e-264	-2.01756e-263	-5.71524e-264	-8.39373e-264	4.35915e-264	-9.74155e-265	1.16726e-263	-8.17526e-263	6.24899e-264	-5.1378e-263	-6.43492e-264	-2.36021e-264	1.49097e-264	-9.65755e-264	1.01308e-263	-3.82757e-263	1.59834e-263	7.51353e-264	-1.46486e-263	-7.32971e-264	1.53458e-263	-9.47885e-264	8.5074e-264	-1.78006e-263	1.28416e-263	4.93643e-262
1.31355e-264	-2.17182e-264	4.64786e-265	1.17726e-264	2.6474e-264	1.8719e-264	-1.66391e-264	8.1529e-265	-7.40722e-265	1.86096e-264	2.93895e-264	4.24399e-265	7.35628e-265	1.68719e-263	1.78308e-264	-3.23259e-265	-3.65253e-264	1.33643e-264	-5.45364e-264	-3.3929e-266	-2.95812e-264	1.47363e-264	6.62259e-265	2.49253e-264	2.84538e-265	-2.10172e-264	-5.8131e-265	1.14039e-264	-1.50956e-264	-5.25855e-265	6.20112e-263
-9.94398e-266	5.6685e-265	-1.59981e-265	-1.26175e-266	9.26179e-266	4.15429e-266	-5.30674e-265	3.11673e-265	3.45436e-266	5.67629e-266	2.53946e-265	1.0105e-264	9.45002e-267	-1.74047e-265	3.59181e-265	-1.62307e-265	-3.27485e-265	3.69967e-267	-1.12291e-265	-1.5081e-265	-1.1785e-265	-1.37707e-265	7.00362e-266	5.47767e-265	8.08362e-266	5.29584e-265	-1.11652e-265	1.03336e-265	-6.12486e-266	1.26328e-265	6.35677e-264
-3.38954e-267	-1.8418e-266	-6.61659e-267	-8.41088e-267	1.52014e-266	-1.2687e-266	-1.56436e-266	-2.69351e-267	-1.73333e-268	-2.34791e-266	1.81561e-266	4.21326e-266	-1.79442e-266	-1.03881e-265	7.40399e-267	-6.45138e-266	2.39286e-266	2.91076e-266	-7.55693e-266	-3.06458e-267	1.32583e-266	-2.94763e-266	8.57036e-267	-3.90061e-266	1.53012e-266	2.39042e-266	-3.88349e-266	-1.36388e-266	1.22523e-266	-5.65796e-266	7.43236e-265
-4.6426e-267	-1.94454e-267	-2.49366e-267	2.67835e-268	-1.56201e-267	-1.00301e-267	-6.27866e-268	-4.19865e-269	1.08866e-266	2.33279e-267	3.93735e-267	-9.40159e-267	7.84168e-267	-1.61983e-267	4.78588e-268	-2.42399e-268	-7.0885e-267	-2.55967e-268	4.64116e-267	4.2954e-267	1.05482e-268	-4.82649e-267	-3.48596e-268	-3.40758e-269	6.38704e-267	6.31792e-268	-9.56026e-268	-5.93878e-268	2.77342e-267	-1.29465e-267	8.35568e-266
1.56666e-268	-6.64723e-268	1.45572e-268	1.28905e-268	-8.33866e-269	-1.9279e-268	1.99661e-268	-4.32569e-268	-4.4982e-268	7.15003e-269	9.34787e-269	-1.70649e-268	-3.69745e-269	-9.70497e-269	-6.19743e-269	2.86844e-268	-3.45928e-268	-2.9366e-268	4.50771e-268	-2.31333e-268	1.39462e-269	-1.80036e-269	3.0736e-268	-6.56176e-268	-4.98873e-268	1.611e-269	-6.79978e-268	6.56e-270	6.54879e-268	-7.60981e-269	7.52224e-267
-1.22135e-268	-1.14556e-269	2.55412e-270	1.57411e-268	2.46611e-269	2.66476e-269	-1.17034e-269	3.09439e-269	-3.37285e-268	2.98423e-270	-5.05292e-270	-3.28978e-269	5.21007e-269	9.08086e-269	1.03199e-268	-2.00512e-269	1.17377e-269	5.90174e-269	-4.67087e-269	-1.21057e-269	9.95002e-269	-2.18108e-268	3.96016e-269	-2.57052e-268	2.74923e-270	4.43913e-269	3.89482e-270	4.24757e-269	5.54519e-269	-3.85479e-269	1.96323e-267
-1.4383e-270	7.95699e-270	-2.21862e-271	4.11244e-270	-1.13833e-270	7.00868e-271	-6.75687e-270	-4.71385e-271	-4.48024e-270	-7.23546e-271	8.4064e-271	9.21378e-271	-9.58399e-270	-1.97215e-270	1.24858e-270	-4.74467e-271	1.60552e-270	-5.32119e-270	-3.56118e-270	2.02296e-269	-1.00611e-270	9.23949e-271	2.33324e-270	3.88859e-272	-6.68956e-270	-4.37268e-270	-2.95626e-270	1.9689e-270	-2.2415e-270	-1.56206e-270	9.78527e-269
-1.33249e-270	4.67866e-271	-3.46865e-270	8.00809e-272	-8.56621e-272	-2.10641e-271	4.79343e-271	2.9972e-271	-3.45021e-271	-3.24327e-271	2.11969e-271	1.54869e-271	-9.21027e-271	5.91103e-272	-1.91286e-272	-7.90875e-271	-3.70488e-273	2.04719e-271	1.25116e-271	1.53534e-270	-2.47533e-271	1.55353e-272	2.79592e-271	9.95153e-272	-7.71398e-271	1.28827e-270	3.03206e-271	7.07995e-272	-3.21769e-271	5.68436e-271	1.50857e-269
-1.67735e-273	3.68998e-272	-6.22807e-272	-1.72695e-271	-1.95282e-274	2.52795e-272	-1.10849e-271	1.26106e-273	-1.53581e-272	-1.62823e-272	4.32133e-272	1.9273e-272	-5.34573e-272	-5.85507e-273	-5.28502e-272	2.34135e-271	3.07147e-272	-8.42988e-273	1.8837e-271	-8.89454e-272	-5.807e-272	-2.91567e-272	5.6866e-272	5.18832e-272	-3.55379e-272	-1.0162e-271	1.58028e-272	-1.19379e-271	1.21102e-271	-1.54661e-272	1.77291e-270
2.36227e-273	9.81425e-273	-5.493e-273	-2.31879e-273	3.8105e-273	1.32186e-272	6.21542e-273	-8.78715e-273	-4.46292e-273	1.60868e-273	-8.75651e-273	-1.40469e-272	1.08634e-272	4.85554e-273	-2.37196e-274	-5.65324e-273	-2.81289e-273	-8.9944e-273	5.3242e-273	1.7144e-274	-4.13897e-274	-6.71574e-273	6.15545e-273	-3.50392e-273	-2.29354e-273	5.24407e-273	1.38414e-274	-2.83887e-272	3.2402e-273	-1.89992e-272	1.949e-271
-5.08606e-274	-1.77522e-274	-4.93427e-274	-4.20071e-273	1.27121e-273	4.08562e-274	-1.33394e-274	5.21557e-274	1.32942e-273	9.27788e-275	1.4841e-274	1.41193e-273	1.34082e-273	7.2739e-274	2.70728e-275	1.76994e-274	1.6355e-273	-3.84615e-274	6.31265e-274	-9.93432e-274	-1.20342e-273	5.09687e-274	1.50424e-273	7.3769e-274	-9.35285e-275	-2.04e-273	-2.61523e-273	1.29459e-274	4.61866e-274	3.66168e-274	2.62759e-272
2.35594e-274	5.10994e-276	1.7602e-274	4.53306e-275	-5.07808e-275	-7.31492e-275	-2.90206e-275	7.52556e-276	-1.87152e-274	-3.43163e-275	-1.61862e-275	-8.38927e-275	-1.88549e-274	-6.30689e-275	3.66763e-275	-4.10914e-275	-9.27135e-276	-3.38898e-275	6.66406e-275	-5.20473e-275	-9.21841e-275	-1.11594e-274	-2.40773e-274	-1.12619e-273	5.61292e-275	-4.15509e-275	-2.29998e-274	-1.22129e-274	-2.90029e-275	-7.57298e-275	3.56059e-273
4.09375e-275	-1.57658e-276	3.44817e-277	-1.40191e-275	-7.53673e-276	6.89512e-276	1.38206e-274	-1.73422e-275	-5.69308e-276	1.59406e-275	-1.84342e-276	2.5416e-275	-2.20987e-275	-3.07117e-277	-2.37911e-276	6.46428e-276	-3.16308e-276	2.05254e-276	-4.09872e-276	-6.38947e-275	-3.55585e-276	-7.60409e-276	8.19324e-276	-1.46295e-275	-4.38675e-275	-3.27032e-275	-1.00167e-275	7.14893e-276	2.61691e-276	2.14532e-275	5.31999e-274
-1.50039e-276	7.25726e-277	2.46779e-276	-3.38492e-276	-1.58476e-276	-4.8648e-277	-2.88109e-279	1.36224e-276	-4.65261e-277	4.99316e-276	-3.5606e-276	6.62722e-277	1.78969e-277	-1.24486e-276	2.38477e-276	-2.64628e-276	-2.93067e-278	-1.94784e-277	2.19245e-276	-4.60806e-276	-5.69651e-277	8.80483e-277	7.45222e-277	-1.28446e-276	-4.95707e-277	-1.85944e-276	1.65308e-276	-1.03198e-276	2.42853e-276	-1.76362e-276	4.73886e-275
1.14094e-277	-9.20577e-277	4.38319e-277	3.45527e-277	7.865e-277	-4.6807e-277	-5.08059e-278	2.2474e-277	-3.42103e-277	-6.13613e-279	1.65038e-277	3.59325e-277	7.34407e-278	-3.91025e-277	-4.19522e-277	2.13309e-277	-3.05278e-277	8.10761e-278	9.26212e-278	6.04165e-278	-2.08257e-277	-3.18266e-277	-1.26013e-277	-2.50494e-277	5.958e-279	2.91362e-277	-1.21534e-278	2.22429e-277	2.10088e-277	-6.83784e-278	7.57132e-276
7.73678e-279	-5.03212e-279	-3.01919e-280	1.27236e-278	-1.36535e-278	4.82005e-279	-3.16726e-278	7.24633e-279	2.60667e-277	3.30518e-278	1.67532e-278	1.15164e-278	-1.92204e-279	6.71139e-280	-4.61513e-278	-1.52652e-278	-2.9751e-278	-5.61623e-278	-2.24045e-278	-2.41843e-278	-1.50517e-278	-4.77397e-278	1.59764e-278	1.05801e-278	-2.23567e-278	-6.14883e-279	1.34668e-277	3.1103e-278	1.65584e-278	-2.62712e-278	9.28142e-277
4.07549e-279	-1.31144e-280	5.93617e-280	7.85822e-280	9.08891e-280	-7.48787e-279	-9.60311e-279	7.31813e-279	-7.0849e-279	-1.99984e-281	-2.14472e-279	-2.03918e-280	-1.31326e-279	2.84289e-279	4.131e-280	-2.70313e-281	4.14022e-279	2.21983e-280	-9.84506e-279	-5.19319e-279	3.02004e-280	1.51518e-279	-1.46353e-280	1.16078e-280	-4.78588e-279	6.91503e-279	4.8933e-280	-3.14402e-280	-3.46696e-280	5.91074e-279	8.5196e-278
-5.63457e-280	7.03465e-280	6.48428e-281	-2.29513e-280	-4.04063e-281	1.10252e-280	3.13715e-281	1.09032e-279	1.41799e-279	-4.96222e-280	1.79824e-280	2.28954e-280	-2.48023e-280	-1.02939e-280	-3.79742e-280	-3.80547e-280	-2.94984e-280	-2.2801e-281	-2.10669e-279	3.00907e-281	2.45451e-280	1.10719e-279	3.7529e-281	-3.35991e-281	5.19983e-281	1.17318e-280	2.64218e-280	-1.65779e-281	-1.43408e-280	7.3378e-281	1.08131e-278
-1.40481e-281	-6.99829e-282	-1.45485e-281	-8.82242e-281	1.30466e-280	-2.44946e-282	2.0933e-281	-1.1358e-281	-2.00686e-280	-1.42137e-281	9.47102e-282	-9.10452e-282	-1.76865e-280	2.42906e-281	-3.38233e-281	-3.09376e-281	6.81171e-281	-2.83752e-281	-1.42292e-280	-7.64367e-281	-2.39584e-281	-1.55412e-281	-1.77609e-281	-7.34883e-281	-8.16201e-282	-4.26766e-281	4.30971e-281	-2.26907e-281	2.98211e-281	1.56145e-280	1.53698e-279
9.43895e-282	1.01902e-282	3.54202e-282	-9.93908e-282	-1.70182e-281	4.56655e-282	7.79391e-282	9.14581e-282	5.19735e-282	2.71037e-282	5.20726e-283	1.12238e-282	-2.88321e-282	-3.16965e-282	-5.62686e-282	2.45713e-283	1.23796e-282	1.76876e-281	1.00536e-283	1.41819e-284	-5.13422e-283	7.77081e-282	1.03072e-281	7.83392e-282	3.01591e-282	6.61094e-283	-1.16542e-282	-2.67557e-282	-1.93854e-282	-3.27013e-282	1.42132e-280
-1.67324e-283	-5.66446e-286	1.05437e-283	-3.55116e-283	-1.29742e-282	1.02099e-282	-3.23195e-283	-1.89024e-282	3.09382e-283	1.29513e-282	1.24553e-282	1.89445e-282	3.46149e-283	5.19466e-283	1.47556e-282	8.04181e-283	4.21258e-283	2.09468e-282	-3.21463e-283	9.2401e-283	-4.5975e-283	-1.66552e-283	1.93843e-282	1.11715e-283	1.11406e-282	1.93765e-282	-3.67615e-283	2.06007e-282	1.57528e-283	-1.75624e-283	2.53005e-281
-6.85911e-284	-4.00638e-284	4.56955e-285	-2.89017e-285	-3.83181e-285	6.21733e-284	2.55459e-284	1.33438e-284	1.78873e-283	-2.7956e-283	5.59583e-284	1.91229e-284	-2.28582e-284	4.26279e-285	3.69161e-284	-3.77513e-285	-3.9419e-285	1.24042e-283	-5.06424e-285	6.979e-284	9.02289e-284	6.84166e-285	-3.52538e-283	-1.19497e-283	2.46081e-283	-2.42325e-285	-1.74779e-283	4.73785e-284	9.54604e-284	-3.75559e-283	2.53596e-282
1.07919e-284	6.30136e-285	-1.59172e-284	2.51341e-284	6.42762e-285	2.0824e-285	8.17655e-285	6.26356e-284	5.98454e-285	1.65785e-284	-3.74072e-286	1.75919e-285	3.58114e-285	-3.57041e-284	-4.88864e-285	1.39012e-284	1.06631e-285	-4.46644e-286	-2.98751e-286	-2.17996e-285	-2.69463e-284	-5.39817e-285	-2.03448e-285	-3.22207e-286	1.24709e-284	-4.38502e-285	-8.03316e-286	-1.02362e-284	6.81715e-285	2.25951e-284	3.16238e-283
-2.37355e-285	-1.21873e-285	-3.9719e-286	-5.68856e-286	-3.25437e-285	2.8941e-287	7.71222e-285	-2.43837e-285	6.1747e-286	5.46619e-286	1.74662e-285	9.00748e-286	-1.72209e-285	-2.57232e-286	8.268e-286	6.60168e-287	1.4949e-285	-4.9488e-286	-4.83588e-285	-5.08749e-288	4.12073e-286	-8.81435e-286	-1.19728e-285	-6.05785e-285	-3.21351e-285	-2.43636e-285	2.96276e-285	-2.58619e-285	-1.03651e-285	1.79596e-285	5.40865e-284
2.53676e-287	-1.03584e-286	-5.18188e-287	-2.06548e-287	1.0916e-286	3.46796e-286	1.3988e-286	3.21634e-286	1.80485e-287	-6.49223e-287	2.51292e-286	-2.11899e-286	3.65443e-286	-2.04874e-286	-3.90741e-286	-4.09688e-286	1.08824e-287	1.94649e-286	-3.27283e-287	1.14e-286	-7.48857e-287	-1.73737e-286	4.19869e-286	7.35455e-287	9.23242e-287	1.10113e-286	2.86947e-287	2.10252e-287	-9.95051e-287	1.53854e-286	4.63562e-285
-3.58481e-287	-5.37794e-289	8.56146e-288	-5.4112e-288	8.01118e-287	7.60587e-288	-4.64787e-287	8.88831e-288	1.02224e-287	-3.10191e-288	6.01936e-288	-1.09468e-287	1.05074e-288	2.31515e-290	-6.68105e-288	1.85863e-287	-7.63282e-288	4.64206e-288	-3.18657e-288	-2.35279e-287	1.97491e-287	-2.22588e-287	-8.92519e-288	5.32969e-288	-7.66163e-288	-1.32511e-287	-1.01416e-287	4.15128e-287	-3.77204e-288	5.32985e-288	4.26996e-286
4.26735e-288	-4.47363e-288	3.18191e-288	4.92751e-289	1.67319e-288	-1.148e-289	-1.35216e-289	9.54067e-289	-1.92288e-288	1.7977e-289	7.61694e-289	-1.39998e-288	-8.30011e-289	1.4079e-288	7.24656e-289	1.09273e-288	-1.67419e-288	6.36371e-289	-2.83162e-289	2.00289e-289	3.78637e-288	3.40775e-288	-5.62134e-289	-6.48463e-289	1.89654e-289	1.63781e-288	-1.74956e-288	3.68771e-288	-2.52931e-288	6.01833e-288	5.06236e-287
8.157e-289	-6.2394e-289	8.17966e-289	-1.7501e-290	2.22605e-289	2.82401e-289	-1.4952e-290	1.3625e-289	-6.57613e-289	6.16484e-289	-4.63241e-290	4.29096e-290	3.33201e-289	5.06077e-290	6.70907e-290	-5.82896e-289	1.17311e-288	-1.01998e-289	1.4568e-289	2.4346e-289	6.73152e-289	3.23649e-289	-2.80149e-290	2.20746e-289	-1.79791e-289	2.31398e-289	6.2746e-290	1.14801e-289	-2.06546e-289	5.26312e-289	9.55984e-288
2.50187e-290	-1.20765e-290	3.27345e-291	1.13581e-290	-4.76079e-290	3.33868e-290	4.70067e-290	1.07768e-290	-1.44466e-290	-3.25664e-291	-1.04261e-290	-5.5193e-291	-3.74238e-290	5.84739e-291	3.13441e-290	-5.20764e-290	-1.08868e-290	8.54378e-291	-4.70474e-291	8.07848e-290	2.34436e-290	5.73722e-290	-2.77185e-290	-5.24876e-290	1.68638e-290	1.47381e-290	-3.33664e-290	-4.85789e-290	6.55842e-290	4.63691e-290	8.42288e-289
8.38123e-292	2.42583e-291	6.66272e-291	5.31081e-291	7.67494e-291	9.57028e-292	1.25398e-291	5.39725e-291	9.40646e-292	-5.69147e-291	-2.85556e-291	1.33319e-291	-3.57828e-291	-2.9292e-290	3.09947e-291	-5.43795e-292	-2.61531e-291	-2.29042e-291	-2.23797e-290	1.2056e-291	-1.03211e-290	-3.94403e-291	-1.52174e-291	2.55073e-291	-1.72883e-291	-5.28934e-291	-5.8585e-292	-1.97658e-291	1.15285e-290	-6.74116e-291	1.52534e-289
8.6397e-293	3.80991e-292	-1.23726e-293	6.62302e-292	-3.33985e-293	1.53895e-292	3.23483e-291	1.93699e-291	-4.98743e-292	7.7285e-293	1.05046e-291	-5.1035e-292	4.28722e-292	-1.04372e-291	1.0679e-292	3.58362e-292	1.00794e-292	-4.16513e-293	1.6108e-293	5.40537e-293	6.34344e-292	3.89739e-292	-1.12237e-292	-6.06178e-292	3.80708e-292	2.02359e-292	-2.3426e-294	2.45917e-292	8.2932e-293	3.39397e-292	1.37844e-290
-7.55535e-293	6.93991e-294	-3.8865e-293	3.47613e-293	1.52879e-292	-4.65596e-293	-9.70713e-293	5.6049e-293	-2.95166e-293	-1.92655e-294	7.81255e-293	1.42826e-293	-6.02608e-293	4.07372e-293	-3.7839e-292	1.39821e-293	2.68524e-293	-4.1969e-294	3.6954e-293	-8.0665e-293	2.38271e-293	6.73645e-293	-1.74305e-292	-1.62795e-292	-4.0106e-293	-3.33787e-293	3.25841e-293	-9.53102e-293	6.04661e-294	-2.63343e-294	1.91292e-291
-1.30905e-293	3.86437e-294	4.55062e-295	1.43568e-294	6.34846e-294	-2.31826e-293	-5.48327e-294	2.98553e-295	6.32676e-294	2.12025e-294	3.12354e-293	-1.68462e-294	-2.14018e-293	-2.55842e-294	-1.78011e-293	-5.83177e-294	-6.49053e-294	1.99436e-293	-1.39204e-293	-2.04672e-293	2.95129e-294	4.41112e-294	6.11064e-294	-5.02599e-294	7.57807e-294	-3.95397e-294	1.1084e-293	9.94795e-294	4.43854e-294	-1.85682e-294	2.61299e-292
3.03364e-295	-4.5149e-295	1.18733e-294	2.61088e-294	2.84392e-296	-2.85001e-295	9.49789e-295	-3.60262e-295	2.0521e-295	1.19636e-294	1.80166e-294	2.55165e-294	4.87007e-295	1.31741e-294	1.24916e-294	-1.62997e-294	4.01765e-296	-3.48314e-295	1.04336e-294	2.26095e-295	-6.41972e-295	3.4581e-295	1.92678e-295	4.82878e-295	7.82598e-295	-7.27214e-295	1.33974e-294	6.05726e-295	-1.10153e-295	3.86071e-294	2.73624e-293
-3.95582e-296	2.03544e-295	4.12622e-297	-9.7888e-296	-3.74761e-296	1.3101e-295	1.34844e-295	-3.42105e-296	-2.93129e-296	-3.84411e-295	1.44048e-295	4.44481e-296	2.36015e-295	1.10882e-295	1.39844e-295	2.73727e-296	6.47835e-297	9.31454e-296	2.27343e-295	2.8153e-296	-1.83615e-295	1.29404e-295	1.06105e-296	2.02257e-295	2.67815e-296	7.50884e-295	3.17528e-295	1.69014e-295	1.49419e-296	1.1607e-295	4.07522e-294
-2.48178e-296	-1.39517e-296	-7.80244e-297	-2.31972e-296	-1.11277e-296	-4.01242e-296	-7.23392e-297	-1.24811e-297	7.60812e-297	4.88291e-296	-9.86743e-297	4.11073e-296	-1.50769e-296	-2.1476e-296	-6.50855e-297	-2.65285e-296	2.92961e-296	-1.15397e-297	-1.34272e-296	1.8588e-296	-1.30252e-296	-2.25634e-296	1.78203e-296	1.13315e-296	3.49765e-296	-2.29511e-296	2.39339e-296	-2.35591e-296	-1.87471e-296	1.15976e-296	5.69476e-295
-1.42739e-297	5.90004e-298	-1.18226e-297	1.4962e-298	1.33471e-297	3.21735e-297	-2.41757e-298	-1.87644e-297	9.06915e-298	2.1712e-298	8.85518e-297	9.00709e-297	-4.15192e-298	-1.91556e-297	-4.18558e-298	7.72545e-298	1.30694e-297	2.06489e-297	4.13795e-298	-2.86891e-297	2.96004e-298	-5.00843e-297	-1.54638e-297	-8.25776e-298	-5.6787e-298	-7.15399e-297	-5.45235e-297	-1.92086e-297	1.46249e-297	-4.46666e-298	6.3863e-296
6.64476e-298	-4.20127e-299	-4.52769e-298	1.57516e-298	2.07626e-298	3.69176e-298	6.90248e-299	7.47e-299	-2.87509e-298	7.91448e-299	1.22479e-298	-1.29933e-298	-6.73425e-298	-9.4406e-299	-8.22336e-299	-4.90683e-299	5.48696e-298	3.5376e-299	-3.73369e-299	-9.54894e-298	2.34709e-298	2.98014e-298	1.32491e-298	4.87407e-299	-1.89919e-298	-9.38397e-298	-3.58702e-298	-2.3436e-298	2.01476e-298	8.09773e-299	7.84959e-297
3.92552e-299	1.6834e-299	6.10344e-300	6.87558e-300	1.25037e-299	-2.57592e-299	-1.41964e-298	-3.15987e-299	-2.03991e-300	3.84644e-300	-6.19846e-299	3.55119e-299	-6.02609e-299	3.75919e-299	-1.95321e-300	3.44032e-299	-1.78955e-299	3.54334e-299	1.62054e-299	5.3346e-299	-1.98716e-299	1.44356e-299	-3.22643e-300	2.68365e-299	-1.84065e-300	-1.48133e-298	-1.189e-299	-1.8269e-300	-5.11712e-300	-9.03315e-299	9.64875e-298
3.56493e-300	-1.55765e-300	-2.61348e-300	7.31961e-301	-2.86019e-300	-2.55963e-301	1.65132e-299	-7.8619e-301	1.58276e-300	-6.00767e-301	8.36538e-303	-3.28063e-300	9.16181e-301	-1.47671e-300	-8.86151e-301	1.3824e-299	-3.40989e-300	-2.22359e-300	-2.9755e-300	3.44573e-300	5.14427e-300	-1.12625e-300	1.36021e-300	7.36509e-300	1.26715e-299	-2.44133e-300	6.81603e-300	8.31194e-300	4.01045e-300	-1.59179e-300	1.14353e-298
-3.28865e-301	2.11233e-301	-1.79743e-301	5.05412e-301	-4.86979e-301	-9.0203e-302	-9.06257e-301	-4.00813e-301	-7.03009e-301	1.45601e-301	-1.91082e-303	-3.77578e-302	1.63581e-302	2.08197e-301	1.38133e-300	5.63085e-301	5.41027e-301	3.02054e-302	-3.0367e-301	-2.13852e-301	-2.45254e-301	4.25872e-301	-2.25477e-301	-1.20432e-300	3.44176e-301	7.93293e-301	1.94178e-301	-1.90538e-301	5.31663e-303	-2.64395e-301	1.11483e-299
-7.86868e-303	3.23326e-302	-2.56083e-302	2.02557e-301	-1.79702e-301	5.8769e-302	-1.82793e-302	-3.58766e-303	2.13894e-302	-4.89786e-302	-3.5318e-303	2.28165e-302	-3.54763e-302	-1.8287e-301	7.89427e-303	-8.02152e-303	2.52069e-302	1.67172e-302	2.19885e-302	2.56157e-302	-9.59879e-302	-8.58292e-302	4.38318e-303	5.86376e-303	-7.90117e-302	-4.30327e-302	5.30062e-302	-1.03474e-301	-5.44075e-302	1.84645e-302	1.49267e-300
4.352e-302	-1.67513e-302	4.46699e-303	-2.20855e-302	-9.93932e-304	1.79155e-305	4.0237e-305	3.65028e-303	9.42294e-303	-8.6843e-303	5.31635e-303	-8.14974e-305	-7.26998e-303	2.38015e-303	3.26723e-303	-1.26684e-302	5.07406e-303	-3.82136e-303	-1.57324e-303	-5.42774e-303	1.41478e-302	8.34745e-303	-1.22596e-303	-1.02847e-303	-6.16922e-303	-2.81032e-302	-7.74199e-303	-1.44672e-302	-6.11814e-303	-1.07231e-302	2.54586e-301
2.89056e-303	-4.75342e-305	-4.42715e-305	3.14246e-304	1.10349e-303	1.17068e-303	1.5002e-303	7.81158e-304	-2.7677e-304	8.34717e-305	1.76475e-304	-2.81659e-303	-8.62575e-304	-2.03671e-303	-1.15133e-303	4.78776e-304	4.96336e-304	-2.58721e-304	2.11011e-304	-6.20129e-304	3.91006e-304	2.0134e-303	7.78344e-304	5.55952e-304	8.90611e-304	3.25185e-303	1.22282e-304	-1.28967e-304	2.17952e-304	-2.4639e-303	2.81353e-302
5.41391e-305	-7.39445e-305	-7.25973e-305	2.99724e-304	3.66876e-304	6.66075e-304	1.9659e-306	4.0926e-304	2.25007e-304	-3.02062e-304	3.18686e-305	1.44458e-304	5.39908e-305	4.33389e-305	-4.20354e-305	3.99791e-305	-4.60434e-306	-1.66331e-305	8.04337e-305	2.50271e-305	3.724e-305	5.87808e-306	-7.84291e-306	1.40457e-304	7.55609e-305	1.62112e-304	2.42369e-305	-6.49418e-305	7.78329e-306	-7.11054e-305	3.55118e-303
4.19889e-306	4.29258e-306	8.6438e-306	2.48278e-306	-5.63141e-305	-8.08165e-306	2.80422e-306	2.3183e-305	-4.37419e-306	-7.42582e-307	3.48379e-306	-2.58695e-306	-2.31999e-305	2.28111e-305	1.05069e-305	-1.07662e-305	-9.28173e-306	5.3668e-306	6.64967e-306	-1.99232e-306	-3.24384e-305	-9.12426e-306	2.42703e-305	-6.27369e-306	1.6322e-305	2.7272e-305	-4.06906e-307	-6.66307e-305	-2.02548e-306	1.47599e-305	4.11287e-304
1.29236e-306	1.07875e-306	-1.93788e-306	2.38676e-307	-6.55371e-306	7.02853e-307	-1.50794e-306	9.61793e-307	1.20085e-306	-2.44151e-307	-2.86331e-306	-4.77983e-307	7.68512e-307	1.00831e-306	-5.16103e-306	3.55336e-306	-7.51064e-306	6.30517e-308	-1.53704e-306	7.5479e-307	9.95254e-308	-4.7085e-307	-2.30376e-306	0	-1.29033e-306	5.79981e-306	4.86171e-307	1.08125e-306	1.70292e-306	-1.9786e-307	5.28702e-305
3.45107e-308	-5.06586e-307	1.47991e-307	-3.98143e-307	-3.75274e-307	4.82971e-307	-2.20337e-307	-7.03787e-307	-1.31734e-307	-3.06305e-307	6.50536e-307	-3.41455e-308	5.15574e-308	6.61513e-307	2.36801e-307	0	1.0698e-306	-2.09664e-307	-7.96297e-308	-4.74477e-308	2.18055e-307	-1.1461e-307	1.59754e-307	1.53821e-307	9.17858e-307	-1.76607e-307	-3.47146e-307	2.7632e-307	-3.54518e-307	4.25852e-307	9.5098e-306
0	4.68868e-308	6.9239e-308	-5.25965e-308	0	-2.38111e-308	0	-2.36974e-308	1.30024e-307	4.3436e-308	0	0	-3.89015e-308	0	0	8.378e-308	0	4.00428e-308	4.49973e-308	0	2.92974e-308	0	0	-4.5336e-308	2.36617e-308	0	2.51337e-308	0	-3.98981e-308	0	9.02329e-307
0	0	0	0	0	0	0	0	0	0	0	0	0	0	0	0	0	0	0	0	0	0	0	0	0	0	0	0	0	0	1.24916e-307
0	0	0	0	0	0	0	0	0	0	0	0	0	0	0	0	0	0	0	0	0	0	0	0	0	0	0	0	0	0	0
0	0	0	0	0	0	0	0	0	0	0	0	0	0	0	0	0	0	0	0	0	0	0	0	0	0	0	0	0	0	0
0	0	0	0	0	0	0	0	0	0	0	0	0	0	0	0	0	0	0	0	0	0	0	0	0	0	0	0	0	0	0
0	0	0	0	0	0	0	0	0	0	0	0	0	0	0	0	0	0	0	0	0	0	0	0	0	0	0	0	0	0	0
0	0	0	0	0	0	0	0	0	0	0	0	0	0	0	0	0	0	0	0	0	0	0	0	0	0	0	0	0	0	0
0	0	0	0	0	0	0	0	0	0	0	0	0	0	0	0	0	0	0	0	0	0	0	0	0	0	0	0	0	0	0
0	0	0	0	0	0	0	0	0	0	0	0	0	0	0	0	0	0	0	0	0	0	0	0	0	0	0	0	0	0	0
0	0	0	0	0	0	0	0	0	0	0	0	0	0	0	0	0	0	0	0	0	0	0	0	0	0	0	0	0	0	0
0	0	0	0	0	0	0	0	0	0	0	0	0	0	0	0	0	0	0	0	0	0	0	0	0	0	0	0	0	0	0
0	0	0	0	0	0	0	0	0	0	0	0	0	0	0	0	0	0	0	0	0	0	0	0	0	0	0	0	0	0	0
0	0	0	0	0	0	0	0	0	0	0	0	0	0	0	0	0	0	0	0	0	0	0	0	0	0	0	0	0	0	0
0	0	0	0	0	0	0	0	0	0	0	0	0	0	0	0	0	0	0	0	0	0	0	0	0	0	0	0	0	0	0
0	0	0	0	0	0	0	0	0	0	0	0	0	0	0	0	0	0	0	0	0	0	0	0	0	0	0	0	0	0	0
0	0	0	0	0	0	0	0	0	0	0	0	0	0	0	0	0	0	0	0	0	0	0	0	0	0	0	0	0	0	0
0	0	0	0	0	0	0	0	0	0	0	0	0	0	0	0	0	0	0	0	0	0	0	0	0	0	0	0	0	0	0
0	0	0	0	0	0	0	0	0	0	0	0	0	0	0	0	0	0	0	0	0	0	0	0	0	0	0	0	0	0	0
0	0	0	0	0	0	0	0	0	0	0	0	0	0	0	0	0	0	0	0	0	0	0	0	0	0	0	0	0	0	0
0	0	0	0	0	0	0	0	0	0	0	0	0	0	0	0	0	0	0	0	0	0	0	0	0	0	0	0	0	0	0
0	0	0	0	0	0	0	0	0	0	0	0	0	0	0	0	0	0	0	0	0	0	0	0	0	0	0	0	0	0	0
0	0	0	0	0	0	0	0	0	0	0	0	0	0	0	0	0	0	0	0	0	0	0	0	0	0	0	0	0	0	0
0	0	0	0	0	0	0	0	0	0	0	0	0	0	0	0	0	0	0	0	0	0	0	0	0	0	0	0	0	0	0
0	0	0	0	0	0	0	0	0	0	0	0	0	0	0	0	0	0	0	0	0	0	0	0	0	0	0	0	0	0	0
0	0	0	0	0	0	0	0	0	0	0	0	0	0	0	0	0	0	0	0	0	0	0	0	0	0	0	0	0	0	0
0	0	0	0	0	0	0	0	0	0	0	0	0	0	0	0	0	0	0	0	0	0	0	0	0	0	0	0	0	0	0
0	0	0	0	0	0	0	0	0	0	0	0	0	0	0	0	0	0	0	0	0	0	0	0	0	0	0	0	0	0	0
0	0	0	0	0	0	0	0	0	0	0	0	0	0	0	0	0	0	0	0	0	0	0	0	0	0	0	0	0	0	0
0	0	0	0	0	0	0	0	0	0	0	0	0	0	0	0	0	0	0	0	0	0	0	0	0	0	0	0	0	0	0
0	0	0	0	0	0	0	0	0	0	0	0	0	0	0	0	0	0	0	0	0	0	0	0	0	0	0	0	0	0	0
0	0	0	0	0	0	0	0	0	0	0	0	0	0	0	0	0	0	0	0	0	0	0	0	0	0	0	0	0	0	0
0	0	0	0	0	0	0	0	0	0	0	0	0	0	0	0	0	0	0	0	0	0	0	0	0	0	0	0	0	0	0
0	0	0	0	0	0	0	0	0	0	0	0	0	0	0	0	0	0	0	0	0	0	0	0	0	0	0	0	0	0	0
0	0	0	0	0	0	0	0	0	0	0	0	0	0	0	0	0	0	0	0	0	0	0	0	0	0	0	0	0	0	0
0	0	0	0	0	0	0	0	0	0	0	0	0	0	0	0	0	0	0	0	0	0	0	0	0	0	0	0	0	0	0
0	0	0	0	0	0	0	0	0	0	0	0	0	0	0	0	0	0	0	0	0	0	0	0	0	0	0	0	0	0	0
0	0	0	0	0	0	0	0	0	0	0	0	0	0	0	0	0	0	0	0	0	0	0	0	0	0	0	0	0	0	0
0	0	0	0	0	0	0	0	0	0	0	0	0	0	0	0	0	0	0	0	0	0	0	0	0	0	0	0	0	0	0
0	0	0	0	0	0	0	0	0	0	0	0	0	0	0	0	0	0	0	0	0	0	0	0	0	0	0	0	0	0	0
0	0	0	0	0	0	0	0	0	0	0	0	0	0	0	0	0	0	0	0	0	0	0	0	0	0	0	0	0	0	0
0	0	0	0	0	0	0	0	0	0	0	0	0	0	0	0	0	0	0	0	0	0	0	0	0	0	0	0	0	0	0
0	0	0	0	0	0	0	0	0	0	0	0	0	0	0	0	0	0	0	0	0	0	0	0	0	0	0	0	0	0	0
0	0	0	0	0	0	0	0	0	0	0	0	0	0	0	0	0	0	0	0	0	0	0	0	0	0	0	0	0	0	0
0	0	0	0	0	0	0	0	0	0	0	0	0	0	0	0	0	0	0	0	0	0	0	0	0	0	0	0	0	0	0
0	0	0	0	0	0	0	0	0	0	0	0	0	0	0	0	0	0	0	0	0	0	0	0	0	0	0	0	0	0	0
0	0	0	0	0	0	0	0	0	0	0	0	0	0	0	0	0	0	0	0	0	0	0	0	0	0	0	0	0	0	0
0	0	0	0	0	0	0	0	0	0	0	0	0	0	0	0	0	0	0	0	0	0	0	0	0	0	0	0	0	0	0
0	0	0	0	0	0	0	0	0	0	0	0	0	0	0	0	0	0	0	0	0	0	0	0	0	0	0	0	0	0	0
0	0	0	0	0	0	0	0	0	0	0	0	0	0	0	0	0	0	0	0	0	0	0	0	0	0	0	0	0	0	0
0	0	0	0	0	0	0	0	0	0	0	0	0	0	0	0	0	0	0	0	0	0	0	0	0	0	0	0	0	0	0
0	0	0	0	0	0	0	0	0	0	0	0	0	0	0	0	0	0	0	0	0	0	0	0	0	0	0	0	0	0	0
0	0	0	0	0	0	0	0	0	0	0	0	0	0	0	0	0	0	0	0	0	0	0	0	0	0	0	0	0	0	0
0	0	0	0	0	0	0	0	0	0	0	0	0	0	0	0	0	0	0	0	0	0	0	0	0	0	0	0	0	0	0
0	0	0	0	0	0	0	0	0	0	0	0	0	0	0	0	0	0	0	0	0	0	0	0	0	0	0	0	0	0	0
0	0	0	0	0	0	0	0	0	0	0	0	0	0	0	0	0	0	0	0	0	0	0	0	0	0	0	0	0	0	0
0	0	0	0	0	0	0	0	0	0	0	0	0	0	0	0	0	0	0	0	0	0	0	0	0	0	0	0	0	0	0
0	0	0	0	0	0	0	0	0	0	0	0	0	0	0	0	0	0	0	0	0	0	0	0	0	0	0	0	0	0	0
0	0	0	0	0	0	0	0	0	0	0	0	0	0	0	0	0	0	0	0	0	0	0	0	0	0	0	0	0	0	0
0	0	0	0	0	0	0	0	0	0	0	0	0	0	0	0	0	0	0	0	0	0	0	0	0	0	0	0	0	0	0
0	0	0	0	0	0	0	0	0	0	0	0	0	0	0	0	0	0	0	0	0	0	0	0	0	0	0	0	0	0	0
0	0	0	0	0	0	0	0	0	0	0	0	0	0	0	0	0	0	0	0	0	0	0	0	0	0	0	0	0	0	0
0	0	0	0	0	0	0	0	0	0	0	0	0	0	0	0	0	0	0	0	0	0	0	0	0	0	0	0	0	0	0
0	0	0	0	0	0	0	0	0	0	0	0	0	0	0	0	0	0	0	0	0	0	0	0	0	0	0	0	0	0	0
0	0	0	0	0	0	0	0	0	0	0	0	0	0	0	0	0	0	0	0	0	0	0	0	0	0	0	0	0	0	0
0	0	0	0	0	0	0	0	0	0	0	0	0	0	0	0	0	0	0	0	0	0	0	0	0	0	0	0	0	0	0
0	0	0	0	0	0	0	0	0	0	0	0	0	0	0	0	0	0	0	0	0	0	0	0	0	0	0	0	0	0	0
0	0	0	0	0	0	0	0	0	0	0	0	0	0	0	0	0	0	0	0	0	0	0	0	0	0	0	0	0	0	0
0	0	0	0	0	0	0	0	0	0	0	0	0	0	0	0	0	0	0	0	0	0	0	0	0	0	0	0	0	0	0
0	0	0	0	0	0	0	0	0	0	0	0	0	0	0	0	0	0	0	0	0	0	0	0	0	0	0	0	0	0	0
0	0	0	0	0	0	0	0	0	0	0	0	0	0	0	0	0	0	0	0	0	0	0	0	0	0	0	0	0	0	0
0	0	0	0	0	0	0	0	0	0	0	0	0	0	0	0	0	0	0	0	0	0	0	0	0	0	0	0	0	0	0
0	0	0	0	0	0	0	0	0	0	0	0	0	0	0	0	0	0	0	0	0	0	0	0	0	0	0	0	0	0	0
0	0	0	0	0	0	0	0	0	0	0	0	0	0	0	0	0	0	0	0	0	0	0	0	0	0	0	0	0	0	0
0	0	0	0	0	0	0	0	0	0	0	0	0	0	0	0	0	0	0	0	0	0	0	0	0	0	0	0	0	0	0
0	0	0	0	0	0	0	0	0	0	0	0	0	0	0	0	0	0	0	0	0	0	0	0	0	0	0	0	0	0	0
0	0	0	0	0	0	0	0	0	0	0	0	0	0	0	0	0	0	0	0	0	0	0	0	0	0	0	0	0	0	0
0	0	0	0	0	0	0	0	0	0	0	0	0	0	0	0	0	0	0	0	0	0	0	0	0	0	0	0	0	0	0
0	0	0	0	0	0	0	0	0	0	0	0	0	0	0	0	0	0	0	0	0	0	0	0	0	0	0	0	0	0	0
0	0	0	0	0	0	0	0	0	0	0	0	0	0	0	0	0	0	0	0	0	0	0	0	0	0	0	0	0	0	0
0	0	0	0	0	0	0	0	0	0	0	0	0	0	0	0	0	0	0	0	0	0	0	0	0	0	0	0	0	0	0
0	0	0	0	0	0	0	0	0	0	0	0	0	0	0	0	0	0	0	0	0	0	0	0	0	0	0	0	0	0	0
0	0	0	0	0	0	0	0	0	0	0	0	0	0	0	0	0	0	0	0	0	0	0	0	0	0	0	0	0	0	0
0	0	0	0	0	0	0	0	0	0	0	0	0	0	0	0	0	0	0	0	0	0	0	0	0	0	0	0	0	0	0
0	0	0	0	0	0	0	0	0	0	0	0	0	0	0	0	0	0	0	0	0	0	0	0	0	0	0	0	0	0	0
0	0	0	0	0	0	0	0	0	0	0	0	0	0	0	0	0	0	0	0	0	0	0	0	0	0	0	0	0	0	0
0	0	0	0	0	0	0	0	0	0	0	0	0	0	0	0	0	0	0	0	0	0	0	0	0	0	0	0	0	0	0
0	0	0	0	0	0	0	0	0	0	0	0	0	0	0	0	0	0	0	0	0	0	0	0	0	0	0	0	0	0	0
0	0	0	0	0	0	0	0	0	0	0	0	0	0	0	0	0	0	0	0	0	0	0	0	0	0	0	0	0	0	0
0	0	0	0	0	0	0	0	0	0	0	0	0	0	0	0	0	0	0	0	0	0	0	0	0	0	0	0	0	0	0
0	0	0	0	0	0	0	0	0	0	0	0	0	0	0	0	0	0	0	0	0	0	0	0	0	0	0	0	0	0	0
0	0	0	0	0	0	0	0	0	0	0	0	0	0	0	0	0	0	0	0	0	0	0	0	0	0	0	0	0	0	0
0	0	0	0	0	0	0	0	0	0	0	0	0	0	0	0	0	0	0	0	0	0	0	0	0	0	0	0	0	0	0
0	0	0	0	0	0	0	0	0	0	0	0	0	0	0	0	0	0	0	0	0	0	0	0	0	0	0	0	0	0	0
0	0	0	0	0	0	0	0	0	0	0	0	0	0	0	0	0	0	0	0	0	0	0	0	0	0	0	0	0	0	0
0	0	0	0	0	0	0	0	0	0	0	0	0	0	0	0	0	0	0	0	0	0	0	0	0	0	0	0	0	0	0
0	0	0	0	0	0	0	0	0	0	0	0	0	0	0	0	0	0	0	0	0	0	0	0	0	0	0	0	0	0	0
0	0	0	0	0	0	0	0	0	0	0	0	0	0	0	0	0	0	0	0	0	0	0	0	0	0	0	0	0	0	0
0	0	0	0	0	0	0	0	0	0	0	0	0	0	0	0	0	0	0	0	0	0	0	0	0	0	0	0	0	0	0
0	0	0	0	0	0	0	0	0	0	0	0	0	0	0	0	0	0	0	0	0	0	0	0	0	0	0	0	0	0	0
0	0	0	0	0	0	0	0	0	0	0	0	0	0	0	0	0	0	0	0	0	0	0	0	0	0	0	0	0	0	0
0	0	0	0	0	0	0	0	0	0	0	0	0	0	0	0	0	0	0	0	0	0	0	0	0	0	0	0	0	0	0
0	0	0	0	0	0	0	0	0	0	0	0	0	0	0	0	0	0	0	0	0	0	0	0	0	0	0	0	0	0	0
0	0	0	0	0	0	0	0	0	0	0	0	0	0	0	0	0	0	0	0	0	0	0	0	0	0	0	0	0	0	0
0	0	0	0	0	0	0	0	0	0	0	0	0	0	0	0	0	0	0	0	0	0	0	0	0	0	0	0	0	0	0
0	0	0	0	0	0	0	0	0	0	0	0	0	0	0	0	0	0	0	0	0	0	0	0	0	0	0	0	0	0	0
0	0	0	0	0	0	0	0	0	0	0	0	0	0	0	0	0	0	0	0	0	0	0	0	0	0	0	0	0	0	0
0	0	0	0	0	0	0	0	0	0	0	0	0	0	0	0	0	0	0	0	0	0	0	0	0	0	0	0	0	0	0
0	0	0	0	0	0	0	0	0	0	0	0	0	0	0	0	0	0	0	0	0	0	0	0	0	0	0	0	0	0	0
0	0	0	0	0	0	0	0	0	0	0	0	0	0	0	0	0	0	0	0	0	0	0	0	0	0	0	0	0	0	0
0	0	0	0	0	0	0	0	0	0	0	0	0	0	0	0	0	0	0	0	0	0	0	0	0	0	0	0	0	0	0
0	0	0	0	0	0	0	0	0	0	0	0	0	0	0	0	0	0	0	0	0	0	0	0	0	0	0	0	0	0	0
0	0	0	0	0	0	0	0	0	0	0	0	0	0	0	0	0	0	0	0	0	0	0	0	0	0	0	0	0	0	0
0	0	0	0	0	0	0	0	0	0	0	0	0	0	0	0	0	0	0	0	0	0	0	0	0	0	0	0	0	0	0
0	0	0	0	0	0	0	0	0	0	0	0	0	0	0	0	0	0	0	0	0	0	0	0	0	0	0	0	0	0	0
0	0	0	0	0	0	0	0	0	0	0	0	0	0	0	0	0	0	0	0	0	0	0	0	0	0	0	0	0	0	0
0	0	0	0	0	0	0	0	0	0	0	0	0	0	0	0	0	0	0	0	0	0	0	0	0	0	0	0	0	0	0
0	0	0	0	0	0	0	0	0	0	0	0	0	0	0	0	0	0	0	0	0	0	0	0	0	0	0	0	0	0	0
0	0	0	0	0	0	0	0	0	0	0	0	0	0	0	0	0	0	0	0	0	0	0	0	0	0	0	0	0	0	0
0	0	0	0	0	0	0	0	0	0	0	0	0	0	0	0	0	0	0	0	0	0	0	0	0	0	0	0	0	0	0
0	0	0	0	0	0	0	0	0	0	0	0	0	0	0	0	0	0	0	0	0	0	0	0	0	0	0	0	0	0	0
0	0	0	0	0	0	0	0	0	0	0	0	0	0	0	0	0	0	0	0	0	0	0	0	0	0	0	0	0	0	0
0	0	0	0	0	0	0	0	0	0	0	0	0	0	0	0	0	0	0	0	0	0	0	0	0	0	0	0	0	0	0
0	0	0	0	0	0	0	0	0	0	0	0	0	0	0	0	0	0	0	0	0	0	0	0	0	0	0	0	0	0	0
0	0	0	0	0	0	0	0	0	0	0	0	0	0	0	0	0	0	0	0	0	0	0	0	0	0	0	0	0	0	0
0	0	0	0	0	0	0	0	0	0	0	0	0	0	0	0	0	0	0	0	0	0	0	0	0	0	0	0	0	0	0
0	0	0	0	0	0	0	0	0	0	0	0	0	0	0	0	0	0	0	0	0	0	0	0	0	0	0	0	0	0	0
0	0	0	0	0	0	0	0	0	0	0	0	0	0	0	0	0	0	0	0	0	0	0	0	0	0	0	0	0	0	0
0	0	0	0	0	0	0	0	0	0	0	0	0	0	0	0	0	0	0	0	0	0	0	0	0	0	0	0	0	0	0
0	0	0	0	0	0	0	0	0	0	0	0	0	0	0	0	0	0	0	0	0	0	0	0	0	0	0	0	0	0	0
0	0	0	0	0	0	0	0	0	0	0	0	0	0	0	0	0	0	0	0	0	0	0	0	0	0	0	0	0	0	0
0	0	0	0	0	0	0	0	0	0	0	0	0	0	0	0	0	0	0	0	0	0	0	0	0	0	0	0	0	0	0
0	0	0	0	0	0	0	0	0	0	0	0	0	0	0	0	0	0	0	0	0	0	0	0	0	0	0	0	0	0	0
0	0	0	0	0	0	0	0	0	0	0	0	0	0	0	0	0	0	0	0	0	0	0	0	0	0	0	0	0	0	0
0	0	0	0	0	0	0	0	0	0	0	0	0	0	0	0	0	0	0	0	0	0	0	0	0	0	0	0	0	0	0
0	0	0	0	0	0	0	0	0	0	0	0	0	0	0	0	0	0	0	0	0	0	0	0	0	0	0	0	0	0	0
0	0	0	0	0	0	0	0	0	0	0	0	0	0	0	0	0	0	0	0	0	0	0	0	0	0	0	0	0	0	0
0	0	0	0	0	0	0	0	0	0	0	0	0	0	0	0	0	0	0	0	0	0	0	0	0	0	0	0	0	0	0
0	0	0	0	0	0	0	0	0	0	0	0	0	0	0	0	0	0	0	0	0	0	0	0	0	0	0	0	0	0	0
0	0	0	0	0	0	0	0	0	0	0	0	0	0	0	0	0	0	0	0	0	0	0	0	0	0	0	0	0	0	0
0	0	0	0	0	0	0	0	0	0	0	0	0	0	0	0	0	0	0	0	0	0	0	0	0	0	0	0	0	0	0
0	0	0	0	0	0	0	0	0	0	0	0	0	0	0	0	0	0	0	0	0	0	0	0	0	0	0	0	0	0	0
0	0	0	0	0	0	0	0	0	0	0	0	0	0	0	0	0	0	0	0	0	0	0	0	0	0	0	0	0	0	0
0	0	0	0	0	0	0	0	0	0	0	0	0	0	0	0	0	0	0	0	0	0	0	0	0	0	0	0	0	0	0
0	0	0	0	0	0	0	0	0	0	0	0	0	0	0	0	0	0	0	0	0	0	0	0	0	0	0	0	0	0	0
0	0	0	0	0	0	0	0	0	0	0	0	0	0	0	0	0	0	0	0	0	0	0	0	0	0	0	0	0	0	0
0	0	0	0	0	0	0	0	0	0	0	0	0	0	0	0	0	0	0	0	0	0	0	0	0	0	0	0	0	0	0
0	0	0	0	0	0	0	0	0	0	0	0	0	0	0	0	0	0	0	0	0	0	0	0	0	0	0	0	0	0	0
0	0	0	0	0	0	0	0	0	0	0	0	0	0	0	0	0	0	0	0	0	0	0	0	0	0	0	0	0	0	0
0	0	0	0	0	0	0	0	0	0	0	0	0	0	0	0	0	0	0	0	0	0	0	0	0	0	0	0	0	0	0
0	0	0	0	0	0	0	0	0	0	0	0	0	0	0	0	0	0	0	0	0	0	0	0	0	0	0	0	0	0	0
0	0	0	0	0	0	0	0	0	0	0	0	0	0	0	0	0	0	0	0	0	0	0	0	0	0	0	0	0	0	0
0	0	0	0	0	0	0	0	0	0	0	0	0	0	0	0	0	0	0	0	0	0	0	0	0	0	0	0	0	0	0
0	0	0	0	0	0	0	0	0	0	0	0	0	0	0	0	0	0	0	0	0	0	0	0	0	0	0	0	0	0	0
0	0	0	0	0	0	0	0	0	0	0	0	0	0	0	0	0	0	0	0	0	0	0	0	0	0	0	0	0	0	0
0	0	0	0	0	0	0	0	0	0	0	0	0	0	0	0	0	0	0	0	0	0	0	0	0	0	0	0	0	0	0
0	0	0	0	0	0	0	0	0	0	0	0	0	0	0	0	0	0	0	0	0	0	0	0	0	0	0	0	0	0	0
0	0	0	0	0	0	0	0	0	0	0	0	0	0	0	0	0	0	0	0	0	0	0	0	0	0	0	0	0	0	0
0	0	0	0	0	0	0	0	0	0	0	0	0	0	0	0	0	0	0	0	0	0	0	0	0	0	0	0	0	0	0
0	0	0	0	0	0	0	0	0	0	0	0	0	0	0	0	0	0	0	0	0	0	0	0	0	0	0	0	0	0	0
0	0	0	0	0	0	0	0	0	0	0	0	0	0	0	0	0	0	0	0	0	0	0	0	0	0	0	0	0	0	0
0	0	0	0	0	0	0	0	0	0	0	0	0	0	0	0	0	0	0	0	0	0	0	0	0	0	0	0	0	0	0
0	0	0	0	0	0	0	0	0	0	0	0	0	0	0	0	0	0	0	0	0	0	0	0	0	0	0	0	0	0	0
0	0	0	0	0	0	0	0	0	0	0	0	0	0	0	0	0	0	0	0	0	0	0	0	0	0	0	0	0	0	0
0	0	0	0	0	0	0	0	0	0	0	0	0	0	0	0	0	0	0	0	0	0	0	0	0	0	0	0	0	0	0
0	0	0	0	0	0	0	0	0	0	0	0	0	0	0	0	0	0	0	0	0	0	0	0	0	0	0	0	0	0	0
0	0	0	0	0	0	0	0	0	0	0	0	0	0	0	0	0	0	0	0	0	0	0	0	0	0	0	0	0	0	0
0	0	0	0	0	0	0	0	0	0	0	0	0	0	0	0	0	0	0	0	0	0	0	0	0	0	0	0	0	0	0
0	0	0	0	0	0	0	0	0	0	0	0	0	0	0	0	0	0	0	0	0	0	0	0	0	0	0	0	0	0	0
0	0	0	0	0	0	0	0	0	0	0	0	0	0	0	0	0	0	0	0	0	0	0	0	0	0	0	0	0	0	0
0	0	0	0	0	0	0	0	0	0	0	0	0	0	0	0	0	0	0	0	0	0	0	0	0	0	0	0	0	0	0
0	0	0	0	0	0	0	0	0	0	0	0	0	0	0	0	0	0	0	0	0	0	0	0	0	0	0	0	0	0	0
0	0	0	0	0	0	0	0	0	0	0	0	0	0	0	0	0	0	0	0	0	0	0	0	0	0	0	0	0	0	0
0	0	0	0	0	0	0	0	0	0	0	0	0	0	0	0	0	0	0	0	0	0	0	0	0	0	0	0	0	0	0
0	0	0	0	0	0	0	0	0	0	0	0	0	0	0	0	0	0	0	0	0	0	0	0	0	0	0	0	0	0	0
0	0	0	0	0	0	0	0	0	0	0	0	0	0	0	0	0	0	0	0	0	0	0	0	0	0	0	0	0	0	0
0	0	0	0	0	0	0	0	0	0	0	0	0	0	0	0	0	0	0	0	0	0	0	0	0	0	0	0	0	0	0
0	0	0	0	0	0	0	0	0	0	0	0	0	0	0	0	0	0	0	0	0	0	0	0	0	0	0	0	0	0	0
0	0	0	0	0	0	0	0	0	0	0	0	0	0	0	0	0	0	0	0	0	0	0	0	0	0	0	0	0	0	0
0	0	0	0	0	0	0	0	0	0	0	0	0	0	0	0	0	0	0	0	0	0	0	0	0	0	0	0	0	0	0
0	0	0	0	0	0	0	0	0	0	0	0	0	0	0	0	0	0	0	0	0	0	0	0	0	0	0	0	0	0	0
0	0	0	0	0	0	0	0	0	0	0	0	0	0	0	0	0	0	0	0	0	0	0	0	0	0	0	0	0	0	0
0	0	0	0	0	0	0	0	0	0	0	0	0	0	0	0	0	0	0	0	0	0	0	0	0	0	0	0	0	0	0
0	0	0	0	0	0	0	0	0	0	0	0	0	0	0	0	0	0	0	0	0	0	0	0	0	0	0	0	0	0	0
0	0	0	0	0	0	0	0	0	0	0	0	0	0	0	0	0	0	0	0	0	0	0	0	0	0	0	0	0	0	0
0	0	0	0	0	0	0	0	0	0	0	0	0	0	0	0	0	0	0	0	0	0	0	0	0	0	0	0	0	0	0
0	0	0	0	0	0	0	0	0	0	0	0	0	0	0	0	0	0	0	0	0	0	0	0	0	0	0	0	0	0	0
0	0	0	0	0	0	0	0	0	0	0	0	0	0	0	0	0	0	0	0	0	0	0	0	0	0	0	0	0	0	0
0	0	0	0	0	0	0	0	0	0	0	0	0	0	0	0	0	0	0	0	0	0	0	0	0	0	0	0	0	0	0
0	0	0	0	0	0	0	0	0	0	0	0	0	0	0	0	0	0	0	0	0	0	0	0	0	0	0	0	0	0	0
0	0	0	0	0	0	0	0	0	0	0	0	0	0	0	0	0	0	0	0	0	0	0	0	0	0	0	0	0	0	0
0	0	0	0	0	0	0	0	0	0	0	0	0	0	0	0	0	0	0	0	0	0	0	0	0	0	0	0	0	0	0
0	0	0	0	0	0	0	0	0	0	0	0	0	0	0	0	0	0	0	0	0	0	0	0	0	0	0	0	0	0	0
0	0	0	0	0	0	0	0	0	0	0	0	0	0	0	0	0	0	0	0	0	0	0	0	0	0	0	0	0	0	0
0	0	0	0	0	0	0	0	0	0	0	0	0	0	0	0	0	0	0	0	0	0	0	0	0	0	0	0	0	0	0
0	0	0	0	0	0	0	0	0	0	0	0	0	0	0	0	0	0	0	0	0	0	0	0	0	0	0	0	0	0	0
0	0	0	0	0	0	0	0	0	0	0	0	0	0	0	0	0	0	0	0	0	0	0	0	0	0	0	0	0	0	0
0	0	0	0	0	0	0	0	0	0	0	0	0	0	0	0	0	0	0	0	0	0	0	0	0	0	0	0	0	0	0
0	0	0	0	0	0	0	0	0	0	0	0	0	0	0	0	0	0	0	0	0	0	0	0	0	0	0	0	0	0	0
0	0	0	0	0	0	0	0	0	0	0	0	0	0	0	0	0	0	0	0	0	0	0	0	0	0	0	0	0	0	0
0	0	0	0	0	0	0	0	0	0	0	0	0	0	0	0	0	0	0	0	0	0	0	0	0	0	0	0	0	0	0
0	0	0	0	0	0	0	0	0	0	0	0	0	0	0	0	0	0	0	0	0	0	0	0	0	0	0	0	0	0	0
0	0	0	0	0	0	0	0	0	0	0	0	0	0	0	0	0	0	0	0	0	0	0	0	0	0	0	0	0	0	0
0	0	0	0	0	0	0	0	0	0	0	0	0	0	0	0	0	0	0	0	0	0	0	0	0	0	0	0	0	0	0
0	0	0	0	0	0	0	0	0	0	0	0	0	0	0	0	0	0	0	0	0	0	0	0	0	0	0	0	0	0	0
0	0	0	0	0	0	0	0	0	0	0	0	0	0	0	0	0	0	0	0	0	0	0	0	0	0	0	0	0	0	0
0	0	0	0	0	0	0	0	0	0	0	0	0	0	0	0	0	0	0	0	0	0	0	0	0	0	0	0	0	0	0
0	0	0	0	0	0	0	0	0	0	0	0	0	0	0	0	0	0	0	0	0	0	0	0	0	0	0	0	0	0	0
0	0	0	0	0	0	0	0	0	0	0	0	0	0	0	0	0	0	0	0	0	0	0	0	0	0	0	0	0	0	0
0	0	0	0	0	0	0	0	0	0	0	0	0	0	0	0	0	0	0	0	0	0	0	0	0	0	0	0	0	0	0
0	0	0	0	0	0	0	0	0	0	0	0	0	0	0	0	0	0	0	0	0	0	0	0	0	0	0	0	0	0	0
0	0	0	0	0	0	0	0	0	0	0	0	0	0	0	0	0	0	0	0	0	0	0	0	0	0	0	0	0	0	0
0	0	0	0	0	0	0	0	0	0	0	0	0	0	0	0	0	0	0	0	0	0	0	0	0	0	0	0	0	0	0
0	0	0	0	0	0	0	0	0	0	0	0	0	0	0	0	0	0	0	0	0	0	0	0	0	0	0	0	0	0	0
0	0	0	0	0	0	0	0	0	0	0	0	0	0	0	0	0	0	0	0	0	0	0	0	0	0	0	0	0	0	0
0	0	0	0	0	0	0	0	0	0	0	0	0	0	0	0	0	0	0	0	0	0	0	0	0	0	0	0	0	0	0
0	0	0	0	0	0	0	0	0	0	0	0	0	0	0	0	0	0	0	0	0	0	0	0	0	0	0	0	0	0	0
0	0	0	0	0	0	0	0	0	0	0	0	0	0	0	0	0	0	0	0	0	0	0	0	0	0	0	0	0	0	0
0	0	0	0	0	0	0	0	0	0	0	0	0	0	0	0	0	0	0	0	0	0	0	0	0	0	0	0	0	0	0
0	0	0	0	0	0	0	0	0	0	0	0	0	0	0	0	0	0	0	0	0	0	0	0	0	0	0	0	0	0	0
0	0	0	0	0	0	0	0	0	0	0	0	0	0	0	0	0	0	0	0	0	0	0	0	0	0	0	0	0	0	0
0	0	0	0	0	0	0	0	0	0	0	0	0	0	0	0	0	0	0	0	0	0	0	0	0	0	0	0	0	0	0
0	0	0	0	0	0	0	0	0	0	0	0	0	0	0	0	0	0	0	0	0	0	0	0	0	0	0	0	0	0	0
0	0	0	0	0	0	0	0	0	0	0	0	0	0	0	0	0	0	0	0	0	0	0	0	0	0	0	0	0	0	0
0	0	0	0	0	0	0	0	0	0	0	0	0	0	0	0	0	0	0	0	0	0	0	0	0	0	0	0	0	0	0
0	0	0	0	0	0	0	0	0	0	0	0	0	0	0	0	0	0	0	0	0	0	0	0	0	0	0	0	0	0	0
0	0	0	0	0	0	0	0	0	0	0	0	0	0	0	0	0	0	0	0	0	0	0	0	0	0	0	0	0	0	0
0	0	0	0	0	0	0	0	0	0	0	0	0	0	0	0	0	0	0	0	0	0	0	0	0	0	0	0	0	0	0
0	0	0	0	0	0	0	0	0	0	0	0	0	0	0	0	0	0	0	0	0	0	0	0	0	0	0	0	0	0	0
0	0	0	0	0	0	0	0	0	0	0	0	0	0	0	0	0	0	0	0	0	0	0	0	0	0	0	0	0	0	0
0	0	0	0	0	0	0	0	0	0	0	0	0	0	0	0	0	0	0	0	0	0	0	0	0	0	0	0	0	0	0
0	0	0	0	0	0	0	0	0	0	0	0	0	0	0	0	0	0	0	0	0	0	0	0	0	0	0	0	0	0	0
0	0	0	0	0	0	0	0	0	0	0	0	0	0	0	0	0	0	0	0	0	0	0	0	0	0	0	0	0	0	0
0	0	0	0	0	0	0	0	0	0	0	0	0	0	0	0	0	0	0	0	0	0	0	0	0	0	0	0	0	0	0
0	0	0	0	0	0	0	0	0	0	0	0	0	0	0	0	0	0	0	0	0	0	0	0	0	0	0	0	0	0	0
0	0	0	0	0	0	0	0	0	0	0	0	0	0	0	0	0	0	0	0	0	0	0	0	0	0	0	0	0	0	0
0	0	0	0	0	0	0	0	0	0	0	0	0	0	0	0	0	0	0	0	0	0	0	0	0	0	0	0	0	0	0
0	0	0	0	0	0	0	0	0	0	0	0	0	0	0	0	0	0	0	0	0	0	0	0	0	0	0	0	0	0	0
0	0	0	0	0	0	0	0	0	0	0	0	0	0	0	0	0	0	0	0	0	0	0	0	0	0	0	0	0	0	0
0	0	0	0	0	0	0	0	0	0	0	0	0	0	0	0	0	0	0	0	0	0	0	0	0	0	0	0	0	0	0
0	0	0	0	0	0	0	0	0	0	0	0	0	0	0	0	0	0	0	0	0	0	0	0	0	0	0	0	0	0	0
0	0	0	0	0	0	0	0	0	0	0	0	0	0	0	0	0	0	0	0	0	0	0	0	0	0	0	0	0	0	0
0	0	0	0	0	0	0	0	0	0	0	0	0	0	0	0	0	0	0	0	0	0	0	0	0	0	0	0	0	0	0
0	0	0	0	0	0	0	0	0	0	0	0	0	0	0	0	0	0	0	0	0	0	0	0	0	0	0	0	0	0	0
0	0	0	0	0	0	0	0	0	0	0	0	0	0	0	0	0	0	0	0	0	0	0	0	0	0	0	0	0	0	0
0	0	0	0	0	0	0	0	0	0	0	0	0	0	0	0	0	0	0	0	0	0	0	0	0	0	0	0	0	0	0
0	0	0	0	0	0	0	0	0	0	0	0	0	0	0	0	0	0	0	0	0	0	0	0	0	0	0	0	0	0	0
0	0	0	0	0	0	0	0	0	0	0	0	0	0	0	0	0	0	0	0	0	0	0	0	0	0	0	0	0	0	0
0	0	0	0	0	0	0	0	0	0	0	0	0	0	0	0	0	0	0	0	0	0	0	0	0	0	0	0	0	0	0
0	0	0	0	0	0	0	0	0	0	0	0	0	0	0	0	0	0	0	0	0	0	0	0	0	0	0	0	0	0	0
0	0	0	0	0	0	0	0	0	0	0	0	0	0	0	0	0	0	0	0	0	0	0	0	0	0	0	0	0	0	0
0	0	0	0	0	0	0	0	0	0	0	0	0	0	0	0	0	0	0	0	0	0	0	0	0	0	0	0	0	0	0
0	0	0	0	0	0	0	0	0	0	0	0	0	0	0	0	0	0	0	0	0	0	0	0	0	0	0	0	0	0	0
0	0	0	0	0	0	0	0	0	0	0	0	0	0	0	0	0	0	0	0	0	0	0	0	0	0	0	0	0	0	0
0	0	0	0	0	0	0	0	0	0	0	0	0	0	0	0	0	0	0	0	0	0	0	0	0	0	0	0	0	0	0
0	0	0	0	0	0	0	0	0	0	0	0	0	0	0	0	0	0	0	0	0	0	0	0	0	0	0	0	0	0	0
0	0	0	0	0	0	0	0	0	0	0	0	0	0	0	0	0	0	0	0	0	0	0	0	0	0	0	0	0	0	0
0	0	0	0	0	0	0	0	0	0	0	0	0	0	0	0	0	0	0	0	0	0	0	0	0	0	0	0	0	0	0
0	0	0	0	0	0	0	0	0	0	0	0	0	0	0	0	0	0	0	0	0	0	0	0	0	0	0	0	0	0	0
0	0	0	0	0	0	0	0	0	0	0	0	0	0	0	0	0	0	0	0	0	0	0	0	0	0	0	0	0	0	0
0	0	0	0	0	0	0	0	0	0	0	0	0	0	0	0	0	0	0	0	0	0	0	0	0	0	0	0	0	0	0
0	0	0	0	0	0	0	0	0	0	0	0	0	0	0	0	0	0	0	0	0	0	0	0	0	0	0	0	0	0	0
0	0	0	0	0	0	0	0	0	0	0	0	0	0	0	0	0	0	0	0	0	0	0	0	0	0	0	0	0	0	0
0	0	0	0	0	0	0	0	0	0	0	0	0	0	0	0	0	0	0	0	0	0	0	0	0	0	0	0	0	0	0
0	0	0	0	0	0	0	0	0	0	0	0	0	0	0	0	0	0	0	0	0	0	0	0	0	0	0	0	0	0	0
0	0	0	0	0	0	0	0	0	0	0	0	0	0	0	0	0	0	0	0	0	0	0	0	0	0	0	0	0	0	0
0	0	0	0	0	0	0	0	0	0	0	0	0	0	0	0	0	0	0	0	0	0	0	0	0	0	0	0	0	0	0
0	0	0	0	0	0	0	0	0	0	0	0	0	0	0	0	0	0	0	0	0	0	0	0	0	0	0	0	0	0	0
0	0	0	0	0	0	0	0	0	0	0	0	0	0	0	0	0	0	0	0	0	0	0	0	0	0	0	0	0	0	0
0	0	0	0	0	0	0	0	0	0	0	0	0	0	0	0	0	0	0	0	0	0	0	0	0	0	0	0	0	0	0
0	0	0	0	0	0	0	0	0	0	0	0	0	0	0	0	0	0	0	0	0	0	0	0	0	0	0	0	0	0	0
0	0	0	0	0	0	0	0	0	0	0	0	0	0	0	0	0	0	0	0	0	0	0	0	0	0	0	0	0	0	0
0	0	0	0	0	0	0	0	0	0	0	0	0	0	0	0	0	0	0	0	0	0	0	0	0	0	0	0	0	0	0
0	0	0	0	0	0	0	0	0	0	0	0	0	0	0	0	0	0	0	0	0	0	0	0	0	0	0	0	0	0	0
0	0	0	0	0	0	0	0	0	0	0	0	0	0	0	0	0	0	0	0	0	0	0	0	0	0	0	0	0	0	0
0	0	0	0	0	0	0	0	0	0	0	0	0	0	0	0	0	0	0	0	0	0	0	0	0	0	0	0	0	0	0
0	0	0	0	0	0	0	0	0	0	0	0	0	0	0	0	0	0	0	0	0	0	0	0	0	0	0	0	0	0	0
0	0	0	0	0	0	0	0	0	0	0	0	0	0	0	0	0	0	0	0	0	0	0	0	0	0	0	0	0	0	0
0	0	0	0	0	0	0	0	0	0	0	0	0	0	0	0	0	0	0	0	0	0	0	0	0	0	0	0	0	0	0
0	0	0	0	0	0	0	0	0	0	0	0	0	0	0	0	0	0	0	0	0	0	0	0	0	0	0	0	0	0	0
0	0	0	0	0	0	0	0	0	0	0	0	0	0	0	0	0	0	0	0	0	0	0	0	0	0	0	0	0	0	0
0	0	0	0	0	0	0	0	0	0	0	0	0	0	0	0	0	0	0	0	0	0	0	0	0	0	0	0	0	0	0
0	0	0	0	0	0	0	0	0	0	0	0	0	0	0	0	0	0	0	0	0	0	0	0	0	0	0	0	0	0	0
0	0	0	0	0	0	0	0	0	0	0	0	0	0	0	0	0	0	0	0	0	0	0	0	0	0	0	0	0	0	0
0	0	0	0	0	0	0	0	0	0	0	0	0	0	0	0	0	0	0	0	0	0	0	0	0	0	0	0	0	0	0
0	0	0	0	0	0	0	0	0	0	0	0	0	0	0	0	0	0	0	0	0	0	0	0	0	0	0	0	0	0	0
0	0	0	0	0	0	0	0	0	0	0	0	0	0	0	0	0	0	0	0	0	0	0	0	0	0	0	0	0	0	0
0	0	0	0	0	0	0	0	0	0	0	0	0	0	0	0	0	0	0	0	0	0	0	0	0	0	0	0	0	0	0
0	0	0	0	0	0	0	0	0	0	0	0	0	0	0	0	0	0	0	0	0	0	0	0	0	0	0	0	0	0	0
0	0	0	0	0	0	0	0	0	0	0	0	0	0	0	0	0	0	0	0	0	0	0	0	0	0	0	0	0	0	0
0	0	0	0	0	0	0	0	0	0	0	0	0	0	0	0	0	0	0	0	0	0	0	0	0	0	0	0	0	0	0
0	0	0	0	0	0	0	0	0	0	0	0	0	0	0	0	0	0	0	0	0	0	0	0	0	0	0	0	0	0	0
0	0	0	0	0	0	0	0	0	0	0	0	0	0	0	0	0	0	0	0	0	0	0	0	0	0	0	0	0	0	0
0	0	0	0	0	0	0	0	0	0	0	0	0	0	0	0	0	0	0	0	0	0	0	0	0	0	0	0	0	0	0
0	0	0	0	0	0	0	0	0	0	0	0	0	0	0	0	0	0	0	0	0	0	0	0	0	0	0	0	0	0	0
0	0	0	0	0	0	0	0	0	0	0	0	0	0	0	0	0	0	0	0	0	0	0	0	0	0	0	0	0	0	0
0	0	0	0	0	0	0	0	0	0	0	0	0	0	0	0	0	0	0	0	0	0	0	0	0	0	0	0	0	0	0
0	0	0	0	0	0	0	0	0	0	0	0	0	0	0	0	0	0	0	0	0	0	0	0	0	0	0	0	0	0	0
0	0	0	0	0	0	0	0	0	0	0	0	0	0	0	0	0	0	0	0	0	0	0	0	0	0	0	0	0	0	0
0	0	0	0	0	0	0	0	0	0	0	0	0	0	0	0	0	0	0	0	0	0	0	0	0	0	0	0	0	0	0
0	0	0	0	0	0	0	0	0	0	0	0	0	0	0	0	0	0	0	0	0	0	0	0	0	0	0	0	0	0	0
0	0	0	0	0	0	0	0	0	0	0	0	0	0	0	0	0	0	0	0	0	0	0	0	0	0	0	0	0	0	0
0	0	0	0	0	0	0	0	0	0	0	0	0	0	0	0	0	0	0	0	0	0	0	0	0	0	0	0	0	0	0
0	0	0	0	0	0	0	0	0	0	0	0	0	0	0	0	0	0	0	0	0	0	0	0	0	0	0	0	0	0	0
0	0	0	0	0	0	0	0	0	0	0	0	0	0	0	0	0	0	0	0	0	0	0	0	0	0	0	0	0	0	0
0	0	0	0	0	0	0	0	0	0	0	0	0	0	0	0	0	0	0	0	0	0	0	0	0	0	0	0	0	0	0
0	0	0	0	0	0	0	0	0	0	0	0	0	0	0	0	0	0	0	0	0	0	0	0	0	0	0	0	0	0	0
0	0	0	0	0	0	0	0	0	0	0	0	0	0	0	0	0	0	0	0	0	0	0	0	0	0	0	0	0	0	0
0	0	0	0	0	0	0	0	0	0	0	0	0	0	0	0	0	0	0	0	0	0	0	0	0	0	0	0	0	0	0
0	0	0	0	0	0	0	0	0	0	0	0	0	0	0	0	0	0	0	0	0	0	0	0	0	0	0	0	0	0	0
0	0	0	0	0	0	0	0	0	0	0	0	0	0	0	0	0	0	0	0	0	0	0	0	0	0	0	0	0	0	0
0	0	0	0	0	0	0	0	0	0	0	0	0	0	0	0	0	0	0	0	0	0	0	0	0	0	0	0	0	0	0
0	0	0	0	0	0	0	0	0	0	0	0	0	0	0	0	0	0	0	0	0	0	0	0	0	0	0	0	0	0	0
0	0	0	0	0	0	0	0	0	0	0	0	0	0	0	0	0	0	0	0	0	0	0	0	0	0	0	0	0	0	0
0	0	0	0	0	0	0	0	0	0	0	0	0	0	0	0	0	0	0	0	0	0	0	0	0	0	0	0	0	0	0
0	0	0	0	0	0	0	0	0	0	0	0	0	0	0	0	0	0	0	0	0	0	0	0	0	0	0	0	0	0	0
0	0	0	0	0	0	0	0	0	0	0	0	0	0	0	0	0	0	0	0	0	0	0	0	0	0	0	0	0	0	0
0	0	0	0	0	0	0	0	0	0	0	0	0	0	0	0	0	0	0	0	0	0	0	0	0	0	0	0	0	0	0
0	0	0	0	0	0	0	0	0	0	0	0	0	0	0	0	0	0	0	0	0	0	0	0	0	0	0	0	0	0	0
0	0	0	0	0	0	0	0	0	0	0	0	0	0	0	0	0	0	0	0	0	0	0	0	0	0	0	0	0	0	0
0	0	0	0	0	0	0	0	0	0	0	0	0	0	0	0	0	0	0	0	0	0	0	0	0	0	0	0	0	0	0
0	0	0	0	0	0	0	0	0	0	0	0	0	0	0	0	0	0	0	0	0	0	0	0	0	0	0	0	0	0	0
0	0	0	0	0	0	0	0	0	0	0	0	0	0	0	0	0	0	0	0	0	0	0	0	0	0	0	0	0	0	0
0	0	0	0	0	0	0	0	0	0	0	0	0	0	0	0	0	0	0	0	0	0	0	0	0	0	0	0	0	0	0
0	0	0	0	0	0	0	0	0	0	0	0	0	0	0	0	0	0	0	0	0	0	0	0	0	0	0	0	0	0	0
0	0	0	0	0	0	0	0	0	0	0	0	0	0	0	0	0	0	0	0	0	0	0	0	0	0	0	0	0	0	0
0	0	0	0	0	0	0	0	0	0	0	0	0	0	0	0	0	0	0	0	0	0	0	0	0	0	0	0	0	0	0
0	0	0	0	0	0	0	0	0	0	0	0	0	0	0	0	0	0	0	0	0	0	0	0	0	0	0	0	0	0	0
0	0	0	0	0	0	0	0	0	0	0	0	0	0	0	0	0	0	0	0	0	0	0	0	0	0	0	0	0	0	0
0	0	0	0	0	0	0	0	0	0	0	0	0	0	0	0	0	0	0	0	0	0	0	0	0	0	0	0	0	0	0
0	0	0	0	0	0	0	0	0	0	0	0	0	0	0	0	0	0	0	0	0	0	0	0	0	0	0	0	0	0	0
0	0	0	0	0	0	0	0	0	0	0	0	0	0	0	0	0	0	0	0	0	0	0	0	0	0	0	0	0	0	0
0	0	0	0	0	0	0	0	0	0	0	0	0	0	0	0	0	0	0	0	0	0	0	0	0	0	0	0	0	0	0
0	0	0	0	0	0	0	0	0	0	0	0	0	0	0	0	0	0	0	0	0	0	0	0	0	0	0	0	0	0	0
0	0	0	0	0	0	0	0	0	0	0	0	0	0	0	0	0	0	0	0	0	0	0	0	0	0	0	0	0	0	0
0	0	0	0	0	0	0	0	0	0	0	0	0	0	0	0	0	0	0	0	0	0	0	0	0	0	0	0	0	0	0
0	0	0	0	0	0	0	0	0	0	0	0	0	0	0	0	0	0	0	0	0	0	0	0	0	0	0	0	0	0	0
0	0	0	0	0	0	0	0	0	0	0	0	0	0	0	0	0	0	0	0	0	0	0	0	0	0	0	0	0	0	0
0	0	0	0	0	0	0	0	0	0	0	0	0	0	0	0	0	0	0	0	0	0	0	0	0	0	0	0	0	0	0
0	0	0	0	0	0	0	0	0	0	0	0	0	0	0	0	0	0	0	0	0	0	0	0	0	0	0	0	0	0	0
0	0	0	0	0	0	0	0	0	0	0	0	0	0	0	0	0	0	0	0	0	0	0	0	0	0	0	0	0	0	0
0	0	0	0	0	0	0	0	0	0	0	0	0	0	0	0	0	0	0	0	0	0	0	0	0	0	0	0	0	0	0
0	0	0	0	0	0	0	0	0	0	0	0	0	0	0	0	0	0	0	0	0	0	0	0	0	0	0	0	0	0	0
0	0	0	0	0	0	0	0	0	0	0	0	0	0	0	0	0	0	0	0	0	0	0	0	0	0	0	0	0	0	0
0	0	0	0	0	0	0	0	0	0	0	0	0	0	0	0	0	0	0	0	0	0	0	0	0	0	0	0	0	0	0
0	0	0	0	0	0	0	0	0	0	0	0	0	0	0	0	0	0	0	0	0	0	0	0	0	0	0	0	0	0	0
0	0	0	0	0	0	0	0	0	0	0	0	0	0	0	0	0	0	0	0	0	0	0	0	0	0	0	0	0	0	0
0	0	0	0	0	0	0	0	0	0	0	0	0	0	0	0	0	0	0	0	0	0	0	0	0	0	0	0	0	0	0
0	0	0	0	0	0	0	0	0	0	0	0	0	0	0	0	0	0	0	0	0	0	0	0	0	0	0	0	0	0	0
0	0	0	0	0	0	0	0	0	0	0	0	0	0	0	0	0	0	0	0	0	0	0	0	0	0	0	0	0	0	0
0	0	0	0	0	0	0	0	0	0	0	0	0	0	0	0	0	0	0	0	0	0	0	0	0	0	0	0	0	0	0
0	0	0	0	0	0	0	0	0	0	0	0	0	0	0	0	0	0	0	0	0	0	0	0	0	0	0	0	0	0	0
0	0	0	0	0	0	0	0	0	0	0	0	0	0	0	0	0	0	0	0	0	0	0	0	0	0	0	0	0	0	0
0	0	0	0	0	0	0	0	0	0	0	0	0	0	0	0	0	0	0	0	0	0	0	0	0	0	0	0	0	0	0
0	0	0	0	0	0	0	0	0	0	0	0	0	0	0	0	0	0	0	0	0	0	0	0	0	0	0	0	0	0	0
0	0	0	0	0	0	0	0	0	0	0	0	0	0	0	0	0	0	0	0	0	0	0	0	0	0	0	0	0	0	0
0	0	0	0	0	0	0	0	0	0	0	0	0	0	0	0	0	0	0	0	0	0	0	0	0	0	0	0	0	0	0
0	0	0	0	0	0	0	0	0	0	0	0	0	0	0	0	0	0	0	0	0	0	0	0	0	0	0	0	0	0	0
0	0	0	0	0	0	0	0	0	0	0	0	0	0	0	0	0	0	0	0	0	0	0	0	0	0	0	0	0	0	0
0	0	0	0	0	0	0	0	0	0	0	0	0	0	0	0	0	0	0	0	0	0	0	0	0	0	0	0	0	0	0
0	0	0	0	0	0	0	0	0	0	0	0	0	0	0	0	0	0	0	0	0	0	0	0	0	0	0	0	0	0	0
0	0	0	0	0	0	0	0	0	0	0	0	0	0	0	0	0	0	0	0	0	0	0	0	0	0	0	0	0	0	0
0	0	0	0	0	0	0	0	0	0	0	0	0	0	0	0	0	0	0	0	0	0	0	0	0	0	0	0	0	0	0
0	0	0	0	0	0	0	0	0	0	0	0	0	0	0	0	0	0	0	0	0	0	0	0	0	0	0	0	0	0	0
0	0	0	0	0	0	0	0	0	0	0	0	0	0	0	0	0	0	0	0	0	0	0	0	0	0	0	0	0	0	0
0	0	0	0	0	0	0	0	0	0	0	0	0	0	0	0	0	0	0	0	0	0	0	0	0	0	0	0	0	0	0
0	0	0	0	0	0	0	0	0	0	0	0	0	0	0	0	0	0	0	0	0	0	0	0	0	0	0	0	0	0	0
0	0	0	0	0	0	0	0	0	0	0	0	0	0	0	0	0	0	0	0	0	0	0	0	0	0	0	0	0	0	0
0	0	0	0	0	0	0	0	0	0	0	0	0	0	0	0	0	0	0	0	0	0	0	0	0	0	0	0	0	0	0
0	0	0	0	0	0	0	0	0	0	0	0	0	0	0	0	0	0	0	0	0	0	0	0	0	0	0	0	0	0	0
0	0	0	0	0	0	0	0	0	0	0	0	0	0	0	0	0	0	0	0	0	0	0	0	0	0	0	0	0	0	0
0	0	0	0	0	0	0	0	0	0	0	0	0	0	0	0	0	0	0	0	0	0	0	0	0	0	0	0	0	0	0
0	0	0	0	0	0	0	0	0	0	0	0	0	0	0	0	0	0	0	0	0	0	0	0	0	0	0	0	0	0	0
0	0	0	0	0	0	0	0	0	0	0	0	0	0	0	0	0	0	0	0	0	0	0	0	0	0	0	0	0	0	0
0	0	0	0	0	0	0	0	0	0	0	0	0	0	0	0	0	0	0	0	0	0	0	0	0	0	0	0	0	0	0
0	0	0	0	0	0	0	0	0	0	0	0	0	0	0	0	0	0	0	0	0	0	0	0	0	0	0	0	0	0	0
0	0	0	0	0	0	0	0	0	0	0	0	0	0	0	0	0	0	0	0	0	0	0	0	0	0	0	0	0	0	0
0	0	0	0	0	0	0	0	0	0	0	0	0	0	0	0	0	0	0	0	0	0	0	0	0	0	0	0	0	0	0
0	0	0	0	0	0	0	0	0	0	0	0	0	0	0	0	0	0	0	0	0	0	0	0	0	0	0	0	0	0	0
0	0	0	0	0	0	0	0	0	0	0	0	0	0	0	0	0	0	0	0	0	0	0	0	0	0	0	0	0	0	0
0	0	0	0	0	0	0	0	0	0	0	0	0	0	0	0	0	0	0	0	0	0	0	0	0	0	0	0	0	0	0
0	0	0	0	0	0	0	0	0	0	0	0	0	0	0	0	0	0	0	0	0	0	0	0	0	0	0	0	0	0	0
0	0	0	0	0	0	0	0	0	0	0	0	0	0	0	0	0	0	0	0	0	0	0	0	0	0	0	0	0	0	0
0	0	0	0	0	0	0	0	0	0	0	0	0	0	0	0	0	0	0	0	0	0	0	0	0	0	0	0	0	0	0
0	0	0	0	0	0	0	0	0	0	0	0	0	0	0	0	0	0	0	0	0	0	0	0	0	0	0	0	0	0	0
0	0	0	0	0	0	0	0	0	0	0	0	0	0	0	0	0	0	0	0	0	0	0	0	0	0	0	0	0	0	0
0	0	0	0	0	0	0	0	0	0	0	0	0	0	0	0	0	0	0	0	0	0	0	0	0	0	0	0	0	0	0
0	0	0	0	0	0	0	0	0	0	0	0	0	0	0	0	0	0	0	0	0	0	0	0	0	0	0	0	0	0	0
0	0	0	0	0	0	0	0	0	0	0	0	0	0	0	0	0	0	0	0	0	0	0	0	0	0	0	0	0	0	0
0	0	0	0	0	0	0	0	0	0	0	0	0	0	0	0	0	0	0	0	0	0	0	0	0	0	0	0	0	0	0
0	0	0	0	0	0	0	0	0	0	0	0	0	0	0	0	0	0	0	0	0	0	0	0	0	0	0	0	0	0	0
0	0	0	0	0	0	0	0	0	0	0	0	0	0	0	0	0	0	0	0	0	0	0	0	0	0	0	0	0	0	0
0	0	0	0	0	0	0	0	0	0	0	0	0	0	0	0	0	0	0	0	0	0	0	0	0	0	0	0	0	0	0
0	0	0	0	0	0	0	0	0	0	0	0	0	0	0	0	0	0	0	0	0	0	0	0	0	0	0	0	0	0	0
0	0	0	0	0	0	0	0	0	0	0	0	0	0	0	0	0	0	0	0	0	0	0	0	0	0	0	0	0	0	0
0	0	0	0	0	0	0	0	0	0	0	0	0	0	0	0	0	0	0	0	0	0	0	0	0	0	0	0	0	0	0
0	0	0	0	0	0	0	0	0	0	0	0	0	0	0	0	0	0	0	0	0	0	0	0	0	0	0	0	0	0	0
0	0	0	0	0	0	0	0	0	0	0	0	0	0	0	0	0	0	0	0	0	0	0	0	0	0	0	0	0	0	0
0	0	0	0	0	0	0	0	0	0	0	0	0	0	0	0	0	0	0	0	0	0	0	0	0	0	0	0	0	0	0
0	0	0	0	0	0	0	0	0	0	0	0	0	0	0	0	0	0	0	0	0	0	0	0	0	0	0	0	0	0	0
0	0	0	0	0	0	0	0	0	0	0	0	0	0	0	0	0	0	0	0	0	0	0	0	0	0	0	0	0	0	0
0	0	0	0	0	0	0	0	0	0	0	0	0	0	0	0	0	0	0	0	0	0	0	0	0	0	0	0	0	0	0
0	0	0	0	0	0	0	0	0	0	0	0	0	0	0	0	0	0	0	0	0	0	0	0	0	0	0	0	0	0	0
0	0	0	0	0	0	0	0	0	0	0	0	0	0	0	0	0	0	0	0	0	0	0	0	0	0	0	0	0	0	0
0	0	0	0	0	0	0	0	0	0	0	0	0	0	0	0	0	0	0	0	0	0	0	0	0	0	0	0	0	0	0
0	0	0	0	0	0	0	0	0	0	0	0	0	0	0	0	0	0	0	0	0	0	0	0	0	0	0	0	0	0	0
0	0	0	0	0	0	0	0	0	0	0	0	0	0	0	0	0	0	0	0	0	0	0	0	0	0	0	0	0	0	0
0	0	0	0	0	0	0	0	0	0	0	0	0	0	0	0	0	0	0	0	0	0	0	0	0	0	0	0	0	0	0
0	0	0	0	0	0	0	0	0	0	0	0	0	0	0	0	0	0	0	0	0	0	0	0	0	0	0	0	0	0	0
0	0	0	0	0	0	0	0	0	0	0	0	0	0	0	0	0	0	0	0	0	0	0	0	0	0	0	0	0	0	0
0	0	0	0	0	0	0	0	0	0	0	0	0	0	0	0	0	0	0	0	0	0	0	0	0	0	0	0	0	0	0
0	0	0	0	0	0	0	0	0	0	0	0	0	0	0	0	0	0	0	0	0	0	0	0	0	0	0	0	0	0	0
0	0	0	0	0	0	0	0	0	0	0	0	0	0	0	0	0	0	0	0	0	0	0	0	0	0	0	0	0	0	0
0	0	0	0	0	0	0	0	0	0	0	0	0	0	0	0	0	0	0	0	0	0	0	0	0	0	0	0	0	0	0
0	0	0	0	0	0	0	0	0	0	0	0	0	0	0	0	0	0	0	0	0	0	0	0	0	0	0	0	0	0	0
0	0	0	0	0	0	0	0	0	0	0	0	0	0	0	0	0	0	0	0	0	0	0	0	0	0	0	0	0	0	0
0	0	0	0	0	0	0	0	0	0	0	0	0	0	0	0	0	0	0	0	0	0	0	0	0	0	0	0	0	0	0
0	0	0	0	0	0	0	0	0	0	0	0	0	0	0	0	0	0	0	0	0	0	0	0	0	0	0	0	0	0	0
0	0	0	0	0	0	0	0	0	0	0	0	0	0	0	0	0	0	0	0	0	0	0	0	0	0	0	0	0	0	0
0	0	0	0	0	0	0	0	0	0	0	0	0	0	0	0	0	0	0	0	0	0	0	0	0	0	0	0	0	0	0
0	0	0	0	0	0	0	0	0	0	0	0	0	0	0	0	0	0	0	0	0	0	0	0	0	0	0	0	0	0	0
0	0	0	0	0	0	0	0	0	0	0	0	0	0	0	0	0	0	0	0	0	0	0	0	0	0	0	0	0	0	0
0	0	0	0	0	0	0	0	0	0	0	0	0	0	0	0	0	0	0	0	0	0	0	0	0	0	0	0	0	0	0
0	0	0	0	0	0	0	0	0	0	0	0	0	0	0	0	0	0	0	0	0	0	0	0	0	0	0	0	0	0	0
0	0	0	0	0	0	0	0	0	0	0	0	0	0	0	0	0	0	0	0	0	0	0	0	0	0	0	0	0	0	0
0	0	0	0	0	0	0	0	0	0	0	0	0	0	0	0	0	0	0	0	0	0	0	0	0	0	0	0	0	0	0
0	0	0	0	0	0	0	0	0	0	0	0	0	0	0	0	0	0	0	0	0	0	0	0	0	0	0	0	0	0	0
0	0	0	0	0	0	0	0	0	0	0	0	0	0	0	0	0	0	0	0	0	0	0	0	0	0	0	0	0	0	0
0	0	0	0	0	0	0	0	0	0	0	0	0	0	0	0	0	0	0	0	0	0	0	0	0	0	0	0	0	0	0
0	0	0	0	0	0	0	0	0	0	0	0	0	0	0	0	0	0	0	0	0	0	0	0	0	0	0	0	0	0	0
0	0	0	0	0	0	0	0	0	0	0	0	0	0	0	0	0	0	0	0	0	0	0	0	0	0	0	0	0	0	0
0	0	0	0	0	0	0	0	0	0	0	0	0	0	0	0	0	0	0	0	0	0	0	0	0	0	0	0	0	0	0
0	0	0	0	0	0	0	0	0	0	0	0	0	0	0	0	0	0	0	0	0	0	0	0	0	0	0	0	0	0	0
0	0	0	0	0	0	0	0	0	0	0	0	0	0	0	0	0	0	0	0	0	0	0	0	0	0	0	0	0	0	0
0	0	0	0	0	0	0	0	0	0	0	0	0	0	0	0	0	0	0	0	0	0	0	0	0	0	0	0	0	0	0
0	0	0	0	0	0	0	0	0	0	0	0	0	0	0	0	0	0	0	0	0	0	0	0	0	0	0	0	0	0	0
0	0	0	0	0	0	0	0	0	0	0	0	0	0	0	0	0	0	0	0	0	0	0	0	0	0	0	0	0	0	0
0	0	0	0	0	0	0	0	0	0	0	0	0	0	0	0	0	0	0	0	0	0	0	0	0	0	0	0	0	0	0
0	0	0	0	0	0	0	0	0	0	0	0	0	0	0	0	0	0	0	0	0	0	0	0	0	0	0	0	0	0	0
0	0	0	0	0	0	0	0	0	0	0	0	0	0	0	0	0	0	0	0	0	0	0	0	0	0	0	0	0	0	0
0	0	0	0	0	0	0	0	0	0	0	0	0	0	0	0	0	0	0	0	0	0	0	0	0	0	0	0	0	0	0
0	0	0	0	0	0	0	0	0	0	0	0	0	0	0	0	0	0	0	0	0	0	0	0	0	0	0	0	0	0	0
0	0	0	0	0	0	0	0	0	0	0	0	0	0	0	0	0	0	0	0	0	0	0	0	0	0	0	0	0	0	0
0	0	0	0	0	0	0	0	0	0	0	0	0	0	0	0	0	0	0	0	0	0	0	0	0	0	0	0	0	0	0
0	0	0	0	0	0	0	0	0	0	0	0	0	0	0	0	0	0	0	0	0	0	0	0	0	0	0	0	0	0	0
0	0	0	0	0	0	0	0	0	0	0	0	0	0	0	0	0	0	0	0	0	0	0	0	0	0	0	0	0	0	0
0	0	0	0	0	0	0	0	0	0	0	0	0	0	0	0	0	0	0	0	0	0	0	0	0	0	0	0	0	0	0
0	0	0	0	0	0	0	0	0	0	0	0	0	0	0	0	0	0	0	0	0	0	0	0	0	0	0	0	0	0	0
0	0	0	0	0	0	0	0	0	0	0	0	0	0	0	0	0	0	0	0	0	0	0	0	0	0	0	0	0	0	0
0	0	0	0	0	0	0	0	0	0	0	0	0	0	0	0	0	0	0	0	0	0	0	0	0	0	0	0	0	0	0
0	0	0	0	0	0	0	0	0	0	0	0	0	0	0	0	0	0	0	0	0	0	0	0	0	0	0	0	0	0	0
0	0	0	0	0	0	0	0	0	0	0	0	0	0	0	0	0	0	0	0	0	0	0	0	0	0	0	0	0	0	0
0	0	0	0	0	0	0	0	0	0	0	0	0	0	0	0	0	0	0	0	0	0	0	0	0	0	0	0	0	0	0
0	0	0	0	0	0	0	0	0	0	0	0	0	0	0	0	0	0	0	0	0	0	0	0	0	0	0	0	0	0	0
0	0	0	0	0	0	0	0	0	0	0	0	0	0	0	0	0	0	0	0	0	0	0	0	0	0	0	0	0	0	0
0	0	0	0	0	0	0	0	0	0	0	0	0	0	0	0	0	0	0	0	0	0	0	0	0	0	0	0	0	0	0
0	0	0	0	0	0	0	0	0	0	0	0	0	0	0	0	0	0	0	0	0	0	0	0	0	0	0	0	0	0	0
0	0	0	0	0	0	0	0	0	0	0	0	0	0	0	0	0	0	0	0	0	0	0	0	0	0	0	0	0	0	0
0	0	0	0	0	0	0	0	0	0	0	0	0	0	0	0	0	0	0	0	0	0	0	0	0	0	0	0	0	0	0
0	0	0	0	0	0	0	0	0	0	0	0	0	0	0	0	0	0	0	0	0	0	0	0	0	0	0	0	0	0	0
0	0	0	0	0	0	0	0	0	0	0	0	0	0	0	0	0	0	0	0	0	0	0	0	0	0	0	0	0	0	0
0	0	0	0	0	0	0	0	0	0	0	0	0	0	0	0	0	0	0	0	0	0	0	0	0	0	0	0	0	0	0
0	0	0	0	0	0	0	0	0	0	0	0	0	0	0	0	0	0	0	0	0	0	0	0	0	0	0	0	0	0	0
0	0	0	0	0	0	0	0	0	0	0	0	0	0	0	0	0	0	0	0	0	0	0	0	0	0	0	0	0	0	0
0	0	0	0	0	0	0	0	0	0	0	0	0	0	0	0	0	0	0	0	0	0	0	0	0	0	0	0	0	0	0
0	0	0	0	0	0	0	0	0	0	0	0	0	0	0	0	0	0	0	0	0	0	0	0	0	0	0	0	0	0	0
0	0	0	0	0	0	0	0	0	0	0	0	0	0	0	0	0	0	0	0	0	0	0	0	0	0	0	0	0	0	0
0	0	0	0	0	0	0	0	0	0	0	0	0	0	0	0	0	0	0	0	0	0	0	0	0	0	0	0	0	0	0
0	0	0	0	0	0	0	0	0	0	0	0	0	0	0	0	0	0	0	0	0	0	0	0	0	0	0	0	0	0	0
0	0	0	0	0	0	0	0	0	0	0	0	0	0	0	0	0	0	0	0	0	0	0	0	0	0	0	0	0	0	0
0	0	0	0	0	0	0	0	0	0	0	0	0	0	0	0	0	0	0	0	0	0	0	0	0	0	0	0	0	0	0
0	0	0	0	0	0	0	0	0	0	0	0	0	0	0	0	0	0	0	0	0	0	0	0	0	0	0	0	0	0	0
0	0	0	0	0	0	0	0	0	0	0	0	0	0	0	0	0	0	0	0	0	0	0	0	0	0	0	0	0	0	0
0	0	0	0	0	0	0	0	0	0	0	0	0	0	0	0	0	0	0	0	0	0	0	0	0	0	0	0	0	0	0
0	0	0	0	0	0	0	0	0	0	0	0	0	0	0	0	0	0	0	0	0	0	0	0	0	0	0	0	0	0	0
0	0	0	0	0	0	0	0	0	0	0	0	0	0	0	0	0	0	0	0	0	0	0	0	0	0	0	0	0	0	0
0	0	0	0	0	0	0	0	0	0	0	0	0	0	0	0	0	0	0	0	0	0	0	0	0	0	0	0	0	0	0
0	0	0	0	0	0	0	0	0	0	0	0	0	0	0	0	0	0	0	0	0	0	0	0	0	0	0	0	0	0	0
0	0	0	0	0	0	0	0	0	0	0	0	0	0	0	0	0	0	0	0	0	0	0	0	0	0	0	0	0	0	0
0	0	0	0	0	0	0	0	0	0	0	0	0	0	0	0	0	0	0	0	0	0	0	0	0	0	0	0	0	0	0
0	0	0	0	0	0	0	0	0	0	0	0	0	0	0	0	0	0	0	0	0	0	0	0	0	0	0	0	0	0	0
0	0	0	0	0	0	0	0	0	0	0	0	0	0	0	0	0	0	0	0	0	0	0	0	0	0	0	0	0	0	0
0	0	0	0	0	0	0	0	0	0	0	0	0	0	0	0	0	0	0	0	0	0	0	0	0	0	0	0	0	0	0
0	0	0	0	0	0	0	0	0	0	0	0	0	0	0	0	0	0	0	0	0	0	0	0	0	0	0	0	0	0	0
0	0	0	0	0	0	0	0	0	0	0	0	0	0	0	0	0	0	0	0	0	0	0	0	0	0	0	0	0	0	0
0	0	0	0	0	0	0	0	0	0	0	0	0	0	0	0	0	0	0	0	0	0	0	0	0	0	0	0	0	0	0
0	0	0	0	0	0	0	0	0	0	0	0	0	0	0	0	0	0	0	0	0	0	0	0	0	0	0	0	0	0	0
0	0	0	0	0	0	0	0	0	0	0	0	0	0	0	0	0	0	0	0	0	0	0	0	0	0	0	0	0	0	0
0	0	0	0	0	0	0	0	0	0	0	0	0	0	0	0	0	0	0	0	0	0	0	0	0	0	0	0	0	0	0
0	0	0	0	0	0	0	0	0	0	0	0	0	0	0	0	0	0	0	0	0	0	0	0	0	0	0	0	0	0	0
0	0	0	0	0	0	0	0	0	0	0	0	0	0	0	0	0	0	0	0	0	0	0	0	0	0	0	0	0	0	0
0	0	0	0	0	0	0	0	0	0	0	0	0	0	0	0	0	0	0	0	0	0	0	0	0	0	0	0	0	0	0
0	0	0	0	0	0	0	0	0	0	0	0	0	0	0	0	0	0	0	0	0	0	0	0	0	0	0	0	0	0	0
0	0	0	0	0	0	0	0	0	0	0	0	0	0	0	0	0	0	0	0	0	0	0	0	0	0	0	0	0	0	0
0	0	0	0	0	0	0	0	0	0	0	0	0	0	0	0	0	0	0	0	0	0	0	0	0	0	0	0	0	0	0
0	0	0	0	0	0	0	0	0	0	0	0	0	0	0	0	0	0	0	0	0	0	0	0	0	0	0	0	0	0	0
0	0	0	0	0	0	0	0	0	0	0	0	0	0	0	0	0	0	0	0	0	0	0	0	0	0	0	0	0	0	0
0	0	0	0	0	0	0	0	0	0	0	0	0	0	0	0	0	0	0	0	0	0	0	0	0	0	0	0	0	0	0
0	0	0	0	0	0	0	0	0	0	0	0	0	0	0	0	0	0	0	0	0	0	0	0	0	0	0	0	0	0	0
0	0	0	0	0	0	0	0	0	0	0	0	0	0	0	0	0	0	0	0	0	0	0	0	0	0	0	0	0	0	0
0	0	0	0	0	0	0	0	0	0	0	0	0	0	0	0	0	0	0	0	0	0	0	0	0	0	0	0	0	0	0
0	0	0	0	0	0	0	0	0	0	0	0	0	0	0	0	0	0	0	0	0	0	0	0	0	0	0	0	0	0	0
0	0	0	0	0	0	0	0	0	0	0	0	0	0	0	0	0	0	0	0	0	0	0	0	0	0	0	0	0	0	0
0	0	0	0	0	0	0	0	0	0	0	0	0	0	0	0	0	0	0	0	0	0	0	0	0	0	0	0	0	0	0
0	0	0	0	0	0	0	0	0	0	0	0	0	0	0	0	0	0	0	0	0	0	0	0	0	0	0	0	0	0	0
0	0	0	0	0	0	0	0	0	0	0	0	0	0	0	0	0	0	0	0	0	0	0	0	0	0	0	0	0	0	0
0	0	0	0	0	0	0	0	0	0	0	0	0	0	0	0	0	0	0	0	0	0	0	0	0	0	0	0	0	0	0
0	0	0	0	0	0	0	0	0	0	0	0	0	0	0	0	0	0	0	0	0	0	0	0	0	0	0	0	0	0	0
0	0	0	0	0	0	0	0	0	0	0	0	0	0	0	0	0	0	0	0	0	0	0	0	0	0	0	0	0	0	0
0	0	0	0	0	0	0	0	0	0	0	0	0	0	0	0	0	0	0	0	0	0	0	0	0	0	0	0	0	0	0
0	0	0	0	0	0	0	0	0	0	0	0	0	0	0	0	0	0	0	0	0	0	0	0	0	0	0	0	0	0	0
0	0	0	0	0	0	0	0	0	0	0	0	0	0	0	0	0	0	0	0	0	0	0	0	0	0	0	0	0	0	0
0	0	0	0	0	0	0	0	0	0	0	0	0	0	0	0	0	0	0	0	0	0	0	0	0	0	0	0	0	0	0
0	0	0	0	0	0	0	0	0	0	0	0	0	0	0	0	0	0	0	0	0	0	0	0	0	0	0	0	0	0	0
0	0	0	0	0	0	0	0	0	0	0	0	0	0	0	0	0	0	0	0	0	0	0	0	0	0	0	0	0	0	0
0	0	0	0	0	0	0	0	0	0	0	0	0	0	0	0	0	0	0	0	0	0	0	0	0	0	0	0	0	0	0
0	0	0	0	0	0	0	0	0	0	0	0	0	0	0	0	0	0	0	0	0	0	0	0	0	0	0	0	0	0	0
0	0	0	0	0	0	0	0	0	0	0	0	0	0	0	0	0	0	0	0	0	0	0	0	0	0	0	0	0	0	0
0	0	0	0	0	0	0	0	0	0	0	0	0	0	0	0	0	0	0	0	0	0	0	0	0	0	0	0	0	0	0
0	0	0	0	0	0	0	0	0	0	0	0	0	0	0	0	0	0	0	0	0	0	0	0	0	0	0	0	0	0	0
0	0	0	0	0	0	0	0	0	0	0	0	0	0	0	0	0	0	0	0	0	0	0	0	0	0	0	0	0	0	0
0	0	0	0	0	0	0	0	0	0	0	0	0	0	0	0	0	0	0	0	0	0	0	0	0	0	0	0	0	0	0
0	0	0	0	0	0	0	0	0	0	0	0	0	0	0	0	0	0	0	0	0	0	0	0	0	0	0	0	0	0	0
0	0	0	0	0	0	0	0	0	0	0	0	0	0	0	0	0	0	0	0	0	0	0	0	0	0	0	0	0	0	0
0	0	0	0	0	0	0	0	0	0	0	0	0	0	0	0	0	0	0	0	0	0	0	0	0	0	0	0	0	0	0
0	0	0	0	0	0	0	0	0	0	0	0	0	0	0	0	0	0	0	0	0	0	0	0	0	0	0	0	0	0	0
0	0	0	0	0	0	0	0	0	0	0	0	0	0	0	0	0	0	0	0	0	0	0	0	0	0	0	0	0	0	0
0	0	0	0	0	0	0	0	0	0	0	0	0	0	0	0	0	0	0	0	0	0	0	0	0	0	0	0	0	0	0
0	0	0	0	0	0	0	0	0	0	0	0	0	0	0	0	0	0	0	0	0	0	0	0	0	0	0	0	0	0	0
0	0	0	0	0	0	0	0	0	0	0	0	0	0	0	0	0	0	0	0	0	0	0	0	0	0	0	0	0	0	0
0	0	0	0	0	0	0	0	0	0	0	0	0	0	0	0	0	0	0	0	0	0	0	0	0	0	0	0	0	0	0
0	0	0	0	0	0	0	0	0	0	0	0	0	0	0	0	0	0	0	0	0	0	0	0	0	0	0	0	0	0	0
0	0	0	0	0	0	0	0	0	0	0	0	0	0	0	0	0	0	0	0	0	0	0	0	0	0	0	0	0	0	0
0	0	0	0	0	0	0	0	0	0	0	0	0	0	0	0	0	0	0	0	0	0	0	0	0	0	0	0	0	0	0
0	0	0	0	0	0	0	0	0	0	0	0	0	0	0	0	0	0	0	0	0	0	0	0	0	0	0	0	0	0	0
0	0	0	0	0	0	0	0	0	0	0	0	0	0	0	0	0	0	0	0	0	0	0	0	0	0	0	0	0	0	0
0	0	0	0	0	0	0	0	0	0	0	0	0	0	0	0	0	0	0	0	0	0	0	0	0	0	0	0	0	0	0
0	0	0	0	0	0	0	0	0	0	0	0	0	0	0	0	0	0	0	0	0	0	0	0	0	0	0	0	0	0	0
0	0	0	0	0	0	0	0	0	0	0	0	0	0	0	0	0	0	0	0	0	0	0	0	0	0	0	0	0	0	0
0	0	0	0	0	0	0	0	0	0	0	0	0	0	0	0	0	0	0	0	0	0	0	0	0	0	0	0	0	0	0
0	0	0	0	0	0	0	0	0	0	0	0	0	0	0	0	0	0	0	0	0	0	0	0	0	0	0	0	0	0	0
0	0	0	0	0	0	0	0	0	0	0	0	0	0	0	0	0	0	0	0	0	0	0	0	0	0	0	0	0	0	0
0	0	0	0	0	0	0	0	0	0	0	0	0	0	0	0	0	0	0	0	0	0	0	0	0	0	0	0	0	0	0
0	0	0	0	0	0	0	0	0	0	0	0	0	0	0	0	0	0	0	0	0	0	0	0	0	0	0	0	0	0	0
0	0	0	0	0	0	0	0	0	0	0	0	0	0	0	0	0	0	0	0	0	0	0	0	0	0	0	0	0	0	0
0	0	0	0	0	0	0	0	0	0	0	0	0	0	0	0	0	0	0	0	0	0	0	0	0	0	0	0	0	0	0
0	0	0	0	0	0	0	0	0	0	0	0	0	0	0	0	0	0	0	0	0	0	0	0	0	0	0	0	0	0	0
0	0	0	0	0	0	0	0	0	0	0	0	0	0	0	0	0	0	0	0	0	0	0	0	0	0	0	0	0	0	0
0	0	0	0	0	0	0	0	0	0	0	0	0	0	0	0	0	0	0	0	0	0	0	0	0	0	0	0	0	0	0
0	0	0	0	0	0	0	0	0	0	0	0	0	0	0	0	0	0	0	0	0	0	0	0	0	0	0	0	0	0	0
0	0	0	0	0	0	0	0	0	0	0	0	0	0	0	0	0	0	0	0	0	0	0	0	0	0	0	0	0	0	0
0	0	0	0	0	0	0	0	0	0	0	0	0	0	0	0	0	0	0	0	0	0	0	0	0	0	0	0	0	0	0
0	0	0	0	0	0	0	0	0	0	0	0	0	0	0	0	0	0	0	0	0	0	0	0	0	0	0	0	0	0	0
0	0	0	0	0	0	0	0	0	0	0	0	0	0	0	0	0	0	0	0	0	0	0	0	0	0	0	0	0	0	0
0	0	0	0	0	0	0	0	0	0	0	0	0	0	0	0	0	0	0	0	0	0	0	0	0	0	0	0	0	0	0
0	0	0	0	0	0	0	0	0	0	0	0	0	0	0	0	0	0	0	0	0	0	0	0	0	0	0	0	0	0	0
0	0	0	0	0	0	0	0	0	0	0	0	0	0	0	0	0	0	0	0	0	0	0	0	0	0	0	0	0	0	0
0	0	0	0	0	0	0	0	0	0	0	0	0	0	0	0	0	0	0	0	0	0	0	0	0	0	0	0	0	0	0
0	0	0	0	0	0	0	0	0	0	0	0	0	0	0	0	0	0	0	0	0	0	0	0	0	0	0	0	0	0	0
0	0	0	0	0	0	0	0	0	0	0	0	0	0	0	0	0	0	0	0	0	0	0	0	0	0	0	0	0	0	0
0	0	0	0	0	0	0	0	0	0	0	0	0	0	0	0	0	0	0	0	0	0	0	0	0	0	0	0	0	0	0
0	0	0	0	0	0	0	0	0	0	0	0	0	0	0	0	0	0	0	0	0	0	0	0	0	0	0	0	0	0	0
0	0	0	0	0	0	0	0	0	0	0	0	0	0	0	0	0	0	0	0	0	0	0	0	0	0	0	0	0	0	0
0	0	0	0	0	0	0	0	0	0	0	0	0	0	0	0	0	0	0	0	0	0	0	0	0	0	0	0	0	0	0
0	0	0	0	0	0	0	0	0	0	0	0	0	0	0	0	0	0	0	0	0	0	0	0	0	0	0	0	0	0	0
0	0	0	0	0	0	0	0	0	0	0	0	0	0	0	0	0	0	0	0	0	0	0	0	0	0	0	0	0	0	0
0	0	0	0	0	0	0	0	0	0	0	0	0	0	0	0	0	0	0	0	0	0	0	0	0	0	0	0	0	0	0
0	0	0	0	0	0	0	0	0	0	0	0	0	0	0	0	0	0	0	0	0	0	0	0	0	0	0	0	0	0	0
0	0	0	0	0	0	0	0	0	0	0	0	0	0	0	0	0	0	0	0	0	0	0	0	0	0	0	0	0	0	0
0	0	0	0	0	0	0	0	0	0	0	0	0	0	0	0	0	0	0	0	0	0	0	0	0	0	0	0	0	0	0
0	0	0	0	0	0	0	0	0	0	0	0	0	0	0	0	0	0	0	0	0	0	0	0	0	0	0	0	0	0	0
0	0	0	0	0	0	0	0	0	0	0	0	0	0	0	0	0	0	0	0	0	0	0	0	0	0	0	0	0	0	0
0	0	0	0	0	0	0	0	0	0	0	0	0	0	0	0	0	0	0	0	0	0	0	0	0	0	0	0	0	0	0
0	0	0	0	0	0	0	0	0	0	0	0	0	0	0	0	0	0	0	0	0	0	0	0	0	0	0	0	0	0	0
0	0	0	0	0	0	0	0	0	0	0	0	0	0	0	0	0	0	0	0	0	0	0	0	0	0	0	0	0	0	0
0	0	0	0	0	0	0	0	0	0	0	0	0	0	0	0	0	0	0	0	0	0	0	0	0	0	0	0	0	0	0
0	0	0	0	0	0	0	0	0	0	0	0	0	0	0	0	0	0	0	0	0	0	0	0	0	0	0	0	0	0	0
0	0	0	0	0	0	0	0	0	0	0	0	0	0	0	0	0	0	0	0	0	0	0	0	0	0	0	0	0	0	0
0	0	0	0	0	0	0	0	0	0	0	0	0	0	0	0	0	0	0	0	0	0	0	0	0	0	0	0	0	0	0
0	0	0	0	0	0	0	0	0	0	0	0	0	0	0	0	0	0	0	0	0	0	0	0	0	0	0	0	0	0	0
0	0	0	0	0	0	0	0	0	0	0	0	0	0	0	0	0	0	0	0	0	0	0	0	0	0	0	0	0	0	0
0	0	0	0	0	0	0	0	0	0	0	0	0	0	0	0	0	0	0	0	0	0	0	0	0	0	0	0	0	0	0
0	0	0	0	0	0	0	0	0	0	0	0	0	0	0	0	0	0	0	0	0	0	0	0	0	0	0	0	0	0	0
0	0	0	0	0	0	0	0	0	0	0	0	0	0	0	0	0	0	0	0	0	0	0	0	0	0	0	0	0	0	0
0	0	0	0	0	0	0	0	0	0	0	0	0	0	0	0	0	0	0	0	0	0	0	0	0	0	0	0	0	0	0
0	0	0	0	0	0	0	0	0	0	0	0	0	0	0	0	0	0	0	0	0	0	0	0	0	0	0	0	0	0	0
0	0	0	0	0	0	0	0	0	0	0	0	0	0	0	0	0	0	0	0	0	0	0	0	0	0	0	0	0	0	0
0	0	0	0	0	0	0	0	0	0	0	0	0	0	0	0	0	0	0	0	0	0	0	0	0	0	0	0	0	0	0
0	0	0	0	0	0	0	0	0	0	0	0	0	0	0	0	0	0	0	0	0	0	0	0	0	0	0	0	0	0	0
0	0	0	0	0	0	0	0	0	0	0	0	0	0	0	0	0	0	0	0	0	0	0	0	0	0	0	0	0	0	0
0	0	0	0	0	0	0	0	0	0	0	0	0	0	0	0	0	0	0	0	0	0	0	0	0	0	0	0	0	0	0
0	0	0	0	0	0	0	0	0	0	0	0	0	0	0	0	0	0	0	0	0	0	0	0	0	0	0	0	0	0	0
0	0	0	0	0	0	0	0	0	0	0	0	0	0	0	0	0	0	0	0	0	0	0	0	0	0	0	0	0	0	0
0	0	0	0	0	0	0	0	0	0	0	0	0	0	0	0	0	0	0	0	0	0	0	0	0	0	0	0	0	0	0
0	0	0	0	0	0	0	0	0	0	0	0	0	0	0	0	0	0	0	0	0	0	0	0	0	0	0	0	0	0	0
0	0	0	0	0	0	0	0	0	0	0	0	0	0	0	0	0	0	0	0	0	0	0	0	0	0	0	0	0	0	0
0	0	0	0	0	0	0	0	0	0	0	0	0	0	0	0	0	0	0	0	0	0	0	0	0	0	0	0	0	0	0
0	0	0	0	0	0	0	0	0	0	0	0	0	0	0	0	0	0	0	0	0	0	0	0	0	0	0	0	0	0	0
0	0	0	0	0	0	0	0	0	0	0	0	0	0	0	0	0	0	0	0	0	0	0	0	0	0	0	0	0	0	0
0	0	0	0	0	0	0	0	0	0	0	0	0	0	0	0	0	0	0	0	0	0	0	0	0	0	0	0	0	0	0
0	0	0	0	0	0	0	0	0	0	0	0	0	0	0	0	0	0	0	0	0	0	0	0	0	0	0	0	0	0	0
0	0	0	0	0	0	0	0	0	0	0	0	0	0	0	0	0	0	0	0	0	0	0	0	0	0	0	0	0	0	0
0	0	0	0	0	0	0	0	0	0	0	0	0	0	0	0	0	0	0	0	0	0	0	0	0	0	0	0	0	0	0
0	0	0	0	0	0	0	0	0	0	0	0	0	0	0	0	0	0	0	0	0	0	0	0	0	0	0	0	0	0	0
0	0	0	0	0	0	0	0	0	0	0	0	0	0	0	0	0	0	0	0	0	0	0	0	0	0	0	0	0	0	0
0	0	0	0	0	0	0	0	0	0	0	0	0	0	0	0	0	0	0	0	0	0	0	0	0	0	0	0	0	0	0
0	0	0	0	0	0	0	0	0	0	0	0	0	0	0	0	0	0	0	0	0	0	0	0	0	0	0	0	0	0	0
0	0	0	0	0	0	0	0	0	0	0	0	0	0	0	0	0	0	0	0	0	0	0	0	0	0	0	0	0	0	0
0	0	0	0	0	0	0	0	0	0	0	0	0	0	0	0	0	0	0	0	0	0	0	0	0	0	0	0	0	0	0
0	0	0	0	0	0	0	0	0	0	0	0	0	0	0	0	0	0	0	0	0	0	0	0	0	0	0	0	0	0	0
0	0	0	0	0	0	0	0	0	0	0	0	0	0	0	0	0	0	0	0	0	0	0	0	0	0	0	0	0	0	0
0	0	0	0	0	0	0	0	0	0	0	0	0	0	0	0	0	0	0	0	0	0	0	0	0	0	0	0	0	0	0
0	0	0	0	0	0	0	0	0	0	0	0	0	0	0	0	0	0	0	0	0	0	0	0	0	0	0	0	0	0	0
0	0	0	0	0	0	0	0	0	0	0	0	0	0	0	0	0	0	0	0	0	0	0	0	0	0	0	0	0	0	0
0	0	0	0	0	0	0	0	0	0	0	0	0	0	0	0	0	0	0	0	0	0	0	0	0	0	0	0	0	0	0
0	0	0	0	0	0	0	0	0	0	0	0	0	0	0	0	0	0	0	0	0	0	0	0	0	0	0	0	0	0	0
0	0	0	0	0	0	0	0	0	0	0	0	0	0	0	0	0	0	0	0	0	0	0	0	0	0	0	0	0	0	0
0	0	0	0	0	0	0	0	0	0	0	0	0	0	0	0	0	0	0	0	0	0	0	0	0	0	0	0	0	0	0
0	0	0	0	0	0	0	0	0	0	0	0	0	0	0	0	0	0	0	0	0	0	0	0	0	0	0	0	0	0	0
0	0	0	0	0	0	0	0	0	0	0	0	0	0	0	0	0	0	0	0	0	0	0	0	0	0	0	0	0	0	0
0	0	0	0	0	0	0	0	0	0	0	0	0	0	0	0	0	0	0	0	0	0	0	0	0	0	0	0	0	0	0
0	0	0	0	0	0	0	0	0	0	0	0	0	0	0	0	0	0	0	0	0	0	0	0	0	0	0	0	0	0	0
0	0	0	0	0	0	0	0	0	0	0	0	0	0	0	0	0	0	0	0	0	0	0	0	0	0	0	0	0	0	0
0	0	0	0	0	0	0	0	0	0	0	0	0	0	0	0	0	0	0	0	0	0	0	0	0	0	0	0	0	0	0
0	0	0	0	0	0	0	0	0	0	0	0	0	0	0	0	0	0	0	0	0	0	0	0	0	0	0	0	0	0	0
0	0	0	0	0	0	0	0	0	0	0	0	0	0	0	0	0	0	0	0	0	0	0	0	0	0	0	0	0	0	0
0	0	0	0	0	0	0	0	0	0	0	0	0	0	0	0	0	0	0	0	0	0	0	0	0	0	0	0	0	0	0
0	0	0	0	0	0	0	0	0	0	0	0	0	0	0	0	0	0	0	0	0	0	0	0	0	0	0	0	0	0	0
0	0	0	0	0	0	0	0	0	0	0	0	0	0	0	0	0	0	0	0	0	0	0	0	0	0	0	0	0	0	0
0	0	0	0	0	0	0	0	0	0	0	0	0	0	0	0	0	0	0	0	0	0	0	0	0	0	0	0	0	0	0
0	0	0	0	0	0	0	0	0	0	0	0	0	0	0	0	0	0	0	0	0	0	0	0	0	0	0	0	0	0	0
0	0	0	0	0	0	0	0	0	0	0	0	0	0	0	0	0	0	0	0	0	0	0	0	0	0	0	0	0	0	0
0	0	0	0	0	0	0	0	0	0	0	0	0	0	0	0	0	0	0	0	0	0	0	0	0	0	0	0	0	0	0
0	0	0	0	0	0	0	0	0	0	0	0	0	0	0	0	0	0	0	0	0	0	0	0	0	0	0	0	0	0	0
0	0	0	0	0	0	0	0	0	0	0	0	0	0	0	0	0	0	0	0	0	0	0	0	0	0	0	0	0	0	0
0	0	0	0	0	0	0	0	0	0	0	0	0	0	0	0	0	0	0	0	0	0	0	0	0	0	0	0	0	0	0
0	0	0	0	0	0	0	0	0	0	0	0	0	0	0	0	0	0	0	0	0	0	0	0	0	0	0	0	0	0	0
0	0	0	0	0	0	0	0	0	0	0	0	0	0	0	0	0	0	0	0	0	0	0	0	0	0	0	0	0	0	0
0	0	0	0	0	0	0	0	0	0	0	0	0	0	0	0	0	0	0	0	0	0	0	0	0	0	0	0	0	0	0
0	0	0	0	0	0	0	0	0	0	0	0	0	0	0	0	0	0	0	0	0	0	0	0	0	0	0	0	0	0	0
0	0	0	0	0	0	0	0	0	0	0	0	0	0	0	0	0	0	0	0	0	0	0	0	0	0	0	0	0	0	0
0	0	0	0	0	0	0	0	0	0	0	0	0	0	0	0	0	0	0	0	0	0	0	0	0	0	0	0	0	0	0
0	0	0	0	0	0	0	0	0	0	0	0	0	0	0	0	0	0	0	0	0	0	0	0	0	0	0	0	0	0	0
0	0	0	0	0	0	0	0	0	0	0	0	0	0	0	0	0	0	0	0	0	0	0	0	0	0	0	0	0	0	0
0	0	0	0	0	0	0	0	0	0	0	0	0	0	0	0	0	0	0	0	0	0	0	0	0	0	0	0	0	0	0
0	0	0	0	0	0	0	0	0	0	0	0	0	0	0	0	0	0	0	0	0	0	0	0	0	0	0	0	0	0	0
0	0	0	0	0	0	0	0	0	0	0	0	0	0	0	0	0	0	0	0	0	0	0	0	0	0	0	0	0	0	0
0	0	0	0	0	0	0	0	0	0	0	0	0	0	0	0	0	0	0	0	0	0	0	0	0	0	0	0	0	0	0
0	0	0	0	0	0	0	0	0	0	0	0	0	0	0	0	0	0	0	0	0	0	0	0	0	0	0	0	0	0	0
0	0	0	0	0	0	0	0	0	0	0	0	0	0	0	0	0	0	0	0	0	0	0	0	0	0	0	0	0	0	0
0	0	0	0	0	0	0	0	0	0	0	0	0	0	0	0	0	0	0	0	0	0	0	0	0	0	0	0	0	0	0
0	0	0	0	0	0	0	0	0	0	0	0	0	0	0	0	0	0	0	0	0	0	0	0	0	0	0	0	0	0	0
0	0	0	0	0	0	0	0	0	0	0	0	0	0	0	0	0	0	0	0	0	0	0	0	0	0	0	0	0	0	0
0	0	0	0	0	0	0	0	0	0	0	0	0	0	0	0	0	0	0	0	0	0	0	0	0	0	0	0	0	0	0
0	0	0	0	0	0	0	0	0	0	0	0	0	0	0	0	0	0	0	0	0	0	0	0	0	0	0	0	0	0	0
0	0	0	0	0	0	0	0	0	0	0	0	0	0	0	0	0	0	0	0	0	0	0	0	0	0	0	0	0	0	0
0	0	0	0	0	0	0	0	0	0	0	0	0	0	0	0	0	0	0	0	0	0	0	0	0	0	0	0	0	0	0
0	0	0	0	0	0	0	0	0	0	0	0	0	0	0	0	0	0	0	0	0	0	0	0	0	0	0	0	0	0	0
0	0	0	0	0	0	0	0	0	0	0	0	0	0	0	0	0	0	0	0	0	0	0	0	0	0	0	0	0	0	0
0	0	0	0	0	0	0	0	0	0	0	0	0	0	0	0	0	0	0	0	0	0	0	0	0	0	0	0	0	0	0
0	0	0	0	0	0	0	0	0	0	0	0	0	0	0	0	0	0	0	0	0	0	0	0	0	0	0	0	0	0	0
0	0	0	0	0	0	0	0	0	0	0	0	0	0	0	0	0	0	0	0	0	0	0	0	0	0	0	0	0	0	0
0	0	0	0	0	0	0	0	0	0	0	0	0	0	0	0	0	0	0	0	0	0	0	0	0	0	0	0	0	0	0
0	0	0	0	0	0	0	0	0	0	0	0	0	0	0	0	0	0	0	0	0	0	0	0	0	0	0	0	0	0	0
0	0	0	0	0	0	0	0	0	0	0	0	0	0	0	0	0	0	0	0	0	0	0	0	0	0	0	0	0	0	0
0	0	0	0	0	0	0	0	0	0	0	0	0	0	0	0	0	0	0	0	0	0	0	0	0	0	0	0	0	0	0
0	0	0	0	0	0	0	0	0	0	0	0	0	0	0	0	0	0	0	0	0	0	0	0	0	0	0	0	0	0	0
0	0	0	0	0	0	0	0	0	0	0	0	0	0	0	0	0	0	0	0	0	0	0	0	0	0	0	0	0	0	0
0	0	0	0	0	0	0	0	0	0	0	0	0	0	0	0	0	0	0	0	0	0	0	0	0	0	0	0	0	0	0
0	0	0	0	0	0	0	0	0	0	0	0	0	0	0	0	0	0	0	0	0	0	0	0	0	0	0	0	0	0	0
0	0	0	0	0	0	0	0	0	0	0	0	0	0	0	0	0	0	0	0	0	0	0	0	0	0	0	0	0	0	0
0	0	0	0	0	0	0	0	0	0	0	0	0	0	0	0	0	0	0	0	0	0	0	0	0	0	0	0	0	0	0
0	0	0	0	0	0	0	0	0	0	0	0	0	0	0	0	0	0	0	0	0	0	0	0	0	0	0	0	0	0	0
0	0	0	0	0	0	0	0	0	0	0	0	0	0	0	0	0	0	0	0	0	0	0	0	0	0	0	0	0	0	0
0	0	0	0	0	0	0	0	0	0	0	0	0	0	0	0	0	0	0	0	0	0	0	0	0	0	0	0	0	0	0
0	0	0	0	0	0	0	0	0	0	0	0	0	0	0	0	0	0	0	0	0	0	0	0	0	0	0	0	0	0	0
0	0	0	0	0	0	0	0	0	0	0	0	0	0	0	0	0	0	0	0	0	0	0	0	0	0	0	0	0	0	0
0	0	0	0	0	0	0	0	0	0	0	0	0	0	0	0	0	0	0	0	0	0	0	0	0	0	0	0	0	0	0
0	0	0	0	0	0	0	0	0	0	0	0	0	0	0	0	0	0	0	0	0	0	0	0	0	0	0	0	0	0	0
0	0	0	0	0	0	0	0	0	0	0	0	0	0	0	0	0	0	0	0	0	0	0	0	0	0	0	0	0	0	0
0	0	0	0	0	0	0	0	0	0	0	0	0	0	0	0	0	0	0	0	0	0	0	0	0	0	0	0	0	0	0
0	0	0	0	0	0	0	0	0	0	0	0	0	0	0	0	0	0	0	0	0	0	0	0	0	0	0	0	0	0	0
0	0	0	0	0	0	0	0	0	0	0	0	0	0	0	0	0	0	0	0	0	0	0	0	0	0	0	0	0	0	0
0	0	0	0	0	0	0	0	0	0	0	0	0	0	0	0	0	0	0	0	0	0	0	0	0	0	0	0	0	0	0
0	0	0	0	0	0	0	0	0	0	0	0	0	0	0	0	0	0	0	0	0	0	0	0	0	0	0	0	0	0	0
0	0	0	0	0	0	0	0	0	0	0	0	0	0	0	0	0	0	0	0	0	0	0	0	0	0	0	0	0	0	0
0	0	0	0	0	0	0	0	0	0	0	0	0	0	0	0	0	0	0	0	0	0	0	0	0	0	0	0	0	0	0
0	0	0	0	0	0	0	0	0	0	0	0	0	0	0	0	0	0	0	0	0	0	0	0	0	0	0	0	0	0	0
0	0	0	0	0	0	0	0	0	0	0	0	0	0	0	0	0	0	0	0	0	0	0	0	0	0	0	0	0	0	0
0	0	0	0	0	0	0	0	0	0	0	0	0	0	0	0	0	0	0	0	0	0	0	0	0	0	0	0	0	0	0
0	0	0	0	0	0	0	0	0	0	0	0	0	0	0	0	0	0	0	0	0	0	0	0	0	0	0	0	0	0	0
0	0	0	0	0	0	0	0	0	0	0	0	0	0	0	0	0	0	0	0	0	0	0	0	0	0	0	0	0	0	0
0	0	0	0	0	0	0	0	0	0	0	0	0	0	0	0	0	0	0	0	0	0	0	0	0	0	0	0	0	0	0
0	0	0	0	0	0	0	0	0	0	0	0	0	0	0	0	0	0	0	0	0	0	0	0	0	0	0	0	0	0	0
0	0	0	0	0	0	0	0	0	0	0	0	0	0	0	0	0	0	0	0	0	0	0	0	0	0	0	0	0	0	0
0	0	0	0	0	0	0	0	0	0	0	0	0	0	0	0	0	0	0	0	0	0	0	0	0	0	0	0	0	0	0
0	0	0	0	0	0	0	0	0	0	0	0	0	0	0	0	0	0	0	0	0	0	0	0	0	0	0	0	0	0	0
0	0	0	0	0	0	0	0	0	0	0	0	0	0	0	0	0	0	0	0	0	0	0	0	0	0	0	0	0	0	0
0	0	0	0	0	0	0	0	0	0	0	0	0	0	0	0	0	0	0	0	0	0	0	0	0	0	0	0	0	0	0
0	0	0	0	0	0	0	0	0	0	0	0	0	0	0	0	0	0	0	0	0	0	0	0	0	0	0	0	0	0	0
0	0	0	0	0	0	0	0	0	0	0	0	0	0	0	0	0	0	0	0	0	0	0	0	0	0	0	0	0	0	0
0	0	0	0	0	0	0	0	0	0	0	0	0	0	0	0	0	0	0	0	0	0	0	0	0	0	0	0	0	0	0
0	0	0	0	0	0	0	0	0	0	0	0	0	0	0	0	0	0	0	0	0	0	0	0	0	0	0	0	0	0	0
0	0	0	0	0	0	0	0	0	0	0	0	0	0	0	0	0	0	0	0	0	0	0	0	0	0	0	0	0	0	0
0	0	0	0	0	0	0	0	0	0	0	0	0	0	0	0	0	0	0	0	0	0	0	0	0	0	0	0	0	0	0
0	0	0	0	0	0	0	0	0	0	0	0	0	0	0	0	0	0	0	0	0	0	0	0	0	0	0	0	0	0	0
0	0	0	0	0	0	0	0	0	0	0	0	0	0	0	0	0	0	0	0	0	0	0	0	0	0	0	0	0	0	0
0	0	0	0	0	0	0	0	0	0	0	0	0	0	0	0	0	0	0	0	0	0	0	0	0	0	0	0	0	0	0
0	0	0	0	0	0	0	0	0	0	0	0	0	0	0	0	0	0	0	0	0	0	0	0	0	0	0	0	0	0	0
0	0	0	0	0	0	0	0	0	0	0	0	0	0	0	0	0	0	0	0	0	0	0	0	0	0	0	0	0	0	0
0	0	0	0	0	0	0	0	0	0	0	0	0	0	0	0	0	0	0	0	0	0	0	0	0	0	0	0	0	0	0
0	0	0	0	0	0	0	0	0	0	0	0	0	0	0	0	0	0	0	0	0	0	0	0	0	0	0	0	0	0	0
0	0	0	0	0	0	0	0	0	0	0	0	0	0	0	0	0	0	0	0	0	0	0	0	0	0	0	0	0	0	0
0	0	0	0	0	0	0	0	0	0	0	0	0	0	0	0	0	0	0	0	0	0	0	0	0	0	0	0	0	0	0
0	0	0	0	0	0	0	0	0	0	0	0	0	0	0	0	0	0	0	0	0	0	0	0	0	0	0	0	0	0	0
0	0	0	0	0	0	0	0	0	0	0	0	0	0	0	0	0	0	0	0	0	0	0	0	0	0	0	0	0	0	0
0	0	0	0	0	0	0	0	0	0	0	0	0	0	0	0	0	0	0	0	0	0	0	0	0	0	0	0	0	0	0
0	0	0	0	0	0	0	0	0	0	0	0	0	0	0	0	0	0	0	0	0	0	0	0	0	0	0	0	0	0	0
0	0	0	0	0	0	0	0	0	0	0	0	0	0	0	0	0	0	0	0	0	0	0	0	0	0	0	0	0	0	0
0	0	0	0	0	0	0	0	0	0	0	0	0	0	0	0	0	0	0	0	0	0	0	0	0	0	0	0	0	0	0
0	0	0	0	0	0	0	0	0	0	0	0	0	0	0	0	0	0	0	0	0	0	0	0	0	0	0	0	0	0	0
0	0	0	0	0	0	0	0	0	0	0	0	0	0	0	0	0	0	0	0	0	0	0	0	0	0	0	0	0	0	0
0	0	0	0	0	0	0	0	0	0	0	0	0	0	0	0	0	0	0	0	0	0	0	0	0	0	0	0	0	0	0
0	0	0	0	0	0	0	0	0	0	0	0	0	0	0	0	0	0	0	0	0	0	0	0	0	0	0	0	0	0	0
0	0	0	0	0	0	0	0	0	0	0	0	0	0	0	0	0	0	0	0	0	0	0	0	0	0	0	0	0	0	0
0	0	0	0	0	0	0	0	0	0	0	0	0	0	0	0	0	0	0	0	0	0	0	0	0	0	0	0	0	0	0
0	0	0	0	0	0	0	0	0	0	0	0	0	0	0	0	0	0	0	0	0	0	0	0	0	0	0	0	0	0	0
0	0	0	0	0	0	0	0	0	0	0	0	0	0	0	0	0	0	0	0	0	0	0	0	0	0	0	0	0	0	0
0	0	0	0	0	0	0	0	0	0	0	0	0	0	0	0	0	0	0	0	0	0	0	0	0	0	0	0	0	0	0
0	0	0	0	0	0	0	0	0	0	0	0	0	0	0	0	0	0	0	0	0	0	0	0	0	0	0	0	0	0	0
0	0	0	0	0	0	0	0	0	0	0	0	0	0	0	0	0	0	0	0	0	0	0	0	0	0	0	0	0	0	0
0	0	0	0	0	0	0	0	0	0	0	0	0	0	0	0	0	0	0	0	0	0	0	0	0	0	0	0	0	0	0
0	0	0	0	0	0	0	0	0	0	0	0	0	0	0	0	0	0	0	0	0	0	0	0	0	0	0	0	0	0	0
0	0	0	0	0	0	0	0	0	0	0	0	0	0	0	0	0	0	0	0	0	0	0	0	0	0	0	0	0	0	0
0	0	0	0	0	0	0	0	0	0	0	0	0	0	0	0	0	0	0	0	0	0	0	0	0	0	0	0	0	0	0
0	0	0	0	0	0	0	0	0	0	0	0	0	0	0	0	0	0	0	0	0	0	0	0	0	0	0	0	0	0	0
0	0	0	0	0	0	0	0	0	0	0	0	0	0	0	0	0	0	0	0	0	0	0	0	0	0	0	0	0	0	0
0	0	0	0	0	0	0	0	0	0	0	0	0	0	0	0	0	0	0	0	0	0	0	0	0	0	0	0	0	0	0
0	0	0	0	0	0	0	0	0	0	0	0	0	0	0	0	0	0	0	0	0	0	0	0	0	0	0	0	0	0	0
0	0	0	0	0	0	0	0	0	0	0	0	0	0	0	0	0	0	0	0	0	0	0	0	0	0	0	0	0	0	0
0	0	0	0	0	0	0	0	0	0	0	0	0	0	0	0	0	0	0	0	0	0	0	0	0	0	0	0	0	0	0
0	0	0	0	0	0	0	0	0	0	0	0	0	0	0	0	0	0	0	0	0	0	0	0	0	0	0	0	0	0	0
0	0	0	0	0	0	0	0	0	0	0	0	0	0	0	0	0	0	0	0	0	0	0	0	0	0	0	0	0	0	0
0	0	0	0	0	0	0	0	0	0	0	0	0	0	0	0	0	0	0	0	0	0	0	0	0	0	0	0	0	0	0
0	0	0	0	0	0	0	0	0	0	0	0	0	0	0	0	0	0	0	0	0	0	0	0	0	0	0	0	0	0	0
0	0	0	0	0	0	0	0	0	0	0	0	0	0	0	0	0	0	0	0	0	0	0	0	0	0	0	0	0	0	0
0	0	0	0	0	0	0	0	0	0	0	0	0	0	0	0	0	0	0	0	0	0	0	0	0	0	0	0	0	0	0
0	0	0	0	0	0	0	0	0	0	0	0	0	0	0	0	0	0	0	0	0	0	0	0	0	0	0	0	0	0	0
0	0	0	0	0	0	0	0	0	0	0	0	0	0	0	0	0	0	0	0	0	0	0	0	0	0	0	0	0	0	0
0	0	0	0	0	0	0	0	0	0	0	0	0	0	0	0	0	0	0	0	0	0	0	0	0	0	0	0	0	0	0
0	0	0	0	0	0	0	0	0	0	0	0	0	0	0	0	0	0	0	0	0	0	0	0	0	0	0	0	0	0	0
0	0	0	0	0	0	0	0	0	0	0	0	0	0	0	0	0	0	0	0	0	0	0	0	0	0	0	0	0	0	0
0	0	0	0	0	0	0	0	0	0	0	0	0	0	0	0	0	0	0	0	0	0	0	0	0	0	0	0	0	0	0
0	0	0	0	0	0	0	0	0	0	0	0	0	0	0	0	0	0	0	0	0	0	0	0	0	0	0	0	0	0	0
0	0	0	0	0	0	0	0	0	0	0	0	0	0	0	0	0	0	0	0	0	0	0	0	0	0	0	0	0	0	0
0	0	0	0	0	0	0	0	0	0	0	0	0	0	0	0	0	0	0	0	0	0	0	0	0	0	0	0	0	0	0
0	0	0	0	0	0	0	0	0	0	0	0	0	0	0	0	0	0	0	0	0	0	0	0	0	0	0	0	0	0	0
0	0	0	0	0	0	0	0	0	0	0	0	0	0	0	0	0	0	0	0	0	0	0	0	0	0	0	0	0	0	0
0	0	0	0	0	0	0	0	0	0	0	0	0	0	0	0	0	0	0	0	0	0	0	0	0	0	0	0	0	0	0
0	0	0	0	0	0	0	0	0	0	0	0	0	0	0	0	0	0	0	0	0	0	0	0	0	0	0	0	0	0	0
0	0	0	0	0	0	0	0	0	0	0	0	0	0	0	0	0	0	0	0	0	0	0	0	0	0	0	0	0	0	0
0	0	0	0	0	0	0	0	0	0	0	0	0	0	0	0	0	0	0	0	0	0	0	0	0	0	0	0	0	0	0
0	0	0	0	0	0	0	0	0	0	0	0	0	0	0	0	0	0	0	0	0	0	0	0	0	0	0	0	0	0	0
0	0	0	0	0	0	0	0	0	0	0	0	0	0	0	0	0	0	0	0	0	0	0	0	0	0	0	0	0	0	0
0	0	0	0	0	0	0	0	0	0	0	0	0	0	0	0	0	0	0	0	0	0	0	0	0	0	0	0	0	0	0
0	0	0	0	0	0	0	0	0	0	0	0	0	0	0	0	0	0	0	0	0	0	0	0	0	0	0	0	0	0	0
0	0	0	0	0	0	0	0	0	0	0	0	0	0	0	0	0	0	0	0	0	0	0	0	0	0	0	0	0	0	0
0	0	0	0	0	0	0	0	0	0	0	0	0	0	0	0	0	0	0	0	0	0	0	0	0	0	0	0	0	0	0
0	0	0	0	0	0	0	0	0	0	0	0	0	0	0	0	0	0	0	0	0	0	0	0	0	0	0	0	0	0	0
0	0	0	0	0	0	0	0	0	0	0	0	0	0	0	0	0	0	0	0	0	0	0	0	0	0	0	0	0	0	0
0	0	0	0	0	0	0	0	0	0	0	0	0	0	0	0	0	0	0	0	0	0	0	0	0	0	0	0	0	0	0
0	0	0	0	0	0	0	0	0	0	0	0	0	0	0	0	0	0	0	0	0	0	0	0	0	0	0	0	0	0	0
0	0	0	0	0	0	0	0	0	0	0	0	0	0	0	0	0	0	0	0	0	0	0	0	0	0	0	0	0	0	0
0	0	0	0	0	0	0	0	0	0	0	0	0	0	0	0	0	0	0	0	0	0	0	0	0	0	0	0	0	0	0
0	0	0	0	0	0	0	0	0	0	0	0	0	0	0	0	0	0	0	0	0	0	0	0	0	0	0	0	0	0	0
0	0	0	0	0	0	0	0	0	0	0	0	0	0	0	0	0	0	0	0	0	0	0	0	0	0	0	0	0	0	0
0	0	0	0	0	0	0	0	0	0	0	0	0	0	0	0	0	0	0	0	0	0	0	0	0	0	0	0	0	0	0
0	0	0	0	0	0	0	0	0	0	0	0	0	0	0	0	0	0	0	0	0	0	0	0	0	0	0	0	0	0	0
0	0	0	0	0	0	0	0	0	0	0	0	0	0	0	0	0	0	0	0	0	0	0	0	0	0	0	0	0	0	0
0	0	0	0	0	0	0	0	0	0	0	0	0	0	0	0	0	0	0	0	0	0	0	0	0	0	0	0	0	0	0
0	0	0	0	0	0	0	0	0	0	0	0	0	0	0	0	0	0	0	0	0	0	0	0	0	0	0	0	0	0	0
0	0	0	0	0	0	0	0	0	0	0	0	0	0	0	0	0	0	0	0	0	0	0	0	0	0	0	0	0	0	0
0	0	0	0	0	0	0	0	0	0	0	0	0	0	0	0	0	0	0	0	0	0	0	0	0	0	0	0	0	0	0
0	0	0	0	0	0	0	0	0	0	0	0	0	0	0	0	0	0	0	0	0	0	0	0	0	0	0	0	0	0	0
0	0	0	0	0	0	0	0	0	0	0	0	0	0	0	0	0	0	0	0	0	0	0	0	0	0	0	0	0	0	0
0	0	0	0	0	0	0	0	0	0	0	0	0	0	0	0	0	0	0	0	0	0	0	0	0	0	0	0	0	0	0
0	0	0	0	0	0	0	0	0	0	0	0	0	0	0	0	0	0	0	0	0	0	0	0	0	0	0	0	0	0	0
0	0	0	0	0	0	0	0	0	0	0	0	0	0	0	0	0	0	0	0	0	0	0	0	0	0	0	0	0	0	0
0	0	0	0	0	0	0	0	0	0	0	0	0	0	0	0	0	0	0	0	0	0	0	0	0	0	0	0	0	0	0
0	0	0	0	0	0	0	0	0	0	0	0	0	0	0	0	0	0	0	0	0	0	0	0	0	0	0	0	0	0	0
0	0	0	0	0	0	0	0	0	0	0	0	0	0	0	0	0	0	0	0	0	0	0	0	0	0	0	0	0	0	0
0	0	0	0	0	0	0	0	0	0	0	0	0	0	0	0	0	0	0	0	0	0	0	0	0	0	0	0	0	0	0
0	0	0	0	0	0	0	0	0	0	0	0	0	0	0	0	0	0	0	0	0	0	0	0	0	0	0	0	0	0	0
0	0	0	0	0	0	0	0	0	0	0	0	0	0	0	0	0	0	0	0	0	0	0	0	0	0	0	0	0	0	0
0	0	0	0	0	0	0	0	0	0	0	0	0	0	0	0	0	0	0	0	0	0	0	0	0	0	0	0	0	0	0
0	0	0	0	0	0	0	0	0	0	0	0	0	0	0	0	0	0	0	0	0	0	0	0	0	0	0	0	0	0	0
0	0	0	0	0	0	0	0	0	0	0	0	0	0	0	0	0	0	0	0	0	0	0	0	0	0	0	0	0	0	0
0	0	0	0	0	0	0	0	0	0	0	0	0	0	0	0	0	0	0	0	0	0	0	0	0	0	0	0	0	0	0
0	0	0	0	0	0	0	0	0	0	0	0	0	0	0	0	0	0	0	0	0	0	0	0	0	0	0	0	0	0	0
0	0	0	0	0	0	0	0	0	0	0	0	0	0	0	0	0	0	0	0	0	0	0	0	0	0	0	0	0	0	0
0	0	0	0	0	0	0	0	0	0	0	0	0	0	0	0	0	0	0	0	0	0	0	0	0	0	0	0	0	0	0
0	0	0	0	0	0	0	0	0	0	0	0	0	0	0	0	0	0	0	0	0	0	0	0	0	0	0	0	0	0	0
0	0	0	0	0	0	0	0	0	0	0	0	0	0	0	0	0	0	0	0	0	0	0	0	0	0	0	0	0	0	0
0	0	0	0	0	0	0	0	0	0	0	0	0	0	0	0	0	0	0	0	0	0	0	0	0	0	0	0	0	0	0
0	0	0	0	0	0	0	0	0	0	0	0	0	0	0	0	0	0	0	0	0	0	0	0	0	0	0	0	0	0	0
0	0	0	0	0	0	0	0	0	0	0	0	0	0	0	0	0	0	0	0	0	0	0	0	0	0	0	0	0	0	0
0	0	0	0	0	0	0	0	0	0	0	0	0	0	0	0	0	0	0	0	0	0	0	0	0	0	0	0	0	0	0
0	0	0	0	0	0	0	0	0	0	0	0	0	0	0	0	0	0	0	0	0	0	0	0	0	0	0	0	0	0	0
0	0	0	0	0	0	0	0	0	0	0	0	0	0	0	0	0	0	0	0	0	0	0	0	0	0	0	0	0	0	0
0	0	0	0	0	0	0	0	0	0	0	0	0	0	0	0	0	0	0	0	0	0	0	0	0	0	0	0	0	0	0
0	0	0	0	0	0	0	0	0	0	0	0	0	0	0	0	0	0	0	0	0	0	0	0	0	0	0	0	0	0	0
0	0	0	0	0	0	0	0	0	0	0	0	0	0	0	0	0	0	0	0	0	0	0	0	0	0	0	0	0	0	0
0	0	0	0	0	0	0	0	0	0	0	0	0	0	0	0	0	0	0	0	0	0	0	0	0	0	0	0	0	0	0
0	0	0	0	0	0	0	0	0	0	0	0	0	0	0	0	0	0	0	0	0	0	0	0	0	0	0	0	0	0	0
0	0	0	0	0	0	0	0	0	0	0	0	0	0	0	0	0	0	0	0	0	0	0	0	0	0	0	0	0	0	0
0	0	0	0	0	0	0	0	0	0	0	0	0	0	0	0	0	0	0	0	0	0	0	0	0	0	0	0	0	0	0
0	0	0	0	0	0	0	0	0	0	0	0	0	0	0	0	0	0	0	0	0	0	0	0	0	0	0	0	0	0	0
0	0	0	0	0	0	0	0	0	0	0	0	0	0	0	0	0	0	0	0	0	0	0	0	0	0	0	0	0	0	0
0	0	0	0	0	0	0	0	0	0	0	0	0	0	0	0	0	0	0	0	0	0	0	0	0	0	0	0	0	0	0
0	0	0	0	0	0	0	0	0	0	0	0	0	0	0	0	0	0	0	0	0	0	0	0	0	0	0	0	0	0	0
0	0	0	0	0	0	0	0	0	0	0	0	0	0	0	0	0	0	0	0	0	0	0	0	0	0	0	0	0	0	0
0	0	0	0	0	0	0	0	0	0	0	0	0	0	0	0	0	0	0	0	0	0	0	0	0	0	0	0	0	0	0
0	0	0	0	0	0	0	0	0	0	0	0	0	0	0	0	0	0	0	0	0	0	0	0	0	0	0	0	0	0	0
0	0	0	0	0	0	0	0	0	0	0	0	0	0	0	0	0	0	0	0	0	0	0	0	0	0	0	0	0	0	0
0	0	0	0	0	0	0	0	0	0	0	0	0	0	0	0	0	0	0	0	0	0	0	0	0	0	0	0	0	0	0
0	0	0	0	0	0	0	0	0	0	0	0	0	0	0	0	0	0	0	0	0	0	0	0	0	0	0	0	0	0	0
0	0	0	0	0	0	0	0	0	0	0	0	0	0	0	0	0	0	0	0	0	0	0	0	0	0	0	0	0	0	0
0	0	0	0	0	0	0	0	0	0	0	0	0	0	0	0	0	0	0	0	0	0	0	0	0	0	0	0	0	0	0
0	0	0	0	0	0	0	0	0	0	0	0	0	0	0	0	0	0	0	0	0	0	0	0	0	0	0	0	0	0	0
0	0	0	0	0	0	0	0	0	0	0	0	0	0	0	0	0	0	0	0	0	0	0	0	0	0	0	0	0	0	0
0	0	0	0	0	0	0	0	0	0	0	0	0	0	0	0	0	0	0	0	0	0	0	0	0	0	0	0	0	0	0
0	0	0	0	0	0	0	0	0	0	0	0	0	0	0	0	0	0	0	0	0	0	0	0	0	0	0	0	0	0	0
0	0	0	0	0	0	0	0	0	0	0	0	0	0	0	0	0	0	0	0	0	0	0	0	0	0	0	0	0	0	0
0	0	0	0	0	0	0	0	0	0	0	0	0	0	0	0	0	0	0	0	0	0	0	0	0	0	0	0	0	0	0
0	0	0	0	0	0	0	0	0	0	0	0	0	0	0	0	0	0	0	0	0	0	0	0	0	0	0	0	0	0	0
0	0	0	0	0	0	0	0	0	0	0	0	0	0	0	0	0	0	0	0	0	0	0	0	0	0	0	0	0	0	0
0	0	0	0	0	0	0	0	0	0	0	0	0	0	0	0	0	0	0	0	0	0	0	0	0	0	0	0	0	0	0
0	0	0	0	0	0	0	0	0	0	0	0	0	0	0	0	0	0	0	0	0	0	0	0	0	0	0	0	0	0	0
0	0	0	0	0	0	0	0	0	0	0	0	0	0	0	0	0	0	0	0	0	0	0	0	0	0	0	0	0	0	0
0	0	0	0	0	0	0	0	0	0	0	0	0	0	0	0	0	0	0	0	0	0	0	0	0	0	0	0	0	0	0
0	0	0	0	0	0	0	0	0	0	0	0	0	0	0	0	0	0	0	0	0	0	0	0	0	0	0	0	0	0	0
0	0	0	0	0	0	0	0	0	0	0	0	0	0	0	0	0	0	0	0	0	0	0	0	0	0	0	0	0	0	0
0	0	0	0	0	0	0	0	0	0	0	0	0	0	0	0	0	0	0	0	0	0	0	0	0	0	0	0	0	0	0
0	0	0	0	0	0	0	0	0	0	0	0	0	0	0	0	0	0	0	0	0	0	0	0	0	0	0	0	0	0	0
0	0	0	0	0	0	0	0	0	0	0	0	0	0	0	0	0	0	0	0	0	0	0	0	0	0	0	0	0	0	0
0	0	0	0	0	0	0	0	0	0	0	0	0	0	0	0	0	0	0	0	0	0	0	0	0	0	0	0	0	0	0
0	0	0	0	0	0	0	0	0	0	0	0	0	0	0	0	0	0	0	0	0	0	0	0	0	0	0	0	0	0	0
0	0	0	0	0	0	0	0	0	0	0	0	0	0	0	0	0	0	0	0	0	0	0	0	0	0	0	0	0	0	0
0	0	0	0	0	0	0	0	0	0	0	0	0	0	0	0	0	0	0	0	0	0	0	0	0	0	0	0	0	0	0
0	0	0	0	0	0	0	0	0	0	0	0	0	0	0	0	0	0	0	0	0	0	0	0	0	0	0	0	0	0	0
0	0	0	0	0	0	0	0	0	0	0	0	0	0	0	0	0	0	0	0	0	0	0	0	0	0	0	0	0	0	0
0	0	0	0	0	0	0	0	0	0	0	0	0	0	0	0	0	0	0	0	0	0	0	0	0	0	0	0	0	0	0
0	0	0	0	0	0	0	0	0	0	0	0	0	0	0	0	0	0	0	0	0	0	0	0	0	0	0	0	0	0	0
0	0	0	0	0	0	0	0	0	0	0	0	0	0	0	0	0	0	0	0	0	0	0	0	0	0	0	0	0	0	0
0	0	0	0	0	0	0	0	0	0	0	0	0	0	0	0	0	0	0	0	0	0	0	0	0	0	0	0	0	0	0
0	0	0	0	0	0	0	0	0	0	0	0	0	0	0	0	0	0	0	0	0	0	0	0	0	0	0	0	0	0	0
0	0	0	0	0	0	0	0	0	0	0	0	0	0	0	0	0	0	0	0	0	0	0	0	0	0	0	0	0	0	0
0	0	0	0	0	0	0	0	0	0	0	0	0	0	0	0	0	0	0	0	0	0	0	0	0	0	0	0	0	0	0
0	0	0	0	0	0	0	0	0	0	0	0	0	0	0	0	0	0	0	0	0	0	0	0	0	0	0	0	0	0	0
0	0	0	0	0	0	0	0	0	0	0	0	0	0	0	0	0	0	0	0	0	0	0	0	0	0	0	0	0	0	0
0	0	0	0	0	0	0	0	0	0	0	0	0	0	0	0	0	0	0	0	0	0	0	0	0	0	0	0	0	0	0
0	0	0	0	0	0	0	0	0	0	0	0	0	0	0	0	0	0	0	0	0	0	0	0	0	0	0	0	0	0	0
0	0	0	0	0	0	0	0	0	0	0	0	0	0	0	0	0	0	0	0	0	0	0	0	0	0	0	0	0	0	0
0	0	0	0	0	0	0	0	0	0	0	0	0	0	0	0	0	0	0	0	0	0	0	0	0	0	0	0	0	0	0
0	0	0	0	0	0	0	0	0	0	0	0	0	0	0	0	0	0	0	0	0	0	0	0	0	0	0	0	0	0	0
0	0	0	0	0	0	0	0	0	0	0	0	0	0	0	0	0	0	0	0	0	0	0	0	0	0	0	0	0	0	0
0	0	0	0	0	0	0	0	0	0	0	0	0	0	0	0	0	0	0	0	0	0	0	0	0	0	0	0	0	0	0
0	0	0	0	0	0	0	0	0	0	0	0	0	0	0	0	0	0	0	0	0	0	0	0	0	0	0	0	0	0	0
0	0	0	0	0	0	0	0	0	0	0	0	0	0	0	0	0	0	0	0	0	0	0	0	0	0	0	0	0	0	0
0	0	0	0	0	0	0	0	0	0	0	0	0	0	0	0	0	0	0	0	0	0	0	0	0	0	0	0	0	0	0
0	0	0	0	0	0	0	0	0	0	0	0	0	0	0	0	0	0	0	0	0	0	0	0	0	0	0	0	0	0	0
0	0	0	0	0	0	0	0	0	0	0	0	0	0	0	0	0	0	0	0	0	0	0	0	0	0	0	0	0	0	0
0	0	0	0	0	0	0	0	0	0	0	0	0	0	0	0	0	0	0	0	0	0	0	0	0	0	0	0	0	0	0
0	0	0	0	0	0	0	0	0	0	0	0	0	0	0	0	0	0	0	0	0	0	0	0	0	0	0	0	0	0	0
0	0	0	0	0	0	0	0	0	0	0	0	0	0	0	0	0	0	0	0	0	0	0	0	0	0	0	0	0	0	0
0	0	0	0	0	0	0	0	0	0	0	0	0	0	0	0	0	0	0	0	0	0	0	0	0	0	0	0	0	0	0
0	0	0	0	0	0	0	0	0	0	0	0	0	0	0	0	0	0	0	0	0	0	0	0	0	0	0	0	0	0	0
0	0	0	0	0	0	0	0	0	0	0	0	0	0	0	0	0	0	0	0	0	0	0	0	0	0	0	0	0	0	0
0	0	0	0	0	0	0	0	0	0	0	0	0	0	0	0	0	0	0	0	0	0	0	0	0	0	0	0	0	0	0
0	0	0	0	0	0	0	0	0	0	0	0	0	0	0	0	0	0	0	0	0	0	0	0	0	0	0	0	0	0	0
0	0	0	0	0	0	0	0	0	0	0	0	0	0	0	0	0	0	0	0	0	0	0	0	0	0	0	0	0	0	0
0	0	0	0	0	0	0	0	0	0	0	0	0	0	0	0	0	0	0	0	0	0	0	0	0	0	0	0	0	0	0
0	0	0	0	0	0	0	0	0	0	0	0	0	0	0	0	0	0	0	0	0	0	0	0	0	0	0	0	0	0	0
0	0	0	0	0	0	0	0	0	0	0	0	0	0	0	0	0	0	0	0	0	0	0	0	0	0	0	0	0	0	0
0	0	0	0	0	0	0	0	0	0	0	0	0	0	0	0	0	0	0	0	0	0	0	0	0	0	0	0	0	0	0
0	0	0	0	0	0	0	0	0	0	0	0	0	0	0	0	0	0	0	0	0	0	0	0	0	0	0	0	0	0	0
0	0	0	0	0	0	0	0	0	0	0	0	0	0	0	0	0	0	0	0	0	0	0	0	0	0	0	0	0	0	0
0	0	0	0	0	0	0	0	0	0	0	0	0	0	0	0	0	0	0	0	0	0	0	0	0	0	0	0	0	0	0
0	0	0	0	0	0	0	0	0	0	0	0	0	0	0	0	0	0	0	0	0	0	0	0	0	0	0	0	0	0	0
0	0	0	0	0	0	0	0	0	0	0	0	0	0	0	0	0	0	0	0	0	0	0	0	0	0	0	0	0	0	0
0	0	0	0	0	0	0	0	0	0	0	0	0	0	0	0	0	0	0	0	0	0	0	0	0	0	0	0	0	0	0
0	0	0	0	0	0	0	0	0	0	0	0	0	0	0	0	0	0	0	0	0	0	0	0	0	0	0	0	0	0	0
0	0	0	0	0	0	0	0	0	0	0	0	0	0	0	0	0	0	0	0	0	0	0	0	0	0	0	0	0	0	0
0	0	0	0	0	0	0	0	0	0	0	0	0	0	0	0	0	0	0	0	0	0	0	0	0	0	0	0	0	0	0
0	0	0	0	0	0	0	0	0	0	0	0	0	0	0	0	0	0	0	0	0	0	0	0	0	0	0	0	0	0	0
0	0	0	0	0	0	0	0	0	0	0	0	0	0	0	0	0	0	0	0	0	0	0	0	0	0	0	0	0	0	0
0	0	0	0	0	0	0	0	0	0	0	0	0	0	0	0	0	0	0	0	0	0	0	0	0	0	0	0	0	0	0
0	0	0	0	0	0	0	0	0	0	0	0	0	0	0	0	0	0	0	0	0	0	0	0	0	0	0	0	0	0	0
0	0	0	0	0	0	0	0	0	0	0	0	0	0	0	0	0	0	0	0	0	0	0	0	0	0	0	0	0	0	0
0	0	0	0	0	0	0	0	0	0	0	0	0	0	0	0	0	0	0	0	0	0	0	0	0	0	0	0	0	0	0
0	0	0	0	0	0	0	0	0	0	0	0	0	0	0	0	0	0	0	0	0	0	0	0	0	0	0	0	0	0	0
0	0	0	0	0	0	0	0	0	0	0	0	0	0	0	0	0	0	0	0	0	0	0	0	0	0	0	0	0	0	0
0	0	0	0	0	0	0	0	0	0	0	0	0	0	0	0	0	0	0	0	0	0	0	0	0	0	0	0	0	0	0
0	0	0	0	0	0	0	0	0	0	0	0	0	0	0	0	0	0	0	0	0	0	0	0	0	0	0	0	0	0	0
0	0	0	0	0	0	0	0	0	0	0	0	0	0	0	0	0	0	0	0	0	0	0	0	0	0	0	0	0	0	0
0	0	0	0	0	0	0	0	0	0	0	0	0	0	0	0	0	0	0	0	0	0	0	0	0	0	0	0	0	0	0
0	0	0	0	0	0	0	0	0	0	0	0	0	0	0	0	0	0	0	0	0	0	0	0	0	0	0	0	0	0	0
0	0	0	0	0	0	0	0	0	0	0	0	0	0	0	0	0	0	0	0	0	0	0	0	0	0	0	0	0	0	0
0	0	0	0	0	0	0	0	0	0	0	0	0	0	0	0	0	0	0	0	0	0	0	0	0	0	0	0	0	0	0
0	0	0	0	0	0	0	0	0	0	0	0	0	0	0	0	0	0	0	0	0	0	0	0	0	0	0	0	0	0	0
0	0	0	0	0	0	0	0	0	0	0	0	0	0	0	0	0	0	0	0	0	0	0	0	0	0	0	0	0	0	0
0	0	0	0	0	0	0	0	0	0	0	0	0	0	0	0	0	0	0	0	0	0	0	0	0	0	0	0	0	0	0
0	0	0	0	0	0	0	0	0	0	0	0	0	0	0	0	0	0	0	0	0	0	0	0	0	0	0	0	0	0	0
0	0	0	0	0	0	0	0	0	0	0	0	0	0	0	0	0	0	0	0	0	0	0	0	0	0	0	0	0	0	0
0	0	0	0	0	0	0	0	0	0	0	0	0	0	0	0	0	0	0	0	0	0	0	0	0	0	0	0	0	0	0
0	0	0	0	0	0	0	0	0	0	0	0	0	0	0	0	0	0	0	0	0	0	0	0	0	0	0	0	0	0	0
0	0	0	0	0	0	0	0	0	0	0	0	0	0	0	0	0	0	0	0	0	0	0	0	0	0	0	0	0	0	0
0	0	0	0	0	0	0	0	0	0	0	0	0	0	0	0	0	0	0	0	0	0	0	0	0	0	0	0	0	0	0
0	0	0	0	0	0	0	0	0	0	0	0	0	0	0	0	0	0	0	0	0	0	0	0	0	0	0	0	0	0	0
0	0	0	0	0	0	0	0	0	0	0	0	0	0	0	0	0	0	0	0	0	0	0	0	0	0	0	0	0	0	0
0	0	0	0	0	0	0	0	0	0	0	0	0	0	0	0	0	0	0	0	0	0	0	0	0	0	0	0	0	0	0
0	0	0	0	0	0	0	0	0	0	0	0	0	0	0	0	0	0	0	0	0	0	0	0	0	0	0	0	0	0	0
0	0	0	0	0	0	0	0	0	0	0	0	0	0	0	0	0	0	0	0	0	0	0	0	0	0	0	0	0	0	0
0	0	0	0	0	0	0	0	0	0	0	0	0	0	0	0	0	0	0	0	0	0	0	0	0	0	0	0	0	0	0
0	0	0	0	0	0	0	0	0	0	0	0	0	0	0	0	0	0	0	0	0	0	0	0	0	0	0	0	0	0	0
0	0	0	0	0	0	0	0	0	0	0	0	0	0	0	0	0	0	0	0	0	0	0	0	0	0	0	0	0	0	0
0	0	0	0	0	0	0	0	0	0	0	0	0	0	0	0	0	0	0	0	0	0	0	0	0	0	0	0	0	0	0
0	0	0	0	0	0	0	0	0	0	0	0	0	0	0	0	0	0	0	0	0	0	0	0	0	0	0	0	0	0	0
0	0	0	0	0	0	0	0	0	0	0	0	0	0	0	0	0	0	0	0	0	0	0	0	0	0	0	0	0	0	0
0	0	0	0	0	0	0	0	0	0	0	0	0	0	0	0	0	0	0	0	0	0	0	0	0	0	0	0	0	0	0
0	0	0	0	0	0	0	0	0	0	0	0	0	0	0	0	0	0	0	0	0	0	0	0	0	0	0	0	0	0	0
0	0	0	0	0	0	0	0	0	0	0	0	0	0	0	0	0	0	0	0	0	0	0	0	0	0	0	0	0	0	0
0	0	0	0	0	0	0	0	0	0	0	0	0	0	0	0	0	0	0	0	0	0	0	0	0	0	0	0	0	0	0
0	0	0	0	0	0	0	0	0	0	0	0	0	0	0	0	0	0	0	0	0	0	0	0	0	0	0	0	0	0	0
0	0	0	0	0	0	0	0	0	0	0	0	0	0	0	0	0	0	0	0	0	0	0	0	0	0	0	0	0	0	0
0	0	0	0	0	0	0	0	0	0	0	0	0	0	0	0	0	0	0	0	0	0	0	0	0	0	0	0	0	0	0
0	0	0	0	0	0	0	0	0	0	0	0	0	0	0	0	0	0	0	0	0	0	0	0	0	0	0	0	0	0	0
0	0	0	0	0	0	0	0	0	0	0	0	0	0	0	0	0	0	0	0	0	0	0	0	0	0	0	0	0	0	0
0	0	0	0	0	0	0	0	0	0	0	0	0	0	0	0	0	0	0	0	0	0	0	0	0	0	0	0	0	0	0
0	0	0	0	0	0	0	0	0	0	0	0	0	0	0	0	0	0	0	0	0	0	0	0	0	0	0	0	0	0	0
0	0	0	0	0	0	0	0	0	0	0	0	0	0	0	0	0	0	0	0	0	0	0	0	0	0	0	0	0	0	0
0	0	0	0	0	0	0	0	0	0	0	0	0	0	0	0	0	0	0	0	0	0	0	0	0	0	0	0	0	0	0
0	0	0	0	0	0	0	0	0	0	0	0	0	0	0	0	0	0	0	0	0	0	0	0	0	0	0	0	0	0	0
0	0	0	0	0	0	0	0	0	0	0	0	0	0	0	0	0	0	0	0	0	0	0	0	0	0	0	0	0	0	0
0	0	0	0	0	0	0	0	0	0	0	0	0	0	0	0	0	0	0	0	0	0	0	0	0	0	0	0	0	0	0
0	0	0	0	0	0	0	0	0	0	0	0	0	0	0	0	0	0	0	0	0	0	0	0	0	0	0	0	0	0	0
0	0	0	0	0	0	0	0	0	0	0	0	0	0	0	0	0	0	0	0	0	0	0	0	0	0	0	0	0	0	0
0	0	0	0	0	0	0	0	0	0	0	0	0	0	0	0	0	0	0	0	0	0	0	0	0	0	0	0	0	0	0
0	0	0	0	0	0	0	0	0	0	0	0	0	0	0	0	0	0	0	0	0	0	0	0	0	0	0	0	0	0	0
0	0	0	0	0	0	0	0	0	0	0	0	0	0	0	0	0	0	0	0	0	0	0	0	0	0	0	0	0	0	0
0	0	0	0	0	0	0	0	0	0	0	0	0	0	0	0	0	0	0	0	0	0	0	0	0	0	0	0	0	0	0
0	0	0	0	0	0	0	0	0	0	0	0	0	0	0	0	0	0	0	0	0	0	0	0	0	0	0	0	0	0	0
0	0	0	0	0	0	0	0	0	0	0	0	0	0	0	0	0	0	0	0	0	0	0	0	0	0	0	0	0	0	0
0	0	0	0	0	0	0	0	0	0	0	0	0	0	0	0	0	0	0	0	0	0	0	0	0	0	0	0	0	0	0
0	0	0	0	0	0	0	0	0	0	0	0	0	0	0	0	0	0	0	0	0	0	0	0	0	0	0	0	0	0	0
0	0	0	0	0	0	0	0	0	0	0	0	0	0	0	0	0	0	0	0	0	0	0	0	0	0	0	0	0	0	0
0	0	0	0	0	0	0	0	0	0	0	0	0	0	0	0	0	0	0	0	0	0	0	0	0	0	0	0	0	0	0
0	0	0	0	0	0	0	0	0	0	0	0	0	0	0	0	0	0	0	0	0	0	0	0	0	0	0	0	0	0	0
0	0	0	0	0	0	0	0	0	0	0	0	0	0	0	0	0	0	0	0	0	0	0	0	0	0	0	0	0	0	0
0	0	0	0	0	0	0	0	0	0	0	0	0	0	0	0	0	0	0	0	0	0	0	0	0	0	0	0	0	0	0
0	0	0	0	0	0	0	0	0	0	0	0	0	0	0	0	0	0	0	0	0	0	0	0	0	0	0	0	0	0	0
0	0	0	0	0	0	0	0	0	0	0	0	0	0	0	0	0	0	0	0	0	0	0	0	0	0	0	0	0	0	0
0	0	0	0	0	0	0	0	0	0	0	0	0	0	0	0	0	0	0	0	0	0	0	0	0	0	0	0	0	0	0
0	0	0	0	0	0	0	0	0	0	0	0	0	0	0	0	0	0	0	0	0	0	0	0	0	0	0	0	0	0	0
0	0	0	0	0	0	0	0	0	0	0	0	0	0	0	0	0	0	0	0	0	0	0	0	0	0	0	0	0	0	0
0	0	0	0	0	0	0	0	0	0	0	0	0	0	0	0	0	0	0	0	0	0	0	0	0	0	0	0	0	0	0
0	0	0	0	0	0	0	0	0	0	0	0	0	0	0	0	0	0	0	0	0	0	0	0	0	0	0	0	0	0	0
0	0	0	0	0	0	0	0	0	0	0	0	0	0	0	0	0	0	0	0	0	0	0	0	0	0	0	0	0	0	0
0	0	0	0	0	0	0	0	0	0	0	0	0	0	0	0	0	0	0	0	0	0	0	0	0	0	0	0	0	0	0
0	0	0	0	0	0	0	0	0	0	0	0	0	0	0	0	0	0	0	0	0	0	0	0	0	0	0	0	0	0	0
0	0	0	0	0	0	0	0	0	0	0	0	0	0	0	0	0	0	0	0	0	0	0	0	0	0	0	0	0	0	0
0	0	0	0	0	0	0	0	0	0	0	0	0	0	0	0	0	0	0	0	0	0	0	0	0	0	0	0	0	0	0
0	0	0	0	0	0	0	0	0	0	0	0	0	0	0	0	0	0	0	0	0	0	0	0	0	0	0	0	0	0	0
0	0	0	0	0	0	0	0	0	0	0	0	0	0	0	0	0	0	0	0	0	0	0	0	0	0	0	0	0	0	0
0	0	0	0	0	0	0	0	0	0	0	0	0	0	0	0	0	0	0	0	0	0	0	0	0	0	0	0	0	0	0
0	0	0	0	0	0	0	0	0	0	0	0	0	0	0	0	0	0	0	0	0	0	0	0	0	0	0	0	0	0	0
0	0	0	0	0	0	0	0	0	0	0	0	0	0	0	0	0	0	0	0	0	0	0	0	0	0	0	0	0	0	0
0	0	0	0	0	0	0	0	0	0	0	0	0	0	0	0	0	0	0	0	0	0	0	0	0	0	0	0	0	0	0
0	0	0	0	0	0	0	0	0	0	0	0	0	0	0	0	0	0	0	0	0	0	0	0	0	0	0	0	0	0	0
0	0	0	0	0	0	0	0	0	0	0	0	0	0	0	0	0	0	0	0	0	0	0	0	0	0	0	0	0	0	0
0	0	0	0	0	0	0	0	0	0	0	0	0	0	0	0	0	0	0	0	0	0	0	0	0	0	0	0	0	0	0
0	0	0	0	0	0	0	0	0	0	0	0	0	0	0	0	0	0	0	0	0	0	0	0	0	0	0	0	0	0	0
0	0	0	0	0	0	0	0	0	0	0	0	0	0	0	0	0	0	0	0	0	0	0	0	0	0	0	0	0	0	0
0	0	0	0	0	0	0	0	0	0	0	0	0	0	0	0	0	0	0	0	0	0	0	0	0	0	0	0	0	0	0
0	0	0	0	0	0	0	0	0	0	0	0	0	0	0	0	0	0	0	0	0	0	0	0	0	0	0	0	0	0	0
0	0	0	0	0	0	0	0	0	0	0	0	0	0	0	0	0	0	0	0	0	0	0	0	0	0	0	0	0	0	0
0	0	0	0	0	0	0	0	0	0	0	0	0	0	0	0	0	0	0	0	0	0	0	0	0	0	0	0	0	0	0
0	0	0	0	0	0	0	0	0	0	0	0	0	0	0	0	0	0	0	0	0	0	0	0	0	0	0	0	0	0	0
0	0	0	0	0	0	0	0	0	0	0	0	0	0	0	0	0	0	0	0	0	0	0	0	0	0	0	0	0	0	0
0	0	0	0	0	0	0	0	0	0	0	0	0	0	0	0	0	0	0	0	0	0	0	0	0	0	0	0	0	0	0
0	0	0	0	0	0	0	0	0	0	0	0	0	0	0	0	0	0	0	0	0	0	0	0	0	0	0	0	0	0	0
0	0	0	0	0	0	0	0	0	0	0	0	0	0	0	0	0	0	0	0	0	0	0	0	0	0	0	0	0	0	0
0	0	0	0	0	0	0	0	0	0	0	0	0	0	0	0	0	0	0	0	0	0	0	0	0	0	0	0	0	0	0
0	0	0	0	0	0	0	0	0	0	0	0	0	0	0	0	0	0	0	0	0	0	0	0	0	0	0	0	0	0	0
0	0	0	0	0	0	0	0	0	0	0	0	0	0	0	0	0	0	0	0	0	0	0	0	0	0	0	0	0	0	0
0	0	0	0	0	0	0	0	0	0	0	0	0	0	0	0	0	0	0	0	0	0	0	0	0	0	0	0	0	0	0
0	0	0	0	0	0	0	0	0	0	0	0	0	0	0	0	0	0	0	0	0	0	0	0	0	0	0	0	0	0	0
0	0	0	0	0	0	0	0	0	0	0	0	0	0	0	0	0	0	0	0	0	0	0	0	0	0	0	0	0	0	0
0	0	0	0	0	0	0	0	0	0	0	0	0	0	0	0	0	0	0	0	0	0	0	0	0	0	0	0	0	0	0
0	0	0	0	0	0	0	0	0	0	0	0	0	0	0	0	0	0	0	0	0	0	0	0	0	0	0	0	0	0	0
0	0	0	0	0	0	0	0	0	0	0	0	0	0	0	0	0	0	0	0	0	0	0	0	0	0	0	0	0	0	0
0	0	0	0	0	0	0	0	0	0	0	0	0	0	0	0	0	0	0	0	0	0	0	0	0	0	0	0	0	0	0
0	0	0	0	0	0	0	0	0	0	0	0	0	0	0	0	0	0	0	0	0	0	0	0	0	0	0	0	0	0	0
0	0	0	0	0	0	0	0	0	0	0	0	0	0	0	0	0	0	0	0	0	0	0	0	0	0	0	0	0	0	0
0	0	0	0	0	0	0	0	0	0	0	0	0	0	0	0	0	0	0	0	0	0	0	0	0	0	0	0	0	0	0
0	0	0	0	0	0	0	0	0	0	0	0	0	0	0	0	0	0	0	0	0	0	0	0	0	0	0	0	0	0	0
0	0	0	0	0	0	0	0	0	0	0	0	0	0	0	0	0	0	0	0	0	0	0	0	0	0	0	0	0	0	0
0	0	0	0	0	0	0	0	0	0	0	0	0	0	0	0	0	0	0	0	0	0	0	0	0	0	0	0	0	0	0
0	0	0	0	0	0	0	0	0	0	0	0	0	0	0	0	0	0	0	0	0	0	0	0	0	0	0	0	0	0	0
0	0	0	0	0	0	0	0	0	0	0	0	0	0	0	0	0	0	0	0	0	0	0	0	0	0	0	0	0	0	0
0	0	0	0	0	0	0	0	0	0	0	0	0	0	0	0	0	0	0	0	0	0	0	0	0	0	0	0	0	0	0
0	0	0	0	0	0	0	0	0	0	0	0	0	0	0	0	0	0	0	0	0	0	0	0	0	0	0	0	0	0	0
0	0	0	0	0	0	0	0	0	0	0	0	0	0	0	0	0	0	0	0	0	0	0	0	0	0	0	0	0	0	0
0	0	0	0	0	0	0	0	0	0	0	0	0	0	0	0	0	0	0	0	0	0	0	0	0	0	0	0	0	0	0
0	0	0	0	0	0	0	0	0	0	0	0	0	0	0	0	0	0	0	0	0	0	0	0	0	0	0	0	0	0	0
0	0	0	0	0	0	0	0	0	0	0	0	0	0	0	0	0	0	0	0	0	0	0	0	0	0	0	0	0	0	0
0	0	0	0	0	0	0	0	0	0	0	0	0	0	0	0	0	0	0	0	0	0	0	0	0	0	0	0	0	0	0
0	0	0	0	0	0	0	0	0	0	0	0	0	0	0	0	0	0	0	0	0	0	0	0	0	0	0	0	0	0	0
0	0	0	0	0	0	0	0	0	0	0	0	0	0	0	0	0	0	0	0	0	0	0	0	0	0	0	0	0	0	0
0	0	0	0	0	0	0	0	0	0	0	0	0	0	0	0	0	0	0	0	0	0	0	0	0	0	0	0	0	0	0
0	0	0	0	0	0	0	0	0	0	0	0	0	0	0	0	0	0	0	0	0	0	0	0	0	0	0	0	0	0	0
0	0	0	0	0	0	0	0	0	0	0	0	0	0	0	0	0	0	0	0	0	0	0	0	0	0	0	0	0	0	0
0	0	0	0	0	0	0	0	0	0	0	0	0	0	0	0	0	0	0	0	0	0	0	0	0	0	0	0	0	0	0
0	0	0	0	0	0	0	0	0	0	0	0	0	0	0	0	0	0	0	0	0	0	0	0	0	0	0	0	0	0	0
0	0	0	0	0	0	0	0	0	0	0	0	0	0	0	0	0	0	0	0	0	0	0	0	0	0	0	0	0	0	0
0	0	0	0	0	0	0	0	0	0	0	0	0	0	0	0	0	0	0	0	0	0	0	0	0	0	0	0	0	0	0
0	0	0	0	0	0	0	0	0	0	0	0	0	0	0	0	0	0	0	0	0	0	0	0	0	0	0	0	0	0	0
0	0	0	0	0	0	0	0	0	0	0	0	0	0	0	0	0	0	0	0	0	0	0	0	0	0	0	0	0	0	0
0	0	0	0	0	0	0	0	0	0	0	0	0	0	0	0	0	0	0	0	0	0	0	0	0	0	0	0	0	0	0
0	0	0	0	0	0	0	0	0	0	0	0	0	0	0	0	0	0	0	0	0	0	0	0	0	0	0	0	0	0	0
0	0	0	0	0	0	0	0	0	0	0	0	0	0	0	0	0	0	0	0	0	0	0	0	0	0	0	0	0	0	0
0	0	0	0	0	0	0	0	0	0	0	0	0	0	0	0	0	0	0	0	0	0	0	0	0	0	0	0	0	0	0
0	0	0	0	0	0	0	0	0	0	0	0	0	0	0	0	0	0	0	0	0	0	0	0	0	0	0	0	0	0	0
0	0	0	0	0	0	0	0	0	0	0	0	0	0	0	0	0	0	0	0	0	0	0	0	0	0	0	0	0	0	0
0	0	0	0	0	0	0	0	0	0	0	0	0	0	0	0	0	0	0	0	0	0	0	0	0	0	0	0	0	0	0
0	0	0	0	0	0	0	0	0	0	0	0	0	0	0	0	0	0	0	0	0	0	0	0	0	0	0	0	0	0	0
0	0	0	0	0	0	0	0	0	0	0	0	0	0	0	0	0	0	0	0	0	0	0	0	0	0	0	0	0	0	0
0	0	0	0	0	0	0	0	0	0	0	0	0	0	0	0	0	0	0	0	0	0	0	0	0	0	0	0	0	0	0
0	0	0	0	0	0	0	0	0	0	0	0	0	0	0	0	0	0	0	0	0	0	0	0	0	0	0	0	0	0	0
0	0	0	0	0	0	0	0	0	0	0	0	0	0	0	0	0	0	0	0	0	0	0	0	0	0	0	0	0	0	0
0	0	0	0	0	0	0	0	0	0	0	0	0	0	0	0	0	0	0	0	0	0	0	0	0	0	0	0	0	0	0
0	0	0	0	0	0	0	0	0	0	0	0	0	0	0	0	0	0	0	0	0	0	0	0	0	0	0	0	0	0	0
0	0	0	0	0	0	0	0	0	0	0	0	0	0	0	0	0	0	0	0	0	0	0	0	0	0	0	0	0	0	0
0	0	0	0	0	0	0	0	0	0	0	0	0	0	0	0	0	0	0	0	0	0	0	0	0	0	0	0	0	0	0
0	0	0	0	0	0	0	0	0	0	0	0	0	0	0	0	0	0	0	0	0	0	0	0	0	0	0	0	0	0	0
0	0	0	0	0	0	0	0	0	0	0	0	0	0	0	0	0	0	0	0	0	0	0	0	0	0	0	0	0	0	0
0	0	0	0	0	0	0	0	0	0	0	0	0	0	0	0	0	0	0	0	0	0	0	0	0	0	0	0	0	0	0
0	0	0	0	0	0	0	0	0	0	0	0	0	0	0	0	0	0	0	0	0	0	0	0	0	0	0	0	0	0	0
0	0	0	0	0	0	0	0	0	0	0	0	0	0	0	0	0	0	0	0	0	0	0	0	0	0	0	0	0	0	0
0	0	0	0	0	0	0	0	0	0	0	0	0	0	0	0	0	0	0	0	0	0	0	0	0	0	0	0	0	0	0
0	0	0	0	0	0	0	0	0	0	0	0	0	0	0	0	0	0	0	0	0	0	0	0	0	0	0	0	0	0	0
0	0	0	0	0	0	0	0	0	0	0	0	0	0	0	0	0	0	0	0	0	0	0	0	0	0	0	0	0	0	0
0	0	0	0	0	0	0	0	0	0	0	0	0	0	0	0	0	0	0	0	0	0	0	0	0	0	0	0	0	0	0
0	0	0	0	0	0	0	0	0	0	0	0	0	0	0	0	0	0	0	0	0	0	0	0	0	0	0	0	0	0	0
0	0	0	0	0	0	0	0	0	0	0	0	0	0	0	0	0	0	0	0	0	0	0	0	0	0	0	0	0	0	0
0	0	0	0	0	0	0	0	0	0	0	0	0	0	0	0	0	0	0	0	0	0	0	0	0	0	0	0	0	0	0
0	0	0	0	0	0	0	0	0	0	0	0	0	0	0	0	0	0	0	0	0	0	0	0	0	0	0	0	0	0	0
0	0	0	0	0	0	0	0	0	0	0	0	0	0	0	0	0	0	0	0	0	0	0	0	0	0	0	0	0	0	0
0	0	0	0	0	0	0	0	0	0	0	0	0	0	0	0	0	0	0	0	0	0	0	0	0	0	0	0	0	0	0
0	0	0	0	0	0	0	0	0	0	0	0	0	0	0	0	0	0	0	0	0	0	0	0	0	0	0	0	0	0	0
0	0	0	0	0	0	0	0	0	0	0	0	0	0	0	0	0	0	0	0	0	0	0	0	0	0	0	0	0	0	0
0	0	0	0	0	0	0	0	0	0	0	0	0	0	0	0	0	0	0	0	0	0	0	0	0	0	0	0	0	0	0
0	0	0	0	0	0	0	0	0	0	0	0	0	0	0	0	0	0	0	0	0	0	0	0	0	0	0	0	0	0	0
0	0	0	0	0	0	0	0	0	0	0	0	0	0	0	0	0	0	0	0	0	0	0	0	0	0	0	0	0	0	0
0	0	0	0	0	0	0	0	0	0	0	0	0	0	0	0	0	0	0	0	0	0	0	0	0	0	0	0	0	0	0
0	0	0	0	0	0	0	0	0	0	0	0	0	0	0	0	0	0	0	0	0	0	0	0	0	0	0	0	0	0	0
0	0	0	0	0	0	0	0	0	0	0	0	0	0	0	0	0	0	0	0	0	0	0	0	0	0	0	0	0	0	0
0	0	0	0	0	0	0	0	0	0	0	0	0	0	0	0	0	0	0	0	0	0	0	0	0	0	0	0	0	0	0
0	0	0	0	0	0	0	0	0	0	0	0	0	0	0	0	0	0	0	0	0	0	0	0	0	0	0	0	0	0	0
0	0	0	0	0	0	0	0	0	0	0	0	0	0	0	0	0	0	0	0	0	0	0	0	0	0	0	0	0	0	0
0	0	0	0	0	0	0	0	0	0	0	0	0	0	0	0	0	0	0	0	0	0	0	0	0	0	0	0	0	0	0
0	0	0	0	0	0	0	0	0	0	0	0	0	0	0	0	0	0	0	0	0	0	0	0	0	0	0	0	0	0	0
0	0	0	0	0	0	0	0	0	0	0	0	0	0	0	0	0	0	0	0	0	0	0	0	0	0	0	0	0	0	0
0	0	0	0	0	0	0	0	0	0	0	0	0	0	0	0	0	0	0	0	0	0	0	0	0	0	0	0	0	0	0
0	0	0	0	0	0	0	0	0	0	0	0	0	0	0	0	0	0	0	0	0	0	0	0	0	0	0	0	0	0	0
0	0	0	0	0	0	0	0	0	0	0	0	0	0	0	0	0	0	0	0	0	0	0	0	0	0	0	0	0	0	0
0	0	0	0	0	0	0	0	0	0	0	0	0	0	0	0	0	0	0	0	0	0	0	0	0	0	0	0	0	0	0
0	0	0	0	0	0	0	0	0	0	0	0	0	0	0	0	0	0	0	0	0	0	0	0	0	0	0	0	0	0	0
0	0	0	0	0	0	0	0	0	0	0	0	0	0	0	0	0	0	0	0	0	0	0	0	0	0	0	0	0	0	0
0	0	0	0	0	0	0	0	0	0	0	0	0	0	0	0	0	0	0	0	0	0	0	0	0	0	0	0	0	0	0
0	0	0	0	0	0	0	0	0	0	0	0	0	0	0	0	0	0	0	0	0	0	0	0	0	0	0	0	0	0	0
0	0	0	0	0	0	0	0	0	0	0	0	0	0	0	0	0	0	0	0	0	0	0	0	0	0	0	0	0	0	0
0	0	0	0	0	0	0	0	0	0	0	0	0	0	0	0	0	0	0	0	0	0	0	0	0	0	0	0	0	0	0
0	0	0	0	0	0	0	0	0	0	0	0	0	0	0	0	0	0	0	0	0	0	0	0	0	0	0	0	0	0	0
0	0	0	0	0	0	0	0	0	0	0	0	0	0	0	0	0	0	0	0	0	0	0	0	0	0	0	0	0	0	0
0	0	0	0	0	0	0	0	0	0	0	0	0	0	0	0	0	0	0	0	0	0	0	0	0	0	0	0	0	0	0
0	0	0	0	0	0	0	0	0	0	0	0	0	0	0	0	0	0	0	0	0	0	0	0	0	0	0	0	0	0	0
0	0	0	0	0	0	0	0	0	0	0	0	0	0	0	0	0	0	0	0	0	0	0	0	0	0	0	0	0	0	0
0	0	0	0	0	0	0	0	0	0	0	0	0	0	0	0	0	0	0	0	0	0	0	0	0	0	0	0	0	0	0
0	0	0	0	0	0	0	0	0	0	0	0	0	0	0	0	0	0	0	0	0	0	0	0	0	0	0	0	0	0	0
0	0	0	0	0	0	0	0	0	0	0	0	0	0	0	0	0	0	0	0	0	0	0	0	0	0	0	0	0	0	0
0	0	0	0	0	0	0	0	0	0	0	0	0	0	0	0	0	0	0	0	0	0	0	0	0	0	0	0	0	0	0
0	0	0	0	0	0	0	0	0	0	0	0	0	0	0	0	0	0	0	0	0	0	0	0	0	0	0	0	0	0	0
0	0	0	0	0	0	0	0	0	0	0	0	0	0	0	0	0	0	0	0	0	0	0	0	0	0	0	0	0	0	0
0	0	0	0	0	0	0	0	0	0	0	0	0	0	0	0	0	0	0	0	0	0	0	0	0	0	0	0	0	0	0
0	0	0	0	0	0	0	0	0	0	0	0	0	0	0	0	0	0	0	0	0	0	0	0	0	0	0	0	0	0	0
0	0	0	0	0	0	0	0	0	0	0	0	0	0	0	0	0	0	0	0	0	0	0	0	0	0	0	0	0	0	0
0	0	0	0	0	0	0	0	0	0	0	0	0	0	0	0	0	0	0	0	0	0	0	0	0	0	0	0	0	0	0
0	0	0	0	0	0	0	0	0	0	0	0	0	0	0	0	0	0	0	0	0	0	0	0	0	0	0	0	0	0	0
0	0	0	0	0	0	0	0	0	0	0	0	0	0	0	0	0	0	0	0	0	0	0	0	0	0	0	0	0	0	0
0	0	0	0	0	0	0	0	0	0	0	0	0	0	0	0	0	0	0	0	0	0	0	0	0	0	0	0	0	0	0
0	0	0	0	0	0	0	0	0	0	0	0	0	0	0	0	0	0	0	0	0	0	0	0	0	0	0	0	0	0	0
0	0	0	0	0	0	0	0	0	0	0	0	0	0	0	0	0	0	0	0	0	0	0	0	0	0	0	0	0	0	0
0	0	0	0	0	0	0	0	0	0	0	0	0	0	0	0	0	0	0	0	0	0	0	0	0	0	0	0	0	0	0
0	0	0	0	0	0	0	0	0	0	0	0	0	0	0	0	0	0	0	0	0	0	0	0	0	0	0	0	0	0	0
0	0	0	0	0	0	0	0	0	0	0	0	0	0	0	0	0	0	0	0	0	0	0	0	0	0	0	0	0	0	0
0	0	0	0	0	0	0	0	0	0	0	0	0	0	0	0	0	0	0	0	0	0	0	0	0	0	0	0	0	0	0
0	0	0	0	0	0	0	0	0	0	0	0	0	0	0	0	0	0	0	0	0	0	0	0	0	0	0	0	0	0	0
0	0	0	0	0	0	0	0	0	0	0	0	0	0	0	0	0	0	0	0	0	0	0	0	0	0	0	0	0	0	0
0	0	0	0	0	0	0	0	0	0	0	0	0	0	0	0	0	0	0	0	0	0	0	0	0	0	0	0	0	0	0
0	0	0	0	0	0	0	0	0	0	0	0	0	0	0	0	0	0	0	0	0	0	0	0	0	0	0	0	0	0	0
0	0	0	0	0	0	0	0	0	0	0	0	0	0	0	0	0	0	0	0	0	0	0	0	0	0	0	0	0	0	0
0	0	0	0	0	0	0	0	0	0	0	0	0	0	0	0	0	0	0	0	0	0	0	0	0	0	0	0	0	0	0
0	0	0	0	0	0	0	0	0	0	0	0	0	0	0	0	0	0	0	0	0	0	0	0	0	0	0	0	0	0	0
0	0	0	0	0	0	0	0	0	0	0	0	0	0	0	0	0	0	0	0	0	0	0	0	0	0	0	0	0	0	0
0	0	0	0	0	0	0	0	0	0	0	0	0	0	0	0	0	0	0	0	0	0	0	0	0	0	0	0	0	0	0
0	0	0	0	0	0	0	0	0	0	0	0	0	0	0	0	0	0	0	0	0	0	0	0	0	0	0	0	0	0	0
0	0	0	0	0	0	0	0	0	0	0	0	0	0	0	0	0	0	0	0	0	0	0	0	0	0	0	0	0	0	0
0	0	0	0	0	0	0	0	0	0	0	0	0	0	0	0	0	0	0	0	0	0	0	0	0	0	0	0	0	0	0
0	0	0	0	0	0	0	0	0	0	0	0	0	0	0	0	0	0	0	0	0	0	0	0	0	0	0	0	0	0	0
0	0	0	0	0	0	0	0	0	0	0	0	0	0	0	0	0	0	0	0	0	0	0	0	0	0	0	0	0	0	0
0	0	0	0	0	0	0	0	0	0	0	0	0	0	0	0	0	0	0	0	0	0	0	0	0	0	0	0	0	0	0
0	0	0	0	0	0	0	0	0	0	0	0	0	0	0	0	0	0	0	0	0	0	0	0	0	0	0	0	0	0	0
0	0	0	0	0	0	0	0	0	0	0	0	0	0	0	0	0	0	0	0	0	0	0	0	0	0	0	0	0	0	0
0	0	0	0	0	0	0	0	0	0	0	0	0	0	0	0	0	0	0	0	0	0	0	0	0	0	0	0	0	0	0
0	0	0	0	0	0	0	0	0	0	0	0	0	0	0	0	0	0	0	0	0	0	0	0	0	0	0	0	0	0	0
0	0	0	0	0	0	0	0	0	0	0	0	0	0	0	0	0	0	0	0	0	0	0	0	0	0	0	0	0	0	0
0	0	0	0	0	0	0	0	0	0	0	0	0	0	0	0	0	0	0	0	0	0	0	0	0	0	0	0	0	0	0
0	0	0	0	0	0	0	0	0	0	0	0	0	0	0	0	0	0	0	0	0	0	0	0	0	0	0	0	0	0	0
0	0	0	0	0	0	0	0	0	0	0	0	0	0	0	0	0	0	0	0	0	0	0	0	0	0	0	0	0	0	0
0	0	0	0	0	0	0	0	0	0	0	0	0	0	0	0	0	0	0	0	0	0	0	0	0	0	0	0	0	0	0
0	0	0	0	0	0	0	0	0	0	0	0	0	0	0	0	0	0	0	0	0	0	0	0	0	0	0	0	0	0	0
0	0	0	0	0	0	0	0	0	0	0	0	0	0	0	0	0	0	0	0	0	0	0	0	0	0	0	0	0	0	0
0	0	0	0	0	0	0	0	0	0	0	0	0	0	0	0	0	0	0	0	0	0	0	0	0	0	0	0	0	0	0
0	0	0	0	0	0	0	0	0	0	0	0	0	0	0	0	0	0	0	0	0	0	0	0	0	0	0	0	0	0	0
0	0	0	0	0	0	0	0	0	0	0	0	0	0	0	0	0	0	0	0	0	0	0	0	0	0	0	0	0	0	0
0	0	0	0	0	0	0	0	0	0	0	0	0	0	0	0	0	0	0	0	0	0	0	0	0	0	0	0	0	0	0
0	0	0	0	0	0	0	0	0	0	0	0	0	0	0	0	0	0	0	0	0	0	0	0	0	0	0	0	0	0	0
0	0	0	0	0	0	0	0	0	0	0	0	0	0	0	0	0	0	0	0	0	0	0	0	0	0	0	0	0	0	0
0	0	0	0	0	0	0	0	0	0	0	0	0	0	0	0	0	0	0	0	0	0	0	0	0	0	0	0	0	0	0
0	0	0	0	0	0	0	0	0	0	0	0	0	0	0	0	0	0	0	0	0	0	0	0	0	0	0	0	0	0	0
0	0	0	0	0	0	0	0	0	0	0	0	0	0	0	0	0	0	0	0	0	0	0	0	0	0	0	0	0	0	0
0	0	0	0	0	0	0	0	0	0	0	0	0	0	0	0	0	0	0	0	0	0	0	0	0	0	0	0	0	0	0
0	0	0	0	0	0	0	0	0	0	0	0	0	0	0	0	0	0	0	0	0	0	0	0	0	0	0	0	0	0	0
0	0	0	0	0	0	0	0	0	0	0	0	0	0	0	0	0	0	0	0	0	0	0	0	0	0	0	0	0	0	0
0	0	0	0	0	0	0	0	0	0	0	0	0	0	0	0	0	0	0	0	0	0	0	0	0	0	0	0	0	0	0
0	0	0	0	0	0	0	0	0	0	0	0	0	0	0	0	0	0	0	0	0	0	0	0	0	0	0	0	0	0	0
0	0	0	0	0	0	0	0	0	0	0	0	0	0	0	0	0	0	0	0	0	0	0	0	0	0	0	0	0	0	0
0	0	0	0	0	0	0	0	0	0	0	0	0	0	0	0	0	0	0	0	0	0	0	0	0	0	0	0	0	0	0
0	0	0	0	0	0	0	0	0	0	0	0	0	0	0	0	0	0	0	0	0	0	0	0	0	0	0	0	0	0	0
0	0	0	0	0	0	0	0	0	0	0	0	0	0	0	0	0	0	0	0	0	0	0	0	0	0	0	0	0	0	0
0	0	0	0	0	0	0	0	0	0	0	0	0	0	0	0	0	0	0	0	0	0	0	0	0	0	0	0	0	0	0
0	0	0	0	0	0	0	0	0	0	0	0	0	0	0	0	0	0	0	0	0	0	0	0	0	0	0	0	0	0	0
0	0	0	0	0	0	0	0	0	0	0	0	0	0	0	0	0	0	0	0	0	0	0	0	0	0	0	0	0	0	0
0	0	0	0	0	0	0	0	0	0	0	0	0	0	0	0	0	0	0	0	0	0	0	0	0	0	0	0	0	0	0
0	0	0	0	0	0	0	0	0	0	0	0	0	0	0	0	0	0	0	0	0	0	0	0	0	0	0	0	0	0	0
0	0	0	0	0	0	0	0	0	0	0	0	0	0	0	0	0	0	0	0	0	0	0	0	0	0	0	0	0	0	0
0	0	0	0	0	0	0	0	0	0	0	0	0	0	0	0	0	0	0	0	0	0	0	0	0	0	0	0	0	0	0
0	0	0	0	0	0	0	0	0	0	0	0	0	0	0	0	0	0	0	0	0	0	0	0	0	0	0	0	0	0	0
0	0	0	0	0	0	0	0	0	0	0	0	0	0	0	0	0	0	0	0	0	0	0	0	0	0	0	0	0	0	0
0	0	0	0	0	0	0	0	0	0	0	0	0	0	0	0	0	0	0	0	0	0	0	0	0	0	0	0	0	0	0
0	0	0	0	0	0	0	0	0	0	0	0	0	0	0	0	0	0	0	0	0	0	0	0	0	0	0	0	0	0	0
0	0	0	0	0	0	0	0	0	0	0	0	0	0	0	0	0	0	0	0	0	0	0	0	0	0	0	0	0	0	0
0	0	0	0	0	0	0	0	0	0	0	0	0	0	0	0	0	0	0	0	0	0	0	0	0	0	0	0	0	0	0
0	0	0	0	0	0	0	0	0	0	0	0	0	0	0	0	0	0	0	0	0	0	0	0	0	0	0	0	0	0	0
0	0	0	0	0	0	0	0	0	0	0	0	0	0	0	0	0	0	0	0	0	0	0	0	0	0	0	0	0	0	0
0	0	0	0	0	0	0	0	0	0	0	0	0	0	0	0	0	0	0	0	0	0	0	0	0	0	0	0	0	0	0
0	0	0	0	0	0	0	0	0	0	0	0	0	0	0	0	0	0	0	0	0	0	0	0	0	0	0	0	0	0	0
0	0	0	0	0	0	0	0	0	0	0	0	0	0	0	0	0	0	0	0	0	0	0	0	0	0	0	0	0	0	0
0	0	0	0	0	0	0	0	0	0	0	0	0	0	0	0	0	0	0	0	0	0	0	0	0	0	0	0	0	0	0
0	0	0	0	0	0	0	0	0	0	0	0	0	0	0	0	0	0	0	0	0	0	0	0	0	0	0	0	0	0	0
0	0	0	0	0	0	0	0	0	0	0	0	0	0	0	0	0	0	0	0	0	0	0	0	0	0	0	0	0	0	0
0	0	0	0	0	0	0	0	0	0	0	0	0	0	0	0	0	0	0	0	0	0	0	0	0	0	0	0	0	0	0
0	0	0	0	0	0	0	0	0	0	0	0	0	0	0	0	0	0	0	0	0	0	0	0	0	0	0	0	0	0	0
0	0	0	0	0	0	0	0	0	0	0	0	0	0	0	0	0	0	0	0	0	0	0	0	0	0	0	0	0	0	0
0	0	0	0	0	0	0	0	0	0	0	0	0	0	0	0	0	0	0	0	0	0	0	0	0	0	0	0	0	0	0
0	0	0	0	0	0	0	0	0	0	0	0	0	0	0	0	0	0	0	0	0	0	0	0	0	0	0	0	0	0	0
0	0	0	0	0	0	0	0	0	0	0	0	0	0	0	0	0	0	0	0	0	0	0	0	0	0	0	0	0	0	0
0	0	0	0	0	0	0	0	0	0	0	0	0	0	0	0	0	0	0	0	0	0	0	0	0	0	0	0	0	0	0
0	0	0	0	0	0	0	0	0	0	0	0	0	0	0	0	0	0	0	0	0	0	0	0	0	0	0	0	0	0	0
0	0	0	0	0	0	0	0	0	0	0	0	0	0	0	0	0	0	0	0	0	0	0	0	0	0	0	0	0	0	0
0	0	0	0	0	0	0	0	0	0	0	0	0	0	0	0	0	0	0	0	0	0	0	0	0	0	0	0	0	0	0
0	0	0	0	0	0	0	0	0	0	0	0	0	0	0	0	0	0	0	0	0	0	0	0	0	0	0	0	0	0	0
0	0	0	0	0	0	0	0	0	0	0	0	0	0	0	0	0	0	0	0	0	0	0	0	0	0	0	0	0	0	0
0	0	0	0	0	0	0	0	0	0	0	0	0	0	0	0	0	0	0	0	0	0	0	0	0	0	0	0	0	0	0
0	0	0	0	0	0	0	0	0	0	0	0	0	0	0	0	0	0	0	0	0	0	0	0	0	0	0	0	0	0	0
0	0	0	0	0	0	0	0	0	0	0	0	0	0	0	0	0	0	0	0	0	0	0	0	0	0	0	0	0	0	0
0	0	0	0	0	0	0	0	0	0	0	0	0	0	0	0	0	0	0	0	0	0	0	0	0	0	0	0	0	0	0
0	0	0	0	0	0	0	0	0	0	0	0	0	0	0	0	0	0	0	0	0	0	0	0	0	0	0	0	0	0	0
0	0	0	0	0	0	0	0	0	0	0	0	0	0	0	0	0	0	0	0	0	0	0	0	0	0	0	0	0	0	0
0	0	0	0	0	0	0	0	0	0	0	0	0	0	0	0	0	0	0	0	0	0	0	0	0	0	0	0	0	0	0
0	0	0	0	0	0	0	0	0	0	0	0	0	0	0	0	0	0	0	0	0	0	0	0	0	0	0	0	0	0	0
0	0	0	0	0	0	0	0	0	0	0	0	0	0	0	0	0	0	0	0	0	0	0	0	0	0	0	0	0	0	0
0	0	0	0	0	0	0	0	0	0	0	0	0	0	0	0	0	0	0	0	0	0	0	0	0	0	0	0	0	0	0
0	0	0	0	0	0	0	0	0	0	0	0	0	0	0	0	0	0	0	0	0	0	0	0	0	0	0	0	0	0	0
0	0	0	0	0	0	0	0	0	0	0	0	0	0	0	0	0	0	0	0	0	0	0	0	0	0	0	0	0	0	0
0	0	0	0	0	0	0	0	0	0	0	0	0	0	0	0	0	0	0	0	0	0	0	0	0	0	0	0	0	0	0
0	0	0	0	0	0	0	0	0	0	0	0	0	0	0	0	0	0	0	0	0	0	0	0	0	0	0	0	0	0	0
0	0	0	0	0	0	0	0	0	0	0	0	0	0	0	0	0	0	0	0	0	0	0	0	0	0	0	0	0	0	0
0	0	0	0	0	0	0	0	0	0	0	0	0	0	0	0	0	0	0	0	0	0	0	0	0	0	0	0	0	0	0
0	0	0	0	0	0	0	0	0	0	0	0	0	0	0	0	0	0	0	0	0	0	0	0	0	0	0	0	0	0	0
0	0	0	0	0	0	0	0	0	0	0	0	0	0	0	0	0	0	0	0	0	0	0	0	0	0	0	0	0	0	0
0	0	0	0	0	0	0	0	0	0	0	0	0	0	0	0	0	0	0	0	0	0	0	0	0	0	0	0	0	0	0
0	0	0	0	0	0	0	0	0	0	0	0	0	0	0	0	0	0	0	0	0	0	0	0	0	0	0	0	0	0	0
0	0	0	0	0	0	0	0	0	0	0	0	0	0	0	0	0	0	0	0	0	0	0	0	0	0	0	0	0	0	0
0	0	0	0	0	0	0	0	0	0	0	0	0	0	0	0	0	0	0	0	0	0	0	0	0	0	0	0	0	0	0
0	0	0	0	0	0	0	0	0	0	0	0	0	0	0	0	0	0	0	0	0	0	0	0	0	0	0	0	0	0	0
0	0	0	0	0	0	0	0	0	0	0	0	0	0	0	0	0	0	0	0	0	0	0	0	0	0	0	0	0	0	0
0	0	0	0	0	0	0	0	0	0	0	0	0	0	0	0	0	0	0	0	0	0	0	0	0	0	0	0	0	0	0
0	0	0	0	0	0	0	0	0	0	0	0	0	0	0	0	0	0	0	0	0	0	0	0	0	0	0	0	0	0	0
0	0	0	0	0	0	0	0	0	0	0	0	0	0	0	0	0	0	0	0	0	0	0	0	0	0	0	0	0	0	0
0	0	0	0	0	0	0	0	0	0	0	0	0	0	0	0	0	0	0	0	0	0	0	0	0	0	0	0	0	0	0
0	0	0	0	0	0	0	0	0	0	0	0	0	0	0	0	0	0	0	0	0	0	0	0	0	0	0	0	0	0	0
0	0	0	0	0	0	0	0	0	0	0	0	0	0	0	0	0	0	0	0	0	0	0	0	0	0	0	0	0	0	0
0	0	0	0	0	0	0	0	0	0	0	0	0	0	0	0	0	0	0	0	0	0	0	0	0	0	0	0	0	0	0
0	0	0	0	0	0	0	0	0	0	0	0	0	0	0	0	0	0	0	0	0	0	0	0	0	0	0	0	0	0	0
0	0	0	0	0	0	0	0	0	0	0	0	0	0	0	0	0	0	0	0	0	0	0	0	0	0	0	0	0	0	0
0	0	0	0	0	0	0	0	0	0	0	0	0	0	0	0	0	0	0	0	0	0	0	0	0	0	0	0	0	0	0
0	0	0	0	0	0	0	0	0	0	0	0	0	0	0	0	0	0	0	0	0	0	0	0	0	0	0	0	0	0	0
0	0	0	0	0	0	0	0	0	0	0	0	0	0	0	0	0	0	0	0	0	0	0	0	0	0	0	0	0	0	0
0	0	0	0	0	0	0	0	0	0	0	0	0	0	0	0	0	0	0	0	0	0	0	0	0	0	0	0	0	0	0
0	0	0	0	0	0	0	0	0	0	0	0	0	0	0	0	0	0	0	0	0	0	0	0	0	0	0	0	0	0	0
0	0	0	0	0	0	0	0	0	0	0	0	0	0	0	0	0	0	0	0	0	0	0	0	0	0	0	0	0	0	0
0	0	0	0	0	0	0	0	0	0	0	0	0	0	0	0	0	0	0	0	0	0	0	0	0	0	0	0	0	0	0
0	0	0	0	0	0	0	0	0	0	0	0	0	0	0	0	0	0	0	0	0	0	0	0	0	0	0	0	0	0	0
0	0	0	0	0	0	0	0	0	0	0	0	0	0	0	0	0	0	0	0	0	0	0	0	0	0	0	0	0	0	0
0	0	0	0	0	0	0	0	0	0	0	0	0	0	0	0	0	0	0	0	0	0	0	0	0	0	0	0	0	0	0
0	0	0	0	0	0	0	0	0	0	0	0	0	0	0	0	0	0	0	0	0	0	0	0	0	0	0	0	0	0	0
0	0	0	0	0	0	0	0	0	0	0	0	0	0	0	0	0	0	0	0	0	0	0	0	0	0	0	0	0	0	0
0	0	0	0	0	0	0	0	0	0	0	0	0	0	0	0	0	0	0	0	0	0	0	0	0	0	0	0	0	0	0
0	0	0	0	0	0	0	0	0	0	0	0	0	0	0	0	0	0	0	0	0	0	0	0	0	0	0	0	0	0	0
0	0	0	0	0	0	0	0	0	0	0	0	0	0	0	0	0	0	0	0	0	0	0	0	0	0	0	0	0	0	0
0	0	0	0	0	0	0	0	0	0	0	0	0	0	0	0	0	0	0	0	0	0	0	0	0	0	0	0	0	0	0
0	0	0	0	0	0	0	0	0	0	0	0	0	0	0	0	0	0	0	0	0	0	0	0	0	0	0	0	0	0	0
0	0	0	0	0	0	0	0	0	0	0	0	0	0	0	0	0	0	0	0	0	0	0	0	0	0	0	0	0	0	0
0	0	0	0	0	0	0	0	0	0	0	0	0	0	0	0	0	0	0	0	0	0	0	0	0	0	0	0	0	0	0
0	0	0	0	0	0	0	0	0	0	0	0	0	0	0	0	0	0	0	0	0	0	0	0	0	0	0	0	0	0	0
0	0	0	0	0	0	0	0	0	0	0	0	0	0	0	0	0	0	0	0	0	0	0	0	0	0	0	0	0	0	0
0	0	0	0	0	0	0	0	0	0	0	0	0	0	0	0	0	0	0	0	0	0	0	0	0	0	0	0	0	0	0
0	0	0	0	0	0	0	0	0	0	0	0	0	0	0	0	0	0	0	0	0	0	0	0	0	0	0	0	0	0	0
0	0	0	0	0	0	0	0	0	0	0	0	0	0	0	0	0	0	0	0	0	0	0	0	0	0	0	0	0	0	0
0	0	0	0	0	0	0	0	0	0	0	0	0	0	0	0	0	0	0	0	0	0	0	0	0	0	0	0	0	0	0
0	0	0	0	0	0	0	0	0	0	0	0	0	0	0	0	0	0	0	0	0	0	0	0	0	0	0	0	0	0	0
0	0	0	0	0	0	0	0	0	0	0	0	0	0	0	0	0	0	0	0	0	0	0	0	0	0	0	0	0	0	0
0	0	0	0	0	0	0	0	0	0	0	0	0	0	0	0	0	0	0	0	0	0	0	0	0	0	0	0	0	0	0
0	0	0	0	0	0	0	0	0	0	0	0	0	0	0	0	0	0	0	0	0	0	0	0	0	0	0	0	0	0	0
0	0	0	0	0	0	0	0	0	0	0	0	0	0	0	0	0	0	0	0	0	0	0	0	0	0	0	0	0	0	0
0	0	0	0	0	0	0	0	0	0	0	0	0	0	0	0	0	0	0	0	0	0	0	0	0	0	0	0	0	0	0
0	0	0	0	0	0	0	0	0	0	0	0	0	0	0	0	0	0	0	0	0	0	0	0	0	0	0	0	0	0	0
0	0	0	0	0	0	0	0	0	0	0	0	0	0	0	0	0	0	0	0	0	0	0	0	0	0	0	0	0	0	0
0	0	0	0	0	0	0	0	0	0	0	0	0	0	0	0	0	0	0	0	0	0	0	0	0	0	0	0	0	0	0
0	0	0	0	0	0	0	0	0	0	0	0	0	0	0	0	0	0	0	0	0	0	0	0	0	0	0	0	0	0	0
0	0	0	0	0	0	0	0	0	0	0	0	0	0	0	0	0	0	0	0	0	0	0	0	0	0	0	0	0	0	0
0	0	0	0	0	0	0	0	0	0	0	0	0	0	0	0	0	0	0	0	0	0	0	0	0	0	0	0	0	0	0
0	0	0	0	0	0	0	0	0	0	0	0	0	0	0	0	0	0	0	0	0	0	0	0	0	0	0	0	0	0	0
0	0	0	0	0	0	0	0	0	0	0	0	0	0	0	0	0	0	0	0	0	0	0	0	0	0	0	0	0	0	0
0	0	0	0	0	0	0	0	0	0	0	0	0	0	0	0	0	0	0	0	0	0	0	0	0	0	0	0	0	0	0
0	0	0	0	0	0	0	0	0	0	0	0	0	0	0	0	0	0	0	0	0	0	0	0	0	0	0	0	0	0	0
0	0	0	0	0	0	0	0	0	0	0	0	0	0	0	0	0	0	0	0	0	0	0	0	0	0	0	0	0	0	0
0	0	0	0	0	0	0	0	0	0	0	0	0	0	0	0	0	0	0	0	0	0	0	0	0	0	0	0	0	0	0
0	0	0	0	0	0	0	0	0	0	0	0	0	0	0	0	0	0	0	0	0	0	0	0	0	0	0	0	0	0	0
0	0	0	0	0	0	0	0	0	0	0	0	0	0	0	0	0	0	0	0	0	0	0	0	0	0	0	0	0	0	0
0	0	0	0	0	0	0	0	0	0	0	0	0	0	0	0	0	0	0	0	0	0	0	0	0	0	0	0	0	0	0
0	0	0	0	0	0	0	0	0	0	0	0	0	0	0	0	0	0	0	0	0	0	0	0	0	0	0	0	0	0	0
0	0	0	0	0	0	0	0	0	0	0	0	0	0	0	0	0	0	0	0	0	0	0	0	0	0	0	0	0	0	0
0	0	0	0	0	0	0	0	0	0	0	0	0	0	0	0	0	0	0	0	0	0	0	0	0	0	0	0	0	0	0
0	0	0	0	0	0	0	0	0	0	0	0	0	0	0	0	0	0	0	0	0	0	0	0	0	0	0	0	0	0	0
0	0	0	0	0	0	0	0	0	0	0	0	0	0	0	0	0	0	0	0	0	0	0	0	0	0	0	0	0	0	0
0	0	0	0	0	0	0	0	0	0	0	0	0	0	0	0	0	0	0	0	0	0	0	0	0	0	0	0	0	0	0
0	0	0	0	0	0	0	0	0	0	0	0	0	0	0	0	0	0	0	0	0	0	0	0	0	0	0	0	0	0	0
0	0	0	0	0	0	0	0	0	0	0	0	0	0	0	0	0	0	0	0	0	0	0	0	0	0	0	0	0	0	0
0	0	0	0	0	0	0	0	0	0	0	0	0	0	0	0	0	0	0	0	0	0	0	0	0	0	0	0	0	0	0
0	0	0	0	0	0	0	0	0	0	0	0	0	0	0	0	0	0	0	0	0	0	0	0	0	0	0	0	0	0	0
0	0	0	0	0	0	0	0	0	0	0	0	0	0	0	0	0	0	0	0	0	0	0	0	0	0	0	0	0	0	0
0	0	0	0	0	0	0	0	0	0	0	0	0	0	0	0	0	0	0	0	0	0	0	0	0	0	0	0	0	0	0
0	0	0	0	0	0	0	0	0	0	0	0	0	0	0	0	0	0	0	0	0	0	0	0	0	0	0	0	0	0	0
0	0	0	0	0	0	0	0	0	0	0	0	0	0	0	0	0	0	0	0	0	0	0	0	0	0	0	0	0	0	0
0	0	0	0	0	0	0	0	0	0	0	0	0	0	0	0	0	0	0	0	0	0	0	0	0	0	0	0	0	0	0
0	0	0	0	0	0	0	0	0	0	0	0	0	0	0	0	0	0	0	0	0	0	0	0	0	0	0	0	0	0	0
0	0	0	0	0	0	0	0	0	0	0	0	0	0	0	0	0	0	0	0	0	0	0	0	0	0	0	0	0	0	0
0	0	0	0	0	0	0	0	0	0	0	0	0	0	0	0	0	0	0	0	0	0	0	0	0	0	0	0	0	0	0
0	0	0	0	0	0	0	0	0	0	0	0	0	0	0	0	0	0	0	0	0	0	0	0	0	0	0	0	0	0	0
0	0	0	0	0	0	0	0	0	0	0	0	0	0	0	0	0	0	0	0	0	0	0	0	0	0	0	0	0	0	0
0	0	0	0	0	0	0	0	0	0	0	0	0	0	0	0	0	0	0	0	0	0	0	0	0	0	0	0	0	0	0
0	0	0	0	0	0	0	0	0	0	0	0	0	0	0	0	0	0	0	0	0	0	0	0	0	0	0	0	0	0	0
0	0	0	0	0	0	0	0	0	0	0	0	0	0	0	0	0	0	0	0	0	0	0	0	0	0	0	0	0	0	0
0	0	0	0	0	0	0	0	0	0	0	0	0	0	0	0	0	0	0	0	0	0	0	0	0	0	0	0	0	0	0
0	0	0	0	0	0	0	0	0	0	0	0	0	0	0	0	0	0	0	0	0	0	0	0	0	0	0	0	0	0	0
0	0	0	0	0	0	0	0	0	0	0	0	0	0	0	0	0	0	0	0	0	0	0	0	0	0	0	0	0	0	0
0	0	0	0	0	0	0	0	0	0	0	0	0	0	0	0	0	0	0	0	0	0	0	0	0	0	0	0	0	0	0
0	0	0	0	0	0	0	0	0	0	0	0	0	0	0	0	0	0	0	0	0	0	0	0	0	0	0	0	0	0	0
0	0	0	0	0	0	0	0	0	0	0	0	0	0	0	0	0	0	0	0	0	0	0	0	0	0	0	0	0	0	0
0	0	0	0	0	0	0	0	0	0	0	0	0	0	0	0	0	0	0	0	0	0	0	0	0	0	0	0	0	0	0
0	0	0	0	0	0	0	0	0	0	0	0	0	0	0	0	0	0	0	0	0	0	0	0	0	0	0	0	0	0	0
0	0	0	0	0	0	0	0	0	0	0	0	0	0	0	0	0	0	0	0	0	0	0	0	0	0	0	0	0	0	0
0	0	0	0	0	0	0	0	0	0	0	0	0	0	0	0	0	0	0	0	0	0	0	0	0	0	0	0	0	0	0
0	0	0	0	0	0	0	0	0	0	0	0	0	0	0	0	0	0	0	0	0	0	0	0	0	0	0	0	0	0	0
0	0	0	0	0	0	0	0	0	0	0	0	0	0	0	0	0	0	0	0	0	0	0	0	0	0	0	0	0	0	0
0	0	0	0	0	0	0	0	0	0	0	0	0	0	0	0	0	0	0	0	0	0	0	0	0	0	0	0	0	0	0
0	0	0	0	0	0	0	0	0	0	0	0	0	0	0	0	0	0	0	0	0	0	0	0	0	0	0	0	0	0	0
0	0	0	0	0	0	0	0	0	0	0	0	0	0	0	0	0	0	0	0	0	0	0	0	0	0	0	0	0	0	0
0	0	0	0	0	0	0	0	0	0	0	0	0	0	0	0	0	0	0	0	0	0	0	0	0	0	0	0	0	0	0
0	0	0	0	0	0	0	0	0	0	0	0	0	0	0	0	0	0	0	0	0	0	0	0	0	0	0	0	0	0	0
0	0	0	0	0	0	0	0	0	0	0	0	0	0	0	0	0	0	0	0	0	0	0	0	0	0	0	0	0	0	0
0	0	0	0	0	0	0	0	0	0	0	0	0	0	0	0	0	0	0	0	0	0	0	0	0	0	0	0	0	0	0
0	0	0	0	0	0	0	0	0	0	0	0	0	0	0	0	0	0	0	0	0	0	0	0	0	0	0	0	0	0	0
0	0	0	0	0	0	0	0	0	0	0	0	0	0	0	0	0	0	0	0	0	0	0	0	0	0	0	0	0	0	0
0	0	0	0	0	0	0	0	0	0	0	0	0	0	0	0	0	0	0	0	0	0	0	0	0	0	0	0	0	0	0
0	0	0	0	0	0	0	0	0	0	0	0	0	0	0	0	0	0	0	0	0	0	0	0	0	0	0	0	0	0	0
0	0	0	0	0	0	0	0	0	0	0	0	0	0	0	0	0	0	0	0	0	0	0	0	0	0	0	0	0	0	0
0	0	0	0	0	0	0	0	0	0	0	0	0	0	0	0	0	0	0	0	0	0	0	0	0	0	0	0	0	0	0
0	0	0	0	0	0	0	0	0	0	0	0	0	0	0	0	0	0	0	0	0	0	0	0	0	0	0	0	0	0	0
0	0	0	0	0	0	0	0	0	0	0	0	0	0	0	0	0	0	0	0	0	0	0	0	0	0	0	0	0	0	0
0	0	0	0	0	0	0	0	0	0	0	0	0	0	0	0	0	0	0	0	0	0	0	0	0	0	0	0	0	0	0
0	0	0	0	0	0	0	0	0	0	0	0	0	0	0	0	0	0	0	0	0	0	0	0	0	0	0	0	0	0	0
0	0	0	0	0	0	0	0	0	0	0	0	0	0	0	0	0	0	0	0	0	0	0	0	0	0	0	0	0	0	0
0	0	0	0	0	0	0	0	0	0	0	0	0	0	0	0	0	0	0	0	0	0	0	0	0	0	0	0	0	0	0
0	0	0	0	0	0	0	0	0	0	0	0	0	0	0	0	0	0	0	0	0	0	0	0	0	0	0	0	0	0	0
0	0	0	0	0	0	0	0	0	0	0	0	0	0	0	0	0	0	0	0	0	0	0	0	0	0	0	0	0	0	0
0	0	0	0	0	0	0	0	0	0	0	0	0	0	0	0	0	0	0	0	0	0	0	0	0	0	0	0	0	0	0
0	0	0	0	0	0	0	0	0	0	0	0	0	0	0	0	0	0	0	0	0	0	0	0	0	0	0	0	0	0	0
0	0	0	0	0	0	0	0	0	0	0	0	0	0	0	0	0	0	0	0	0	0	0	0	0	0	0	0	0	0	0
0	0	0	0	0	0	0	0	0	0	0	0	0	0	0	0	0	0	0	0	0	0	0	0	0	0	0	0	0	0	0
0	0	0	0	0	0	0	0	0	0	0	0	0	0	0	0	0	0	0	0	0	0	0	0	0	0	0	0	0	0	0
0	0	0	0	0	0	0	0	0	0	0	0	0	0	0	0	0	0	0	0	0	0	0	0	0	0	0	0	0	0	0
0	0	0	0	0	0	0	0	0	0	0	0	0	0	0	0	0	0	0	0	0	0	0	0	0	0	0	0	0	0	0
0	0	0	0	0	0	0	0	0	0	0	0	0	0	0	0	0	0	0	0	0	0	0	0	0	0	0	0	0	0	0
0	0	0	0	0	0	0	0	0	0	0	0	0	0	0	0	0	0	0	0	0	0	0	0	0	0	0	0	0	0	0
0	0	0	0	0	0	0	0	0	0	0	0	0	0	0	0	0	0	0	0	0	0	0	0	0	0	0	0	0	0	0
0	0	0	0	0	0	0	0	0	0	0	0	0	0	0	0	0	0	0	0	0	0	0	0	0	0	0	0	0	0	0
0	0	0	0	0	0	0	0	0	0	0	0	0	0	0	0	0	0	0	0	0	0	0	0	0	0	0	0	0	0	0
0	0	0	0	0	0	0	0	0	0	0	0	0	0	0	0	0	0	0	0	0	0	0	0	0	0	0	0	0	0	0
0	0	0	0	0	0	0	0	0	0	0	0	0	0	0	0	0	0	0	0	0	0	0	0	0	0	0	0	0	0	0
0	0	0	0	0	0	0	0	0	0	0	0	0	0	0	0	0	0	0	0	0	0	0	0	0	0	0	0	0	0	0
0	0	0	0	0	0	0	0	0	0	0	0	0	0	0	0	0	0	0	0	0	0	0	0	0	0	0	0	0	0	0
0	0	0	0	0	0	0	0	0	0	0	0	0	0	0	0	0	0	0	0	0	0	0	0	0	0	0	0	0	0	0
0	0	0	0	0	0	0	0	0	0	0	0	0	0	0	0	0	0	0	0	0	0	0	0	0	0	0	0	0	0	0
0	0	0	0	0	0	0	0	0	0	0	0	0	0	0	0	0	0	0	0	0	0	0	0	0	0	0	0	0	0	0
0	0	0	0	0	0	0	0	0	0	0	0	0	0	0	0	0	0	0	0	0	0	0	0	0	0	0	0	0	0	0
0	0	0	0	0	0	0	0	0	0	0	0	0	0	0	0	0	0	0	0	0	0	0	0	0	0	0	0	0	0	0
0	0	0	0	0	0	0	0	0	0	0	0	0	0	0	0	0	0	0	0	0	0	0	0	0	0	0	0	0	0	0
0	0	0	0	0	0	0	0	0	0	0	0	0	0	0	0	0	0	0	0	0	0	0	0	0	0	0	0	0	0	0
0	0	0	0	0	0	0	0	0	0	0	0	0	0	0	0	0	0	0	0	0	0	0	0	0	0	0	0	0	0	0
0	0	0	0	0	0	0	0	0	0	0	0	0	0	0	0	0	0	0	0	0	0	0	0	0	0	0	0	0	0	0
0	0	0	0	0	0	0	0	0	0	0	0	0	0	0	0	0	0	0	0	0	0	0	0	0	0	0	0	0	0	0
0	0	0	0	0	0	0	0	0	0	0	0	0	0	0	0	0	0	0	0	0	0	0	0	0	0	0	0	0	0	0
0	0	0	0	0	0	0	0	0	0	0	0	0	0	0	0	0	0	0	0	0	0	0	0	0	0	0	0	0	0	0
0	0	0	0	0	0	0	0	0	0	0	0	0	0	0	0	0	0	0	0	0	0	0	0	0	0	0	0	0	0	0
0	0	0	0	0	0	0	0	0	0	0	0	0	0	0	0	0	0	0	0	0	0	0	0	0	0	0	0	0	0	0
0	0	0	0	0	0	0	0	0	0	0	0	0	0	0	0	0	0	0	0	0	0	0	0	0	0	0	0	0	0	0
0	0	0	0	0	0	0	0	0	0	0	0	0	0	0	0	0	0	0	0	0	0	0	0	0	0	0	0	0	0	0
0	0	0	0	0	0	0	0	0	0	0	0	0	0	0	0	0	0	0	0	0	0	0	0	0	0	0	0	0	0	0
0	0	0	0	0	0	0	0	0	0	0	0	0	0	0	0	0	0	0	0	0	0	0	0	0	0	0	0	0	0	0
0	0	0	0	0	0	0	0	0	0	0	0	0	0	0	0	0	0	0	0	0	0	0	0	0	0	0	0	0	0	0
0	0	0	0	0	0	0	0	0	0	0	0	0	0	0	0	0	0	0	0	0	0	0	0	0	0	0	0	0	0	0
0	0	0	0	0	0	0	0	0	0	0	0	0	0	0	0	0	0	0	0	0	0	0	0	0	0	0	0	0	0	0
0	0	0	0	0	0	0	0	0	0	0	0	0	0	0	0	0	0	0	0	0	0	0	0	0	0	0	0	0	0	0
0	0	0	0	0	0	0	0	0	0	0	0	0	0	0	0	0	0	0	0	0	0	0	0	0	0	0	0	0	0	0
0	0	0	0	0	0	0	0	0	0	0	0	0	0	0	0	0	0	0	0	0	0	0	0	0	0	0	0	0	0	0
0	0	0	0	0	0	0	0	0	0	0	0	0	0	0	0	0	0	0	0	0	0	0	0	0	0	0	0	0	0	0
0	0	0	0	0	0	0	0	0	0	0	0	0	0	0	0	0	0	0	0	0	0	0	0	0	0	0	0	0	0	0
0	0	0	0	0	0	0	0	0	0	0	0	0	0	0	0	0	0	0	0	0	0	0	0	0	0	0	0	0	0	0
0	0	0	0	0	0	0	0	0	0	0	0	0	0	0	0	0	0	0	0	0	0	0	0	0	0	0	0	0	0	0
0	0	0	0	0	0	0	0	0	0	0	0	0	0	0	0	0	0	0	0	0	0	0	0	0	0	0	0	0	0	0
0	0	0	0	0	0	0	0	0	0	0	0	0	0	0	0	0	0	0	0	0	0	0	0	0	0	0	0	0	0	0
0	0	0	0	0	0	0	0	0	0	0	0	0	0	0	0	0	0	0	0	0	0	0	0	0	0	0	0	0	0	0
0	0	0	0	0	0	0	0	0	0	0	0	0	0	0	0	0	0	0	0	0	0	0	0	0	0	0	0	0	0	0
0	0	0	0	0	0	0	0	0	0	0	0	0	0	0	0	0	0	0	0	0	0	0	0	0	0	0	0	0	0	0
0	0	0	0	0	0	0	0	0	0	0	0	0	0	0	0	0	0	0	0	0	0	0	0	0	0	0	0	0	0	0
0	0	0	0	0	0	0	0	0	0	0	0	0	0	0	0	0	0	0	0	0	0	0	0	0	0	0	0	0	0	0
0	0	0	0	0	0	0	0	0	0	0	0	0	0	0	0	0	0	0	0	0	0	0	0	0	0	0	0	0	0	0
0	0	0	0	0	0	0	0	0	0	0	0	0	0	0	0	0	0	0	0	0	0	0	0	0	0	0	0	0	0	0
0	0	0	0	0	0	0	0	0	0	0	0	0	0	0	0	0	0	0	0	0	0	0	0	0	0	0	0	0	0	0
0	0	0	0	0	0	0	0	0	0	0	0	0	0	0	0	0	0	0	0	0	0	0	0	0	0	0	0	0	0	0
0	0	0	0	0	0	0	0	0	0	0	0	0	0	0	0	0	0	0	0	0	0	0	0	0	0	0	0	0	0	0
0	0	0	0	0	0	0	0	0	0	0	0	0	0	0	0	0	0	0	0	0	0	0	0	0	0	0	0	0	0	0
0	0	0	0	0	0	0	0	0	0	0	0	0	0	0	0	0	0	0	0	0	0	0	0	0	0	0	0	0	0	0
0	0	0	0	0	0	0	0	0	0	0	0	0	0	0	0	0	0	0	0	0	0	0	0	0	0	0	0	0	0	0
0	0	0	0	0	0	0	0	0	0	0	0	0	0	0	0	0	0	0	0	0	0	0	0	0	0	0	0	0	0	0
0	0	0	0	0	0	0	0	0	0	0	0	0	0	0	0	0	0	0	0	0	0	0	0	0	0	0	0	0	0	0
0	0	0	0	0	0	0	0	0	0	0	0	0	0	0	0	0	0	0	0	0	0	0	0	0	0	0	0	0	0	0
0	0	0	0	0	0	0	0	0	0	0	0	0	0	0	0	0	0	0	0	0	0	0	0	0	0	0	0	0	0	0
0	0	0	0	0	0	0	0	0	0	0	0	0	0	0	0	0	0	0	0	0	0	0	0	0	0	0	0	0	0	0
0	0	0	0	0	0	0	0	0	0	0	0	0	0	0	0	0	0	0	0	0	0	0	0	0	0	0	0	0	0	0
0	0	0	0	0	0	0	0	0	0	0	0	0	0	0	0	0	0	0	0	0	0	0	0	0	0	0	0	0	0	0
0	0	0	0	0	0	0	0	0	0	0	0	0	0	0	0	0	0	0	0	0	0	0	0	0	0	0	0	0	0	0
0	0	0	0	0	0	0	0	0	0	0	0	0	0	0	0	0	0	0	0	0	0	0	0	0	0	0	0	0	0	0
0	0	0	0	0	0	0	0	0	0	0	0	0	0	0	0	0	0	0	0	0	0	0	0	0	0	0	0	0	0	0
0	0	0	0	0	0	0	0	0	0	0	0	0	0	0	0	0	0	0	0	0	0	0	0	0	0	0	0	0	0	0
0	0	0	0	0	0	0	0	0	0	0	0	0	0	0	0	0	0	0	0	0	0	0	0	0	0	0	0	0	0	0
0	0	0	0	0	0	0	0	0	0	0	0	0	0	0	0	0	0	0	0	0	0	0	0	0	0	0	0	0	0	0
0	0	0	0	0	0	0	0	0	0	0	0	0	0	0	0	0	0	0	0	0	0	0	0	0	0	0	0	0	0	0
0	0	0	0	0	0	0	0	0	0	0	0	0	0	0	0	0	0	0	0	0	0	0	0	0	0	0	0	0	0	0
0	0	0	0	0	0	0	0	0	0	0	0	0	0	0	0	0	0	0	0	0	0	0	0	0	0	0	0	0	0	0
0	0	0	0	0	0	0	0	0	0	0	0	0	0	0	0	0	0	0	0	0	0	0	0	0	0	0	0	0	0	0
0	0	0	0	0	0	0	0	0	0	0	0	0	0	0	0	0	0	0	0	0	0	0	0	0	0	0	0	0	0	0
0	0	0	0	0	0	0	0	0	0	0	0	0	0	0	0	0	0	0	0	0	0	0	0	0	0	0	0	0	0	0
0	0	0	0	0	0	0	0	0	0	0	0	0	0	0	0	0	0	0	0	0	0	0	0	0	0	0	0	0	0	0
0	0	0	0	0	0	0	0	0	0	0	0	0	0	0	0	0	0	0	0	0	0	0	0	0	0	0	0	0	0	0
0	0	0	0	0	0	0	0	0	0	0	0	0	0	0	0	0	0	0	0	0	0	0	0	0	0	0	0	0	0	0
0	0	0	0	0	0	0	0	0	0	0	0	0	0	0	0	0	0	0	0	0	0	0	0	0	0	0	0	0	0	0
0	0	0	0	0	0	0	0	0	0	0	0	0	0	0	0	0	0	0	0	0	0	0	0	0	0	0	0	0	0	0
0	0	0	0	0	0	0	0	0	0	0	0	0	0	0	0	0	0	0	0	0	0	0	0	0	0	0	0	0	0	0
0	0	0	0	0	0	0	0	0	0	0	0	0	0	0	0	0	0	0	0	0	0	0	0	0	0	0	0	0	0	0
0	0	0	0	0	0	0	0	0	0	0	0	0	0	0	0	0	0	0	0	0	0	0	0	0	0	0	0	0	0	0
0	0	0	0	0	0	0	0	0	0	0	0	0	0	0	0	0	0	0	0	0	0	0	0	0	0	0	0	0	0	0
0	0	0	0	0	0	0	0	0	0	0	0	0	0	0	0	0	0	0	0	0	0	0	0	0	0	0	0	0	0	0
0	0	0	0	0	0	0	0	0	0	0	0	0	0	0	0	0	0	0	0	0	0	0	0	0	0	0	0	0	0	0
0	0	0	0	0	0	0	0	0	0	0	0	0	0	0	0	0	0	0	0	0	0	0	0	0	0	0	0	0	0	0
0	0	0	0	0	0	0	0	0	0	0	0	0	0	0	0	0	0	0	0	0	0	0	0	0	0	0	0	0	0	0
0	0	0	0	0	0	0	0	0	0	0	0	0	0	0	0	0	0	0	0	0	0	0	0	0	0	0	0	0	0	0
0	0	0	0	0	0	0	0	0	0	0	0	0	0	0	0	0	0	0	0	0	0	0	0	0	0	0	0	0	0	0
0	0	0	0	0	0	0	0	0	0	0	0	0	0	0	0	0	0	0	0	0	0	0	0	0	0	0	0	0	0	0
0	0	0	0	0	0	0	0	0	0	0	0	0	0	0	0	0	0	0	0	0	0	0	0	0	0	0	0	0	0	0
0	0	0	0	0	0	0	0	0	0	0	0	0	0	0	0	0	0	0	0	0	0	0	0	0	0	0	0	0	0	0
0	0	0	0	0	0	0	0	0	0	0	0	0	0	0	0	0	0	0	0	0	0	0	0	0	0	0	0	0	0	0
0	0	0	0	0	0	0	0	0	0	0	0	0	0	0	0	0	0	0	0	0	0	0	0	0	0	0	0	0	0	0
0	0	0	0	0	0	0	0	0	0	0	0	0	0	0	0	0	0	0	0	0	0	0	0	0	0	0	0	0	0	0
0	0	0	0	0	0	0	0	0	0	0	0	0	0	0	0	0	0	0	0	0	0	0	0	0	0	0	0	0	0	0
0	0	0	0	0	0	0	0	0	0	0	0	0	0	0	0	0	0	0	0	0	0	0	0	0	0	0	0	0	0	0
0	0	0	0	0	0	0	0	0	0	0	0	0	0	0	0	0	0	0	0	0	0	0	0	0	0	0	0	0	0	0
0	0	0	0	0	0	0	0	0	0	0	0	0	0	0	0	0	0	0	0	0	0	0	0	0	0	0	0	0	0	0
0	0	0	0	0	0	0	0	0	0	0	0	0	0	0	0	0	0	0	0	0	0	0	0	0	0	0	0	0	0	0
0	0	0	0	0	0	0	0	0	0	0	0	0	0	0	0	0	0	0	0	0	0	0	0	0	0	0	0	0	0	0
0	0	0	0	0	0	0	0	0	0	0	0	0	0	0	0	0	0	0	0	0	0	0	0	0	0	0	0	0	0	0
0	0	0	0	0	0	0	0	0	0	0	0	0	0	0	0	0	0	0	0	0	0	0	0	0	0	0	0	0	0	0
0	0	0	0	0	0	0	0	0	0	0	0	0	0	0	0	0	0	0	0	0	0	0	0	0	0	0	0	0	0	0
0	0	0	0	0	0	0	0	0	0	0	0	0	0	0	0	0	0	0	0	0	0	0	0	0	0	0	0	0	0	0
0	0	0	0	0	0	0	0	0	0	0	0	0	0	0	0	0	0	0	0	0	0	0	0	0	0	0	0	0	0	0
0	0	0	0	0	0	0	0	0	0	0	0	0	0	0	0	0	0	0	0	0	0	0	0	0	0	0	0	0	0	0
0	0	0	0	0	0	0	0	0	0	0	0	0	0	0	0	0	0	0	0	0	0	0	0	0	0	0	0	0	0	0
0	0	0	0	0	0	0	0	0	0	0	0	0	0	0	0	0	0	0	0	0	0	0	0	0	0	0	0	0	0	0
0	0	0	0	0	0	0	0	0	0	0	0	0	0	0	0	0	0	0	0	0	0	0	0	0	0	0	0	0	0	0
0	0	0	0	0	0	0	0	0	0	0	0	0	0	0	0	0	0	0	0	0	0	0	0	0	0	0	0	0	0	0
0	0	0	0	0	0	0	0	0	0	0	0	0	0	0	0	0	0	0	0	0	0	0	0	0	0	0	0	0	0	0
0	0	0	0	0	0	0	0	0	0	0	0	0	0	0	0	0	0	0	0	0	0	0	0	0	0	0	0	0	0	0
0	0	0	0	0	0	0	0	0	0	0	0	0	0	0	0	0	0	0	0	0	0	0	0	0	0	0	0	0	0	0
0	0	0	0	0	0	0	0	0	0	0	0	0	0	0	0	0	0	0	0	0	0	0	0	0	0	0	0	0	0	0
0	0	0	0	0	0	0	0	0	0	0	0	0	0	0	0	0	0	0	0	0	0	0	0	0	0	0	0	0	0	0
0	0	0	0	0	0	0	0	0	0	0	0	0	0	0	0	0	0	0	0	0	0	0	0	0	0	0	0	0	0	0
0	0	0	0	0	0	0	0	0	0	0	0	0	0	0	0	0	0	0	0	0	0	0	0	0	0	0	0	0	0	0
0	0	0	0	0	0	0	0	0	0	0	0	0	0	0	0	0	0	0	0	0	0	0	0	0	0	0	0	0	0	0
0	0	0	0	0	0	0	0	0	0	0	0	0	0	0	0	0	0	0	0	0	0	0	0	0	0	0	0	0	0	0
0	0	0	0	0	0	0	0	0	0	0	0	0	0	0	0	0	0	0	0	0	0	0	0	0	0	0	0	0	0	0
0	0	0	0	0	0	0	0	0	0	0	0	0	0	0	0	0	0	0	0	0	0	0	0	0	0	0	0	0	0	0
0	0	0	0	0	0	0	0	0	0	0	0	0	0	0	0	0	0	0	0	0	0	0	0	0	0	0	0	0	0	0
0	0	0	0	0	0	0	0	0	0	0	0	0	0	0	0	0	0	0	0	0	0	0	0	0	0	0	0	0	0	0
0	0	0	0	0	0	0	0	0	0	0	0	0	0	0	0	0	0	0	0	0	0	0	0	0	0	0	0	0	0	0
0	0	0	0	0	0	0	0	0	0	0	0	0	0	0	0	0	0	0	0	0	0	0	0	0	0	0	0	0	0	0
0	0	0	0	0	0	0	0	0	0	0	0	0	0	0	0	0	0	0	0	0	0	0	0	0	0	0	0	0	0	0
0	0	0	0	0	0	0	0	0	0	0	0	0	0	0	0	0	0	0	0	0	0	0	0	0	0	0	0	0	0	0
0	0	0	0	0	0	0	0	0	0	0	0	0	0	0	0	0	0	0	0	0	0	0	0	0	0	0	0	0	0	0
0	0	0	0	0	0	0	0	0	0	0	0	0	0	0	0	0	0	0	0	0	0	0	0	0	0	0	0	0	0	0
0	0	0	0	0	0	0	0	0	0	0	0	0	0	0	0	0	0	0	0	0	0	0	0	0	0	0	0	0	0	0
0	0	0	0	0	0	0	0	0	0	0	0	0	0	0	0	0	0	0	0	0	0	0	0	0	0	0	0	0	0	0
0	0	0	0	0	0	0	0	0	0	0	0	0	0	0	0	0	0	0	0	0	0	0	0	0	0	0	0	0	0	0
0	0	0	0	0	0	0	0	0	0	0	0	0	0	0	0	0	0	0	0	0	0	0	0	0	0	0	0	0	0	0
0	0	0	0	0	0	0	0	0	0	0	0	0	0	0	0	0	0	0	0	0	0	0	0	0	0	0	0	0	0	0
0	0	0	0	0	0	0	0	0	0	0	0	0	0	0	0	0	0	0	0	0	0	0	0	0	0	0	0	0	0	0
0	0	0	0	0	0	0	0	0	0	0	0	0	0	0	0	0	0	0	0	0	0	0	0	0	0	0	0	0	0	0
0	0	0	0	0	0	0	0	0	0	0	0	0	0	0	0	0	0	0	0	0	0	0	0	0	0	0	0	0	0	0
0	0	0	0	0	0	0	0	0	0	0	0	0	0	0	0	0	0	0	0	0	0	0	0	0	0	0	0	0	0	0
0	0	0	0	0	0	0	0	0	0	0	0	0	0	0	0	0	0	0	0	0	0	0	0	0	0	0	0	0	0	0
0	0	0	0	0	0	0	0	0	0	0	0	0	0	0	0	0	0	0	0	0	0	0	0	0	0	0	0	0	0	0
0	0	0	0	0	0	0	0	0	0	0	0	0	0	0	0	0	0	0	0	0	0	0	0	0	0	0	0	0	0	0
0	0	0	0	0	0	0	0	0	0	0	0	0	0	0	0	0	0	0	0	0	0	0	0	0	0	0	0	0	0	0
0	0	0	0	0	0	0	0	0	0	0	0	0	0	0	0	0	0	0	0	0	0	0	0	0	0	0	0	0	0	0
0	0	0	0	0	0	0	0	0	0	0	0	0	0	0	0	0	0	0	0	0	0	0	0	0	0	0	0	0	0	0
0	0	0	0	0	0	0	0	0	0	0	0	0	0	0	0	0	0	0	0	0	0	0	0	0	0	0	0	0	0	0
0	0	0	0	0	0	0	0	0	0	0	0	0	0	0	0	0	0	0	0	0	0	0	0	0	0	0	0	0	0	0
0	0	0	0	0	0	0	0	0	0	0	0	0	0	0	0	0	0	0	0	0	0	0	0	0	0	0	0	0	0	0
0	0	0	0	0	0	0	0	0	0	0	0	0	0	0	0	0	0	0	0	0	0	0	0	0	0	0	0	0	0	0
0	0	0	0	0	0	0	0	0	0	0	0	0	0	0	0	0	0	0	0	0	0	0	0	0	0	0	0	0	0	0
0	0	0	0	0	0	0	0	0	0	0	0	0	0	0	0	0	0	0	0	0	0	0	0	0	0	0	0	0	0	0
0	0	0	0	0	0	0	0	0	0	0	0	0	0	0	0	0	0	0	0	0	0	0	0	0	0	0	0	0	0	0
0	0	0	0	0	0	0	0	0	0	0	0	0	0	0	0	0	0	0	0	0	0	0	0	0	0	0	0	0	0	0
0	0	0	0	0	0	0	0	0	0	0	0	0	0	0	0	0	0	0	0	0	0	0	0	0	0	0	0	0	0	0
0	0	0	0	0	0	0	0	0	0	0	0	0	0	0	0	0	0	0	0	0	0	0	0	0	0	0	0	0	0	0
0	0	0	0	0	0	0	0	0	0	0	0	0	0	0	0	0	0	0	0	0	0	0	0	0	0	0	0	0	0	0
0	0	0	0	0	0	0	0	0	0	0	0	0	0	0	0	0	0	0	0	0	0	0	0	0	0	0	0	0	0	0
0	0	0	0	0	0	0	0	0	0	0	0	0	0	0	0	0	0	0	0	0	0	0	0	0	0	0	0	0	0	0
0	0	0	0	0	0	0	0	0	0	0	0	0	0	0	0	0	0	0	0	0	0	0	0	0	0	0	0	0	0	0
0	0	0	0	0	0	0	0	0	0	0	0	0	0	0	0	0	0	0	0	0	0	0	0	0	0	0	0	0	0	0
0	0	0	0	0	0	0	0	0	0	0	0	0	0	0	0	0	0	0	0	0	0	0	0	0	0	0	0	0	0	0
0	0	0	0	0	0	0	0	0	0	0	0	0	0	0	0	0	0	0	0	0	0	0	0	0	0	0	0	0	0	0
0	0	0	0	0	0	0	0	0	0	0	0	0	0	0	0	0	0	0	0	0	0	0	0	0	0	0	0	0	0	0
0	0	0	0	0	0	0	0	0	0	0	0	0	0	0	0	0	0	0	0	0	0	0	0	0	0	0	0	0	0	0
0	0	0	0	0	0	0	0	0	0	0	0	0	0	0	0	0	0	0	0	0	0	0	0	0	0	0	0	0	0	0
0	0	0	0	0	0	0	0	0	0	0	0	0	0	0	0	0	0	0	0	0	0	0	0	0	0	0	0	0	0	0
0	0	0	0	0	0	0	0	0	0	0	0	0	0	0	0	0	0	0	0	0	0	0	0	0	0	0	0	0	0	0
0	0	0	0	0	0	0	0	0	0	0	0	0	0	0	0	0	0	0	0	0	0	0	0	0	0	0	0	0	0	0
0	0	0	0	0	0	0	0	0	0	0	0	0	0	0	0	0	0	0	0	0	0	0	0	0	0	0	0	0	0	0
0	0	0	0	0	0	0	0	0	0	0	0	0	0	0	0	0	0	0	0	0	0	0	0	0	0	0	0	0	0	0
0	0	0	0	0	0	0	0	0	0	0	0	0	0	0	0	0	0	0	0	0	0	0	0	0	0	0	0	0	0	0
0	0	0	0	0	0	0	0	0	0	0	0	0	0	0	0	0	0	0	0	0	0	0	0	0	0	0	0	0	0	0
0	0	0	0	0	0	0	0	0	0	0	0	0	0	0	0	0	0	0	0	0	0	0	0	0	0	0	0	0	0	0
0	0	0	0	0	0	0	0	0	0	0	0	0	0	0	0	0	0	0	0	0	0	0	0	0	0	0	0	0	0	0
0	0	0	0	0	0	0	0	0	0	0	0	0	0	0	0	0	0	0	0	0	0	0	0	0	0	0	0	0	0	0
0	0	0	0	0	0	0	0	0	0	0	0	0	0	0	0	0	0	0	0	0	0	0	0	0	0	0	0	0	0	0
0	0	0	0	0	0	0	0	0	0	0	0	0	0	0	0	0	0	0	0	0	0	0	0	0	0	0	0	0	0	0
0	0	0	0	0	0	0	0	0	0	0	0	0	0	0	0	0	0	0	0	0	0	0	0	0	0	0	0	0	0	0
0	0	0	0	0	0	0	0	0	0	0	0	0	0	0	0	0	0	0	0	0	0	0	0	0	0	0	0	0	0	0
0	0	0	0	0	0	0	0	0	0	0	0	0	0	0	0	0	0	0	0	0	0	0	0	0	0	0	0	0	0	0
0	0	0	0	0	0	0	0	0	0	0	0	0	0	0	0	0	0	0	0	0	0	0	0	0	0	0	0	0	0	0
0	0	0	0	0	0	0	0	0	0	0	0	0	0	0	0	0	0	0	0	0	0	0	0	0	0	0	0	0	0	0
0	0	0	0	0	0	0	0	0	0	0	0	0	0	0	0	0	0	0	0	0	0	0	0	0	0	0	0	0	0	0
0	0	0	0	0	0	0	0	0	0	0	0	0	0	0	0	0	0	0	0	0	0	0	0	0	0	0	0	0	0	0
0	0	0	0	0	0	0	0	0	0	0	0	0	0	0	0	0	0	0	0	0	0	0	0	0	0	0	0	0	0	0
0	0	0	0	0	0	0	0	0	0	0	0	0	0	0	0	0	0	0	0	0	0	0	0	0	0	0	0	0	0	0
0	0	0	0	0	0	0	0	0	0	0	0	0	0	0	0	0	0	0	0	0	0	0	0	0	0	0	0	0	0	0
0	0	0	0	0	0	0	0	0	0	0	0	0	0	0	0	0	0	0	0	0	0	0	0	0	0	0	0	0	0	0
0	0	0	0	0	0	0	0	0	0	0	0	0	0	0	0	0	0	0	0	0	0	0	0	0	0	0	0	0	0	0
0	0	0	0	0	0	0	0	0	0	0	0	0	0	0	0	0	0	0	0	0	0	0	0	0	0	0	0	0	0	0
0	0	0	0	0	0	0	0	0	0	0	0	0	0	0	0	0	0	0	0	0	0	0	0	0	0	0	0	0	0	0
0	0	0	0	0	0	0	0	0	0	0	0	0	0	0	0	0	0	0	0	0	0	0	0	0	0	0	0	0	0	0
0	0	0	0	0	0	0	0	0	0	0	0	0	0	0	0	0	0	0	0	0	0	0	0	0	0	0	0	0	0	0
0	0	0	0	0	0	0	0	0	0	0	0	0	0	0	0	0	0	0	0	0	0	0	0	0	0	0	0	0	0	0
0	0	0	0	0	0	0	0	0	0	0	0	0	0	0	0	0	0	0	0	0	0	0	0	0	0	0	0	0	0	0
0	0	0	0	0	0	0	0	0	0	0	0	0	0	0	0	0	0	0	0	0	0	0	0	0	0	0	0	0	0	0
0	0	0	0	0	0	0	0	0	0	0	0	0	0	0	0	0	0	0	0	0	0	0	0	0	0	0	0	0	0	0
0	0	0	0	0	0	0	0	0	0	0	0	0	0	0	0	0	0	0	0	0	0	0	0	0	0	0	0	0	0	0
0	0	0	0	0	0	0	0	0	0	0	0	0	0	0	0	0	0	0	0	0	0	0	0	0	0	0	0	0	0	0
0	0	0	0	0	0	0	0	0	0	0	0	0	0	0	0	0	0	0	0	0	0	0	0	0	0	0	0	0	0	0
0	0	0	0	0	0	0	0	0	0	0	0	0	0	0	0	0	0	0	0	0	0	0	0	0	0	0	0	0	0	0
0	0	0	0	0	0	0	0	0	0	0	0	0	0	0	0	0	0	0	0	0	0	0	0	0	0	0	0	0	0	0
0	0	0	0	0	0	0	0	0	0	0	0	0	0	0	0	0	0	0	0	0	0	0	0	0	0	0	0	0	0	0
0	0	0	0	0	0	0	0	0	0	0	0	0	0	0	0	0	0	0	0	0	0	0	0	0	0	0	0	0	0	0
0	0	0	0	0	0	0	0	0	0	0	0	0	0	0	0	0	0	0	0	0	0	0	0	0	0	0	0	0	0	0
0	0	0	0	0	0	0	0	0	0	0	0	0	0	0	0	0	0	0	0	0	0	0	0	0	0	0	0	0	0	0
0	0	0	0	0	0	0	0	0	0	0	0	0	0	0	0	0	0	0	0	0	0	0	0	0	0	0	0	0	0	0
0	0	0	0	0	0	0	0	0	0	0	0	0	0	0	0	0	0	0	0	0	0	0	0	0	0	0	0	0	0	0
0	0	0	0	0	0	0	0	0	0	0	0	0	0	0	0	0	0	0	0	0	0	0	0	0	0	0	0	0	0	0
0	0	0	0	0	0	0	0	0	0	0	0	0	0	0	0	0	0	0	0	0	0	0	0	0	0	0	0	0	0	0
0	0	0	0	0	0	0	0	0	0	0	0	0	0	0	0	0	0	0	0	0	0	0	0	0	0	0	0	0	0	0
0	0	0	0	0	0	0	0	0	0	0	0	0	0	0	0	0	0	0	0	0	0	0	0	0	0	0	0	0	0	0
0	0	0	0	0	0	0	0	0	0	0	0	0	0	0	0	0	0	0	0	0	0	0	0	0	0	0	0	0	0	0
0	0	0	0	0	0	0	0	0	0	0	0	0	0	0	0	0	0	0	0	0	0	0	0	0	0	0	0	0	0	0
0	0	0	0	0	0	0	0	0	0	0	0	0	0	0	0	0	0	0	0	0	0	0	0	0	0	0	0	0	0	0
0	0	0	0	0	0	0	0	0	0	0	0	0	0	0	0	0	0	0	0	0	0	0	0	0	0	0	0	0	0	0
0	0	0	0	0	0	0	0	0	0	0	0	0	0	0	0	0	0	0	0	0	0	0	0	0	0	0	0	0	0	0
0	0	0	0	0	0	0	0	0	0	0	0	0	0	0	0	0	0	0	0	0	0	0	0	0	0	0	0	0	0	0
0	0	0	0	0	0	0	0	0	0	0	0	0	0	0	0	0	0	0	0	0	0	0	0	0	0	0	0	0	0	0
0	0	0	0	0	0	0	0	0	0	0	0	0	0	0	0	0	0	0	0	0	0	0	0	0	0	0	0	0	0	0
0	0	0	0	0	0	0	0	0	0	0	0	0	0	0	0	0	0	0	0	0	0	0	0	0	0	0	0	0	0	0
0	0	0	0	0	0	0	0	0	0	0	0	0	0	0	0	0	0	0	0	0	0	0	0	0	0	0	0	0	0	0
0	0	0	0	0	0	0	0	0	0	0	0	0	0	0	0	0	0	0	0	0	0	0	0	0	0	0	0	0	0	0
0	0	0	0	0	0	0	0	0	0	0	0	0	0	0	0	0	0	0	0	0	0	0	0	0	0	0	0	0	0	0
0	0	0	0	0	0	0	0	0	0	0	0	0	0	0	0	0	0	0	0	0	0	0	0	0	0	0	0	0	0	0
0	0	0	0	0	0	0	0	0	0	0	0	0	0	0	0	0	0	0	0	0	0	0	0	0	0	0	0	0	0	0
0	0	0	0	0	0	0	0	0	0	0	0	0	0	0	0	0	0	0	0	0	0	0	0	0	0	0	0	0	0	0
0	0	0	0	0	0	0	0	0	0	0	0	0	0	0	0	0	0	0	0	0	0	0	0	0	0	0	0	0	0	0
0	0	0	0	0	0	0	0	0	0	0	0	0	0	0	0	0	0	0	0	0	0	0	0	0	0	0	0	0	0	0
0	0	0	0	0	0	0	0	0	0	0	0	0	0	0	0	0	0	0	0	0	0	0	0	0	0	0	0	0	0	0
0	0	0	0	0	0	0	0	0	0	0	0	0	0	0	0	0	0	0	0	0	0	0	0	0	0	0	0	0	0	0
0	0	0	0	0	0	0	0	0	0	0	0	0	0	0	0	0	0	0	0	0	0	0	0	0	0	0	0	0	0	0
0	0	0	0	0	0	0	0	0	0	0	0	0	0	0	0	0	0	0	0	0	0	0	0	0	0	0	0	0	0	0
0	0	0	0	0	0	0	0	0	0	0	0	0	0	0	0	0	0	0	0	0	0	0	0	0	0	0	0	0	0	0
0	0	0	0	0	0	0	0	0	0	0	0	0	0	0	0	0	0	0	0	0	0	0	0	0	0	0	0	0	0	0
0	0	0	0	0	0	0	0	0	0	0	0	0	0	0	0	0	0	0	0	0	0	0	0	0	0	0	0	0	0	0
0	0	0	0	0	0	0	0	0	0	0	0	0	0	0	0	0	0	0	0	0	0	0	0	0	0	0	0	0	0	0
0	0	0	0	0	0	0	0	0	0	0	0	0	0	0	0	0	0	0	0	0	0	0	0	0	0	0	0	0	0	0
0	0	0	0	0	0	0	0	0	0	0	0	0	0	0	0	0	0	0	0	0	0	0	0	0	0	0	0	0	0	0
0	0	0	0	0	0	0	0	0	0	0	0	0	0	0	0	0	0	0	0	0	0	0	0	0	0	0	0	0	0	0
0	0	0	0	0	0	0	0	0	0	0	0	0	0	0	0	0	0	0	0	0	0	0	0	0	0	0	0	0	0	0
0	0	0	0	0	0	0	0	0	0	0	0	0	0	0	0	0	0	0	0	0	0	0	0	0	0	0	0	0	0	0
0	0	0	0	0	0	0	0	0	0	0	0	0	0	0	0	0	0	0	0	0	0	0	0	0	0	0	0	0	0	0
0	0	0	0	0	0	0	0	0	0	0	0	0	0	0	0	0	0	0	0	0	0	0	0	0	0	0	0	0	0	0
0	0	0	0	0	0	0	0	0	0	0	0	0	0	0	0	0	0	0	0	0	0	0	0	0	0	0	0	0	0	0
0	0	0	0	0	0	0	0	0	0	0	0	0	0	0	0	0	0	0	0	0	0	0	0	0	0	0	0	0	0	0
0	0	0	0	0	0	0	0	0	0	0	0	0	0	0	0	0	0	0	0	0	0	0	0	0	0	0	0	0	0	0
0	0	0	0	0	0	0	0	0	0	0	0	0	0	0	0	0	0	0	0	0	0	0	0	0	0	0	0	0	0	0
0	0	0	0	0	0	0	0	0	0	0	0	0	0	0	0	0	0	0	0	0	0	0	0	0	0	0	0	0	0	0
0	0	0	0	0	0	0	0	0	0	0	0	0	0	0	0	0	0	0	0	0	0	0	0	0	0	0	0	0	0	0
0	0	0	0	0	0	0	0	0	0	0	0	0	0	0	0	0	0	0	0	0	0	0	0	0	0	0	0	0	0	0
0	0	0	0	0	0	0	0	0	0	0	0	0	0	0	0	0	0	0	0	0	0	0	0	0	0	0	0	0	0	0
0	0	0	0	0	0	0	0	0	0	0	0	0	0	0	0	0	0	0	0	0	0	0	0	0	0	0	0	0	0	0
0	0	0	0	0	0	0	0	0	0	0	0	0	0	0	0	0	0	0	0	0	0	0	0	0	0	0	0	0	0	0
0	0	0	0	0	0	0	0	0	0	0	0	0	0	0	0	0	0	0	0	0	0	0	0	0	0	0	0	0	0	0
0	0	0	0	0	0	0	0	0	0	0	0	0	0	0	0	0	0	0	0	0	0	0	0	0	0	0	0	0	0	0
0	0	0	0	0	0	0	0	0	0	0	0	0	0	0	0	0	0	0	0	0	0	0	0	0	0	0	0	0	0	0
0	0	0	0	0	0	0	0	0	0	0	0	0	0	0	0	0	0	0	0	0	0	0	0	0	0	0	0	0	0	0
0	0	0	0	0	0	0	0	0	0	0	0	0	0	0	0	0	0	0	0	0	0	0	0	0	0	0	0	0	0	0
0	0	0	0	0	0	0	0	0	0	0	0	0	0	0	0	0	0	0	0	0	0	0	0	0	0	0	0	0	0	0
0	0	0	0	0	0	0	0	0	0	0	0	0	0	0	0	0	0	0	0	0	0	0	0	0	0	0	0	0	0	0
0	0	0	0	0	0	0	0	0	0	0	0	0	0	0	0	0	0	0	0	0	0	0	0	0	0	0	0	0	0	0
0	0	0	0	0	0	0	0	0	0	0	0	0	0	0	0	0	0	0	0	0	0	0	0	0	0	0	0	0	0	0
0	0	0	0	0	0	0	0	0	0	0	0	0	0	0	0	0	0	0	0	0	0	0	0	0	0	0	0	0	0	0
0	0	0	0	0	0	0	0	0	0	0	0	0	0	0	0	0	0	0	0	0	0	0	0	0	0	0	0	0	0	0
0	0	0	0	0	0	0	0	0	0	0	0	0	0	0	0	0	0	0	0	0	0	0	0	0	0	0	0	0	0	0
0	0	0	0	0	0	0	0	0	0	0	0	0	0	0	0	0	0	0	0	0	0	0	0	0	0	0	0	0	0	0
0	0	0	0	0	0	0	0	0	0	0	0	0	0	0	0	0	0	0	0	0	0	0	0	0	0	0	0	0	0	0
0	0	0	0	0	0	0	0	0	0	0	0	0	0	0	0	0	0	0	0	0	0	0	0	0	0	0	0	0	0	0
0	0	0	0	0	0	0	0	0	0	0	0	0	0	0	0	0	0	0	0	0	0	0	0	0	0	0	0	0	0	0
0	0	0	0	0	0	0	0	0	0	0	0	0	0	0	0	0	0	0	0	0	0	0	0	0	0	0	0	0	0	0
0	0	0	0	0	0	0	0	0	0	0	0	0	0	0	0	0	0	0	0	0	0	0	0	0	0	0	0	0	0	0
0	0	0	0	0	0	0	0	0	0	0	0	0	0	0	0	0	0	0	0	0	0	0	0	0	0	0	0	0	0	0
0	0	0	0	0	0	0	0	0	0	0	0	0	0	0	0	0	0	0	0	0	0	0	0	0	0	0	0	0	0	0
0	0	0	0	0	0	0	0	0	0	0	0	0	0	0	0	0	0	0	0	0	0	0	0	0	0	0	0	0	0	0
0	0	0	0	0	0	0	0	0	0	0	0	0	0	0	0	0	0	0	0	0	0	0	0	0	0	0	0	0	0	0
0	0	0	0	0	0	0	0	0	0	0	0	0	0	0	0	0	0	0	0	0	0	0	0	0	0	0	0	0	0	0
0	0	0	0	0	0	0	0	0	0	0	0	0	0	0	0	0	0	0	0	0	0	0	0	0	0	0	0	0	0	0
0	0	0	0	0	0	0	0	0	0	0	0	0	0	0	0	0	0	0	0	0	0	0	0	0	0	0	0	0	0	0
0	0	0	0	0	0	0	0	0	0	0	0	0	0	0	0	0	0	0	0	0	0	0	0	0	0	0	0	0	0	0
0	0	0	0	0	0	0	0	0	0	0	0	0	0	0	0	0	0	0	0	0	0	0	0	0	0	0	0	0	0	0
0	0	0	0	0	0	0	0	0	0	0	0	0	0	0	0	0	0	0	0	0	0	0	0	0	0	0	0	0	0	0
0	0	0	0	0	0	0	0	0	0	0	0	0	0	0	0	0	0	0	0	0	0	0	0	0	0	0	0	0	0	0
0	0	0	0	0	0	0	0	0	0	0	0	0	0	0	0	0	0	0	0	0	0	0	0	0	0	0	0	0	0	0
0	0	0	0	0	0	0	0	0	0	0	0	0	0	0	0	0	0	0	0	0	0	0	0	0	0	0	0	0	0	0
0	0	0	0	0	0	0	0	0	0	0	0	0	0	0	0	0	0	0	0	0	0	0	0	0	0	0	0	0	0	0
0	0	0	0	0	0	0	0	0	0	0	0	0	0	0	0	0	0	0	0	0	0	0	0	0	0	0	0	0	0	0
0	0	0	0	0	0	0	0	0	0	0	0	0	0	0	0	0	0	0	0	0	0	0	0	0	0	0	0	0	0	0
0	0	0	0	0	0	0	0	0	0	0	0	0	0	0	0	0	0	0	0	0	0	0	0	0	0	0	0	0	0	0
0	0	0	0	0	0	0	0	0	0	0	0	0	0	0	0	0	0	0	0	0	0	0	0	0	0	0	0	0	0	0
0	0	0	0	0	0	0	0	0	0	0	0	0	0	0	0	0	0	0	0	0	0	0	0	0	0	0	0	0	0	0
0	0	0	0	0	0	0	0	0	0	0	0	0	0	0	0	0	0	0	0	0	0	0	0	0	0	0	0	0	0	0
0	0	0	0	0	0	0	0	0	0	0	0	0	0	0	0	0	0	0	0	0	0	0	0	0	0	0	0	0	0	0
0	0	0	0	0	0	0	0	0	0	0	0	0	0	0	0	0	0	0	0	0	0	0	0	0	0	0	0	0	0	0
0	0	0	0	0	0	0	0	0	0	0	0	0	0	0	0	0	0	0	0	0	0	0	0	0	0	0	0	0	0	0
0	0	0	0	0	0	0	0	0	0	0	0	0	0	0	0	0	0	0	0	0	0	0	0	0	0	0	0	0	0	0
0	0	0	0	0	0	0	0	0	0	0	0	0	0	0	0	0	0	0	0	0	0	0	0	0	0	0	0	0	0	0
0	0	0	0	0	0	0	0	0	0	0	0	0	0	0	0	0	0	0	0	0	0	0	0	0	0	0	0	0	0	0
0	0	0	0	0	0	0	0	0	0	0	0	0	0	0	0	0	0	0	0	0	0	0	0	0	0	0	0	0	0	0
0	0	0	0	0	0	0	0	0	0	0	0	0	0	0	0	0	0	0	0	0	0	0	0	0	0	0	0	0	0	0
0	0	0	0	0	0	0	0	0	0	0	0	0	0	0	0	0	0	0	0	0	0	0	0	0	0	0	0	0	0	0
0	0	0	0	0	0	0	0	0	0	0	0	0	0	0	0	0	0	0	0	0	0	0	0	0	0	0	0	0	0	0
0	0	0	0	0	0	0	0	0	0	0	0	0	0	0	0	0	0	0	0	0	0	0	0	0	0	0	0	0	0	0
0	0	0	0	0	0	0	0	0	0	0	0	0	0	0	0	0	0	0	0	0	0	0	0	0	0	0	0	0	0	0
0	0	0	0	0	0	0	0	0	0	0	0	0	0	0	0	0	0	0	0	0	0	0	0	0	0	0	0	0	0	0
0	0	0	0	0	0	0	0	0	0	0	0	0	0	0	0	0	0	0	0	0	0	0	0	0	0	0	0	0	0	0
0	0	0	0	0	0	0	0	0	0	0	0	0	0	0	0	0	0	0	0	0	0	0	0	0	0	0	0	0	0	0
0	0	0	0	0	0	0	0	0	0	0	0	0	0	0	0	0	0	0	0	0	0	0	0	0	0	0	0	0	0	0
0	0	0	0	0	0	0	0	0	0	0	0	0	0	0	0	0	0	0	0	0	0	0	0	0	0	0	0	0	0	0
0	0	0	0	0	0	0	0	0	0	0	0	0	0	0	0	0	0	0	0	0	0	0	0	0	0	0	0	0	0	0
0	0	0	0	0	0	0	0	0	0	0	0	0	0	0	0	0	0	0	0	0	0	0	0	0	0	0	0	0	0	0
0	0	0	0	0	0	0	0	0	0	0	0	0	0	0	0	0	0	0	0	0	0	0	0	0	0	0	0	0	0	0
0	0	0	0	0	0	0	0	0	0	0	0	0	0	0	0	0	0	0	0	0	0	0	0	0	0	0	0	0	0	0
0	0	0	0	0	0	0	0	0	0	0	0	0	0	0	0	0	0	0	0	0	0	0	0	0	0	0	0	0	0	0
0	0	0	0	0	0	0	0	0	0	0	0	0	0	0	0	0	0	0	0	0	0	0	0	0	0	0	0	0	0	0
0	0	0	0	0	0	0	0	0	0	0	0	0	0	0	0	0	0	0	0	0	0	0	0	0	0	0	0	0	0	0
0	0	0	0	0	0	0	0	0	0	0	0	0	0	0	0	0	0	0	0	0	0	0	0	0	0	0	0	0	0	0
0	0	0	0	0	0	0	0	0	0	0	0	0	0	0	0	0	0	0	0	0	0	0	0	0	0	0	0	0	0	0
0	0	0	0	0	0	0	0	0	0	0	0	0	0	0	0	0	0	0	0	0	0	0	0	0	0	0	0	0	0	0
0	0	0	0	0	0	0	0	0	0	0	0	0	0	0	0	0	0	0	0	0	0	0	0	0	0	0	0	0	0	0
0	0	0	0	0	0	0	0	0	0	0	0	0	0	0	0	0	0	0	0	0	0	0	0	0	0	0	0	0	0	0
0	0	0	0	0	0	0	0	0	0	0	0	0	0	0	0	0	0	0	0	0	0	0	0	0	0	0	0	0	0	0
0	0	0	0	0	0	0	0	0	0	0	0	0	0	0	0	0	0	0	0	0	0	0	0	0	0	0	0	0	0	0
0	0	0	0	0	0	0	0	0	0	0	0	0	0	0	0	0	0	0	0	0	0	0	0	0	0	0	0	0	0	0
0	0	0	0	0	0	0	0	0	0	0	0	0	0	0	0	0	0	0	0	0	0	0	0	0	0	0	0	0	0	0
0	0	0	0	0	0	0	0	0	0	0	0	0	0	0	0	0	0	0	0	0	0	0	0	0	0	0	0	0	0	0
0	0	0	0	0	0	0	0	0	0	0	0	0	0	0	0	0	0	0	0	0	0	0	0	0	0	0	0	0	0	0
0	0	0	0	0	0	0	0	0	0	0	0	0	0	0	0	0	0	0	0	0	0	0	0	0	0	0	0	0	0	0
0	0	0	0	0	0	0	0	0	0	0	0	0	0	0	0	0	0	0	0	0	0	0	0	0	0	0	0	0	0	0
0	0	0	0	0	0	0	0	0	0	0	0	0	0	0	0	0	0	0	0	0	0	0	0	0	0	0	0	0	0	0
0	0	0	0	0	0	0	0	0	0	0	0	0	0	0	0	0	0	0	0	0	0	0	0	0	0	0	0	0	0	0
0	0	0	0	0	0	0	0	0	0	0	0	0	0	0	0	0	0	0	0	0	0	0	0	0	0	0	0	0	0	0
0	0	0	0	0	0	0	0	0	0	0	0	0	0	0	0	0	0	0	0	0	0	0	0	0	0	0	0	0	0	0
0	0	0	0	0	0	0	0	0	0	0	0	0	0	0	0	0	0	0	0	0	0	0	0	0	0	0	0	0	0	0
0	0	0	0	0	0	0	0	0	0	0	0	0	0	0	0	0	0	0	0	0	0	0	0	0	0	0	0	0	0	0
0	0	0	0	0	0	0	0	0	0	0	0	0	0	0	0	0	0	0	0	0	0	0	0	0	0	0	0	0	0	0
0	0	0	0	0	0	0	0	0	0	0	0	0	0	0	0	0	0	0	0	0	0	0	0	0	0	0	0	0	0	0
0	0	0	0	0	0	0	0	0	0	0	0	0	0	0	0	0	0	0	0	0	0	0	0	0	0	0	0	0	0	0
0	0	0	0	0	0	0	0	0	0	0	0	0	0	0	0	0	0	0	0	0	0	0	0	0	0	0	0	0	0	0
0	0	0	0	0	0	0	0	0	0	0	0	0	0	0	0	0	0	0	0	0	0	0	0	0	0	0	0	0	0	0
0	0	0	0	0	0	0	0	0	0	0	0	0	0	0	0	0	0	0	0	0	0	0	0	0	0	0	0	0	0	0
[truncated: 1,000 more rows]
