# Supplementary material for: A modified shuffled frog leaping algorithm with inertia weight
Source: Sci Rep. 2024 Feb 20;14:4146. doi: 10.1038/s41598-024-51306-1 (PMC11224354; doi:10.1038/s41598-024-51306-1)
Supplement: Supplementary file 1 — Supplementary Information. [file 41598_2024_51306_MOESM1_ESM.zip › data/F2/MSFLA_R_10.xls]

## Sheet: Sheet1
-0.247584	-0.0265992	0.0819115	-0.0701736	-0.530053	0.0400847	0.0216958	0.575225	0.0440661	0.0501162	0.0822503	-0.028975	-0.0354249	0.141198	-0.375967	0.0521577	0.200142	0.480891	-0.129152	-0.0667346	0.26284	0.0438156	0.211066	-0.0506813	-0.448602	0.0989639	0.0865675	-0.424836	-0.0498802	-0.345825	5.30348
-0.0221529	-0.0252333	0.0298847	-0.10576	0.0123722	0.0377459	0.00326299	-0.0233857	0.00498766	-0.0134899	0.0216566	-0.00702624	-0.0401037	0.0630035	0.0298976	-0.00792649	-0.00102076	0.0443385	-0.0113671	0.02903	0.00580298	-0.0268881	-0.00460668	-0.0373624	-0.0525427	-0.0230446	0.0167489	-0.0279791	-0.0235174	-0.0147669	0.766906
-0.000668464	-0.00347022	-0.0249991	-0.000299426	-0.00346225	-0.0027946	0.00621703	0.00731067	-0.000189727	-0.00397472	0.00113734	0.000600065	-0.00390747	-0.00745436	-0.00425715	-0.012165	0.00375787	0.000498297	-0.000461097	0.00358743	-0.0032637	0.0178816	-0.00655982	0.00834051	0.00286061	-0.00490244	-0.00192143	0.00231317	-0.00325821	-0.000288457	0.142802
3.28995e-05	8.03409e-05	0.00107532	-0.00137512	0.00011846	9.30605e-05	-0.000809632	0.00114952	0.000475999	0.000446084	-5.88035e-05	0.000820848	9.85672e-06	-0.000595005	0.000229467	-0.000972601	0.00042611	0.000148807	0.000396161	-0.000199956	-0.000479154	-1.54223e-05	-0.00048098	-0.000170141	0.000242505	-0.000262088	-6.48669e-05	-2.09796e-05	0.00018505	-0.000141377	0.0115766
-1.77967e-05	5.69536e-05	-0.000124604	0.000185887	-0.000111326	-1.84226e-05	-0.00010231	5.60486e-05	0.000110848	-7.74797e-05	1.2958e-05	5.87552e-05	3.73246e-05	-0.000176855	8.1627e-05	-3.13403e-05	6.52016e-05	-3.72649e-05	-6.51063e-05	-0.000110616	1.74707e-05	-6.16558e-05	1.19621e-05	-1.04739e-05	5.20874e-05	-1.95761e-05	1.35038e-05	-0.000174712	4.44749e-05	5.00799e-05	0.00199472
7.66033e-06	-1.77951e-06	1.78841e-05	-1.04016e-06	-1.14406e-05	-4.58828e-06	9.54974e-06	-8.0588e-06	3.10946e-06	1.23456e-06	-2.87802e-05	-2.64815e-06	9.64731e-06	7.12154e-06	-1.93158e-06	2.46608e-05	-5.75014e-06	1.41099e-06	5.92755e-06	2.3424e-05	7.77814e-06	3.96497e-06	6.74532e-06	5.06895e-06	-3.63589e-06	9.78247e-06	-2.04256e-05	-6.68349e-06	4.60284e-06	-5.59318e-06	0.000251929
1.0135e-07	-2.86831e-07	1.65897e-06	2.10806e-07	8.36785e-07	3.7869e-07	1.36834e-06	-1.37414e-07	-6.26314e-07	4.21197e-07	9.26007e-07	2.78853e-07	6.17748e-07	3.93671e-06	-5.69797e-07	9.14553e-07	1.18616e-07	2.61085e-07	-1.51593e-06	-2.05076e-07	2.0577e-07	-4.64145e-07	-1.26257e-06	9.61428e-07	-5.31286e-07	-3.82317e-07	-1.33726e-07	-4.9685e-07	-1.1664e-06	-2.05421e-07	2.1181e-05
-3.59949e-07	6.95629e-08	5.89493e-09	-4.55894e-07	-1.88233e-08	-2.17383e-08	-4.29979e-08	-9.86627e-08	-5.01202e-08	-8.46266e-08	-2.2806e-08	3.44312e-08	-2.90851e-07	-4.02893e-08	8.26092e-08	-5.44741e-08	-6.79015e-08	-1.925e-07	-5.94476e-08	5.34046e-09	4.18014e-08	-6.5376e-08	7.95513e-08	2.73466e-08	-9.83754e-08	7.90576e-09	6.4098e-09	-4.14507e-08	1.86301e-07	2.79455e-07	2.89289e-06
4.22797e-09	-1.24363e-08	1.94216e-08	2.06412e-08	3.02506e-08	3.13551e-08	1.05518e-08	-1.73676e-09	-5.55106e-09	-9.86727e-09	-2.21472e-09	-2.93963e-08	3.60232e-09	9.60983e-09	-1.26875e-08	-1.84948e-08	1.12037e-08	-8.24377e-09	-2.51486e-08	3.77491e-08	1.28963e-08	-6.73921e-09	3.70693e-09	4.21191e-08	3.60497e-09	-4.61436e-09	-1.3314e-08	1.77379e-09	3.78489e-10	2.50828e-08	4.1862e-07
4.07926e-10	9.60389e-10	1.64526e-09	-1.82354e-11	2.54329e-09	-1.58264e-09	-3.73985e-09	2.48876e-09	2.03793e-09	3.5693e-11	2.13183e-09	-6.14139e-11	-9.8746e-10	-2.8519e-09	3.23378e-09	-1.31608e-10	1.16175e-09	2.36974e-09	-2.81197e-10	9.82144e-10	6.15558e-10	-1.97155e-10	7.94535e-10	-6.27991e-09	-4.20914e-10	1.29304e-09	-1.68762e-09	-2.38244e-10	8.45725e-10	-3.36096e-09	4.53864e-08
2.40265e-10	-3.82687e-11	1.05434e-10	1.56989e-10	4.26849e-10	2.65076e-10	4.12163e-11	-1.39704e-10	-2.44015e-11	-3.61018e-11	-1.15004e-10	3.13059e-11	-4.15135e-13	2.25831e-10	-8.20141e-11	-8.38342e-11	3.3575e-11	-4.56367e-12	-2.87034e-10	-4.1997e-11	-1.82047e-11	-4.48835e-10	-3.20016e-10	1.25321e-10	2.08241e-10	-2.43015e-10	-4.06581e-10	-1.30342e-10	-3.34206e-10	-7.91749e-10	5.40639e-09
-3.99461e-12	6.37374e-12	-8.20708e-14	-3.53975e-12	-2.66995e-11	-2.34876e-11	3.07689e-11	-3.43432e-11	2.32772e-12	-4.1205e-11	2.22515e-12	-1.01297e-11	-4.29953e-12	2.4988e-11	2.51122e-11	2.28825e-11	4.23227e-12	4.4107e-11	-4.5697e-13	-7.34391e-11	6.24941e-12	4.90029e-12	3.09677e-11	6.60889e-12	-1.12965e-11	1.20219e-10	-8.92544e-12	-1.72258e-11	-2.08596e-11	-3.67349e-11	6.48682e-10
-5.50794e-13	2.0559e-12	-4.83429e-12	1.34636e-12	-8.48732e-13	6.54597e-12	3.05138e-13	3.32989e-12	4.04974e-12	1.83589e-12	-3.68364e-12	2.2964e-12	-5.99093e-13	2.61776e-12	3.39308e-13	-2.33217e-12	-1.50718e-12	1.95573e-12	-2.27805e-12	-2.16738e-12	2.88545e-12	-2.83808e-13	-2.76132e-12	-1.40957e-12	-2.10244e-12	3.18943e-13	4.55599e-12	2.64384e-13	-4.57631e-13	4.53883e-12	6.50578e-11
-4.15887e-13	6.48288e-13	4.21333e-13	1.17698e-13	9.03776e-14	5.30909e-14	-8.49548e-14	-6.17727e-13	-1.51802e-13	-8.90741e-13	-3.77867e-13	-1.93765e-13	3.27926e-13	-1.34622e-13	-1.18484e-13	-2.05503e-13	2.17126e-13	-1.32966e-14	-2.86337e-13	-1.96478e-13	3.4115e-14	1.23576e-13	-2.41163e-13	7.41026e-13	9.97344e-14	8.15414e-13	-2.38992e-13	-2.54838e-14	1.62759e-13	-1.07638e-12	9.12194e-12
2.68574e-14	-2.49938e-14	-3.50343e-14	-6.31688e-15	-1.35649e-14	5.27316e-15	1.39207e-14	-1.45061e-14	-1.4363e-14	-3.33043e-14	-1.68383e-14	-1.91304e-14	-4.48952e-14	-1.95688e-14	6.73901e-16	9.98062e-14	3.27748e-14	-2.31359e-14	3.67483e-14	3.83416e-14	1.05692e-14	4.6125e-14	-5.75769e-14	1.14258e-14	1.14718e-13	-1.23783e-13	6.323e-15	2.06321e-14	-1.75355e-14	-5.92861e-14	9.88022e-13
-3.55041e-16	-2.93074e-15	-7.70255e-15	2.40478e-14	8.55039e-16	-8.9775e-15	4.94185e-15	1.59495e-16	1.57589e-15	-3.01515e-15	-6.48892e-16	-4.82377e-15	-1.10517e-14	3.24495e-15	6.60605e-15	-1.56205e-14	1.03113e-14	-8.2601e-15	-1.53604e-14	-1.11346e-14	5.84787e-15	7.22586e-15	6.23527e-15	1.40832e-15	1.30327e-15	-3.67883e-16	-7.19213e-16	-4.59865e-15	-1.88116e-14	8.47551e-15	1.96617e-13
7.22554e-16	-4.16058e-16	2.93702e-16	6.56002e-16	3.11864e-16	-4.86147e-16	4.38514e-16	2.66732e-16	6.19749e-16	9.88723e-16	-3.49604e-15	5.32867e-17	2.27664e-16	3.8564e-16	5.03907e-16	-1.10815e-15	-1.13183e-15	-1.12417e-15	4.5626e-16	-1.83827e-15	9.39393e-18	-4.14354e-16	-3.43807e-16	1.27315e-17	1.80846e-16	-9.12218e-16	-7.62112e-16	1.69299e-16	-1.45104e-15	-1.85526e-16	1.99666e-14
1.04075e-16	8.04182e-17	-9.87958e-17	8.11391e-17	-3.52429e-17	5.59664e-17	4.29501e-16	-1.20988e-17	-8.70539e-17	4.53702e-17	6.31319e-17	-1.18453e-16	-1.01014e-16	-1.85751e-16	4.55868e-17	2.27555e-16	-1.13341e-16	-4.52435e-17	2.79536e-17	-1.46573e-16	-7.62636e-17	3.87499e-17	-2.13174e-17	1.77741e-17	5.12279e-17	1.85607e-17	-1.88266e-16	9.28276e-17	-1.08563e-16	-5.78081e-18	2.7236e-15
3.04301e-17	-1.21588e-17	-1.61385e-18	1.62842e-17	-1.08549e-18	-1.59185e-17	2.34044e-18	-1.25081e-18	-5.19801e-18	1.34567e-19	-1.21194e-18	3.61573e-18	3.46651e-17	7.24857e-18	2.34456e-18	7.93959e-18	-3.14506e-19	3.7088e-18	6.68338e-19	-1.75568e-18	1.48849e-17	9.20626e-18	-1.55187e-18	-2.3704e-17	-1.19554e-18	-2.55464e-18	-8.21562e-19	2.44292e-18	-1.15133e-17	3.51606e-18	2.21279e-16
-1.03254e-19	-1.69587e-18	5.66057e-19	6.73575e-19	-3.23869e-19	1.93702e-18	-5.7716e-19	-8.41128e-19	-5.81761e-19	1.22876e-18	-4.40973e-20	1.7801e-18	-3.5148e-19	-1.82084e-18	3.04865e-18	5.19168e-19	1.40382e-18	8.20342e-19	1.45872e-19	-1.31846e-18	2.02161e-18	2.31718e-21	-4.68546e-18	-2.85864e-18	1.31023e-18	-7.95209e-19	-1.59109e-19	1.808e-18	-6.18563e-19	3.03684e-18	3.70773e-17
-3.43618e-20	-2.27452e-20	1.78765e-19	-1.76716e-19	4.02764e-20	-3.95471e-20	1.52915e-20	1.5999e-20	-1.65382e-20	5.43008e-20	9.44446e-21	5.8884e-20	1.25919e-20	2.59759e-19	3.75553e-20	-5.24658e-20	-2.76671e-19	-1.25902e-19	6.1918e-21	6.86483e-20	2.19015e-19	-1.29427e-19	1.90707e-20	-2.25466e-20	2.54769e-21	1.00718e-19	2.0985e-19	1.53837e-19	-1.45643e-19	1.7242e-20	2.52255e-18
-4.28653e-20	-1.34102e-20	4.5692e-20	-1.56061e-20	3.31515e-20	1.94358e-20	-1.0709e-20	5.28178e-21	-1.28151e-20	2.62599e-20	3.81788e-20	5.3985e-21	-5.11358e-21	-2.33946e-20	-1.08395e-20	-3.70133e-22	-5.75714e-20	-1.12825e-20	-3.25885e-21	3.94572e-21	4.34752e-20	4.84493e-20	7.07928e-20	-9.32369e-21	8.60632e-21	-3.56041e-21	-5.41346e-22	4.77703e-21	-9.65186e-21	3.32853e-21	5.87087e-19
-2.77737e-21	-1.62418e-21	-3.56587e-21	5.94461e-21	-4.85645e-22	-1.22408e-21	6.23205e-22	3.84292e-21	-7.73446e-22	-3.01958e-21	8.43249e-23	6.98658e-22	-1.01772e-21	3.31282e-21	4.28397e-21	2.23178e-21	2.70667e-21	-5.83429e-21	-1.11512e-20	8.57833e-21	2.96735e-21	7.87725e-22	-3.29517e-21	1.29392e-21	2.15858e-21	-1.49273e-21	-3.50543e-21	-2.95513e-22	-9.1611e-22	-1.85185e-22	8.06784e-20
1.2743e-22	-2.21889e-22	-2.85811e-23	-7.87394e-22	-1.96647e-22	-1.55488e-22	1.74872e-23	-2.22171e-22	5.75831e-22	2.34254e-22	-4.20952e-23	-5.54845e-23	1.05151e-22	-1.8295e-22	2.43366e-22	1.42584e-23	5.25155e-24	5.85976e-22	1.83792e-22	-3.51087e-22	7.49313e-24	2.29028e-22	-1.96073e-23	3.88601e-22	4.76397e-22	6.79918e-24	-6.91948e-22	2.74285e-22	-2.96442e-22	2.74066e-22	7.00125e-21
6.44142e-23	-8.61462e-24	1.52043e-23	-1.54011e-23	6.21284e-23	8.23499e-23	-1.73035e-23	-2.27941e-24	5.51935e-23	-2.1412e-23	-7.46094e-23	-3.62818e-23	3.29142e-23	-4.43767e-23	-1.08772e-24	-3.45409e-24	-1.30108e-23	-8.1031e-23	4.04533e-23	1.18829e-23	9.91422e-24	4.23675e-23	-6.12497e-23	-3.20394e-23	1.10888e-22	2.56333e-23	8.86676e-24	1.12648e-23	-3.43434e-24	-1.44745e-23	1.00354e-21
2.83686e-25	-9.39417e-24	-1.05654e-24	-1.31323e-24	-4.02352e-24	3.81738e-24	-1.91718e-23	1.00289e-23	1.54907e-23	-2.40346e-24	1.15455e-23	4.17897e-25	-6.39118e-26	-4.64577e-25	-2.24974e-25	-1.56384e-24	-3.19427e-24	6.36355e-25	1.75228e-24	-4.73345e-25	6.89579e-25	-1.10988e-25	-2.08471e-24	3.36736e-24	-5.33565e-24	7.43313e-24	1.37109e-24	-4.29898e-24	1.09135e-24	1.49036e-24	1.14594e-22
1.73113e-25	4.39166e-25	3.61543e-25	-2.56952e-26	-1.07073e-26	3.24338e-25	2.33636e-25	2.34172e-25	1.26178e-24	3.99199e-26	1.44707e-25	-2.07618e-25	1.98656e-25	-1.17671e-25	-1.78099e-25	-3.99118e-25	2.44464e-25	2.08547e-25	1.46474e-24	-1.89343e-25	-3.15653e-26	-7.93293e-25	1.62692e-25	-2.76495e-25	8.85774e-25	1.98951e-24	-2.67984e-25	-8.59916e-25	-3.37861e-25	-1.19867e-24	1.32608e-23
4.17062e-26	7.7919e-26	2.59876e-26	1.74022e-26	-2.88053e-26	-1.50707e-25	-3.26305e-28	1.22036e-25	1.15406e-25	-4.59324e-26	3.57219e-26	-2.14723e-26	2.07105e-26	1.10315e-28	-4.02256e-26	3.85194e-26	-1.69517e-26	-3.60786e-26	4.34662e-26	-7.20138e-26	-3.22109e-28	1.35499e-25	1.87019e-26	-1.34497e-26	-1.53409e-26	9.8023e-26	7.37572e-26	3.83412e-27	5.01434e-26	3.92856e-25	1.75343e-24
2.34017e-27	7.16957e-27	-6.15818e-27	2.73789e-27	5.53427e-28	-5.34237e-27	1.11935e-27	-2.25089e-27	-2.65629e-27	-1.44735e-26	7.87665e-27	1.20258e-26	-3.52523e-27	8.73273e-27	2.4997e-27	-1.63107e-26	2.40335e-27	-1.66106e-26	-7.72241e-28	-5.38259e-27	-8.26672e-27	3.33116e-28	1.47135e-27	-1.59111e-26	2.27348e-28	1.8711e-27	1.19211e-26	-2.42519e-27	-2.82874e-27	8.4289e-27	1.74626e-25
8.02722e-28	-9.85553e-29	-4.85107e-28	-9.98664e-28	-2.78578e-27	-1.10283e-27	7.76842e-28	-8.16456e-28	1.77518e-28	4.06728e-28	-4.47678e-28	-9.03825e-28	-6.84277e-28	4.60398e-27	-4.34669e-28	-2.81555e-27	-6.36125e-28	2.58529e-28	2.6517e-28	-5.12156e-28	2.69289e-28	1.24211e-27	-4.77487e-28	5.47251e-28	-1.95476e-28	1.34165e-29	-5.65054e-28	1.20292e-27	-5.21617e-29	-3.14701e-27	2.77253e-26
-2.45538e-28	-1.51025e-29	3.04229e-28	-4.71647e-29	-9.55496e-29	-3.5085e-28	1.03705e-29	-7.96018e-29	-2.30776e-28	-1.12598e-28	-4.09275e-28	1.38417e-28	2.04016e-28	6.95505e-29	-5.00887e-29	6.97599e-30	-1.80885e-29	-1.39364e-29	-2.33902e-28	-8.55516e-30	-2.38199e-30	-1.03727e-28	-9.15461e-29	9.9736e-29	1.41572e-28	-4.33533e-29	-9.01838e-29	-2.41622e-28	-1.01917e-28	4.5146e-29	3.60577e-27
4.03551e-31	-5.77504e-30	3.53242e-29	-8.07206e-29	-2.57108e-29	1.50285e-29	-3.5352e-29	-1.43851e-29	1.76168e-29	1.53154e-30	-1.05453e-29	2.02254e-29	6.88434e-30	3.52982e-30	-4.15211e-31	-1.72274e-30	7.23959e-31	-2.44957e-30	4.18496e-29	9.8048e-30	-3.36466e-30	-1.40782e-30	-4.45749e-30	-1.6489e-30	-1.33138e-29	2.08208e-30	2.71222e-30	-1.26442e-29	-4.06178e-30	-1.68884e-29	3.9258e-28
4.09018e-30	-3.35366e-31	5.14961e-31	6.59606e-32	7.85525e-31	5.06474e-30	2.60167e-30	4.59565e-31	3.21633e-30	2.51755e-31	-1.15984e-30	-1.20391e-31	8.97823e-30	-5.21038e-31	-1.96766e-31	1.40312e-31	8.00746e-31	-1.26425e-30	1.39884e-30	-3.64083e-31	-5.23478e-31	1.14924e-30	2.70518e-30	-8.17053e-31	-1.16559e-30	-4.03335e-30	-5.39719e-32	-1.39591e-30	1.63564e-30	2.50948e-31	4.60609e-29
-2.30918e-31	-1.3292e-31	-7.98593e-32	-5.00449e-32	2.45398e-31	-1.54073e-31	-1.77372e-32	7.10647e-32	-7.70595e-32	1.20857e-32	8.60862e-31	1.33354e-31	-5.65773e-32	1.86188e-31	7.42901e-32	1.77888e-31	-1.47651e-31	3.46228e-33	-7.55678e-32	-2.56034e-31	-2.63229e-31	-1.16172e-30	2.94549e-31	-3.60366e-31	6.88411e-32	-1.04143e-31	-2.42573e-31	1.50011e-31	4.88217e-31	-3.07182e-32	6.2074e-30
-1.87023e-32	-9.38737e-33	4.57315e-32	-8.27019e-33	-1.38712e-32	4.22678e-32	5.45776e-32	-1.41503e-32	6.14869e-32	-9.74536e-32	1.72751e-32	4.52277e-32	1.81137e-32	2.16299e-32	-6.29254e-32	2.29691e-32	1.19168e-32	-3.69431e-33	1.47404e-32	-2.07414e-32	-1.13739e-32	6.59848e-34	-2.33276e-32	9.58904e-33	-1.2503e-32	1.78531e-32	3.51092e-33	-3.96466e-33	3.45739e-32	-1.71647e-32	7.39653e-31
1.19432e-33	-4.01872e-34	3.43582e-33	-7.19445e-34	2.35658e-35	-2.06689e-33	-4.95505e-33	7.94585e-33	4.19937e-33	-6.86884e-33	5.77981e-34	-1.91597e-32	2.04398e-33	-2.82504e-34	4.41875e-33	2.12173e-33	-5.99037e-33	5.39584e-33	9.14418e-33	-4.37943e-33	-9.90472e-33	1.86167e-33	1.245e-33	2.56197e-33	1.96633e-33	5.57413e-33	-2.73719e-33	-1.9901e-33	1.11358e-33	8.36312e-34	1.15116e-31
6.70411e-34	-8.91956e-34	2.58656e-35	-8.03761e-35	1.165e-34	-7.3879e-35	7.08766e-34	-3.04057e-34	-3.21384e-35	4.47786e-35	3.12391e-34	3.10911e-34	-1.33015e-34	1.11126e-34	2.87432e-34	2.07454e-34	-5.1982e-34	9.58088e-34	1.04561e-35	-3.71267e-34	1.20214e-33	4.04947e-34	1.03813e-34	-2.20511e-34	-3.00488e-35	8.6524e-34	-2.11623e-33	5.25252e-34	-3.77925e-35	-8.52421e-34	1.25291e-32
1.56921e-35	-3.92634e-35	-9.87564e-38	1.39766e-34	-7.57411e-35	2.7947e-35	2.68909e-35	3.41078e-35	-5.47738e-36	7.13506e-37	-4.10868e-35	1.27438e-35	-1.10099e-34	3.85273e-35	-1.7445e-35	7.37156e-36	-1.00598e-35	-7.16908e-35	3.72623e-36	1.69562e-35	-1.74437e-35	-8.00882e-35	3.78597e-35	3.29189e-36	-3.9982e-35	3.11748e-36	3.66057e-35	-1.1266e-35	-2.52796e-36	5.94632e-36	9.33533e-34
1.78391e-36	-3.10307e-36	1.87169e-35	7.80812e-36	-4.36942e-36	7.62177e-36	2.10958e-36	-1.55521e-36	-5.88806e-36	5.52363e-37	-1.43694e-35	-6.55037e-37	-1.83218e-35	-9.6351e-38	-1.69899e-36	-2.04878e-36	-8.00447e-36	-5.86385e-36	6.16335e-36	-3.58128e-37	-2.63615e-36	-9.16263e-37	6.48145e-36	1.15241e-36	-2.18487e-36	1.49661e-35	5.38617e-36	5.17845e-36	5.23844e-37	1.20913e-36	1.51723e-34
4.67357e-38	4.3434e-37	1.00092e-36	3.19028e-37	-3.77503e-37	2.52028e-37	7.60149e-37	-2.07794e-37	1.83225e-37	4.32468e-37	-3.55149e-37	6.70176e-37	-1.13687e-36	-2.08172e-37	-3.40012e-37	6.92365e-37	7.60037e-37	-1.57915e-37	5.55071e-37	-2.62544e-36	1.95234e-36	-3.12598e-38	2.40548e-37	-5.05909e-37	-5.34748e-37	-9.58451e-37	-1.37374e-37	-8.22125e-37	6.75998e-37	-9.67051e-38	1.74709e-35
5.78511e-38	-2.07995e-37	2.20648e-38	5.14743e-39	1.35062e-37	1.15512e-37	1.95535e-37	5.16729e-38	2.31373e-37	6.96855e-38	1.28424e-37	-6.92212e-39	-5.82749e-38	9.07988e-39	3.48999e-39	-2.3885e-38	-1.25161e-37	4.53657e-38	3.44894e-37	-1.57689e-37	-1.20652e-37	5.52482e-38	-1.78083e-37	1.60977e-38	-1.07113e-38	2.33525e-39	-1.53619e-37	2.44244e-37	-2.31884e-37	1.29536e-37	3.1375e-36
-3.41558e-41	1.09348e-38	-9.55756e-39	6.99232e-39	-3.69762e-39	8.32196e-39	3.83351e-38	1.25337e-38	2.22846e-38	1.86741e-38	2.90655e-41	4.86268e-39	6.13482e-39	-3.01522e-39	-6.4396e-39	1.18378e-38	-8.5992e-39	2.08882e-38	1.25675e-39	1.02003e-38	-7.78659e-40	4.31195e-39	3.64412e-38	-8.98577e-40	-1.90687e-39	-2.16373e-41	-1.03764e-38	-8.95905e-39	3.92553e-39	1.91986e-39	2.74169e-37
4.90268e-40	8.81379e-40	2.91674e-39	-3.26204e-40	-2.42563e-39	6.52188e-40	1.27689e-39	1.78655e-39	-8.19801e-41	-4.94479e-40	4.5728e-40	8.9193e-40	1.26225e-39	5.4295e-40	-2.22567e-39	6.59959e-40	1.59578e-39	-5.98797e-40	-1.28784e-39	-5.82529e-41	1.4653e-40	-1.37161e-39	1.50235e-39	-5.56145e-39	1.65482e-39	-2.43125e-40	8.41247e-40	-5.36257e-40	-9.38963e-40	5.68383e-40	3.42778e-38
4.16308e-40	-1.63375e-40	-5.37552e-40	9.5088e-41	-5.29672e-41	-9.43422e-42	-2.72929e-40	-1.67275e-40	-3.70514e-40	-2.67186e-40	-1.94957e-40	5.12191e-41	-3.08125e-40	-1.76205e-40	7.43037e-41	3.27089e-41	-2.45675e-40	-1.31501e-41	2.16893e-40	3.52581e-41	2.06173e-40	1.15461e-40	4.29527e-41	-1.74312e-40	6.49792e-43	-1.70408e-40	-1.55076e-40	2.31021e-41	4.58347e-41	2.10274e-40	4.84537e-39
-6.91737e-42	4.02878e-41	-1.66132e-41	-5.51331e-42	7.15511e-42	-3.90797e-41	-2.49941e-41	-4.90105e-41	1.45408e-41	-8.84856e-42	1.47397e-41	1.74623e-41	1.17941e-41	6.06986e-42	5.01089e-41	-1.38274e-41	6.7001e-42	2.17963e-41	1.77597e-41	-1.17336e-41	-2.99814e-41	-4.87385e-42	-1.61419e-41	1.01797e-41	-3.52462e-42	1.07096e-42	-4.80836e-41	7.10475e-41	8.00952e-42	2.46291e-41	6.02494e-40
-1.29697e-43	-1.56649e-42	3.47732e-42	2.80797e-43	-7.72975e-43	3.1751e-42	-5.18644e-42	-5.2215e-43	-2.88035e-42	2.09567e-42	8.63007e-43	4.52192e-43	3.67102e-42	-3.7988e-42	-2.35772e-42	7.87494e-43	2.09749e-42	-3.45395e-42	2.4949e-43	-1.91644e-42	3.30807e-42	4.59091e-44	9.18516e-42	-1.22151e-42	-1.63023e-42	3.00567e-42	-1.45205e-42	2.36291e-42	3.92308e-42	1.83642e-42	6.77056e-41
1.2441e-42	-1.79447e-43	7.21319e-44	4.21466e-43	-7.33465e-43	1.81709e-44	-4.37379e-43	-4.80069e-44	-2.12958e-43	2.13038e-43	-2.99881e-44	2.54958e-43	7.76644e-44	-1.904e-43	-2.24384e-44	-8.56759e-44	-1.3331e-42	4.91678e-43	1.30526e-44	-4.84183e-43	1.50872e-43	2.20356e-43	8.42841e-43	7.47535e-44	-1.01575e-45	-3.41068e-44	1.04542e-43	4.52739e-44	-9.25749e-43	2.69581e-44	8.98978e-42
-9.38337e-45	1.18801e-43	5.50756e-44	-4.65307e-44	1.15746e-44	1.0089e-44	-4.44616e-44	-8.05986e-44	-7.1833e-44	5.17281e-44	5.26967e-44	-3.97052e-46	-4.18927e-45	2.22398e-44	9.44407e-44	2.51021e-44	-1.34007e-43	-1.01009e-43	-1.33074e-43	4.53643e-44	1.5905e-45	-2.61158e-44	1.46385e-44	4.69542e-44	6.4927e-45	1.30807e-44	8.23043e-44	-3.44243e-44	-1.43349e-44	-6.45854e-45	1.35899e-42
-2.70829e-45	-9.74322e-45	-1.03903e-45	1.07819e-44	1.37346e-44	-1.47184e-45	6.40587e-45	5.18358e-45	-9.69947e-45	-1.63505e-45	-1.6483e-45	-2.03159e-45	2.44984e-45	4.23225e-45	1.25933e-44	9.94749e-45	3.10486e-44	9.90444e-45	-2.51341e-45	3.71733e-45	2.5695e-45	5.97246e-45	-1.42765e-45	-1.27068e-44	3.80272e-45	-1.58253e-44	6.03381e-45	-5.95164e-45	-8.36701e-45	-1.10224e-45	2.06249e-43
1.74936e-45	-1.2185e-45	-3.73935e-46	3.51124e-46	3.41077e-46	1.1631e-45	1.2155e-45	8.99509e-47	-6.04478e-46	9.88823e-47	1.72488e-47	-2.3639e-45	-8.6028e-47	-6.61547e-47	9.62885e-46	4.68614e-46	-1.25789e-45	4.16027e-46	9.43478e-47	5.62886e-47	-2.04859e-46	-4.22665e-46	2.18659e-47	4.27407e-46	-1.30391e-45	-5.82667e-46	1.45198e-45	-2.31892e-46	-8.69362e-46	2.71478e-46	1.87834e-44
2.6329e-47	3.48357e-49	1.79026e-47	-9.00946e-48	7.34541e-48	-7.23353e-47	-7.14444e-47	-5.66373e-48	-4.94835e-47	-1.8687e-46	4.46043e-48	1.75806e-47	1.06761e-46	3.70673e-47	1.51384e-46	8.85671e-47	-9.82186e-49	-8.63117e-48	-1.78282e-46	-7.60588e-47	-7.65506e-49	1.59707e-46	-2.31481e-46	1.22524e-47	1.93939e-47	-8.01798e-47	-1.84333e-46	3.44947e-47	-5.14278e-47	-3.21978e-47	1.92274e-45
9.40678e-48	-5.79908e-49	-8.28959e-48	1.73074e-47	2.07001e-48	-1.21795e-47	-7.30238e-48	-1.05462e-47	2.97656e-47	7.81023e-48	7.28881e-48	-7.25604e-48	1.7927e-47	1.69603e-47	-1.09829e-47	5.18182e-48	-1.66445e-48	-4.36052e-48	2.00729e-47	-2.35635e-47	9.17872e-48	8.35235e-48	-1.92118e-48	2.38534e-47	-1.52699e-47	-5.82551e-48	-9.34327e-49	5.48939e-48	-5.59928e-48	-1.29982e-48	2.98239e-46
4.94536e-49	-3.18329e-49	-2.52906e-48	2.30445e-48	1.54771e-48	-9.2599e-49	-1.28964e-48	1.0895e-49	-2.15389e-48	2.51035e-51	-4.55459e-49	3.50084e-48	3.07914e-49	6.56935e-49	-1.60402e-48	1.36652e-49	-2.26631e-48	-3.71832e-49	-1.16885e-48	-1.78071e-48	-5.76785e-49	1.23395e-48	1.07626e-48	-1.0908e-49	6.12202e-49	-3.31593e-49	-6.2044e-49	-1.79451e-48	-1.50689e-48	-2.41616e-48	3.42025e-47
-8.92296e-50	-1.07978e-49	-5.66965e-50	-4.72031e-50	2.66176e-49	6.68541e-50	-1.79512e-49	1.65028e-49	6.71456e-49	3.15866e-50	-4.04929e-50	-1.1409e-49	1.5934e-49	5.22411e-50	-1.17074e-49	2.84831e-49	6.89793e-50	-2.9179e-50	7.83067e-50	2.27482e-50	2.07308e-49	4.93744e-50	1.58225e-49	-1.37159e-49	-5.66891e-50	-6.03059e-50	-1.10939e-50	3.54016e-49	3.06012e-50	-6.08461e-50	3.77462e-48
-1.14619e-50	2.34437e-50	3.55458e-51	-1.44133e-50	6.2884e-51	1.76768e-51	1.03656e-50	-1.57889e-50	-3.84251e-52	3.16582e-50	1.58483e-50	5.8252e-51	1.85204e-51	-4.192e-50	-6.83822e-51	-1.17183e-50	-1.35373e-51	-2.61835e-51	-2.54065e-51	3.37489e-51	-3.70469e-50	4.34455e-50	7.12412e-51	6.52862e-51	-1.75782e-51	-1.64336e-50	-6.89256e-53	1.80579e-50	-8.40223e-51	7.98789e-51	3.5987e-49
-1.7201e-51	-2.6457e-51	9.33793e-52	5.27142e-51	-4.58087e-52	-2.07793e-51	-9.06231e-53	-3.48892e-51	-4.6002e-51	4.16399e-52	-2.42451e-51	1.56029e-51	-2.13622e-51	-3.22174e-51	1.28402e-51	-7.76439e-52	3.04548e-51	1.26096e-51	-6.48041e-51	2.9167e-52	2.15602e-51	5.49223e-51	-2.633e-51	-9.92879e-53	9.51683e-52	-2.17955e-51	-1.95756e-53	-1.15327e-51	-1.05525e-51	-1.55448e-51	6.14793e-50
1.57106e-52	-4.69846e-52	-2.68504e-52	-4.54513e-52	1.47859e-52	-3.23958e-53	-1.04183e-52	1.16074e-52	-7.1835e-53	1.02706e-52	1.59373e-52	1.09594e-51	7.8487e-53	-1.2219e-52	-2.97976e-53	-5.6262e-53	2.93042e-52	1.8278e-52	1.40511e-53	-3.53313e-52	5.62991e-52	-5.83953e-53	-2.4191e-52	-3.05723e-53	8.67396e-53	-2.46104e-52	-1.80109e-52	-8.01157e-54	-1.72734e-52	2.30003e-52	6.12782e-51
2.40806e-53	9.68153e-53	3.48169e-54	-1.17841e-52	4.55792e-54	1.24679e-53	9.21286e-54	2.54146e-53	3.91779e-53	-3.27881e-55	-3.40934e-53	-1.47053e-53	1.72372e-53	9.36558e-56	-4.88449e-53	2.22708e-53	-1.83281e-53	-5.1006e-53	4.3713e-54	-4.75834e-53	-9.05197e-53	-1.86926e-53	-5.21275e-53	1.52575e-54	1.7244e-53	-1.23301e-53	1.08925e-53	3.92659e-53	-2.32333e-53	-2.80215e-53	8.85764e-52
-6.10608e-54	-1.41612e-54	7.54572e-55	6.7043e-55	3.35704e-54	6.2354e-54	-3.49148e-54	-1.12981e-53	-3.68631e-54	8.40085e-55	-5.10642e-54	-4.97113e-55	4.31885e-54	1.09719e-56	3.76335e-54	1.61131e-54	-3.34486e-54	-6.16278e-54	-3.79922e-54	-6.18457e-55	-4.91989e-54	-7.15588e-55	2.28369e-54	-4.5408e-54	4.56228e-55	-2.53736e-54	2.10867e-54	-1.52419e-54	7.18996e-54	-6.89175e-55	9.40545e-53
5.83362e-55	3.21721e-55	1.49335e-55	-5.66454e-55	6.54942e-55	-1.21903e-55	-7.28329e-55	1.39991e-55	-6.64584e-55	3.15472e-55	-5.56576e-55	-1.10307e-54	2.20621e-55	2.70245e-55	-2.46349e-55	-2.03137e-55	6.52554e-55	4.65656e-55	8.59223e-56	3.12884e-56	3.92366e-55	2.04769e-55	6.67784e-55	2.24034e-55	-2.42863e-55	4.59314e-55	2.54046e-55	-1.23225e-56	2.51064e-55	-2.80851e-55	1.10709e-53
8.80627e-57	-1.65837e-57	-1.13563e-55	-1.46337e-55	2.01842e-56	4.75029e-57	2.31821e-56	5.39623e-56	-3.59487e-56	-1.36847e-56	6.03402e-56	2.31104e-56	1.72118e-56	2.17256e-56	-6.92023e-56	-1.26193e-55	-5.95408e-56	-4.62395e-56	4.80444e-56	-1.55232e-56	-4.24562e-56	-2.07169e-55	-3.84937e-57	-8.18532e-56	-1.03421e-58	-5.38685e-56	-2.98689e-56	-1.07952e-55	-2.19627e-56	-1.80124e-55	1.63841e-54
-6.67266e-57	6.39336e-58	2.55887e-56	2.34449e-56	6.51324e-57	-7.83423e-57	1.07546e-57	-2.09911e-56	3.79147e-58	-4.4302e-57	3.37162e-57	-1.09227e-56	-2.74306e-57	6.07641e-57	1.33514e-56	1.24675e-57	-2.8881e-58	-9.08971e-58	-2.06864e-56	1.54728e-58	3.71683e-58	-1.35683e-57	3.56338e-58	4.99267e-58	-1.03912e-56	4.18648e-57	2.90655e-57	-2.0915e-56	3.71304e-57	8.88855e-58	2.02905e-55
2.66068e-58	9.43814e-58	-1.09296e-57	-3.27798e-58	-1.13098e-57	-5.9261e-57	8.19437e-58	4.85656e-58	-2.24393e-58	-2.89853e-57	-1.26765e-57	-2.53146e-57	3.29183e-58	1.27447e-57	-5.52633e-58	7.04892e-59	-1.10952e-57	-6.34464e-58	6.87091e-58	-2.83748e-58	-9.55417e-58	-5.13803e-59	8.8029e-58	-1.0498e-57	9.549e-58	-7.31797e-58	-7.17295e-59	8.37101e-58	-3.13193e-58	-6.27522e-58	2.93296e-56
-5.80518e-59	-6.73808e-60	-6.10494e-59	2.46298e-58	1.97562e-59	2.83312e-58	8.20533e-59	1.58296e-58	1.4192e-58	5.17333e-59	-1.61555e-58	2.75659e-58	1.53941e-58	-8.34168e-59	3.42866e-59	3.03089e-59	-1.14699e-59	3.79759e-59	-6.76353e-59	-8.8231e-59	3.7054e-58	-1.11942e-59	-1.59234e-58	1.43632e-58	-1.70154e-58	2.51801e-60	6.37343e-60	1.9292e-58	4.6672e-59	3.15677e-59	3.18849e-57
-4.73311e-60	-3.82883e-60	-5.86306e-60	-1.21117e-60	8.99499e-60	2.38845e-59	1.55388e-59	1.67551e-59	-9.70655e-60	-1.1981e-59	2.45709e-59	6.84207e-60	3.11816e-60	7.28638e-60	-6.24038e-61	1.79065e-59	-3.06511e-61	-3.54804e-60	-6.53901e-60	1.42684e-59	3.8441e-59	7.15558e-60	-1.61779e-59	1.63831e-60	-1.93432e-59	4.79093e-61	2.0257e-59	8.00994e-60	-4.57276e-60	3.67839e-59	3.40366e-58
2.7473e-60	-8.5175e-62	-3.11798e-61	-1.27572e-60	-5.84861e-61	1.74012e-60	8.61035e-61	4.16213e-60	-1.24179e-61	-1.22087e-60	1.58046e-60	3.43789e-60	-1.69805e-60	2.13278e-61	9.32635e-61	6.73624e-61	-3.77938e-61	2.29045e-62	-2.4875e-61	-2.60356e-62	-1.33792e-60	-4.26721e-61	-1.55477e-61	-5.95796e-61	-1.26405e-60	-5.30688e-61	-2.81281e-60	-9.20416e-61	3.70583e-61	-1.98843e-60	3.27276e-59
-6.43796e-62	1.9459e-61	2.22376e-62	4.10935e-61	8.04465e-62	1.64769e-61	1.27696e-61	-3.99079e-62	2.77417e-61	2.97971e-61	-8.18864e-62	7.46054e-62	1.5434e-63	-1.12588e-62	-2.35048e-62	8.70282e-62	-1.55079e-61	8.26531e-62	1.00527e-61	1.57994e-61	5.35888e-62	3.30704e-62	1.92033e-61	1.70601e-61	-9.61701e-62	6.80285e-62	3.30168e-61	1.76335e-61	-5.1571e-62	-6.54429e-62	3.69344e-60
-3.58854e-63	-2.52456e-62	2.11433e-62	4.92537e-62	1.52544e-62	1.79742e-62	-7.70659e-63	4.19772e-63	-1.33609e-62	8.37204e-63	-2.97728e-62	1.88632e-62	4.13931e-63	-1.34408e-63	9.16951e-63	1.2261e-62	-5.36014e-63	-1.09936e-62	-3.04537e-62	-1.46806e-63	2.15752e-62	6.57486e-63	-5.28868e-63	3.12097e-62	2.84832e-63	1.52853e-62	-4.29641e-62	-3.30665e-62	3.50261e-62	-2.33708e-62	5.07132e-61
-1.01384e-63	-2.26397e-63	3.96213e-63	-6.09158e-64	7.20418e-64	-4.0053e-64	-1.98239e-63	2.39761e-63	-2.97204e-64	-1.01457e-63	5.77656e-63	1.72392e-63	-2.74594e-63	2.2206e-63	1.56271e-63	-2.29585e-63	-5.96634e-64	6.76829e-63	7.30563e-63	-1.19785e-63	2.10411e-63	-2.4994e-63	1.36095e-63	2.93892e-63	1.02527e-63	2.67664e-64	-3.67427e-63	4.59367e-63	-1.07745e-63	-1.71472e-63	6.81122e-62
-7.33832e-64	-7.88355e-64	9.81537e-65	5.8217e-64	2.06723e-64	7.80318e-65	4.13331e-64	-6.21502e-64	-7.88395e-65	1.02317e-64	1.04031e-65	1.43211e-64	1.80868e-64	-6.17365e-64	2.47654e-64	1.97702e-64	3.2908e-64	-6.39866e-64	-3.52665e-63	6.31762e-64	2.69329e-64	-2.39207e-64	-1.8294e-64	-4.16104e-64	-3.57504e-65	7.81378e-65	2.45608e-64	3.6326e-64	2.75295e-65	-3.56619e-64	1.24423e-62
1.61998e-66	-2.04679e-65	-3.11047e-65	1.04116e-65	-1.90112e-66	-2.9682e-65	5.98173e-65	-1.93943e-65	-4.47667e-65	-2.24454e-65	-9.14184e-66	-5.67746e-66	3.73341e-65	-4.0197e-65	3.13881e-65	-4.00425e-65	9.12291e-66	1.75157e-65	9.70858e-65	7.66712e-65	-4.00927e-66	4.51365e-65	1.62993e-65	-1.56187e-64	1.68848e-65	2.24144e-65	2.14958e-66	9.79035e-65	-3.16879e-65	7.64026e-66	1.0061e-63
2.65135e-66	-9.59716e-67	-2.76037e-66	3.12461e-66	6.21065e-66	9.08383e-66	1.46714e-66	5.5905e-66	3.47249e-66	-9.41097e-66	-6.74556e-66	2.35041e-66	4.13481e-66	-4.66119e-66	3.84779e-66	7.06764e-66	-5.83755e-66	-2.39486e-67	1.51774e-66	6.13483e-66	7.69012e-67	8.64602e-67	1.60256e-67	5.34467e-66	-1.52892e-66	1.70149e-67	-8.60936e-66	2.77247e-66	1.14717e-65	-3.14194e-66	1.22102e-64
6.83738e-67	-2.52243e-66	4.0732e-67	5.45135e-67	-2.87534e-68	-4.10436e-67	-1.04458e-66	-1.98337e-67	2.67731e-67	-2.61217e-67	1.32158e-66	-1.50747e-68	-1.17645e-66	-4.49069e-67	-7.18827e-68	-8.5844e-67	-5.90531e-67	7.12801e-67	-2.17256e-67	3.50368e-67	-1.77572e-67	5.22553e-67	-2.76586e-67	4.21368e-67	7.72197e-67	7.63307e-67	-1.29665e-67	-6.83008e-67	-4.05251e-67	-2.38641e-68	1.63085e-65
2.34069e-68	3.75435e-69	1.84302e-68	-1.472e-67	2.71428e-68	2.04679e-68	7.04419e-68	1.74923e-68	1.97113e-68	-6.78611e-68	4.06744e-68	4.79082e-68	-1.087e-68	1.08138e-68	-1.27362e-67	3.13038e-68	6.48914e-68	-1.47278e-68	-7.20998e-68	9.94659e-68	3.26187e-68	-6.45446e-68	-3.94607e-68	4.78015e-68	1.32945e-68	-5.07209e-68	-8.24189e-69	5.82974e-68	-1.36091e-69	-2.2766e-69	1.25464e-66
-9.3645e-68	8.54938e-69	3.90336e-69	-2.02838e-68	-9.00734e-70	2.45298e-69	1.1646e-68	6.74029e-69	2.57173e-68	1.27229e-69	1.23769e-69	-2.46494e-69	-2.13271e-69	-5.3032e-69	-1.62778e-68	7.84655e-69	2.18458e-69	1.78697e-69	-2.53348e-68	9.44154e-69	1.81995e-70	-1.20332e-68	-9.7489e-69	9.15035e-69	5.07402e-69	-1.50665e-68	-3.43451e-69	3.5734e-69	1.67258e-68	2.12119e-69	3.26232e-67
-7.94228e-70	-2.36031e-69	-2.29658e-70	-1.24632e-69	1.4252e-69	-1.43698e-70	-3.87726e-69	3.78096e-70	-3.79731e-70	6.9314e-70	5.5373e-71	1.62395e-69	6.41801e-70	-5.09204e-70	2.09399e-69	1.91102e-69	6.05961e-69	2.17799e-69	-6.12276e-70	-2.99767e-70	1.05655e-69	-2.27083e-69	5.05508e-70	6.49556e-70	1.15856e-69	-5.65418e-70	9.15424e-70	-8.74913e-70	1.09011e-69	-7.65061e-70	3.73645e-68
-2.27007e-70	3.85657e-70	-3.21445e-71	-7.84327e-71	-2.09244e-70	-2.05261e-70	-1.57163e-70	-4.60034e-71	-7.29439e-71	4.12404e-72	-2.27899e-71	1.5801e-70	1.77753e-70	-4.00481e-71	-5.89574e-70	5.78355e-71	5.06808e-71	6.95158e-72	-2.39535e-70	1.51797e-70	1.03794e-71	2.42784e-70	-3.42014e-70	-5.08331e-71	3.59042e-71	2.61781e-73	-7.3361e-72	3.62163e-70	6.18275e-71	-1.58617e-70	4.18508e-69
1.91914e-71	-5.85662e-72	2.52355e-71	3.00375e-71	1.92248e-72	4.20884e-71	-1.7294e-71	-6.40224e-72	1.13898e-71	-3.98815e-71	2.15642e-71	1.60857e-71	-5.81816e-72	-1.34085e-71	1.37469e-71	-1.18864e-71	-7.00644e-72	3.17426e-71	-1.10072e-70	1.65911e-71	-2.01425e-71	-1.89998e-72	-8.30659e-73	5.97332e-72	-4.9664e-72	-1.06196e-71	2.55153e-71	-8.72444e-72	7.09262e-72	-9.33488e-73	5.3392e-70
-8.57175e-72	-1.33637e-72	7.08987e-72	1.3573e-72	4.26182e-73	-6.33485e-72	1.62775e-72	2.23969e-73	7.00961e-72	-2.7765e-72	-1.8798e-72	3.64855e-72	-1.69562e-72	4.09979e-73	7.70048e-75	1.72486e-72	-2.25322e-72	-8.57645e-73	7.22467e-72	-1.79238e-73	2.10182e-73	8.29252e-72	9.98352e-73	1.07071e-73	-1.47786e-72	-4.61927e-72	3.58004e-72	3.41029e-73	7.14338e-73	1.68244e-73	7.71444e-71
9.89545e-73	1.50798e-73	-7.06021e-75	-2.84228e-74	5.06696e-73	1.08892e-73	1.98847e-73	-2.19893e-73	5.97081e-73	-4.12709e-73	-6.46792e-73	1.64693e-73	1.33753e-73	-1.10673e-73	-1.10855e-72	3.90425e-73	-3.24119e-73	1.37885e-72	2.56271e-74	1.40687e-73	1.04415e-73	-4.46172e-74	-3.96105e-74	6.39379e-74	3.48647e-73	-6.93952e-74	1.72261e-73	-1.04407e-73	4.33947e-73	2.40253e-74	9.04937e-72
8.05752e-75	1.43977e-74	-5.23321e-74	-2.62297e-74	-4.14694e-75	-3.53709e-74	3.00788e-74	-5.31222e-75	-1.00939e-74	-2.88965e-75	-3.97125e-74	3.79274e-74	2.63722e-75	-6.62859e-75	-1.84529e-74	4.89495e-74	-4.10759e-74	3.68375e-74	3.10747e-74	3.83239e-75	1.84383e-74	1.31654e-75	1.90295e-74	-1.02406e-75	-2.48242e-74	-1.09765e-74	4.97493e-74	-1.02129e-73	-3.20376e-74	-3.43146e-75	7.18995e-73
2.65116e-75	2.6601e-75	-8.58083e-76	2.18697e-75	-5.69867e-75	-1.88641e-75	1.9182e-75	1.9465e-75	1.1592e-74	5.17778e-75	-1.985e-74	-7.44773e-75	-3.12251e-76	4.34564e-75	3.08046e-75	-1.32248e-74	6.47648e-75	-4.73082e-75	-3.25085e-75	7.07724e-77	-3.65618e-75	-1.4013e-75	-3.24386e-75	-5.58954e-76	-1.9683e-75	-5.95275e-75	1.62266e-74	-4.04095e-75	6.1666e-75	3.31193e-78	1.42584e-73
6.62128e-76	-5.22572e-76	1.35214e-76	-4.61253e-76	-1.55503e-76	2.15163e-76	1.16038e-76	-2.01356e-76	1.17203e-75	4.67095e-76	-3.08227e-77	-3.3484e-76	-2.9093e-76	3.3271e-77	3.16487e-76	-1.44715e-75	-2.62792e-75	-3.77171e-76	-1.03835e-75	-2.13567e-76	-6.53152e-76	-5.651e-77	7.51374e-76	-1.98518e-76	-2.52931e-76	3.4835e-76	8.4225e-77	-9.66935e-76	-1.35648e-76	-3.24677e-76	1.45912e-74
1.18675e-77	-5.61487e-77	4.19468e-77	-1.7629e-78	2.06456e-77	4.78163e-77	-3.23287e-77	-5.64923e-79	-2.94787e-77	7.38998e-78	-6.74767e-77	3.04338e-77	-1.86012e-79	1.31783e-78	3.17309e-77	7.0342e-78	-6.74871e-77	7.25261e-78	4.35019e-77	-1.96248e-77	-3.16907e-77	-5.72014e-77	5.25165e-77	-4.63238e-77	-4.55728e-77	-2.46082e-77	8.72599e-77	-8.72012e-77	2.00598e-76	4.80669e-77	1.20704e-75
5.40855e-78	1.19747e-77	-1.7811e-77	-6.55851e-79	2.13961e-77	-8.02323e-79	-1.70625e-77	5.57443e-80	-1.43603e-78	4.11989e-78	-1.61281e-78	-7.91166e-78	7.53622e-78	-1.87471e-79	-1.63378e-78	-1.84759e-77	4.06099e-78	6.51195e-78	-5.8118e-78	-7.76428e-78	-5.4229e-78	3.4382e-78	9.8962e-78	-7.13958e-78	6.31792e-78	8.0042e-78	-3.4865e-78	1.32032e-77	-9.30751e-78	-3.13731e-78	2.11583e-76
-8.06341e-80	-1.32962e-79	-1.78301e-79	-1.33097e-79	-2.6544e-79	-9.34518e-80	1.75708e-78	-7.08754e-79	-1.96443e-78	7.26571e-79	-4.23744e-79	1.06144e-78	-1.32598e-78	5.01756e-79	-1.34201e-78	1.84709e-79	-3.34511e-78	1.61641e-79	1.05517e-78	-6.27018e-79	9.62309e-79	6.75497e-79	4.78208e-79	-1.13096e-79	1.79317e-79	-7.16842e-79	3.46004e-79	1.61364e-78	-2.27676e-79	-9.39536e-79	2.23214e-77
2.81334e-81	-9.57954e-80	-2.42048e-79	3.91308e-80	-1.07849e-80	-9.99171e-80	-1.10838e-80	5.5356e-80	-6.72476e-80	2.9249e-79	6.8542e-81	3.73343e-79	-2.05784e-79	-3.03657e-79	-6.21445e-80	-1.82906e-80	-1.32038e-79	-6.77605e-80	9.16766e-80	2.20527e-79	-7.58164e-80	-5.40906e-80	-4.46551e-80	-1.21909e-79	-1.80088e-80	-1.62186e-80	-3.53779e-81	-1.7161e-80	6.38148e-80	-2.87016e-79	3.10097e-78
-7.62615e-81	-2.97415e-80	3.87636e-80	-4.03164e-80	-3.48114e-81	3.81017e-81	-8.16043e-81	-7.10488e-81	-9.22767e-82	-1.03774e-81	-4.0053e-81	-1.04813e-80	1.27232e-80	7.27836e-81	3.25575e-80	-1.70685e-81	-2.02095e-80	2.42683e-82	-1.41162e-80	1.78321e-80	-6.51691e-81	-3.27844e-80	2.85353e-81	6.12323e-81	1.31767e-80	-2.79871e-81	2.21035e-80	-4.6902e-80	1.12497e-80	-1.00358e-80	4.16662e-79
-1.3811e-81	9.14347e-81	-8.65789e-82	-7.76421e-82	8.75401e-82	-2.95733e-82	-3.62243e-83	-7.54984e-82	8.06673e-82	3.15354e-81	-2.85896e-82	-1.28808e-81	-3.80975e-82	-9.69241e-82	-1.41974e-81	2.88222e-81	-8.81644e-82	8.36005e-83	-5.38149e-82	-2.19976e-81	-1.97523e-81	6.93197e-83	-2.87335e-82	4.61945e-82	-5.68462e-82	4.08016e-82	1.25492e-81	3.19869e-82	1.65081e-81	2.77059e-81	3.87851e-80
1.1774e-83	6.99002e-82	-6.73733e-82	-1.78376e-82	-1.69793e-82	4.67905e-83	-2.23624e-83	-2.43836e-82	4.57976e-83	4.76691e-83	1.18807e-83	4.70037e-83	-4.79871e-82	1.19221e-82	5.60781e-83	1.99849e-82	2.37577e-83	4.5438e-82	-2.33781e-82	-2.07573e-83	-1.70312e-82	-2.90077e-82	-2.65257e-82	2.285e-82	-8.79965e-82	8.40592e-84	-2.33857e-82	-5.59614e-83	4.50495e-84	5.28586e-83	5.97541e-81
2.73637e-83	-6.06606e-84	2.02986e-83	1.06195e-83	1.02629e-83	-1.02969e-83	4.30213e-84	4.05253e-84	4.1072e-83	-5.06821e-83	-1.79812e-83	1.29068e-84	-3.6199e-83	-9.29979e-84	4.37259e-84	2.10877e-83	1.28452e-83	1.41591e-83	8.75398e-85	2.25176e-83	-6.65387e-84	-7.94415e-84	-1.26625e-83	-4.52882e-83	-4.75645e-83	3.90715e-85	-4.45343e-83	1.65665e-82	-5.13868e-83	-4.63809e-84	7.12373e-82
1.6582e-84	-9.89115e-84	4.22251e-84	4.11193e-85	-6.83747e-85	3.24208e-84	-3.49126e-84	-8.35558e-86	1.16488e-84	6.56301e-85	-1.92216e-84	-4.31156e-84	1.2823e-85	1.03101e-84	-7.51418e-84	-3.4902e-84	-4.70633e-85	1.36123e-84	8.90788e-84	-4.69426e-85	1.45906e-84	-1.10441e-84	-7.82248e-85	-8.52757e-85	6.2345e-84	-1.92987e-84	1.91557e-84	-2.58864e-84	-1.23285e-85	-3.77469e-85	7.24792e-83
-4.65623e-85	8.59787e-85	6.44932e-86	-6.46007e-85	3.86304e-87	6.86635e-85	2.63608e-85	4.13494e-85	7.64256e-85	9.67141e-87	-6.24059e-87	1.04208e-84	-2.06836e-85	2.31897e-85	1.98016e-85	1.23266e-86	3.68215e-85	5.87949e-85	-2.06795e-85	3.09573e-85	9.85631e-85	1.03779e-84	1.91627e-85	2.31614e-85	1.43608e-85	-1.18413e-85	-7.71419e-85	-2.95025e-85	-8.95542e-85	1.20883e-85	1.21389e-83
1.72012e-85	-8.13866e-86	-4.6364e-86	4.6909e-86	1.28873e-86	1.74047e-85	1.90339e-86	-1.11838e-85	-1.06156e-86	-2.30129e-86	-1.58656e-86	4.39614e-86	-3.35571e-86	4.55624e-86	1.40365e-86	-9.66432e-87	-1.03432e-86	-5.23092e-86	2.33749e-85	1.27832e-86	1.4517e-86	-1.67659e-86	-4.555e-86	-1.54064e-86	8.79032e-86	1.42828e-86	1.80039e-85	4.39959e-86	-2.80503e-86	-8.89666e-86	1.70542e-84
2.82043e-88	6.33954e-87	6.21293e-87	-2.34633e-87	8.97589e-87	-3.10807e-87	7.40466e-87	-9.32632e-87	-2.22786e-87	-7.8015e-87	3.33418e-87	3.87907e-87	2.08521e-87	-1.20472e-87	5.56795e-87	-6.81402e-87	1.60846e-86	2.38355e-87	-3.89691e-87	-4.1573e-87	8.43522e-87	4.91802e-87	1.76192e-87	5.96632e-87	9.19919e-88	-1.99854e-87	-2.7004e-87	2.98125e-88	-1.05339e-87	6.59561e-88	1.32144e-85
1.67401e-87	-4.0277e-89	2.03564e-87	2.25399e-88	1.33477e-90	2.1223e-88	-5.74184e-88	1.06254e-88	2.80752e-88	-2.8375e-88	1.46908e-87	-4.41146e-88	-9.23536e-89	-1.73378e-88	-8.82966e-88	-1.17531e-88	2.42005e-88	-3.61802e-88	-1.61217e-88	4.33537e-88	-2.45935e-88	-6.407e-88	1.36975e-88	6.74355e-88	8.16542e-88	-2.97459e-88	3.22538e-88	4.56051e-88	4.15783e-88	-1.50615e-87	1.53213e-86
3.64256e-89	-6.99998e-89	1.02886e-88	1.89117e-88	-3.29191e-89	-2.26043e-89	-1.6234e-89	1.77863e-89	-3.42784e-89	9.59497e-89	2.94917e-89	1.94485e-89	7.87959e-89	2.58531e-90	-2.82106e-89	-2.18025e-89	-2.61555e-89	-2.30317e-90	1.24684e-88	1.4133e-88	-3.14162e-89	2.87742e-88	-1.55715e-89	1.26351e-88	2.89361e-90	9.19094e-90	1.39119e-88	-1.07433e-88	-2.68394e-90	6.43469e-90	1.82184e-87
1.79021e-89	5.85692e-91	-9.32306e-90	2.29479e-89	1.72839e-89	-3.83753e-90	1.79259e-89	-4.7806e-90	1.74446e-89	-8.8947e-91	3.41014e-90	6.80718e-90	-2.27127e-90	-5.81784e-90	-1.02505e-90	-6.02458e-90	-2.14427e-89	-2.44667e-90	5.43558e-90	4.68036e-90	-1.4444e-89	7.06912e-90	1.19296e-89	9.31898e-90	-1.12496e-89	7.09153e-91	1.13487e-89	-3.48918e-89	5.3184e-90	-1.13515e-89	2.89913e-88
5.98346e-91	-1.00178e-90	-1.0065e-90	-1.63745e-90	2.332e-90	1.4265e-90	5.10674e-91	2.66995e-90	7.53708e-91	5.30664e-92	1.59935e-91	9.48681e-91	-1.96781e-90	1.00503e-90	-7.19953e-91	-5.80347e-91	3.67775e-90	-4.2262e-91	-5.76599e-92	3.33024e-90	2.95202e-91	-1.70367e-90	2.35848e-90	-7.61528e-91	-9.88777e-92	2.71959e-90	2.0084e-90	2.44771e-90	6.61785e-91	7.5439e-91	3.86696e-89
8.94377e-92	1.65128e-92	7.35366e-92	1.45586e-91	-1.30533e-92	1.07879e-91	-2.84434e-92	-2.57923e-91	-3.427e-92	3.4718e-92	-5.54416e-92	5.4633e-92	-1.71167e-91	7.23861e-92	4.63476e-91	7.69842e-92	-4.01552e-92	-4.59522e-91	-1.51878e-91	-2.89643e-91	5.05751e-91	1.18233e-92	-1.89865e-92	6.23637e-92	-8.55955e-92	-9.49145e-92	1.00695e-91	-9.64052e-92	1.29396e-91	2.26513e-94	3.7428e-90
5.22022e-92	-1.16242e-92	3.20443e-92	-1.90878e-93	-2.82465e-93	6.78684e-92	4.16961e-93	5.31422e-92	-2.47998e-93	-1.09818e-93	-2.64915e-92	2.22839e-93	4.15613e-92	-5.54093e-93	-2.7682e-93	1.58115e-92	-4.7649e-92	1.75913e-92	-2.57989e-93	-6.26995e-93	4.93838e-92	5.77646e-93	-2.54599e-94	7.6801e-93	2.1296e-92	-3.97273e-92	2.46211e-92	-1.07958e-93	2.15766e-92	-2.44404e-92	5.9369e-91
-4.49316e-94	-3.7484e-94	-1.91575e-93	4.82359e-93	-5.8016e-94	-8.2353e-94	5.21589e-93	-3.4923e-93	9.56605e-95	8.98104e-94	1.36112e-93	4.28021e-93	8.42791e-94	1.98054e-93	1.82767e-93	-2.51734e-93	-1.45596e-92	4.31325e-93	-3.12788e-95	-1.53706e-93	3.52564e-93	-1.62196e-95	9.55201e-94	-2.056e-94	1.50742e-93	8.10264e-93	2.66905e-93	1.33134e-93	-6.26435e-94	-6.35228e-94	7.14948e-92
-1.56152e-94	1.26172e-94	2.80839e-95	1.23618e-94	-5.40223e-94	7.33893e-94	-1.60726e-94	9.14823e-95	2.52351e-94	7.87127e-95	-3.71694e-94	-9.17348e-95	-5.64439e-94	6.16171e-95	7.66462e-95	1.57167e-95	-1.41782e-94	1.07753e-94	3.95864e-95	-1.9224e-94	-7.10877e-95	5.47422e-95	3.56224e-94	-6.23489e-95	-7.43795e-95	-2.02e-94	9.36493e-95	8.30537e-95	8.62703e-95	-2.68545e-95	5.06523e-93
-1.12875e-94	-4.30995e-95	-2.87812e-95	6.80005e-96	-3.70513e-95	4.27378e-95	-1.06882e-95	1.81094e-95	2.91832e-95	-4.94967e-95	-5.07063e-95	1.90883e-96	2.99989e-95	-4.31488e-95	-5.53984e-96	-1.35427e-95	-1.14373e-95	-8.06038e-96	3.76368e-95	-2.17253e-95	-2.13383e-95	2.58117e-95	3.20076e-96	-5.99951e-95	1.52353e-95	-7.22904e-96	-1.08229e-95	4.23686e-94	-1.78738e-95	-1.81393e-95	1.20586e-93
1.69303e-96	4.67574e-96	7.42792e-96	-1.90925e-96	3.62647e-96	1.01921e-96	-2.6657e-96	-3.1126e-97	-4.11824e-97	5.48386e-97	3.1749e-96	-4.34889e-96	1.25616e-96	2.5235e-96	-3.07036e-96	-6.60247e-96	-1.67565e-96	8.0245e-97	1.03632e-95	-1.12451e-95	-1.8002e-96	9.95683e-97	7.42803e-96	1.10656e-95	1.69231e-96	1.89433e-97	-1.85744e-95	-3.89119e-96	1.39322e-96	-8.12241e-96	1.24504e-94
3.61798e-97	9.73381e-97	-8.18222e-97	2.12794e-96	8.6228e-98	1.49912e-96	-2.28518e-98	-4.69891e-97	3.04672e-97	9.58577e-97	-4.35866e-97	4.17581e-100	-4.13092e-97	1.52654e-97	-1.98527e-98	-5.05603e-97	3.38773e-97	-3.32954e-97	1.03329e-96	-1.1462e-97	1.3343e-96	-4.93635e-97	-3.5109e-97	-4.40207e-97	2.87894e-97	-1.21018e-96	1.68703e-97	9.78082e-98	-2.76111e-96	5.99911e-97	1.87146e-95
8.97229e-99	2.15411e-98	1.01287e-97	5.2644e-98	6.32054e-98	-3.39054e-98	4.75323e-98	7.54233e-98	-5.17558e-98	-1.46493e-98	1.43166e-97	5.69658e-98	1.52247e-99	1.2347e-98	-9.98543e-98	-5.21424e-98	1.62123e-98	1.87746e-98	-7.91485e-98	-5.98057e-98	5.28732e-98	3.7334e-98	8.02422e-98	4.66718e-98	1.33053e-97	-1.15008e-97	-1.95275e-98	-1.09748e-97	3.67764e-98	2.99444e-98	1.67203e-96
-2.53308e-99	3.23047e-99	-4.99296e-99	-7.61906e-100	-3.46909e-99	-1.62019e-100	5.11595e-99	-5.36609e-99	6.51549e-99	-3.49884e-99	1.37628e-99	-1.04521e-98	1.19033e-100	-1.09111e-98	-2.74498e-98	4.78925e-99	-7.64612e-99	1.02074e-99	-4.42948e-100	1.29004e-99	2.61356e-99	-3.87225e-99	7.14229e-99	3.46616e-99	1.64302e-98	1.07071e-98	2.21146e-98	-2.69999e-98	-3.01997e-98	1.05642e-99	2.25745e-97
-8.13236e-101	5.25072e-100	-4.99373e-100	-2.77136e-100	1.1985e-100	2.28142e-99	1.07244e-99	-2.28249e-100	1.1593e-99	2.01908e-100	5.18255e-100	4.27454e-99	-1.14863e-100	-4.97477e-100	3.53693e-100	-7.6944e-101	-2.56248e-100	-4.19936e-101	-5.77519e-100	5.57979e-100	3.03541e-100	-5.6352e-100	4.73545e-100	2.80314e-99	4.69124e-100	3.49058e-100	7.66792e-100	-8.57861e-100	-2.62701e-99	-7.63099e-100	2.36923e-98
-1.67106e-100	-1.25933e-100	5.15169e-101	8.70481e-101	5.89037e-100	2.6146e-101	2.54506e-101	5.67156e-101	1.25992e-100	-3.63249e-101	7.91001e-101	-7.42952e-102	1.06205e-100	-2.31602e-101	-3.19074e-101	5.28836e-101	4.89996e-101	1.81021e-101	-2.01415e-100	-1.96013e-101	4.06124e-100	8.43763e-101	1.96487e-101	2.01565e-100	4.52318e-100	6.00325e-101	1.19166e-100	-1.52261e-100	-1.81553e-100	-2.75381e-101	3.58466e-99
-9.04655e-102	-9.7841e-102	3.71838e-101	2.31252e-101	4.16072e-102	-1.74623e-101	-5.98508e-101	-2.42667e-101	-4.44043e-102	3.41357e-101	3.16402e-102	-2.87801e-101	4.55149e-102	-2.56251e-101	-1.41937e-102	-3.56084e-102	1.72544e-101	-1.5975e-102	6.04761e-102	-6.15417e-102	-1.77544e-101	-4.10536e-101	-3.16275e-101	-2.41478e-101	-2.92609e-102	6.3017e-102	-2.90456e-101	-3.82292e-102	5.71125e-102	-1.78516e-101	5.01853e-100
-7.60834e-103	-2.74491e-102	4.6199e-103	1.86664e-102	-3.73931e-102	-9.63732e-103	-2.35586e-102	-1.82138e-103	-3.35305e-103	4.59844e-102	1.74919e-102	8.50443e-103	-1.62975e-102	-1.04755e-102	9.06252e-103	-2.21626e-103	-3.82121e-102	-1.72081e-104	1.02547e-102	-6.57189e-103	-1.12031e-102	-3.16769e-103	-6.75989e-103	-5.69316e-103	-8.03261e-103	-9.36858e-102	2.21263e-102	-6.71933e-102	-1.5045e-102	-2.80899e-103	5.35066e-101
4.34476e-103	-2.201e-104	8.56645e-103	4.14131e-103	-1.15143e-103	-7.81925e-103	2.96269e-103	-1.8035e-104	1.28912e-103	6.45316e-103	-2.67348e-103	7.81234e-104	1.26143e-103	7.07557e-104	4.86162e-105	7.98073e-104	7.80566e-105	1.44927e-103	-2.92055e-103	-1.71768e-103	4.22821e-103	-2.3836e-103	-2.07974e-103	6.32314e-103	9.58839e-104	-8.55251e-105	-3.37552e-103	6.98371e-103	-3.76901e-103	9.24102e-103	8.89929e-102
4.18588e-104	2.74348e-104	8.24742e-105	-1.69348e-105	-4.43699e-104	1.81266e-105	4.32508e-105	-2.15162e-104	-3.91331e-105	1.43126e-104	4.91434e-104	1.11318e-104	1.29534e-104	-1.43311e-104	1.28461e-103	-7.57201e-104	5.97569e-104	-3.02384e-104	-3.75106e-104	1.21493e-104	4.54354e-104	-3.28377e-104	-1.43999e-104	-1.26249e-103	1.27594e-104	1.08707e-104	-2.54184e-106	6.63279e-106	3.06466e-106	4.26821e-104	8.87338e-103
6.73399e-105	3.46695e-105	-8.83622e-105	1.20597e-105	-5.66877e-106	2.6148e-105	-6.84487e-105	2.04974e-105	3.05398e-105	-1.74506e-105	3.45228e-105	5.49593e-106	-6.77338e-105	1.08417e-105	-1.41607e-106	-3.34672e-105	1.51419e-105	3.41431e-105	-6.83473e-106	-3.19606e-106	1.84104e-105	-2.09843e-104	5.72344e-106	4.2387e-106	4.27535e-105	-6.021e-105	-8.797e-106	2.43847e-105	2.33553e-105	3.15987e-105	1.01329e-103
-2.53625e-106	-4.03347e-106	3.74863e-106	-3.90568e-107	1.28617e-106	7.25966e-106	1.53527e-105	1.27954e-106	2.24166e-106	2.67985e-106	-5.76053e-106	-1.18597e-105	-3.89446e-107	4.56968e-106	7.89591e-106	-1.55416e-106	2.05478e-106	-3.61518e-108	4.90235e-107	-8.78767e-106	-4.34555e-106	-4.51309e-106	3.39119e-106	4.78357e-106	4.33925e-106	2.2854e-106	2.21856e-106	-1.1163e-105	-4.71743e-106	-9.63113e-107	1.26927e-104
2.15573e-107	2.60639e-108	3.56898e-107	8.05576e-107	4.03621e-107	-6.4593e-108	-1.2196e-106	2.38452e-106	-3.14083e-107	1.42547e-107	-1.47116e-107	-2.91982e-107	3.14114e-106	1.1292e-106	4.50485e-107	-2.88717e-107	-5.80975e-107	3.07604e-107	-4.26933e-107	-1.4281e-106	2.81296e-107	1.45119e-106	-1.71059e-107	2.2109e-107	2.95521e-107	-3.61704e-107	-1.8683e-107	-8.76799e-107	-3.14397e-107	-6.92771e-107	1.8978e-105
3.22608e-108	1.37748e-108	3.0448e-108	2.94771e-108	5.80963e-108	4.94378e-110	-4.21112e-108	-5.32398e-108	2.05069e-107	-1.26758e-107	4.04405e-109	6.69528e-108	-5.11349e-111	-6.17125e-108	-4.24066e-108	6.69517e-108	-1.90414e-108	-1.2814e-107	-1.8677e-107	-1.44331e-108	-2.27718e-110	2.53083e-108	6.88753e-109	5.05836e-108	-1.49735e-107	3.60026e-108	8.28299e-108	-2.46557e-108	-2.11369e-108	-3.09409e-108	1.61054e-106
1.47255e-108	1.0944e-109	2.89191e-110	-9.12125e-110	1.63681e-108	-4.01679e-109	1.66327e-109	-9.91395e-109	-3.31442e-108	-2.37336e-109	2.79905e-109	-1.39044e-109	-9.97694e-109	-4.89765e-109	-5.72927e-109	-1.39583e-109	1.15664e-108	-2.16958e-108	1.95481e-109	4.19518e-110	2.58559e-110	5.73538e-109	4.79147e-109	3.18503e-109	-2.56765e-108	7.13109e-109	-2.40922e-109	-5.8298e-109	-1.89539e-108	2.56813e-109	2.22866e-107
5.28823e-110	5.58096e-110	-1.8726e-109	-1.81641e-109	2.85498e-109	2.50436e-110	-8.42528e-110	-1.02056e-110	1.88265e-110	-1.94216e-109	-4.98062e-110	1.21374e-110	7.50983e-110	6.31107e-110	-8.43392e-112	2.4223e-111	-1.16471e-110	-1.18239e-109	-9.54312e-110	2.96743e-110	8.91259e-110	7.27229e-110	-9.35985e-110	2.9071e-110	2.52363e-109	1.04585e-109	6.82345e-110	2.72246e-109	-1.53487e-109	2.38023e-109	2.9275e-108
-1.23261e-111	4.44775e-112	-3.02732e-111	4.13724e-111	-5.17579e-111	-8.32877e-111	5.988e-111	3.82268e-111	1.29606e-111	6.24759e-111	-1.12004e-111	3.01766e-111	1.70558e-110	3.97969e-111	1.49248e-111	2.84399e-111	1.98258e-110	-4.56696e-111	-1.5104e-110	5.99679e-111	1.98744e-111	-3.67158e-111	-8.6328e-111	-4.05515e-111	-3.49721e-111	1.19854e-110	2.44134e-110	-2.97837e-111	1.64152e-110	-1.42856e-111	1.93769e-109
-1.38525e-112	5.19475e-112	1.63579e-111	-8.9201e-112	4.53861e-112	-2.94001e-112	1.06962e-111	-1.23723e-111	-6.01016e-112	-2.9049e-111	-1.4929e-111	-1.00249e-112	1.95102e-112	-4.23209e-112	5.25781e-111	-7.24712e-112	1.73586e-111	4.03853e-112	3.65582e-112	-5.95742e-112	-7.64324e-112	5.67798e-112	-1.9076e-111	1.14661e-111	-1.35607e-111	-2.956e-111	1.68445e-111	-2.48156e-111	-3.29085e-111	1.25844e-111	3.84551e-110
-2.54399e-112	-1.06223e-112	1.7429e-113	1.38074e-112	-1.32437e-112	-9.60819e-113	-1.29143e-112	-5.9193e-112	8.87175e-114	3.69048e-113	-4.71852e-114	-2.557e-112	1.41269e-112	6.8553e-113	-2.96525e-113	-1.85367e-112	-4.01468e-112	2.43365e-112	-1.85368e-112	7.6699e-113	1.69724e-113	-9.80086e-113	3.21485e-114	8.18954e-113	1.22765e-112	-6.42859e-113	-1.19391e-112	-4.28742e-113	1.53307e-112	-1.40609e-112	3.94698e-111
-1.91235e-113	1.18558e-113	5.40236e-113	3.257e-113	-4.0883e-113	6.14477e-114	-1.34822e-113	-5.29556e-113	9.59641e-113	-1.31922e-113	-1.38818e-114	4.42546e-114	1.81043e-113	3.1485e-113	-4.78159e-114	-9.53129e-115	4.12131e-113	3.4338e-113	1.17958e-113	9.30318e-114	3.03592e-114	3.5408e-114	2.72809e-114	2.09567e-113	2.65635e-114	1.66524e-113	-9.21241e-114	1.49949e-114	2.21532e-113	1.35603e-113	5.93978e-112
5.93997e-115	-1.93989e-114	-1.43706e-114	-4.28673e-114	-1.05801e-114	-1.17561e-115	-1.96708e-114	-2.11528e-114	-2.92897e-114	-3.04116e-114	-9.08176e-114	-2.20388e-114	-1.25643e-114	-1.2928e-114	-3.28824e-115	-1.18071e-114	-3.1749e-114	-9.02055e-114	-1.36787e-115	-4.03493e-114	-3.34554e-114	-9.13294e-114	-2.71799e-114	4.55272e-114	9.6479e-116	-9.46826e-115	3.26442e-114	-2.18374e-114	1.2166e-114	1.14975e-115	7.87695e-113
2.79057e-115	6.39693e-116	-5.22256e-115	-5.77342e-115	-1.25844e-114	-2.12971e-115	2.29028e-115	5.64023e-115	-1.80286e-115	-2.46337e-115	1.2213e-114	-1.49113e-115	-5.76054e-115	1.95363e-115	1.00485e-115	1.52723e-115	1.26942e-115	7.9946e-115	-4.43162e-115	1.7038e-117	-6.69243e-115	-2.03564e-115	8.3643e-116	2.9967e-115	1.62553e-116	-7.98879e-115	-5.5772e-115	7.66587e-116	-2.67331e-117	-2.5165e-115	1.086e-113
-1.86348e-116	1.70022e-116	-6.5551e-116	-5.27272e-116	-5.18431e-116	-3.49889e-116	1.826e-115	3.05243e-116	1.64456e-116	6.93657e-116	1.37282e-116	-1.93869e-116	3.38462e-117	-3.00308e-116	-1.16276e-115	5.6162e-116	5.52955e-116	-3.9699e-117	-3.85038e-116	1.03074e-115	7.65696e-117	3.73231e-116	-1.6066e-116	5.39417e-116	-1.53932e-115	-2.11442e-116	-5.82872e-116	7.46761e-117	1.00648e-115	-7.49927e-116	1.51095e-114
-1.13877e-117	-4.09467e-118	2.82163e-118	-3.82555e-118	5.24594e-117	6.00903e-117	-3.65923e-117	-4.81472e-117	3.98781e-117	1.24905e-117	-9.73905e-117	7.06678e-118	-8.82048e-117	5.55038e-117	1.978e-116	2.66378e-117	2.69907e-116	-7.77586e-117	8.79991e-117	-1.41515e-116	1.0211e-116	8.55603e-117	1.67283e-116	5.38979e-118	6.01841e-117	2.68396e-117	-6.88941e-117	4.87974e-117	5.99013e-118	1.72522e-117	1.90987e-115
-1.1725e-117	7.62191e-119	-1.28431e-118	-4.74976e-118	1.64244e-118	3.77967e-118	4.33784e-118	1.19271e-117	-7.07151e-118	4.91697e-118	1.63287e-117	-1.16062e-118	-8.03816e-118	-2.29434e-117	-1.51091e-118	-2.75725e-118	-1.32244e-117	-1.88838e-118	-7.71813e-118	8.06375e-118	5.46471e-118	1.58011e-119	9.64832e-119	-6.00235e-118	2.28459e-117	4.19174e-118	3.63901e-118	-8.49329e-119	2.40499e-118	-9.4646e-118	1.91816e-116
-1.45961e-119	1.19781e-119	-8.92946e-119	1.72335e-119	-1.62108e-118	-6.46478e-120	-2.12168e-119	1.14761e-118	6.64867e-119	7.66088e-119	4.20816e-119	-1.05592e-118	-9.69489e-119	3.92319e-119	2.2734e-120	4.58379e-119	-4.26831e-120	-3.09383e-119	-5.52936e-119	-1.30566e-119	-8.71789e-119	-1.71128e-119	-1.45774e-119	8.95048e-120	-1.77682e-118	1.1652e-119	-4.15964e-119	2.42485e-119	-3.31257e-119	-1.00967e-119	1.44249e-117
2.79681e-120	1.41013e-120	1.46974e-119	2.57323e-119	4.19071e-120	4.75573e-120	1.39579e-119	2.56124e-119	1.45516e-119	-2.67172e-120	-4.91557e-120	-2.43535e-120	-1.5219e-119	-4.49454e-120	-9.56335e-120	2.04327e-119	6.41305e-120	-1.30448e-119	2.1863e-120	-3.53746e-120	-6.96334e-120	2.74265e-120	-2.09975e-119	2.16309e-120	-7.49672e-120	-1.11819e-119	2.53404e-119	6.87923e-120	9.06184e-120	8.29074e-120	2.93736e-118
-1.33253e-120	-1.35044e-120	2.3891e-120	1.80702e-120	-3.54672e-121	-1.8285e-120	-1.21385e-120	1.70474e-120	-6.04538e-121	-1.67172e-120	-2.04395e-120	-1.10609e-121	-9.55655e-121	2.59146e-121	5.19809e-122	-1.20656e-120	-2.66547e-122	3.52248e-120	-7.48928e-121	1.04414e-120	4.47617e-121	2.52885e-120	-6.50922e-121	-8.11115e-121	1.22414e-120	1.97549e-120	-7.05331e-122	-6.50864e-123	-9.44094e-121	-1.76802e-120	3.46545e-119
3.61362e-122	4.79316e-122	-5.63774e-122	-3.31753e-122	-3.06121e-122	-1.79131e-121	-1.06199e-122	-6.97119e-123	1.96751e-121	6.11595e-121	-1.09836e-121	5.16731e-122	-1.96097e-121	-1.02306e-121	2.23592e-121	-3.20408e-122	-2.58713e-121	-3.16409e-121	3.0123e-121	7.46603e-122	2.64492e-121	-9.49423e-122	-1.83512e-121	-2.03514e-122	1.13293e-121	-2.36742e-121	-1.32661e-121	-2.48783e-122	1.21521e-121	1.31864e-121	4.20011e-120
-4.79453e-122	-2.60634e-124	-1.80036e-122	2.60464e-122	1.55573e-122	-1.33351e-122	5.40259e-122	4.59976e-123	-4.44457e-122	-1.09313e-122	1.00604e-122	1.80965e-122	-2.23626e-122	-3.45062e-123	7.65963e-123	-4.29129e-122	6.46776e-123	-1.29582e-122	2.0946e-122	-1.75564e-123	7.23955e-123	8.36873e-123	-8.48201e-123	-1.06339e-122	1.89344e-122	-5.6049e-123	-2.26368e-122	-1.36178e-122	-2.43718e-122	-4.05423e-123	5.05765e-121
-3.57393e-123	1.40451e-123	2.12632e-123	3.09967e-123	-2.7949e-124	-3.60507e-124	2.44035e-123	3.91146e-124	-5.65003e-125	7.79731e-123	-2.6033e-123	1.77827e-124	4.51742e-124	-3.50729e-123	-1.03724e-123	-1.79126e-124	1.2303e-123	-3.43122e-124	-6.19991e-124	1.44885e-123	9.50055e-124	-2.9458e-124	-3.09895e-123	-1.32853e-123	-4.71012e-123	-2.57382e-123	-3.63342e-123	-9.14739e-124	2.59805e-124	3.95049e-124	5.12876e-122
-1.27384e-124	6.36679e-126	8.16507e-125	2.70853e-124	9.713e-125	-7.39389e-125	-5.55478e-129	1.0202e-123	2.15914e-124	-5.08707e-124	-2.00513e-124	1.42513e-124	2.01476e-125	-3.16308e-125	3.03144e-124	4.24483e-124	-2.79096e-125	9.17773e-125	1.3395e-124	2.80631e-124	5.39196e-124	2.29856e-123	3.52053e-125	3.04598e-124	5.53824e-124	-1.61824e-126	-4.66346e-124	3.01811e-125	-2.39948e-124	2.61121e-124	8.78944e-123
1.65899e-125	-1.60605e-125	4.59613e-126	5.792e-125	1.17515e-125	-2.18167e-125	-2.55755e-126	1.38109e-125	-1.17645e-125	-2.88953e-125	-1.14555e-126	2.53327e-126	-8.32054e-125	2.47004e-125	2.7705e-125	-2.85996e-125	-1.92137e-125	1.1823e-125	-5.48039e-125	-6.40483e-126	3.19886e-125	-2.4423e-125	-9.37154e-126	-1.65868e-125	-1.89044e-126	8.28209e-125	1.26919e-125	-3.57965e-125	-1.12349e-124	2.09079e-125	7.94724e-124
-2.8284e-125	-1.12943e-126	2.92838e-127	-3.61497e-126	8.08964e-127	2.79057e-126	1.17716e-125	-3.10327e-126	-4.95541e-126	-4.30222e-126	8.17186e-126	5.59133e-126	-5.25044e-126	8.56637e-128	3.16272e-126	3.77179e-126	-3.60271e-126	-3.3431e-126	-3.91494e-127	-4.68809e-126	-6.97595e-127	-4.29901e-126	-2.57964e-126	-3.43711e-127	2.68292e-126	1.05368e-127	-8.57151e-126	1.52146e-126	3.41023e-126	2.12103e-126	1.25445e-124
-6.53291e-127	6.15773e-127	1.06639e-127	-1.62327e-126	3.29507e-128	-2.40498e-127	2.06213e-126	2.8313e-127	2.98528e-127	1.58448e-127	-4.17912e-128	-3.91363e-127	5.71493e-128	-3.66204e-127	-5.61179e-127	3.51071e-128	5.96045e-127	-7.69693e-128	-2.21838e-127	-7.17105e-127	-5.76265e-128	5.31349e-127	1.01899e-127	1.35293e-127	-9.94171e-128	-1.90048e-127	4.75088e-127	6.536e-127	2.87259e-127	4.95574e-127	1.21666e-125
-3.21709e-128	-3.28463e-128	-3.07624e-128	2.27148e-127	-2.05902e-128	8.64154e-129	1.61005e-128	-3.38223e-128	-9.13327e-128	-2.23281e-128	4.3844e-129	-4.37889e-128	-1.59924e-128	3.33964e-128	9.74311e-129	-2.5623e-128	2.81579e-128	9.69101e-129	-1.28163e-127	-3.05703e-128	-4.55438e-128	-1.00467e-128	2.83063e-127	4.32601e-128	-7.48125e-128	-9.6947e-129	-6.77876e-129	-7.66098e-128	2.53763e-128	-5.31681e-129	1.42576e-126
8.59654e-129	4.32503e-129	5.51988e-130	1.1436e-128	4.07769e-129	-1.57905e-128	-6.262e-129	4.23795e-128	5.75244e-129	-4.57957e-129	-6.67227e-129	1.80508e-128	1.47593e-128	-3.83569e-129	1.3315e-129	4.68075e-129	-4.19202e-130	-4.09379e-130	7.68376e-129	-1.15721e-128	3.83211e-129	1.91581e-129	4.21588e-129	8.87371e-130	3.45017e-129	-2.03736e-129	-2.01196e-128	8.11288e-129	3.55565e-130	3.09977e-129	2.21192e-127
-3.04387e-130	-3.44223e-129	-9.71141e-130	-5.10764e-130	-9.6233e-130	-1.63615e-129	1.46779e-129	-3.32813e-130	-1.93232e-129	-8.98751e-131	1.75882e-130	8.68858e-130	1.77711e-130	-1.32213e-130	4.05283e-129	-2.02886e-130	-3.29356e-130	1.3341e-129	3.15289e-130	-1.06528e-129	-8.2511e-130	-3.04487e-130	4.52975e-130	-4.46115e-130	-4.8853e-129	8.85879e-130	-5.6238e-130	-1.3436e-129	-2.36644e-130	-7.39906e-130	3.09866e-128
1.13995e-130	3.26944e-131	-3.27365e-131	1.01086e-130	4.07392e-131	1.30534e-130	-3.3133e-130	-2.92071e-130	-8.20291e-131	1.27397e-130	4.44229e-130	5.21952e-131	-1.31605e-131	3.36834e-131	-1.45054e-131	-4.81898e-132	3.67657e-132	-2.83559e-131	8.03611e-131	-1.09377e-130	3.96004e-130	-9.45795e-132	-4.3149e-130	3.23866e-131	-5.57458e-131	1.56131e-131	-2.00166e-131	8.21243e-131	3.48531e-131	-4.8811e-131	3.19548e-129
9.22014e-133	-1.34584e-131	-4.96356e-132	1.72473e-131	1.20531e-132	1.99566e-131	-1.01702e-131	-2.27456e-131	6.50551e-132	4.5714e-131	4.93432e-133	2.12439e-131	2.74843e-131	1.58224e-132	5.26976e-132	-4.95294e-131	1.03744e-131	1.28606e-131	-1.46396e-131	-1.91694e-132	-8.61464e-132	-1.83987e-131	2.11028e-132	4.12022e-131	2.30134e-131	-1.36867e-131	-6.29167e-132	-6.02984e-132	3.37112e-132	3.84189e-133	4.11386e-130
-9.03049e-134	2.09391e-132	-2.89216e-133	-7.28357e-133	4.32123e-133	-2.03704e-133	4.64931e-133	-9.10972e-133	1.50577e-132	1.73384e-132	4.90764e-133	9.20213e-133	7.87341e-133	1.62964e-132	1.77409e-133	-1.30047e-132	3.97089e-133	4.42412e-133	-2.42642e-132	1.32871e-132	-1.61846e-132	3.03508e-132	-4.97544e-133	-2.54395e-133	-1.26972e-132	-1.10687e-131	3.63408e-133	1.28391e-132	3.64057e-133	2.10208e-132	4.02109e-131
3.67958e-133	-1.38514e-134	4.35528e-134	4.20689e-133	-1.22762e-133	5.22181e-134	2.10545e-133	9.34712e-134	4.5652e-135	-1.18287e-133	2.921e-135	2.77791e-134	-5.40264e-133	9.28732e-133	-8.14739e-134	-2.56479e-133	-3.84721e-134	-1.9577e-133	3.06779e-134	1.73399e-133	-1.48486e-133	-1.30726e-133	-2.32691e-133	1.10524e-133	-4.09682e-134	1.56067e-134	-9.52762e-134	-1.02065e-133	3.54874e-135	1.84822e-133	4.78858e-132
1.32949e-134	1.25843e-134	-4.43239e-135	3.8436e-134	-1.10829e-134	9.10097e-135	-8.85794e-135	4.84865e-135	-5.12095e-134	-7.26994e-135	-5.40978e-136	9.2599e-135	-1.39953e-134	8.02927e-135	1.17702e-134	-1.94543e-134	1.89751e-134	3.45074e-135	-3.30997e-134	3.92008e-135	2.60211e-136	1.45951e-134	7.73218e-135	5.00679e-135	2.24717e-134	-3.33597e-135	-8.52083e-135	6.86752e-134	7.28008e-135	1.12439e-133	5.33931e-133
-1.07181e-135	1.58886e-135	5.16616e-136	1.61773e-135	-6.86973e-135	-2.01994e-135	-1.1099e-135	-4.89905e-135	4.24003e-135	-6.4755e-135	5.11436e-136	3.66517e-137	-2.11125e-135	-2.70687e-135	1.19297e-135	-1.2912e-134	6.34602e-136	1.12781e-135	-1.7983e-135	1.26695e-136	-3.25481e-135	1.19677e-135	4.47247e-136	1.13537e-135	8.25226e-135	-2.66236e-136	-1.47737e-136	1.00318e-134	3.49037e-136	2.25332e-135	8.09023e-134
3.45019e-136	1.55117e-136	7.13039e-137	8.04667e-136	1.31166e-136	-6.94442e-138	-5.41869e-136	-3.95371e-136	-3.20501e-136	-5.6105e-137	-3.96354e-136	2.61008e-136	2.50441e-137	-2.78356e-136	-5.55757e-136	-1.17575e-136	-4.65792e-136	5.66873e-136	3.17442e-136	4.97601e-136	-2.47425e-137	5.83733e-136	2.31199e-136	4.29532e-136	-2.63003e-136	1.40095e-136	4.38169e-136	-2.14882e-136	-3.80043e-136	1.69628e-136	9.18489e-135
2.89941e-137	-6.04274e-137	2.20811e-138	3.72738e-137	-2.60467e-138	-1.24375e-137	-1.60462e-138	-2.13963e-137	-1.00052e-137	-1.83287e-137	-4.43426e-137	5.95399e-137	-1.92512e-137	3.60739e-137	2.76787e-137	-8.4317e-137	3.9422e-138	-1.69933e-137	-4.46489e-137	1.59755e-137	-7.00605e-137	4.90502e-139	7.1526e-137	-2.83021e-137	7.6169e-137	2.50501e-137	1.35278e-137	-5.62894e-137	-5.65185e-137	1.27392e-137	9.58717e-136
2.94614e-138	-4.7292e-138	-8.57308e-139	3.95774e-138	-4.03538e-138	-8.02472e-138	-2.33095e-138	3.35182e-138	5.14473e-138	-2.86496e-139	7.91967e-139	1.65409e-137	3.65538e-138	1.85372e-138	-5.22115e-139	-4.12259e-138	-2.27288e-137	-6.7295e-138	-6.20999e-138	-5.14481e-138	1.58899e-138	-6.5965e-138	-4.02809e-138	-1.62174e-138	7.19902e-138	-2.40676e-138	9.79531e-139	1.6169e-138	-1.14477e-137	-4.93964e-138	1.46389e-136
-1.6235e-140	-2.23417e-139	-9.61638e-139	7.80954e-139	-2.06992e-139	3.06306e-139	7.5326e-139	8.04235e-139	-1.58328e-138	-9.62625e-140	-2.31009e-139	-5.27145e-139	2.16736e-138	-2.37038e-139	1.07467e-139	-3.37164e-139	8.0806e-139	-1.81924e-140	-7.14248e-139	-2.881e-139	4.01934e-139	4.64141e-139	-1.60993e-138	-5.02099e-140	3.91684e-139	2.89986e-139	2.53705e-140	-2.46462e-139	-1.35958e-139	-2.30371e-139	1.50144e-137
1.80053e-140	-4.90218e-140	2.2917e-140	-2.97497e-140	-4.19185e-141	-8.38302e-141	5.31995e-141	1.67719e-140	2.43273e-139	3.94482e-140	8.84909e-140	1.78186e-139	-1.04444e-139	3.94279e-140	2.85153e-140	-3.9614e-140	-3.85846e-140	1.5683e-139	8.92904e-140	1.02358e-139	4.70547e-140	1.82009e-140	-2.9791e-140	-1.31978e-139	1.76826e-139	-9.78102e-140	-3.16477e-140	-1.0489e-139	-6.29583e-140	-1.24965e-140	2.01647e-138
2.47651e-141	-8.08362e-141	2.64673e-141	-3.27068e-140	-3.20248e-140	-1.86665e-140	1.11149e-140	3.10242e-140	7.86212e-141	1.16481e-140	-1.8658e-142	4.20097e-141	7.41762e-142	-1.11501e-140	-5.28228e-141	-4.63972e-141	1.29622e-140	-4.96746e-141	5.58527e-141	6.8307e-141	-1.30485e-140	-1.37685e-140	-1.36897e-140	-1.16815e-140	2.72065e-140	-5.06136e-141	-5.4034e-142	-2.23106e-140	3.34229e-141	1.90146e-140	3.44465e-139
1.47366e-141	-1.85187e-142	-2.31851e-142	-4.86176e-142	-1.56872e-142	-1.45655e-141	1.70179e-142	2.26478e-141	8.11121e-142	-1.70927e-142	-4.77146e-142	-6.50252e-142	2.25008e-141	7.6012e-142	-5.29469e-142	1.92243e-141	-2.16877e-142	-2.18247e-142	-1.17804e-141	9.92903e-142	5.89087e-142	-6.26712e-142	-5.55427e-142	-1.04464e-141	-3.0854e-141	3.96144e-142	4.60543e-141	2.00376e-141	9.12976e-142	3.63288e-142	3.07857e-140
-1.14368e-143	-2.16414e-143	9.8549e-143	-7.06659e-143	1.20182e-142	-8.0161e-144	-5.57033e-143	4.10981e-143	-3.2323e-142	-5.29385e-143	1.00869e-142	2.46379e-142	-1.04503e-143	9.76832e-143	-1.03943e-142	2.60729e-143	1.97625e-143	-1.72074e-142	2.36735e-143	1.337e-143	5.172e-143	-9.594e-143	-3.20466e-143	4.79967e-143	-2.06624e-143	-1.49537e-143	4.12858e-144	2.67753e-142	-5.60778e-143	5.19663e-143	2.26098e-141
4.43548e-146	4.64182e-144	2.4353e-144	-9.29247e-144	2.1739e-143	-9.48368e-145	2.34135e-144	-1.5711e-143	1.31521e-144	6.72407e-144	1.17757e-143	-5.31798e-143	-1.51607e-143	5.19829e-143	-8.49438e-144	5.08277e-145	3.66326e-143	-1.18968e-144	6.43927e-144	8.06294e-144	3.02786e-144	-3.41848e-143	1.05615e-144	-2.00899e-143	3.20455e-144	5.99296e-144	2.46518e-143	1.53131e-143	8.65646e-144	1.96733e-143	3.9447e-142
-1.24124e-144	-3.24198e-144	-1.80044e-144	4.69717e-144	-2.91829e-145	4.16841e-145	-4.88391e-144	7.46988e-145	-2.73601e-144	1.06048e-145	2.50039e-144	-1.2103e-144	-1.80667e-144	3.36393e-144	6.0618e-145	-1.38435e-144	6.18127e-144	3.38618e-144	1.03056e-144	-1.14555e-144	-1.61891e-144	4.45589e-144	1.36406e-144	-1.94936e-144	-6.68058e-145	-1.66725e-145	-5.94827e-144	-2.38262e-144	-3.89291e-144	3.94571e-145	6.56192e-143
1.9666e-145	-1.75219e-145	-1.71017e-145	-1.57822e-145	9.54245e-145	5.84869e-146	6.42535e-145	-4.98867e-145	-6.4609e-146	-1.08744e-145	-3.04502e-146	8.27306e-145	2.58967e-145	-1.79846e-145	7.97762e-145	-2.12614e-145	2.30133e-145	-6.29007e-146	5.15789e-146	-5.25558e-146	1.04504e-145	-7.19516e-145	-5.85767e-146	2.87889e-145	6.1808e-146	1.10955e-145	-1.00865e-146	7.23902e-145	1.96336e-147	2.56152e-146	7.83713e-144
3.30464e-146	-6.69191e-146	4.75697e-146	-4.75405e-146	1.58909e-146	-4.73877e-146	-5.53823e-146	1.2062e-146	-1.08817e-146	-1.09895e-146	-1.42594e-147	-1.66491e-147	-7.03071e-147	6.22756e-147	7.10306e-146	-2.18802e-146	2.10161e-146	1.89865e-146	-2.5026e-145	-1.13137e-146	-4.72273e-147	2.61834e-146	6.4059e-147	2.41124e-146	2.81834e-146	-1.97185e-146	1.944e-146	2.1559e-146	-5.90822e-147	-1.55398e-146	9.30279e-145
6.80226e-148	2.20623e-147	6.14169e-147	-7.24243e-147	1.16889e-146	-7.84497e-147	-3.86927e-147	-1.07471e-147	-6.51409e-147	-2.50978e-149	-8.93936e-147	-6.5997e-147	-2.03682e-147	-3.63982e-148	-4.99516e-147	-3.38536e-148	-3.06143e-147	3.92482e-148	2.30043e-147	-8.823e-147	-3.11624e-147	2.53518e-147	3.49717e-147	-2.8494e-147	-3.50747e-147	3.62376e-147	8.29479e-147	-5.57926e-149	5.94821e-147	3.97979e-150	1.18571e-145
-9.52988e-148	-7.60282e-149	2.69435e-148	-7.47586e-148	2.82517e-148	-9.89546e-148	-4.17116e-149	8.72207e-148	-1.03618e-147	2.43693e-148	1.27865e-148	-1.00885e-147	-1.06929e-148	8.96714e-148	-2.82139e-148	1.49843e-148	-7.17752e-148	-5.85377e-148	-1.24852e-149	-4.91875e-148	6.68108e-149	-1.09743e-148	-3.48923e-148	1.81506e-148	-1.50937e-147	7.15799e-148	-3.60733e-148	-6.24472e-149	1.61316e-148	6.35495e-149	1.34719e-146
8.30608e-149	6.76913e-149	-6.19186e-150	7.98805e-149	9.49237e-149	2.26327e-148	4.69335e-149	-1.81674e-149	-4.62354e-149	3.25286e-149	6.17953e-149	-1.23113e-148	-7.42856e-149	-2.85797e-149	4.68729e-149	7.6882e-149	2.23058e-149	-1.56972e-149	2.32672e-149	-8.63045e-150	3.43995e-148	1.75386e-148	5.02321e-149	-1.16918e-148	-1.30685e-149	-4.30927e-149	-1.26747e-148	-3.10895e-149	-1.9321e-150	-8.1293e-149	2.16712e-147
-3.96175e-149	1.03464e-149	-7.9975e-152	-1.36282e-149	5.82993e-150	-1.76416e-150	-9.64547e-150	-2.41544e-149	-6.72139e-150	-2.86742e-150	5.56634e-150	5.04597e-150	-2.24573e-149	-1.21453e-149	-8.33776e-150	1.41492e-150	-2.64771e-149	1.26277e-149	8.81365e-150	7.45037e-150	9.38417e-151	2.64518e-150	-2.22408e-150	3.24963e-150	-1.71538e-149	4.3472e-151	1.22826e-149	1.36866e-151	-2.17222e-149	1.66408e-149	3.02419e-148
-3.12883e-150	-1.35042e-151	-5.80207e-151	1.7355e-151	-1.57528e-152	-2.15959e-150	5.44795e-151	-1.56569e-150	-7.79138e-151	-9.37375e-151	8.06838e-151	-4.55994e-151	1.239e-150	-6.49103e-151	1.3093e-150	-2.33995e-151	8.35882e-151	1.54303e-151	2.10774e-151	-1.17591e-150	-1.95965e-150	-7.91991e-151	1.52583e-150	3.64013e-151	-2.78126e-150	-4.50604e-152	1.30644e-150	-1.15968e-151	-8.62217e-151	-6.20333e-151	2.74638e-149
2.28331e-151	-7.88164e-153	-1.97529e-151	-3.90665e-152	-4.13128e-152	3.11807e-151	-2.46685e-151	1.49002e-152	-3.65604e-151	7.38013e-152	-1.37295e-151	9.30102e-152	-1.06404e-151	-1.72392e-151	-1.13414e-151	7.17796e-152	-4.72507e-152	-3.5849e-152	-8.1727e-152	1.1529e-152	4.01956e-151	2.14883e-151	4.06322e-152	3.7196e-153	-1.38803e-151	-2.37893e-152	-1.1295e-151	1.39515e-151	2.75501e-151	-3.9385e-152	3.7887e-150
-3.52802e-153	-1.4037e-152	-1.38314e-152	-4.00674e-154	1.61354e-152	6.17187e-152	-9.51033e-153	3.55537e-152	2.40116e-152	6.50269e-153	-1.38343e-152	-2.87105e-153	6.92779e-153	4.97929e-153	1.33013e-152	5.27596e-153	1.81378e-153	-3.4271e-154	2.68628e-152	1.66959e-152	1.52602e-152	-3.59238e-153	-1.21979e-152	-4.98984e-153	1.98287e-152	1.7498e-152	-8.76063e-153	4.47578e-153	-3.21696e-153	1.05011e-153	3.69005e-151
-1.3614e-153	-1.44248e-153	-1.33641e-153	6.99413e-155	3.69042e-154	-1.15721e-153	-1.121e-153	1.18543e-153	-1.54508e-153	-2.89081e-154	-8.44314e-154	1.72228e-154	-1.39547e-153	1.95665e-153	-4.91441e-153	1.02612e-154	-1.05697e-152	2.11133e-153	-1.76204e-154	2.70355e-153	5.36628e-154	-4.00894e-153	2.28821e-153	-1.18466e-154	-6.24e-155	1.60541e-153	1.22361e-154	-3.49654e-153	-3.96465e-153	-7.34467e-153	5.83719e-152
4.4825e-154	1.56071e-155	-1.24661e-154	1.22507e-154	-4.20744e-155	8.79295e-155	1.08329e-154	2.88164e-154	-5.19038e-154	2.3589e-155	-2.24688e-154	-1.24603e-154	-6.22424e-154	3.05907e-154	-1.00561e-154	-3.30874e-155	-3.18602e-154	-8.12213e-154	-1.64852e-155	9.70263e-155	-2.30306e-154	1.26383e-154	-2.72898e-154	-2.32042e-154	-1.31058e-154	-3.8385e-154	5.07925e-154	-8.147e-154	-7.09403e-155	-8.59549e-154	8.0654e-153
-3.29095e-155	6.62904e-155	-5.69246e-155	1.3754e-156	3.95755e-155	-1.97049e-155	1.5942e-155	2.14279e-155	5.8802e-156	-1.19007e-155	-7.18881e-156	-1.79063e-155	6.96314e-155	-2.58494e-155	4.86855e-155	-4.10664e-155	-1.47806e-155	1.31526e-155	1.48695e-155	-4.52275e-156	-1.27126e-154	3.58121e-155	-6.16095e-157	-2.92895e-156	-2.99068e-156	-5.16519e-156	-3.07356e-156	-1.10012e-155	-6.16409e-155	-2.82801e-156	7.82767e-154
-1.62588e-156	-1.26385e-155	-1.30805e-156	-7.0347e-156	-2.10257e-156	1.12158e-156	5.88326e-158	-8.4535e-157	-2.17701e-156	8.88899e-157	-2.70446e-156	-2.9262e-156	1.67235e-156	1.28387e-156	-2.4271e-156	-1.76165e-156	-5.53611e-157	2.04789e-155	-3.50447e-156	1.81281e-156	6.66451e-157	-1.0973e-156	4.82867e-157	3.38491e-156	1.54288e-156	-1.64993e-156	3.84561e-157	-6.94314e-157	-4.07531e-157	1.58167e-156	8.08192e-155
5.55603e-157	-6.57502e-159	-4.44836e-157	3.1551e-157	5.2527e-157	-4.53415e-157	8.56537e-158	7.83872e-157	3.23998e-157	3.35724e-159	-1.09379e-157	-2.46362e-157	-5.78876e-157	3.79309e-158	4.58791e-157	8.76263e-157	4.75575e-157	-3.23842e-156	3.00916e-157	-1.52606e-157	1.25751e-156	6.93192e-157	-4.59124e-158	-3.66285e-157	9.88825e-157	1.40439e-157	3.98148e-158	1.33204e-156	3.45038e-157	-6.20077e-158	1.52443e-155
3.56084e-158	2.50638e-158	-5.82482e-158	-1.28349e-158	-2.91239e-158	-1.13603e-157	6.31818e-159	-4.38061e-158	-1.76213e-158	6.69057e-159	-5.18107e-158	6.67052e-158	2.07882e-158	6.07961e-158	-1.16947e-157	3.93583e-158	4.57877e-158	5.18366e-160	7.18734e-160	1.54713e-158	-1.90301e-158	-1.21902e-157	-7.82138e-158	-3.48083e-158	-1.04457e-157	4.26166e-158	-1.12987e-158	-3.17492e-159	-4.9202e-158	8.52323e-158	1.31776e-156
-6.4487e-160	-4.02832e-159	-6.47832e-159	1.96058e-160	-1.23453e-158	-1.73517e-158	4.20514e-160	-4.16865e-159	3.77104e-159	-2.58785e-159	-2.59676e-159	-2.2319e-159	1.11299e-159	7.27503e-159	-2.84636e-159	7.31598e-159	-3.99978e-159	4.64688e-159	2.77891e-159	-8.52761e-159	-1.81076e-159	9.19362e-159	1.39964e-159	8.15028e-159	-9.60066e-160	1.26493e-158	-3.96821e-159	-9.071e-161	-4.8715e-159	9.66345e-159	1.48082e-157
-1.13951e-160	-4.13271e-160	-9.37282e-161	-4.80692e-160	-1.11922e-159	6.34261e-160	7.41583e-160	-1.16696e-159	6.80595e-161	1.68829e-160	-6.23047e-161	3.02852e-160	-6.40474e-160	-9.80652e-160	3.40329e-160	1.03946e-159	-2.69348e-160	2.7691e-159	4.00622e-161	2.48204e-160	-5.97617e-161	5.11811e-160	1.18907e-159	5.00854e-160	-7.76135e-160	3.32176e-159	-6.15042e-161	-2.05058e-160	-1.33828e-160	7.32701e-160	1.91858e-158
1.49217e-160	-1.73615e-160	-1.28908e-160	3.83667e-161	5.47588e-161	-1.76678e-160	1.98356e-161	-4.35275e-160	-3.75522e-161	5.8198e-161	5.0196e-161	8.50034e-161	1.00584e-160	-4.34372e-161	6.75566e-161	3.1759e-161	7.8214e-161	1.5843e-160	-1.49762e-160	1.07021e-160	6.7584e-162	1.6749e-160	3.0777e-161	7.2634e-161	-2.25994e-161	1.46944e-160	-2.32123e-161	2.04454e-161	9.91093e-161	-9.31174e-162	2.74365e-159
-4.64925e-162	-1.10859e-161	-6.08298e-162	-4.38828e-162	3.06255e-162	2.03924e-162	-8.29096e-162	-1.62516e-161	-1.80117e-162	-1.44238e-161	1.328e-162	2.80987e-162	7.74276e-162	-2.74981e-161	-2.23129e-161	-2.49762e-162	-1.64843e-161	1.62244e-161	-1.7464e-161	-1.82256e-164	-2.25118e-162	-7.88652e-163	7.17221e-162	6.12187e-162	-3.50675e-161	-1.30416e-162	-1.52073e-162	6.2939e-162	-6.3888e-162	5.53536e-162	2.589e-160
6.32286e-163	-3.70999e-162	-1.74658e-162	1.85505e-162	1.10717e-162	-8.64048e-163	2.7158e-162	3.80988e-162	-1.24788e-162	3.35831e-163	-9.32704e-163	-8.7286e-163	7.98152e-163	-5.2454e-163	-3.25314e-162	1.08967e-162	-8.30018e-163	-3.3205e-163	-3.22418e-164	1.32973e-162	6.41754e-163	-1.32777e-162	2.273e-162	2.0552e-163	-2.9682e-163	8.89519e-163	-3.49375e-162	-8.09822e-163	1.12841e-162	-3.66179e-163	3.94522e-161
-1.66949e-163	1.67119e-163	-2.88052e-163	-1.06256e-163	-9.35947e-164	-1.04171e-163	-1.68831e-164	5.88768e-165	1.37894e-163	-1.79748e-164	-1.52209e-163	-9.45722e-164	5.90728e-164	-8.03664e-164	7.03667e-164	3.03794e-163	1.18659e-163	-1.50141e-164	4.0939e-164	9.91527e-164	2.22478e-163	2.71579e-163	1.4139e-163	-3.38789e-163	-1.09342e-165	2.0797e-164	-7.70501e-165	-5.25555e-164	-1.49209e-163	-3.42597e-163	3.68712e-162
-1.05557e-164	1.92483e-164	-1.07287e-164	-8.51041e-166	-1.43878e-164	-2.17186e-164	1.02186e-164	3.30295e-164	-9.89855e-164	-4.16182e-165	-4.52908e-164	-2.01413e-165	5.65444e-165	1.38344e-165	-6.6106e-164	-1.23642e-165	-3.02826e-164	-3.91525e-165	-2.50051e-164	-1.99711e-164	1.39932e-164	5.74333e-166	-2.84634e-164	-7.15172e-165	-1.49394e-164	2.66641e-165	7.06633e-165	2.23268e-164	2.70187e-164	6.40548e-165	5.55351e-163
-5.9347e-165	-2.5106e-165	-1.23177e-165	-8.34587e-165	-3.1158e-166	-6.72902e-166	-5.72402e-165	5.26733e-166	5.60002e-165	1.10259e-166	-3.00951e-165	-4.03826e-166	-4.80225e-165	3.03092e-165	1.93896e-165	3.84771e-167	4.3822e-165	-2.19222e-165	5.25854e-166	5.79696e-167	6.29675e-165	1.43487e-165	-1.12173e-166	-7.73259e-165	8.75076e-167	-4.0994e-165	4.00618e-165	1.20374e-165	-1.56537e-165	-3.08088e-165	8.09701e-164
5.71812e-168	-1.95074e-168	8.7222e-167	-1.2963e-166	1.70763e-166	-5.19337e-166	2.25626e-166	-6.55199e-166	2.59332e-166	-4.57766e-166	4.4158e-169	1.06318e-166	-3.29764e-166	-3.057e-166	1.54596e-166	-1.33469e-166	-1.19503e-166	-1.88129e-166	2.86579e-166	2.81491e-166	-1.82537e-166	-8.27699e-166	1.83394e-166	-8.38646e-166	-2.15295e-166	5.75641e-167	7.21006e-167	7.8287e-166	-1.11658e-166	2.76916e-166	7.96721e-165
-3.13663e-167	7.02042e-167	5.22193e-169	-1.94135e-167	-3.82689e-167	-1.24949e-167	8.60493e-168	2.81963e-167	1.34487e-167	1.59328e-167	5.47706e-168	2.38778e-167	1.23794e-167	9.91599e-168	8.06939e-167	-4.31269e-167	-3.73454e-167	-2.75803e-167	-2.43504e-168	-1.20692e-167	3.00754e-167	-1.2271e-167	6.16703e-167	8.708e-168	-5.14153e-167	3.49991e-168	3.56864e-167	1.57514e-167	2.7334e-167	4.15265e-168	7.43918e-166
-4.30611e-168	3.42938e-168	7.90791e-168	7.88735e-170	9.57719e-169	-5.64679e-170	-7.0851e-169	-5.48387e-168	-9.25797e-169	9.88023e-171	-3.04608e-168	5.47931e-169	2.06949e-168	5.92284e-168	4.89343e-168	9.10813e-168	-4.06116e-168	4.37532e-168	1.26198e-168	1.27745e-168	-2.92928e-168	2.28156e-168	4.01939e-168	5.1892e-168	-7.66976e-169	3.78002e-168	1.48464e-168	2.44635e-168	-6.79293e-169	-2.30572e-168	8.63108e-167
-4.10795e-169	2.75423e-169	-5.12295e-169	2.38574e-169	4.46673e-170	5.71434e-169	-1.86566e-168	-1.31603e-168	1.62066e-169	1.62605e-168	-1.35939e-168	-1.17982e-169	2.35286e-169	-4.62904e-169	6.45244e-169	6.66413e-169	-5.89143e-169	1.69924e-169	-1.0406e-169	-2.30371e-169	-4.882e-169	-3.18014e-169	8.15088e-170	3.06123e-169	-1.75041e-169	1.49656e-169	2.08742e-169	7.06471e-170	-1.63589e-169	-6.20947e-169	1.41862e-167
7.2725e-170	-2.75971e-170	5.76957e-170	1.08915e-170	-9.66552e-170	-6.50913e-171	-2.51916e-170	-6.49548e-171	-2.98287e-171	1.9536e-169	2.4608e-170	1.44801e-169	7.96136e-170	-6.85512e-170	7.30968e-171	1.10365e-170	1.38848e-170	6.88219e-170	1.50942e-170	6.50921e-171	-1.47773e-170	1.31313e-169	-8.19032e-170	-4.92383e-170	-3.64301e-170	-7.67245e-170	-9.3973e-170	-1.17861e-170	1.21672e-169	9.13929e-170	1.65154e-168
-1.27911e-171	-7.40275e-171	1.43241e-171	-6.52906e-171	-5.43858e-171	2.72009e-170	1.68316e-171	-6.11033e-171	2.17123e-171	-1.0295e-170	3.22066e-171	7.923e-171	-2.90986e-170	-4.87464e-171	-9.74528e-172	-1.37725e-171	-5.64594e-171	-8.05103e-171	-1.24701e-170	3.92424e-171	9.84966e-173	2.01644e-170	2.49473e-170	7.62525e-171	1.39618e-170	2.84877e-171	-1.62244e-171	7.74638e-171	4.92416e-171	1.01733e-170	2.41215e-169
-2.46787e-171	3.62814e-172	-5.92562e-172	-4.456e-171	1.47836e-172	6.17686e-172	7.13313e-173	3.21828e-172	8.49103e-172	1.0003e-171	5.68369e-172	-1.41166e-172	4.54444e-172	-2.26407e-171	-9.47486e-172	-1.84456e-172	-8.25381e-172	8.9327e-172	-5.32631e-172	5.76274e-173	-3.36457e-172	6.14007e-172	3.24729e-171	-5.06334e-172	1.26958e-171	-4.41267e-172	-2.83666e-172	5.06969e-172	-6.35436e-172	1.08727e-171	2.66845e-170
2.30773e-173	-3.26586e-172	-5.17479e-172	-6.56363e-173	1.49911e-172	-3.73444e-172	-4.1175e-173	1.97999e-173	-2.59127e-172	-1.38583e-172	-1.56563e-172	5.96644e-173	-5.77165e-173	-7.79483e-174	2.85924e-173	1.3726e-172	7.05294e-173	-2.73448e-173	1.29786e-174	-1.59594e-173	-6.42895e-173	1.83764e-174	-5.89783e-174	1.28489e-173	1.08014e-173	-1.21382e-172	2.12429e-172	-1.4665e-173	1.65495e-172	-7.71478e-173	3.16434e-171
-1.23053e-173	-4.096e-174	4.28612e-175	6.98228e-174	-5.84295e-174	1.29061e-173	-2.56133e-173	-2.08486e-174	5.96171e-174	2.61546e-174	-8.38759e-174	-4.80396e-174	-7.5171e-174	3.34077e-174	-1.00962e-173	-2.25327e-173	-1.70438e-174	6.91807e-174	-8.97435e-174	-2.23654e-173	-1.48583e-173	4.61496e-175	-6.03078e-174	-1.59075e-173	2.11264e-174	-1.17465e-173	-5.42734e-173	7.31262e-174	-4.50644e-174	-1.23643e-173	3.05051e-172
7.21574e-175	1.4712e-174	-4.07105e-174	9.42373e-175	7.64409e-175	9.27079e-174	-6.40986e-176	-4.46537e-175	4.30624e-175	9.74263e-175	8.57056e-175	1.05078e-174	-5.02238e-175	-6.51247e-176	2.0737e-174	6.1167e-175	-3.53115e-175	9.93226e-175	2.71802e-175	-1.36196e-174	4.65349e-175	7.31317e-176	7.77575e-176	-1.19591e-174	-1.10892e-174	-4.24133e-175	-1.41392e-175	2.02921e-175	-2.21152e-175	3.13348e-174	3.43417e-173
-1.15099e-175	-4.90657e-175	1.33823e-175	-4.0305e-175	2.26946e-175	-9.80391e-176	-6.90476e-176	-8.18729e-175	1.85963e-175	-3.61487e-175	-1.51339e-175	-8.07731e-175	8.57797e-175	-2.91259e-176	3.01236e-176	-8.35734e-176	-2.60854e-175	1.12185e-176	3.37201e-175	-1.32357e-175	9.25749e-176	6.92032e-176	-2.77742e-175	1.89107e-175	1.52932e-175	-1.57996e-175	7.50393e-176	2.35482e-175	-1.21095e-176	4.90242e-176	6.91537e-174
-5.14678e-176	-1.23749e-178	5.43605e-176	-1.70964e-175	-7.28818e-178	5.8306e-178	6.65184e-176	-3.24679e-176	-2.49922e-176	2.80282e-178	-9.67822e-177	1.72472e-177	1.35149e-176	3.34813e-176	-3.10792e-176	-7.27286e-177	1.27329e-176	7.44289e-178	1.42447e-176	-2.43206e-177	-3.27891e-176	-6.92641e-177	1.04084e-177	1.2372e-176	-2.57715e-176	-4.29917e-177	1.95931e-176	3.88622e-176	2.7489e-176	-2.29183e-176	7.21453e-175
-4.144e-177	-2.74646e-177	4.23431e-177	2.28286e-177	-4.10601e-177	8.89628e-178	4.24868e-177	7.38236e-178	-1.07354e-177	5.92927e-177	-5.65238e-177	2.06173e-177	-8.15592e-177	-3.97233e-177	6.91277e-177	-8.94912e-178	6.72342e-177	-2.94739e-177	1.945e-177	-8.63712e-177	-5.47954e-178	7.70728e-178	-2.32767e-177	2.78488e-178	2.76018e-178	1.80763e-177	6.19428e-178	-2.21567e-177	-2.39745e-177	1.81213e-177	9.13491e-176
-6.32307e-178	-1.17175e-179	-6.64192e-179	-1.5536e-177	-7.65462e-179	4.81737e-179	-1.05499e-177	9.08536e-179	5.59402e-178	-5.59015e-178	7.91357e-180	-5.01067e-178	5.21752e-179	-3.12802e-178	-2.28857e-177	-1.90886e-178	4.19613e-178	1.10387e-178	-1.9782e-178	6.55456e-179	1.67892e-178	-1.46633e-178	6.11003e-179	2.98272e-178	-9.81502e-179	-5.04594e-178	-7.28141e-178	4.37517e-178	-2.48551e-178	8.94908e-178	1.23856e-176
-1.08436e-179	-2.95764e-179	-4.48942e-179	3.81996e-179	5.57113e-179	5.06285e-180	-1.04233e-178	-8.31741e-179	1.41326e-179	-1.03664e-179	4.8435e-179	1.41309e-179	-2.24786e-178	-4.58196e-179	-3.97035e-179	-1.83248e-179	-7.24124e-180	2.17258e-179	7.94305e-179	3.06625e-179	5.9108e-180	1.14964e-179	-6.77211e-179	3.3153e-180	4.23346e-179	-2.4415e-178	-5.04305e-179	-1.15913e-178	1.0106e-178	-3.8506e-180	1.57264e-177
1.84528e-180	-3.51244e-180	-6.51555e-180	6.36174e-181	7.29568e-180	-5.02664e-181	-3.35856e-179	-7.44643e-180	-3.61778e-180	2.33655e-180	1.26207e-179	-1.7132e-180	1.77396e-179	5.70167e-180	-1.11071e-179	2.29078e-180	9.931e-180	-8.10115e-180	5.5733e-180	-4.56593e-180	-6.36099e-180	2.18771e-180	1.85536e-180	1.05752e-179	-1.27498e-179	4.38628e-180	2.32606e-179	6.51354e-181	-8.89206e-180	1.74994e-179	2.35057e-178
2.09505e-180	-2.39049e-181	1.08025e-181	-5.12494e-181	-1.78052e-181	3.12607e-181	7.96692e-181	-1.622e-180	1.87462e-180	-1.76322e-181	-6.566e-181	2.31623e-183	-9.22433e-181	2.38775e-180	1.63246e-180	1.40018e-180	-2.3084e-181	1.71865e-180	1.37913e-180	4.70777e-182	-9.3385e-183	-3.88085e-181	3.22664e-182	5.95705e-181	-3.86312e-181	-2.60916e-181	1.60397e-181	-1.53849e-180	-2.73582e-180	1.02971e-180	2.54294e-179
-3.26029e-182	-2.85231e-181	-1.14382e-181	4.61401e-182	2.43505e-182	-5.7717e-182	1.23442e-181	1.7866e-181	3.89741e-182	7.59652e-182	-7.86125e-182	2.1364e-181	1.44642e-181	-5.98025e-182	-9.52301e-183	-9.10811e-183	2.23607e-181	1.86343e-182	-1.63293e-181	-6.21194e-183	-2.41237e-181	-6.71791e-182	6.04488e-182	-1.12558e-181	6.47022e-182	-6.8483e-182	-5.10119e-182	-9.88364e-183	-1.2841e-181	5.99025e-183	2.71444e-180
-1.01097e-183	-1.85242e-182	1.06454e-183	1.87585e-184	1.78196e-183	-3.13719e-183	1.17951e-182	1.43114e-183	-2.68458e-183	-8.62687e-183	5.52533e-183	2.13233e-182	4.18068e-183	-7.16199e-183	-2.40206e-183	-1.49614e-182	-5.01229e-183	-7.02962e-183	1.26348e-182	-2.00652e-182	1.60449e-182	-5.71378e-183	-1.66278e-182	-4.76097e-183	-6.93177e-183	1.49851e-182	1.00869e-182	-1.43113e-182	1.42824e-182	3.01682e-182	2.84454e-181
-2.46102e-183	-5.49677e-183	-2.21728e-184	1.21941e-184	1.89451e-184	-3.26343e-184	1.80812e-183	2.25065e-184	8.19015e-184	3.8995e-184	-2.38829e-184	-1.23617e-184	1.41383e-184	-7.69211e-184	-5.476e-184	8.85948e-184	-1.51018e-184	-5.41e-185	6.68553e-183	2.39237e-183	-5.54578e-184	-1.73495e-184	-8.19155e-184	2.79513e-185	-8.26422e-184	8.48915e-184	-5.81706e-184	-9.73129e-184	4.30613e-184	1.30044e-183	3.05854e-182
4.42988e-184	-3.08817e-184	2.67465e-184	-2.27789e-185	-6.483e-185	-4.71921e-185	5.18439e-184	-2.4269e-185	-4.87027e-184	-2.73012e-186	-1.43618e-185	5.77714e-186	-4.18963e-185	-9.38455e-185	1.46251e-184	-1.75916e-184	1.10843e-185	-1.93179e-184	-2.9894e-184	-3.68658e-186	5.60904e-184	-5.52909e-185	3.12127e-184	2.33171e-185	2.02617e-184	-1.95905e-184	-4.87443e-186	-3.76781e-184	-1.8887e-184	-1.07498e-185	5.10291e-183
-3.03582e-185	5.38509e-186	5.23024e-185	9.50244e-185	-1.22915e-185	3.81535e-186	1.70642e-186	1.88727e-186	2.14689e-185	6.38406e-185	-2.93737e-185	5.79551e-186	-3.13854e-185	-2.62098e-185	4.19167e-186	-1.20521e-185	-9.23952e-185	5.77045e-185	-4.51163e-186	-1.98604e-186	1.2352e-185	8.6024e-186	-9.42873e-186	-4.01135e-185	8.02823e-186	-2.32622e-185	3.7496e-186	-1.6351e-186	-1.59744e-186	6.60766e-186	6.69063e-184
5.16045e-186	-3.32222e-186	1.28156e-186	7.9637e-187	3.36123e-187	4.20674e-186	-2.28226e-187	8.92636e-187	1.50696e-186	4.15716e-186	1.03495e-186	1.84673e-186	4.14633e-186	-7.63057e-186	-6.51274e-186	4.69578e-186	-3.04416e-186	-4.44942e-186	-3.82767e-186	4.93838e-186	6.53886e-187	-5.71715e-188	6.84716e-187	-2.58467e-187	-5.63287e-187	-1.85244e-187	3.35027e-187	-1.61902e-186	-4.18116e-187	-4.27532e-187	6.92177e-185
-4.86471e-187	1.99357e-187	5.91583e-187	-3.19343e-187	2.31693e-187	-2.7078e-187	6.28222e-188	-7.07423e-187	-3.38093e-187	-2.36891e-187	-3.26324e-188	-2.66384e-187	-5.39331e-187	2.11783e-187	-1.01345e-186	-1.72414e-186	6.99779e-188	3.67713e-188	2.32601e-187	-2.44495e-187	1.48092e-187	-2.51733e-187	5.27155e-187	-6.57326e-187	9.15093e-187	5.77135e-187	-1.57442e-187	-1.48225e-187	2.55409e-187	-8.5203e-188	1.15388e-185
4.37619e-188	-1.41607e-188	-3.51511e-188	3.98645e-188	-4.23665e-188	1.04034e-188	-1.51122e-188	-1.8032e-189	1.27103e-188	1.27202e-188	1.95108e-187	-5.44227e-189	1.69416e-188	-1.85039e-188	2.02608e-188	-2.49862e-188	-3.42191e-188	-1.07567e-187	5.68333e-188	7.44351e-188	9.13181e-188	8.18728e-189	-1.86372e-188	-4.13904e-189	-5.13848e-189	7.19436e-188	-4.51708e-188	-5.1413e-189	3.21495e-188	-8.55005e-188	1.14968e-186
-7.52692e-190	1.37974e-189	-8.38121e-189	1.06845e-188	1.87127e-189	3.84157e-189	7.14573e-189	-1.04835e-189	2.75003e-190	-5.73986e-189	-5.5637e-189	-4.58948e-190	-1.14102e-188	7.30674e-190	-3.27904e-189	-5.54618e-189	-1.22727e-189	2.08233e-189	-1.24798e-188	1.8786e-188	7.65756e-189	-3.47428e-189	8.098e-189	9.17138e-189	-1.30349e-188	-9.13983e-189	1.33105e-188	1.59284e-189	1.02634e-189	4.38564e-189	1.73575e-187
6.06446e-190	-4.22134e-190	7.15706e-190	1.8069e-189	1.70106e-189	8.75168e-190	9.20979e-190	5.19529e-190	9.55923e-190	2.20609e-190	8.94891e-190	7.05822e-191	-1.25348e-190	-4.16442e-191	4.31316e-190	-1.98335e-191	-5.22567e-191	1.78644e-190	-7.20389e-190	1.43446e-189	8.75937e-190	9.44889e-191	4.26619e-190	6.07463e-190	-9.06746e-190	2.18177e-189	3.62757e-190	-1.02644e-190	4.18049e-190	-4.92294e-190	1.91826e-188
2.13549e-191	-3.44906e-192	1.30924e-190	-2.17e-191	-5.25474e-191	-9.43645e-191	6.00866e-191	2.3392e-190	7.75613e-191	1.71092e-191	8.63476e-191	-8.61574e-192	-1.51956e-191	1.36139e-190	-5.53119e-191	-1.17761e-191	7.85016e-191	-3.86645e-191	2.84442e-191	-6.52667e-191	6.34026e-190	4.29859e-191	1.24944e-190	-9.54821e-192	5.4452e-191	6.88958e-191	-1.47211e-190	8.51984e-191	6.34727e-191	4.60107e-192	2.47261e-189
-2.82822e-191	-3.19355e-191	2.1103e-192	-1.4903e-192	-6.5047e-192	-3.1862e-191	1.02278e-191	-1.48365e-191	2.48651e-192	6.45342e-192	7.56688e-192	1.49736e-191	-5.64512e-192	-3.24646e-191	-1.98215e-191	-8.42428e-193	-1.00268e-191	-4.63214e-192	-1.02766e-192	6.03055e-192	-6.88218e-192	9.96483e-192	-6.68673e-192	2.34549e-191	3.80171e-192	-3.76178e-191	7.29585e-193	1.10997e-191	5.57612e-192	-1.07597e-193	3.45142e-190
1.56963e-192	-3.3907e-193	-8.21359e-192	-8.32544e-193	-1.04524e-192	-4.35275e-192	-2.47314e-192	-2.28649e-193	-7.04927e-193	-1.00424e-192	-2.61358e-192	5.22733e-193	-4.49051e-193	9.58907e-193	-2.90408e-193	-1.18602e-193	7.154e-194	3.236e-192	7.2337e-193	2.36559e-192	-2.2436e-192	6.43648e-193	-5.04556e-193	1.38137e-192	1.83616e-192	-3.98539e-192	-2.57371e-192	-3.13164e-193	-4.75036e-193	1.28828e-193	4.6199e-191
1.84221e-193	-1.56209e-193	1.30664e-193	1.91379e-194	2.39436e-193	-8.51846e-194	-3.8702e-194	9.75403e-194	-2.92655e-194	3.0921e-193	-3.89668e-193	6.04478e-194	-2.0192e-193	3.19105e-194	-3.07636e-193	-3.90332e-194	1.07646e-193	3.19332e-193	1.64401e-193	3.01146e-193	-1.39726e-194	-3.78102e-194	7.75146e-194	1.0173e-193	1.47954e-193	-2.47539e-193	1.31385e-193	5.42762e-193	-9.57657e-194	2.05872e-193	4.81502e-192
6.21179e-195	3.55028e-195	-2.07295e-194	2.21443e-194	3.35683e-195	-1.81915e-194	1.40795e-194	-1.09152e-194	2.05619e-195	1.89444e-194	-1.50688e-194	-6.53402e-195	-6.86631e-194	1.27088e-193	4.75674e-195	3.75534e-194	4.836e-194	-1.27429e-194	-2.58119e-194	7.48624e-195	-1.27364e-194	-1.85047e-194	-3.36337e-194	1.01097e-194	-9.9793e-195	-8.56507e-195	1.03406e-194	3.91061e-196	1.35039e-194	-1.5748e-195	5.93584e-193
7.48315e-195	6.07002e-195	6.50055e-196	-2.57644e-195	5.1728e-196	1.97947e-195	-8.56596e-196	-3.82001e-196	-9.22282e-195	3.41944e-196	3.82153e-195	-3.86797e-195	1.05404e-195	1.96904e-195	-1.44297e-195	6.99544e-196	-1.99452e-195	-2.50189e-195	7.77011e-196	-3.33737e-196	3.8705e-195	-5.21359e-195	5.80864e-196	-4.87526e-195	1.47699e-195	6.35583e-195	2.56283e-195	-7.19624e-196	-3.63868e-196	-1.04744e-195	7.56088e-194
8.39815e-197	-1.38807e-196	-2.55718e-196	1.33345e-196	-3.98141e-196	1.1328e-197	-1.07444e-196	-2.2071e-196	2.91475e-197	2.18328e-195	5.86125e-196	-1.35242e-197	4.17865e-197	8.52301e-197	-8.96144e-197	4.23041e-197	1.11965e-196	-1.56644e-196	5.52939e-197	1.22755e-196	-3.0339e-196	2.38286e-196	-1.78405e-196	4.84933e-196	2.0419e-196	-6.77305e-196	-1.05703e-197	-2.80669e-196	-1.598e-196	7.23669e-197	7.47706e-195
-9.08595e-197	9.82124e-197	1.05926e-196	-7.27593e-198	-4.01222e-197	-4.30192e-197	-4.70148e-198	6.33555e-197	-2.42472e-197	6.13436e-198	-3.68165e-197	3.69583e-197	-3.33726e-198	-2.87887e-197	-9.48853e-197	2.16099e-197	1.03197e-197	-8.56695e-198	-4.89917e-197	6.32887e-198	1.98235e-197	-4.62529e-197	-1.00058e-197	-4.39613e-197	6.86117e-198	-5.16884e-197	5.44548e-197	6.14011e-198	1.27348e-197	7.45459e-197	1.10693e-195
9.22881e-199	4.08239e-198	-1.43751e-198	-2.01073e-198	6.17313e-198	2.04337e-198	-2.59901e-198	5.94705e-199	2.15108e-198	1.63231e-199	-7.2825e-198	-3.38629e-198	4.60575e-198	1.15091e-198	-2.05028e-198	8.1935e-198	-1.63851e-198	1.65904e-197	-2.60324e-198	5.10994e-199	2.57418e-199	-7.365e-199	-1.15431e-198	7.09427e-198	-5.02736e-198	-2.65666e-198	-4.81629e-198	3.79418e-198	8.9263e-198	5.04207e-198	1.09696e-196
2.6429e-199	1.2947e-199	-1.50865e-199	1.87774e-198	-5.75305e-200	-8.09398e-199	1.38649e-199	-3.61135e-199	-5.37652e-200	-6.98119e-199	-2.5246e-200	-2.06577e-199	1.08304e-198	2.61663e-199	-1.20198e-198	1.20046e-199	-2.24423e-199	-1.3658e-198	2.12378e-199	3.95147e-200	1.68566e-198	-3.29363e-200	1.21787e-199	-1.2392e-199	5.29875e-199	4.15695e-200	1.44909e-198	5.52717e-199	-2.32328e-199	-2.12144e-200	1.40727e-197
-5.50806e-201	-1.4775e-199	9.13697e-201	4.46977e-200	-7.06375e-200	7.0303e-200	1.32716e-199	-6.57794e-200	9.52048e-202	1.61767e-199	2.05844e-199	-3.50669e-200	-6.33677e-200	5.55683e-200	1.3725e-199	-4.15013e-200	-6.18075e-200	-1.07646e-199	8.08267e-200	1.85123e-200	-4.20597e-201	9.15911e-200	-6.06374e-200	7.77449e-200	-1.21682e-199	1.51828e-199	9.40071e-200	-9.46464e-200	-1.7335e-199	-2.3544e-200	2.40988e-198
-7.34707e-202	4.60678e-201	-2.80271e-201	2.12523e-200	-6.18739e-201	-6.37249e-201	-2.53037e-201	-5.57787e-201	-1.64717e-200	3.96702e-200	-1.07869e-202	1.79423e-200	5.26584e-201	-5.68051e-201	-2.79888e-200	2.53453e-201	8.21585e-201	-1.69178e-201	-2.77098e-201	-1.30056e-200	-2.66447e-200	-2.50439e-201	-7.45557e-201	-1.93146e-201	2.66474e-201	4.02875e-201	1.66871e-202	1.16948e-200	-2.51047e-200	-3.81213e-201	2.77419e-199
-1.4878e-202	4.4343e-203	1.59327e-201	4.29106e-202	-1.1839e-201	9.42753e-202	-1.38391e-201	6.6869e-202	-1.2426e-201	2.05843e-201	-1.97226e-201	1.91212e-201	-2.53522e-202	-1.49058e-201	6.09679e-202	-3.88093e-202	2.01042e-201	7.97419e-201	1.00429e-201	4.76916e-202	-3.77105e-201	-2.58187e-202	-1.28566e-201	-1.33636e-202	-1.0269e-201	-6.5481e-202	-7.09895e-202	5.48301e-202	-5.38469e-201	4.34707e-202	4.19957e-200
-1.69118e-202	-2.93566e-203	8.52324e-203	1.71891e-202	-5.20675e-203	-2.82815e-202	-5.77818e-203	1.09225e-202	2.09533e-203	3.23252e-203	8.7788e-203	-3.82284e-202	1.02901e-202	2.2971e-202	1.68432e-203	2.00542e-202	-5.7913e-203	6.76961e-204	-4.64351e-203	-5.95747e-203	9.40477e-203	-1.69873e-203	1.84606e-203	2.57332e-203	-1.11576e-202	-2.51277e-203	-9.6627e-204	7.00163e-203	-1.91054e-202	-1.7914e-202	2.94333e-201
-5.37101e-204	-1.92662e-204	7.58676e-204	3.02827e-203	-4.84326e-204	-7.84182e-204	-1.41396e-203	1.51897e-203	8.25485e-204	2.40796e-203	1.67365e-204	5.53447e-204	5.4574e-204	1.00965e-203	-3.87403e-204	1.43098e-204	-2.33843e-203	6.05887e-203	4.22653e-204	3.7769e-206	1.17868e-203	6.75615e-204	-4.42612e-203	9.34663e-204	-2.16067e-203	1.25019e-203	-1.20132e-203	8.06506e-205	2.11952e-203	-2.76343e-203	4.03729e-202
-2.68088e-205	7.22183e-205	-1.28219e-204	-4.00585e-205	-1.17362e-204	2.76331e-204	-3.54588e-204	-5.60757e-205	-7.48807e-205	7.76501e-204	1.73298e-204	-2.2349e-204	-7.98319e-205	4.88038e-205	6.20499e-205	-2.20905e-204	2.8561e-204	6.36403e-204	2.01346e-204	-1.16294e-205	5.77559e-204	1.55334e-204	-3.69914e-205	4.90736e-204	6.67934e-204	-2.50689e-204	-2.85153e-204	-1.13806e-204	2.98927e-204	2.73312e-204	7.01685e-203
-8.69094e-207	4.32481e-205	7.03893e-206	1.11167e-205	-5.97576e-205	1.04715e-205	-3.11203e-208	2.15952e-205	-1.79608e-205	2.86972e-205	-9.19132e-206	-2.73855e-205	1.63652e-205	-2.75982e-207	-7.06036e-206	2.01175e-205	-2.93088e-205	-9.73407e-206	-6.42362e-206	5.0433e-205	-5.91304e-206	3.17638e-206	-1.25445e-205	3.0575e-205	1.83305e-206	3.72587e-206	-5.86891e-207	-6.98187e-205	4.75768e-205	1.11324e-205	5.63964e-204
1.81415e-206	-1.66123e-206	-1.56173e-206	-9.01694e-207	-2.9176e-207	-3.52543e-206	9.80845e-207	-1.93424e-207	2.5508e-206	-1.62482e-206	-4.63135e-206	2.98283e-207	-7.7597e-207	8.02987e-207	4.67213e-206	9.00559e-207	3.16187e-206	-1.74398e-206	5.91994e-206	1.90121e-207	-7.3563e-206	5.40691e-206	-1.68202e-206	2.86342e-206	-4.1246e-206	-2.50644e-207	-4.88009e-206	-2.14529e-206	-4.53055e-206	-8.82308e-206	8.0266e-205
-1.04469e-206	-8.22612e-207	-7.60241e-208	-2.69612e-207	6.56504e-207	1.25452e-206	-1.93951e-208	1.88807e-208	1.95992e-207	-1.50238e-207	2.04971e-208	3.77059e-207	4.06312e-208	-1.773e-207	5.90065e-207	-2.00804e-208	3.23032e-207	-1.33909e-207	7.57067e-208	-5.58301e-207	-9.7038e-207	2.50247e-208	3.19029e-207	5.50873e-207	-2.26153e-207	1.55544e-207	7.32393e-207	-3.24542e-207	-1.89279e-208	3.35301e-207	1.04832e-205
4.95341e-208	-5.186e-209	-1.67173e-208	1.75516e-207	-6.6805e-209	-5.0254e-209	2.88329e-208	1.91628e-208	4.52332e-208	5.49834e-209	-3.51616e-210	-8.91983e-208	-8.32066e-208	-1.28876e-208	-2.42836e-208	-4.21347e-208	4.031e-208	6.38797e-209	3.94849e-208	7.87643e-209	-7.77565e-208	-9.097e-208	-7.08642e-209	-1.21112e-208	-6.42412e-208	-3.22989e-208	2.5995e-208	6.77021e-208	5.09977e-208	3.07025e-208	1.16337e-206
-1.87285e-209	7.9648e-209	1.35025e-208	1.21283e-209	1.21124e-209	1.47459e-210	-1.75062e-209	3.98684e-209	2.79248e-209	-8.05633e-209	-6.46936e-209	2.18239e-208	7.79021e-209	1.59892e-209	2.44406e-209	-9.78823e-209	5.53151e-209	8.93027e-209	2.93426e-209	-1.62013e-209	3.6076e-209	9.32759e-209	5.7529e-209	-1.15549e-208	2.21865e-208	5.07673e-209	3.34103e-209	3.49242e-209	1.45199e-209	2.25906e-209	1.7948e-207
5.88794e-210	-1.13006e-209	-4.96859e-212	6.36025e-210	4.91258e-210	-1.06972e-210	-5.58593e-210	-1.97224e-210	-1.07176e-210	-1.48243e-211	5.08068e-210	-2.99049e-210	-6.46672e-210	-8.41098e-210	1.05807e-209	9.92019e-210	6.68052e-211	6.96847e-210	2.51687e-209	-6.76817e-210	7.15651e-211	6.23061e-210	2.52692e-210	7.80865e-210	-3.67622e-210	-5.40165e-210	-1.04422e-209	-4.85979e-210	4.71911e-210	-3.13038e-210	1.70893e-208
-1.39199e-210	-6.05752e-211	6.1908e-211	-1.16452e-210	-1.1328e-211	-2.80419e-211	-1.35686e-210	5.07032e-211	1.33643e-211	-4.6557e-211	4.10432e-211	-2.51716e-210	-2.51908e-211	2.94312e-211	-1.51888e-210	-3.62711e-211	-7.32242e-211	-8.35864e-211	9.91343e-212	3.10926e-211	-1.9735e-211	-7.56098e-211	-1.92996e-212	1.29382e-210	4.34174e-210	7.36669e-212	7.10491e-211	-2.0456e-211	6.78718e-212	1.88418e-211	2.1825e-209
-2.22415e-211	-1.51798e-211	8.82498e-212	2.60791e-211	1.68833e-211	1.95215e-212	-1.11289e-211	-1.00607e-212	6.89848e-212	-1.53437e-211	1.03142e-211	-1.38428e-211	1.01197e-211	-1.08069e-211	-4.43232e-212	4.3468e-212	-1.36706e-211	-1.39599e-212	-1.21642e-211	-8.52039e-212	-3.60542e-212	2.88663e-212	2.78057e-211	7.52603e-214	-7.8781e-212	1.91611e-212	-1.19259e-211	6.36035e-212	2.21847e-213	5.61869e-212	2.83446e-210
-8.89903e-213	-1.19828e-212	3.78198e-213	2.14608e-213	5.97643e-213	-2.69867e-212	-4.94163e-213	-1.73567e-213	-1.65802e-213	-1.3736e-213	-7.16008e-213	-1.48092e-212	2.10278e-212	-2.18646e-213	-4.25174e-213	3.75468e-213	1.46561e-212	4.75741e-212	6.23008e-213	1.80878e-213	-1.60752e-212	-1.88882e-212	1.75813e-213	4.34518e-213	-4.08253e-213	1.51302e-212	2.24649e-212	1.77086e-212	-3.98253e-213	7.61656e-213	3.04993e-211
-2.0272e-213	1.20826e-214	4.59072e-214	2.91982e-213	3.6615e-213	1.1589e-213	-4.53439e-214	-2.01736e-214	-1.69209e-213	-1.40451e-213	-3.05534e-213	1.70132e-213	1.98321e-213	1.8455e-213	2.32181e-213	2.51153e-213	1.33283e-213	2.15255e-214	2.27429e-214	2.59488e-213	3.99506e-213	-1.26309e-213	1.89484e-213	-6.45495e-214	1.62966e-213	-1.10807e-213	9.09391e-215	1.76146e-213	-1.56222e-214	5.53092e-214	4.49861e-212
8.01667e-214	1.35746e-214	-2.40646e-214	3.50078e-214	-2.17881e-214	-1.2666e-214	-9.8341e-215	-6.76509e-215	1.47372e-214	1.51699e-215	-3.4482e-215	-5.41398e-215	-1.31583e-215	-2.74061e-214	9.59703e-215	-5.74387e-214	9.14744e-215	-4.52199e-215	1.74063e-214	1.37129e-214	1.75576e-215	1.44932e-214	7.71582e-214	-2.3189e-214	5.09717e-215	-1.40927e-214	-5.45651e-214	-1.82627e-214	3.8323e-215	7.35325e-216	5.82711e-213
-1.56751e-215	-6.17174e-216	-2.29942e-216	-6.17271e-216	-3.27003e-215	-4.05032e-217	-2.61842e-215	-2.15276e-215	-2.65766e-215	5.95582e-215	-1.73717e-215	1.3525e-216	-9.79616e-216	-5.50512e-216	2.22717e-215	7.33469e-216	-1.77597e-215	8.39178e-216	-5.4197e-216	-7.12233e-216	-9.9682e-216	4.14816e-215	-1.28749e-214	-5.66266e-215	-4.01397e-216	-4.16383e-215	2.64074e-216	-7.22774e-216	-1.02955e-215	-1.21074e-215	6.14345e-214
3.90772e-216	-1.6716e-216	-8.60751e-216	4.81552e-216	5.55996e-217	-1.9287e-216	-6.00813e-216	-9.36914e-216	-1.5211e-215	-2.35228e-217	3.21607e-216	-9.49064e-217	5.04729e-216	1.15906e-216	-3.16671e-217	-1.88543e-216	-2.68597e-218	2.40924e-216	5.52893e-217	1.75894e-216	-2.61543e-216	3.75267e-216	-1.0014e-216	-1.20144e-216	-4.37036e-216	-2.13677e-216	-9.57557e-218	-1.38917e-216	4.75617e-216	-3.47145e-216	9.44227e-215
-1.41456e-217	-2.06927e-217	6.92277e-217	7.15149e-218	-2.208e-219	-2.67028e-217	-4.02435e-218	3.14245e-217	-1.67334e-217	-2.23165e-217	2.75044e-217	5.63011e-217	-4.46162e-217	-1.24601e-216	5.44086e-217	-3.61519e-217	2.8157e-217	-4.12816e-217	3.87965e-217	7.03191e-217	-3.85009e-218	2.30692e-217	-1.14497e-217	-2.30966e-217	-1.92832e-217	1.12142e-217	2.5258e-217	-9.04491e-218	-1.22827e-217	-2.23602e-217	8.95686e-216
-1.85114e-218	6.36849e-219	4.40222e-219	-1.75336e-218	-1.23812e-218	5.54597e-218	6.91047e-219	1.1815e-218	3.91745e-218	3.11158e-219	1.60845e-218	7.36843e-218	3.98054e-218	1.12412e-218	-1.74528e-218	3.16243e-218	-6.81826e-219	-9.22339e-218	1.10046e-218	6.18994e-218	-3.01444e-218	2.25186e-218	-3.43724e-218	5.25313e-219	-7.71409e-218	3.88556e-218	-4.73421e-219	-3.22018e-218	-4.86292e-218	7.76762e-218	9.09043e-217
-6.29605e-219	-5.38645e-219	9.52715e-219	-3.61808e-220	8.71508e-219	-7.60757e-220	5.40527e-219	-8.61396e-220	-3.58659e-219	8.05751e-219	8.87886e-221	7.20918e-219	-1.29908e-220	-9.23595e-219	6.39172e-219	1.54884e-219	-4.5022e-219	-2.51388e-219	6.46456e-219	-2.56736e-219	2.92012e-219	4.24697e-219	1.43741e-219	1.603e-218	3.19504e-219	4.79581e-219	2.49743e-219	-3.61091e-219	4.86208e-219	-6.49663e-219	1.39703e-217
1.26169e-220	2.23687e-219	-6.78857e-220	3.10496e-220	2.11357e-220	2.05335e-220	-2.67918e-220	-7.03199e-220	-5.32726e-221	-1.17417e-219	3.4929e-221	-1.28469e-220	1.5297e-219	3.77974e-220	2.05983e-219	-1.93983e-220	2.90401e-220	1.73651e-219	2.55296e-221	-4.54956e-220	5.97548e-220	-1.66733e-219	1.11114e-220	9.40899e-220	2.33923e-220	-2.36763e-219	-6.50911e-220	3.93261e-220	1.33097e-219	-5.83833e-220	2.16773e-218
-7.87247e-221	-1.59672e-221	-4.44635e-221	-5.67256e-221	1.22954e-220	-1.74739e-221	4.62027e-221	3.25383e-221	-1.36832e-221	2.14101e-221	6.54204e-221	-9.27247e-222	-9.99708e-221	-2.00015e-220	3.26587e-221	9.13526e-222	6.23415e-221	2.66685e-221	-1.50287e-221	-7.58597e-222	-1.07119e-221	-1.98329e-221	-1.7667e-220	-4.25213e-221	7.84463e-222	-2.39775e-220	5.70935e-222	-1.56754e-220	-3.462e-221	-8.14328e-221	1.75411e-219
-8.04335e-222	-2.16505e-221	-1.22711e-221	8.36317e-222	1.32082e-223	-6.35916e-222	-1.3149e-222	-1.39089e-221	-3.97164e-221	2.975e-222	2.57511e-224	7.20198e-221	-9.36179e-222	8.84453e-222	-2.19662e-222	3.7165e-222	-3.95676e-223	3.03537e-222	4.72635e-224	8.50326e-223	2.58284e-221	-1.62481e-221	2.79017e-221	-2.07843e-221	-3.10097e-222	1.66419e-222	7.46904e-222	-8.02973e-223	-4.26793e-222	4.48769e-222	3.27784e-220
-8.13602e-223	-3.67035e-222	-4.28858e-223	-3.3608e-222	4.06556e-225	-5.78803e-223	-2.85782e-223	-1.53234e-222	-1.03082e-222	1.47849e-222	-2.0825e-222	9.38843e-223	-3.51319e-222	2.8031e-222	7.63737e-223	6.49765e-223	-2.86138e-223	-4.932e-223	1.88982e-222	4.95186e-223	9.36114e-223	2.78945e-222	-1.79856e-222	2.59154e-222	-2.67446e-223	1.59989e-222	1.69959e-222	7.17338e-223	1.31119e-222	9.75299e-223	4.17858e-221
6.48312e-224	-4.53416e-226	7.91863e-224	-1.85793e-223	1.9743e-223	1.55669e-223	-1.48337e-224	2.59207e-224	4.95176e-224	2.8006e-225	-4.05267e-223	-8.67338e-223	-2.04605e-224	-1.84708e-223	2.48372e-224	-7.8362e-224	-1.42945e-224	-4.72279e-224	-7.54235e-224	-1.93765e-223	1.47955e-223	1.46791e-223	6.53329e-224	5.09076e-224	-1.33717e-223	9.97075e-224	-2.57011e-223	1.66112e-223	-2.63297e-223	-5.84933e-223	4.60388e-222
-2.3357e-225	-2.29925e-225	2.33795e-224	1.27684e-224	6.94856e-225	1.39429e-224	2.0702e-225	3.46065e-224	5.1113e-224	-3.34388e-225	-1.25506e-225	5.56163e-225	2.50167e-224	4.47421e-225	4.70698e-225	4.25417e-225	1.89779e-224	5.16234e-224	-1.48771e-224	5.29368e-225	-1.39943e-224	6.09396e-225	4.89071e-224	-1.61213e-225	3.08305e-224	-5.08159e-224	2.96266e-224	1.42126e-224	-7.85122e-227	-1.23261e-225	4.86253e-223
-1.74718e-225	4.98584e-225	-3.80178e-226	2.64646e-226	-1.86331e-225	-7.21499e-225	3.18785e-225	4.26559e-225	-2.48403e-225	-9.02165e-225	-2.11029e-225	1.28419e-226	-1.09162e-225	2.83693e-225	6.99985e-225	-3.38091e-225	3.88265e-225	2.32563e-226	2.18239e-225	2.37452e-226	2.13689e-225	-3.62978e-225	2.51168e-225	-7.86099e-226	-1.05052e-225	-3.63656e-225	4.94202e-226	-2.99826e-225	-6.74276e-226	1.36251e-225	7.77791e-224
-1.10443e-226	-1.25511e-226	1.21416e-226	-1.60994e-226	-1.55874e-226	2.57274e-226	-6.81641e-227	1.49713e-226	-9.0484e-226	2.72837e-226	-1.25231e-226	7.31417e-226	6.76415e-226	-2.78265e-226	-2.82693e-226	2.1571e-226	-8.69847e-227	-2.01487e-226	-8.23562e-227	-2.86241e-226	-1.46507e-227	-1.42222e-225	4.52655e-226	9.67241e-227	-1.94851e-226	3.46185e-226	1.87584e-226	-6.63266e-226	3.75061e-227	-5.71553e-226	9.28106e-225
-2.46961e-227	-8.58263e-228	-3.83782e-227	9.86019e-227	5.13768e-228	-1.49956e-227	-5.83403e-227	-1.49247e-227	-2.88338e-229	-8.56453e-228	8.28032e-228	-5.30874e-228	5.92285e-227	-6.93679e-228	7.83497e-228	-2.10131e-227	-1.75412e-227	-1.54911e-227	3.23001e-228	8.63463e-227	-1.05851e-226	7.14832e-228	-8.71286e-229	5.69586e-227	-9.58191e-228	3.39674e-227	-2.56431e-227	-3.03625e-227	6.65336e-228	1.05587e-226	8.86346e-226
-7.29234e-229	2.66492e-228	1.61858e-228	-5.43904e-229	-2.60711e-228	4.44944e-229	1.22325e-228	-5.10694e-228	9.38421e-229	-1.0861e-227	-2.93523e-228	3.19669e-228	-1.06924e-228	1.9793e-228	-2.87184e-228	2.04985e-228	-4.08407e-229	-2.00479e-228	-5.4292e-229	2.70652e-228	1.33405e-228	-8.03843e-229	-9.39319e-228	-9.79517e-228	1.09369e-228	1.57315e-229	-8.1843e-229	-2.02803e-228	-1.76458e-228	-1.5946e-228	7.5286e-227
-8.26961e-229	-1.27967e-228	-3.82176e-229	3.39324e-229	1.28291e-229	-3.08517e-229	-2.74684e-229	-7.84341e-229	-9.24066e-230	-1.65033e-229	-1.00097e-228	2.21504e-229	1.5115e-230	-1.53141e-228	-1.34027e-229	-4.16306e-230	4.88136e-229	-2.81243e-229	-1.13499e-228	3.3634e-229	-1.33334e-229	8.81454e-229	6.65651e-229	5.67448e-229	5.6744e-229	2.01195e-229	-2.25592e-229	-4.93707e-229	-6.19033e-229	-8.49245e-229	1.49709e-227
-2.01957e-230	3.45477e-230	9.83209e-230	-2.24014e-230	2.37384e-230	-2.31817e-231	-1.03128e-229	2.89728e-229	5.58343e-230	-5.32173e-230	-2.5364e-230	-2.07647e-230	6.23843e-230	-1.24011e-231	-7.32481e-231	-1.64323e-230	1.15311e-229	2.49096e-229	2.79562e-230	-4.89071e-230	-1.77931e-230	-4.70267e-231	-2.43706e-230	1.78525e-231	-7.05144e-230	-3.03136e-230	-1.60352e-231	1.60425e-230	1.93841e-231	-2.00262e-230	1.4673e-228
-2.31479e-230	3.47827e-232	7.4839e-231	1.45038e-231	-2.18424e-231	-5.03017e-232	-1.66996e-230	1.64529e-230	3.09768e-232	-2.58329e-231	-1.71346e-231	-5.96721e-231	-1.13268e-230	2.85198e-231	-4.5265e-231	-2.7889e-231	9.08382e-231	3.64871e-232	-3.08462e-231	8.16989e-231	-3.95778e-230	2.779e-231	7.01893e-231	2.45913e-231	-1.23961e-230	-2.26853e-230	5.73656e-231	-1.68707e-232	2.11404e-231	5.98693e-231	2.21963e-229
-4.25945e-231	-2.05254e-231	8.46882e-232	8.00063e-232	2.06677e-232	-5.9753e-232	-5.05019e-232	-4.39747e-232	-1.23717e-231	-3.21062e-232	-3.92585e-232	1.95937e-232	1.54626e-231	-2.69708e-232	1.27746e-231	7.68316e-232	-1.05101e-232	-1.43472e-232	-1.64568e-231	-3.48296e-232	-7.77996e-232	-6.23945e-232	-3.76141e-233	-2.36605e-231	-8.54675e-232	2.55984e-231	5.4435e-231	1.06082e-231	1.13334e-231	5.03398e-233	3.28671e-230
1.00275e-233	3.68448e-233	1.39599e-232	3.06829e-233	2.16818e-233	-7.95222e-233	4.77356e-233	-4.57699e-233	3.7633e-233	-9.12495e-233	1.20467e-232	-1.18764e-232	-9.33263e-234	2.80109e-233	-7.27865e-233	-4.74974e-233	-1.00845e-232	6.83929e-233	8.80499e-233	3.78163e-233	1.4327e-232	4.13073e-234	-2.5305e-233	3.57766e-233	-1.369e-233	-1.63886e-232	1.16567e-232	8.5551e-233	-1.20055e-232	-9.40422e-233	2.03498e-231
-5.01357e-234	8.78556e-234	-1.69087e-233	2.91393e-234	-2.0946e-233	5.0844e-234	3.01981e-234	3.60931e-233	-2.27611e-234	8.47611e-234	-5.36492e-233	8.24302e-234	-3.44999e-235	8.3595e-234	-9.2067e-234	2.17687e-233	-2.09181e-233	-1.86393e-233	2.36266e-233	-2.54103e-233	5.54962e-234	-3.45725e-233	-5.23048e-234	5.85831e-234	-1.92891e-234	-1.36236e-233	9.0998e-234	9.38009e-235	6.07412e-234	-3.11646e-234	3.85676e-232
4.52481e-235	-8.10624e-235	3.96944e-235	-2.31752e-234	1.8696e-234	5.73535e-235	7.44954e-235	1.00906e-234	-7.12995e-235	-5.13184e-235	-1.52069e-234	1.91797e-234	5.78177e-236	3.01771e-234	1.88675e-235	-1.9925e-234	-1.79751e-234	1.2231e-234	2.15251e-234	-1.14306e-234	5.44831e-235	-4.01222e-235	-6.57498e-238	1.19133e-234	9.05926e-235	-7.42098e-235	3.30228e-235	-3.10214e-236	3.36278e-234	7.36485e-235	3.2659e-233
9.59086e-235	-9.77216e-237	5.70222e-235	4.42999e-236	-4.49168e-235	1.52146e-235	-1.29035e-235	2.47123e-235	-3.87508e-235	2.74285e-235	-3.91828e-235	-2.76576e-237	1.72973e-236	-5.33095e-236	-3.18637e-235	-1.70223e-235	-7.46199e-235	1.08079e-236	1.46972e-235	3.42862e-235	1.3324e-237	-4.14689e-236	1.15882e-235	7.38176e-236	-1.3554e-235	-2.59022e-236	2.90495e-235	6.03938e-236	-3.71603e-235	1.31307e-235	6.67129e-234
6.4129e-236	-1.43503e-236	6.79167e-237	4.44272e-237	-1.61572e-238	-2.43772e-236	-9.2262e-237	-1.73312e-236	1.0714e-237	2.25469e-236	-7.31988e-237	-6.11012e-237	-2.96522e-237	1.15062e-237	4.44874e-236	-1.5835e-236	-2.13173e-236	-7.50476e-236	3.31528e-236	-6.94404e-237	-2.12404e-237	-5.10426e-237	1.33968e-236	2.74455e-236	4.91231e-236	-5.45154e-236	-1.11798e-236	-7.10662e-237	-6.33762e-237	1.03143e-236	5.65406e-235
-3.42014e-237	6.1601e-238	-1.96153e-237	-1.13309e-237	3.52283e-237	-7.63501e-240	-4.69758e-237	1.37032e-237	-4.39346e-237	-1.42529e-237	-3.8837e-238	-1.65105e-236	4.1181e-238	-1.01672e-236	-3.2634e-237	6.98382e-238	7.75247e-238	-1.70055e-237	4.14746e-239	1.0146e-237	2.09249e-238	7.51737e-238	-2.63766e-237	-1.59409e-237	-6.99839e-238	-2.58007e-237	-7.75933e-238	-1.64615e-237	-3.69204e-237	-2.22791e-237	7.43341e-236
3.05827e-238	1.75795e-238	-8.94381e-239	-9.4169e-239	1.49192e-238	1.75991e-238	5.13477e-239	-4.22006e-238	-9.71666e-240	3.14169e-238	5.13559e-238	4.32424e-238	-2.52038e-238	-1.09933e-238	-3.8699e-238	-9.31478e-239	1.19327e-239	9.16134e-238	-4.72917e-240	-5.34012e-239	5.7503e-239	1.2323e-238	-7.05586e-239	2.20042e-237	-7.66438e-239	-1.99081e-238	4.54035e-238	-2.22906e-238	-4.7448e-238	-9.57121e-238	9.39791e-237
-5.92935e-239	6.45837e-239	-1.69489e-239	-7.42916e-240	-9.34153e-240	5.46828e-240	-2.8203e-239	1.76446e-239	-1.44112e-239	-2.42459e-239	-3.63166e-239	3.53264e-239	2.15757e-239	-2.92578e-239	4.73339e-239	-1.52666e-241	2.63875e-239	9.72246e-239	-1.61954e-240	-3.08062e-239	4.28515e-239	2.2104e-238	-6.3152e-240	-1.09467e-239	5.36551e-239	-1.06393e-238	1.0144e-238	6.51641e-239	8.17571e-239	1.22391e-239	1.27537e-237
8.78601e-241	9.61008e-240	1.10172e-242	1.78709e-240	-2.39546e-241	7.7805e-240	8.38289e-240	1.5349e-240	-5.58481e-240	1.74375e-240	-1.15793e-240	2.23806e-240	-1.00807e-239	-1.45217e-241	-6.22376e-240	-2.87842e-240	4.14542e-240	2.73701e-240	2.66992e-240	3.24369e-240	4.63292e-240	4.93831e-240	1.11189e-239	1.26306e-240	1.99495e-240	-9.85137e-241	6.7473e-241	-5.5709e-240	6.77713e-240	1.10899e-239	1.22119e-238
1.19801e-243	3.84974e-240	9.74731e-241	-7.90672e-241	-1.30298e-240	4.34358e-241	-4.16092e-241	6.6482e-241	-3.65884e-241	-6.35718e-241	-9.78514e-241	-8.61962e-242	7.95852e-241	-5.81612e-241	-6.60406e-241	8.92371e-243	7.47573e-242	-1.97951e-240	8.92102e-241	-2.02266e-241	3.78673e-242	-9.46619e-244	-6.94888e-241	8.53893e-242	-1.22038e-240	-1.20207e-241	4.04114e-241	3.53956e-241	-1.87932e-240	-8.44457e-241	2.13379e-239
2.00149e-242	-7.93834e-242	-1.66568e-241	1.91647e-242	-3.53631e-241	-4.5485e-241	-1.34837e-242	1.71598e-242	1.03392e-242	-9.15651e-243	1.28586e-242	-2.61562e-243	1.04163e-241	3.25128e-242	-2.125e-243	2.55213e-243	-1.50163e-241	2.10795e-242	2.84886e-242	4.45706e-242	3.55274e-242	-2.98758e-242	-3.84661e-242	2.58951e-243	2.52107e-241	-1.17282e-241	-2.54244e-242	-1.52858e-241	6.98637e-242	4.73851e-242	2.31626e-240
-3.98964e-243	-2.979e-243	-1.15604e-242	1.03833e-243	6.86356e-243	1.963e-243	3.7932e-244	1.09391e-242	-6.42253e-243	-2.68398e-243	1.24558e-242	4.31713e-243	-2.05498e-243	-1.00861e-242	3.22761e-242	-1.09743e-242	7.86534e-243	6.72404e-243	-1.01347e-243	-2.25116e-243	-8.45502e-243	-6.2303e-245	2.4434e-243	1.67261e-242	-1.33778e-242	3.39882e-243	-1.14931e-242	2.77723e-242	-2.42724e-242	-1.06707e-243	2.47906e-241
-7.30931e-244	4.54227e-244	-8.06556e-244	-2.56917e-245	-1.88782e-244	-1.2129e-243	3.22555e-243	9.66546e-244	5.88808e-244	1.2186e-243	1.90465e-243	1.00827e-243	1.86998e-244	-3.86847e-244	4.27418e-243	-3.21619e-243	5.53368e-244	-2.3597e-244	-2.94103e-243	1.23807e-243	2.01142e-244	-2.68175e-244	4.11452e-243	2.35112e-243	-1.43418e-243	5.40419e-243	2.41808e-243	5.15344e-243	-2.25151e-243	-6.29584e-245	4.90235e-242
-1.4178e-244	-1.17375e-243	-2.08921e-245	2.8248e-244	-2.15127e-244	-1.48606e-245	1.12574e-244	-3.69724e-245	3.20665e-244	-2.06329e-244	5.33725e-245	-1.50212e-244	-1.68685e-244	7.89919e-246	-2.39165e-244	2.79291e-245	5.59369e-245	3.06963e-244	-2.37228e-244	3.60896e-244	4.8951e-244	-2.9969e-244	2.75424e-244	-3.2984e-244	1.21767e-244	-4.27589e-244	9.55958e-244	-1.33482e-244	-1.90173e-244	-6.70031e-245	7.42415e-243
-6.99642e-246	-2.95955e-245	4.98723e-245	1.29386e-245	-7.13656e-246	2.61427e-245	2.7493e-246	-7.50788e-245	5.35828e-246	4.64406e-246	6.2664e-245	-3.07584e-245	-7.40008e-247	-8.98385e-246	8.11469e-245	2.70208e-246	1.32483e-245	-7.50549e-246	-4.2457e-245	-2.55844e-245	5.53446e-245	-2.51288e-245	-1.37788e-245	-7.25389e-246	6.50054e-246	-6.31403e-245	3.01727e-245	-2.88502e-245	-1.09739e-245	-1.29896e-245	7.50436e-244
-2.47138e-246	-6.68251e-246	6.30351e-246	2.68446e-248	5.12018e-247	-1.96075e-246	-5.90457e-247	2.09612e-246	-4.79856e-246	-4.31443e-246	-7.65765e-246	9.47745e-249	-4.07376e-247	-7.28989e-247	3.50451e-246	4.64371e-248	8.54632e-247	7.45824e-247	-1.60983e-246	-1.40994e-246	3.54876e-247	-2.51818e-246	-2.00642e-246	-3.62679e-246	-1.14203e-245	5.39179e-247	-8.92549e-247	1.33018e-245	-8.88222e-246	-5.49121e-246	9.57647e-245
-9.10034e-248	2.14428e-248	-1.0432e-246	-8.43462e-248	1.35762e-246	-1.04883e-247	-6.98519e-247	-2.16761e-247	1.81755e-247	-3.52225e-249	1.6096e-247	1.56137e-247	-4.01809e-247	5.07409e-247	-3.87988e-247	-9.32642e-248	-1.43814e-247	1.06991e-247	5.53799e-247	-3.62609e-247	1.51312e-247	-8.6552e-247	1.50968e-247	-1.55606e-247	-7.79446e-248	1.9503e-247	-3.76746e-247	9.40921e-249	5.0004e-248	7.44603e-248	8.78484e-246
-1.41304e-248	4.55419e-248	-5.78741e-248	6.2225e-248	4.01528e-248	-1.58784e-249	2.70424e-248	2.25656e-248	-4.61483e-249	-1.81559e-248	2.29844e-248	1.17531e-248	1.39616e-248	4.63831e-248	-5.41889e-248	-3.04295e-248	3.6326e-249	2.30376e-248	-2.49655e-248	-2.11489e-248	-2.82657e-248	-2.09878e-248	-1.79371e-248	1.73468e-248	-5.03509e-248	-2.21333e-248	-5.52152e-248	1.71431e-248	-4.6904e-248	6.7626e-248	8.90286e-247
1.58001e-249	-5.06379e-249	-1.32627e-248	4.32799e-249	-6.48594e-250	-3.54734e-249	-6.00349e-249	-4.4753e-249	8.50083e-249	8.21748e-249	1.58643e-248	2.09786e-249	-1.00418e-248	4.79527e-249	9.48465e-249	3.39472e-249	6.16528e-250	-1.2115e-249	1.14564e-248	1.42519e-249	-9.44652e-250	-1.03528e-248	5.80418e-249	-5.35444e-250	6.83589e-250	3.29121e-249	1.0201e-249	1.12339e-249	3.13109e-249	-8.3635e-250	1.43739e-247
-1.14363e-249	4.96116e-250	2.64636e-251	-8.70018e-251	7.54609e-250	4.90598e-250	3.99739e-251	1.27179e-249	-1.0225e-249	7.75635e-250	-2.00436e-250	-2.07989e-250	-6.75451e-250	-2.20522e-250	-2.09298e-251	-7.26522e-250	3.96826e-250	3.90887e-250	7.58593e-250	-3.74467e-250	-2.16642e-250	-1.45047e-249	4.24822e-250	-8.27233e-250	1.06108e-250	-1.31628e-249	-4.6796e-251	1.94429e-249	-2.77787e-251	-2.43129e-249	1.88727e-248
-6.82268e-251	5.78004e-251	-5.37747e-251	4.33801e-252	-1.63947e-250	2.89636e-251	4.46981e-251	8.87544e-252	-9.63398e-251	-6.64977e-251	-5.28845e-251	-1.13712e-250	1.76784e-251	1.7443e-250	9.46905e-251	1.84149e-250	-2.31453e-251	1.03255e-251	1.01479e-250	-5.86406e-251	-2.58431e-251	-1.0483e-250	5.5405e-251	-6.93233e-251	2.26114e-251	2.50307e-250	-1.21534e-251	-6.14699e-251	-2.37695e-251	3.0871e-251	2.08118e-249
1.04708e-252	3.19377e-252	-8.22054e-252	1.5132e-252	3.59008e-252	2.25104e-252	-7.99626e-253	-1.70498e-251	-4.78739e-252	-6.86306e-252	-7.18006e-252	-2.05428e-251	-8.2406e-252	-1.28556e-251	1.16419e-253	3.48663e-253	-2.85977e-252	-8.44029e-253	-1.01486e-251	-7.95514e-252	-5.11347e-252	-3.13043e-252	9.74706e-252	9.77086e-252	8.09117e-252	1.649e-252	2.55685e-251	-4.5404e-252	1.48751e-251	2.05613e-251	2.23455e-250
9.91028e-253	2.96961e-252	-2.57901e-254	1.52212e-253	1.6215e-252	5.4966e-252	-3.95477e-254	-5.34961e-253	1.66479e-252	7.30005e-253	1.54114e-252	1.46227e-253	3.74451e-253	-9.11086e-253	1.76654e-252	3.08474e-252	9.03055e-253	-9.67011e-253	-3.52017e-252	-5.23345e-252	5.89454e-253	-5.54985e-253	7.08628e-252	7.89983e-253	-3.89966e-253	-1.82251e-252	6.02815e-253	2.74989e-252	5.82038e-253	2.43718e-253	4.80856e-251
-9.48908e-254	1.08698e-253	1.4201e-254	2.7911e-254	-1.11449e-253	3.18108e-254	-1.08038e-253	-1.8326e-253	-1.38734e-253	-7.28369e-254	-1.44723e-253	1.9454e-254	6.47456e-254	5.40057e-254	1.23985e-253	-1.49954e-253	1.26266e-253	5.13235e-253	-1.52808e-253	-1.14446e-253	4.89004e-253	1.65589e-253	6.11901e-254	1.87963e-254	-2.93651e-254	-8.56075e-254	2.91088e-253	-1.19292e-253	7.63085e-254	5.70606e-254	3.74876e-252
-1.79064e-254	3.78341e-255	1.04262e-254	-7.51748e-255	1.44521e-254	1.86377e-254	2.60242e-255	-2.90127e-254	1.89171e-254	4.84947e-255	3.42612e-254	2.67932e-254	-1.29974e-254	-8.85232e-255	-6.00413e-254	1.68399e-254	9.50688e-255	1.55209e-254	3.20946e-254	-2.37338e-254	2.77654e-255	1.01737e-254	1.08805e-254	-2.02903e-255	9.9179e-256	-1.2061e-254	-1.56566e-254	2.97713e-255	7.27305e-255	-2.44833e-254	4.58049e-253
2.12363e-255	-7.5008e-256	7.51857e-256	-7.78012e-256	-1.30947e-256	-4.6103e-255	-2.02578e-255	2.68212e-256	3.46292e-255	1.47101e-255	3.86429e-255	4.45387e-255	-1.40186e-256	-4.16167e-255	-1.38134e-255	-3.86606e-255	-1.43922e-255	-3.43583e-255	9.13157e-256	1.78529e-256	5.12041e-256	5.45612e-256	-6.84444e-257	4.04442e-255	-1.67693e-255	-7.64694e-256	4.07522e-256	4.2911e-256	-8.14008e-256	-5.309e-257	4.95228e-254
-2.72062e-256	3.63596e-257	-1.48414e-256	9.89251e-257	-2.31925e-256	3.78566e-257	-4.37895e-257	2.25918e-256	-1.03531e-257	-3.35345e-256	6.14917e-256	4.97014e-256	-3.91558e-257	-6.40759e-257	5.03391e-256	-8.0481e-257	-3.65113e-256	-9.52285e-257	2.93049e-257	-6.79799e-256	3.50901e-256	3.15114e-256	1.02535e-256	5.36699e-256	-2.04224e-256	-2.32027e-256	2.81189e-256	-1.40258e-257	6.1913e-257	-7.8459e-256	7.29265e-255
-2.22007e-257	-2.93622e-257	-3.65034e-257	-3.03723e-257	-6.09474e-258	-2.63905e-257	1.5861e-257	4.55931e-257	-4.0219e-257	-4.99767e-258	4.60292e-257	-5.18701e-258	-8.92122e-258	1.5973e-258	-1.9196e-257	3.47256e-257	1.55089e-257	9.74623e-257	5.37037e-258	-1.8265e-257	4.68628e-257	-6.37809e-258	4.31296e-257	-6.77603e-257	-1.36783e-257	3.48238e-258	6.19722e-258	4.07196e-257	-4.77415e-257	1.02602e-256	8.88409e-256
-2.04026e-257	-1.51132e-258	1.43988e-257	5.11327e-259	1.12351e-258	-4.9017e-258	-9.88858e-259	-1.12084e-257	2.46312e-258	1.94166e-258	-8.70996e-258	-6.11636e-259	-1.7963e-258	-2.65268e-258	-2.70246e-258	-3.65935e-258	6.27767e-259	5.02399e-258	2.05992e-257	-6.45283e-258	-7.12618e-259	-1.61271e-258	8.09254e-258	-8.95554e-259	2.11423e-258	4.42483e-259	-2.2061e-259	2.46015e-258	2.676e-258	-5.77357e-259	1.32092e-256
2.86873e-259	5.78341e-259	5.88403e-260	4.24472e-260	-1.97096e-258	7.26168e-259	3.27866e-259	-4.67231e-259	2.06211e-259	-3.86029e-259	1.38506e-259	4.5604e-259	1.04109e-258	1.17462e-259	-4.53767e-259	-2.15508e-259	-1.28524e-258	2.65862e-259	-4.38435e-259	1.15723e-259	-1.04866e-259	4.41036e-259	1.22513e-259	-1.75046e-259	2.47687e-259	-1.069e-259	-2.79314e-259	-7.604e-259	-5.34929e-260	-4.85523e-259	1.23554e-257
-3.27343e-260	-1.48647e-259	3.65389e-260	-5.87384e-260	-4.62725e-260	5.88699e-260	1.64395e-260	-4.85717e-261	-2.9757e-261	4.52684e-260	-5.72984e-260	1.77075e-260	-6.50404e-260	-2.29472e-260	-5.40438e-261	-3.00441e-260	1.19715e-259	6.13417e-261	9.61095e-260	3.14357e-260	-1.51727e-261	-1.76636e-260	6.2143e-260	4.35229e-261	-3.38178e-260	-2.45875e-259	5.53283e-263	3.27599e-260	1.32449e-260	-8.71354e-260	1.40174e-258
1.01564e-260	-9.9827e-261	7.01749e-262	-1.75753e-260	1.42974e-260	1.14604e-260	7.47664e-261	9.885e-262	4.92993e-261	-1.11768e-263	3.56758e-261	4.29489e-261	-8.79352e-261	-4.45279e-262	5.1862e-261	6.80577e-262	-7.68059e-262	-3.5362e-261	3.71996e-261	1.69915e-260	-3.23401e-261	1.58608e-260	1.39679e-260	6.86045e-261	-2.43513e-261	-5.19318e-261	3.93898e-261	3.30339e-261	-9.24978e-261	7.12618e-262	1.9032e-259
1.17477e-261	4.52564e-261	2.78149e-261	-5.36768e-262	1.18192e-262	2.48615e-261	4.81142e-261	-9.87093e-262	2.2513e-262	8.57682e-262	3.11307e-262	-1.59023e-261	1.51444e-261	3.01662e-262	-1.54145e-262	-1.82871e-261	9.9172e-262	-5.61786e-262	5.62922e-262	2.99152e-262	-6.3994e-262	-2.05129e-261	4.29948e-262	4.47104e-262	-4.92546e-262	3.18442e-261	1.48615e-262	4.27567e-263	-1.62819e-261	-6.22978e-262	3.63082e-260
2.02453e-262	-1.42419e-263	-8.66474e-263	4.36747e-263	-1.1956e-262	-5.3738e-263	2.16143e-263	1.0521e-262	4.61771e-263	-3.32839e-262	3.11889e-263	-6.87222e-263	-9.19186e-263	-1.84138e-262	1.47635e-262	2.73778e-263	-6.25403e-263	-3.29478e-263	6.31961e-263	-2.50834e-263	3.75352e-263	-2.45672e-262	-1.05838e-262	7.7897e-263	-2.54722e-262	-6.90199e-262	3.51851e-264	-6.5621e-262	-1.01578e-262	8.61387e-263	4.02021e-261
1.42608e-264	-2.79472e-264	-2.67579e-263	4.76617e-264	4.59954e-264	-1.73421e-264	-4.67583e-263	-8.15614e-264	-1.39006e-264	1.58454e-263	3.03784e-264	5.81503e-264	-8.91058e-264	-9.32999e-265	-2.66317e-264	1.77811e-264	1.51822e-263	4.37287e-264	4.95576e-264	-4.95672e-264	-5.4048e-264	4.58298e-264	-1.19296e-263	3.77504e-263	-2.11173e-263	-2.46235e-263	-1.04726e-263	-1.09333e-263	6.43263e-264	1.14872e-263	3.11568e-262
8.59435e-265	2.35474e-264	6.46272e-266	1.36068e-265	-1.19525e-265	2.46404e-264	1.66637e-264	1.49379e-265	1.09634e-264	1.7451e-264	-9.833e-265	-7.81435e-266	-2.49291e-264	1.23213e-265	5.2586e-265	-2.19877e-265	-1.13266e-264	-1.42229e-264	-3.00814e-265	-1.2869e-263	5.80389e-265	3.99617e-264	-5.7777e-264	4.19634e-266	2.01145e-264	3.01825e-264	-1.42409e-264	2.3266e-264	-6.93259e-265	9.16913e-266	5.07653e-263
1.8947e-265	6.39377e-266	1.27143e-265	-1.13326e-265	9.0894e-265	-9.30784e-266	5.93499e-266	1.02888e-265	-4.18831e-265	3.36871e-265	1.34327e-265	4.56199e-266	-5.00174e-266	2.02004e-265	-3.22491e-265	9.78982e-265	-1.28698e-265	2.77894e-266	-2.70496e-265	1.74537e-265	-2.43403e-266	-3.05945e-265	2.7182e-265	2.44441e-265	-9.26412e-266	-6.92676e-266	-7.18116e-267	5.49814e-265	-1.25247e-265	-2.86393e-265	6.72589e-264
-1.65776e-266	-2.94821e-266	2.57983e-266	-1.08879e-266	4.88406e-266	-1.50539e-266	-7.07458e-267	9.42896e-267	1.02497e-266	2.86379e-266	-7.80276e-267	1.70839e-266	4.09515e-266	3.62639e-266	5.15359e-266	1.97594e-267	6.28946e-267	4.81816e-266	7.14522e-266	-5.37361e-268	1.63128e-267	-5.2425e-266	-3.49924e-267	-2.85705e-266	1.38452e-266	-3.13281e-266	4.92499e-266	3.24035e-266	-2.32087e-266	2.68734e-266	7.47141e-265
1.15389e-267	-1.70371e-267	-4.12036e-267	5.15124e-268	5.6054e-268	1.61554e-267	1.82072e-267	2.07044e-267	4.14176e-267	-8.7367e-267	2.48544e-267	3.26609e-267	2.8216e-268	-1.27424e-269	-2.57678e-267	-4.70896e-267	4.53955e-268	-1.34919e-267	-3.05078e-267	2.19817e-267	1.91613e-267	1.04078e-267	-4.01015e-267	-8.98223e-268	-1.28321e-267	-1.42476e-267	-3.65987e-267	7.35767e-268	-2.01199e-267	-4.80545e-269	6.3852e-266
1.03748e-268	9.75982e-269	-7.8898e-270	5.89883e-268	-2.23175e-268	-1.43378e-268	-2.40658e-268	5.06276e-268	-4.86913e-268	4.16906e-269	-1.13768e-267	-2.09947e-268	8.79435e-268	-3.8384e-268	7.39393e-269	6.34685e-268	1.52161e-268	2.70545e-268	1.1141e-268	2.02674e-268	3.48149e-268	-1.40997e-268	-5.42111e-268	-1.604e-268	-2.16166e-268	9.16451e-268	8.4071e-270	5.30627e-269	-6.50926e-269	3.60789e-268	9.30915e-267
1.58342e-269	-4.81569e-269	2.51638e-269	-3.15614e-269	-5.34937e-269	4.02198e-269	-2.62209e-269	-1.27736e-269	8.78491e-269	-1.7785e-270	2.2534e-269	-9.5906e-270	8.73501e-270	-4.35208e-270	-5.10362e-269	-6.36089e-269	-3.86011e-269	1.21154e-269	7.99993e-269	4.80482e-269	-2.03472e-270	-5.72389e-269	6.56855e-270	2.7558e-269	1.17996e-269	-1.14509e-269	5.17706e-270	1.74938e-269	1.24609e-270	3.76758e-269	8.59916e-268
1.87131e-270	-1.72016e-270	4.49636e-270	3.12778e-270	2.69575e-270	-2.50332e-270	-3.66733e-271	-3.61961e-270	4.02786e-271	-1.0795e-269	-2.44574e-272	3.08752e-270	-4.64715e-270	4.65551e-270	-1.24149e-269	1.62803e-270	5.69508e-270	1.10243e-270	5.29194e-270	-8.61502e-270	2.0038e-270	1.25418e-270	-5.94485e-270	4.61054e-271	3.49837e-272	7.51895e-270	6.92473e-270	-3.17726e-270	-1.28884e-270	1.38305e-273	1.07371e-268
-7.91864e-271	-4.89746e-271	3.96237e-271	-1.49753e-270	-9.90631e-272	1.68383e-272	-2.31173e-271	1.66523e-271	5.85553e-271	-9.34179e-272	7.47665e-271	-1.03963e-270	-1.7627e-271	-9.7313e-271	-4.65557e-272	3.01984e-272	-6.7107e-271	7.65769e-272	-5.92716e-271	1.61955e-270	-2.12858e-271	1.3751e-271	7.31609e-271	-1.08873e-270	1.0334e-270	-7.18551e-271	9.07995e-271	-1.55845e-271	-4.18837e-271	-3.68592e-272	1.57835e-269
-4.58156e-272	-5.69814e-272	3.9862e-272	2.09621e-272	-4.10015e-272	-1.39139e-272	-1.30304e-273	3.98385e-272	1.01171e-271	7.42707e-272	-2.46001e-272	2.27169e-273	1.4344e-271	-1.22521e-272	-3.27261e-273	2.41222e-272	1.71877e-271	-9.94615e-273	-4.36004e-271	1.96477e-272	-1.1241e-271	1.41347e-271	-1.83655e-272	6.53734e-272	6.54854e-272	2.16161e-271	1.00115e-271	8.66642e-272	1.79653e-271	-1.43256e-271	2.41138e-270
7.83089e-273	1.32829e-272	-1.13401e-272	8.56591e-273	7.4964e-274	1.09694e-273	-3.29259e-273	1.61317e-272	1.20041e-272	-4.18665e-273	9.50074e-273	-3.26941e-273	6.04825e-273	-2.09794e-273	-9.60705e-274	-1.95238e-273	2.65538e-273	8.67881e-273	3.64804e-272	-1.88779e-273	-2.08242e-273	2.33256e-273	-4.32444e-273	1.62421e-272	-1.68988e-272	2.22755e-272	-2.56942e-273	-1.72616e-272	-4.56705e-273	1.15984e-272	2.52165e-271
-1.38007e-273	-9.79052e-274	-1.85811e-273	-1.35362e-273	-1.70381e-273	-1.80425e-273	-1.61352e-273	1.20024e-273	-9.02062e-274	1.09913e-272	7.05218e-275	4.28471e-274	5.1425e-274	-2.03421e-273	5.24323e-274	-3.40572e-275	-1.13059e-273	-1.00857e-273	2.35766e-274	-3.89113e-274	-1.94233e-273	4.3807e-275	-1.28221e-273	8.03508e-274	-1.302e-273	1.63108e-274	3.20233e-274	-1.32281e-274	-5.99714e-274	3.45272e-274	3.70904e-272
-4.25211e-275	-1.20612e-275	2.4703e-274	1.74068e-274	1.80184e-274	-3.9724e-274	-4.22974e-275	1.11661e-274	-2.991e-274	-3.12422e-274	6.64238e-275	-7.30877e-275	-1.0218e-275	4.3663e-275	1.33064e-274	1.35387e-274	1.26062e-274	-2.19492e-274	1.31234e-275	4.45174e-274	-3.70348e-274	-5.80465e-276	-9.43846e-275	1.69425e-275	-6.41165e-275	-7.08215e-274	1.94189e-274	4.02368e-274	3.26233e-274	-2.68777e-275	5.29376e-273
4.23145e-275	3.5426e-275	1.62279e-275	1.03612e-275	3.90851e-276	3.83413e-276	1.50391e-275	1.51058e-276	2.96255e-275	-1.95566e-275	9.35105e-276	3.37984e-276	2.55394e-276	-1.62716e-275	4.95692e-276	-2.04849e-276	2.29906e-275	9.06626e-275	2.12519e-275	1.85358e-275	2.67395e-276	-9.91069e-277	5.35608e-276	2.53208e-275	1.95875e-276	-1.584e-276	-2.91889e-275	8.14708e-276	5.07538e-275	-1.88034e-275	5.14585e-274
2.55427e-277	-2.68012e-276	-1.00862e-276	6.54665e-276	2.50801e-276	-1.07544e-276	-2.09602e-276	1.14979e-276	1.30089e-276	-3.95815e-276	5.64977e-277	-2.44432e-276	3.12261e-276	3.04152e-276	3.03718e-276	-2.93321e-276	-1.81984e-276	1.21358e-276	-3.43951e-276	5.50631e-277	1.0971e-276	-2.50058e-276	-3.09806e-276	6.64867e-278	4.4035e-277	-1.47608e-276	-1.26257e-276	-4.25762e-276	5.03137e-277	1.55204e-276	6.10005e-275
4.76034e-277	-2.64468e-277	8.32289e-278	-2.9331e-277	2.23213e-277	-3.12275e-278	-3.87582e-277	1.16645e-277	2.18946e-277	-2.59187e-277	-1.53171e-277	8.57932e-277	4.30658e-277	-2.01777e-277	4.94936e-280	-9.04703e-278	-5.88429e-278	3.57774e-278	-1.42109e-277	-6.23303e-277	-7.49826e-277	4.17668e-278	-1.09747e-277	1.02514e-277	-4.21634e-279	5.1887e-278	-1.52726e-277	1.16908e-277	-7.96583e-279	3.11614e-277	6.59755e-276
2.05228e-278	-4.82211e-278	-3.3927e-278	-4.21834e-278	2.08351e-278	-5.94119e-279	1.54715e-279	7.35475e-279	1.18599e-278	-1.15336e-278	-5.47478e-279	-5.6455e-279	1.33558e-278	7.29656e-279	-5.01542e-278	5.32726e-279	3.18976e-279	3.58613e-278	4.0043e-278	8.407e-279	8.19594e-279	-1.99745e-278	9.18335e-278	5.55029e-278	6.27494e-278	-3.06484e-279	6.78734e-278	3.64412e-279	3.72687e-279	-1.44714e-278	7.09718e-277
-5.44573e-279	1.10549e-279	4.67927e-279	1.774e-278	1.5154e-279	2.48377e-280	8.52942e-280	-1.12162e-278	-6.63143e-279	-1.78125e-279	1.84254e-280	4.40801e-279	-6.63202e-279	-5.06009e-279	-2.10242e-279	5.0486e-280	-7.3351e-280	-4.17075e-279	-1.09078e-278	-6.58473e-279	-1.61614e-279	-2.38198e-279	-6.41967e-281	-1.69441e-279	8.11584e-279	5.59296e-279	3.15362e-279	2.39831e-279	3.28659e-279	-2.50711e-279	1.23316e-277
-8.21288e-281	4.56877e-281	1.30802e-280	9.90019e-280	6.62712e-280	7.17005e-281	-1.39093e-280	-1.34206e-280	8.81381e-281	3.22244e-280	-3.11816e-281	7.67387e-280	-3.62207e-280	2.82059e-280	6.93669e-280	-6.86682e-281	-6.02685e-280	-5.80273e-280	8.34815e-280	3.09273e-280	1.52423e-279	-5.15858e-281	2.78478e-280	-1.05463e-279	-5.44708e-281	2.2247e-280	3.02187e-281	-1.09652e-279	-2.95267e-282	2.85324e-280	1.17998e-278
-3.42306e-281	-1.11972e-280	-5.41051e-281	4.96579e-281	-1.12684e-280	1.41306e-281	1.23449e-281	-7.30998e-281	-2.58423e-281	-8.49748e-281	2.94704e-281	-5.50701e-281	-1.29363e-280	1.81188e-281	-8.43468e-281	4.48471e-282	2.46509e-280	1.3183e-280	1.6912e-281	-9.47548e-282	7.78709e-281	8.1756e-281	1.7947e-280	1.48603e-281	3.17316e-281	-3.27782e-281	-1.82088e-280	-1.21673e-280	-3.80764e-282	2.24767e-281	2.04713e-279
-1.59556e-282	-6.47877e-282	-1.31571e-281	1.0873e-281	-8.82732e-282	3.855e-282	1.53405e-281	-3.67991e-282	-2.51641e-281	-1.44245e-282	6.85532e-282	7.30973e-282	7.08434e-282	-8.58556e-283	-2.54945e-282	3.16938e-282	-3.60528e-282	-2.21204e-282	-1.50752e-281	8.16272e-283	2.02411e-282	1.24104e-282	-4.6272e-282	-2.35161e-281	-6.28754e-283	2.30491e-281	-9.17576e-282	2.42498e-282	-4.3273e-282	9.71106e-282	2.20675e-280
-1.09132e-283	-1.84572e-284	3.73408e-283	-1.08294e-282	6.27107e-283	6.80055e-283	3.57226e-283	2.14289e-283	-1.68442e-282	-2.15861e-282	7.10629e-283	2.0067e-282	-1.27392e-282	-8.45316e-283	3.13467e-282	-1.59843e-282	2.88384e-282	-6.90129e-283	-7.5372e-283	7.07582e-283	1.33623e-282	2.24271e-283	3.6575e-283	-2.06665e-283	-8.02415e-283	-3.50142e-282	-2.06164e-282	-8.61328e-283	-9.79816e-283	-7.07058e-284	3.23208e-281
-8.82241e-285	-3.99612e-283	4.50847e-284	-1.28503e-283	1.32531e-283	-2.86779e-285	-2.92082e-284	4.14423e-284	-4.66487e-284	1.18053e-283	1.93874e-283	-2.4514e-283	1.40085e-283	-1.70798e-283	-4.53307e-284	-1.22807e-283	5.76669e-284	-1.62363e-284	-2.73693e-283	-2.17901e-283	2.41096e-283	1.05162e-283	-7.70141e-284	-1.6457e-283	3.63364e-284	5.36965e-284	-3.02341e-283	-3.44267e-284	-2.23235e-284	1.49904e-283	3.62317e-282
1.78315e-286	-4.46629e-285	1.30968e-284	2.06496e-285	-8.3762e-284	2.87234e-285	-4.82649e-284	1.10283e-284	5.16167e-285	-2.72838e-285	1.54492e-285	6.70732e-285	5.68859e-285	-3.30899e-285	6.49206e-285	-4.21883e-285	2.65896e-284	5.86825e-286	-1.04723e-284	2.51885e-285	-3.89075e-285	-9.06452e-285	3.45408e-284	2.37222e-284	1.24098e-284	1.74252e-284	-2.43052e-285	-6.34078e-285	-3.183e-285	-9.39348e-285	3.64153e-283
2.3668e-285	1.61182e-285	-3.29765e-286	-1.64797e-285	6.79096e-286	5.38623e-286	-7.61738e-286	3.66926e-287	-1.93146e-285	8.28226e-286	-5.72711e-286	-4.22633e-285	-1.71826e-285	4.23009e-286	9.43045e-286	-3.09628e-286	-9.74499e-287	-1.1191e-285	7.27482e-286	-2.29076e-285	1.99983e-285	4.39576e-286	-1.47432e-285	-1.20028e-285	-1.02878e-284	-8.82664e-286	-1.96428e-285	1.13915e-285	1.76069e-285	-1.633e-286	4.44718e-284
-4.98585e-286	1.89712e-286	6.02754e-287	-3.12895e-286	7.86192e-287	-2.96857e-286	-2.81227e-286	-1.74852e-286	6.61687e-286	1.64322e-286	-3.36197e-287	-1.49067e-287	-2.51354e-286	-2.22727e-286	2.29003e-286	3.08091e-287	-2.11814e-286	4.0459e-287	3.04165e-286	9.86062e-287	8.96741e-286	2.70936e-286	-3.82784e-288	3.7143e-286	1.02898e-286	-2.93845e-286	-5.91912e-287	-4.78937e-286	-1.43473e-286	6.47669e-288	6.78425e-285
2.34061e-287	-1.83541e-287	1.66118e-287	5.04835e-287	-9.71987e-287	-1.43355e-287	-5.13792e-287	1.13554e-287	1.03569e-287	3.0751e-287	-4.42314e-287	1.88366e-287	-1.51987e-287	-1.7412e-287	4.68284e-287	1.2662e-288	2.70423e-287	-3.80637e-287	3.71699e-287	-4.27762e-287	3.69786e-287	1.24743e-287	-2.08077e-287	-4.14689e-287	3.36575e-288	4.17635e-289	7.66883e-289	1.85738e-287	-5.79107e-288	-7.9454e-289	7.54497e-286
6.22016e-288	3.91196e-289	6.80553e-288	2.65589e-289	2.26806e-288	-2.54083e-288	-6.71673e-288	2.60216e-288	5.05219e-289	-1.06582e-288	2.81247e-288	1.98135e-288	-1.13427e-290	2.4005e-289	7.99462e-289	-2.90799e-288	-2.33309e-288	8.0382e-288	-4.67184e-289	-3.01116e-288	-1.89365e-288	-3.47862e-289	-1.1688e-289	-5.44964e-289	4.35446e-288	8.00102e-288	2.67531e-288	-1.91989e-288	3.12624e-288	-5.49106e-290	7.50188e-287
4.69404e-289	3.41739e-289	-9.92269e-290	-2.46952e-289	6.05371e-289	-1.52689e-289	-2.19422e-289	2.23109e-289	6.154e-289	9.95703e-289	-4.06768e-290	2.33953e-289	1.22605e-289	-2.24971e-290	3.02094e-289	3.85061e-289	6.15714e-289	-1.6812e-290	-2.36245e-289	-1.49321e-289	-1.41705e-289	1.76623e-289	5.51585e-289	2.26854e-289	3.6171e-289	2.70929e-289	-1.02675e-288	1.05994e-288	-3.02728e-289	5.61885e-289	1.07747e-287
3.20188e-290	-5.08377e-290	-9.23122e-291	-3.33376e-291	8.41218e-290	-8.24131e-291	-4.25295e-290	-1.97589e-290	1.45313e-289	1.27159e-289	-3.17831e-290	-2.15051e-289	2.64249e-291	-1.2152e-290	5.89879e-290	-1.64425e-290	-3.45508e-290	-3.70512e-290	-1.27345e-290	-2.92852e-290	-9.84645e-291	5.62834e-290	1.61011e-289	4.02029e-290	-2.49051e-290	4.82389e-290	2.45834e-290	3.47951e-291	5.83589e-290	-9.26553e-290	1.49279e-288
-4.16401e-291	1.50071e-291	1.23443e-291	-1.85609e-290	-4.05612e-291	-6.26816e-292	-1.82301e-291	9.81809e-291	-2.37935e-291	1.40978e-290	1.19879e-290	-5.46847e-291	-2.69532e-290	-3.17485e-291	-2.99659e-291	1.09644e-290	3.75184e-291	-9.49079e-291	8.6634e-291	1.62932e-291	-1.14725e-290	3.1372e-291	1.51956e-291	3.38099e-291	-3.6595e-290	1.42377e-290	1.01104e-290	-1.16391e-290	3.72176e-291	8.82158e-291	2.47978e-289
-2.24235e-292	-4.46382e-292	-1.03935e-291	-4.76125e-293	-7.47048e-293	3.44099e-292	-5.07022e-292	5.73946e-293	-1.09241e-292	-2.584e-292	-7.44354e-292	8.87676e-292	-1.77455e-291	-2.94523e-293	-2.83314e-293	-1.04572e-292	5.11521e-292	2.35455e-291	-5.54495e-292	-8.46534e-292	3.20018e-292	2.57385e-292	-1.62839e-292	-1.86524e-292	-1.69644e-292	5.36061e-292	-2.15826e-292	5.37515e-292	3.3838e-292	1.65868e-291	1.53273e-290
4.38737e-293	-5.92364e-293	4.18646e-293	-1.09413e-292	-1.62166e-292	1.28579e-292	-6.52697e-293	1.05714e-292	9.06553e-293	3.49362e-292	-1.00347e-292	4.77069e-293	8.02873e-293	1.45154e-292	-2.71581e-293	1.22929e-292	-1.21339e-292	-4.57751e-293	-1.01938e-293	-1.29721e-292	-3.28075e-293	-3.93394e-293	2.40095e-292	-1.15444e-293	-1.27988e-292	-1.48176e-293	8.84865e-293	-3.15552e-293	1.82379e-292	8.23218e-294	2.76399e-291
3.87939e-294	1.49415e-293	6.10019e-294	3.29883e-293	-1.53637e-293	-9.22199e-294	-3.39819e-293	-2.73477e-293	9.14399e-294	-3.42301e-294	1.4567e-294	2.03175e-293	-1.86944e-293	4.5342e-294	1.18141e-293	4.09601e-294	7.36703e-294	-2.44877e-293	7.48444e-294	-9.96676e-294	1.31944e-294	8.99437e-295	-9.04137e-294	2.17206e-293	8.48268e-294	-2.2229e-293	6.86762e-294	3.33644e-294	-5.33997e-295	7.29239e-296	3.41114e-292
9.39146e-295	-3.91403e-294	-1.02219e-294	1.22999e-294	-7.77108e-295	-3.30629e-295	-3.12423e-294	-9.85279e-295	-1.99526e-294	6.15667e-295	-2.01226e-294	6.39844e-295	-1.85406e-294	-1.78724e-294	-2.41602e-294	-7.92984e-295	-1.94441e-295	1.76077e-294	6.60966e-294	6.93972e-295	6.09123e-295	5.65666e-295	-1.77633e-293	-8.85047e-295	-1.59618e-294	8.64229e-295	-3.626e-294	9.28607e-295	1.36998e-296	-5.55202e-294	6.60987e-293
-3.88769e-295	-2.99028e-295	-9.87289e-297	-2.29543e-295	-5.40719e-296	2.99264e-295	1.74466e-295	3.32689e-295	-1.40216e-295	1.27608e-295	4.45762e-296	-4.51593e-295	3.01203e-295	4.75518e-296	2.26969e-295	-5.71774e-296	1.45837e-295	2.45971e-295	-2.52417e-296	2.7331e-295	1.24358e-295	2.63274e-295	5.21453e-296	1.87808e-295	8.88921e-295	-7.18916e-296	2.13659e-295	-6.61216e-296	-2.49789e-295	3.31019e-296	6.02603e-294
-3.98122e-296	-4.86663e-297	-3.96911e-298	-2.81779e-296	3.25142e-296	-1.23341e-297	8.60165e-297	-1.63112e-296	6.85366e-297	-1.38572e-297	1.06737e-296	2.37176e-296	2.95941e-296	2.78875e-296	-4.41694e-296	1.05199e-296	-3.88809e-296	-5.23093e-297	6.50553e-297	2.50802e-296	1.13555e-296	-1.56677e-297	-3.59202e-297	4.9217e-298	2.18108e-296	-8.07181e-298	1.74232e-296	-4.31652e-297	-2.34251e-296	2.86785e-296	4.75881e-295
-3.73346e-297	2.48632e-297	3.06058e-297	9.43102e-298	-1.28783e-297	-4.58092e-297	-5.62392e-297	-3.23791e-297	-5.20457e-297	8.6555e-298	3.44854e-297	6.86702e-298	-1.44779e-298	8.5158e-298	1.62328e-297	-1.75563e-297	6.06399e-297	1.07678e-297	4.04752e-297	5.40944e-297	3.43137e-299	1.76301e-298	2.59762e-297	-6.81979e-298	-8.33365e-299	-6.84818e-297	-1.79635e-297	8.70812e-298	-8.73219e-298	1.2174e-297	7.13119e-296
3.28382e-299	6.90585e-298	2.66168e-298	2.358e-298	3.06788e-298	-9.8944e-299	-1.30789e-299	-2.92069e-298	-3.62331e-298	-7.80474e-299	-1.27101e-298	3.39591e-299	1.21389e-298	-4.03239e-298	-4.93587e-298	-7.97174e-298	-1.67445e-298	1.51433e-298	-3.8171e-300	-3.46908e-298	2.6607e-298	2.11748e-298	3.91298e-298	-3.85091e-299	-5.95055e-299	-8.35003e-299	4.81473e-298	-3.35855e-298	-4.01864e-299	7.0975e-299	7.00183e-297
-2.79604e-300	5.84574e-299	2.30626e-299	-1.79988e-299	-2.84861e-299	5.05143e-300	1.10457e-299	3.51395e-300	2.46905e-299	-3.95628e-299	1.17373e-299	1.76772e-300	1.86614e-299	-4.21364e-299	-3.25245e-299	-8.53353e-299	7.98263e-300	6.20485e-299	2.76172e-298	8.01892e-299	-7.46528e-300	1.03193e-299	1.34259e-299	-3.44946e-300	-2.64559e-299	-9.48958e-300	9.2231e-300	9.18334e-299	-7.24886e-300	-1.59088e-299	1.02804e-297
3.09602e-300	-1.36396e-299	5.01089e-300	-2.09522e-299	-5.95763e-300	7.65762e-300	-8.8542e-300	2.13252e-301	1.86601e-300	4.0379e-300	2.89046e-300	4.88522e-302	2.39958e-300	4.33483e-300	2.6614e-300	-1.39022e-300	-6.08726e-300	1.63765e-300	-6.42336e-300	-1.77924e-300	-8.06991e-301	-5.47206e-301	1.38426e-301	6.11334e-301	2.34309e-300	7.16005e-300	-1.2041e-300	-6.96772e-301	8.76159e-301	3.64602e-300	1.18968e-298
-2.09593e-300	-1.50278e-300	5.04451e-302	-1.80099e-302	-4.86196e-301	-5.71212e-301	-3.38938e-302	4.53202e-301	-5.00154e-301	-1.46118e-301	-2.73015e-301	1.08589e-301	-3.83954e-301	-5.42251e-301	1.32066e-301	-5.19824e-301	1.92556e-300	-1.21379e-301	1.0996e-300	-4.76714e-301	-1.84067e-301	-7.597e-302	-7.74169e-301	-6.12723e-301	5.10318e-301	1.60751e-300	5.39558e-301	2.33924e-301	-5.52765e-301	-2.01114e-301	1.6733e-299
3.4264e-302	-3.35312e-302	4.2976e-302	-6.23998e-302	-4.46822e-302	-4.40911e-302	1.37772e-301	1.11954e-301	-2.86876e-302	-3.11657e-302	-6.32738e-302	4.9231e-302	3.75895e-302	-7.52023e-302	-2.82017e-301	-7.34297e-302	5.33383e-302	3.20709e-302	-4.48111e-301	8.23908e-303	-6.0564e-302	1.83255e-301	-2.38091e-302	1.85537e-302	1.13365e-301	-1.06591e-302	-3.08603e-302	2.11807e-301	2.32396e-302	-2.78374e-303	2.37292e-300
8.56647e-303	6.18538e-303	-1.01345e-303	-7.00104e-303	-1.32076e-302	-1.22605e-302	-5.95198e-305	5.59654e-304	-1.04944e-303	-9.31673e-303	-7.84796e-303	-3.05886e-303	2.64933e-302	2.31205e-302	-2.23466e-302	4.33907e-303	5.78688e-303	1.72968e-304	4.84829e-303	-1.72854e-302	-5.41945e-303	1.57792e-303	1.5337e-302	-6.01989e-303	7.17972e-304	-4.95587e-303	1.39742e-302	-2.31644e-303	2.81498e-303	-9.52291e-303	2.37176e-301
-3.32789e-305	-3.17324e-304	5.29125e-304	3.81958e-304	1.84052e-303	3.77584e-305	5.39452e-304	5.36279e-304	-1.54757e-303	3.70306e-304	-2.5948e-303	1.03956e-303	-6.79988e-304	7.65804e-304	-3.46473e-304	4.74626e-305	-3.83235e-303	2.13659e-303	-1.29258e-303	2.62558e-303	-3.29683e-303	-1.05723e-303	5.47324e-304	2.86119e-303	4.30996e-304	2.27732e-304	-1.99403e-303	6.05162e-304	1.46652e-303	1.33759e-303	3.53194e-302
1.96289e-304	-9.86189e-305	4.17362e-305	2.35273e-304	-1.44374e-304	-1.80246e-304	2.08508e-304	5.10146e-305	-4.13669e-305	2.91342e-305	-1.19327e-305	7.27841e-305	-2.89249e-304	2.53596e-304	1.43482e-305	-8.27857e-304	-1.88373e-304	3.66114e-304	-1.99923e-304	2.75631e-304	-2.24664e-304	-8.56631e-305	-4.50511e-305	-1.54124e-304	-5.76854e-305	1.01042e-304	-2.98745e-305	-2.44981e-304	-9.50792e-306	6.4233e-305	4.7432e-303
-7.80156e-306	7.45111e-307	2.4035e-306	-1.39046e-305	3.12651e-305	1.26945e-305	1.85433e-305	-8.99119e-306	2.38032e-306	-1.65649e-305	-2.35478e-306	1.21195e-305	4.33683e-305	1.44064e-305	-4.0258e-305	-7.90921e-306	1.45889e-305	1.10368e-305	2.56227e-305	-2.04187e-305	3.29591e-306	2.23879e-305	-1.316e-305	4.06488e-305	1.41114e-305	-2.33243e-305	1.10099e-304	-3.1873e-306	-1.52585e-305	-6.31513e-306	5.59166e-304
1.38293e-307	2.48865e-306	2.15065e-306	-1.41987e-305	5.0288e-306	1.28551e-306	-6.71771e-307	3.6056e-307	-1.53172e-306	7.8276e-307	-2.46532e-306	-3.58597e-306	3.18601e-306	3.95161e-306	4.5642e-306	4.73984e-307	-4.36664e-306	-8.23576e-307	2.52711e-306	-2.89068e-307	-2.32741e-306	-1.87066e-306	2.60579e-307	-2.70858e-306	-1.43868e-306	-7.88664e-307	3.06255e-306	-2.65194e-306	4.48715e-306	-3.55117e-306	7.80183e-305
5.34631e-307	-2.27149e-307	-4.46702e-308	4.34605e-307	0	1.55813e-307	0	-2.256e-307	-1.01074e-306	-1.63614e-307	-1.055e-307	-2.11239e-307	-5.54604e-307	-2.54328e-307	-5.29182e-307	1.25474e-307	1.32569e-307	-2.8608e-307	3.68502e-307	1.34872e-307	1.66358e-307	7.90214e-308	1.59698e-307	1.47155e-307	4.93743e-308	2.93581e-308	1.58806e-307	1.89512e-306	-4.38058e-307	-1.18541e-307	8.7576e-306
0	0	0	0	-2.69024e-308	0	0	0	0	1.46761e-307	-5.17137e-308	2.96619e-308	-1.13306e-307	0	0	0	0	0	0	0	0	0	-7.49767e-308	0	0	0	2.62499e-308	1.32186e-307	0	0	8.30794e-307
0	0	0	0	0	0	0	0	0	0	0	0	0	0	0	0	0	0	0	0	0	0	0	0	0	0	0	0	0	0	9.34899e-308
0	0	0	0	0	0	0	0	0	0	0	0	0	0	0	0	0	0	0	0	0	0	0	0	0	0	0	0	0	0	0
0	0	0	0	0	0	0	0	0	0	0	0	0	0	0	0	0	0	0	0	0	0	0	0	0	0	0	0	0	0	0
0	0	0	0	0	0	0	0	0	0	0	0	0	0	0	0	0	0	0	0	0	0	0	0	0	0	0	0	0	0	0
0	0	0	0	0	0	0	0	0	0	0	0	0	0	0	0	0	0	0	0	0	0	0	0	0	0	0	0	0	0	0
0	0	0	0	0	0	0	0	0	0	0	0	0	0	0	0	0	0	0	0	0	0	0	0	0	0	0	0	0	0	0
0	0	0	0	0	0	0	0	0	0	0	0	0	0	0	0	0	0	0	0	0	0	0	0	0	0	0	0	0	0	0
0	0	0	0	0	0	0	0	0	0	0	0	0	0	0	0	0	0	0	0	0	0	0	0	0	0	0	0	0	0	0
0	0	0	0	0	0	0	0	0	0	0	0	0	0	0	0	0	0	0	0	0	0	0	0	0	0	0	0	0	0	0
0	0	0	0	0	0	0	0	0	0	0	0	0	0	0	0	0	0	0	0	0	0	0	0	0	0	0	0	0	0	0
0	0	0	0	0	0	0	0	0	0	0	0	0	0	0	0	0	0	0	0	0	0	0	0	0	0	0	0	0	0	0
0	0	0	0	0	0	0	0	0	0	0	0	0	0	0	0	0	0	0	0	0	0	0	0	0	0	0	0	0	0	0
0	0	0	0	0	0	0	0	0	0	0	0	0	0	0	0	0	0	0	0	0	0	0	0	0	0	0	0	0	0	0
0	0	0	0	0	0	0	0	0	0	0	0	0	0	0	0	0	0	0	0	0	0	0	0	0	0	0	0	0	0	0
0	0	0	0	0	0	0	0	0	0	0	0	0	0	0	0	0	0	0	0	0	0	0	0	0	0	0	0	0	0	0
0	0	0	0	0	0	0	0	0	0	0	0	0	0	0	0	0	0	0	0	0	0	0	0	0	0	0	0	0	0	0
0	0	0	0	0	0	0	0	0	0	0	0	0	0	0	0	0	0	0	0	0	0	0	0	0	0	0	0	0	0	0
0	0	0	0	0	0	0	0	0	0	0	0	0	0	0	0	0	0	0	0	0	0	0	0	0	0	0	0	0	0	0
0	0	0	0	0	0	0	0	0	0	0	0	0	0	0	0	0	0	0	0	0	0	0	0	0	0	0	0	0	0	0
0	0	0	0	0	0	0	0	0	0	0	0	0	0	0	0	0	0	0	0	0	0	0	0	0	0	0	0	0	0	0
0	0	0	0	0	0	0	0	0	0	0	0	0	0	0	0	0	0	0	0	0	0	0	0	0	0	0	0	0	0	0
0	0	0	0	0	0	0	0	0	0	0	0	0	0	0	0	0	0	0	0	0	0	0	0	0	0	0	0	0	0	0
0	0	0	0	0	0	0	0	0	0	0	0	0	0	0	0	0	0	0	0	0	0	0	0	0	0	0	0	0	0	0
0	0	0	0	0	0	0	0	0	0	0	0	0	0	0	0	0	0	0	0	0	0	0	0	0	0	0	0	0	0	0
0	0	0	0	0	0	0	0	0	0	0	0	0	0	0	0	0	0	0	0	0	0	0	0	0	0	0	0	0	0	0
0	0	0	0	0	0	0	0	0	0	0	0	0	0	0	0	0	0	0	0	0	0	0	0	0	0	0	0	0	0	0
0	0	0	0	0	0	0	0	0	0	0	0	0	0	0	0	0	0	0	0	0	0	0	0	0	0	0	0	0	0	0
0	0	0	0	0	0	0	0	0	0	0	0	0	0	0	0	0	0	0	0	0	0	0	0	0	0	0	0	0	0	0
0	0	0	0	0	0	0	0	0	0	0	0	0	0	0	0	0	0	0	0	0	0	0	0	0	0	0	0	0	0	0
0	0	0	0	0	0	0	0	0	0	0	0	0	0	0	0	0	0	0	0	0	0	0	0	0	0	0	0	0	0	0
0	0	0	0	0	0	0	0	0	0	0	0	0	0	0	0	0	0	0	0	0	0	0	0	0	0	0	0	0	0	0
0	0	0	0	0	0	0	0	0	0	0	0	0	0	0	0	0	0	0	0	0	0	0	0	0	0	0	0	0	0	0
0	0	0	0	0	0	0	0	0	0	0	0	0	0	0	0	0	0	0	0	0	0	0	0	0	0	0	0	0	0	0
0	0	0	0	0	0	0	0	0	0	0	0	0	0	0	0	0	0	0	0	0	0	0	0	0	0	0	0	0	0	0
0	0	0	0	0	0	0	0	0	0	0	0	0	0	0	0	0	0	0	0	0	0	0	0	0	0	0	0	0	0	0
0	0	0	0	0	0	0	0	0	0	0	0	0	0	0	0	0	0	0	0	0	0	0	0	0	0	0	0	0	0	0
0	0	0	0	0	0	0	0	0	0	0	0	0	0	0	0	0	0	0	0	0	0	0	0	0	0	0	0	0	0	0
0	0	0	0	0	0	0	0	0	0	0	0	0	0	0	0	0	0	0	0	0	0	0	0	0	0	0	0	0	0	0
0	0	0	0	0	0	0	0	0	0	0	0	0	0	0	0	0	0	0	0	0	0	0	0	0	0	0	0	0	0	0
0	0	0	0	0	0	0	0	0	0	0	0	0	0	0	0	0	0	0	0	0	0	0	0	0	0	0	0	0	0	0
0	0	0	0	0	0	0	0	0	0	0	0	0	0	0	0	0	0	0	0	0	0	0	0	0	0	0	0	0	0	0
0	0	0	0	0	0	0	0	0	0	0	0	0	0	0	0	0	0	0	0	0	0	0	0	0	0	0	0	0	0	0
0	0	0	0	0	0	0	0	0	0	0	0	0	0	0	0	0	0	0	0	0	0	0	0	0	0	0	0	0	0	0
0	0	0	0	0	0	0	0	0	0	0	0	0	0	0	0	0	0	0	0	0	0	0	0	0	0	0	0	0	0	0
0	0	0	0	0	0	0	0	0	0	0	0	0	0	0	0	0	0	0	0	0	0	0	0	0	0	0	0	0	0	0
0	0	0	0	0	0	0	0	0	0	0	0	0	0	0	0	0	0	0	0	0	0	0	0	0	0	0	0	0	0	0
0	0	0	0	0	0	0	0	0	0	0	0	0	0	0	0	0	0	0	0	0	0	0	0	0	0	0	0	0	0	0
0	0	0	0	0	0	0	0	0	0	0	0	0	0	0	0	0	0	0	0	0	0	0	0	0	0	0	0	0	0	0
0	0	0	0	0	0	0	0	0	0	0	0	0	0	0	0	0	0	0	0	0	0	0	0	0	0	0	0	0	0	0
0	0	0	0	0	0	0	0	0	0	0	0	0	0	0	0	0	0	0	0	0	0	0	0	0	0	0	0	0	0	0
0	0	0	0	0	0	0	0	0	0	0	0	0	0	0	0	0	0	0	0	0	0	0	0	0	0	0	0	0	0	0
0	0	0	0	0	0	0	0	0	0	0	0	0	0	0	0	0	0	0	0	0	0	0	0	0	0	0	0	0	0	0
0	0	0	0	0	0	0	0	0	0	0	0	0	0	0	0	0	0	0	0	0	0	0	0	0	0	0	0	0	0	0
0	0	0	0	0	0	0	0	0	0	0	0	0	0	0	0	0	0	0	0	0	0	0	0	0	0	0	0	0	0	0
0	0	0	0	0	0	0	0	0	0	0	0	0	0	0	0	0	0	0	0	0	0	0	0	0	0	0	0	0	0	0
0	0	0	0	0	0	0	0	0	0	0	0	0	0	0	0	0	0	0	0	0	0	0	0	0	0	0	0	0	0	0
0	0	0	0	0	0	0	0	0	0	0	0	0	0	0	0	0	0	0	0	0	0	0	0	0	0	0	0	0	0	0
0	0	0	0	0	0	0	0	0	0	0	0	0	0	0	0	0	0	0	0	0	0	0	0	0	0	0	0	0	0	0
0	0	0	0	0	0	0	0	0	0	0	0	0	0	0	0	0	0	0	0	0	0	0	0	0	0	0	0	0	0	0
0	0	0	0	0	0	0	0	0	0	0	0	0	0	0	0	0	0	0	0	0	0	0	0	0	0	0	0	0	0	0
0	0	0	0	0	0	0	0	0	0	0	0	0	0	0	0	0	0	0	0	0	0	0	0	0	0	0	0	0	0	0
0	0	0	0	0	0	0	0	0	0	0	0	0	0	0	0	0	0	0	0	0	0	0	0	0	0	0	0	0	0	0
0	0	0	0	0	0	0	0	0	0	0	0	0	0	0	0	0	0	0	0	0	0	0	0	0	0	0	0	0	0	0
0	0	0	0	0	0	0	0	0	0	0	0	0	0	0	0	0	0	0	0	0	0	0	0	0	0	0	0	0	0	0
0	0	0	0	0	0	0	0	0	0	0	0	0	0	0	0	0	0	0	0	0	0	0	0	0	0	0	0	0	0	0
0	0	0	0	0	0	0	0	0	0	0	0	0	0	0	0	0	0	0	0	0	0	0	0	0	0	0	0	0	0	0
0	0	0	0	0	0	0	0	0	0	0	0	0	0	0	0	0	0	0	0	0	0	0	0	0	0	0	0	0	0	0
0	0	0	0	0	0	0	0	0	0	0	0	0	0	0	0	0	0	0	0	0	0	0	0	0	0	0	0	0	0	0
0	0	0	0	0	0	0	0	0	0	0	0	0	0	0	0	0	0	0	0	0	0	0	0	0	0	0	0	0	0	0
0	0	0	0	0	0	0	0	0	0	0	0	0	0	0	0	0	0	0	0	0	0	0	0	0	0	0	0	0	0	0
0	0	0	0	0	0	0	0	0	0	0	0	0	0	0	0	0	0	0	0	0	0	0	0	0	0	0	0	0	0	0
0	0	0	0	0	0	0	0	0	0	0	0	0	0	0	0	0	0	0	0	0	0	0	0	0	0	0	0	0	0	0
0	0	0	0	0	0	0	0	0	0	0	0	0	0	0	0	0	0	0	0	0	0	0	0	0	0	0	0	0	0	0
0	0	0	0	0	0	0	0	0	0	0	0	0	0	0	0	0	0	0	0	0	0	0	0	0	0	0	0	0	0	0
0	0	0	0	0	0	0	0	0	0	0	0	0	0	0	0	0	0	0	0	0	0	0	0	0	0	0	0	0	0	0
0	0	0	0	0	0	0	0	0	0	0	0	0	0	0	0	0	0	0	0	0	0	0	0	0	0	0	0	0	0	0
0	0	0	0	0	0	0	0	0	0	0	0	0	0	0	0	0	0	0	0	0	0	0	0	0	0	0	0	0	0	0
0	0	0	0	0	0	0	0	0	0	0	0	0	0	0	0	0	0	0	0	0	0	0	0	0	0	0	0	0	0	0
0	0	0	0	0	0	0	0	0	0	0	0	0	0	0	0	0	0	0	0	0	0	0	0	0	0	0	0	0	0	0
0	0	0	0	0	0	0	0	0	0	0	0	0	0	0	0	0	0	0	0	0	0	0	0	0	0	0	0	0	0	0
0	0	0	0	0	0	0	0	0	0	0	0	0	0	0	0	0	0	0	0	0	0	0	0	0	0	0	0	0	0	0
0	0	0	0	0	0	0	0	0	0	0	0	0	0	0	0	0	0	0	0	0	0	0	0	0	0	0	0	0	0	0
0	0	0	0	0	0	0	0	0	0	0	0	0	0	0	0	0	0	0	0	0	0	0	0	0	0	0	0	0	0	0
0	0	0	0	0	0	0	0	0	0	0	0	0	0	0	0	0	0	0	0	0	0	0	0	0	0	0	0	0	0	0
0	0	0	0	0	0	0	0	0	0	0	0	0	0	0	0	0	0	0	0	0	0	0	0	0	0	0	0	0	0	0
0	0	0	0	0	0	0	0	0	0	0	0	0	0	0	0	0	0	0	0	0	0	0	0	0	0	0	0	0	0	0
0	0	0	0	0	0	0	0	0	0	0	0	0	0	0	0	0	0	0	0	0	0	0	0	0	0	0	0	0	0	0
0	0	0	0	0	0	0	0	0	0	0	0	0	0	0	0	0	0	0	0	0	0	0	0	0	0	0	0	0	0	0
0	0	0	0	0	0	0	0	0	0	0	0	0	0	0	0	0	0	0	0	0	0	0	0	0	0	0	0	0	0	0
0	0	0	0	0	0	0	0	0	0	0	0	0	0	0	0	0	0	0	0	0	0	0	0	0	0	0	0	0	0	0
0	0	0	0	0	0	0	0	0	0	0	0	0	0	0	0	0	0	0	0	0	0	0	0	0	0	0	0	0	0	0
0	0	0	0	0	0	0	0	0	0	0	0	0	0	0	0	0	0	0	0	0	0	0	0	0	0	0	0	0	0	0
0	0	0	0	0	0	0	0	0	0	0	0	0	0	0	0	0	0	0	0	0	0	0	0	0	0	0	0	0	0	0
0	0	0	0	0	0	0	0	0	0	0	0	0	0	0	0	0	0	0	0	0	0	0	0	0	0	0	0	0	0	0
0	0	0	0	0	0	0	0	0	0	0	0	0	0	0	0	0	0	0	0	0	0	0	0	0	0	0	0	0	0	0
0	0	0	0	0	0	0	0	0	0	0	0	0	0	0	0	0	0	0	0	0	0	0	0	0	0	0	0	0	0	0
0	0	0	0	0	0	0	0	0	0	0	0	0	0	0	0	0	0	0	0	0	0	0	0	0	0	0	0	0	0	0
0	0	0	0	0	0	0	0	0	0	0	0	0	0	0	0	0	0	0	0	0	0	0	0	0	0	0	0	0	0	0
0	0	0	0	0	0	0	0	0	0	0	0	0	0	0	0	0	0	0	0	0	0	0	0	0	0	0	0	0	0	0
0	0	0	0	0	0	0	0	0	0	0	0	0	0	0	0	0	0	0	0	0	0	0	0	0	0	0	0	0	0	0
0	0	0	0	0	0	0	0	0	0	0	0	0	0	0	0	0	0	0	0	0	0	0	0	0	0	0	0	0	0	0
0	0	0	0	0	0	0	0	0	0	0	0	0	0	0	0	0	0	0	0	0	0	0	0	0	0	0	0	0	0	0
0	0	0	0	0	0	0	0	0	0	0	0	0	0	0	0	0	0	0	0	0	0	0	0	0	0	0	0	0	0	0
0	0	0	0	0	0	0	0	0	0	0	0	0	0	0	0	0	0	0	0	0	0	0	0	0	0	0	0	0	0	0
0	0	0	0	0	0	0	0	0	0	0	0	0	0	0	0	0	0	0	0	0	0	0	0	0	0	0	0	0	0	0
0	0	0	0	0	0	0	0	0	0	0	0	0	0	0	0	0	0	0	0	0	0	0	0	0	0	0	0	0	0	0
0	0	0	0	0	0	0	0	0	0	0	0	0	0	0	0	0	0	0	0	0	0	0	0	0	0	0	0	0	0	0
0	0	0	0	0	0	0	0	0	0	0	0	0	0	0	0	0	0	0	0	0	0	0	0	0	0	0	0	0	0	0
0	0	0	0	0	0	0	0	0	0	0	0	0	0	0	0	0	0	0	0	0	0	0	0	0	0	0	0	0	0	0
0	0	0	0	0	0	0	0	0	0	0	0	0	0	0	0	0	0	0	0	0	0	0	0	0	0	0	0	0	0	0
0	0	0	0	0	0	0	0	0	0	0	0	0	0	0	0	0	0	0	0	0	0	0	0	0	0	0	0	0	0	0
0	0	0	0	0	0	0	0	0	0	0	0	0	0	0	0	0	0	0	0	0	0	0	0	0	0	0	0	0	0	0
0	0	0	0	0	0	0	0	0	0	0	0	0	0	0	0	0	0	0	0	0	0	0	0	0	0	0	0	0	0	0
0	0	0	0	0	0	0	0	0	0	0	0	0	0	0	0	0	0	0	0	0	0	0	0	0	0	0	0	0	0	0
0	0	0	0	0	0	0	0	0	0	0	0	0	0	0	0	0	0	0	0	0	0	0	0	0	0	0	0	0	0	0
0	0	0	0	0	0	0	0	0	0	0	0	0	0	0	0	0	0	0	0	0	0	0	0	0	0	0	0	0	0	0
0	0	0	0	0	0	0	0	0	0	0	0	0	0	0	0	0	0	0	0	0	0	0	0	0	0	0	0	0	0	0
0	0	0	0	0	0	0	0	0	0	0	0	0	0	0	0	0	0	0	0	0	0	0	0	0	0	0	0	0	0	0
0	0	0	0	0	0	0	0	0	0	0	0	0	0	0	0	0	0	0	0	0	0	0	0	0	0	0	0	0	0	0
0	0	0	0	0	0	0	0	0	0	0	0	0	0	0	0	0	0	0	0	0	0	0	0	0	0	0	0	0	0	0
0	0	0	0	0	0	0	0	0	0	0	0	0	0	0	0	0	0	0	0	0	0	0	0	0	0	0	0	0	0	0
0	0	0	0	0	0	0	0	0	0	0	0	0	0	0	0	0	0	0	0	0	0	0	0	0	0	0	0	0	0	0
0	0	0	0	0	0	0	0	0	0	0	0	0	0	0	0	0	0	0	0	0	0	0	0	0	0	0	0	0	0	0
0	0	0	0	0	0	0	0	0	0	0	0	0	0	0	0	0	0	0	0	0	0	0	0	0	0	0	0	0	0	0
0	0	0	0	0	0	0	0	0	0	0	0	0	0	0	0	0	0	0	0	0	0	0	0	0	0	0	0	0	0	0
0	0	0	0	0	0	0	0	0	0	0	0	0	0	0	0	0	0	0	0	0	0	0	0	0	0	0	0	0	0	0
0	0	0	0	0	0	0	0	0	0	0	0	0	0	0	0	0	0	0	0	0	0	0	0	0	0	0	0	0	0	0
0	0	0	0	0	0	0	0	0	0	0	0	0	0	0	0	0	0	0	0	0	0	0	0	0	0	0	0	0	0	0
0	0	0	0	0	0	0	0	0	0	0	0	0	0	0	0	0	0	0	0	0	0	0	0	0	0	0	0	0	0	0
0	0	0	0	0	0	0	0	0	0	0	0	0	0	0	0	0	0	0	0	0	0	0	0	0	0	0	0	0	0	0
0	0	0	0	0	0	0	0	0	0	0	0	0	0	0	0	0	0	0	0	0	0	0	0	0	0	0	0	0	0	0
0	0	0	0	0	0	0	0	0	0	0	0	0	0	0	0	0	0	0	0	0	0	0	0	0	0	0	0	0	0	0
0	0	0	0	0	0	0	0	0	0	0	0	0	0	0	0	0	0	0	0	0	0	0	0	0	0	0	0	0	0	0
0	0	0	0	0	0	0	0	0	0	0	0	0	0	0	0	0	0	0	0	0	0	0	0	0	0	0	0	0	0	0
0	0	0	0	0	0	0	0	0	0	0	0	0	0	0	0	0	0	0	0	0	0	0	0	0	0	0	0	0	0	0
0	0	0	0	0	0	0	0	0	0	0	0	0	0	0	0	0	0	0	0	0	0	0	0	0	0	0	0	0	0	0
0	0	0	0	0	0	0	0	0	0	0	0	0	0	0	0	0	0	0	0	0	0	0	0	0	0	0	0	0	0	0
0	0	0	0	0	0	0	0	0	0	0	0	0	0	0	0	0	0	0	0	0	0	0	0	0	0	0	0	0	0	0
0	0	0	0	0	0	0	0	0	0	0	0	0	0	0	0	0	0	0	0	0	0	0	0	0	0	0	0	0	0	0
0	0	0	0	0	0	0	0	0	0	0	0	0	0	0	0	0	0	0	0	0	0	0	0	0	0	0	0	0	0	0
0	0	0	0	0	0	0	0	0	0	0	0	0	0	0	0	0	0	0	0	0	0	0	0	0	0	0	0	0	0	0
0	0	0	0	0	0	0	0	0	0	0	0	0	0	0	0	0	0	0	0	0	0	0	0	0	0	0	0	0	0	0
0	0	0	0	0	0	0	0	0	0	0	0	0	0	0	0	0	0	0	0	0	0	0	0	0	0	0	0	0	0	0
0	0	0	0	0	0	0	0	0	0	0	0	0	0	0	0	0	0	0	0	0	0	0	0	0	0	0	0	0	0	0
0	0	0	0	0	0	0	0	0	0	0	0	0	0	0	0	0	0	0	0	0	0	0	0	0	0	0	0	0	0	0
0	0	0	0	0	0	0	0	0	0	0	0	0	0	0	0	0	0	0	0	0	0	0	0	0	0	0	0	0	0	0
0	0	0	0	0	0	0	0	0	0	0	0	0	0	0	0	0	0	0	0	0	0	0	0	0	0	0	0	0	0	0
0	0	0	0	0	0	0	0	0	0	0	0	0	0	0	0	0	0	0	0	0	0	0	0	0	0	0	0	0	0	0
0	0	0	0	0	0	0	0	0	0	0	0	0	0	0	0	0	0	0	0	0	0	0	0	0	0	0	0	0	0	0
0	0	0	0	0	0	0	0	0	0	0	0	0	0	0	0	0	0	0	0	0	0	0	0	0	0	0	0	0	0	0
0	0	0	0	0	0	0	0	0	0	0	0	0	0	0	0	0	0	0	0	0	0	0	0	0	0	0	0	0	0	0
0	0	0	0	0	0	0	0	0	0	0	0	0	0	0	0	0	0	0	0	0	0	0	0	0	0	0	0	0	0	0
0	0	0	0	0	0	0	0	0	0	0	0	0	0	0	0	0	0	0	0	0	0	0	0	0	0	0	0	0	0	0
0	0	0	0	0	0	0	0	0	0	0	0	0	0	0	0	0	0	0	0	0	0	0	0	0	0	0	0	0	0	0
0	0	0	0	0	0	0	0	0	0	0	0	0	0	0	0	0	0	0	0	0	0	0	0	0	0	0	0	0	0	0
0	0	0	0	0	0	0	0	0	0	0	0	0	0	0	0	0	0	0	0	0	0	0	0	0	0	0	0	0	0	0
0	0	0	0	0	0	0	0	0	0	0	0	0	0	0	0	0	0	0	0	0	0	0	0	0	0	0	0	0	0	0
0	0	0	0	0	0	0	0	0	0	0	0	0	0	0	0	0	0	0	0	0	0	0	0	0	0	0	0	0	0	0
0	0	0	0	0	0	0	0	0	0	0	0	0	0	0	0	0	0	0	0	0	0	0	0	0	0	0	0	0	0	0
0	0	0	0	0	0	0	0	0	0	0	0	0	0	0	0	0	0	0	0	0	0	0	0	0	0	0	0	0	0	0
0	0	0	0	0	0	0	0	0	0	0	0	0	0	0	0	0	0	0	0	0	0	0	0	0	0	0	0	0	0	0
0	0	0	0	0	0	0	0	0	0	0	0	0	0	0	0	0	0	0	0	0	0	0	0	0	0	0	0	0	0	0
0	0	0	0	0	0	0	0	0	0	0	0	0	0	0	0	0	0	0	0	0	0	0	0	0	0	0	0	0	0	0
0	0	0	0	0	0	0	0	0	0	0	0	0	0	0	0	0	0	0	0	0	0	0	0	0	0	0	0	0	0	0
0	0	0	0	0	0	0	0	0	0	0	0	0	0	0	0	0	0	0	0	0	0	0	0	0	0	0	0	0	0	0
0	0	0	0	0	0	0	0	0	0	0	0	0	0	0	0	0	0	0	0	0	0	0	0	0	0	0	0	0	0	0
0	0	0	0	0	0	0	0	0	0	0	0	0	0	0	0	0	0	0	0	0	0	0	0	0	0	0	0	0	0	0
0	0	0	0	0	0	0	0	0	0	0	0	0	0	0	0	0	0	0	0	0	0	0	0	0	0	0	0	0	0	0
0	0	0	0	0	0	0	0	0	0	0	0	0	0	0	0	0	0	0	0	0	0	0	0	0	0	0	0	0	0	0
0	0	0	0	0	0	0	0	0	0	0	0	0	0	0	0	0	0	0	0	0	0	0	0	0	0	0	0	0	0	0
0	0	0	0	0	0	0	0	0	0	0	0	0	0	0	0	0	0	0	0	0	0	0	0	0	0	0	0	0	0	0
0	0	0	0	0	0	0	0	0	0	0	0	0	0	0	0	0	0	0	0	0	0	0	0	0	0	0	0	0	0	0
0	0	0	0	0	0	0	0	0	0	0	0	0	0	0	0	0	0	0	0	0	0	0	0	0	0	0	0	0	0	0
0	0	0	0	0	0	0	0	0	0	0	0	0	0	0	0	0	0	0	0	0	0	0	0	0	0	0	0	0	0	0
0	0	0	0	0	0	0	0	0	0	0	0	0	0	0	0	0	0	0	0	0	0	0	0	0	0	0	0	0	0	0
0	0	0	0	0	0	0	0	0	0	0	0	0	0	0	0	0	0	0	0	0	0	0	0	0	0	0	0	0	0	0
0	0	0	0	0	0	0	0	0	0	0	0	0	0	0	0	0	0	0	0	0	0	0	0	0	0	0	0	0	0	0
0	0	0	0	0	0	0	0	0	0	0	0	0	0	0	0	0	0	0	0	0	0	0	0	0	0	0	0	0	0	0
0	0	0	0	0	0	0	0	0	0	0	0	0	0	0	0	0	0	0	0	0	0	0	0	0	0	0	0	0	0	0
0	0	0	0	0	0	0	0	0	0	0	0	0	0	0	0	0	0	0	0	0	0	0	0	0	0	0	0	0	0	0
0	0	0	0	0	0	0	0	0	0	0	0	0	0	0	0	0	0	0	0	0	0	0	0	0	0	0	0	0	0	0
0	0	0	0	0	0	0	0	0	0	0	0	0	0	0	0	0	0	0	0	0	0	0	0	0	0	0	0	0	0	0
0	0	0	0	0	0	0	0	0	0	0	0	0	0	0	0	0	0	0	0	0	0	0	0	0	0	0	0	0	0	0
0	0	0	0	0	0	0	0	0	0	0	0	0	0	0	0	0	0	0	0	0	0	0	0	0	0	0	0	0	0	0
0	0	0	0	0	0	0	0	0	0	0	0	0	0	0	0	0	0	0	0	0	0	0	0	0	0	0	0	0	0	0
0	0	0	0	0	0	0	0	0	0	0	0	0	0	0	0	0	0	0	0	0	0	0	0	0	0	0	0	0	0	0
0	0	0	0	0	0	0	0	0	0	0	0	0	0	0	0	0	0	0	0	0	0	0	0	0	0	0	0	0	0	0
0	0	0	0	0	0	0	0	0	0	0	0	0	0	0	0	0	0	0	0	0	0	0	0	0	0	0	0	0	0	0
0	0	0	0	0	0	0	0	0	0	0	0	0	0	0	0	0	0	0	0	0	0	0	0	0	0	0	0	0	0	0
0	0	0	0	0	0	0	0	0	0	0	0	0	0	0	0	0	0	0	0	0	0	0	0	0	0	0	0	0	0	0
0	0	0	0	0	0	0	0	0	0	0	0	0	0	0	0	0	0	0	0	0	0	0	0	0	0	0	0	0	0	0
0	0	0	0	0	0	0	0	0	0	0	0	0	0	0	0	0	0	0	0	0	0	0	0	0	0	0	0	0	0	0
0	0	0	0	0	0	0	0	0	0	0	0	0	0	0	0	0	0	0	0	0	0	0	0	0	0	0	0	0	0	0
0	0	0	0	0	0	0	0	0	0	0	0	0	0	0	0	0	0	0	0	0	0	0	0	0	0	0	0	0	0	0
0	0	0	0	0	0	0	0	0	0	0	0	0	0	0	0	0	0	0	0	0	0	0	0	0	0	0	0	0	0	0
0	0	0	0	0	0	0	0	0	0	0	0	0	0	0	0	0	0	0	0	0	0	0	0	0	0	0	0	0	0	0
0	0	0	0	0	0	0	0	0	0	0	0	0	0	0	0	0	0	0	0	0	0	0	0	0	0	0	0	0	0	0
0	0	0	0	0	0	0	0	0	0	0	0	0	0	0	0	0	0	0	0	0	0	0	0	0	0	0	0	0	0	0
0	0	0	0	0	0	0	0	0	0	0	0	0	0	0	0	0	0	0	0	0	0	0	0	0	0	0	0	0	0	0
0	0	0	0	0	0	0	0	0	0	0	0	0	0	0	0	0	0	0	0	0	0	0	0	0	0	0	0	0	0	0
0	0	0	0	0	0	0	0	0	0	0	0	0	0	0	0	0	0	0	0	0	0	0	0	0	0	0	0	0	0	0
0	0	0	0	0	0	0	0	0	0	0	0	0	0	0	0	0	0	0	0	0	0	0	0	0	0	0	0	0	0	0
0	0	0	0	0	0	0	0	0	0	0	0	0	0	0	0	0	0	0	0	0	0	0	0	0	0	0	0	0	0	0
0	0	0	0	0	0	0	0	0	0	0	0	0	0	0	0	0	0	0	0	0	0	0	0	0	0	0	0	0	0	0
0	0	0	0	0	0	0	0	0	0	0	0	0	0	0	0	0	0	0	0	0	0	0	0	0	0	0	0	0	0	0
0	0	0	0	0	0	0	0	0	0	0	0	0	0	0	0	0	0	0	0	0	0	0	0	0	0	0	0	0	0	0
0	0	0	0	0	0	0	0	0	0	0	0	0	0	0	0	0	0	0	0	0	0	0	0	0	0	0	0	0	0	0
0	0	0	0	0	0	0	0	0	0	0	0	0	0	0	0	0	0	0	0	0	0	0	0	0	0	0	0	0	0	0
0	0	0	0	0	0	0	0	0	0	0	0	0	0	0	0	0	0	0	0	0	0	0	0	0	0	0	0	0	0	0
0	0	0	0	0	0	0	0	0	0	0	0	0	0	0	0	0	0	0	0	0	0	0	0	0	0	0	0	0	0	0
0	0	0	0	0	0	0	0	0	0	0	0	0	0	0	0	0	0	0	0	0	0	0	0	0	0	0	0	0	0	0
0	0	0	0	0	0	0	0	0	0	0	0	0	0	0	0	0	0	0	0	0	0	0	0	0	0	0	0	0	0	0
0	0	0	0	0	0	0	0	0	0	0	0	0	0	0	0	0	0	0	0	0	0	0	0	0	0	0	0	0	0	0
0	0	0	0	0	0	0	0	0	0	0	0	0	0	0	0	0	0	0	0	0	0	0	0	0	0	0	0	0	0	0
0	0	0	0	0	0	0	0	0	0	0	0	0	0	0	0	0	0	0	0	0	0	0	0	0	0	0	0	0	0	0
0	0	0	0	0	0	0	0	0	0	0	0	0	0	0	0	0	0	0	0	0	0	0	0	0	0	0	0	0	0	0
0	0	0	0	0	0	0	0	0	0	0	0	0	0	0	0	0	0	0	0	0	0	0	0	0	0	0	0	0	0	0
0	0	0	0	0	0	0	0	0	0	0	0	0	0	0	0	0	0	0	0	0	0	0	0	0	0	0	0	0	0	0
0	0	0	0	0	0	0	0	0	0	0	0	0	0	0	0	0	0	0	0	0	0	0	0	0	0	0	0	0	0	0
0	0	0	0	0	0	0	0	0	0	0	0	0	0	0	0	0	0	0	0	0	0	0	0	0	0	0	0	0	0	0
0	0	0	0	0	0	0	0	0	0	0	0	0	0	0	0	0	0	0	0	0	0	0	0	0	0	0	0	0	0	0
0	0	0	0	0	0	0	0	0	0	0	0	0	0	0	0	0	0	0	0	0	0	0	0	0	0	0	0	0	0	0
0	0	0	0	0	0	0	0	0	0	0	0	0	0	0	0	0	0	0	0	0	0	0	0	0	0	0	0	0	0	0
0	0	0	0	0	0	0	0	0	0	0	0	0	0	0	0	0	0	0	0	0	0	0	0	0	0	0	0	0	0	0
0	0	0	0	0	0	0	0	0	0	0	0	0	0	0	0	0	0	0	0	0	0	0	0	0	0	0	0	0	0	0
0	0	0	0	0	0	0	0	0	0	0	0	0	0	0	0	0	0	0	0	0	0	0	0	0	0	0	0	0	0	0
0	0	0	0	0	0	0	0	0	0	0	0	0	0	0	0	0	0	0	0	0	0	0	0	0	0	0	0	0	0	0
0	0	0	0	0	0	0	0	0	0	0	0	0	0	0	0	0	0	0	0	0	0	0	0	0	0	0	0	0	0	0
0	0	0	0	0	0	0	0	0	0	0	0	0	0	0	0	0	0	0	0	0	0	0	0	0	0	0	0	0	0	0
0	0	0	0	0	0	0	0	0	0	0	0	0	0	0	0	0	0	0	0	0	0	0	0	0	0	0	0	0	0	0
0	0	0	0	0	0	0	0	0	0	0	0	0	0	0	0	0	0	0	0	0	0	0	0	0	0	0	0	0	0	0
0	0	0	0	0	0	0	0	0	0	0	0	0	0	0	0	0	0	0	0	0	0	0	0	0	0	0	0	0	0	0
0	0	0	0	0	0	0	0	0	0	0	0	0	0	0	0	0	0	0	0	0	0	0	0	0	0	0	0	0	0	0
0	0	0	0	0	0	0	0	0	0	0	0	0	0	0	0	0	0	0	0	0	0	0	0	0	0	0	0	0	0	0
0	0	0	0	0	0	0	0	0	0	0	0	0	0	0	0	0	0	0	0	0	0	0	0	0	0	0	0	0	0	0
0	0	0	0	0	0	0	0	0	0	0	0	0	0	0	0	0	0	0	0	0	0	0	0	0	0	0	0	0	0	0
0	0	0	0	0	0	0	0	0	0	0	0	0	0	0	0	0	0	0	0	0	0	0	0	0	0	0	0	0	0	0
0	0	0	0	0	0	0	0	0	0	0	0	0	0	0	0	0	0	0	0	0	0	0	0	0	0	0	0	0	0	0
0	0	0	0	0	0	0	0	0	0	0	0	0	0	0	0	0	0	0	0	0	0	0	0	0	0	0	0	0	0	0
0	0	0	0	0	0	0	0	0	0	0	0	0	0	0	0	0	0	0	0	0	0	0	0	0	0	0	0	0	0	0
0	0	0	0	0	0	0	0	0	0	0	0	0	0	0	0	0	0	0	0	0	0	0	0	0	0	0	0	0	0	0
0	0	0	0	0	0	0	0	0	0	0	0	0	0	0	0	0	0	0	0	0	0	0	0	0	0	0	0	0	0	0
0	0	0	0	0	0	0	0	0	0	0	0	0	0	0	0	0	0	0	0	0	0	0	0	0	0	0	0	0	0	0
0	0	0	0	0	0	0	0	0	0	0	0	0	0	0	0	0	0	0	0	0	0	0	0	0	0	0	0	0	0	0
0	0	0	0	0	0	0	0	0	0	0	0	0	0	0	0	0	0	0	0	0	0	0	0	0	0	0	0	0	0	0
0	0	0	0	0	0	0	0	0	0	0	0	0	0	0	0	0	0	0	0	0	0	0	0	0	0	0	0	0	0	0
0	0	0	0	0	0	0	0	0	0	0	0	0	0	0	0	0	0	0	0	0	0	0	0	0	0	0	0	0	0	0
0	0	0	0	0	0	0	0	0	0	0	0	0	0	0	0	0	0	0	0	0	0	0	0	0	0	0	0	0	0	0
0	0	0	0	0	0	0	0	0	0	0	0	0	0	0	0	0	0	0	0	0	0	0	0	0	0	0	0	0	0	0
0	0	0	0	0	0	0	0	0	0	0	0	0	0	0	0	0	0	0	0	0	0	0	0	0	0	0	0	0	0	0
0	0	0	0	0	0	0	0	0	0	0	0	0	0	0	0	0	0	0	0	0	0	0	0	0	0	0	0	0	0	0
0	0	0	0	0	0	0	0	0	0	0	0	0	0	0	0	0	0	0	0	0	0	0	0	0	0	0	0	0	0	0
0	0	0	0	0	0	0	0	0	0	0	0	0	0	0	0	0	0	0	0	0	0	0	0	0	0	0	0	0	0	0
0	0	0	0	0	0	0	0	0	0	0	0	0	0	0	0	0	0	0	0	0	0	0	0	0	0	0	0	0	0	0
0	0	0	0	0	0	0	0	0	0	0	0	0	0	0	0	0	0	0	0	0	0	0	0	0	0	0	0	0	0	0
0	0	0	0	0	0	0	0	0	0	0	0	0	0	0	0	0	0	0	0	0	0	0	0	0	0	0	0	0	0	0
0	0	0	0	0	0	0	0	0	0	0	0	0	0	0	0	0	0	0	0	0	0	0	0	0	0	0	0	0	0	0
0	0	0	0	0	0	0	0	0	0	0	0	0	0	0	0	0	0	0	0	0	0	0	0	0	0	0	0	0	0	0
0	0	0	0	0	0	0	0	0	0	0	0	0	0	0	0	0	0	0	0	0	0	0	0	0	0	0	0	0	0	0
0	0	0	0	0	0	0	0	0	0	0	0	0	0	0	0	0	0	0	0	0	0	0	0	0	0	0	0	0	0	0
0	0	0	0	0	0	0	0	0	0	0	0	0	0	0	0	0	0	0	0	0	0	0	0	0	0	0	0	0	0	0
0	0	0	0	0	0	0	0	0	0	0	0	0	0	0	0	0	0	0	0	0	0	0	0	0	0	0	0	0	0	0
0	0	0	0	0	0	0	0	0	0	0	0	0	0	0	0	0	0	0	0	0	0	0	0	0	0	0	0	0	0	0
0	0	0	0	0	0	0	0	0	0	0	0	0	0	0	0	0	0	0	0	0	0	0	0	0	0	0	0	0	0	0
0	0	0	0	0	0	0	0	0	0	0	0	0	0	0	0	0	0	0	0	0	0	0	0	0	0	0	0	0	0	0
0	0	0	0	0	0	0	0	0	0	0	0	0	0	0	0	0	0	0	0	0	0	0	0	0	0	0	0	0	0	0
0	0	0	0	0	0	0	0	0	0	0	0	0	0	0	0	0	0	0	0	0	0	0	0	0	0	0	0	0	0	0
0	0	0	0	0	0	0	0	0	0	0	0	0	0	0	0	0	0	0	0	0	0	0	0	0	0	0	0	0	0	0
0	0	0	0	0	0	0	0	0	0	0	0	0	0	0	0	0	0	0	0	0	0	0	0	0	0	0	0	0	0	0
0	0	0	0	0	0	0	0	0	0	0	0	0	0	0	0	0	0	0	0	0	0	0	0	0	0	0	0	0	0	0
0	0	0	0	0	0	0	0	0	0	0	0	0	0	0	0	0	0	0	0	0	0	0	0	0	0	0	0	0	0	0
0	0	0	0	0	0	0	0	0	0	0	0	0	0	0	0	0	0	0	0	0	0	0	0	0	0	0	0	0	0	0
0	0	0	0	0	0	0	0	0	0	0	0	0	0	0	0	0	0	0	0	0	0	0	0	0	0	0	0	0	0	0
0	0	0	0	0	0	0	0	0	0	0	0	0	0	0	0	0	0	0	0	0	0	0	0	0	0	0	0	0	0	0
0	0	0	0	0	0	0	0	0	0	0	0	0	0	0	0	0	0	0	0	0	0	0	0	0	0	0	0	0	0	0
0	0	0	0	0	0	0	0	0	0	0	0	0	0	0	0	0	0	0	0	0	0	0	0	0	0	0	0	0	0	0
0	0	0	0	0	0	0	0	0	0	0	0	0	0	0	0	0	0	0	0	0	0	0	0	0	0	0	0	0	0	0
0	0	0	0	0	0	0	0	0	0	0	0	0	0	0	0	0	0	0	0	0	0	0	0	0	0	0	0	0	0	0
0	0	0	0	0	0	0	0	0	0	0	0	0	0	0	0	0	0	0	0	0	0	0	0	0	0	0	0	0	0	0
0	0	0	0	0	0	0	0	0	0	0	0	0	0	0	0	0	0	0	0	0	0	0	0	0	0	0	0	0	0	0
0	0	0	0	0	0	0	0	0	0	0	0	0	0	0	0	0	0	0	0	0	0	0	0	0	0	0	0	0	0	0
0	0	0	0	0	0	0	0	0	0	0	0	0	0	0	0	0	0	0	0	0	0	0	0	0	0	0	0	0	0	0
0	0	0	0	0	0	0	0	0	0	0	0	0	0	0	0	0	0	0	0	0	0	0	0	0	0	0	0	0	0	0
0	0	0	0	0	0	0	0	0	0	0	0	0	0	0	0	0	0	0	0	0	0	0	0	0	0	0	0	0	0	0
0	0	0	0	0	0	0	0	0	0	0	0	0	0	0	0	0	0	0	0	0	0	0	0	0	0	0	0	0	0	0
0	0	0	0	0	0	0	0	0	0	0	0	0	0	0	0	0	0	0	0	0	0	0	0	0	0	0	0	0	0	0
0	0	0	0	0	0	0	0	0	0	0	0	0	0	0	0	0	0	0	0	0	0	0	0	0	0	0	0	0	0	0
0	0	0	0	0	0	0	0	0	0	0	0	0	0	0	0	0	0	0	0	0	0	0	0	0	0	0	0	0	0	0
0	0	0	0	0	0	0	0	0	0	0	0	0	0	0	0	0	0	0	0	0	0	0	0	0	0	0	0	0	0	0
0	0	0	0	0	0	0	0	0	0	0	0	0	0	0	0	0	0	0	0	0	0	0	0	0	0	0	0	0	0	0
0	0	0	0	0	0	0	0	0	0	0	0	0	0	0	0	0	0	0	0	0	0	0	0	0	0	0	0	0	0	0
0	0	0	0	0	0	0	0	0	0	0	0	0	0	0	0	0	0	0	0	0	0	0	0	0	0	0	0	0	0	0
0	0	0	0	0	0	0	0	0	0	0	0	0	0	0	0	0	0	0	0	0	0	0	0	0	0	0	0	0	0	0
0	0	0	0	0	0	0	0	0	0	0	0	0	0	0	0	0	0	0	0	0	0	0	0	0	0	0	0	0	0	0
0	0	0	0	0	0	0	0	0	0	0	0	0	0	0	0	0	0	0	0	0	0	0	0	0	0	0	0	0	0	0
0	0	0	0	0	0	0	0	0	0	0	0	0	0	0	0	0	0	0	0	0	0	0	0	0	0	0	0	0	0	0
0	0	0	0	0	0	0	0	0	0	0	0	0	0	0	0	0	0	0	0	0	0	0	0	0	0	0	0	0	0	0
0	0	0	0	0	0	0	0	0	0	0	0	0	0	0	0	0	0	0	0	0	0	0	0	0	0	0	0	0	0	0
0	0	0	0	0	0	0	0	0	0	0	0	0	0	0	0	0	0	0	0	0	0	0	0	0	0	0	0	0	0	0
0	0	0	0	0	0	0	0	0	0	0	0	0	0	0	0	0	0	0	0	0	0	0	0	0	0	0	0	0	0	0
0	0	0	0	0	0	0	0	0	0	0	0	0	0	0	0	0	0	0	0	0	0	0	0	0	0	0	0	0	0	0
0	0	0	0	0	0	0	0	0	0	0	0	0	0	0	0	0	0	0	0	0	0	0	0	0	0	0	0	0	0	0
0	0	0	0	0	0	0	0	0	0	0	0	0	0	0	0	0	0	0	0	0	0	0	0	0	0	0	0	0	0	0
0	0	0	0	0	0	0	0	0	0	0	0	0	0	0	0	0	0	0	0	0	0	0	0	0	0	0	0	0	0	0
0	0	0	0	0	0	0	0	0	0	0	0	0	0	0	0	0	0	0	0	0	0	0	0	0	0	0	0	0	0	0
0	0	0	0	0	0	0	0	0	0	0	0	0	0	0	0	0	0	0	0	0	0	0	0	0	0	0	0	0	0	0
0	0	0	0	0	0	0	0	0	0	0	0	0	0	0	0	0	0	0	0	0	0	0	0	0	0	0	0	0	0	0
0	0	0	0	0	0	0	0	0	0	0	0	0	0	0	0	0	0	0	0	0	0	0	0	0	0	0	0	0	0	0
0	0	0	0	0	0	0	0	0	0	0	0	0	0	0	0	0	0	0	0	0	0	0	0	0	0	0	0	0	0	0
0	0	0	0	0	0	0	0	0	0	0	0	0	0	0	0	0	0	0	0	0	0	0	0	0	0	0	0	0	0	0
0	0	0	0	0	0	0	0	0	0	0	0	0	0	0	0	0	0	0	0	0	0	0	0	0	0	0	0	0	0	0
0	0	0	0	0	0	0	0	0	0	0	0	0	0	0	0	0	0	0	0	0	0	0	0	0	0	0	0	0	0	0
0	0	0	0	0	0	0	0	0	0	0	0	0	0	0	0	0	0	0	0	0	0	0	0	0	0	0	0	0	0	0
0	0	0	0	0	0	0	0	0	0	0	0	0	0	0	0	0	0	0	0	0	0	0	0	0	0	0	0	0	0	0
0	0	0	0	0	0	0	0	0	0	0	0	0	0	0	0	0	0	0	0	0	0	0	0	0	0	0	0	0	0	0
0	0	0	0	0	0	0	0	0	0	0	0	0	0	0	0	0	0	0	0	0	0	0	0	0	0	0	0	0	0	0
0	0	0	0	0	0	0	0	0	0	0	0	0	0	0	0	0	0	0	0	0	0	0	0	0	0	0	0	0	0	0
0	0	0	0	0	0	0	0	0	0	0	0	0	0	0	0	0	0	0	0	0	0	0	0	0	0	0	0	0	0	0
0	0	0	0	0	0	0	0	0	0	0	0	0	0	0	0	0	0	0	0	0	0	0	0	0	0	0	0	0	0	0
0	0	0	0	0	0	0	0	0	0	0	0	0	0	0	0	0	0	0	0	0	0	0	0	0	0	0	0	0	0	0
0	0	0	0	0	0	0	0	0	0	0	0	0	0	0	0	0	0	0	0	0	0	0	0	0	0	0	0	0	0	0
0	0	0	0	0	0	0	0	0	0	0	0	0	0	0	0	0	0	0	0	0	0	0	0	0	0	0	0	0	0	0
0	0	0	0	0	0	0	0	0	0	0	0	0	0	0	0	0	0	0	0	0	0	0	0	0	0	0	0	0	0	0
0	0	0	0	0	0	0	0	0	0	0	0	0	0	0	0	0	0	0	0	0	0	0	0	0	0	0	0	0	0	0
0	0	0	0	0	0	0	0	0	0	0	0	0	0	0	0	0	0	0	0	0	0	0	0	0	0	0	0	0	0	0
0	0	0	0	0	0	0	0	0	0	0	0	0	0	0	0	0	0	0	0	0	0	0	0	0	0	0	0	0	0	0
0	0	0	0	0	0	0	0	0	0	0	0	0	0	0	0	0	0	0	0	0	0	0	0	0	0	0	0	0	0	0
0	0	0	0	0	0	0	0	0	0	0	0	0	0	0	0	0	0	0	0	0	0	0	0	0	0	0	0	0	0	0
0	0	0	0	0	0	0	0	0	0	0	0	0	0	0	0	0	0	0	0	0	0	0	0	0	0	0	0	0	0	0
0	0	0	0	0	0	0	0	0	0	0	0	0	0	0	0	0	0	0	0	0	0	0	0	0	0	0	0	0	0	0
0	0	0	0	0	0	0	0	0	0	0	0	0	0	0	0	0	0	0	0	0	0	0	0	0	0	0	0	0	0	0
0	0	0	0	0	0	0	0	0	0	0	0	0	0	0	0	0	0	0	0	0	0	0	0	0	0	0	0	0	0	0
0	0	0	0	0	0	0	0	0	0	0	0	0	0	0	0	0	0	0	0	0	0	0	0	0	0	0	0	0	0	0
0	0	0	0	0	0	0	0	0	0	0	0	0	0	0	0	0	0	0	0	0	0	0	0	0	0	0	0	0	0	0
0	0	0	0	0	0	0	0	0	0	0	0	0	0	0	0	0	0	0	0	0	0	0	0	0	0	0	0	0	0	0
0	0	0	0	0	0	0	0	0	0	0	0	0	0	0	0	0	0	0	0	0	0	0	0	0	0	0	0	0	0	0
0	0	0	0	0	0	0	0	0	0	0	0	0	0	0	0	0	0	0	0	0	0	0	0	0	0	0	0	0	0	0
0	0	0	0	0	0	0	0	0	0	0	0	0	0	0	0	0	0	0	0	0	0	0	0	0	0	0	0	0	0	0
0	0	0	0	0	0	0	0	0	0	0	0	0	0	0	0	0	0	0	0	0	0	0	0	0	0	0	0	0	0	0
0	0	0	0	0	0	0	0	0	0	0	0	0	0	0	0	0	0	0	0	0	0	0	0	0	0	0	0	0	0	0
0	0	0	0	0	0	0	0	0	0	0	0	0	0	0	0	0	0	0	0	0	0	0	0	0	0	0	0	0	0	0
0	0	0	0	0	0	0	0	0	0	0	0	0	0	0	0	0	0	0	0	0	0	0	0	0	0	0	0	0	0	0
0	0	0	0	0	0	0	0	0	0	0	0	0	0	0	0	0	0	0	0	0	0	0	0	0	0	0	0	0	0	0
0	0	0	0	0	0	0	0	0	0	0	0	0	0	0	0	0	0	0	0	0	0	0	0	0	0	0	0	0	0	0
0	0	0	0	0	0	0	0	0	0	0	0	0	0	0	0	0	0	0	0	0	0	0	0	0	0	0	0	0	0	0
0	0	0	0	0	0	0	0	0	0	0	0	0	0	0	0	0	0	0	0	0	0	0	0	0	0	0	0	0	0	0
0	0	0	0	0	0	0	0	0	0	0	0	0	0	0	0	0	0	0	0	0	0	0	0	0	0	0	0	0	0	0
0	0	0	0	0	0	0	0	0	0	0	0	0	0	0	0	0	0	0	0	0	0	0	0	0	0	0	0	0	0	0
0	0	0	0	0	0	0	0	0	0	0	0	0	0	0	0	0	0	0	0	0	0	0	0	0	0	0	0	0	0	0
0	0	0	0	0	0	0	0	0	0	0	0	0	0	0	0	0	0	0	0	0	0	0	0	0	0	0	0	0	0	0
0	0	0	0	0	0	0	0	0	0	0	0	0	0	0	0	0	0	0	0	0	0	0	0	0	0	0	0	0	0	0
0	0	0	0	0	0	0	0	0	0	0	0	0	0	0	0	0	0	0	0	0	0	0	0	0	0	0	0	0	0	0
0	0	0	0	0	0	0	0	0	0	0	0	0	0	0	0	0	0	0	0	0	0	0	0	0	0	0	0	0	0	0
0	0	0	0	0	0	0	0	0	0	0	0	0	0	0	0	0	0	0	0	0	0	0	0	0	0	0	0	0	0	0
0	0	0	0	0	0	0	0	0	0	0	0	0	0	0	0	0	0	0	0	0	0	0	0	0	0	0	0	0	0	0
0	0	0	0	0	0	0	0	0	0	0	0	0	0	0	0	0	0	0	0	0	0	0	0	0	0	0	0	0	0	0
0	0	0	0	0	0	0	0	0	0	0	0	0	0	0	0	0	0	0	0	0	0	0	0	0	0	0	0	0	0	0
0	0	0	0	0	0	0	0	0	0	0	0	0	0	0	0	0	0	0	0	0	0	0	0	0	0	0	0	0	0	0
0	0	0	0	0	0	0	0	0	0	0	0	0	0	0	0	0	0	0	0	0	0	0	0	0	0	0	0	0	0	0
0	0	0	0	0	0	0	0	0	0	0	0	0	0	0	0	0	0	0	0	0	0	0	0	0	0	0	0	0	0	0
0	0	0	0	0	0	0	0	0	0	0	0	0	0	0	0	0	0	0	0	0	0	0	0	0	0	0	0	0	0	0
0	0	0	0	0	0	0	0	0	0	0	0	0	0	0	0	0	0	0	0	0	0	0	0	0	0	0	0	0	0	0
0	0	0	0	0	0	0	0	0	0	0	0	0	0	0	0	0	0	0	0	0	0	0	0	0	0	0	0	0	0	0
0	0	0	0	0	0	0	0	0	0	0	0	0	0	0	0	0	0	0	0	0	0	0	0	0	0	0	0	0	0	0
0	0	0	0	0	0	0	0	0	0	0	0	0	0	0	0	0	0	0	0	0	0	0	0	0	0	0	0	0	0	0
0	0	0	0	0	0	0	0	0	0	0	0	0	0	0	0	0	0	0	0	0	0	0	0	0	0	0	0	0	0	0
0	0	0	0	0	0	0	0	0	0	0	0	0	0	0	0	0	0	0	0	0	0	0	0	0	0	0	0	0	0	0
0	0	0	0	0	0	0	0	0	0	0	0	0	0	0	0	0	0	0	0	0	0	0	0	0	0	0	0	0	0	0
0	0	0	0	0	0	0	0	0	0	0	0	0	0	0	0	0	0	0	0	0	0	0	0	0	0	0	0	0	0	0
0	0	0	0	0	0	0	0	0	0	0	0	0	0	0	0	0	0	0	0	0	0	0	0	0	0	0	0	0	0	0
0	0	0	0	0	0	0	0	0	0	0	0	0	0	0	0	0	0	0	0	0	0	0	0	0	0	0	0	0	0	0
0	0	0	0	0	0	0	0	0	0	0	0	0	0	0	0	0	0	0	0	0	0	0	0	0	0	0	0	0	0	0
0	0	0	0	0	0	0	0	0	0	0	0	0	0	0	0	0	0	0	0	0	0	0	0	0	0	0	0	0	0	0
0	0	0	0	0	0	0	0	0	0	0	0	0	0	0	0	0	0	0	0	0	0	0	0	0	0	0	0	0	0	0
0	0	0	0	0	0	0	0	0	0	0	0	0	0	0	0	0	0	0	0	0	0	0	0	0	0	0	0	0	0	0
0	0	0	0	0	0	0	0	0	0	0	0	0	0	0	0	0	0	0	0	0	0	0	0	0	0	0	0	0	0	0
0	0	0	0	0	0	0	0	0	0	0	0	0	0	0	0	0	0	0	0	0	0	0	0	0	0	0	0	0	0	0
0	0	0	0	0	0	0	0	0	0	0	0	0	0	0	0	0	0	0	0	0	0	0	0	0	0	0	0	0	0	0
0	0	0	0	0	0	0	0	0	0	0	0	0	0	0	0	0	0	0	0	0	0	0	0	0	0	0	0	0	0	0
0	0	0	0	0	0	0	0	0	0	0	0	0	0	0	0	0	0	0	0	0	0	0	0	0	0	0	0	0	0	0
0	0	0	0	0	0	0	0	0	0	0	0	0	0	0	0	0	0	0	0	0	0	0	0	0	0	0	0	0	0	0
0	0	0	0	0	0	0	0	0	0	0	0	0	0	0	0	0	0	0	0	0	0	0	0	0	0	0	0	0	0	0
0	0	0	0	0	0	0	0	0	0	0	0	0	0	0	0	0	0	0	0	0	0	0	0	0	0	0	0	0	0	0
0	0	0	0	0	0	0	0	0	0	0	0	0	0	0	0	0	0	0	0	0	0	0	0	0	0	0	0	0	0	0
0	0	0	0	0	0	0	0	0	0	0	0	0	0	0	0	0	0	0	0	0	0	0	0	0	0	0	0	0	0	0
0	0	0	0	0	0	0	0	0	0	0	0	0	0	0	0	0	0	0	0	0	0	0	0	0	0	0	0	0	0	0
0	0	0	0	0	0	0	0	0	0	0	0	0	0	0	0	0	0	0	0	0	0	0	0	0	0	0	0	0	0	0
0	0	0	0	0	0	0	0	0	0	0	0	0	0	0	0	0	0	0	0	0	0	0	0	0	0	0	0	0	0	0
0	0	0	0	0	0	0	0	0	0	0	0	0	0	0	0	0	0	0	0	0	0	0	0	0	0	0	0	0	0	0
0	0	0	0	0	0	0	0	0	0	0	0	0	0	0	0	0	0	0	0	0	0	0	0	0	0	0	0	0	0	0
0	0	0	0	0	0	0	0	0	0	0	0	0	0	0	0	0	0	0	0	0	0	0	0	0	0	0	0	0	0	0
0	0	0	0	0	0	0	0	0	0	0	0	0	0	0	0	0	0	0	0	0	0	0	0	0	0	0	0	0	0	0
0	0	0	0	0	0	0	0	0	0	0	0	0	0	0	0	0	0	0	0	0	0	0	0	0	0	0	0	0	0	0
0	0	0	0	0	0	0	0	0	0	0	0	0	0	0	0	0	0	0	0	0	0	0	0	0	0	0	0	0	0	0
0	0	0	0	0	0	0	0	0	0	0	0	0	0	0	0	0	0	0	0	0	0	0	0	0	0	0	0	0	0	0
0	0	0	0	0	0	0	0	0	0	0	0	0	0	0	0	0	0	0	0	0	0	0	0	0	0	0	0	0	0	0
0	0	0	0	0	0	0	0	0	0	0	0	0	0	0	0	0	0	0	0	0	0	0	0	0	0	0	0	0	0	0
0	0	0	0	0	0	0	0	0	0	0	0	0	0	0	0	0	0	0	0	0	0	0	0	0	0	0	0	0	0	0
0	0	0	0	0	0	0	0	0	0	0	0	0	0	0	0	0	0	0	0	0	0	0	0	0	0	0	0	0	0	0
0	0	0	0	0	0	0	0	0	0	0	0	0	0	0	0	0	0	0	0	0	0	0	0	0	0	0	0	0	0	0
0	0	0	0	0	0	0	0	0	0	0	0	0	0	0	0	0	0	0	0	0	0	0	0	0	0	0	0	0	0	0
0	0	0	0	0	0	0	0	0	0	0	0	0	0	0	0	0	0	0	0	0	0	0	0	0	0	0	0	0	0	0
0	0	0	0	0	0	0	0	0	0	0	0	0	0	0	0	0	0	0	0	0	0	0	0	0	0	0	0	0	0	0
0	0	0	0	0	0	0	0	0	0	0	0	0	0	0	0	0	0	0	0	0	0	0	0	0	0	0	0	0	0	0
0	0	0	0	0	0	0	0	0	0	0	0	0	0	0	0	0	0	0	0	0	0	0	0	0	0	0	0	0	0	0
0	0	0	0	0	0	0	0	0	0	0	0	0	0	0	0	0	0	0	0	0	0	0	0	0	0	0	0	0	0	0
0	0	0	0	0	0	0	0	0	0	0	0	0	0	0	0	0	0	0	0	0	0	0	0	0	0	0	0	0	0	0
0	0	0	0	0	0	0	0	0	0	0	0	0	0	0	0	0	0	0	0	0	0	0	0	0	0	0	0	0	0	0
0	0	0	0	0	0	0	0	0	0	0	0	0	0	0	0	0	0	0	0	0	0	0	0	0	0	0	0	0	0	0
0	0	0	0	0	0	0	0	0	0	0	0	0	0	0	0	0	0	0	0	0	0	0	0	0	0	0	0	0	0	0
0	0	0	0	0	0	0	0	0	0	0	0	0	0	0	0	0	0	0	0	0	0	0	0	0	0	0	0	0	0	0
0	0	0	0	0	0	0	0	0	0	0	0	0	0	0	0	0	0	0	0	0	0	0	0	0	0	0	0	0	0	0
0	0	0	0	0	0	0	0	0	0	0	0	0	0	0	0	0	0	0	0	0	0	0	0	0	0	0	0	0	0	0
0	0	0	0	0	0	0	0	0	0	0	0	0	0	0	0	0	0	0	0	0	0	0	0	0	0	0	0	0	0	0
0	0	0	0	0	0	0	0	0	0	0	0	0	0	0	0	0	0	0	0	0	0	0	0	0	0	0	0	0	0	0
0	0	0	0	0	0	0	0	0	0	0	0	0	0	0	0	0	0	0	0	0	0	0	0	0	0	0	0	0	0	0
0	0	0	0	0	0	0	0	0	0	0	0	0	0	0	0	0	0	0	0	0	0	0	0	0	0	0	0	0	0	0
0	0	0	0	0	0	0	0	0	0	0	0	0	0	0	0	0	0	0	0	0	0	0	0	0	0	0	0	0	0	0
0	0	0	0	0	0	0	0	0	0	0	0	0	0	0	0	0	0	0	0	0	0	0	0	0	0	0	0	0	0	0
0	0	0	0	0	0	0	0	0	0	0	0	0	0	0	0	0	0	0	0	0	0	0	0	0	0	0	0	0	0	0
0	0	0	0	0	0	0	0	0	0	0	0	0	0	0	0	0	0	0	0	0	0	0	0	0	0	0	0	0	0	0
0	0	0	0	0	0	0	0	0	0	0	0	0	0	0	0	0	0	0	0	0	0	0	0	0	0	0	0	0	0	0
0	0	0	0	0	0	0	0	0	0	0	0	0	0	0	0	0	0	0	0	0	0	0	0	0	0	0	0	0	0	0
0	0	0	0	0	0	0	0	0	0	0	0	0	0	0	0	0	0	0	0	0	0	0	0	0	0	0	0	0	0	0
0	0	0	0	0	0	0	0	0	0	0	0	0	0	0	0	0	0	0	0	0	0	0	0	0	0	0	0	0	0	0
0	0	0	0	0	0	0	0	0	0	0	0	0	0	0	0	0	0	0	0	0	0	0	0	0	0	0	0	0	0	0
0	0	0	0	0	0	0	0	0	0	0	0	0	0	0	0	0	0	0	0	0	0	0	0	0	0	0	0	0	0	0
0	0	0	0	0	0	0	0	0	0	0	0	0	0	0	0	0	0	0	0	0	0	0	0	0	0	0	0	0	0	0
0	0	0	0	0	0	0	0	0	0	0	0	0	0	0	0	0	0	0	0	0	0	0	0	0	0	0	0	0	0	0
0	0	0	0	0	0	0	0	0	0	0	0	0	0	0	0	0	0	0	0	0	0	0	0	0	0	0	0	0	0	0
0	0	0	0	0	0	0	0	0	0	0	0	0	0	0	0	0	0	0	0	0	0	0	0	0	0	0	0	0	0	0
0	0	0	0	0	0	0	0	0	0	0	0	0	0	0	0	0	0	0	0	0	0	0	0	0	0	0	0	0	0	0
0	0	0	0	0	0	0	0	0	0	0	0	0	0	0	0	0	0	0	0	0	0	0	0	0	0	0	0	0	0	0
0	0	0	0	0	0	0	0	0	0	0	0	0	0	0	0	0	0	0	0	0	0	0	0	0	0	0	0	0	0	0
0	0	0	0	0	0	0	0	0	0	0	0	0	0	0	0	0	0	0	0	0	0	0	0	0	0	0	0	0	0	0
0	0	0	0	0	0	0	0	0	0	0	0	0	0	0	0	0	0	0	0	0	0	0	0	0	0	0	0	0	0	0
0	0	0	0	0	0	0	0	0	0	0	0	0	0	0	0	0	0	0	0	0	0	0	0	0	0	0	0	0	0	0
0	0	0	0	0	0	0	0	0	0	0	0	0	0	0	0	0	0	0	0	0	0	0	0	0	0	0	0	0	0	0
0	0	0	0	0	0	0	0	0	0	0	0	0	0	0	0	0	0	0	0	0	0	0	0	0	0	0	0	0	0	0
0	0	0	0	0	0	0	0	0	0	0	0	0	0	0	0	0	0	0	0	0	0	0	0	0	0	0	0	0	0	0
0	0	0	0	0	0	0	0	0	0	0	0	0	0	0	0	0	0	0	0	0	0	0	0	0	0	0	0	0	0	0
0	0	0	0	0	0	0	0	0	0	0	0	0	0	0	0	0	0	0	0	0	0	0	0	0	0	0	0	0	0	0
0	0	0	0	0	0	0	0	0	0	0	0	0	0	0	0	0	0	0	0	0	0	0	0	0	0	0	0	0	0	0
0	0	0	0	0	0	0	0	0	0	0	0	0	0	0	0	0	0	0	0	0	0	0	0	0	0	0	0	0	0	0
0	0	0	0	0	0	0	0	0	0	0	0	0	0	0	0	0	0	0	0	0	0	0	0	0	0	0	0	0	0	0
0	0	0	0	0	0	0	0	0	0	0	0	0	0	0	0	0	0	0	0	0	0	0	0	0	0	0	0	0	0	0
0	0	0	0	0	0	0	0	0	0	0	0	0	0	0	0	0	0	0	0	0	0	0	0	0	0	0	0	0	0	0
0	0	0	0	0	0	0	0	0	0	0	0	0	0	0	0	0	0	0	0	0	0	0	0	0	0	0	0	0	0	0
0	0	0	0	0	0	0	0	0	0	0	0	0	0	0	0	0	0	0	0	0	0	0	0	0	0	0	0	0	0	0
0	0	0	0	0	0	0	0	0	0	0	0	0	0	0	0	0	0	0	0	0	0	0	0	0	0	0	0	0	0	0
0	0	0	0	0	0	0	0	0	0	0	0	0	0	0	0	0	0	0	0	0	0	0	0	0	0	0	0	0	0	0
0	0	0	0	0	0	0	0	0	0	0	0	0	0	0	0	0	0	0	0	0	0	0	0	0	0	0	0	0	0	0
0	0	0	0	0	0	0	0	0	0	0	0	0	0	0	0	0	0	0	0	0	0	0	0	0	0	0	0	0	0	0
0	0	0	0	0	0	0	0	0	0	0	0	0	0	0	0	0	0	0	0	0	0	0	0	0	0	0	0	0	0	0
0	0	0	0	0	0	0	0	0	0	0	0	0	0	0	0	0	0	0	0	0	0	0	0	0	0	0	0	0	0	0
0	0	0	0	0	0	0	0	0	0	0	0	0	0	0	0	0	0	0	0	0	0	0	0	0	0	0	0	0	0	0
0	0	0	0	0	0	0	0	0	0	0	0	0	0	0	0	0	0	0	0	0	0	0	0	0	0	0	0	0	0	0
0	0	0	0	0	0	0	0	0	0	0	0	0	0	0	0	0	0	0	0	0	0	0	0	0	0	0	0	0	0	0
0	0	0	0	0	0	0	0	0	0	0	0	0	0	0	0	0	0	0	0	0	0	0	0	0	0	0	0	0	0	0
0	0	0	0	0	0	0	0	0	0	0	0	0	0	0	0	0	0	0	0	0	0	0	0	0	0	0	0	0	0	0
0	0	0	0	0	0	0	0	0	0	0	0	0	0	0	0	0	0	0	0	0	0	0	0	0	0	0	0	0	0	0
0	0	0	0	0	0	0	0	0	0	0	0	0	0	0	0	0	0	0	0	0	0	0	0	0	0	0	0	0	0	0
0	0	0	0	0	0	0	0	0	0	0	0	0	0	0	0	0	0	0	0	0	0	0	0	0	0	0	0	0	0	0
0	0	0	0	0	0	0	0	0	0	0	0	0	0	0	0	0	0	0	0	0	0	0	0	0	0	0	0	0	0	0
0	0	0	0	0	0	0	0	0	0	0	0	0	0	0	0	0	0	0	0	0	0	0	0	0	0	0	0	0	0	0
0	0	0	0	0	0	0	0	0	0	0	0	0	0	0	0	0	0	0	0	0	0	0	0	0	0	0	0	0	0	0
0	0	0	0	0	0	0	0	0	0	0	0	0	0	0	0	0	0	0	0	0	0	0	0	0	0	0	0	0	0	0
0	0	0	0	0	0	0	0	0	0	0	0	0	0	0	0	0	0	0	0	0	0	0	0	0	0	0	0	0	0	0
0	0	0	0	0	0	0	0	0	0	0	0	0	0	0	0	0	0	0	0	0	0	0	0	0	0	0	0	0	0	0
0	0	0	0	0	0	0	0	0	0	0	0	0	0	0	0	0	0	0	0	0	0	0	0	0	0	0	0	0	0	0
0	0	0	0	0	0	0	0	0	0	0	0	0	0	0	0	0	0	0	0	0	0	0	0	0	0	0	0	0	0	0
0	0	0	0	0	0	0	0	0	0	0	0	0	0	0	0	0	0	0	0	0	0	0	0	0	0	0	0	0	0	0
0	0	0	0	0	0	0	0	0	0	0	0	0	0	0	0	0	0	0	0	0	0	0	0	0	0	0	0	0	0	0
0	0	0	0	0	0	0	0	0	0	0	0	0	0	0	0	0	0	0	0	0	0	0	0	0	0	0	0	0	0	0
0	0	0	0	0	0	0	0	0	0	0	0	0	0	0	0	0	0	0	0	0	0	0	0	0	0	0	0	0	0	0
0	0	0	0	0	0	0	0	0	0	0	0	0	0	0	0	0	0	0	0	0	0	0	0	0	0	0	0	0	0	0
0	0	0	0	0	0	0	0	0	0	0	0	0	0	0	0	0	0	0	0	0	0	0	0	0	0	0	0	0	0	0
0	0	0	0	0	0	0	0	0	0	0	0	0	0	0	0	0	0	0	0	0	0	0	0	0	0	0	0	0	0	0
0	0	0	0	0	0	0	0	0	0	0	0	0	0	0	0	0	0	0	0	0	0	0	0	0	0	0	0	0	0	0
0	0	0	0	0	0	0	0	0	0	0	0	0	0	0	0	0	0	0	0	0	0	0	0	0	0	0	0	0	0	0
0	0	0	0	0	0	0	0	0	0	0	0	0	0	0	0	0	0	0	0	0	0	0	0	0	0	0	0	0	0	0
0	0	0	0	0	0	0	0	0	0	0	0	0	0	0	0	0	0	0	0	0	0	0	0	0	0	0	0	0	0	0
0	0	0	0	0	0	0	0	0	0	0	0	0	0	0	0	0	0	0	0	0	0	0	0	0	0	0	0	0	0	0
0	0	0	0	0	0	0	0	0	0	0	0	0	0	0	0	0	0	0	0	0	0	0	0	0	0	0	0	0	0	0
0	0	0	0	0	0	0	0	0	0	0	0	0	0	0	0	0	0	0	0	0	0	0	0	0	0	0	0	0	0	0
0	0	0	0	0	0	0	0	0	0	0	0	0	0	0	0	0	0	0	0	0	0	0	0	0	0	0	0	0	0	0
0	0	0	0	0	0	0	0	0	0	0	0	0	0	0	0	0	0	0	0	0	0	0	0	0	0	0	0	0	0	0
0	0	0	0	0	0	0	0	0	0	0	0	0	0	0	0	0	0	0	0	0	0	0	0	0	0	0	0	0	0	0
0	0	0	0	0	0	0	0	0	0	0	0	0	0	0	0	0	0	0	0	0	0	0	0	0	0	0	0	0	0	0
0	0	0	0	0	0	0	0	0	0	0	0	0	0	0	0	0	0	0	0	0	0	0	0	0	0	0	0	0	0	0
0	0	0	0	0	0	0	0	0	0	0	0	0	0	0	0	0	0	0	0	0	0	0	0	0	0	0	0	0	0	0
0	0	0	0	0	0	0	0	0	0	0	0	0	0	0	0	0	0	0	0	0	0	0	0	0	0	0	0	0	0	0
0	0	0	0	0	0	0	0	0	0	0	0	0	0	0	0	0	0	0	0	0	0	0	0	0	0	0	0	0	0	0
0	0	0	0	0	0	0	0	0	0	0	0	0	0	0	0	0	0	0	0	0	0	0	0	0	0	0	0	0	0	0
0	0	0	0	0	0	0	0	0	0	0	0	0	0	0	0	0	0	0	0	0	0	0	0	0	0	0	0	0	0	0
0	0	0	0	0	0	0	0	0	0	0	0	0	0	0	0	0	0	0	0	0	0	0	0	0	0	0	0	0	0	0
0	0	0	0	0	0	0	0	0	0	0	0	0	0	0	0	0	0	0	0	0	0	0	0	0	0	0	0	0	0	0
0	0	0	0	0	0	0	0	0	0	0	0	0	0	0	0	0	0	0	0	0	0	0	0	0	0	0	0	0	0	0
0	0	0	0	0	0	0	0	0	0	0	0	0	0	0	0	0	0	0	0	0	0	0	0	0	0	0	0	0	0	0
0	0	0	0	0	0	0	0	0	0	0	0	0	0	0	0	0	0	0	0	0	0	0	0	0	0	0	0	0	0	0
0	0	0	0	0	0	0	0	0	0	0	0	0	0	0	0	0	0	0	0	0	0	0	0	0	0	0	0	0	0	0
0	0	0	0	0	0	0	0	0	0	0	0	0	0	0	0	0	0	0	0	0	0	0	0	0	0	0	0	0	0	0
0	0	0	0	0	0	0	0	0	0	0	0	0	0	0	0	0	0	0	0	0	0	0	0	0	0	0	0	0	0	0
0	0	0	0	0	0	0	0	0	0	0	0	0	0	0	0	0	0	0	0	0	0	0	0	0	0	0	0	0	0	0
0	0	0	0	0	0	0	0	0	0	0	0	0	0	0	0	0	0	0	0	0	0	0	0	0	0	0	0	0	0	0
0	0	0	0	0	0	0	0	0	0	0	0	0	0	0	0	0	0	0	0	0	0	0	0	0	0	0	0	0	0	0
0	0	0	0	0	0	0	0	0	0	0	0	0	0	0	0	0	0	0	0	0	0	0	0	0	0	0	0	0	0	0
0	0	0	0	0	0	0	0	0	0	0	0	0	0	0	0	0	0	0	0	0	0	0	0	0	0	0	0	0	0	0
0	0	0	0	0	0	0	0	0	0	0	0	0	0	0	0	0	0	0	0	0	0	0	0	0	0	0	0	0	0	0
0	0	0	0	0	0	0	0	0	0	0	0	0	0	0	0	0	0	0	0	0	0	0	0	0	0	0	0	0	0	0
0	0	0	0	0	0	0	0	0	0	0	0	0	0	0	0	0	0	0	0	0	0	0	0	0	0	0	0	0	0	0
0	0	0	0	0	0	0	0	0	0	0	0	0	0	0	0	0	0	0	0	0	0	0	0	0	0	0	0	0	0	0
0	0	0	0	0	0	0	0	0	0	0	0	0	0	0	0	0	0	0	0	0	0	0	0	0	0	0	0	0	0	0
0	0	0	0	0	0	0	0	0	0	0	0	0	0	0	0	0	0	0	0	0	0	0	0	0	0	0	0	0	0	0
0	0	0	0	0	0	0	0	0	0	0	0	0	0	0	0	0	0	0	0	0	0	0	0	0	0	0	0	0	0	0
0	0	0	0	0	0	0	0	0	0	0	0	0	0	0	0	0	0	0	0	0	0	0	0	0	0	0	0	0	0	0
0	0	0	0	0	0	0	0	0	0	0	0	0	0	0	0	0	0	0	0	0	0	0	0	0	0	0	0	0	0	0
0	0	0	0	0	0	0	0	0	0	0	0	0	0	0	0	0	0	0	0	0	0	0	0	0	0	0	0	0	0	0
0	0	0	0	0	0	0	0	0	0	0	0	0	0	0	0	0	0	0	0	0	0	0	0	0	0	0	0	0	0	0
0	0	0	0	0	0	0	0	0	0	0	0	0	0	0	0	0	0	0	0	0	0	0	0	0	0	0	0	0	0	0
0	0	0	0	0	0	0	0	0	0	0	0	0	0	0	0	0	0	0	0	0	0	0	0	0	0	0	0	0	0	0
0	0	0	0	0	0	0	0	0	0	0	0	0	0	0	0	0	0	0	0	0	0	0	0	0	0	0	0	0	0	0
0	0	0	0	0	0	0	0	0	0	0	0	0	0	0	0	0	0	0	0	0	0	0	0	0	0	0	0	0	0	0
0	0	0	0	0	0	0	0	0	0	0	0	0	0	0	0	0	0	0	0	0	0	0	0	0	0	0	0	0	0	0
0	0	0	0	0	0	0	0	0	0	0	0	0	0	0	0	0	0	0	0	0	0	0	0	0	0	0	0	0	0	0
0	0	0	0	0	0	0	0	0	0	0	0	0	0	0	0	0	0	0	0	0	0	0	0	0	0	0	0	0	0	0
0	0	0	0	0	0	0	0	0	0	0	0	0	0	0	0	0	0	0	0	0	0	0	0	0	0	0	0	0	0	0
0	0	0	0	0	0	0	0	0	0	0	0	0	0	0	0	0	0	0	0	0	0	0	0	0	0	0	0	0	0	0
0	0	0	0	0	0	0	0	0	0	0	0	0	0	0	0	0	0	0	0	0	0	0	0	0	0	0	0	0	0	0
0	0	0	0	0	0	0	0	0	0	0	0	0	0	0	0	0	0	0	0	0	0	0	0	0	0	0	0	0	0	0
0	0	0	0	0	0	0	0	0	0	0	0	0	0	0	0	0	0	0	0	0	0	0	0	0	0	0	0	0	0	0
0	0	0	0	0	0	0	0	0	0	0	0	0	0	0	0	0	0	0	0	0	0	0	0	0	0	0	0	0	0	0
0	0	0	0	0	0	0	0	0	0	0	0	0	0	0	0	0	0	0	0	0	0	0	0	0	0	0	0	0	0	0
0	0	0	0	0	0	0	0	0	0	0	0	0	0	0	0	0	0	0	0	0	0	0	0	0	0	0	0	0	0	0
0	0	0	0	0	0	0	0	0	0	0	0	0	0	0	0	0	0	0	0	0	0	0	0	0	0	0	0	0	0	0
0	0	0	0	0	0	0	0	0	0	0	0	0	0	0	0	0	0	0	0	0	0	0	0	0	0	0	0	0	0	0
0	0	0	0	0	0	0	0	0	0	0	0	0	0	0	0	0	0	0	0	0	0	0	0	0	0	0	0	0	0	0
0	0	0	0	0	0	0	0	0	0	0	0	0	0	0	0	0	0	0	0	0	0	0	0	0	0	0	0	0	0	0
0	0	0	0	0	0	0	0	0	0	0	0	0	0	0	0	0	0	0	0	0	0	0	0	0	0	0	0	0	0	0
0	0	0	0	0	0	0	0	0	0	0	0	0	0	0	0	0	0	0	0	0	0	0	0	0	0	0	0	0	0	0
0	0	0	0	0	0	0	0	0	0	0	0	0	0	0	0	0	0	0	0	0	0	0	0	0	0	0	0	0	0	0
0	0	0	0	0	0	0	0	0	0	0	0	0	0	0	0	0	0	0	0	0	0	0	0	0	0	0	0	0	0	0
0	0	0	0	0	0	0	0	0	0	0	0	0	0	0	0	0	0	0	0	0	0	0	0	0	0	0	0	0	0	0
0	0	0	0	0	0	0	0	0	0	0	0	0	0	0	0	0	0	0	0	0	0	0	0	0	0	0	0	0	0	0
0	0	0	0	0	0	0	0	0	0	0	0	0	0	0	0	0	0	0	0	0	0	0	0	0	0	0	0	0	0	0
0	0	0	0	0	0	0	0	0	0	0	0	0	0	0	0	0	0	0	0	0	0	0	0	0	0	0	0	0	0	0
0	0	0	0	0	0	0	0	0	0	0	0	0	0	0	0	0	0	0	0	0	0	0	0	0	0	0	0	0	0	0
0	0	0	0	0	0	0	0	0	0	0	0	0	0	0	0	0	0	0	0	0	0	0	0	0	0	0	0	0	0	0
0	0	0	0	0	0	0	0	0	0	0	0	0	0	0	0	0	0	0	0	0	0	0	0	0	0	0	0	0	0	0
0	0	0	0	0	0	0	0	0	0	0	0	0	0	0	0	0	0	0	0	0	0	0	0	0	0	0	0	0	0	0
0	0	0	0	0	0	0	0	0	0	0	0	0	0	0	0	0	0	0	0	0	0	0	0	0	0	0	0	0	0	0
0	0	0	0	0	0	0	0	0	0	0	0	0	0	0	0	0	0	0	0	0	0	0	0	0	0	0	0	0	0	0
0	0	0	0	0	0	0	0	0	0	0	0	0	0	0	0	0	0	0	0	0	0	0	0	0	0	0	0	0	0	0
0	0	0	0	0	0	0	0	0	0	0	0	0	0	0	0	0	0	0	0	0	0	0	0	0	0	0	0	0	0	0
0	0	0	0	0	0	0	0	0	0	0	0	0	0	0	0	0	0	0	0	0	0	0	0	0	0	0	0	0	0	0
0	0	0	0	0	0	0	0	0	0	0	0	0	0	0	0	0	0	0	0	0	0	0	0	0	0	0	0	0	0	0
0	0	0	0	0	0	0	0	0	0	0	0	0	0	0	0	0	0	0	0	0	0	0	0	0	0	0	0	0	0	0
0	0	0	0	0	0	0	0	0	0	0	0	0	0	0	0	0	0	0	0	0	0	0	0	0	0	0	0	0	0	0
0	0	0	0	0	0	0	0	0	0	0	0	0	0	0	0	0	0	0	0	0	0	0	0	0	0	0	0	0	0	0
0	0	0	0	0	0	0	0	0	0	0	0	0	0	0	0	0	0	0	0	0	0	0	0	0	0	0	0	0	0	0
0	0	0	0	0	0	0	0	0	0	0	0	0	0	0	0	0	0	0	0	0	0	0	0	0	0	0	0	0	0	0
0	0	0	0	0	0	0	0	0	0	0	0	0	0	0	0	0	0	0	0	0	0	0	0	0	0	0	0	0	0	0
0	0	0	0	0	0	0	0	0	0	0	0	0	0	0	0	0	0	0	0	0	0	0	0	0	0	0	0	0	0	0
0	0	0	0	0	0	0	0	0	0	0	0	0	0	0	0	0	0	0	0	0	0	0	0	0	0	0	0	0	0	0
0	0	0	0	0	0	0	0	0	0	0	0	0	0	0	0	0	0	0	0	0	0	0	0	0	0	0	0	0	0	0
0	0	0	0	0	0	0	0	0	0	0	0	0	0	0	0	0	0	0	0	0	0	0	0	0	0	0	0	0	0	0
0	0	0	0	0	0	0	0	0	0	0	0	0	0	0	0	0	0	0	0	0	0	0	0	0	0	0	0	0	0	0
0	0	0	0	0	0	0	0	0	0	0	0	0	0	0	0	0	0	0	0	0	0	0	0	0	0	0	0	0	0	0
0	0	0	0	0	0	0	0	0	0	0	0	0	0	0	0	0	0	0	0	0	0	0	0	0	0	0	0	0	0	0
0	0	0	0	0	0	0	0	0	0	0	0	0	0	0	0	0	0	0	0	0	0	0	0	0	0	0	0	0	0	0
0	0	0	0	0	0	0	0	0	0	0	0	0	0	0	0	0	0	0	0	0	0	0	0	0	0	0	0	0	0	0
0	0	0	0	0	0	0	0	0	0	0	0	0	0	0	0	0	0	0	0	0	0	0	0	0	0	0	0	0	0	0
0	0	0	0	0	0	0	0	0	0	0	0	0	0	0	0	0	0	0	0	0	0	0	0	0	0	0	0	0	0	0
0	0	0	0	0	0	0	0	0	0	0	0	0	0	0	0	0	0	0	0	0	0	0	0	0	0	0	0	0	0	0
0	0	0	0	0	0	0	0	0	0	0	0	0	0	0	0	0	0	0	0	0	0	0	0	0	0	0	0	0	0	0
0	0	0	0	0	0	0	0	0	0	0	0	0	0	0	0	0	0	0	0	0	0	0	0	0	0	0	0	0	0	0
0	0	0	0	0	0	0	0	0	0	0	0	0	0	0	0	0	0	0	0	0	0	0	0	0	0	0	0	0	0	0
0	0	0	0	0	0	0	0	0	0	0	0	0	0	0	0	0	0	0	0	0	0	0	0	0	0	0	0	0	0	0
0	0	0	0	0	0	0	0	0	0	0	0	0	0	0	0	0	0	0	0	0	0	0	0	0	0	0	0	0	0	0
0	0	0	0	0	0	0	0	0	0	0	0	0	0	0	0	0	0	0	0	0	0	0	0	0	0	0	0	0	0	0
0	0	0	0	0	0	0	0	0	0	0	0	0	0	0	0	0	0	0	0	0	0	0	0	0	0	0	0	0	0	0
0	0	0	0	0	0	0	0	0	0	0	0	0	0	0	0	0	0	0	0	0	0	0	0	0	0	0	0	0	0	0
0	0	0	0	0	0	0	0	0	0	0	0	0	0	0	0	0	0	0	0	0	0	0	0	0	0	0	0	0	0	0
0	0	0	0	0	0	0	0	0	0	0	0	0	0	0	0	0	0	0	0	0	0	0	0	0	0	0	0	0	0	0
0	0	0	0	0	0	0	0	0	0	0	0	0	0	0	0	0	0	0	0	0	0	0	0	0	0	0	0	0	0	0
0	0	0	0	0	0	0	0	0	0	0	0	0	0	0	0	0	0	0	0	0	0	0	0	0	0	0	0	0	0	0
0	0	0	0	0	0	0	0	0	0	0	0	0	0	0	0	0	0	0	0	0	0	0	0	0	0	0	0	0	0	0
0	0	0	0	0	0	0	0	0	0	0	0	0	0	0	0	0	0	0	0	0	0	0	0	0	0	0	0	0	0	0
0	0	0	0	0	0	0	0	0	0	0	0	0	0	0	0	0	0	0	0	0	0	0	0	0	0	0	0	0	0	0
0	0	0	0	0	0	0	0	0	0	0	0	0	0	0	0	0	0	0	0	0	0	0	0	0	0	0	0	0	0	0
0	0	0	0	0	0	0	0	0	0	0	0	0	0	0	0	0	0	0	0	0	0	0	0	0	0	0	0	0	0	0
0	0	0	0	0	0	0	0	0	0	0	0	0	0	0	0	0	0	0	0	0	0	0	0	0	0	0	0	0	0	0
0	0	0	0	0	0	0	0	0	0	0	0	0	0	0	0	0	0	0	0	0	0	0	0	0	0	0	0	0	0	0
0	0	0	0	0	0	0	0	0	0	0	0	0	0	0	0	0	0	0	0	0	0	0	0	0	0	0	0	0	0	0
0	0	0	0	0	0	0	0	0	0	0	0	0	0	0	0	0	0	0	0	0	0	0	0	0	0	0	0	0	0	0
0	0	0	0	0	0	0	0	0	0	0	0	0	0	0	0	0	0	0	0	0	0	0	0	0	0	0	0	0	0	0
0	0	0	0	0	0	0	0	0	0	0	0	0	0	0	0	0	0	0	0	0	0	0	0	0	0	0	0	0	0	0
0	0	0	0	0	0	0	0	0	0	0	0	0	0	0	0	0	0	0	0	0	0	0	0	0	0	0	0	0	0	0
0	0	0	0	0	0	0	0	0	0	0	0	0	0	0	0	0	0	0	0	0	0	0	0	0	0	0	0	0	0	0
0	0	0	0	0	0	0	0	0	0	0	0	0	0	0	0	0	0	0	0	0	0	0	0	0	0	0	0	0	0	0
0	0	0	0	0	0	0	0	0	0	0	0	0	0	0	0	0	0	0	0	0	0	0	0	0	0	0	0	0	0	0
0	0	0	0	0	0	0	0	0	0	0	0	0	0	0	0	0	0	0	0	0	0	0	0	0	0	0	0	0	0	0
0	0	0	0	0	0	0	0	0	0	0	0	0	0	0	0	0	0	0	0	0	0	0	0	0	0	0	0	0	0	0
0	0	0	0	0	0	0	0	0	0	0	0	0	0	0	0	0	0	0	0	0	0	0	0	0	0	0	0	0	0	0
0	0	0	0	0	0	0	0	0	0	0	0	0	0	0	0	0	0	0	0	0	0	0	0	0	0	0	0	0	0	0
0	0	0	0	0	0	0	0	0	0	0	0	0	0	0	0	0	0	0	0	0	0	0	0	0	0	0	0	0	0	0
0	0	0	0	0	0	0	0	0	0	0	0	0	0	0	0	0	0	0	0	0	0	0	0	0	0	0	0	0	0	0
0	0	0	0	0	0	0	0	0	0	0	0	0	0	0	0	0	0	0	0	0	0	0	0	0	0	0	0	0	0	0
0	0	0	0	0	0	0	0	0	0	0	0	0	0	0	0	0	0	0	0	0	0	0	0	0	0	0	0	0	0	0
0	0	0	0	0	0	0	0	0	0	0	0	0	0	0	0	0	0	0	0	0	0	0	0	0	0	0	0	0	0	0
0	0	0	0	0	0	0	0	0	0	0	0	0	0	0	0	0	0	0	0	0	0	0	0	0	0	0	0	0	0	0
0	0	0	0	0	0	0	0	0	0	0	0	0	0	0	0	0	0	0	0	0	0	0	0	0	0	0	0	0	0	0
0	0	0	0	0	0	0	0	0	0	0	0	0	0	0	0	0	0	0	0	0	0	0	0	0	0	0	0	0	0	0
0	0	0	0	0	0	0	0	0	0	0	0	0	0	0	0	0	0	0	0	0	0	0	0	0	0	0	0	0	0	0
0	0	0	0	0	0	0	0	0	0	0	0	0	0	0	0	0	0	0	0	0	0	0	0	0	0	0	0	0	0	0
0	0	0	0	0	0	0	0	0	0	0	0	0	0	0	0	0	0	0	0	0	0	0	0	0	0	0	0	0	0	0
0	0	0	0	0	0	0	0	0	0	0	0	0	0	0	0	0	0	0	0	0	0	0	0	0	0	0	0	0	0	0
0	0	0	0	0	0	0	0	0	0	0	0	0	0	0	0	0	0	0	0	0	0	0	0	0	0	0	0	0	0	0
0	0	0	0	0	0	0	0	0	0	0	0	0	0	0	0	0	0	0	0	0	0	0	0	0	0	0	0	0	0	0
0	0	0	0	0	0	0	0	0	0	0	0	0	0	0	0	0	0	0	0	0	0	0	0	0	0	0	0	0	0	0
0	0	0	0	0	0	0	0	0	0	0	0	0	0	0	0	0	0	0	0	0	0	0	0	0	0	0	0	0	0	0
0	0	0	0	0	0	0	0	0	0	0	0	0	0	0	0	0	0	0	0	0	0	0	0	0	0	0	0	0	0	0
0	0	0	0	0	0	0	0	0	0	0	0	0	0	0	0	0	0	0	0	0	0	0	0	0	0	0	0	0	0	0
0	0	0	0	0	0	0	0	0	0	0	0	0	0	0	0	0	0	0	0	0	0	0	0	0	0	0	0	0	0	0
0	0	0	0	0	0	0	0	0	0	0	0	0	0	0	0	0	0	0	0	0	0	0	0	0	0	0	0	0	0	0
0	0	0	0	0	0	0	0	0	0	0	0	0	0	0	0	0	0	0	0	0	0	0	0	0	0	0	0	0	0	0
0	0	0	0	0	0	0	0	0	0	0	0	0	0	0	0	0	0	0	0	0	0	0	0	0	0	0	0	0	0	0
0	0	0	0	0	0	0	0	0	0	0	0	0	0	0	0	0	0	0	0	0	0	0	0	0	0	0	0	0	0	0
0	0	0	0	0	0	0	0	0	0	0	0	0	0	0	0	0	0	0	0	0	0	0	0	0	0	0	0	0	0	0
0	0	0	0	0	0	0	0	0	0	0	0	0	0	0	0	0	0	0	0	0	0	0	0	0	0	0	0	0	0	0
0	0	0	0	0	0	0	0	0	0	0	0	0	0	0	0	0	0	0	0	0	0	0	0	0	0	0	0	0	0	0
0	0	0	0	0	0	0	0	0	0	0	0	0	0	0	0	0	0	0	0	0	0	0	0	0	0	0	0	0	0	0
0	0	0	0	0	0	0	0	0	0	0	0	0	0	0	0	0	0	0	0	0	0	0	0	0	0	0	0	0	0	0
0	0	0	0	0	0	0	0	0	0	0	0	0	0	0	0	0	0	0	0	0	0	0	0	0	0	0	0	0	0	0
0	0	0	0	0	0	0	0	0	0	0	0	0	0	0	0	0	0	0	0	0	0	0	0	0	0	0	0	0	0	0
0	0	0	0	0	0	0	0	0	0	0	0	0	0	0	0	0	0	0	0	0	0	0	0	0	0	0	0	0	0	0
0	0	0	0	0	0	0	0	0	0	0	0	0	0	0	0	0	0	0	0	0	0	0	0	0	0	0	0	0	0	0
0	0	0	0	0	0	0	0	0	0	0	0	0	0	0	0	0	0	0	0	0	0	0	0	0	0	0	0	0	0	0
0	0	0	0	0	0	0	0	0	0	0	0	0	0	0	0	0	0	0	0	0	0	0	0	0	0	0	0	0	0	0
0	0	0	0	0	0	0	0	0	0	0	0	0	0	0	0	0	0	0	0	0	0	0	0	0	0	0	0	0	0	0
0	0	0	0	0	0	0	0	0	0	0	0	0	0	0	0	0	0	0	0	0	0	0	0	0	0	0	0	0	0	0
0	0	0	0	0	0	0	0	0	0	0	0	0	0	0	0	0	0	0	0	0	0	0	0	0	0	0	0	0	0	0
0	0	0	0	0	0	0	0	0	0	0	0	0	0	0	0	0	0	0	0	0	0	0	0	0	0	0	0	0	0	0
0	0	0	0	0	0	0	0	0	0	0	0	0	0	0	0	0	0	0	0	0	0	0	0	0	0	0	0	0	0	0
0	0	0	0	0	0	0	0	0	0	0	0	0	0	0	0	0	0	0	0	0	0	0	0	0	0	0	0	0	0	0
0	0	0	0	0	0	0	0	0	0	0	0	0	0	0	0	0	0	0	0	0	0	0	0	0	0	0	0	0	0	0
0	0	0	0	0	0	0	0	0	0	0	0	0	0	0	0	0	0	0	0	0	0	0	0	0	0	0	0	0	0	0
0	0	0	0	0	0	0	0	0	0	0	0	0	0	0	0	0	0	0	0	0	0	0	0	0	0	0	0	0	0	0
0	0	0	0	0	0	0	0	0	0	0	0	0	0	0	0	0	0	0	0	0	0	0	0	0	0	0	0	0	0	0
0	0	0	0	0	0	0	0	0	0	0	0	0	0	0	0	0	0	0	0	0	0	0	0	0	0	0	0	0	0	0
0	0	0	0	0	0	0	0	0	0	0	0	0	0	0	0	0	0	0	0	0	0	0	0	0	0	0	0	0	0	0
0	0	0	0	0	0	0	0	0	0	0	0	0	0	0	0	0	0	0	0	0	0	0	0	0	0	0	0	0	0	0
0	0	0	0	0	0	0	0	0	0	0	0	0	0	0	0	0	0	0	0	0	0	0	0	0	0	0	0	0	0	0
0	0	0	0	0	0	0	0	0	0	0	0	0	0	0	0	0	0	0	0	0	0	0	0	0	0	0	0	0	0	0
0	0	0	0	0	0	0	0	0	0	0	0	0	0	0	0	0	0	0	0	0	0	0	0	0	0	0	0	0	0	0
0	0	0	0	0	0	0	0	0	0	0	0	0	0	0	0	0	0	0	0	0	0	0	0	0	0	0	0	0	0	0
0	0	0	0	0	0	0	0	0	0	0	0	0	0	0	0	0	0	0	0	0	0	0	0	0	0	0	0	0	0	0
0	0	0	0	0	0	0	0	0	0	0	0	0	0	0	0	0	0	0	0	0	0	0	0	0	0	0	0	0	0	0
0	0	0	0	0	0	0	0	0	0	0	0	0	0	0	0	0	0	0	0	0	0	0	0	0	0	0	0	0	0	0
0	0	0	0	0	0	0	0	0	0	0	0	0	0	0	0	0	0	0	0	0	0	0	0	0	0	0	0	0	0	0
0	0	0	0	0	0	0	0	0	0	0	0	0	0	0	0	0	0	0	0	0	0	0	0	0	0	0	0	0	0	0
0	0	0	0	0	0	0	0	0	0	0	0	0	0	0	0	0	0	0	0	0	0	0	0	0	0	0	0	0	0	0
0	0	0	0	0	0	0	0	0	0	0	0	0	0	0	0	0	0	0	0	0	0	0	0	0	0	0	0	0	0	0
0	0	0	0	0	0	0	0	0	0	0	0	0	0	0	0	0	0	0	0	0	0	0	0	0	0	0	0	0	0	0
0	0	0	0	0	0	0	0	0	0	0	0	0	0	0	0	0	0	0	0	0	0	0	0	0	0	0	0	0	0	0
0	0	0	0	0	0	0	0	0	0	0	0	0	0	0	0	0	0	0	0	0	0	0	0	0	0	0	0	0	0	0
0	0	0	0	0	0	0	0	0	0	0	0	0	0	0	0	0	0	0	0	0	0	0	0	0	0	0	0	0	0	0
0	0	0	0	0	0	0	0	0	0	0	0	0	0	0	0	0	0	0	0	0	0	0	0	0	0	0	0	0	0	0
0	0	0	0	0	0	0	0	0	0	0	0	0	0	0	0	0	0	0	0	0	0	0	0	0	0	0	0	0	0	0
0	0	0	0	0	0	0	0	0	0	0	0	0	0	0	0	0	0	0	0	0	0	0	0	0	0	0	0	0	0	0
0	0	0	0	0	0	0	0	0	0	0	0	0	0	0	0	0	0	0	0	0	0	0	0	0	0	0	0	0	0	0
0	0	0	0	0	0	0	0	0	0	0	0	0	0	0	0	0	0	0	0	0	0	0	0	0	0	0	0	0	0	0
0	0	0	0	0	0	0	0	0	0	0	0	0	0	0	0	0	0	0	0	0	0	0	0	0	0	0	0	0	0	0
0	0	0	0	0	0	0	0	0	0	0	0	0	0	0	0	0	0	0	0	0	0	0	0	0	0	0	0	0	0	0
0	0	0	0	0	0	0	0	0	0	0	0	0	0	0	0	0	0	0	0	0	0	0	0	0	0	0	0	0	0	0
0	0	0	0	0	0	0	0	0	0	0	0	0	0	0	0	0	0	0	0	0	0	0	0	0	0	0	0	0	0	0
0	0	0	0	0	0	0	0	0	0	0	0	0	0	0	0	0	0	0	0	0	0	0	0	0	0	0	0	0	0	0
0	0	0	0	0	0	0	0	0	0	0	0	0	0	0	0	0	0	0	0	0	0	0	0	0	0	0	0	0	0	0
0	0	0	0	0	0	0	0	0	0	0	0	0	0	0	0	0	0	0	0	0	0	0	0	0	0	0	0	0	0	0
0	0	0	0	0	0	0	0	0	0	0	0	0	0	0	0	0	0	0	0	0	0	0	0	0	0	0	0	0	0	0
0	0	0	0	0	0	0	0	0	0	0	0	0	0	0	0	0	0	0	0	0	0	0	0	0	0	0	0	0	0	0
0	0	0	0	0	0	0	0	0	0	0	0	0	0	0	0	0	0	0	0	0	0	0	0	0	0	0	0	0	0	0
0	0	0	0	0	0	0	0	0	0	0	0	0	0	0	0	0	0	0	0	0	0	0	0	0	0	0	0	0	0	0
0	0	0	0	0	0	0	0	0	0	0	0	0	0	0	0	0	0	0	0	0	0	0	0	0	0	0	0	0	0	0
0	0	0	0	0	0	0	0	0	0	0	0	0	0	0	0	0	0	0	0	0	0	0	0	0	0	0	0	0	0	0
0	0	0	0	0	0	0	0	0	0	0	0	0	0	0	0	0	0	0	0	0	0	0	0	0	0	0	0	0	0	0
0	0	0	0	0	0	0	0	0	0	0	0	0	0	0	0	0	0	0	0	0	0	0	0	0	0	0	0	0	0	0
0	0	0	0	0	0	0	0	0	0	0	0	0	0	0	0	0	0	0	0	0	0	0	0	0	0	0	0	0	0	0
0	0	0	0	0	0	0	0	0	0	0	0	0	0	0	0	0	0	0	0	0	0	0	0	0	0	0	0	0	0	0
0	0	0	0	0	0	0	0	0	0	0	0	0	0	0	0	0	0	0	0	0	0	0	0	0	0	0	0	0	0	0
0	0	0	0	0	0	0	0	0	0	0	0	0	0	0	0	0	0	0	0	0	0	0	0	0	0	0	0	0	0	0
0	0	0	0	0	0	0	0	0	0	0	0	0	0	0	0	0	0	0	0	0	0	0	0	0	0	0	0	0	0	0
0	0	0	0	0	0	0	0	0	0	0	0	0	0	0	0	0	0	0	0	0	0	0	0	0	0	0	0	0	0	0
0	0	0	0	0	0	0	0	0	0	0	0	0	0	0	0	0	0	0	0	0	0	0	0	0	0	0	0	0	0	0
0	0	0	0	0	0	0	0	0	0	0	0	0	0	0	0	0	0	0	0	0	0	0	0	0	0	0	0	0	0	0
0	0	0	0	0	0	0	0	0	0	0	0	0	0	0	0	0	0	0	0	0	0	0	0	0	0	0	0	0	0	0
0	0	0	0	0	0	0	0	0	0	0	0	0	0	0	0	0	0	0	0	0	0	0	0	0	0	0	0	0	0	0
0	0	0	0	0	0	0	0	0	0	0	0	0	0	0	0	0	0	0	0	0	0	0	0	0	0	0	0	0	0	0
0	0	0	0	0	0	0	0	0	0	0	0	0	0	0	0	0	0	0	0	0	0	0	0	0	0	0	0	0	0	0
0	0	0	0	0	0	0	0	0	0	0	0	0	0	0	0	0	0	0	0	0	0	0	0	0	0	0	0	0	0	0
0	0	0	0	0	0	0	0	0	0	0	0	0	0	0	0	0	0	0	0	0	0	0	0	0	0	0	0	0	0	0
0	0	0	0	0	0	0	0	0	0	0	0	0	0	0	0	0	0	0	0	0	0	0	0	0	0	0	0	0	0	0
0	0	0	0	0	0	0	0	0	0	0	0	0	0	0	0	0	0	0	0	0	0	0	0	0	0	0	0	0	0	0
0	0	0	0	0	0	0	0	0	0	0	0	0	0	0	0	0	0	0	0	0	0	0	0	0	0	0	0	0	0	0
0	0	0	0	0	0	0	0	0	0	0	0	0	0	0	0	0	0	0	0	0	0	0	0	0	0	0	0	0	0	0
0	0	0	0	0	0	0	0	0	0	0	0	0	0	0	0	0	0	0	0	0	0	0	0	0	0	0	0	0	0	0
0	0	0	0	0	0	0	0	0	0	0	0	0	0	0	0	0	0	0	0	0	0	0	0	0	0	0	0	0	0	0
0	0	0	0	0	0	0	0	0	0	0	0	0	0	0	0	0	0	0	0	0	0	0	0	0	0	0	0	0	0	0
0	0	0	0	0	0	0	0	0	0	0	0	0	0	0	0	0	0	0	0	0	0	0	0	0	0	0	0	0	0	0
0	0	0	0	0	0	0	0	0	0	0	0	0	0	0	0	0	0	0	0	0	0	0	0	0	0	0	0	0	0	0
0	0	0	0	0	0	0	0	0	0	0	0	0	0	0	0	0	0	0	0	0	0	0	0	0	0	0	0	0	0	0
0	0	0	0	0	0	0	0	0	0	0	0	0	0	0	0	0	0	0	0	0	0	0	0	0	0	0	0	0	0	0
0	0	0	0	0	0	0	0	0	0	0	0	0	0	0	0	0	0	0	0	0	0	0	0	0	0	0	0	0	0	0
0	0	0	0	0	0	0	0	0	0	0	0	0	0	0	0	0	0	0	0	0	0	0	0	0	0	0	0	0	0	0
0	0	0	0	0	0	0	0	0	0	0	0	0	0	0	0	0	0	0	0	0	0	0	0	0	0	0	0	0	0	0
0	0	0	0	0	0	0	0	0	0	0	0	0	0	0	0	0	0	0	0	0	0	0	0	0	0	0	0	0	0	0
0	0	0	0	0	0	0	0	0	0	0	0	0	0	0	0	0	0	0	0	0	0	0	0	0	0	0	0	0	0	0
0	0	0	0	0	0	0	0	0	0	0	0	0	0	0	0	0	0	0	0	0	0	0	0	0	0	0	0	0	0	0
0	0	0	0	0	0	0	0	0	0	0	0	0	0	0	0	0	0	0	0	0	0	0	0	0	0	0	0	0	0	0
0	0	0	0	0	0	0	0	0	0	0	0	0	0	0	0	0	0	0	0	0	0	0	0	0	0	0	0	0	0	0
0	0	0	0	0	0	0	0	0	0	0	0	0	0	0	0	0	0	0	0	0	0	0	0	0	0	0	0	0	0	0
0	0	0	0	0	0	0	0	0	0	0	0	0	0	0	0	0	0	0	0	0	0	0	0	0	0	0	0	0	0	0
0	0	0	0	0	0	0	0	0	0	0	0	0	0	0	0	0	0	0	0	0	0	0	0	0	0	0	0	0	0	0
0	0	0	0	0	0	0	0	0	0	0	0	0	0	0	0	0	0	0	0	0	0	0	0	0	0	0	0	0	0	0
0	0	0	0	0	0	0	0	0	0	0	0	0	0	0	0	0	0	0	0	0	0	0	0	0	0	0	0	0	0	0
0	0	0	0	0	0	0	0	0	0	0	0	0	0	0	0	0	0	0	0	0	0	0	0	0	0	0	0	0	0	0
0	0	0	0	0	0	0	0	0	0	0	0	0	0	0	0	0	0	0	0	0	0	0	0	0	0	0	0	0	0	0
0	0	0	0	0	0	0	0	0	0	0	0	0	0	0	0	0	0	0	0	0	0	0	0	0	0	0	0	0	0	0
0	0	0	0	0	0	0	0	0	0	0	0	0	0	0	0	0	0	0	0	0	0	0	0	0	0	0	0	0	0	0
0	0	0	0	0	0	0	0	0	0	0	0	0	0	0	0	0	0	0	0	0	0	0	0	0	0	0	0	0	0	0
0	0	0	0	0	0	0	0	0	0	0	0	0	0	0	0	0	0	0	0	0	0	0	0	0	0	0	0	0	0	0
0	0	0	0	0	0	0	0	0	0	0	0	0	0	0	0	0	0	0	0	0	0	0	0	0	0	0	0	0	0	0
0	0	0	0	0	0	0	0	0	0	0	0	0	0	0	0	0	0	0	0	0	0	0	0	0	0	0	0	0	0	0
0	0	0	0	0	0	0	0	0	0	0	0	0	0	0	0	0	0	0	0	0	0	0	0	0	0	0	0	0	0	0
0	0	0	0	0	0	0	0	0	0	0	0	0	0	0	0	0	0	0	0	0	0	0	0	0	0	0	0	0	0	0
0	0	0	0	0	0	0	0	0	0	0	0	0	0	0	0	0	0	0	0	0	0	0	0	0	0	0	0	0	0	0
0	0	0	0	0	0	0	0	0	0	0	0	0	0	0	0	0	0	0	0	0	0	0	0	0	0	0	0	0	0	0
0	0	0	0	0	0	0	0	0	0	0	0	0	0	0	0	0	0	0	0	0	0	0	0	0	0	0	0	0	0	0
0	0	0	0	0	0	0	0	0	0	0	0	0	0	0	0	0	0	0	0	0	0	0	0	0	0	0	0	0	0	0
0	0	0	0	0	0	0	0	0	0	0	0	0	0	0	0	0	0	0	0	0	0	0	0	0	0	0	0	0	0	0
0	0	0	0	0	0	0	0	0	0	0	0	0	0	0	0	0	0	0	0	0	0	0	0	0	0	0	0	0	0	0
0	0	0	0	0	0	0	0	0	0	0	0	0	0	0	0	0	0	0	0	0	0	0	0	0	0	0	0	0	0	0
0	0	0	0	0	0	0	0	0	0	0	0	0	0	0	0	0	0	0	0	0	0	0	0	0	0	0	0	0	0	0
0	0	0	0	0	0	0	0	0	0	0	0	0	0	0	0	0	0	0	0	0	0	0	0	0	0	0	0	0	0	0
0	0	0	0	0	0	0	0	0	0	0	0	0	0	0	0	0	0	0	0	0	0	0	0	0	0	0	0	0	0	0
0	0	0	0	0	0	0	0	0	0	0	0	0	0	0	0	0	0	0	0	0	0	0	0	0	0	0	0	0	0	0
0	0	0	0	0	0	0	0	0	0	0	0	0	0	0	0	0	0	0	0	0	0	0	0	0	0	0	0	0	0	0
0	0	0	0	0	0	0	0	0	0	0	0	0	0	0	0	0	0	0	0	0	0	0	0	0	0	0	0	0	0	0
0	0	0	0	0	0	0	0	0	0	0	0	0	0	0	0	0	0	0	0	0	0	0	0	0	0	0	0	0	0	0
0	0	0	0	0	0	0	0	0	0	0	0	0	0	0	0	0	0	0	0	0	0	0	0	0	0	0	0	0	0	0
0	0	0	0	0	0	0	0	0	0	0	0	0	0	0	0	0	0	0	0	0	0	0	0	0	0	0	0	0	0	0
0	0	0	0	0	0	0	0	0	0	0	0	0	0	0	0	0	0	0	0	0	0	0	0	0	0	0	0	0	0	0
0	0	0	0	0	0	0	0	0	0	0	0	0	0	0	0	0	0	0	0	0	0	0	0	0	0	0	0	0	0	0
0	0	0	0	0	0	0	0	0	0	0	0	0	0	0	0	0	0	0	0	0	0	0	0	0	0	0	0	0	0	0
0	0	0	0	0	0	0	0	0	0	0	0	0	0	0	0	0	0	0	0	0	0	0	0	0	0	0	0	0	0	0
0	0	0	0	0	0	0	0	0	0	0	0	0	0	0	0	0	0	0	0	0	0	0	0	0	0	0	0	0	0	0
0	0	0	0	0	0	0	0	0	0	0	0	0	0	0	0	0	0	0	0	0	0	0	0	0	0	0	0	0	0	0
0	0	0	0	0	0	0	0	0	0	0	0	0	0	0	0	0	0	0	0	0	0	0	0	0	0	0	0	0	0	0
0	0	0	0	0	0	0	0	0	0	0	0	0	0	0	0	0	0	0	0	0	0	0	0	0	0	0	0	0	0	0
0	0	0	0	0	0	0	0	0	0	0	0	0	0	0	0	0	0	0	0	0	0	0	0	0	0	0	0	0	0	0
0	0	0	0	0	0	0	0	0	0	0	0	0	0	0	0	0	0	0	0	0	0	0	0	0	0	0	0	0	0	0
0	0	0	0	0	0	0	0	0	0	0	0	0	0	0	0	0	0	0	0	0	0	0	0	0	0	0	0	0	0	0
0	0	0	0	0	0	0	0	0	0	0	0	0	0	0	0	0	0	0	0	0	0	0	0	0	0	0	0	0	0	0
0	0	0	0	0	0	0	0	0	0	0	0	0	0	0	0	0	0	0	0	0	0	0	0	0	0	0	0	0	0	0
0	0	0	0	0	0	0	0	0	0	0	0	0	0	0	0	0	0	0	0	0	0	0	0	0	0	0	0	0	0	0
0	0	0	0	0	0	0	0	0	0	0	0	0	0	0	0	0	0	0	0	0	0	0	0	0	0	0	0	0	0	0
0	0	0	0	0	0	0	0	0	0	0	0	0	0	0	0	0	0	0	0	0	0	0	0	0	0	0	0	0	0	0
0	0	0	0	0	0	0	0	0	0	0	0	0	0	0	0	0	0	0	0	0	0	0	0	0	0	0	0	0	0	0
0	0	0	0	0	0	0	0	0	0	0	0	0	0	0	0	0	0	0	0	0	0	0	0	0	0	0	0	0	0	0
0	0	0	0	0	0	0	0	0	0	0	0	0	0	0	0	0	0	0	0	0	0	0	0	0	0	0	0	0	0	0
0	0	0	0	0	0	0	0	0	0	0	0	0	0	0	0	0	0	0	0	0	0	0	0	0	0	0	0	0	0	0
0	0	0	0	0	0	0	0	0	0	0	0	0	0	0	0	0	0	0	0	0	0	0	0	0	0	0	0	0	0	0
0	0	0	0	0	0	0	0	0	0	0	0	0	0	0	0	0	0	0	0	0	0	0	0	0	0	0	0	0	0	0
0	0	0	0	0	0	0	0	0	0	0	0	0	0	0	0	0	0	0	0	0	0	0	0	0	0	0	0	0	0	0
0	0	0	0	0	0	0	0	0	0	0	0	0	0	0	0	0	0	0	0	0	0	0	0	0	0	0	0	0	0	0
0	0	0	0	0	0	0	0	0	0	0	0	0	0	0	0	0	0	0	0	0	0	0	0	0	0	0	0	0	0	0
0	0	0	0	0	0	0	0	0	0	0	0	0	0	0	0	0	0	0	0	0	0	0	0	0	0	0	0	0	0	0
0	0	0	0	0	0	0	0	0	0	0	0	0	0	0	0	0	0	0	0	0	0	0	0	0	0	0	0	0	0	0
0	0	0	0	0	0	0	0	0	0	0	0	0	0	0	0	0	0	0	0	0	0	0	0	0	0	0	0	0	0	0
0	0	0	0	0	0	0	0	0	0	0	0	0	0	0	0	0	0	0	0	0	0	0	0	0	0	0	0	0	0	0
0	0	0	0	0	0	0	0	0	0	0	0	0	0	0	0	0	0	0	0	0	0	0	0	0	0	0	0	0	0	0
0	0	0	0	0	0	0	0	0	0	0	0	0	0	0	0	0	0	0	0	0	0	0	0	0	0	0	0	0	0	0
0	0	0	0	0	0	0	0	0	0	0	0	0	0	0	0	0	0	0	0	0	0	0	0	0	0	0	0	0	0	0
0	0	0	0	0	0	0	0	0	0	0	0	0	0	0	0	0	0	0	0	0	0	0	0	0	0	0	0	0	0	0
0	0	0	0	0	0	0	0	0	0	0	0	0	0	0	0	0	0	0	0	0	0	0	0	0	0	0	0	0	0	0
0	0	0	0	0	0	0	0	0	0	0	0	0	0	0	0	0	0	0	0	0	0	0	0	0	0	0	0	0	0	0
0	0	0	0	0	0	0	0	0	0	0	0	0	0	0	0	0	0	0	0	0	0	0	0	0	0	0	0	0	0	0
0	0	0	0	0	0	0	0	0	0	0	0	0	0	0	0	0	0	0	0	0	0	0	0	0	0	0	0	0	0	0
0	0	0	0	0	0	0	0	0	0	0	0	0	0	0	0	0	0	0	0	0	0	0	0	0	0	0	0	0	0	0
0	0	0	0	0	0	0	0	0	0	0	0	0	0	0	0	0	0	0	0	0	0	0	0	0	0	0	0	0	0	0
0	0	0	0	0	0	0	0	0	0	0	0	0	0	0	0	0	0	0	0	0	0	0	0	0	0	0	0	0	0	0
0	0	0	0	0	0	0	0	0	0	0	0	0	0	0	0	0	0	0	0	0	0	0	0	0	0	0	0	0	0	0
0	0	0	0	0	0	0	0	0	0	0	0	0	0	0	0	0	0	0	0	0	0	0	0	0	0	0	0	0	0	0
0	0	0	0	0	0	0	0	0	0	0	0	0	0	0	0	0	0	0	0	0	0	0	0	0	0	0	0	0	0	0
0	0	0	0	0	0	0	0	0	0	0	0	0	0	0	0	0	0	0	0	0	0	0	0	0	0	0	0	0	0	0
0	0	0	0	0	0	0	0	0	0	0	0	0	0	0	0	0	0	0	0	0	0	0	0	0	0	0	0	0	0	0
0	0	0	0	0	0	0	0	0	0	0	0	0	0	0	0	0	0	0	0	0	0	0	0	0	0	0	0	0	0	0
0	0	0	0	0	0	0	0	0	0	0	0	0	0	0	0	0	0	0	0	0	0	0	0	0	0	0	0	0	0	0
0	0	0	0	0	0	0	0	0	0	0	0	0	0	0	0	0	0	0	0	0	0	0	0	0	0	0	0	0	0	0
0	0	0	0	0	0	0	0	0	0	0	0	0	0	0	0	0	0	0	0	0	0	0	0	0	0	0	0	0	0	0
0	0	0	0	0	0	0	0	0	0	0	0	0	0	0	0	0	0	0	0	0	0	0	0	0	0	0	0	0	0	0
0	0	0	0	0	0	0	0	0	0	0	0	0	0	0	0	0	0	0	0	0	0	0	0	0	0	0	0	0	0	0
0	0	0	0	0	0	0	0	0	0	0	0	0	0	0	0	0	0	0	0	0	0	0	0	0	0	0	0	0	0	0
0	0	0	0	0	0	0	0	0	0	0	0	0	0	0	0	0	0	0	0	0	0	0	0	0	0	0	0	0	0	0
0	0	0	0	0	0	0	0	0	0	0	0	0	0	0	0	0	0	0	0	0	0	0	0	0	0	0	0	0	0	0
0	0	0	0	0	0	0	0	0	0	0	0	0	0	0	0	0	0	0	0	0	0	0	0	0	0	0	0	0	0	0
0	0	0	0	0	0	0	0	0	0	0	0	0	0	0	0	0	0	0	0	0	0	0	0	0	0	0	0	0	0	0
0	0	0	0	0	0	0	0	0	0	0	0	0	0	0	0	0	0	0	0	0	0	0	0	0	0	0	0	0	0	0
0	0	0	0	0	0	0	0	0	0	0	0	0	0	0	0	0	0	0	0	0	0	0	0	0	0	0	0	0	0	0
0	0	0	0	0	0	0	0	0	0	0	0	0	0	0	0	0	0	0	0	0	0	0	0	0	0	0	0	0	0	0
0	0	0	0	0	0	0	0	0	0	0	0	0	0	0	0	0	0	0	0	0	0	0	0	0	0	0	0	0	0	0
0	0	0	0	0	0	0	0	0	0	0	0	0	0	0	0	0	0	0	0	0	0	0	0	0	0	0	0	0	0	0
0	0	0	0	0	0	0	0	0	0	0	0	0	0	0	0	0	0	0	0	0	0	0	0	0	0	0	0	0	0	0
0	0	0	0	0	0	0	0	0	0	0	0	0	0	0	0	0	0	0	0	0	0	0	0	0	0	0	0	0	0	0
0	0	0	0	0	0	0	0	0	0	0	0	0	0	0	0	0	0	0	0	0	0	0	0	0	0	0	0	0	0	0
0	0	0	0	0	0	0	0	0	0	0	0	0	0	0	0	0	0	0	0	0	0	0	0	0	0	0	0	0	0	0
0	0	0	0	0	0	0	0	0	0	0	0	0	0	0	0	0	0	0	0	0	0	0	0	0	0	0	0	0	0	0
0	0	0	0	0	0	0	0	0	0	0	0	0	0	0	0	0	0	0	0	0	0	0	0	0	0	0	0	0	0	0
0	0	0	0	0	0	0	0	0	0	0	0	0	0	0	0	0	0	0	0	0	0	0	0	0	0	0	0	0	0	0
0	0	0	0	0	0	0	0	0	0	0	0	0	0	0	0	0	0	0	0	0	0	0	0	0	0	0	0	0	0	0
0	0	0	0	0	0	0	0	0	0	0	0	0	0	0	0	0	0	0	0	0	0	0	0	0	0	0	0	0	0	0
0	0	0	0	0	0	0	0	0	0	0	0	0	0	0	0	0	0	0	0	0	0	0	0	0	0	0	0	0	0	0
0	0	0	0	0	0	0	0	0	0	0	0	0	0	0	0	0	0	0	0	0	0	0	0	0	0	0	0	0	0	0
0	0	0	0	0	0	0	0	0	0	0	0	0	0	0	0	0	0	0	0	0	0	0	0	0	0	0	0	0	0	0
0	0	0	0	0	0	0	0	0	0	0	0	0	0	0	0	0	0	0	0	0	0	0	0	0	0	0	0	0	0	0
0	0	0	0	0	0	0	0	0	0	0	0	0	0	0	0	0	0	0	0	0	0	0	0	0	0	0	0	0	0	0
0	0	0	0	0	0	0	0	0	0	0	0	0	0	0	0	0	0	0	0	0	0	0	0	0	0	0	0	0	0	0
0	0	0	0	0	0	0	0	0	0	0	0	0	0	0	0	0	0	0	0	0	0	0	0	0	0	0	0	0	0	0
0	0	0	0	0	0	0	0	0	0	0	0	0	0	0	0	0	0	0	0	0	0	0	0	0	0	0	0	0	0	0
0	0	0	0	0	0	0	0	0	0	0	0	0	0	0	0	0	0	0	0	0	0	0	0	0	0	0	0	0	0	0
0	0	0	0	0	0	0	0	0	0	0	0	0	0	0	0	0	0	0	0	0	0	0	0	0	0	0	0	0	0	0
0	0	0	0	0	0	0	0	0	0	0	0	0	0	0	0	0	0	0	0	0	0	0	0	0	0	0	0	0	0	0
0	0	0	0	0	0	0	0	0	0	0	0	0	0	0	0	0	0	0	0	0	0	0	0	0	0	0	0	0	0	0
0	0	0	0	0	0	0	0	0	0	0	0	0	0	0	0	0	0	0	0	0	0	0	0	0	0	0	0	0	0	0
0	0	0	0	0	0	0	0	0	0	0	0	0	0	0	0	0	0	0	0	0	0	0	0	0	0	0	0	0	0	0
0	0	0	0	0	0	0	0	0	0	0	0	0	0	0	0	0	0	0	0	0	0	0	0	0	0	0	0	0	0	0
0	0	0	0	0	0	0	0	0	0	0	0	0	0	0	0	0	0	0	0	0	0	0	0	0	0	0	0	0	0	0
0	0	0	0	0	0	0	0	0	0	0	0	0	0	0	0	0	0	0	0	0	0	0	0	0	0	0	0	0	0	0
0	0	0	0	0	0	0	0	0	0	0	0	0	0	0	0	0	0	0	0	0	0	0	0	0	0	0	0	0	0	0
0	0	0	0	0	0	0	0	0	0	0	0	0	0	0	0	0	0	0	0	0	0	0	0	0	0	0	0	0	0	0
0	0	0	0	0	0	0	0	0	0	0	0	0	0	0	0	0	0	0	0	0	0	0	0	0	0	0	0	0	0	0
0	0	0	0	0	0	0	0	0	0	0	0	0	0	0	0	0	0	0	0	0	0	0	0	0	0	0	0	0	0	0
0	0	0	0	0	0	0	0	0	0	0	0	0	0	0	0	0	0	0	0	0	0	0	0	0	0	0	0	0	0	0
0	0	0	0	0	0	0	0	0	0	0	0	0	0	0	0	0	0	0	0	0	0	0	0	0	0	0	0	0	0	0
0	0	0	0	0	0	0	0	0	0	0	0	0	0	0	0	0	0	0	0	0	0	0	0	0	0	0	0	0	0	0
0	0	0	0	0	0	0	0	0	0	0	0	0	0	0	0	0	0	0	0	0	0	0	0	0	0	0	0	0	0	0
0	0	0	0	0	0	0	0	0	0	0	0	0	0	0	0	0	0	0	0	0	0	0	0	0	0	0	0	0	0	0
0	0	0	0	0	0	0	0	0	0	0	0	0	0	0	0	0	0	0	0	0	0	0	0	0	0	0	0	0	0	0
0	0	0	0	0	0	0	0	0	0	0	0	0	0	0	0	0	0	0	0	0	0	0	0	0	0	0	0	0	0	0
0	0	0	0	0	0	0	0	0	0	0	0	0	0	0	0	0	0	0	0	0	0	0	0	0	0	0	0	0	0	0
0	0	0	0	0	0	0	0	0	0	0	0	0	0	0	0	0	0	0	0	0	0	0	0	0	0	0	0	0	0	0
0	0	0	0	0	0	0	0	0	0	0	0	0	0	0	0	0	0	0	0	0	0	0	0	0	0	0	0	0	0	0
0	0	0	0	0	0	0	0	0	0	0	0	0	0	0	0	0	0	0	0	0	0	0	0	0	0	0	0	0	0	0
0	0	0	0	0	0	0	0	0	0	0	0	0	0	0	0	0	0	0	0	0	0	0	0	0	0	0	0	0	0	0
0	0	0	0	0	0	0	0	0	0	0	0	0	0	0	0	0	0	0	0	0	0	0	0	0	0	0	0	0	0	0
0	0	0	0	0	0	0	0	0	0	0	0	0	0	0	0	0	0	0	0	0	0	0	0	0	0	0	0	0	0	0
0	0	0	0	0	0	0	0	0	0	0	0	0	0	0	0	0	0	0	0	0	0	0	0	0	0	0	0	0	0	0
0	0	0	0	0	0	0	0	0	0	0	0	0	0	0	0	0	0	0	0	0	0	0	0	0	0	0	0	0	0	0
0	0	0	0	0	0	0	0	0	0	0	0	0	0	0	0	0	0	0	0	0	0	0	0	0	0	0	0	0	0	0
0	0	0	0	0	0	0	0	0	0	0	0	0	0	0	0	0	0	0	0	0	0	0	0	0	0	0	0	0	0	0
0	0	0	0	0	0	0	0	0	0	0	0	0	0	0	0	0	0	0	0	0	0	0	0	0	0	0	0	0	0	0
0	0	0	0	0	0	0	0	0	0	0	0	0	0	0	0	0	0	0	0	0	0	0	0	0	0	0	0	0	0	0
0	0	0	0	0	0	0	0	0	0	0	0	0	0	0	0	0	0	0	0	0	0	0	0	0	0	0	0	0	0	0
0	0	0	0	0	0	0	0	0	0	0	0	0	0	0	0	0	0	0	0	0	0	0	0	0	0	0	0	0	0	0
0	0	0	0	0	0	0	0	0	0	0	0	0	0	0	0	0	0	0	0	0	0	0	0	0	0	0	0	0	0	0
0	0	0	0	0	0	0	0	0	0	0	0	0	0	0	0	0	0	0	0	0	0	0	0	0	0	0	0	0	0	0
0	0	0	0	0	0	0	0	0	0	0	0	0	0	0	0	0	0	0	0	0	0	0	0	0	0	0	0	0	0	0
0	0	0	0	0	0	0	0	0	0	0	0	0	0	0	0	0	0	0	0	0	0	0	0	0	0	0	0	0	0	0
0	0	0	0	0	0	0	0	0	0	0	0	0	0	0	0	0	0	0	0	0	0	0	0	0	0	0	0	0	0	0
0	0	0	0	0	0	0	0	0	0	0	0	0	0	0	0	0	0	0	0	0	0	0	0	0	0	0	0	0	0	0
0	0	0	0	0	0	0	0	0	0	0	0	0	0	0	0	0	0	0	0	0	0	0	0	0	0	0	0	0	0	0
0	0	0	0	0	0	0	0	0	0	0	0	0	0	0	0	0	0	0	0	0	0	0	0	0	0	0	0	0	0	0
0	0	0	0	0	0	0	0	0	0	0	0	0	0	0	0	0	0	0	0	0	0	0	0	0	0	0	0	0	0	0
0	0	0	0	0	0	0	0	0	0	0	0	0	0	0	0	0	0	0	0	0	0	0	0	0	0	0	0	0	0	0
0	0	0	0	0	0	0	0	0	0	0	0	0	0	0	0	0	0	0	0	0	0	0	0	0	0	0	0	0	0	0
0	0	0	0	0	0	0	0	0	0	0	0	0	0	0	0	0	0	0	0	0	0	0	0	0	0	0	0	0	0	0
0	0	0	0	0	0	0	0	0	0	0	0	0	0	0	0	0	0	0	0	0	0	0	0	0	0	0	0	0	0	0
0	0	0	0	0	0	0	0	0	0	0	0	0	0	0	0	0	0	0	0	0	0	0	0	0	0	0	0	0	0	0
0	0	0	0	0	0	0	0	0	0	0	0	0	0	0	0	0	0	0	0	0	0	0	0	0	0	0	0	0	0	0
0	0	0	0	0	0	0	0	0	0	0	0	0	0	0	0	0	0	0	0	0	0	0	0	0	0	0	0	0	0	0
0	0	0	0	0	0	0	0	0	0	0	0	0	0	0	0	0	0	0	0	0	0	0	0	0	0	0	0	0	0	0
0	0	0	0	0	0	0	0	0	0	0	0	0	0	0	0	0	0	0	0	0	0	0	0	0	0	0	0	0	0	0
0	0	0	0	0	0	0	0	0	0	0	0	0	0	0	0	0	0	0	0	0	0	0	0	0	0	0	0	0	0	0
0	0	0	0	0	0	0	0	0	0	0	0	0	0	0	0	0	0	0	0	0	0	0	0	0	0	0	0	0	0	0
0	0	0	0	0	0	0	0	0	0	0	0	0	0	0	0	0	0	0	0	0	0	0	0	0	0	0	0	0	0	0
0	0	0	0	0	0	0	0	0	0	0	0	0	0	0	0	0	0	0	0	0	0	0	0	0	0	0	0	0	0	0
0	0	0	0	0	0	0	0	0	0	0	0	0	0	0	0	0	0	0	0	0	0	0	0	0	0	0	0	0	0	0
0	0	0	0	0	0	0	0	0	0	0	0	0	0	0	0	0	0	0	0	0	0	0	0	0	0	0	0	0	0	0
0	0	0	0	0	0	0	0	0	0	0	0	0	0	0	0	0	0	0	0	0	0	0	0	0	0	0	0	0	0	0
0	0	0	0	0	0	0	0	0	0	0	0	0	0	0	0	0	0	0	0	0	0	0	0	0	0	0	0	0	0	0
0	0	0	0	0	0	0	0	0	0	0	0	0	0	0	0	0	0	0	0	0	0	0	0	0	0	0	0	0	0	0
0	0	0	0	0	0	0	0	0	0	0	0	0	0	0	0	0	0	0	0	0	0	0	0	0	0	0	0	0	0	0
0	0	0	0	0	0	0	0	0	0	0	0	0	0	0	0	0	0	0	0	0	0	0	0	0	0	0	0	0	0	0
0	0	0	0	0	0	0	0	0	0	0	0	0	0	0	0	0	0	0	0	0	0	0	0	0	0	0	0	0	0	0
0	0	0	0	0	0	0	0	0	0	0	0	0	0	0	0	0	0	0	0	0	0	0	0	0	0	0	0	0	0	0
0	0	0	0	0	0	0	0	0	0	0	0	0	0	0	0	0	0	0	0	0	0	0	0	0	0	0	0	0	0	0
0	0	0	0	0	0	0	0	0	0	0	0	0	0	0	0	0	0	0	0	0	0	0	0	0	0	0	0	0	0	0
0	0	0	0	0	0	0	0	0	0	0	0	0	0	0	0	0	0	0	0	0	0	0	0	0	0	0	0	0	0	0
0	0	0	0	0	0	0	0	0	0	0	0	0	0	0	0	0	0	0	0	0	0	0	0	0	0	0	0	0	0	0
0	0	0	0	0	0	0	0	0	0	0	0	0	0	0	0	0	0	0	0	0	0	0	0	0	0	0	0	0	0	0
0	0	0	0	0	0	0	0	0	0	0	0	0	0	0	0	0	0	0	0	0	0	0	0	0	0	0	0	0	0	0
0	0	0	0	0	0	0	0	0	0	0	0	0	0	0	0	0	0	0	0	0	0	0	0	0	0	0	0	0	0	0
0	0	0	0	0	0	0	0	0	0	0	0	0	0	0	0	0	0	0	0	0	0	0	0	0	0	0	0	0	0	0
0	0	0	0	0	0	0	0	0	0	0	0	0	0	0	0	0	0	0	0	0	0	0	0	0	0	0	0	0	0	0
0	0	0	0	0	0	0	0	0	0	0	0	0	0	0	0	0	0	0	0	0	0	0	0	0	0	0	0	0	0	0
0	0	0	0	0	0	0	0	0	0	0	0	0	0	0	0	0	0	0	0	0	0	0	0	0	0	0	0	0	0	0
0	0	0	0	0	0	0	0	0	0	0	0	0	0	0	0	0	0	0	0	0	0	0	0	0	0	0	0	0	0	0
0	0	0	0	0	0	0	0	0	0	0	0	0	0	0	0	0	0	0	0	0	0	0	0	0	0	0	0	0	0	0
0	0	0	0	0	0	0	0	0	0	0	0	0	0	0	0	0	0	0	0	0	0	0	0	0	0	0	0	0	0	0
0	0	0	0	0	0	0	0	0	0	0	0	0	0	0	0	0	0	0	0	0	0	0	0	0	0	0	0	0	0	0
0	0	0	0	0	0	0	0	0	0	0	0	0	0	0	0	0	0	0	0	0	0	0	0	0	0	0	0	0	0	0
0	0	0	0	0	0	0	0	0	0	0	0	0	0	0	0	0	0	0	0	0	0	0	0	0	0	0	0	0	0	0
0	0	0	0	0	0	0	0	0	0	0	0	0	0	0	0	0	0	0	0	0	0	0	0	0	0	0	0	0	0	0
0	0	0	0	0	0	0	0	0	0	0	0	0	0	0	0	0	0	0	0	0	0	0	0	0	0	0	0	0	0	0
0	0	0	0	0	0	0	0	0	0	0	0	0	0	0	0	0	0	0	0	0	0	0	0	0	0	0	0	0	0	0
0	0	0	0	0	0	0	0	0	0	0	0	0	0	0	0	0	0	0	0	0	0	0	0	0	0	0	0	0	0	0
0	0	0	0	0	0	0	0	0	0	0	0	0	0	0	0	0	0	0	0	0	0	0	0	0	0	0	0	0	0	0
0	0	0	0	0	0	0	0	0	0	0	0	0	0	0	0	0	0	0	0	0	0	0	0	0	0	0	0	0	0	0
0	0	0	0	0	0	0	0	0	0	0	0	0	0	0	0	0	0	0	0	0	0	0	0	0	0	0	0	0	0	0
0	0	0	0	0	0	0	0	0	0	0	0	0	0	0	0	0	0	0	0	0	0	0	0	0	0	0	0	0	0	0
0	0	0	0	0	0	0	0	0	0	0	0	0	0	0	0	0	0	0	0	0	0	0	0	0	0	0	0	0	0	0
0	0	0	0	0	0	0	0	0	0	0	0	0	0	0	0	0	0	0	0	0	0	0	0	0	0	0	0	0	0	0
0	0	0	0	0	0	0	0	0	0	0	0	0	0	0	0	0	0	0	0	0	0	0	0	0	0	0	0	0	0	0
0	0	0	0	0	0	0	0	0	0	0	0	0	0	0	0	0	0	0	0	0	0	0	0	0	0	0	0	0	0	0
0	0	0	0	0	0	0	0	0	0	0	0	0	0	0	0	0	0	0	0	0	0	0	0	0	0	0	0	0	0	0
0	0	0	0	0	0	0	0	0	0	0	0	0	0	0	0	0	0	0	0	0	0	0	0	0	0	0	0	0	0	0
0	0	0	0	0	0	0	0	0	0	0	0	0	0	0	0	0	0	0	0	0	0	0	0	0	0	0	0	0	0	0
0	0	0	0	0	0	0	0	0	0	0	0	0	0	0	0	0	0	0	0	0	0	0	0	0	0	0	0	0	0	0
0	0	0	0	0	0	0	0	0	0	0	0	0	0	0	0	0	0	0	0	0	0	0	0	0	0	0	0	0	0	0
0	0	0	0	0	0	0	0	0	0	0	0	0	0	0	0	0	0	0	0	0	0	0	0	0	0	0	0	0	0	0
0	0	0	0	0	0	0	0	0	0	0	0	0	0	0	0	0	0	0	0	0	0	0	0	0	0	0	0	0	0	0
0	0	0	0	0	0	0	0	0	0	0	0	0	0	0	0	0	0	0	0	0	0	0	0	0	0	0	0	0	0	0
0	0	0	0	0	0	0	0	0	0	0	0	0	0	0	0	0	0	0	0	0	0	0	0	0	0	0	0	0	0	0
0	0	0	0	0	0	0	0	0	0	0	0	0	0	0	0	0	0	0	0	0	0	0	0	0	0	0	0	0	0	0
0	0	0	0	0	0	0	0	0	0	0	0	0	0	0	0	0	0	0	0	0	0	0	0	0	0	0	0	0	0	0
0	0	0	0	0	0	0	0	0	0	0	0	0	0	0	0	0	0	0	0	0	0	0	0	0	0	0	0	0	0	0
0	0	0	0	0	0	0	0	0	0	0	0	0	0	0	0	0	0	0	0	0	0	0	0	0	0	0	0	0	0	0
0	0	0	0	0	0	0	0	0	0	0	0	0	0	0	0	0	0	0	0	0	0	0	0	0	0	0	0	0	0	0
0	0	0	0	0	0	0	0	0	0	0	0	0	0	0	0	0	0	0	0	0	0	0	0	0	0	0	0	0	0	0
0	0	0	0	0	0	0	0	0	0	0	0	0	0	0	0	0	0	0	0	0	0	0	0	0	0	0	0	0	0	0
0	0	0	0	0	0	0	0	0	0	0	0	0	0	0	0	0	0	0	0	0	0	0	0	0	0	0	0	0	0	0
0	0	0	0	0	0	0	0	0	0	0	0	0	0	0	0	0	0	0	0	0	0	0	0	0	0	0	0	0	0	0
0	0	0	0	0	0	0	0	0	0	0	0	0	0	0	0	0	0	0	0	0	0	0	0	0	0	0	0	0	0	0
0	0	0	0	0	0	0	0	0	0	0	0	0	0	0	0	0	0	0	0	0	0	0	0	0	0	0	0	0	0	0
0	0	0	0	0	0	0	0	0	0	0	0	0	0	0	0	0	0	0	0	0	0	0	0	0	0	0	0	0	0	0
0	0	0	0	0	0	0	0	0	0	0	0	0	0	0	0	0	0	0	0	0	0	0	0	0	0	0	0	0	0	0
0	0	0	0	0	0	0	0	0	0	0	0	0	0	0	0	0	0	0	0	0	0	0	0	0	0	0	0	0	0	0
0	0	0	0	0	0	0	0	0	0	0	0	0	0	0	0	0	0	0	0	0	0	0	0	0	0	0	0	0	0	0
0	0	0	0	0	0	0	0	0	0	0	0	0	0	0	0	0	0	0	0	0	0	0	0	0	0	0	0	0	0	0
0	0	0	0	0	0	0	0	0	0	0	0	0	0	0	0	0	0	0	0	0	0	0	0	0	0	0	0	0	0	0
0	0	0	0	0	0	0	0	0	0	0	0	0	0	0	0	0	0	0	0	0	0	0	0	0	0	0	0	0	0	0
0	0	0	0	0	0	0	0	0	0	0	0	0	0	0	0	0	0	0	0	0	0	0	0	0	0	0	0	0	0	0
0	0	0	0	0	0	0	0	0	0	0	0	0	0	0	0	0	0	0	0	0	0	0	0	0	0	0	0	0	0	0
0	0	0	0	0	0	0	0	0	0	0	0	0	0	0	0	0	0	0	0	0	0	0	0	0	0	0	0	0	0	0
0	0	0	0	0	0	0	0	0	0	0	0	0	0	0	0	0	0	0	0	0	0	0	0	0	0	0	0	0	0	0
0	0	0	0	0	0	0	0	0	0	0	0	0	0	0	0	0	0	0	0	0	0	0	0	0	0	0	0	0	0	0
0	0	0	0	0	0	0	0	0	0	0	0	0	0	0	0	0	0	0	0	0	0	0	0	0	0	0	0	0	0	0
0	0	0	0	0	0	0	0	0	0	0	0	0	0	0	0	0	0	0	0	0	0	0	0	0	0	0	0	0	0	0
0	0	0	0	0	0	0	0	0	0	0	0	0	0	0	0	0	0	0	0	0	0	0	0	0	0	0	0	0	0	0
0	0	0	0	0	0	0	0	0	0	0	0	0	0	0	0	0	0	0	0	0	0	0	0	0	0	0	0	0	0	0
0	0	0	0	0	0	0	0	0	0	0	0	0	0	0	0	0	0	0	0	0	0	0	0	0	0	0	0	0	0	0
0	0	0	0	0	0	0	0	0	0	0	0	0	0	0	0	0	0	0	0	0	0	0	0	0	0	0	0	0	0	0
0	0	0	0	0	0	0	0	0	0	0	0	0	0	0	0	0	0	0	0	0	0	0	0	0	0	0	0	0	0	0
0	0	0	0	0	0	0	0	0	0	0	0	0	0	0	0	0	0	0	0	0	0	0	0	0	0	0	0	0	0	0
0	0	0	0	0	0	0	0	0	0	0	0	0	0	0	0	0	0	0	0	0	0	0	0	0	0	0	0	0	0	0
0	0	0	0	0	0	0	0	0	0	0	0	0	0	0	0	0	0	0	0	0	0	0	0	0	0	0	0	0	0	0
0	0	0	0	0	0	0	0	0	0	0	0	0	0	0	0	0	0	0	0	0	0	0	0	0	0	0	0	0	0	0
0	0	0	0	0	0	0	0	0	0	0	0	0	0	0	0	0	0	0	0	0	0	0	0	0	0	0	0	0	0	0
0	0	0	0	0	0	0	0	0	0	0	0	0	0	0	0	0	0	0	0	0	0	0	0	0	0	0	0	0	0	0
0	0	0	0	0	0	0	0	0	0	0	0	0	0	0	0	0	0	0	0	0	0	0	0	0	0	0	0	0	0	0
0	0	0	0	0	0	0	0	0	0	0	0	0	0	0	0	0	0	0	0	0	0	0	0	0	0	0	0	0	0	0
0	0	0	0	0	0	0	0	0	0	0	0	0	0	0	0	0	0	0	0	0	0	0	0	0	0	0	0	0	0	0
0	0	0	0	0	0	0	0	0	0	0	0	0	0	0	0	0	0	0	0	0	0	0	0	0	0	0	0	0	0	0
0	0	0	0	0	0	0	0	0	0	0	0	0	0	0	0	0	0	0	0	0	0	0	0	0	0	0	0	0	0	0
0	0	0	0	0	0	0	0	0	0	0	0	0	0	0	0	0	0	0	0	0	0	0	0	0	0	0	0	0	0	0
0	0	0	0	0	0	0	0	0	0	0	0	0	0	0	0	0	0	0	0	0	0	0	0	0	0	0	0	0	0	0
0	0	0	0	0	0	0	0	0	0	0	0	0	0	0	0	0	0	0	0	0	0	0	0	0	0	0	0	0	0	0
0	0	0	0	0	0	0	0	0	0	0	0	0	0	0	0	0	0	0	0	0	0	0	0	0	0	0	0	0	0	0
0	0	0	0	0	0	0	0	0	0	0	0	0	0	0	0	0	0	0	0	0	0	0	0	0	0	0	0	0	0	0
0	0	0	0	0	0	0	0	0	0	0	0	0	0	0	0	0	0	0	0	0	0	0	0	0	0	0	0	0	0	0
0	0	0	0	0	0	0	0	0	0	0	0	0	0	0	0	0	0	0	0	0	0	0	0	0	0	0	0	0	0	0
0	0	0	0	0	0	0	0	0	0	0	0	0	0	0	0	0	0	0	0	0	0	0	0	0	0	0	0	0	0	0
0	0	0	0	0	0	0	0	0	0	0	0	0	0	0	0	0	0	0	0	0	0	0	0	0	0	0	0	0	0	0
0	0	0	0	0	0	0	0	0	0	0	0	0	0	0	0	0	0	0	0	0	0	0	0	0	0	0	0	0	0	0
0	0	0	0	0	0	0	0	0	0	0	0	0	0	0	0	0	0	0	0	0	0	0	0	0	0	0	0	0	0	0
0	0	0	0	0	0	0	0	0	0	0	0	0	0	0	0	0	0	0	0	0	0	0	0	0	0	0	0	0	0	0
0	0	0	0	0	0	0	0	0	0	0	0	0	0	0	0	0	0	0	0	0	0	0	0	0	0	0	0	0	0	0
0	0	0	0	0	0	0	0	0	0	0	0	0	0	0	0	0	0	0	0	0	0	0	0	0	0	0	0	0	0	0
0	0	0	0	0	0	0	0	0	0	0	0	0	0	0	0	0	0	0	0	0	0	0	0	0	0	0	0	0	0	0
0	0	0	0	0	0	0	0	0	0	0	0	0	0	0	0	0	0	0	0	0	0	0	0	0	0	0	0	0	0	0
0	0	0	0	0	0	0	0	0	0	0	0	0	0	0	0	0	0	0	0	0	0	0	0	0	0	0	0	0	0	0
0	0	0	0	0	0	0	0	0	0	0	0	0	0	0	0	0	0	0	0	0	0	0	0	0	0	0	0	0	0	0
0	0	0	0	0	0	0	0	0	0	0	0	0	0	0	0	0	0	0	0	0	0	0	0	0	0	0	0	0	0	0
0	0	0	0	0	0	0	0	0	0	0	0	0	0	0	0	0	0	0	0	0	0	0	0	0	0	0	0	0	0	0
0	0	0	0	0	0	0	0	0	0	0	0	0	0	0	0	0	0	0	0	0	0	0	0	0	0	0	0	0	0	0
0	0	0	0	0	0	0	0	0	0	0	0	0	0	0	0	0	0	0	0	0	0	0	0	0	0	0	0	0	0	0
0	0	0	0	0	0	0	0	0	0	0	0	0	0	0	0	0	0	0	0	0	0	0	0	0	0	0	0	0	0	0
0	0	0	0	0	0	0	0	0	0	0	0	0	0	0	0	0	0	0	0	0	0	0	0	0	0	0	0	0	0	0
0	0	0	0	0	0	0	0	0	0	0	0	0	0	0	0	0	0	0	0	0	0	0	0	0	0	0	0	0	0	0
0	0	0	0	0	0	0	0	0	0	0	0	0	0	0	0	0	0	0	0	0	0	0	0	0	0	0	0	0	0	0
0	0	0	0	0	0	0	0	0	0	0	0	0	0	0	0	0	0	0	0	0	0	0	0	0	0	0	0	0	0	0
0	0	0	0	0	0	0	0	0	0	0	0	0	0	0	0	0	0	0	0	0	0	0	0	0	0	0	0	0	0	0
0	0	0	0	0	0	0	0	0	0	0	0	0	0	0	0	0	0	0	0	0	0	0	0	0	0	0	0	0	0	0
0	0	0	0	0	0	0	0	0	0	0	0	0	0	0	0	0	0	0	0	0	0	0	0	0	0	0	0	0	0	0
0	0	0	0	0	0	0	0	0	0	0	0	0	0	0	0	0	0	0	0	0	0	0	0	0	0	0	0	0	0	0
0	0	0	0	0	0	0	0	0	0	0	0	0	0	0	0	0	0	0	0	0	0	0	0	0	0	0	0	0	0	0
0	0	0	0	0	0	0	0	0	0	0	0	0	0	0	0	0	0	0	0	0	0	0	0	0	0	0	0	0	0	0
0	0	0	0	0	0	0	0	0	0	0	0	0	0	0	0	0	0	0	0	0	0	0	0	0	0	0	0	0	0	0
0	0	0	0	0	0	0	0	0	0	0	0	0	0	0	0	0	0	0	0	0	0	0	0	0	0	0	0	0	0	0
0	0	0	0	0	0	0	0	0	0	0	0	0	0	0	0	0	0	0	0	0	0	0	0	0	0	0	0	0	0	0
0	0	0	0	0	0	0	0	0	0	0	0	0	0	0	0	0	0	0	0	0	0	0	0	0	0	0	0	0	0	0
0	0	0	0	0	0	0	0	0	0	0	0	0	0	0	0	0	0	0	0	0	0	0	0	0	0	0	0	0	0	0
0	0	0	0	0	0	0	0	0	0	0	0	0	0	0	0	0	0	0	0	0	0	0	0	0	0	0	0	0	0	0
0	0	0	0	0	0	0	0	0	0	0	0	0	0	0	0	0	0	0	0	0	0	0	0	0	0	0	0	0	0	0
0	0	0	0	0	0	0	0	0	0	0	0	0	0	0	0	0	0	0	0	0	0	0	0	0	0	0	0	0	0	0
0	0	0	0	0	0	0	0	0	0	0	0	0	0	0	0	0	0	0	0	0	0	0	0	0	0	0	0	0	0	0
0	0	0	0	0	0	0	0	0	0	0	0	0	0	0	0	0	0	0	0	0	0	0	0	0	0	0	0	0	0	0
0	0	0	0	0	0	0	0	0	0	0	0	0	0	0	0	0	0	0	0	0	0	0	0	0	0	0	0	0	0	0
0	0	0	0	0	0	0	0	0	0	0	0	0	0	0	0	0	0	0	0	0	0	0	0	0	0	0	0	0	0	0
0	0	0	0	0	0	0	0	0	0	0	0	0	0	0	0	0	0	0	0	0	0	0	0	0	0	0	0	0	0	0
0	0	0	0	0	0	0	0	0	0	0	0	0	0	0	0	0	0	0	0	0	0	0	0	0	0	0	0	0	0	0
0	0	0	0	0	0	0	0	0	0	0	0	0	0	0	0	0	0	0	0	0	0	0	0	0	0	0	0	0	0	0
0	0	0	0	0	0	0	0	0	0	0	0	0	0	0	0	0	0	0	0	0	0	0	0	0	0	0	0	0	0	0
0	0	0	0	0	0	0	0	0	0	0	0	0	0	0	0	0	0	0	0	0	0	0	0	0	0	0	0	0	0	0
0	0	0	0	0	0	0	0	0	0	0	0	0	0	0	0	0	0	0	0	0	0	0	0	0	0	0	0	0	0	0
0	0	0	0	0	0	0	0	0	0	0	0	0	0	0	0	0	0	0	0	0	0	0	0	0	0	0	0	0	0	0
0	0	0	0	0	0	0	0	0	0	0	0	0	0	0	0	0	0	0	0	0	0	0	0	0	0	0	0	0	0	0
0	0	0	0	0	0	0	0	0	0	0	0	0	0	0	0	0	0	0	0	0	0	0	0	0	0	0	0	0	0	0
0	0	0	0	0	0	0	0	0	0	0	0	0	0	0	0	0	0	0	0	0	0	0	0	0	0	0	0	0	0	0
0	0	0	0	0	0	0	0	0	0	0	0	0	0	0	0	0	0	0	0	0	0	0	0	0	0	0	0	0	0	0
0	0	0	0	0	0	0	0	0	0	0	0	0	0	0	0	0	0	0	0	0	0	0	0	0	0	0	0	0	0	0
0	0	0	0	0	0	0	0	0	0	0	0	0	0	0	0	0	0	0	0	0	0	0	0	0	0	0	0	0	0	0
0	0	0	0	0	0	0	0	0	0	0	0	0	0	0	0	0	0	0	0	0	0	0	0	0	0	0	0	0	0	0
0	0	0	0	0	0	0	0	0	0	0	0	0	0	0	0	0	0	0	0	0	0	0	0	0	0	0	0	0	0	0
0	0	0	0	0	0	0	0	0	0	0	0	0	0	0	0	0	0	0	0	0	0	0	0	0	0	0	0	0	0	0
0	0	0	0	0	0	0	0	0	0	0	0	0	0	0	0	0	0	0	0	0	0	0	0	0	0	0	0	0	0	0
0	0	0	0	0	0	0	0	0	0	0	0	0	0	0	0	0	0	0	0	0	0	0	0	0	0	0	0	0	0	0
0	0	0	0	0	0	0	0	0	0	0	0	0	0	0	0	0	0	0	0	0	0	0	0	0	0	0	0	0	0	0
0	0	0	0	0	0	0	0	0	0	0	0	0	0	0	0	0	0	0	0	0	0	0	0	0	0	0	0	0	0	0
0	0	0	0	0	0	0	0	0	0	0	0	0	0	0	0	0	0	0	0	0	0	0	0	0	0	0	0	0	0	0
0	0	0	0	0	0	0	0	0	0	0	0	0	0	0	0	0	0	0	0	0	0	0	0	0	0	0	0	0	0	0
0	0	0	0	0	0	0	0	0	0	0	0	0	0	0	0	0	0	0	0	0	0	0	0	0	0	0	0	0	0	0
0	0	0	0	0	0	0	0	0	0	0	0	0	0	0	0	0	0	0	0	0	0	0	0	0	0	0	0	0	0	0
0	0	0	0	0	0	0	0	0	0	0	0	0	0	0	0	0	0	0	0	0	0	0	0	0	0	0	0	0	0	0
0	0	0	0	0	0	0	0	0	0	0	0	0	0	0	0	0	0	0	0	0	0	0	0	0	0	0	0	0	0	0
0	0	0	0	0	0	0	0	0	0	0	0	0	0	0	0	0	0	0	0	0	0	0	0	0	0	0	0	0	0	0
0	0	0	0	0	0	0	0	0	0	0	0	0	0	0	0	0	0	0	0	0	0	0	0	0	0	0	0	0	0	0
0	0	0	0	0	0	0	0	0	0	0	0	0	0	0	0	0	0	0	0	0	0	0	0	0	0	0	0	0	0	0
0	0	0	0	0	0	0	0	0	0	0	0	0	0	0	0	0	0	0	0	0	0	0	0	0	0	0	0	0	0	0
0	0	0	0	0	0	0	0	0	0	0	0	0	0	0	0	0	0	0	0	0	0	0	0	0	0	0	0	0	0	0
0	0	0	0	0	0	0	0	0	0	0	0	0	0	0	0	0	0	0	0	0	0	0	0	0	0	0	0	0	0	0
0	0	0	0	0	0	0	0	0	0	0	0	0	0	0	0	0	0	0	0	0	0	0	0	0	0	0	0	0	0	0
0	0	0	0	0	0	0	0	0	0	0	0	0	0	0	0	0	0	0	0	0	0	0	0	0	0	0	0	0	0	0
0	0	0	0	0	0	0	0	0	0	0	0	0	0	0	0	0	0	0	0	0	0	0	0	0	0	0	0	0	0	0
0	0	0	0	0	0	0	0	0	0	0	0	0	0	0	0	0	0	0	0	0	0	0	0	0	0	0	0	0	0	0
0	0	0	0	0	0	0	0	0	0	0	0	0	0	0	0	0	0	0	0	0	0	0	0	0	0	0	0	0	0	0
0	0	0	0	0	0	0	0	0	0	0	0	0	0	0	0	0	0	0	0	0	0	0	0	0	0	0	0	0	0	0
0	0	0	0	0	0	0	0	0	0	0	0	0	0	0	0	0	0	0	0	0	0	0	0	0	0	0	0	0	0	0
0	0	0	0	0	0	0	0	0	0	0	0	0	0	0	0	0	0	0	0	0	0	0	0	0	0	0	0	0	0	0
0	0	0	0	0	0	0	0	0	0	0	0	0	0	0	0	0	0	0	0	0	0	0	0	0	0	0	0	0	0	0
0	0	0	0	0	0	0	0	0	0	0	0	0	0	0	0	0	0	0	0	0	0	0	0	0	0	0	0	0	0	0
0	0	0	0	0	0	0	0	0	0	0	0	0	0	0	0	0	0	0	0	0	0	0	0	0	0	0	0	0	0	0
0	0	0	0	0	0	0	0	0	0	0	0	0	0	0	0	0	0	0	0	0	0	0	0	0	0	0	0	0	0	0
0	0	0	0	0	0	0	0	0	0	0	0	0	0	0	0	0	0	0	0	0	0	0	0	0	0	0	0	0	0	0
0	0	0	0	0	0	0	0	0	0	0	0	0	0	0	0	0	0	0	0	0	0	0	0	0	0	0	0	0	0	0
0	0	0	0	0	0	0	0	0	0	0	0	0	0	0	0	0	0	0	0	0	0	0	0	0	0	0	0	0	0	0
0	0	0	0	0	0	0	0	0	0	0	0	0	0	0	0	0	0	0	0	0	0	0	0	0	0	0	0	0	0	0
0	0	0	0	0	0	0	0	0	0	0	0	0	0	0	0	0	0	0	0	0	0	0	0	0	0	0	0	0	0	0
0	0	0	0	0	0	0	0	0	0	0	0	0	0	0	0	0	0	0	0	0	0	0	0	0	0	0	0	0	0	0
0	0	0	0	0	0	0	0	0	0	0	0	0	0	0	0	0	0	0	0	0	0	0	0	0	0	0	0	0	0	0
0	0	0	0	0	0	0	0	0	0	0	0	0	0	0	0	0	0	0	0	0	0	0	0	0	0	0	0	0	0	0
0	0	0	0	0	0	0	0	0	0	0	0	0	0	0	0	0	0	0	0	0	0	0	0	0	0	0	0	0	0	0
0	0	0	0	0	0	0	0	0	0	0	0	0	0	0	0	0	0	0	0	0	0	0	0	0	0	0	0	0	0	0
0	0	0	0	0	0	0	0	0	0	0	0	0	0	0	0	0	0	0	0	0	0	0	0	0	0	0	0	0	0	0
0	0	0	0	0	0	0	0	0	0	0	0	0	0	0	0	0	0	0	0	0	0	0	0	0	0	0	0	0	0	0
0	0	0	0	0	0	0	0	0	0	0	0	0	0	0	0	0	0	0	0	0	0	0	0	0	0	0	0	0	0	0
0	0	0	0	0	0	0	0	0	0	0	0	0	0	0	0	0	0	0	0	0	0	0	0	0	0	0	0	0	0	0
0	0	0	0	0	0	0	0	0	0	0	0	0	0	0	0	0	0	0	0	0	0	0	0	0	0	0	0	0	0	0
0	0	0	0	0	0	0	0	0	0	0	0	0	0	0	0	0	0	0	0	0	0	0	0	0	0	0	0	0	0	0
0	0	0	0	0	0	0	0	0	0	0	0	0	0	0	0	0	0	0	0	0	0	0	0	0	0	0	0	0	0	0
0	0	0	0	0	0	0	0	0	0	0	0	0	0	0	0	0	0	0	0	0	0	0	0	0	0	0	0	0	0	0
0	0	0	0	0	0	0	0	0	0	0	0	0	0	0	0	0	0	0	0	0	0	0	0	0	0	0	0	0	0	0
0	0	0	0	0	0	0	0	0	0	0	0	0	0	0	0	0	0	0	0	0	0	0	0	0	0	0	0	0	0	0
0	0	0	0	0	0	0	0	0	0	0	0	0	0	0	0	0	0	0	0	0	0	0	0	0	0	0	0	0	0	0
0	0	0	0	0	0	0	0	0	0	0	0	0	0	0	0	0	0	0	0	0	0	0	0	0	0	0	0	0	0	0
0	0	0	0	0	0	0	0	0	0	0	0	0	0	0	0	0	0	0	0	0	0	0	0	0	0	0	0	0	0	0
0	0	0	0	0	0	0	0	0	0	0	0	0	0	0	0	0	0	0	0	0	0	0	0	0	0	0	0	0	0	0
0	0	0	0	0	0	0	0	0	0	0	0	0	0	0	0	0	0	0	0	0	0	0	0	0	0	0	0	0	0	0
0	0	0	0	0	0	0	0	0	0	0	0	0	0	0	0	0	0	0	0	0	0	0	0	0	0	0	0	0	0	0
0	0	0	0	0	0	0	0	0	0	0	0	0	0	0	0	0	0	0	0	0	0	0	0	0	0	0	0	0	0	0
0	0	0	0	0	0	0	0	0	0	0	0	0	0	0	0	0	0	0	0	0	0	0	0	0	0	0	0	0	0	0
0	0	0	0	0	0	0	0	0	0	0	0	0	0	0	0	0	0	0	0	0	0	0	0	0	0	0	0	0	0	0
0	0	0	0	0	0	0	0	0	0	0	0	0	0	0	0	0	0	0	0	0	0	0	0	0	0	0	0	0	0	0
0	0	0	0	0	0	0	0	0	0	0	0	0	0	0	0	0	0	0	0	0	0	0	0	0	0	0	0	0	0	0
0	0	0	0	0	0	0	0	0	0	0	0	0	0	0	0	0	0	0	0	0	0	0	0	0	0	0	0	0	0	0
0	0	0	0	0	0	0	0	0	0	0	0	0	0	0	0	0	0	0	0	0	0	0	0	0	0	0	0	0	0	0
0	0	0	0	0	0	0	0	0	0	0	0	0	0	0	0	0	0	0	0	0	0	0	0	0	0	0	0	0	0	0
0	0	0	0	0	0	0	0	0	0	0	0	0	0	0	0	0	0	0	0	0	0	0	0	0	0	0	0	0	0	0
0	0	0	0	0	0	0	0	0	0	0	0	0	0	0	0	0	0	0	0	0	0	0	0	0	0	0	0	0	0	0
0	0	0	0	0	0	0	0	0	0	0	0	0	0	0	0	0	0	0	0	0	0	0	0	0	0	0	0	0	0	0
0	0	0	0	0	0	0	0	0	0	0	0	0	0	0	0	0	0	0	0	0	0	0	0	0	0	0	0	0	0	0
0	0	0	0	0	0	0	0	0	0	0	0	0	0	0	0	0	0	0	0	0	0	0	0	0	0	0	0	0	0	0
0	0	0	0	0	0	0	0	0	0	0	0	0	0	0	0	0	0	0	0	0	0	0	0	0	0	0	0	0	0	0
0	0	0	0	0	0	0	0	0	0	0	0	0	0	0	0	0	0	0	0	0	0	0	0	0	0	0	0	0	0	0
0	0	0	0	0	0	0	0	0	0	0	0	0	0	0	0	0	0	0	0	0	0	0	0	0	0	0	0	0	0	0
0	0	0	0	0	0	0	0	0	0	0	0	0	0	0	0	0	0	0	0	0	0	0	0	0	0	0	0	0	0	0
0	0	0	0	0	0	0	0	0	0	0	0	0	0	0	0	0	0	0	0	0	0	0	0	0	0	0	0	0	0	0
0	0	0	0	0	0	0	0	0	0	0	0	0	0	0	0	0	0	0	0	0	0	0	0	0	0	0	0	0	0	0
0	0	0	0	0	0	0	0	0	0	0	0	0	0	0	0	0	0	0	0	0	0	0	0	0	0	0	0	0	0	0
0	0	0	0	0	0	0	0	0	0	0	0	0	0	0	0	0	0	0	0	0	0	0	0	0	0	0	0	0	0	0
0	0	0	0	0	0	0	0	0	0	0	0	0	0	0	0	0	0	0	0	0	0	0	0	0	0	0	0	0	0	0
0	0	0	0	0	0	0	0	0	0	0	0	0	0	0	0	0	0	0	0	0	0	0	0	0	0	0	0	0	0	0
0	0	0	0	0	0	0	0	0	0	0	0	0	0	0	0	0	0	0	0	0	0	0	0	0	0	0	0	0	0	0
0	0	0	0	0	0	0	0	0	0	0	0	0	0	0	0	0	0	0	0	0	0	0	0	0	0	0	0	0	0	0
0	0	0	0	0	0	0	0	0	0	0	0	0	0	0	0	0	0	0	0	0	0	0	0	0	0	0	0	0	0	0
0	0	0	0	0	0	0	0	0	0	0	0	0	0	0	0	0	0	0	0	0	0	0	0	0	0	0	0	0	0	0
0	0	0	0	0	0	0	0	0	0	0	0	0	0	0	0	0	0	0	0	0	0	0	0	0	0	0	0	0	0	0
0	0	0	0	0	0	0	0	0	0	0	0	0	0	0	0	0	0	0	0	0	0	0	0	0	0	0	0	0	0	0
0	0	0	0	0	0	0	0	0	0	0	0	0	0	0	0	0	0	0	0	0	0	0	0	0	0	0	0	0	0	0
0	0	0	0	0	0	0	0	0	0	0	0	0	0	0	0	0	0	0	0	0	0	0	0	0	0	0	0	0	0	0
0	0	0	0	0	0	0	0	0	0	0	0	0	0	0	0	0	0	0	0	0	0	0	0	0	0	0	0	0	0	0
0	0	0	0	0	0	0	0	0	0	0	0	0	0	0	0	0	0	0	0	0	0	0	0	0	0	0	0	0	0	0
0	0	0	0	0	0	0	0	0	0	0	0	0	0	0	0	0	0	0	0	0	0	0	0	0	0	0	0	0	0	0
0	0	0	0	0	0	0	0	0	0	0	0	0	0	0	0	0	0	0	0	0	0	0	0	0	0	0	0	0	0	0
0	0	0	0	0	0	0	0	0	0	0	0	0	0	0	0	0	0	0	0	0	0	0	0	0	0	0	0	0	0	0
0	0	0	0	0	0	0	0	0	0	0	0	0	0	0	0	0	0	0	0	0	0	0	0	0	0	0	0	0	0	0
0	0	0	0	0	0	0	0	0	0	0	0	0	0	0	0	0	0	0	0	0	0	0	0	0	0	0	0	0	0	0
0	0	0	0	0	0	0	0	0	0	0	0	0	0	0	0	0	0	0	0	0	0	0	0	0	0	0	0	0	0	0
0	0	0	0	0	0	0	0	0	0	0	0	0	0	0	0	0	0	0	0	0	0	0	0	0	0	0	0	0	0	0
0	0	0	0	0	0	0	0	0	0	0	0	0	0	0	0	0	0	0	0	0	0	0	0	0	0	0	0	0	0	0
0	0	0	0	0	0	0	0	0	0	0	0	0	0	0	0	0	0	0	0	0	0	0	0	0	0	0	0	0	0	0
0	0	0	0	0	0	0	0	0	0	0	0	0	0	0	0	0	0	0	0	0	0	0	0	0	0	0	0	0	0	0
0	0	0	0	0	0	0	0	0	0	0	0	0	0	0	0	0	0	0	0	0	0	0	0	0	0	0	0	0	0	0
0	0	0	0	0	0	0	0	0	0	0	0	0	0	0	0	0	0	0	0	0	0	0	0	0	0	0	0	0	0	0
0	0	0	0	0	0	0	0	0	0	0	0	0	0	0	0	0	0	0	0	0	0	0	0	0	0	0	0	0	0	0
0	0	0	0	0	0	0	0	0	0	0	0	0	0	0	0	0	0	0	0	0	0	0	0	0	0	0	0	0	0	0
0	0	0	0	0	0	0	0	0	0	0	0	0	0	0	0	0	0	0	0	0	0	0	0	0	0	0	0	0	0	0
0	0	0	0	0	0	0	0	0	0	0	0	0	0	0	0	0	0	0	0	0	0	0	0	0	0	0	0	0	0	0
0	0	0	0	0	0	0	0	0	0	0	0	0	0	0	0	0	0	0	0	0	0	0	0	0	0	0	0	0	0	0
0	0	0	0	0	0	0	0	0	0	0	0	0	0	0	0	0	0	0	0	0	0	0	0	0	0	0	0	0	0	0
0	0	0	0	0	0	0	0	0	0	0	0	0	0	0	0	0	0	0	0	0	0	0	0	0	0	0	0	0	0	0
0	0	0	0	0	0	0	0	0	0	0	0	0	0	0	0	0	0	0	0	0	0	0	0	0	0	0	0	0	0	0
0	0	0	0	0	0	0	0	0	0	0	0	0	0	0	0	0	0	0	0	0	0	0	0	0	0	0	0	0	0	0
0	0	0	0	0	0	0	0	0	0	0	0	0	0	0	0	0	0	0	0	0	0	0	0	0	0	0	0	0	0	0
0	0	0	0	0	0	0	0	0	0	0	0	0	0	0	0	0	0	0	0	0	0	0	0	0	0	0	0	0	0	0
0	0	0	0	0	0	0	0	0	0	0	0	0	0	0	0	0	0	0	0	0	0	0	0	0	0	0	0	0	0	0
0	0	0	0	0	0	0	0	0	0	0	0	0	0	0	0	0	0	0	0	0	0	0	0	0	0	0	0	0	0	0
0	0	0	0	0	0	0	0	0	0	0	0	0	0	0	0	0	0	0	0	0	0	0	0	0	0	0	0	0	0	0
0	0	0	0	0	0	0	0	0	0	0	0	0	0	0	0	0	0	0	0	0	0	0	0	0	0	0	0	0	0	0
0	0	0	0	0	0	0	0	0	0	0	0	0	0	0	0	0	0	0	0	0	0	0	0	0	0	0	0	0	0	0
0	0	0	0	0	0	0	0	0	0	0	0	0	0	0	0	0	0	0	0	0	0	0	0	0	0	0	0	0	0	0
0	0	0	0	0	0	0	0	0	0	0	0	0	0	0	0	0	0	0	0	0	0	0	0	0	0	0	0	0	0	0
0	0	0	0	0	0	0	0	0	0	0	0	0	0	0	0	0	0	0	0	0	0	0	0	0	0	0	0	0	0	0
0	0	0	0	0	0	0	0	0	0	0	0	0	0	0	0	0	0	0	0	0	0	0	0	0	0	0	0	0	0	0
0	0	0	0	0	0	0	0	0	0	0	0	0	0	0	0	0	0	0	0	0	0	0	0	0	0	0	0	0	0	0
0	0	0	0	0	0	0	0	0	0	0	0	0	0	0	0	0	0	0	0	0	0	0	0	0	0	0	0	0	0	0
0	0	0	0	0	0	0	0	0	0	0	0	0	0	0	0	0	0	0	0	0	0	0	0	0	0	0	0	0	0	0
0	0	0	0	0	0	0	0	0	0	0	0	0	0	0	0	0	0	0	0	0	0	0	0	0	0	0	0	0	0	0
0	0	0	0	0	0	0	0	0	0	0	0	0	0	0	0	0	0	0	0	0	0	0	0	0	0	0	0	0	0	0
0	0	0	0	0	0	0	0	0	0	0	0	0	0	0	0	0	0	0	0	0	0	0	0	0	0	0	0	0	0	0
0	0	0	0	0	0	0	0	0	0	0	0	0	0	0	0	0	0	0	0	0	0	0	0	0	0	0	0	0	0	0
0	0	0	0	0	0	0	0	0	0	0	0	0	0	0	0	0	0	0	0	0	0	0	0	0	0	0	0	0	0	0
0	0	0	0	0	0	0	0	0	0	0	0	0	0	0	0	0	0	0	0	0	0	0	0	0	0	0	0	0	0	0
0	0	0	0	0	0	0	0	0	0	0	0	0	0	0	0	0	0	0	0	0	0	0	0	0	0	0	0	0	0	0
0	0	0	0	0	0	0	0	0	0	0	0	0	0	0	0	0	0	0	0	0	0	0	0	0	0	0	0	0	0	0
0	0	0	0	0	0	0	0	0	0	0	0	0	0	0	0	0	0	0	0	0	0	0	0	0	0	0	0	0	0	0
0	0	0	0	0	0	0	0	0	0	0	0	0	0	0	0	0	0	0	0	0	0	0	0	0	0	0	0	0	0	0
0	0	0	0	0	0	0	0	0	0	0	0	0	0	0	0	0	0	0	0	0	0	0	0	0	0	0	0	0	0	0
0	0	0	0	0	0	0	0	0	0	0	0	0	0	0	0	0	0	0	0	0	0	0	0	0	0	0	0	0	0	0
0	0	0	0	0	0	0	0	0	0	0	0	0	0	0	0	0	0	0	0	0	0	0	0	0	0	0	0	0	0	0
0	0	0	0	0	0	0	0	0	0	0	0	0	0	0	0	0	0	0	0	0	0	0	0	0	0	0	0	0	0	0
0	0	0	0	0	0	0	0	0	0	0	0	0	0	0	0	0	0	0	0	0	0	0	0	0	0	0	0	0	0	0
0	0	0	0	0	0	0	0	0	0	0	0	0	0	0	0	0	0	0	0	0	0	0	0	0	0	0	0	0	0	0
0	0	0	0	0	0	0	0	0	0	0	0	0	0	0	0	0	0	0	0	0	0	0	0	0	0	0	0	0	0	0
0	0	0	0	0	0	0	0	0	0	0	0	0	0	0	0	0	0	0	0	0	0	0	0	0	0	0	0	0	0	0
0	0	0	0	0	0	0	0	0	0	0	0	0	0	0	0	0	0	0	0	0	0	0	0	0	0	0	0	0	0	0
0	0	0	0	0	0	0	0	0	0	0	0	0	0	0	0	0	0	0	0	0	0	0	0	0	0	0	0	0	0	0
0	0	0	0	0	0	0	0	0	0	0	0	0	0	0	0	0	0	0	0	0	0	0	0	0	0	0	0	0	0	0
0	0	0	0	0	0	0	0	0	0	0	0	0	0	0	0	0	0	0	0	0	0	0	0	0	0	0	0	0	0	0
0	0	0	0	0	0	0	0	0	0	0	0	0	0	0	0	0	0	0	0	0	0	0	0	0	0	0	0	0	0	0
0	0	0	0	0	0	0	0	0	0	0	0	0	0	0	0	0	0	0	0	0	0	0	0	0	0	0	0	0	0	0
0	0	0	0	0	0	0	0	0	0	0	0	0	0	0	0	0	0	0	0	0	0	0	0	0	0	0	0	0	0	0
0	0	0	0	0	0	0	0	0	0	0	0	0	0	0	0	0	0	0	0	0	0	0	0	0	0	0	0	0	0	0
0	0	0	0	0	0	0	0	0	0	0	0	0	0	0	0	0	0	0	0	0	0	0	0	0	0	0	0	0	0	0
0	0	0	0	0	0	0	0	0	0	0	0	0	0	0	0	0	0	0	0	0	0	0	0	0	0	0	0	0	0	0
0	0	0	0	0	0	0	0	0	0	0	0	0	0	0	0	0	0	0	0	0	0	0	0	0	0	0	0	0	0	0
0	0	0	0	0	0	0	0	0	0	0	0	0	0	0	0	0	0	0	0	0	0	0	0	0	0	0	0	0	0	0
0	0	0	0	0	0	0	0	0	0	0	0	0	0	0	0	0	0	0	0	0	0	0	0	0	0	0	0	0	0	0
0	0	0	0	0	0	0	0	0	0	0	0	0	0	0	0	0	0	0	0	0	0	0	0	0	0	0	0	0	0	0
0	0	0	0	0	0	0	0	0	0	0	0	0	0	0	0	0	0	0	0	0	0	0	0	0	0	0	0	0	0	0
0	0	0	0	0	0	0	0	0	0	0	0	0	0	0	0	0	0	0	0	0	0	0	0	0	0	0	0	0	0	0
0	0	0	0	0	0	0	0	0	0	0	0	0	0	0	0	0	0	0	0	0	0	0	0	0	0	0	0	0	0	0
0	0	0	0	0	0	0	0	0	0	0	0	0	0	0	0	0	0	0	0	0	0	0	0	0	0	0	0	0	0	0
0	0	0	0	0	0	0	0	0	0	0	0	0	0	0	0	0	0	0	0	0	0	0	0	0	0	0	0	0	0	0
0	0	0	0	0	0	0	0	0	0	0	0	0	0	0	0	0	0	0	0	0	0	0	0	0	0	0	0	0	0	0
0	0	0	0	0	0	0	0	0	0	0	0	0	0	0	0	0	0	0	0	0	0	0	0	0	0	0	0	0	0	0
0	0	0	0	0	0	0	0	0	0	0	0	0	0	0	0	0	0	0	0	0	0	0	0	0	0	0	0	0	0	0
0	0	0	0	0	0	0	0	0	0	0	0	0	0	0	0	0	0	0	0	0	0	0	0	0	0	0	0	0	0	0
0	0	0	0	0	0	0	0	0	0	0	0	0	0	0	0	0	0	0	0	0	0	0	0	0	0	0	0	0	0	0
0	0	0	0	0	0	0	0	0	0	0	0	0	0	0	0	0	0	0	0	0	0	0	0	0	0	0	0	0	0	0
0	0	0	0	0	0	0	0	0	0	0	0	0	0	0	0	0	0	0	0	0	0	0	0	0	0	0	0	0	0	0
0	0	0	0	0	0	0	0	0	0	0	0	0	0	0	0	0	0	0	0	0	0	0	0	0	0	0	0	0	0	0
0	0	0	0	0	0	0	0	0	0	0	0	0	0	0	0	0	0	0	0	0	0	0	0	0	0	0	0	0	0	0
0	0	0	0	0	0	0	0	0	0	0	0	0	0	0	0	0	0	0	0	0	0	0	0	0	0	0	0	0	0	0
0	0	0	0	0	0	0	0	0	0	0	0	0	0	0	0	0	0	0	0	0	0	0	0	0	0	0	0	0	0	0
0	0	0	0	0	0	0	0	0	0	0	0	0	0	0	0	0	0	0	0	0	0	0	0	0	0	0	0	0	0	0
0	0	0	0	0	0	0	0	0	0	0	0	0	0	0	0	0	0	0	0	0	0	0	0	0	0	0	0	0	0	0
0	0	0	0	0	0	0	0	0	0	0	0	0	0	0	0	0	0	0	0	0	0	0	0	0	0	0	0	0	0	0
0	0	0	0	0	0	0	0	0	0	0	0	0	0	0	0	0	0	0	0	0	0	0	0	0	0	0	0	0	0	0
0	0	0	0	0	0	0	0	0	0	0	0	0	0	0	0	0	0	0	0	0	0	0	0	0	0	0	0	0	0	0
0	0	0	0	0	0	0	0	0	0	0	0	0	0	0	0	0	0	0	0	0	0	0	0	0	0	0	0	0	0	0
0	0	0	0	0	0	0	0	0	0	0	0	0	0	0	0	0	0	0	0	0	0	0	0	0	0	0	0	0	0	0
0	0	0	0	0	0	0	0	0	0	0	0	0	0	0	0	0	0	0	0	0	0	0	0	0	0	0	0	0	0	0
0	0	0	0	0	0	0	0	0	0	0	0	0	0	0	0	0	0	0	0	0	0	0	0	0	0	0	0	0	0	0
0	0	0	0	0	0	0	0	0	0	0	0	0	0	0	0	0	0	0	0	0	0	0	0	0	0	0	0	0	0	0
0	0	0	0	0	0	0	0	0	0	0	0	0	0	0	0	0	0	0	0	0	0	0	0	0	0	0	0	0	0	0
0	0	0	0	0	0	0	0	0	0	0	0	0	0	0	0	0	0	0	0	0	0	0	0	0	0	0	0	0	0	0
0	0	0	0	0	0	0	0	0	0	0	0	0	0	0	0	0	0	0	0	0	0	0	0	0	0	0	0	0	0	0
0	0	0	0	0	0	0	0	0	0	0	0	0	0	0	0	0	0	0	0	0	0	0	0	0	0	0	0	0	0	0
0	0	0	0	0	0	0	0	0	0	0	0	0	0	0	0	0	0	0	0	0	0	0	0	0	0	0	0	0	0	0
0	0	0	0	0	0	0	0	0	0	0	0	0	0	0	0	0	0	0	0	0	0	0	0	0	0	0	0	0	0	0
0	0	0	0	0	0	0	0	0	0	0	0	0	0	0	0	0	0	0	0	0	0	0	0	0	0	0	0	0	0	0
0	0	0	0	0	0	0	0	0	0	0	0	0	0	0	0	0	0	0	0	0	0	0	0	0	0	0	0	0	0	0
0	0	0	0	0	0	0	0	0	0	0	0	0	0	0	0	0	0	0	0	0	0	0	0	0	0	0	0	0	0	0
0	0	0	0	0	0	0	0	0	0	0	0	0	0	0	0	0	0	0	0	0	0	0	0	0	0	0	0	0	0	0
0	0	0	0	0	0	0	0	0	0	0	0	0	0	0	0	0	0	0	0	0	0	0	0	0	0	0	0	0	0	0
0	0	0	0	0	0	0	0	0	0	0	0	0	0	0	0	0	0	0	0	0	0	0	0	0	0	0	0	0	0	0
0	0	0	0	0	0	0	0	0	0	0	0	0	0	0	0	0	0	0	0	0	0	0	0	0	0	0	0	0	0	0
0	0	0	0	0	0	0	0	0	0	0	0	0	0	0	0	0	0	0	0	0	0	0	0	0	0	0	0	0	0	0
0	0	0	0	0	0	0	0	0	0	0	0	0	0	0	0	0	0	0	0	0	0	0	0	0	0	0	0	0	0	0
0	0	0	0	0	0	0	0	0	0	0	0	0	0	0	0	0	0	0	0	0	0	0	0	0	0	0	0	0	0	0
0	0	0	0	0	0	0	0	0	0	0	0	0	0	0	0	0	0	0	0	0	0	0	0	0	0	0	0	0	0	0
0	0	0	0	0	0	0	0	0	0	0	0	0	0	0	0	0	0	0	0	0	0	0	0	0	0	0	0	0	0	0
0	0	0	0	0	0	0	0	0	0	0	0	0	0	0	0	0	0	0	0	0	0	0	0	0	0	0	0	0	0	0
0	0	0	0	0	0	0	0	0	0	0	0	0	0	0	0	0	0	0	0	0	0	0	0	0	0	0	0	0	0	0
0	0	0	0	0	0	0	0	0	0	0	0	0	0	0	0	0	0	0	0	0	0	0	0	0	0	0	0	0	0	0
0	0	0	0	0	0	0	0	0	0	0	0	0	0	0	0	0	0	0	0	0	0	0	0	0	0	0	0	0	0	0
0	0	0	0	0	0	0	0	0	0	0	0	0	0	0	0	0	0	0	0	0	0	0	0	0	0	0	0	0	0	0
0	0	0	0	0	0	0	0	0	0	0	0	0	0	0	0	0	0	0	0	0	0	0	0	0	0	0	0	0	0	0
0	0	0	0	0	0	0	0	0	0	0	0	0	0	0	0	0	0	0	0	0	0	0	0	0	0	0	0	0	0	0
0	0	0	0	0	0	0	0	0	0	0	0	0	0	0	0	0	0	0	0	0	0	0	0	0	0	0	0	0	0	0
0	0	0	0	0	0	0	0	0	0	0	0	0	0	0	0	0	0	0	0	0	0	0	0	0	0	0	0	0	0	0
0	0	0	0	0	0	0	0	0	0	0	0	0	0	0	0	0	0	0	0	0	0	0	0	0	0	0	0	0	0	0
0	0	0	0	0	0	0	0	0	0	0	0	0	0	0	0	0	0	0	0	0	0	0	0	0	0	0	0	0	0	0
0	0	0	0	0	0	0	0	0	0	0	0	0	0	0	0	0	0	0	0	0	0	0	0	0	0	0	0	0	0	0
0	0	0	0	0	0	0	0	0	0	0	0	0	0	0	0	0	0	0	0	0	0	0	0	0	0	0	0	0	0	0
0	0	0	0	0	0	0	0	0	0	0	0	0	0	0	0	0	0	0	0	0	0	0	0	0	0	0	0	0	0	0
0	0	0	0	0	0	0	0	0	0	0	0	0	0	0	0	0	0	0	0	0	0	0	0	0	0	0	0	0	0	0
0	0	0	0	0	0	0	0	0	0	0	0	0	0	0	0	0	0	0	0	0	0	0	0	0	0	0	0	0	0	0
0	0	0	0	0	0	0	0	0	0	0	0	0	0	0	0	0	0	0	0	0	0	0	0	0	0	0	0	0	0	0
0	0	0	0	0	0	0	0	0	0	0	0	0	0	0	0	0	0	0	0	0	0	0	0	0	0	0	0	0	0	0
0	0	0	0	0	0	0	0	0	0	0	0	0	0	0	0	0	0	0	0	0	0	0	0	0	0	0	0	0	0	0
0	0	0	0	0	0	0	0	0	0	0	0	0	0	0	0	0	0	0	0	0	0	0	0	0	0	0	0	0	0	0
0	0	0	0	0	0	0	0	0	0	0	0	0	0	0	0	0	0	0	0	0	0	0	0	0	0	0	0	0	0	0
0	0	0	0	0	0	0	0	0	0	0	0	0	0	0	0	0	0	0	0	0	0	0	0	0	0	0	0	0	0	0
0	0	0	0	0	0	0	0	0	0	0	0	0	0	0	0	0	0	0	0	0	0	0	0	0	0	0	0	0	0	0
0	0	0	0	0	0	0	0	0	0	0	0	0	0	0	0	0	0	0	0	0	0	0	0	0	0	0	0	0	0	0
0	0	0	0	0	0	0	0	0	0	0	0	0	0	0	0	0	0	0	0	0	0	0	0	0	0	0	0	0	0	0
0	0	0	0	0	0	0	0	0	0	0	0	0	0	0	0	0	0	0	0	0	0	0	0	0	0	0	0	0	0	0
0	0	0	0	0	0	0	0	0	0	0	0	0	0	0	0	0	0	0	0	0	0	0	0	0	0	0	0	0	0	0
0	0	0	0	0	0	0	0	0	0	0	0	0	0	0	0	0	0	0	0	0	0	0	0	0	0	0	0	0	0	0
0	0	0	0	0	0	0	0	0	0	0	0	0	0	0	0	0	0	0	0	0	0	0	0	0	0	0	0	0	0	0
0	0	0	0	0	0	0	0	0	0	0	0	0	0	0	0	0	0	0	0	0	0	0	0	0	0	0	0	0	0	0
0	0	0	0	0	0	0	0	0	0	0	0	0	0	0	0	0	0	0	0	0	0	0	0	0	0	0	0	0	0	0
0	0	0	0	0	0	0	0	0	0	0	0	0	0	0	0	0	0	0	0	0	0	0	0	0	0	0	0	0	0	0
0	0	0	0	0	0	0	0	0	0	0	0	0	0	0	0	0	0	0	0	0	0	0	0	0	0	0	0	0	0	0
0	0	0	0	0	0	0	0	0	0	0	0	0	0	0	0	0	0	0	0	0	0	0	0	0	0	0	0	0	0	0
0	0	0	0	0	0	0	0	0	0	0	0	0	0	0	0	0	0	0	0	0	0	0	0	0	0	0	0	0	0	0
0	0	0	0	0	0	0	0	0	0	0	0	0	0	0	0	0	0	0	0	0	0	0	0	0	0	0	0	0	0	0
0	0	0	0	0	0	0	0	0	0	0	0	0	0	0	0	0	0	0	0	0	0	0	0	0	0	0	0	0	0	0
0	0	0	0	0	0	0	0	0	0	0	0	0	0	0	0	0	0	0	0	0	0	0	0	0	0	0	0	0	0	0
0	0	0	0	0	0	0	0	0	0	0	0	0	0	0	0	0	0	0	0	0	0	0	0	0	0	0	0	0	0	0
0	0	0	0	0	0	0	0	0	0	0	0	0	0	0	0	0	0	0	0	0	0	0	0	0	0	0	0	0	0	0
0	0	0	0	0	0	0	0	0	0	0	0	0	0	0	0	0	0	0	0	0	0	0	0	0	0	0	0	0	0	0
0	0	0	0	0	0	0	0	0	0	0	0	0	0	0	0	0	0	0	0	0	0	0	0	0	0	0	0	0	0	0
0	0	0	0	0	0	0	0	0	0	0	0	0	0	0	0	0	0	0	0	0	0	0	0	0	0	0	0	0	0	0
0	0	0	0	0	0	0	0	0	0	0	0	0	0	0	0	0	0	0	0	0	0	0	0	0	0	0	0	0	0	0
0	0	0	0	0	0	0	0	0	0	0	0	0	0	0	0	0	0	0	0	0	0	0	0	0	0	0	0	0	0	0
0	0	0	0	0	0	0	0	0	0	0	0	0	0	0	0	0	0	0	0	0	0	0	0	0	0	0	0	0	0	0
0	0	0	0	0	0	0	0	0	0	0	0	0	0	0	0	0	0	0	0	0	0	0	0	0	0	0	0	0	0	0
0	0	0	0	0	0	0	0	0	0	0	0	0	0	0	0	0	0	0	0	0	0	0	0	0	0	0	0	0	0	0
0	0	0	0	0	0	0	0	0	0	0	0	0	0	0	0	0	0	0	0	0	0	0	0	0	0	0	0	0	0	0
0	0	0	0	0	0	0	0	0	0	0	0	0	0	0	0	0	0	0	0	0	0	0	0	0	0	0	0	0	0	0
0	0	0	0	0	0	0	0	0	0	0	0	0	0	0	0	0	0	0	0	0	0	0	0	0	0	0	0	0	0	0
0	0	0	0	0	0	0	0	0	0	0	0	0	0	0	0	0	0	0	0	0	0	0	0	0	0	0	0	0	0	0
0	0	0	0	0	0	0	0	0	0	0	0	0	0	0	0	0	0	0	0	0	0	0	0	0	0	0	0	0	0	0
0	0	0	0	0	0	0	0	0	0	0	0	0	0	0	0	0	0	0	0	0	0	0	0	0	0	0	0	0	0	0
0	0	0	0	0	0	0	0	0	0	0	0	0	0	0	0	0	0	0	0	0	0	0	0	0	0	0	0	0	0	0
0	0	0	0	0	0	0	0	0	0	0	0	0	0	0	0	0	0	0	0	0	0	0	0	0	0	0	0	0	0	0
0	0	0	0	0	0	0	0	0	0	0	0	0	0	0	0	0	0	0	0	0	0	0	0	0	0	0	0	0	0	0
0	0	0	0	0	0	0	0	0	0	0	0	0	0	0	0	0	0	0	0	0	0	0	0	0	0	0	0	0	0	0
0	0	0	0	0	0	0	0	0	0	0	0	0	0	0	0	0	0	0	0	0	0	0	0	0	0	0	0	0	0	0
0	0	0	0	0	0	0	0	0	0	0	0	0	0	0	0	0	0	0	0	0	0	0	0	0	0	0	0	0	0	0
0	0	0	0	0	0	0	0	0	0	0	0	0	0	0	0	0	0	0	0	0	0	0	0	0	0	0	0	0	0	0
0	0	0	0	0	0	0	0	0	0	0	0	0	0	0	0	0	0	0	0	0	0	0	0	0	0	0	0	0	0	0
0	0	0	0	0	0	0	0	0	0	0	0	0	0	0	0	0	0	0	0	0	0	0	0	0	0	0	0	0	0	0
0	0	0	0	0	0	0	0	0	0	0	0	0	0	0	0	0	0	0	0	0	0	0	0	0	0	0	0	0	0	0
0	0	0	0	0	0	0	0	0	0	0	0	0	0	0	0	0	0	0	0	0	0	0	0	0	0	0	0	0	0	0
0	0	0	0	0	0	0	0	0	0	0	0	0	0	0	0	0	0	0	0	0	0	0	0	0	0	0	0	0	0	0
0	0	0	0	0	0	0	0	0	0	0	0	0	0	0	0	0	0	0	0	0	0	0	0	0	0	0	0	0	0	0
0	0	0	0	0	0	0	0	0	0	0	0	0	0	0	0	0	0	0	0	0	0	0	0	0	0	0	0	0	0	0
0	0	0	0	0	0	0	0	0	0	0	0	0	0	0	0	0	0	0	0	0	0	0	0	0	0	0	0	0	0	0
0	0	0	0	0	0	0	0	0	0	0	0	0	0	0	0	0	0	0	0	0	0	0	0	0	0	0	0	0	0	0
0	0	0	0	0	0	0	0	0	0	0	0	0	0	0	0	0	0	0	0	0	0	0	0	0	0	0	0	0	0	0
0	0	0	0	0	0	0	0	0	0	0	0	0	0	0	0	0	0	0	0	0	0	0	0	0	0	0	0	0	0	0
0	0	0	0	0	0	0	0	0	0	0	0	0	0	0	0	0	0	0	0	0	0	0	0	0	0	0	0	0	0	0
0	0	0	0	0	0	0	0	0	0	0	0	0	0	0	0	0	0	0	0	0	0	0	0	0	0	0	0	0	0	0
0	0	0	0	0	0	0	0	0	0	0	0	0	0	0	0	0	0	0	0	0	0	0	0	0	0	0	0	0	0	0
0	0	0	0	0	0	0	0	0	0	0	0	0	0	0	0	0	0	0	0	0	0	0	0	0	0	0	0	0	0	0
0	0	0	0	0	0	0	0	0	0	0	0	0	0	0	0	0	0	0	0	0	0	0	0	0	0	0	0	0	0	0
0	0	0	0	0	0	0	0	0	0	0	0	0	0	0	0	0	0	0	0	0	0	0	0	0	0	0	0	0	0	0
0	0	0	0	0	0	0	0	0	0	0	0	0	0	0	0	0	0	0	0	0	0	0	0	0	0	0	0	0	0	0
0	0	0	0	0	0	0	0	0	0	0	0	0	0	0	0	0	0	0	0	0	0	0	0	0	0	0	0	0	0	0
0	0	0	0	0	0	0	0	0	0	0	0	0	0	0	0	0	0	0	0	0	0	0	0	0	0	0	0	0	0	0
0	0	0	0	0	0	0	0	0	0	0	0	0	0	0	0	0	0	0	0	0	0	0	0	0	0	0	0	0	0	0
0	0	0	0	0	0	0	0	0	0	0	0	0	0	0	0	0	0	0	0	0	0	0	0	0	0	0	0	0	0	0
0	0	0	0	0	0	0	0	0	0	0	0	0	0	0	0	0	0	0	0	0	0	0	0	0	0	0	0	0	0	0
0	0	0	0	0	0	0	0	0	0	0	0	0	0	0	0	0	0	0	0	0	0	0	0	0	0	0	0	0	0	0
0	0	0	0	0	0	0	0	0	0	0	0	0	0	0	0	0	0	0	0	0	0	0	0	0	0	0	0	0	0	0
0	0	0	0	0	0	0	0	0	0	0	0	0	0	0	0	0	0	0	0	0	0	0	0	0	0	0	0	0	0	0
0	0	0	0	0	0	0	0	0	0	0	0	0	0	0	0	0	0	0	0	0	0	0	0	0	0	0	0	0	0	0
0	0	0	0	0	0	0	0	0	0	0	0	0	0	0	0	0	0	0	0	0	0	0	0	0	0	0	0	0	0	0
0	0	0	0	0	0	0	0	0	0	0	0	0	0	0	0	0	0	0	0	0	0	0	0	0	0	0	0	0	0	0
0	0	0	0	0	0	0	0	0	0	0	0	0	0	0	0	0	0	0	0	0	0	0	0	0	0	0	0	0	0	0
0	0	0	0	0	0	0	0	0	0	0	0	0	0	0	0	0	0	0	0	0	0	0	0	0	0	0	0	0	0	0
0	0	0	0	0	0	0	0	0	0	0	0	0	0	0	0	0	0	0	0	0	0	0	0	0	0	0	0	0	0	0
0	0	0	0	0	0	0	0	0	0	0	0	0	0	0	0	0	0	0	0	0	0	0	0	0	0	0	0	0	0	0
0	0	0	0	0	0	0	0	0	0	0	0	0	0	0	0	0	0	0	0	0	0	0	0	0	0	0	0	0	0	0
0	0	0	0	0	0	0	0	0	0	0	0	0	0	0	0	0	0	0	0	0	0	0	0	0	0	0	0	0	0	0
0	0	0	0	0	0	0	0	0	0	0	0	0	0	0	0	0	0	0	0	0	0	0	0	0	0	0	0	0	0	0
0	0	0	0	0	0	0	0	0	0	0	0	0	0	0	0	0	0	0	0	0	0	0	0	0	0	0	0	0	0	0
0	0	0	0	0	0	0	0	0	0	0	0	0	0	0	0	0	0	0	0	0	0	0	0	0	0	0	0	0	0	0
0	0	0	0	0	0	0	0	0	0	0	0	0	0	0	0	0	0	0	0	0	0	0	0	0	0	0	0	0	0	0
0	0	0	0	0	0	0	0	0	0	0	0	0	0	0	0	0	0	0	0	0	0	0	0	0	0	0	0	0	0	0
0	0	0	0	0	0	0	0	0	0	0	0	0	0	0	0	0	0	0	0	0	0	0	0	0	0	0	0	0	0	0
0	0	0	0	0	0	0	0	0	0	0	0	0	0	0	0	0	0	0	0	0	0	0	0	0	0	0	0	0	0	0
0	0	0	0	0	0	0	0	0	0	0	0	0	0	0	0	0	0	0	0	0	0	0	0	0	0	0	0	0	0	0
0	0	0	0	0	0	0	0	0	0	0	0	0	0	0	0	0	0	0	0	0	0	0	0	0	0	0	0	0	0	0
0	0	0	0	0	0	0	0	0	0	0	0	0	0	0	0	0	0	0	0	0	0	0	0	0	0	0	0	0	0	0
0	0	0	0	0	0	0	0	0	0	0	0	0	0	0	0	0	0	0	0	0	0	0	0	0	0	0	0	0	0	0
0	0	0	0	0	0	0	0	0	0	0	0	0	0	0	0	0	0	0	0	0	0	0	0	0	0	0	0	0	0	0
0	0	0	0	0	0	0	0	0	0	0	0	0	0	0	0	0	0	0	0	0	0	0	0	0	0	0	0	0	0	0
0	0	0	0	0	0	0	0	0	0	0	0	0	0	0	0	0	0	0	0	0	0	0	0	0	0	0	0	0	0	0
0	0	0	0	0	0	0	0	0	0	0	0	0	0	0	0	0	0	0	0	0	0	0	0	0	0	0	0	0	0	0
0	0	0	0	0	0	0	0	0	0	0	0	0	0	0	0	0	0	0	0	0	0	0	0	0	0	0	0	0	0	0
0	0	0	0	0	0	0	0	0	0	0	0	0	0	0	0	0	0	0	0	0	0	0	0	0	0	0	0	0	0	0
0	0	0	0	0	0	0	0	0	0	0	0	0	0	0	0	0	0	0	0	0	0	0	0	0	0	0	0	0	0	0
0	0	0	0	0	0	0	0	0	0	0	0	0	0	0	0	0	0	0	0	0	0	0	0	0	0	0	0	0	0	0
0	0	0	0	0	0	0	0	0	0	0	0	0	0	0	0	0	0	0	0	0	0	0	0	0	0	0	0	0	0	0
0	0	0	0	0	0	0	0	0	0	0	0	0	0	0	0	0	0	0	0	0	0	0	0	0	0	0	0	0	0	0
0	0	0	0	0	0	0	0	0	0	0	0	0	0	0	0	0	0	0	0	0	0	0	0	0	0	0	0	0	0	0
0	0	0	0	0	0	0	0	0	0	0	0	0	0	0	0	0	0	0	0	0	0	0	0	0	0	0	0	0	0	0
0	0	0	0	0	0	0	0	0	0	0	0	0	0	0	0	0	0	0	0	0	0	0	0	0	0	0	0	0	0	0
0	0	0	0	0	0	0	0	0	0	0	0	0	0	0	0	0	0	0	0	0	0	0	0	0	0	0	0	0	0	0
0	0	0	0	0	0	0	0	0	0	0	0	0	0	0	0	0	0	0	0	0	0	0	0	0	0	0	0	0	0	0
0	0	0	0	0	0	0	0	0	0	0	0	0	0	0	0	0	0	0	0	0	0	0	0	0	0	0	0	0	0	0
0	0	0	0	0	0	0	0	0	0	0	0	0	0	0	0	0	0	0	0	0	0	0	0	0	0	0	0	0	0	0
0	0	0	0	0	0	0	0	0	0	0	0	0	0	0	0	0	0	0	0	0	0	0	0	0	0	0	0	0	0	0
0	0	0	0	0	0	0	0	0	0	0	0	0	0	0	0	0	0	0	0	0	0	0	0	0	0	0	0	0	0	0
0	0	0	0	0	0	0	0	0	0	0	0	0	0	0	0	0	0	0	0	0	0	0	0	0	0	0	0	0	0	0
0	0	0	0	0	0	0	0	0	0	0	0	0	0	0	0	0	0	0	0	0	0	0	0	0	0	0	0	0	0	0
0	0	0	0	0	0	0	0	0	0	0	0	0	0	0	0	0	0	0	0	0	0	0	0	0	0	0	0	0	0	0
0	0	0	0	0	0	0	0	0	0	0	0	0	0	0	0	0	0	0	0	0	0	0	0	0	0	0	0	0	0	0
0	0	0	0	0	0	0	0	0	0	0	0	0	0	0	0	0	0	0	0	0	0	0	0	0	0	0	0	0	0	0
0	0	0	0	0	0	0	0	0	0	0	0	0	0	0	0	0	0	0	0	0	0	0	0	0	0	0	0	0	0	0
0	0	0	0	0	0	0	0	0	0	0	0	0	0	0	0	0	0	0	0	0	0	0	0	0	0	0	0	0	0	0
0	0	0	0	0	0	0	0	0	0	0	0	0	0	0	0	0	0	0	0	0	0	0	0	0	0	0	0	0	0	0
0	0	0	0	0	0	0	0	0	0	0	0	0	0	0	0	0	0	0	0	0	0	0	0	0	0	0	0	0	0	0
0	0	0	0	0	0	0	0	0	0	0	0	0	0	0	0	0	0	0	0	0	0	0	0	0	0	0	0	0	0	0
0	0	0	0	0	0	0	0	0	0	0	0	0	0	0	0	0	0	0	0	0	0	0	0	0	0	0	0	0	0	0
0	0	0	0	0	0	0	0	0	0	0	0	0	0	0	0	0	0	0	0	0	0	0	0	0	0	0	0	0	0	0
0	0	0	0	0	0	0	0	0	0	0	0	0	0	0	0	0	0	0	0	0	0	0	0	0	0	0	0	0	0	0
0	0	0	0	0	0	0	0	0	0	0	0	0	0	0	0	0	0	0	0	0	0	0	0	0	0	0	0	0	0	0
0	0	0	0	0	0	0	0	0	0	0	0	0	0	0	0	0	0	0	0	0	0	0	0	0	0	0	0	0	0	0
0	0	0	0	0	0	0	0	0	0	0	0	0	0	0	0	0	0	0	0	0	0	0	0	0	0	0	0	0	0	0
0	0	0	0	0	0	0	0	0	0	0	0	0	0	0	0	0	0	0	0	0	0	0	0	0	0	0	0	0	0	0
0	0	0	0	0	0	0	0	0	0	0	0	0	0	0	0	0	0	0	0	0	0	0	0	0	0	0	0	0	0	0
0	0	0	0	0	0	0	0	0	0	0	0	0	0	0	0	0	0	0	0	0	0	0	0	0	0	0	0	0	0	0
0	0	0	0	0	0	0	0	0	0	0	0	0	0	0	0	0	0	0	0	0	0	0	0	0	0	0	0	0	0	0
0	0	0	0	0	0	0	0	0	0	0	0	0	0	0	0	0	0	0	0	0	0	0	0	0	0	0	0	0	0	0
0	0	0	0	0	0	0	0	0	0	0	0	0	0	0	0	0	0	0	0	0	0	0	0	0	0	0	0	0	0	0
0	0	0	0	0	0	0	0	0	0	0	0	0	0	0	0	0	0	0	0	0	0	0	0	0	0	0	0	0	0	0
0	0	0	0	0	0	0	0	0	0	0	0	0	0	0	0	0	0	0	0	0	0	0	0	0	0	0	0	0	0	0
0	0	0	0	0	0	0	0	0	0	0	0	0	0	0	0	0	0	0	0	0	0	0	0	0	0	0	0	0	0	0
0	0	0	0	0	0	0	0	0	0	0	0	0	0	0	0	0	0	0	0	0	0	0	0	0	0	0	0	0	0	0
0	0	0	0	0	0	0	0	0	0	0	0	0	0	0	0	0	0	0	0	0	0	0	0	0	0	0	0	0	0	0
0	0	0	0	0	0	0	0	0	0	0	0	0	0	0	0	0	0	0	0	0	0	0	0	0	0	0	0	0	0	0
0	0	0	0	0	0	0	0	0	0	0	0	0	0	0	0	0	0	0	0	0	0	0	0	0	0	0	0	0	0	0
0	0	0	0	0	0	0	0	0	0	0	0	0	0	0	0	0	0	0	0	0	0	0	0	0	0	0	0	0	0	0
0	0	0	0	0	0	0	0	0	0	0	0	0	0	0	0	0	0	0	0	0	0	0	0	0	0	0	0	0	0	0
0	0	0	0	0	0	0	0	0	0	0	0	0	0	0	0	0	0	0	0	0	0	0	0	0	0	0	0	0	0	0
0	0	0	0	0	0	0	0	0	0	0	0	0	0	0	0	0	0	0	0	0	0	0	0	0	0	0	0	0	0	0
0	0	0	0	0	0	0	0	0	0	0	0	0	0	0	0	0	0	0	0	0	0	0	0	0	0	0	0	0	0	0
0	0	0	0	0	0	0	0	0	0	0	0	0	0	0	0	0	0	0	0	0	0	0	0	0	0	0	0	0	0	0
0	0	0	0	0	0	0	0	0	0	0	0	0	0	0	0	0	0	0	0	0	0	0	0	0	0	0	0	0	0	0
0	0	0	0	0	0	0	0	0	0	0	0	0	0	0	0	0	0	0	0	0	0	0	0	0	0	0	0	0	0	0
0	0	0	0	0	0	0	0	0	0	0	0	0	0	0	0	0	0	0	0	0	0	0	0	0	0	0	0	0	0	0
0	0	0	0	0	0	0	0	0	0	0	0	0	0	0	0	0	0	0	0	0	0	0	0	0	0	0	0	0	0	0
0	0	0	0	0	0	0	0	0	0	0	0	0	0	0	0	0	0	0	0	0	0	0	0	0	0	0	0	0	0	0
0	0	0	0	0	0	0	0	0	0	0	0	0	0	0	0	0	0	0	0	0	0	0	0	0	0	0	0	0	0	0
0	0	0	0	0	0	0	0	0	0	0	0	0	0	0	0	0	0	0	0	0	0	0	0	0	0	0	0	0	0	0
0	0	0	0	0	0	0	0	0	0	0	0	0	0	0	0	0	0	0	0	0	0	0	0	0	0	0	0	0	0	0
0	0	0	0	0	0	0	0	0	0	0	0	0	0	0	0	0	0	0	0	0	0	0	0	0	0	0	0	0	0	0
0	0	0	0	0	0	0	0	0	0	0	0	0	0	0	0	0	0	0	0	0	0	0	0	0	0	0	0	0	0	0
0	0	0	0	0	0	0	0	0	0	0	0	0	0	0	0	0	0	0	0	0	0	0	0	0	0	0	0	0	0	0
0	0	0	0	0	0	0	0	0	0	0	0	0	0	0	0	0	0	0	0	0	0	0	0	0	0	0	0	0	0	0
0	0	0	0	0	0	0	0	0	0	0	0	0	0	0	0	0	0	0	0	0	0	0	0	0	0	0	0	0	0	0
0	0	0	0	0	0	0	0	0	0	0	0	0	0	0	0	0	0	0	0	0	0	0	0	0	0	0	0	0	0	0
0	0	0	0	0	0	0	0	0	0	0	0	0	0	0	0	0	0	0	0	0	0	0	0	0	0	0	0	0	0	0
0	0	0	0	0	0	0	0	0	0	0	0	0	0	0	0	0	0	0	0	0	0	0	0	0	0	0	0	0	0	0
0	0	0	0	0	0	0	0	0	0	0	0	0	0	0	0	0	0	0	0	0	0	0	0	0	0	0	0	0	0	0
0	0	0	0	0	0	0	0	0	0	0	0	0	0	0	0	0	0	0	0	0	0	0	0	0	0	0	0	0	0	0
0	0	0	0	0	0	0	0	0	0	0	0	0	0	0	0	0	0	0	0	0	0	0	0	0	0	0	0	0	0	0
0	0	0	0	0	0	0	0	0	0	0	0	0	0	0	0	0	0	0	0	0	0	0	0	0	0	0	0	0	0	0
0	0	0	0	0	0	0	0	0	0	0	0	0	0	0	0	0	0	0	0	0	0	0	0	0	0	0	0	0	0	0
0	0	0	0	0	0	0	0	0	0	0	0	0	0	0	0	0	0	0	0	0	0	0	0	0	0	0	0	0	0	0
0	0	0	0	0	0	0	0	0	0	0	0	0	0	0	0	0	0	0	0	0	0	0	0	0	0	0	0	0	0	0
0	0	0	0	0	0	0	0	0	0	0	0	0	0	0	0	0	0	0	0	0	0	0	0	0	0	0	0	0	0	0
0	0	0	0	0	0	0	0	0	0	0	0	0	0	0	0	0	0	0	0	0	0	0	0	0	0	0	0	0	0	0
0	0	0	0	0	0	0	0	0	0	0	0	0	0	0	0	0	0	0	0	0	0	0	0	0	0	0	0	0	0	0
0	0	0	0	0	0	0	0	0	0	0	0	0	0	0	0	0	0	0	0	0	0	0	0	0	0	0	0	0	0	0
0	0	0	0	0	0	0	0	0	0	0	0	0	0	0	0	0	0	0	0	0	0	0	0	0	0	0	0	0	0	0
0	0	0	0	0	0	0	0	0	0	0	0	0	0	0	0	0	0	0	0	0	0	0	0	0	0	0	0	0	0	0
0	0	0	0	0	0	0	0	0	0	0	0	0	0	0	0	0	0	0	0	0	0	0	0	0	0	0	0	0	0	0
0	0	0	0	0	0	0	0	0	0	0	0	0	0	0	0	0	0	0	0	0	0	0	0	0	0	0	0	0	0	0
0	0	0	0	0	0	0	0	0	0	0	0	0	0	0	0	0	0	0	0	0	0	0	0	0	0	0	0	0	0	0
0	0	0	0	0	0	0	0	0	0	0	0	0	0	0	0	0	0	0	0	0	0	0	0	0	0	0	0	0	0	0
0	0	0	0	0	0	0	0	0	0	0	0	0	0	0	0	0	0	0	0	0	0	0	0	0	0	0	0	0	0	0
0	0	0	0	0	0	0	0	0	0	0	0	0	0	0	0	0	0	0	0	0	0	0	0	0	0	0	0	0	0	0
0	0	0	0	0	0	0	0	0	0	0	0	0	0	0	0	0	0	0	0	0	0	0	0	0	0	0	0	0	0	0
0	0	0	0	0	0	0	0	0	0	0	0	0	0	0	0	0	0	0	0	0	0	0	0	0	0	0	0	0	0	0
0	0	0	0	0	0	0	0	0	0	0	0	0	0	0	0	0	0	0	0	0	0	0	0	0	0	0	0	0	0	0
0	0	0	0	0	0	0	0	0	0	0	0	0	0	0	0	0	0	0	0	0	0	0	0	0	0	0	0	0	0	0
0	0	0	0	0	0	0	0	0	0	0	0	0	0	0	0	0	0	0	0	0	0	0	0	0	0	0	0	0	0	0
0	0	0	0	0	0	0	0	0	0	0	0	0	0	0	0	0	0	0	0	0	0	0	0	0	0	0	0	0	0	0
0	0	0	0	0	0	0	0	0	0	0	0	0	0	0	0	0	0	0	0	0	0	0	0	0	0	0	0	0	0	0
0	0	0	0	0	0	0	0	0	0	0	0	0	0	0	0	0	0	0	0	0	0	0	0	0	0	0	0	0	0	0
0	0	0	0	0	0	0	0	0	0	0	0	0	0	0	0	0	0	0	0	0	0	0	0	0	0	0	0	0	0	0
0	0	0	0	0	0	0	0	0	0	0	0	0	0	0	0	0	0	0	0	0	0	0	0	0	0	0	0	0	0	0
0	0	0	0	0	0	0	0	0	0	0	0	0	0	0	0	0	0	0	0	0	0	0	0	0	0	0	0	0	0	0
0	0	0	0	0	0	0	0	0	0	0	0	0	0	0	0	0	0	0	0	0	0	0	0	0	0	0	0	0	0	0
0	0	0	0	0	0	0	0	0	0	0	0	0	0	0	0	0	0	0	0	0	0	0	0	0	0	0	0	0	0	0
0	0	0	0	0	0	0	0	0	0	0	0	0	0	0	0	0	0	0	0	0	0	0	0	0	0	0	0	0	0	0
0	0	0	0	0	0	0	0	0	0	0	0	0	0	0	0	0	0	0	0	0	0	0	0	0	0	0	0	0	0	0
0	0	0	0	0	0	0	0	0	0	0	0	0	0	0	0	0	0	0	0	0	0	0	0	0	0	0	0	0	0	0
0	0	0	0	0	0	0	0	0	0	0	0	0	0	0	0	0	0	0	0	0	0	0	0	0	0	0	0	0	0	0
0	0	0	0	0	0	0	0	0	0	0	0	0	0	0	0	0	0	0	0	0	0	0	0	0	0	0	0	0	0	0
0	0	0	0	0	0	0	0	0	0	0	0	0	0	0	0	0	0	0	0	0	0	0	0	0	0	0	0	0	0	0
0	0	0	0	0	0	0	0	0	0	0	0	0	0	0	0	0	0	0	0	0	0	0	0	0	0	0	0	0	0	0
0	0	0	0	0	0	0	0	0	0	0	0	0	0	0	0	0	0	0	0	0	0	0	0	0	0	0	0	0	0	0
0	0	0	0	0	0	0	0	0	0	0	0	0	0	0	0	0	0	0	0	0	0	0	0	0	0	0	0	0	0	0
0	0	0	0	0	0	0	0	0	0	0	0	0	0	0	0	0	0	0	0	0	0	0	0	0	0	0	0	0	0	0
0	0	0	0	0	0	0	0	0	0	0	0	0	0	0	0	0	0	0	0	0	0	0	0	0	0	0	0	0	0	0
0	0	0	0	0	0	0	0	0	0	0	0	0	0	0	0	0	0	0	0	0	0	0	0	0	0	0	0	0	0	0
0	0	0	0	0	0	0	0	0	0	0	0	0	0	0	0	0	0	0	0	0	0	0	0	0	0	0	0	0	0	0
0	0	0	0	0	0	0	0	0	0	0	0	0	0	0	0	0	0	0	0	0	0	0	0	0	0	0	0	0	0	0
0	0	0	0	0	0	0	0	0	0	0	0	0	0	0	0	0	0	0	0	0	0	0	0	0	0	0	0	0	0	0
0	0	0	0	0	0	0	0	0	0	0	0	0	0	0	0	0	0	0	0	0	0	0	0	0	0	0	0	0	0	0
0	0	0	0	0	0	0	0	0	0	0	0	0	0	0	0	0	0	0	0	0	0	0	0	0	0	0	0	0	0	0
0	0	0	0	0	0	0	0	0	0	0	0	0	0	0	0	0	0	0	0	0	0	0	0	0	0	0	0	0	0	0
0	0	0	0	0	0	0	0	0	0	0	0	0	0	0	0	0	0	0	0	0	0	0	0	0	0	0	0	0	0	0
0	0	0	0	0	0	0	0	0	0	0	0	0	0	0	0	0	0	0	0	0	0	0	0	0	0	0	0	0	0	0
0	0	0	0	0	0	0	0	0	0	0	0	0	0	0	0	0	0	0	0	0	0	0	0	0	0	0	0	0	0	0
0	0	0	0	0	0	0	0	0	0	0	0	0	0	0	0	0	0	0	0	0	0	0	0	0	0	0	0	0	0	0
0	0	0	0	0	0	0	0	0	0	0	0	0	0	0	0	0	0	0	0	0	0	0	0	0	0	0	0	0	0	0
0	0	0	0	0	0	0	0	0	0	0	0	0	0	0	0	0	0	0	0	0	0	0	0	0	0	0	0	0	0	0
0	0	0	0	0	0	0	0	0	0	0	0	0	0	0	0	0	0	0	0	0	0	0	0	0	0	0	0	0	0	0
0	0	0	0	0	0	0	0	0	0	0	0	0	0	0	0	0	0	0	0	0	0	0	0	0	0	0	0	0	0	0
0	0	0	0	0	0	0	0	0	0	0	0	0	0	0	0	0	0	0	0	0	0	0	0	0	0	0	0	0	0	0
0	0	0	0	0	0	0	0	0	0	0	0	0	0	0	0	0	0	0	0	0	0	0	0	0	0	0	0	0	0	0
0	0	0	0	0	0	0	0	0	0	0	0	0	0	0	0	0	0	0	0	0	0	0	0	0	0	0	0	0	0	0
0	0	0	0	0	0	0	0	0	0	0	0	0	0	0	0	0	0	0	0	0	0	0	0	0	0	0	0	0	0	0
0	0	0	0	0	0	0	0	0	0	0	0	0	0	0	0	0	0	0	0	0	0	0	0	0	0	0	0	0	0	0
0	0	0	0	0	0	0	0	0	0	0	0	0	0	0	0	0	0	0	0	0	0	0	0	0	0	0	0	0	0	0
0	0	0	0	0	0	0	0	0	0	0	0	0	0	0	0	0	0	0	0	0	0	0	0	0	0	0	0	0	0	0
0	0	0	0	0	0	0	0	0	0	0	0	0	0	0	0	0	0	0	0	0	0	0	0	0	0	0	0	0	0	0
0	0	0	0	0	0	0	0	0	0	0	0	0	0	0	0	0	0	0	0	0	0	0	0	0	0	0	0	0	0	0
0	0	0	0	0	0	0	0	0	0	0	0	0	0	0	0	0	0	0	0	0	0	0	0	0	0	0	0	0	0	0
0	0	0	0	0	0	0	0	0	0	0	0	0	0	0	0	0	0	0	0	0	0	0	0	0	0	0	0	0	0	0
0	0	0	0	0	0	0	0	0	0	0	0	0	0	0	0	0	0	0	0	0	0	0	0	0	0	0	0	0	0	0
0	0	0	0	0	0	0	0	0	0	0	0	0	0	0	0	0	0	0	0	0	0	0	0	0	0	0	0	0	0	0
0	0	0	0	0	0	0	0	0	0	0	0	0	0	0	0	0	0	0	0	0	0	0	0	0	0	0	0	0	0	0
0	0	0	0	0	0	0	0	0	0	0	0	0	0	0	0	0	0	0	0	0	0	0	0	0	0	0	0	0	0	0
0	0	0	0	0	0	0	0	0	0	0	0	0	0	0	0	0	0	0	0	0	0	0	0	0	0	0	0	0	0	0
0	0	0	0	0	0	0	0	0	0	0	0	0	0	0	0	0	0	0	0	0	0	0	0	0	0	0	0	0	0	0
0	0	0	0	0	0	0	0	0	0	0	0	0	0	0	0	0	0	0	0	0	0	0	0	0	0	0	0	0	0	0
0	0	0	0	0	0	0	0	0	0	0	0	0	0	0	0	0	0	0	0	0	0	0	0	0	0	0	0	0	0	0
0	0	0	0	0	0	0	0	0	0	0	0	0	0	0	0	0	0	0	0	0	0	0	0	0	0	0	0	0	0	0
0	0	0	0	0	0	0	0	0	0	0	0	0	0	0	0	0	0	0	0	0	0	0	0	0	0	0	0	0	0	0
0	0	0	0	0	0	0	0	0	0	0	0	0	0	0	0	0	0	0	0	0	0	0	0	0	0	0	0	0	0	0
0	0	0	0	0	0	0	0	0	0	0	0	0	0	0	0	0	0	0	0	0	0	0	0	0	0	0	0	0	0	0
0	0	0	0	0	0	0	0	0	0	0	0	0	0	0	0	0	0	0	0	0	0	0	0	0	0	0	0	0	0	0
0	0	0	0	0	0	0	0	0	0	0	0	0	0	0	0	0	0	0	0	0	0	0	0	0	0	0	0	0	0	0
0	0	0	0	0	0	0	0	0	0	0	0	0	0	0	0	0	0	0	0	0	0	0	0	0	0	0	0	0	0	0
0	0	0	0	0	0	0	0	0	0	0	0	0	0	0	0	0	0	0	0	0	0	0	0	0	0	0	0	0	0	0
0	0	0	0	0	0	0	0	0	0	0	0	0	0	0	0	0	0	0	0	0	0	0	0	0	0	0	0	0	0	0
0	0	0	0	0	0	0	0	0	0	0	0	0	0	0	0	0	0	0	0	0	0	0	0	0	0	0	0	0	0	0
0	0	0	0	0	0	0	0	0	0	0	0	0	0	0	0	0	0	0	0	0	0	0	0	0	0	0	0	0	0	0
0	0	0	0	0	0	0	0	0	0	0	0	0	0	0	0	0	0	0	0	0	0	0	0	0	0	0	0	0	0	0
0	0	0	0	0	0	0	0	0	0	0	0	0	0	0	0	0	0	0	0	0	0	0	0	0	0	0	0	0	0	0
0	0	0	0	0	0	0	0	0	0	0	0	0	0	0	0	0	0	0	0	0	0	0	0	0	0	0	0	0	0	0
0	0	0	0	0	0	0	0	0	0	0	0	0	0	0	0	0	0	0	0	0	0	0	0	0	0	0	0	0	0	0
0	0	0	0	0	0	0	0	0	0	0	0	0	0	0	0	0	0	0	0	0	0	0	0	0	0	0	0	0	0	0
0	0	0	0	0	0	0	0	0	0	0	0	0	0	0	0	0	0	0	0	0	0	0	0	0	0	0	0	0	0	0
0	0	0	0	0	0	0	0	0	0	0	0	0	0	0	0	0	0	0	0	0	0	0	0	0	0	0	0	0	0	0
0	0	0	0	0	0	0	0	0	0	0	0	0	0	0	0	0	0	0	0	0	0	0	0	0	0	0	0	0	0	0
0	0	0	0	0	0	0	0	0	0	0	0	0	0	0	0	0	0	0	0	0	0	0	0	0	0	0	0	0	0	0
0	0	0	0	0	0	0	0	0	0	0	0	0	0	0	0	0	0	0	0	0	0	0	0	0	0	0	0	0	0	0
0	0	0	0	0	0	0	0	0	0	0	0	0	0	0	0	0	0	0	0	0	0	0	0	0	0	0	0	0	0	0
0	0	0	0	0	0	0	0	0	0	0	0	0	0	0	0	0	0	0	0	0	0	0	0	0	0	0	0	0	0	0
0	0	0	0	0	0	0	0	0	0	0	0	0	0	0	0	0	0	0	0	0	0	0	0	0	0	0	0	0	0	0
0	0	0	0	0	0	0	0	0	0	0	0	0	0	0	0	0	0	0	0	0	0	0	0	0	0	0	0	0	0	0
0	0	0	0	0	0	0	0	0	0	0	0	0	0	0	0	0	0	0	0	0	0	0	0	0	0	0	0	0	0	0
0	0	0	0	0	0	0	0	0	0	0	0	0	0	0	0	0	0	0	0	0	0	0	0	0	0	0	0	0	0	0
0	0	0	0	0	0	0	0	0	0	0	0	0	0	0	0	0	0	0	0	0	0	0	0	0	0	0	0	0	0	0
0	0	0	0	0	0	0	0	0	0	0	0	0	0	0	0	0	0	0	0	0	0	0	0	0	0	0	0	0	0	0
0	0	0	0	0	0	0	0	0	0	0	0	0	0	0	0	0	0	0	0	0	0	0	0	0	0	0	0	0	0	0
0	0	0	0	0	0	0	0	0	0	0	0	0	0	0	0	0	0	0	0	0	0	0	0	0	0	0	0	0	0	0
0	0	0	0	0	0	0	0	0	0	0	0	0	0	0	0	0	0	0	0	0	0	0	0	0	0	0	0	0	0	0
0	0	0	0	0	0	0	0	0	0	0	0	0	0	0	0	0	0	0	0	0	0	0	0	0	0	0	0	0	0	0
0	0	0	0	0	0	0	0	0	0	0	0	0	0	0	0	0	0	0	0	0	0	0	0	0	0	0	0	0	0	0
0	0	0	0	0	0	0	0	0	0	0	0	0	0	0	0	0	0	0	0	0	0	0	0	0	0	0	0	0	0	0
0	0	0	0	0	0	0	0	0	0	0	0	0	0	0	0	0	0	0	0	0	0	0	0	0	0	0	0	0	0	0
0	0	0	0	0	0	0	0	0	0	0	0	0	0	0	0	0	0	0	0	0	0	0	0	0	0	0	0	0	0	0
0	0	0	0	0	0	0	0	0	0	0	0	0	0	0	0	0	0	0	0	0	0	0	0	0	0	0	0	0	0	0
0	0	0	0	0	0	0	0	0	0	0	0	0	0	0	0	0	0	0	0	0	0	0	0	0	0	0	0	0	0	0
0	0	0	0	0	0	0	0	0	0	0	0	0	0	0	0	0	0	0	0	0	0	0	0	0	0	0	0	0	0	0
0	0	0	0	0	0	0	0	0	0	0	0	0	0	0	0	0	0	0	0	0	0	0	0	0	0	0	0	0	0	0
0	0	0	0	0	0	0	0	0	0	0	0	0	0	0	0	0	0	0	0	0	0	0	0	0	0	0	0	0	0	0
0	0	0	0	0	0	0	0	0	0	0	0	0	0	0	0	0	0	0	0	0	0	0	0	0	0	0	0	0	0	0
0	0	0	0	0	0	0	0	0	0	0	0	0	0	0	0	0	0	0	0	0	0	0	0	0	0	0	0	0	0	0
0	0	0	0	0	0	0	0	0	0	0	0	0	0	0	0	0	0	0	0	0	0	0	0	0	0	0	0	0	0	0
0	0	0	0	0	0	0	0	0	0	0	0	0	0	0	0	0	0	0	0	0	0	0	0	0	0	0	0	0	0	0
0	0	0	0	0	0	0	0	0	0	0	0	0	0	0	0	0	0	0	0	0	0	0	0	0	0	0	0	0	0	0
0	0	0	0	0	0	0	0	0	0	0	0	0	0	0	0	0	0	0	0	0	0	0	0	0	0	0	0	0	0	0
0	0	0	0	0	0	0	0	0	0	0	0	0	0	0	0	0	0	0	0	0	0	0	0	0	0	0	0	0	0	0
0	0	0	0	0	0	0	0	0	0	0	0	0	0	0	0	0	0	0	0	0	0	0	0	0	0	0	0	0	0	0
0	0	0	0	0	0	0	0	0	0	0	0	0	0	0	0	0	0	0	0	0	0	0	0	0	0	0	0	0	0	0
0	0	0	0	0	0	0	0	0	0	0	0	0	0	0	0	0	0	0	0	0	0	0	0	0	0	0	0	0	0	0
0	0	0	0	0	0	0	0	0	0	0	0	0	0	0	0	0	0	0	0	0	0	0	0	0	0	0	0	0	0	0
0	0	0	0	0	0	0	0	0	0	0	0	0	0	0	0	0	0	0	0	0	0	0	0	0	0	0	0	0	0	0
0	0	0	0	0	0	0	0	0	0	0	0	0	0	0	0	0	0	0	0	0	0	0	0	0	0	0	0	0	0	0
0	0	0	0	0	0	0	0	0	0	0	0	0	0	0	0	0	0	0	0	0	0	0	0	0	0	0	0	0	0	0
0	0	0	0	0	0	0	0	0	0	0	0	0	0	0	0	0	0	0	0	0	0	0	0	0	0	0	0	0	0	0
0	0	0	0	0	0	0	0	0	0	0	0	0	0	0	0	0	0	0	0	0	0	0	0	0	0	0	0	0	0	0
0	0	0	0	0	0	0	0	0	0	0	0	0	0	0	0	0	0	0	0	0	0	0	0	0	0	0	0	0	0	0
0	0	0	0	0	0	0	0	0	0	0	0	0	0	0	0	0	0	0	0	0	0	0	0	0	0	0	0	0	0	0
0	0	0	0	0	0	0	0	0	0	0	0	0	0	0	0	0	0	0	0	0	0	0	0	0	0	0	0	0	0	0
0	0	0	0	0	0	0	0	0	0	0	0	0	0	0	0	0	0	0	0	0	0	0	0	0	0	0	0	0	0	0
0	0	0	0	0	0	0	0	0	0	0	0	0	0	0	0	0	0	0	0	0	0	0	0	0	0	0	0	0	0	0
0	0	0	0	0	0	0	0	0	0	0	0	0	0	0	0	0	0	0	0	0	0	0	0	0	0	0	0	0	0	0
0	0	0	0	0	0	0	0	0	0	0	0	0	0	0	0	0	0	0	0	0	0	0	0	0	0	0	0	0	0	0
0	0	0	0	0	0	0	0	0	0	0	0	0	0	0	0	0	0	0	0	0	0	0	0	0	0	0	0	0	0	0
0	0	0	0	0	0	0	0	0	0	0	0	0	0	0	0	0	0	0	0	0	0	0	0	0	0	0	0	0	0	0
0	0	0	0	0	0	0	0	0	0	0	0	0	0	0	0	0	0	0	0	0	0	0	0	0	0	0	0	0	0	0
0	0	0	0	0	0	0	0	0	0	0	0	0	0	0	0	0	0	0	0	0	0	0	0	0	0	0	0	0	0	0
0	0	0	0	0	0	0	0	0	0	0	0	0	0	0	0	0	0	0	0	0	0	0	0	0	0	0	0	0	0	0
0	0	0	0	0	0	0	0	0	0	0	0	0	0	0	0	0	0	0	0	0	0	0	0	0	0	0	0	0	0	0
0	0	0	0	0	0	0	0	0	0	0	0	0	0	0	0	0	0	0	0	0	0	0	0	0	0	0	0	0	0	0
0	0	0	0	0	0	0	0	0	0	0	0	0	0	0	0	0	0	0	0	0	0	0	0	0	0	0	0	0	0	0
0	0	0	0	0	0	0	0	0	0	0	0	0	0	0	0	0	0	0	0	0	0	0	0	0	0	0	0	0	0	0
0	0	0	0	0	0	0	0	0	0	0	0	0	0	0	0	0	0	0	0	0	0	0	0	0	0	0	0	0	0	0
0	0	0	0	0	0	0	0	0	0	0	0	0	0	0	0	0	0	0	0	0	0	0	0	0	0	0	0	0	0	0
0	0	0	0	0	0	0	0	0	0	0	0	0	0	0	0	0	0	0	0	0	0	0	0	0	0	0	0	0	0	0
0	0	0	0	0	0	0	0	0	0	0	0	0	0	0	0	0	0	0	0	0	0	0	0	0	0	0	0	0	0	0
0	0	0	0	0	0	0	0	0	0	0	0	0	0	0	0	0	0	0	0	0	0	0	0	0	0	0	0	0	0	0
0	0	0	0	0	0	0	0	0	0	0	0	0	0	0	0	0	0	0	0	0	0	0	0	0	0	0	0	0	0	0
0	0	0	0	0	0	0	0	0	0	0	0	0	0	0	0	0	0	0	0	0	0	0	0	0	0	0	0	0	0	0
0	0	0	0	0	0	0	0	0	0	0	0	0	0	0	0	0	0	0	0	0	0	0	0	0	0	0	0	0	0	0
0	0	0	0	0	0	0	0	0	0	0	0	0	0	0	0	0	0	0	0	0	0	0	0	0	0	0	0	0	0	0
0	0	0	0	0	0	0	0	0	0	0	0	0	0	0	0	0	0	0	0	0	0	0	0	0	0	0	0	0	0	0
0	0	0	0	0	0	0	0	0	0	0	0	0	0	0	0	0	0	0	0	0	0	0	0	0	0	0	0	0	0	0
0	0	0	0	0	0	0	0	0	0	0	0	0	0	0	0	0	0	0	0	0	0	0	0	0	0	0	0	0	0	0
0	0	0	0	0	0	0	0	0	0	0	0	0	0	0	0	0	0	0	0	0	0	0	0	0	0	0	0	0	0	0
0	0	0	0	0	0	0	0	0	0	0	0	0	0	0	0	0	0	0	0	0	0	0	0	0	0	0	0	0	0	0
0	0	0	0	0	0	0	0	0	0	0	0	0	0	0	0	0	0	0	0	0	0	0	0	0	0	0	0	0	0	0
0	0	0	0	0	0	0	0	0	0	0	0	0	0	0	0	0	0	0	0	0	0	0	0	0	0	0	0	0	0	0
0	0	0	0	0	0	0	0	0	0	0	0	0	0	0	0	0	0	0	0	0	0	0	0	0	0	0	0	0	0	0
0	0	0	0	0	0	0	0	0	0	0	0	0	0	0	0	0	0	0	0	0	0	0	0	0	0	0	0	0	0	0
0	0	0	0	0	0	0	0	0	0	0	0	0	0	0	0	0	0	0	0	0	0	0	0	0	0	0	0	0	0	0
0	0	0	0	0	0	0	0	0	0	0	0	0	0	0	0	0	0	0	0	0	0	0	0	0	0	0	0	0	0	0
0	0	0	0	0	0	0	0	0	0	0	0	0	0	0	0	0	0	0	0	0	0	0	0	0	0	0	0	0	0	0
0	0	0	0	0	0	0	0	0	0	0	0	0	0	0	0	0	0	0	0	0	0	0	0	0	0	0	0	0	0	0
0	0	0	0	0	0	0	0	0	0	0	0	0	0	0	0	0	0	0	0	0	0	0	0	0	0	0	0	0	0	0
0	0	0	0	0	0	0	0	0	0	0	0	0	0	0	0	0	0	0	0	0	0	0	0	0	0	0	0	0	0	0
0	0	0	0	0	0	0	0	0	0	0	0	0	0	0	0	0	0	0	0	0	0	0	0	0	0	0	0	0	0	0
0	0	0	0	0	0	0	0	0	0	0	0	0	0	0	0	0	0	0	0	0	0	0	0	0	0	0	0	0	0	0
0	0	0	0	0	0	0	0	0	0	0	0	0	0	0	0	0	0	0	0	0	0	0	0	0	0	0	0	0	0	0
0	0	0	0	0	0	0	0	0	0	0	0	0	0	0	0	0	0	0	0	0	0	0	0	0	0	0	0	0	0	0
0	0	0	0	0	0	0	0	0	0	0	0	0	0	0	0	0	0	0	0	0	0	0	0	0	0	0	0	0	0	0
0	0	0	0	0	0	0	0	0	0	0	0	0	0	0	0	0	0	0	0	0	0	0	0	0	0	0	0	0	0	0
0	0	0	0	0	0	0	0	0	0	0	0	0	0	0	0	0	0	0	0	0	0	0	0	0	0	0	0	0	0	0
0	0	0	0	0	0	0	0	0	0	0	0	0	0	0	0	0	0	0	0	0	0	0	0	0	0	0	0	0	0	0
0	0	0	0	0	0	0	0	0	0	0	0	0	0	0	0	0	0	0	0	0	0	0	0	0	0	0	0	0	0	0
0	0	0	0	0	0	0	0	0	0	0	0	0	0	0	0	0	0	0	0	0	0	0	0	0	0	0	0	0	0	0
0	0	0	0	0	0	0	0	0	0	0	0	0	0	0	0	0	0	0	0	0	0	0	0	0	0	0	0	0	0	0
0	0	0	0	0	0	0	0	0	0	0	0	0	0	0	0	0	0	0	0	0	0	0	0	0	0	0	0	0	0	0
0	0	0	0	0	0	0	0	0	0	0	0	0	0	0	0	0	0	0	0	0	0	0	0	0	0	0	0	0	0	0
0	0	0	0	0	0	0	0	0	0	0	0	0	0	0	0	0	0	0	0	0	0	0	0	0	0	0	0	0	0	0
0	0	0	0	0	0	0	0	0	0	0	0	0	0	0	0	0	0	0	0	0	0	0	0	0	0	0	0	0	0	0
0	0	0	0	0	0	0	0	0	0	0	0	0	0	0	0	0	0	0	0	0	0	0	0	0	0	0	0	0	0	0
0	0	0	0	0	0	0	0	0	0	0	0	0	0	0	0	0	0	0	0	0	0	0	0	0	0	0	0	0	0	0
0	0	0	0	0	0	0	0	0	0	0	0	0	0	0	0	0	0	0	0	0	0	0	0	0	0	0	0	0	0	0
0	0	0	0	0	0	0	0	0	0	0	0	0	0	0	0	0	0	0	0	0	0	0	0	0	0	0	0	0	0	0
0	0	0	0	0	0	0	0	0	0	0	0	0	0	0	0	0	0	0	0	0	0	0	0	0	0	0	0	0	0	0
0	0	0	0	0	0	0	0	0	0	0	0	0	0	0	0	0	0	0	0	0	0	0	0	0	0	0	0	0	0	0
0	0	0	0	0	0	0	0	0	0	0	0	0	0	0	0	0	0	0	0	0	0	0	0	0	0	0	0	0	0	0
0	0	0	0	0	0	0	0	0	0	0	0	0	0	0	0	0	0	0	0	0	0	0	0	0	0	0	0	0	0	0
0	0	0	0	0	0	0	0	0	0	0	0	0	0	0	0	0	0	0	0	0	0	0	0	0	0	0	0	0	0	0
0	0	0	0	0	0	0	0	0	0	0	0	0	0	0	0	0	0	0	0	0	0	0	0	0	0	0	0	0	0	0
0	0	0	0	0	0	0	0	0	0	0	0	0	0	0	0	0	0	0	0	0	0	0	0	0	0	0	0	0	0	0
0	0	0	0	0	0	0	0	0	0	0	0	0	0	0	0	0	0	0	0	0	0	0	0	0	0	0	0	0	0	0
0	0	0	0	0	0	0	0	0	0	0	0	0	0	0	0	0	0	0	0	0	0	0	0	0	0	0	0	0	0	0
0	0	0	0	0	0	0	0	0	0	0	0	0	0	0	0	0	0	0	0	0	0	0	0	0	0	0	0	0	0	0
0	0	0	0	0	0	0	0	0	0	0	0	0	0	0	0	0	0	0	0	0	0	0	0	0	0	0	0	0	0	0
0	0	0	0	0	0	0	0	0	0	0	0	0	0	0	0	0	0	0	0	0	0	0	0	0	0	0	0	0	0	0
0	0	0	0	0	0	0	0	0	0	0	0	0	0	0	0	0	0	0	0	0	0	0	0	0	0	0	0	0	0	0
0	0	0	0	0	0	0	0	0	0	0	0	0	0	0	0	0	0	0	0	0	0	0	0	0	0	0	0	0	0	0
0	0	0	0	0	0	0	0	0	0	0	0	0	0	0	0	0	0	0	0	0	0	0	0	0	0	0	0	0	0	0
0	0	0	0	0	0	0	0	0	0	0	0	0	0	0	0	0	0	0	0	0	0	0	0	0	0	0	0	0	0	0
0	0	0	0	0	0	0	0	0	0	0	0	0	0	0	0	0	0	0	0	0	0	0	0	0	0	0	0	0	0	0
0	0	0	0	0	0	0	0	0	0	0	0	0	0	0	0	0	0	0	0	0	0	0	0	0	0	0	0	0	0	0
0	0	0	0	0	0	0	0	0	0	0	0	0	0	0	0	0	0	0	0	0	0	0	0	0	0	0	0	0	0	0
0	0	0	0	0	0	0	0	0	0	0	0	0	0	0	0	0	0	0	0	0	0	0	0	0	0	0	0	0	0	0
0	0	0	0	0	0	0	0	0	0	0	0	0	0	0	0	0	0	0	0	0	0	0	0	0	0	0	0	0	0	0
0	0	0	0	0	0	0	0	0	0	0	0	0	0	0	0	0	0	0	0	0	0	0	0	0	0	0	0	0	0	0
0	0	0	0	0	0	0	0	0	0	0	0	0	0	0	0	0	0	0	0	0	0	0	0	0	0	0	0	0	0	0
0	0	0	0	0	0	0	0	0	0	0	0	0	0	0	0	0	0	0	0	0	0	0	0	0	0	0	0	0	0	0
0	0	0	0	0	0	0	0	0	0	0	0	0	0	0	0	0	0	0	0	0	0	0	0	0	0	0	0	0	0	0
0	0	0	0	0	0	0	0	0	0	0	0	0	0	0	0	0	0	0	0	0	0	0	0	0	0	0	0	0	0	0
0	0	0	0	0	0	0	0	0	0	0	0	0	0	0	0	0	0	0	0	0	0	0	0	0	0	0	0	0	0	0
0	0	0	0	0	0	0	0	0	0	0	0	0	0	0	0	0	0	0	0	0	0	0	0	0	0	0	0	0	0	0
0	0	0	0	0	0	0	0	0	0	0	0	0	0	0	0	0	0	0	0	0	0	0	0	0	0	0	0	0	0	0
0	0	0	0	0	0	0	0	0	0	0	0	0	0	0	0	0	0	0	0	0	0	0	0	0	0	0	0	0	0	0
0	0	0	0	0	0	0	0	0	0	0	0	0	0	0	0	0	0	0	0	0	0	0	0	0	0	0	0	0	0	0
0	0	0	0	0	0	0	0	0	0	0	0	0	0	0	0	0	0	0	0	0	0	0	0	0	0	0	0	0	0	0
0	0	0	0	0	0	0	0	0	0	0	0	0	0	0	0	0	0	0	0	0	0	0	0	0	0	0	0	0	0	0
0	0	0	0	0	0	0	0	0	0	0	0	0	0	0	0	0	0	0	0	0	0	0	0	0	0	0	0	0	0	0
0	0	0	0	0	0	0	0	0	0	0	0	0	0	0	0	0	0	0	0	0	0	0	0	0	0	0	0	0	0	0
0	0	0	0	0	0	0	0	0	0	0	0	0	0	0	0	0	0	0	0	0	0	0	0	0	0	0	0	0	0	0
0	0	0	0	0	0	0	0	0	0	0	0	0	0	0	0	0	0	0	0	0	0	0	0	0	0	0	0	0	0	0
0	0	0	0	0	0	0	0	0	0	0	0	0	0	0	0	0	0	0	0	0	0	0	0	0	0	0	0	0	0	0
0	0	0	0	0	0	0	0	0	0	0	0	0	0	0	0	0	0	0	0	0	0	0	0	0	0	0	0	0	0	0
0	0	0	0	0	0	0	0	0	0	0	0	0	0	0	0	0	0	0	0	0	0	0	0	0	0	0	0	0	0	0
0	0	0	0	0	0	0	0	0	0	0	0	0	0	0	0	0	0	0	0	0	0	0	0	0	0	0	0	0	0	0
0	0	0	0	0	0	0	0	0	0	0	0	0	0	0	0	0	0	0	0	0	0	0	0	0	0	0	0	0	0	0
0	0	0	0	0	0	0	0	0	0	0	0	0	0	0	0	0	0	0	0	0	0	0	0	0	0	0	0	0	0	0
0	0	0	0	0	0	0	0	0	0	0	0	0	0	0	0	0	0	0	0	0	0	0	0	0	0	0	0	0	0	0
0	0	0	0	0	0	0	0	0	0	0	0	0	0	0	0	0	0	0	0	0	0	0	0	0	0	0	0	0	0	0
0	0	0	0	0	0	0	0	0	0	0	0	0	0	0	0	0	0	0	0	0	0	0	0	0	0	0	0	0	0	0
0	0	0	0	0	0	0	0	0	0	0	0	0	0	0	0	0	0	0	0	0	0	0	0	0	0	0	0	0	0	0
0	0	0	0	0	0	0	0	0	0	0	0	0	0	0	0	0	0	0	0	0	0	0	0	0	0	0	0	0	0	0
0	0	0	0	0	0	0	0	0	0	0	0	0	0	0	0	0	0	0	0	0	0	0	0	0	0	0	0	0	0	0
0	0	0	0	0	0	0	0	0	0	0	0	0	0	0	0	0	0	0	0	0	0	0	0	0	0	0	0	0	0	0
0	0	0	0	0	0	0	0	0	0	0	0	0	0	0	0	0	0	0	0	0	0	0	0	0	0	0	0	0	0	0
0	0	0	0	0	0	0	0	0	0	0	0	0	0	0	0	0	0	0	0	0	0	0	0	0	0	0	0	0	0	0
0	0	0	0	0	0	0	0	0	0	0	0	0	0	0	0	0	0	0	0	0	0	0	0	0	0	0	0	0	0	0
0	0	0	0	0	0	0	0	0	0	0	0	0	0	0	0	0	0	0	0	0	0	0	0	0	0	0	0	0	0	0
0	0	0	0	0	0	0	0	0	0	0	0	0	0	0	0	0	0	0	0	0	0	0	0	0	0	0	0	0	0	0
0	0	0	0	0	0	0	0	0	0	0	0	0	0	0	0	0	0	0	0	0	0	0	0	0	0	0	0	0	0	0
0	0	0	0	0	0	0	0	0	0	0	0	0	0	0	0	0	0	0	0	0	0	0	0	0	0	0	0	0	0	0
0	0	0	0	0	0	0	0	0	0	0	0	0	0	0	0	0	0	0	0	0	0	0	0	0	0	0	0	0	0	0
[truncated: 1,000 more rows]
