# Supplementary material for: A modified shuffled frog leaping algorithm with inertia weight
Source: Sci Rep. 2024 Feb 20;14:4146. doi: 10.1038/s41598-024-51306-1 (PMC11224354; doi:10.1038/s41598-024-51306-1)
Supplement: Supplementary file 1 — Supplementary Information. [file 41598_2024_51306_MOESM1_ESM.zip › data/F2/MSFLA_R_11.xls]

## Sheet: Sheet1
-0.297379	-0.0529216	1.37244	0.248024	-0.424744	-0.0556155	-1.13276	0.656282	-0.703383	-0.122692	0.269016	-0.645168	0.211315	-0.374507	0.0960539	0.0968787	0.598845	0.335169	0.0426314	-0.187509	-0.0340767	-1.27705	-0.682276	0.941891	-0.0208388	-0.241814	-1.35972	0.141054	0.190115	-0.492272	13.3044
-0.0257979	0.0126829	-0.0246879	0.0325703	0.0365485	0.0435084	-0.0441576	-0.0147912	-0.00282759	-0.0870412	-0.00521324	-0.00858658	0.0447482	0.0311617	-0.00928806	-0.00905817	0.024309	-0.00559623	0.0131208	0.0626851	0.0482519	0.0232106	-0.021392	-0.034688	0.0371611	-0.0306331	-0.0200503	0.0875174	0.0100424	-0.00907618	0.860404
-0.0101553	0.00675394	-0.000790981	-0.00106567	0.003062	-0.00127311	-0.00137329	0.0163273	0.00287305	0.00938249	0.00647011	0.00514377	-0.00189602	0.00190058	0.000594422	0.0183279	0.00183806	0.00360522	0.00422746	-0.00117434	-0.00135709	0.00292741	0.00169133	-0.0120711	0.00053698	0.0113968	0.00909545	0.00107849	-0.000685663	-0.00306859	0.142144
-0.00136942	0.000161769	0.00108465	-0.00025227	0.00103669	0.000547536	-0.00110647	0.000229618	-0.000503167	0.00271962	-0.000208574	5.52547e-05	-5.33403e-05	0.00150308	5.73463e-05	0.000168623	0.000430261	-0.00147343	0.000564972	-0.000203463	3.13202e-05	-0.000895917	-0.000462217	0.000497613	0.000413248	0.000474508	-1.43315e-05	0.00072995	-0.000350504	-0.000451956	0.0180511
-5.35557e-06	-7.90285e-06	-4.77848e-05	5.17433e-05	-1.32468e-05	-3.31486e-05	-7.10125e-05	-0.00012543	-3.49304e-05	6.04325e-05	-2.27005e-05	-9.43224e-05	-4.61525e-05	0.000215029	3.20293e-05	-8.02569e-05	-1.6262e-05	-0.000157973	-8.29557e-05	-4.79738e-05	-7.31209e-05	-4.27714e-05	-0.000144066	1.77857e-05	7.98265e-05	3.15733e-05	-4.00496e-05	0.000353358	1.61204e-05	-3.45226e-05	0.00207984
-1.40524e-05	-2.77902e-06	8.8772e-06	3.12583e-06	3.07304e-05	4.34189e-06	-5.00384e-06	5.96178e-06	-2.41107e-05	-2.47419e-06	7.01123e-06	4.76016e-06	3.5244e-06	-3.5721e-06	6.09117e-06	1.03915e-05	2.13567e-06	-8.06464e-06	-2.53653e-05	2.55014e-06	-1.27428e-05	-5.03632e-07	1.27617e-05	2.67137e-06	1.32675e-06	6.87726e-06	1.31689e-05	1.28466e-05	2.33893e-05	-5.87025e-06	0.000267082
-1.6873e-06	2.92346e-06	3.40127e-07	3.73663e-07	6.01624e-06	-1.69015e-06	-2.66322e-07	1.25516e-07	-9.38978e-08	-6.00183e-07	-3.12093e-06	4.74791e-07	-1.46734e-07	-5.51344e-07	3.04064e-07	8.11714e-07	1.29499e-06	1.67299e-06	-1.58401e-06	2.86227e-08	-4.06876e-06	1.15827e-06	-2.94742e-07	-1.54975e-07	-6.07002e-09	7.03864e-07	-4.69324e-07	-2.67357e-07	-2.5818e-07	-1.05304e-06	3.25416e-05
-2.03535e-07	1.70255e-08	6.8345e-08	2.83279e-07	-1.69831e-07	1.39993e-07	-5.63999e-08	-8.36523e-08	2.26003e-07	-1.74697e-07	3.58005e-08	3.02694e-07	-1.42594e-07	-3.95162e-08	-1.76006e-08	-1.23666e-07	-2.5794e-08	-2.94684e-07	3.05385e-08	9.56048e-08	-1.02365e-07	9.66287e-08	-1.04339e-07	2.73256e-07	-3.41098e-07	5.95345e-08	6.95705e-08	-1.14182e-07	5.74838e-08	3.70491e-08	3.78676e-06
4.14329e-08	-4.22277e-08	-1.54197e-08	1.35931e-09	-5.35984e-09	-3.49448e-08	1.13465e-09	4.17588e-08	-5.45234e-08	-1.16573e-08	-6.91305e-09	-4.41697e-08	-3.51826e-08	6.24033e-09	-9.53279e-09	8.97457e-09	7.08983e-09	-3.63891e-09	1.81389e-08	-1.0234e-08	2.41546e-08	3.23705e-08	1.08016e-08	2.34916e-08	-3.58363e-08	-2.19017e-08	4.27221e-10	4.85175e-09	2.16823e-08	6.62395e-09	5.82075e-07
-4.92183e-10	2.7626e-09	9.90884e-10	9.75346e-10	1.64969e-09	5.05448e-09	-4.02846e-11	3.25805e-10	-2.90727e-09	7.82739e-10	6.08674e-10	3.00944e-09	1.16384e-08	2.01211e-09	1.02686e-10	4.90643e-09	3.31463e-10	8.68278e-09	-3.51238e-10	-1.4967e-09	3.75789e-10	-4.09882e-09	7.27335e-09	-6.34833e-10	-2.99594e-09	-3.45844e-09	-5.23839e-09	1.76584e-09	-6.69388e-10	-2.66733e-10	7.58987e-08
-1.65306e-10	-1.99595e-10	-1.43386e-10	-3.06955e-10	8.84343e-10	-1.5637e-10	2.02703e-11	-4.79549e-10	1.75485e-10	3.32876e-10	-4.05742e-10	-1.74283e-10	1.94125e-10	-2.96792e-10	-2.647e-10	-5.65985e-12	-3.74608e-12	-3.67753e-10	5.43623e-10	-6.63867e-11	1.02555e-10	2.6078e-10	-1.99101e-10	-2.39248e-10	-1.11711e-10	2.10124e-10	6.39236e-11	9.60484e-11	1.12749e-10	3.39247e-10	6.92243e-09
-3.20694e-11	8.69352e-11	-1.72384e-13	2.38934e-11	4.50178e-12	-3.08625e-11	-6.55513e-11	1.56351e-11	-1.40321e-11	-5.62686e-12	-6.72269e-12	-2.24543e-11	2.19991e-11	9.63976e-12	1.04583e-13	2.49781e-11	-3.22932e-11	1.50011e-10	-7.91448e-12	-2.12122e-11	-2.86275e-11	1.47566e-11	1.9127e-12	-2.00117e-12	-7.09015e-11	1.51064e-11	5.18158e-12	3.1685e-13	8.29217e-12	-8.54783e-12	7.32254e-10
-7.57656e-12	-7.59583e-12	-4.95552e-13	-2.63619e-12	2.28052e-12	4.56812e-12	-1.52491e-12	7.87482e-12	-2.14793e-12	-6.16732e-14	-1.7035e-12	-1.05425e-12	-1.3175e-12	-6.09485e-14	2.56278e-12	-2.59458e-12	9.36854e-12	2.80777e-13	1.87855e-12	3.15006e-12	-5.40456e-13	-2.11915e-12	-6.32339e-12	-4.97761e-12	-5.09976e-12	-9.05183e-13	4.4098e-12	2.46369e-12	-1.10688e-11	-1.01258e-12	9.9654e-11
5.06583e-13	4.4937e-13	3.551e-13	-1.34816e-14	-3.50396e-14	6.87952e-13	-2.77216e-14	-1.12513e-12	4.21187e-13	-2.6752e-13	-4.83661e-14	2.23475e-14	-4.84009e-13	3.29698e-13	5.19692e-13	2.7623e-13	1.23411e-12	-3.28823e-13	-1.5456e-12	3.1516e-14	9.11856e-13	-4.98462e-13	-3.09897e-13	6.28368e-13	-3.07525e-13	-6.92347e-13	5.21883e-13	9.41192e-14	3.03237e-13	-3.37575e-13	1.33147e-11
-3.71376e-14	-7.74239e-15	-4.42338e-15	-3.30402e-14	4.4505e-14	-5.35072e-15	9.67605e-14	-9.0159e-15	-1.90709e-14	-1.40185e-13	3.26601e-14	6.62303e-15	-5.00749e-13	-1.05377e-13	2.88754e-14	4.72058e-15	-1.47234e-14	-9.43236e-14	6.51379e-15	-1.12992e-13	2.20251e-13	7.19165e-14	-2.8024e-15	-8.85459e-14	3.37188e-14	-5.1445e-14	-1.17479e-13	-2.73894e-14	4.33176e-14	-5.88933e-15	1.96754e-12
-8.72266e-15	-9.30469e-15	4.08451e-15	3.12841e-15	-5.47489e-16	-2.31361e-15	-6.43697e-15	7.15464e-15	5.58261e-15	-1.52899e-16	5.2263e-15	1.85775e-14	-1.22968e-15	-7.29891e-15	-4.01671e-15	-4.40715e-15	9.37967e-15	-5.56071e-15	-7.24048e-15	4.64184e-15	-1.35964e-15	2.36838e-15	-7.52949e-15	1.69678e-15	-1.62995e-14	-1.51042e-15	5.14497e-15	-3.18793e-15	-2.18033e-15	-5.6251e-15	1.6191e-13
2.97859e-15	-2.82295e-16	-1.1015e-16	-1.6446e-16	-6.2976e-17	3.05736e-16	1.09712e-15	7.12951e-16	3.78824e-16	4.72067e-16	-3.27407e-15	1.80931e-16	7.71693e-17	6.52359e-16	-3.18531e-16	-3.76747e-16	-1.62191e-16	-8.03747e-16	-3.88494e-16	6.71845e-16	-9.1736e-16	1.62379e-16	6.93423e-16	-1.20813e-16	4.62774e-16	6.84788e-16	2.78283e-16	3.9361e-15	-9.86394e-16	2.02636e-15	2.37399e-14
1.80687e-16	2.27806e-17	-2.01103e-16	-4.24193e-17	2.20213e-17	7.0707e-18	-2.6293e-17	5.20255e-17	-4.49538e-17	5.56128e-17	2.56834e-16	8.97949e-17	-2.34839e-16	1.16075e-16	-1.15361e-16	-1.16475e-16	-5.70303e-17	1.95243e-16	-9.70878e-19	-2.67137e-17	-8.88887e-18	-3.62944e-17	6.22425e-18	3.43196e-17	-7.52391e-17	3.36955e-17	-1.42182e-16	-4.07483e-19	-2.01302e-16	5.1521e-18	2.40801e-15
5.23842e-18	3.16503e-18	-5.20228e-18	2.91327e-19	-6.06192e-18	5.28229e-17	-5.72276e-17	-1.28592e-17	-1.15949e-17	-8.7807e-18	2.18879e-18	5.44699e-18	-1.13605e-17	-3.25374e-17	2.73031e-17	-5.6867e-18	-2.18178e-17	4.38515e-18	-2.96219e-19	2.2937e-18	-7.27433e-19	1.33874e-17	2.40457e-18	4.74012e-18	9.41136e-18	-2.38145e-17	-5.52454e-18	1.69438e-17	-5.75303e-19	1.09921e-17	3.65082e-16
8.03419e-19	-2.63977e-18	5.91975e-19	-2.80694e-19	1.15683e-18	-3.08626e-18	6.36254e-19	-6.76819e-19	5.74136e-19	4.93583e-19	-3.9506e-18	2.08272e-19	8.29612e-19	-2.42213e-19	3.1436e-18	4.04993e-19	4.90243e-18	-2.0734e-18	-4.36607e-18	1.51337e-18	1.26007e-18	2.46096e-19	-1.26074e-19	9.21426e-19	3.49537e-19	-8.41917e-19	-2.0416e-19	-5.27058e-19	-2.344e-18	6.38336e-19	4.0033e-17
1.9975e-19	-7.39716e-19	3.38747e-19	-8.47989e-20	-1.5595e-19	1.07438e-19	7.40651e-20	2.06942e-19	4.62682e-19	-2.94303e-19	-1.22886e-19	-6.87348e-20	-2.67223e-19	7.29576e-20	-2.37958e-20	2.83378e-21	-2.41921e-19	-3.23421e-20	2.37363e-19	-2.81407e-19	1.77754e-19	-3.33494e-20	-1.46756e-19	2.39568e-20	1.29233e-19	-7.16071e-22	-7.56842e-20	-4.49125e-21	1.7499e-19	7.5759e-20	4.85855e-18
3.85982e-20	1.75969e-20	1.01809e-20	6.18778e-20	-7.9213e-21	-4.73222e-20	-3.4968e-21	2.89e-20	4.47853e-20	-1.1288e-20	-2.92097e-21	1.35893e-20	-7.44612e-21	-2.75677e-21	-1.7847e-20	5.84556e-20	-3.19553e-20	-3.72226e-21	-1.02466e-20	1.05949e-21	7.95132e-20	-1.85229e-20	-2.5898e-20	-1.1649e-22	-1.08236e-21	-7.52807e-21	3.03681e-20	-1.5093e-20	2.98393e-20	5.13614e-21	6.35064e-19
-2.08311e-22	1.5013e-22	3.88035e-21	1.12459e-21	-7.54087e-21	-4.32102e-23	-8.84724e-21	6.18134e-22	8.31145e-22	5.34314e-21	-1.52346e-21	-3.84856e-22	-1.9974e-21	2.98808e-21	3.23487e-21	-1.63393e-21	-1.65561e-21	-5.50375e-21	2.96974e-21	-4.61039e-22	-1.47876e-21	1.82291e-21	2.24346e-21	6.53066e-22	8.10798e-22	-4.7765e-23	1.57594e-21	-2.98824e-21	-5.33799e-21	-3.08993e-21	7.09887e-20
7.20114e-23	2.50668e-22	6.6204e-22	2.42027e-22	-6.06635e-24	-3.06344e-23	6.85714e-23	-7.38725e-22	5.9603e-22	6.42985e-22	-5.29595e-22	1.00403e-22	-1.31402e-22	1.89445e-22	-7.72868e-23	-1.62415e-22	-1.12053e-22	8.59381e-22	1.8779e-21	3.10591e-22	-3.08149e-22	-3.45623e-25	1.645e-23	1.10862e-22	-1.06721e-22	5.98345e-22	1.00441e-22	-1.00945e-22	-2.33334e-22	1.44356e-22	9.38017e-21
-1.95515e-23	-8.20629e-23	7.84742e-25	-9.56541e-24	-5.45643e-24	2.82493e-23	-7.80675e-24	-3.35793e-23	2.63059e-23	7.97989e-23	-3.23317e-23	-4.76704e-23	5.23041e-23	-1.2366e-22	-5.18647e-23	3.24619e-24	-2.81711e-22	-1.05143e-22	2.23666e-23	8.20482e-23	5.51967e-23	7.04207e-24	6.04656e-23	-3.54181e-24	-1.79528e-23	6.69899e-23	4.13508e-23	4.63376e-23	-2.22424e-23	2.5885e-23	1.44251e-21
8.39093e-24	-8.92399e-24	4.37125e-24	-1.729e-23	-2.41024e-24	-1.98415e-24	2.88064e-25	-9.18239e-24	5.60557e-24	1.64226e-24	-3.52357e-24	-2.45178e-24	3.69907e-24	4.45802e-25	4.09972e-24	1.85495e-24	-2.06156e-25	7.44453e-24	1.93869e-24	-3.40522e-25	1.48476e-26	9.14428e-25	5.61196e-24	-1.18881e-24	4.22685e-24	6.07894e-24	-2.90316e-24	-3.66094e-25	8.48218e-24	1.16616e-24	1.17047e-22
-5.84151e-26	3.40405e-25	1.35416e-25	4.20764e-25	4.87341e-27	-7.43682e-25	1.81509e-24	2.40289e-24	-7.25141e-26	7.25459e-25	-2.76993e-25	-1.20729e-25	-9.71807e-25	-8.3845e-25	-4.56767e-26	-9.96772e-25	4.11093e-24	2.64807e-25	-1.4203e-25	3.57228e-27	4.05666e-25	9.16606e-25	-9.07452e-26	2.09891e-25	1.18699e-24	4.13341e-25	-6.51486e-26	-2.66414e-25	4.32754e-27	-4.85656e-25	1.85361e-23
-7.1313e-26	1.01248e-25	-9.06396e-27	-2.10605e-25	2.73913e-26	9.92167e-26	-3.36947e-26	1.83584e-25	-5.62744e-26	-3.80001e-26	2.97056e-26	-1.39071e-26	3.44646e-26	4.31312e-26	2.59716e-28	-1.63714e-25	2.90253e-26	1.90809e-25	-6.0865e-27	-2.22743e-25	-5.10098e-26	2.72976e-26	1.11371e-26	5.43412e-26	3.63486e-26	8.67744e-30	-5.16499e-26	1.17043e-25	-8.16139e-26	1.44992e-25	2.13968e-24
-5.8475e-27	1.32695e-26	-4.04482e-26	-5.38462e-27	1.56737e-27	4.24512e-27	1.72896e-26	-9.75277e-27	-1.08034e-27	1.99451e-27	-2.14307e-27	-2.85671e-27	2.71181e-27	5.99206e-27	6.57686e-28	4.06468e-28	2.11415e-26	9.60668e-27	-1.20232e-26	-5.32116e-27	3.59642e-27	-5.76574e-27	-3.41062e-27	2.86208e-26	2.25892e-27	2.62045e-26	-7.97961e-27	-2.84606e-27	1.44919e-26	4.82164e-27	2.63736e-25
-5.71574e-28	6.44278e-28	-1.36265e-27	-6.37949e-28	1.91697e-28	-3.71111e-28	-1.66711e-28	4.26595e-28	5.66631e-28	3.922e-28	6.22093e-28	5.93666e-28	-2.08396e-27	9.31485e-28	1.45741e-27	-1.74396e-29	-2.19523e-27	1.03326e-27	-4.95396e-28	-1.01702e-27	-1.7122e-28	-9.79826e-28	1.28384e-27	-9.59242e-28	1.55774e-27	2.65212e-27	4.88816e-28	-4.64339e-27	1.26591e-27	9.75955e-28	3.07564e-26
1.23977e-28	-7.82874e-29	-3.93611e-28	3.77477e-30	-1.9509e-28	-2.96241e-29	2.03496e-28	6.94047e-29	1.85288e-28	-2.36482e-28	2.54008e-28	-1.28492e-28	6.20875e-29	-4.07998e-28	2.05769e-28	-3.92372e-28	3.56014e-29	-1.58259e-28	-5.76399e-29	-3.1732e-28	4.29101e-29	-1.95188e-28	1.77948e-28	3.7323e-28	-4.54288e-29	-2.93285e-28	6.40306e-29	2.90446e-28	-7.67995e-29	-1.4247e-28	5.24032e-27
-1.77502e-29	4.36366e-30	-2.65112e-29	3.2037e-29	2.69316e-29	2.14889e-29	1.23428e-28	-2.15159e-30	-1.58608e-29	4.36271e-29	6.3674e-29	1.46598e-29	-4.90282e-30	3.49315e-29	4.08051e-30	6.15018e-30	5.18485e-31	-2.80391e-29	9.35272e-29	2.34453e-29	-8.17985e-30	2.24679e-30	7.35591e-30	1.02369e-29	2.55532e-30	1.48718e-29	2.52857e-29	2.55556e-30	-2.21438e-29	-2.0363e-29	7.03874e-28
-2.20578e-30	-6.97984e-32	-1.85502e-30	1.48481e-31	-5.79623e-31	-3.41795e-30	-1.99468e-30	-4.86426e-31	2.01659e-30	2.29267e-30	6.52491e-31	1.62502e-31	1.26575e-30	5.38278e-32	-4.93969e-30	2.53994e-30	-1.08698e-29	-2.34894e-30	-2.23767e-31	-1.35141e-30	1.14863e-30	-5.10182e-31	-7.06507e-31	1.30483e-30	2.93166e-31	4.22834e-31	-1.83249e-31	-4.47196e-31	2.76619e-30	-4.38199e-31	4.76961e-29
-8.20252e-31	-1.94079e-31	-7.35194e-32	-2.68163e-31	8.23159e-31	-5.06667e-32	-1.74216e-31	-9.73301e-32	4.39141e-31	-1.06083e-31	5.99999e-31	5.6938e-32	5.64943e-31	9.15068e-32	-2.34031e-31	4.93592e-32	-4.79694e-32	1.25199e-31	-1.8556e-31	-1.09198e-31	-3.13453e-31	2.92494e-31	1.21124e-31	8.16327e-32	-4.50628e-31	-1.58685e-32	7.00595e-32	-2.40216e-31	1.80392e-31	-5.73918e-31	7.4511e-30
-5.46754e-32	-6.11632e-33	-2.53566e-32	6.33197e-32	-1.50462e-32	-1.81205e-32	9.79848e-33	2.4862e-32	-1.64187e-32	-1.41141e-33	-1.19501e-32	-3.95731e-32	2.73946e-32	-6.6641e-33	4.84613e-32	-7.40536e-33	6.70145e-32	-2.13712e-32	3.26123e-32	-4.54962e-32	-2.18647e-32	4.06824e-32	-7.00746e-32	1.04136e-32	-7.69892e-32	6.50856e-33	-2.06748e-32	-3.71976e-32	-1.30916e-32	-4.12775e-32	8.81843e-31
2.37245e-32	5.60487e-33	-4.97069e-33	-1.06375e-32	5.50568e-35	1.77918e-33	-5.94581e-33	-2.02e-33	-4.29408e-34	-7.31366e-35	1.19275e-33	5.34009e-33	3.31395e-34	4.25074e-33	-1.97444e-33	2.96537e-33	4.1868e-34	5.41393e-34	-7.54244e-33	2.58132e-33	-5.78186e-33	4.19153e-33	4.87882e-33	8.00199e-34	3.06629e-33	8.76844e-33	2.69593e-34	6.64631e-33	2.91537e-34	3.13852e-34	1.17387e-31
8.13788e-34	1.37657e-33	-3.46622e-33	1.47399e-34	-1.64377e-34	-4.1069e-34	7.01779e-34	1.44546e-34	4.87807e-34	-6.14023e-35	-1.48996e-33	3.83231e-34	-1.85752e-34	1.23426e-33	2.19015e-34	9.19398e-34	-5.66996e-34	1.49586e-35	-2.28474e-34	-1.4706e-34	-1.22727e-33	-3.30812e-34	7.63938e-34	1.9821e-34	4.58181e-34	-4.24847e-34	-6.89922e-35	2.99465e-34	-8.67901e-34	-8.81016e-35	1.78914e-32
-4.6554e-36	-2.92943e-35	-4.52337e-35	3.45117e-35	-1.02843e-34	-1.83775e-34	-6.23263e-35	1.79778e-35	2.78104e-35	1.41194e-34	-3.90635e-34	-1.19549e-34	-1.0993e-35	3.05402e-35	1.97704e-35	-4.11932e-35	-2.46184e-35	1.85231e-36	-2.16868e-35	-4.38904e-35	-1.52895e-35	1.40925e-34	-1.14202e-34	1.6977e-35	1.24943e-34	1.03806e-34	9.47497e-35	4.70199e-35	-1.89118e-35	-4.68704e-35	2.07804e-33
-2.66826e-36	-1.33045e-35	3.11287e-36	-6.22049e-36	1.1624e-35	8.708e-36	-1.10532e-35	1.30366e-36	-5.76071e-36	3.95273e-36	-4.85821e-36	-4.05917e-35	6.54645e-36	-3.50545e-36	8.15988e-37	-1.2516e-36	-4.80638e-37	-1.07168e-35	4.81728e-37	3.58443e-35	-8.96315e-36	9.38785e-36	6.35811e-36	-2.4611e-36	1.23101e-35	6.75804e-36	-1.01449e-35	3.41508e-36	1.19803e-35	-1.16486e-35	2.56228e-34
7.3146e-37	1.89514e-36	-2.52642e-37	-9.52934e-37	-9.03639e-37	2.66258e-36	-5.04954e-38	1.92499e-36	7.58135e-38	6.81381e-37	1.31447e-36	6.70261e-37	-4.43312e-38	-5.07807e-37	6.8564e-37	1.85346e-37	-9.38589e-37	1.17796e-36	1.14301e-36	2.31796e-36	-1.76888e-37	3.58007e-37	-5.18493e-37	-1.89934e-36	1.82583e-36	-7.64123e-37	2.23543e-37	-1.14082e-37	5.50767e-38	-4.33883e-37	2.54857e-35
-1.41979e-37	7.4071e-38	-4.52803e-38	-2.10493e-37	1.8431e-37	1.00174e-37	-7.82657e-38	1.11868e-39	-3.73528e-38	1.13522e-38	1.8424e-37	5.90223e-38	-1.89011e-38	-6.35463e-38	1.23492e-37	-1.66274e-38	2.25485e-38	6.08312e-37	-2.73535e-38	8.55789e-38	1.61793e-37	1.515e-37	-7.33441e-40	1.30836e-37	-7.45919e-38	-1.56279e-37	-1.51069e-37	9.39547e-38	8.68504e-40	-5.34868e-38	3.06913e-36
-3.35082e-38	-1.52431e-38	9.39549e-39	2.2691e-38	9.72542e-39	-1.63633e-38	-2.2373e-38	-2.05444e-39	-1.6459e-38	2.62341e-39	7.95511e-39	1.09554e-38	-1.51043e-38	1.22815e-38	-2.12348e-38	4.4515e-39	-2.50815e-39	-7.14264e-40	-2.13173e-38	-1.86174e-38	-7.18434e-39	-3.80838e-39	1.26624e-38	2.64292e-38	-2.10116e-39	4.96969e-39	1.17195e-38	-6.56535e-39	-9.33911e-39	-1.89665e-38	3.69322e-37
-3.56696e-39	-9.75217e-40	5.89267e-41	-8.47704e-40	1.10775e-39	5.20019e-39	-1.04941e-39	-1.39159e-39	1.15902e-39	-3.22896e-39	-7.50675e-40	-2.66114e-39	1.36105e-39	-5.42623e-39	3.98988e-40	1.64419e-41	-2.77166e-39	8.54983e-40	1.65031e-39	-2.87698e-39	5.44808e-40	-4.50233e-39	9.41913e-40	6.48893e-40	9.91146e-40	-3.52516e-40	-2.45881e-39	5.65323e-40	-4.89081e-41	-2.95257e-39	5.13614e-38
-1.10736e-40	1.92759e-40	6.9006e-40	-7.52246e-41	1.26168e-40	1.5165e-40	6.02171e-40	-7.2512e-41	2.29722e-40	-1.127e-40	-1.34991e-40	-1.0453e-40	-2.57415e-40	1.84512e-40	-1.63433e-41	-1.50747e-40	1.27996e-41	1.36113e-40	5.31748e-41	6.49639e-40	-3.76126e-42	-3.54938e-40	7.98087e-41	-2.16328e-40	-3.99069e-40	6.69773e-41	6.88708e-41	-2.30861e-40	1.72664e-40	-5.66984e-41	5.71394e-39
-5.03838e-42	2.15755e-41	6.26304e-42	-6.10499e-41	-2.35993e-41	-7.37476e-41	1.49133e-42	4.57399e-42	1.66538e-42	-7.65308e-41	3.65702e-41	-9.59936e-42	2.1067e-41	7.60893e-42	-8.73366e-42	-1.22039e-41	8.67199e-43	5.15203e-41	-4.6896e-42	-3.57424e-41	-2.92907e-41	-1.41673e-42	3.38335e-41	2.50919e-42	-8.48262e-42	7.3995e-41	9.47736e-42	1.15028e-41	8.35481e-42	-3.78576e-41	6.80858e-40
1.47625e-41	-4.19894e-42	-4.28372e-42	6.08362e-42	-1.05584e-42	-3.72074e-42	-1.06655e-42	1.97815e-42	2.12299e-42	8.08713e-45	1.01084e-42	2.76156e-42	-1.66964e-43	1.27204e-42	-3.01851e-43	2.66855e-42	8.18684e-43	-1.88578e-41	2.62478e-42	-1.07701e-42	-5.0156e-43	-1.94983e-42	5.26499e-42	8.00082e-42	1.31835e-41	-5.41339e-43	5.77331e-44	-5.78957e-43	4.55858e-43	-2.08202e-43	1.01584e-40
-1.35014e-42	2.00055e-43	-2.31217e-43	-5.49274e-44	-1.2196e-44	-9.94044e-44	-7.79589e-43	1.45673e-43	-2.82594e-43	2.73568e-44	-8.80298e-43	6.99122e-43	-9.76783e-43	-6.37044e-43	3.99016e-44	9.35753e-44	1.54492e-44	4.11368e-43	-5.19725e-43	-2.06838e-43	-5.27792e-44	2.43583e-43	-3.73477e-43	-9.59546e-43	-1.28956e-43	3.56137e-44	6.11834e-43	-3.31516e-44	4.8623e-43	-4.27037e-43	1.10155e-41
6.88963e-45	1.12191e-43	6.37401e-44	-3.06439e-44	5.53212e-44	9.14254e-44	3.06562e-45	-1.95725e-44	9.28485e-45	-4.12213e-44	-6.65522e-44	-1.85632e-44	-1.14977e-44	3.1506e-44	1.743e-43	-7.90838e-44	-7.77715e-45	3.5537e-45	-1.74592e-44	9.18359e-46	1.74804e-44	6.7402e-45	-3.07699e-45	-6.96376e-45	-5.39933e-44	8.03551e-44	9.73684e-44	-4.25971e-44	1.27639e-45	-4.70168e-44	1.20144e-42
-2.49372e-45	9.87168e-45	-2.8771e-45	-5.98741e-45	-4.65315e-45	-1.08642e-44	-4.47052e-45	3.52261e-45	-1.99175e-45	-4.67472e-45	-2.75379e-45	-7.41704e-46	-2.67041e-45	2.6766e-44	9.74039e-45	-4.95852e-45	-1.43315e-46	-7.91379e-45	-3.61842e-45	-5.16697e-46	-4.77896e-45	4.6227e-45	-3.29219e-45	-2.0471e-45	-1.6484e-45	-7.70201e-45	-5.95254e-45	-1.03933e-45	-1.52373e-45	-1.21955e-45	1.45056e-43
5.44217e-46	5.8211e-46	-2.33703e-45	-4.99067e-46	1.36537e-45	-8.46528e-46	6.56947e-46	5.03373e-46	6.88716e-46	-5.52472e-46	-8.75712e-46	-2.9288e-46	2.06713e-46	-1.62522e-46	1.87834e-46	8.12853e-46	-1.3444e-46	5.85072e-46	-5.54274e-46	1.63836e-45	-9.10471e-46	-5.40455e-46	-1.75361e-46	4.90985e-46	1.33997e-45	-8.14846e-46	5.90863e-47	-1.23108e-46	-4.42574e-46	4.28588e-45	2.32092e-44
-2.31314e-47	-3.65096e-47	1.62529e-46	-2.66985e-46	-2.24253e-47	8.05716e-47	4.95867e-47	-2.86397e-47	6.71223e-47	-2.738e-49	-6.03157e-47	-3.37749e-46	-2.3359e-47	1.92626e-46	-4.15153e-47	1.2137e-46	-6.35946e-48	-1.20783e-47	-2.56905e-46	3.22118e-46	-1.75006e-46	-3.85885e-47	5.33555e-48	1.07015e-46	-3.86226e-47	2.5592e-46	-3.87099e-47	-1.48808e-46	3.58896e-47	-2.04136e-46	3.1602e-45
-1.51273e-47	2.35347e-47	1.1841e-48	-3.10171e-49	-4.74879e-48	-1.44662e-47	-1.00743e-47	6.50546e-50	-3.48904e-49	7.62127e-48	-3.08328e-48	-2.45138e-47	2.16983e-49	7.47341e-48	1.09448e-47	-6.03804e-49	-3.59205e-48	7.81473e-48	8.66008e-49	1.67149e-48	2.25384e-47	2.33773e-47	1.37209e-47	-3.55626e-48	-4.51243e-48	1.22461e-48	-2.42888e-47	-2.01431e-48	1.76709e-47	-9.41414e-48	2.60579e-46
1.94235e-49	-1.338e-49	-4.78902e-49	1.72729e-49	-4.42753e-49	1.99856e-48	-3.69955e-49	-1.33362e-48	2.8888e-48	1.18053e-48	2.23218e-50	2.89453e-48	-1.73457e-48	2.19657e-48	-4.48491e-49	2.10998e-48	-7.95524e-49	2.99154e-49	-1.44863e-48	2.85878e-48	1.40377e-48	-8.31968e-50	7.07325e-49	9.68376e-49	4.92757e-50	-5.10455e-49	1.1335e-48	4.96987e-50	-4.05375e-50	7.99056e-50	2.90285e-47
1.71602e-49	-2.43909e-49	6.84118e-50	-1.79361e-49	6.09772e-50	-2.01678e-49	-1.3428e-49	-1.27306e-49	-2.62219e-50	9.03541e-51	1.31337e-49	-2.49428e-49	1.82647e-49	1.86936e-49	-8.40777e-51	6.18332e-49	-4.60302e-51	-9.90166e-51	-1.27035e-50	-3.29626e-49	1.78324e-49	-7.5994e-51	-1.50693e-49	8.99065e-50	3.22867e-50	-4.00681e-49	3.52472e-49	-1.24665e-49	5.31356e-50	-5.05658e-51	4.35153e-48
4.74143e-51	8.84553e-51	-2.84094e-50	-9.08959e-50	-6.95048e-51	1.49233e-50	1.31327e-50	2.62071e-50	-2.09888e-51	1.93283e-51	-3.4549e-52	-7.79931e-51	-3.46833e-50	7.45609e-51	-3.84506e-50	1.47912e-50	-5.66567e-51	-6.4794e-51	6.82466e-51	-2.50532e-51	-6.56789e-50	-3.04893e-51	-6.87121e-51	1.2874e-50	3.536e-50	1.52104e-50	-2.25005e-50	1.1725e-50	6.71638e-50	-1.29375e-50	5.76509e-49
1.28509e-51	2.1359e-51	-3.18625e-52	6.29617e-52	-7.1234e-52	4.91508e-51	2.54002e-51	1.64128e-51	3.23326e-51	1.65032e-51	-2.26399e-51	-9.89615e-51	1.76321e-51	-1.48251e-52	-2.01693e-51	-4.95621e-52	1.06728e-51	-3.80288e-51	5.79414e-52	-9.52738e-51	-4.50149e-51	-4.87845e-51	1.44001e-51	-2.92967e-51	2.52841e-51	1.32952e-51	-2.69337e-51	8.77539e-52	-2.45282e-51	-3.87918e-51	7.81331e-50
2.53245e-52	-6.43387e-52	-3.30978e-52	-4.49633e-53	-1.86127e-52	9.89272e-53	6.56883e-52	7.37252e-54	1.79747e-53	6.72506e-52	-1.76295e-53	1.19802e-52	1.8554e-51	-4.35426e-52	1.50493e-52	-3.61205e-52	1.91625e-52	-3.96264e-52	-9.04568e-53	-1.71731e-52	-1.45491e-51	-1.07355e-51	1.03712e-52	-3.83359e-52	-1.46667e-52	-6.28857e-52	5.18853e-54	3.58778e-52	2.64406e-52	5.77903e-52	1.16997e-50
-1.54174e-53	-1.53749e-53	-2.79308e-53	5.34088e-53	3.33124e-53	1.83257e-53	-7.58141e-53	-6.96445e-53	-1.90019e-53	9.27465e-54	-9.4146e-54	-9.313e-53	3.28328e-53	3.90576e-53	5.52489e-53	1.79371e-53	-1.83856e-52	3.49116e-54	-7.35222e-54	4.98621e-53	3.14968e-54	3.13295e-53	4.359e-54	-1.08736e-52	5.93511e-54	-5.02355e-54	2.11205e-53	7.40618e-53	4.48746e-53	-3.75331e-52	1.50361e-51
-2.28981e-54	-1.13838e-55	-6.35187e-56	2.2111e-57	6.20277e-54	-1.38135e-55	-4.95448e-54	-3.69903e-54	2.08353e-54	1.60327e-54	-6.54531e-54	3.45767e-54	-9.1509e-55	9.38936e-55	-2.9831e-54	-2.22835e-54	-3.2131e-54	-1.43292e-54	-1.9545e-54	1.86833e-54	-7.18586e-55	-7.41893e-54	-2.71609e-54	-1.57023e-53	6.80764e-54	-2.15112e-54	5.18781e-54	-4.62123e-54	6.61715e-55	5.84909e-54	9.85224e-53
-1.7767e-55	1.1152e-54	3.06932e-55	1.34232e-54	2.07752e-55	8.38677e-55	-1.30837e-54	-3.51434e-55	1.03902e-55	6.67929e-55	-8.45432e-55	1.06375e-54	-1.74519e-55	-3.31291e-55	2.95029e-57	-8.57172e-56	-9.85845e-55	2.21285e-55	1.90641e-55	5.80498e-55	-1.88787e-55	-4.92152e-55	3.10503e-55	2.80275e-55	-1.91499e-55	1.12342e-55	3.93892e-56	-2.1861e-55	-1.34652e-54	-9.70322e-55	1.50525e-53
-1.18818e-55	1.49457e-56	-5.92557e-57	-3.6995e-56	-1.81391e-56	3.05936e-56	-1.45567e-57	-2.90951e-55	-9.02973e-57	-3.89641e-56	2.12177e-56	4.41713e-57	-1.05586e-56	-5.36525e-56	-4.0231e-56	5.70354e-56	-5.42087e-56	-1.8575e-56	-2.66271e-56	3.06295e-56	4.73376e-57	-1.11186e-57	3.32998e-56	1.44317e-56	-1.04903e-55	-2.35728e-56	5.85647e-57	-3.12454e-56	-4.66891e-56	1.78482e-55	1.3273e-54
-6.66279e-57	1.45398e-56	6.63059e-57	-4.91492e-57	3.94853e-57	2.41085e-57	-2.97302e-57	-8.72687e-56	4.24614e-57	1.80435e-57	8.1099e-57	-3.71428e-57	-4.79776e-57	-2.16511e-57	-1.03556e-56	9.5439e-57	-4.41777e-57	2.49919e-57	-2.15005e-57	2.80174e-57	-1.40969e-56	-9.45181e-57	-3.9379e-57	1.77403e-57	1.48586e-58	-1.03405e-56	-2.72858e-57	-1.65474e-57	-1.81132e-57	4.96212e-57	2.36862e-55
1.17006e-58	-3.7705e-59	-6.3605e-57	-6.27188e-58	8.47967e-58	3.63424e-58	1.35009e-57	2.63489e-57	-1.15854e-57	-4.51824e-58	-1.16512e-57	-4.12421e-58	3.03865e-58	-2.75242e-58	-1.42255e-57	8.1933e-58	-1.41001e-57	-1.13657e-58	-1.44997e-57	-2.09061e-58	-3.83455e-58	2.31883e-58	-9.5041e-58	1.70806e-58	-2.84356e-57	-1.28756e-58	-1.39603e-57	-4.3605e-58	6.74646e-58	3.41896e-58	2.90878e-56
-1.54532e-58	-1.64601e-58	3.88499e-59	1.71965e-59	-3.048e-58	2.29659e-58	4.6202e-59	-2.23925e-58	9.6465e-60	-1.24758e-58	-2.87091e-59	1.60514e-58	-1.77438e-58	6.93942e-58	4.42789e-58	3.82067e-58	7.9573e-59	1.02836e-58	-8.76282e-59	-1.09708e-58	-9.69901e-59	2.48776e-58	-6.76325e-59	-1.91964e-58	2.21278e-58	2.20281e-58	6.34065e-59	1.5605e-58	2.39778e-59	4.92497e-59	4.91898e-57
2.66925e-59	6.61225e-59	-6.07147e-60	-1.4992e-59	-4.63354e-60	1.67959e-59	1.34549e-60	-1.0966e-59	2.88197e-59	-5.67274e-59	6.94071e-60	5.35318e-59	5.14331e-61	1.14623e-60	6.31123e-60	-3.74351e-60	-5.69394e-60	-3.3404e-59	-2.96879e-59	1.67309e-60	2.48469e-59	-1.59412e-59	7.19882e-60	1.51372e-59	1.29292e-60	-2.60666e-59	-1.35145e-59	1.2214e-59	8.48501e-60	5.02204e-60	5.05532e-58
8.45604e-61	1.47563e-60	-8.56775e-61	-1.20074e-60	-4.24483e-61	6.7123e-60	-1.15101e-60	4.96973e-60	-8.20398e-61	2.65019e-60	-1.04799e-61	-8.13642e-60	9.07043e-61	-1.66335e-60	-1.83312e-60	2.6616e-61	1.12631e-60	4.8758e-61	-6.04874e-60	1.60878e-61	3.31265e-60	2.16854e-60	-2.1756e-60	2.04804e-60	1.11077e-60	-2.92629e-60	2.59251e-61	2.54119e-60	-5.37924e-60	7.10222e-61	6.44731e-59
-3.15287e-61	-1.33085e-61	6.59077e-61	-2.17483e-61	7.69776e-63	-7.7981e-62	2.60354e-61	1.88613e-61	-2.36567e-61	1.47145e-61	-3.77013e-61	-3.96804e-61	-1.50338e-61	-1.20949e-61	7.09954e-61	4.06439e-61	-2.40415e-61	-1.06826e-61	2.62669e-62	-7.41034e-63	9.57227e-62	3.85993e-62	-2.30176e-61	6.85037e-62	3.32037e-61	3.27979e-62	-8.58648e-62	3.90478e-61	1.69328e-61	-8.12138e-62	6.31043e-60
-9.58915e-63	6.57627e-62	6.54606e-62	-3.8439e-63	-2.87755e-63	1.27896e-63	-1.57402e-62	3.61852e-62	-4.39112e-62	-5.69542e-62	-4.44649e-62	-5.52931e-63	-3.33032e-62	-5.64668e-62	5.60559e-62	3.21216e-62	-4.9485e-62	7.52792e-63	-2.53557e-62	-3.59451e-62	1.52973e-62	2.14965e-62	-6.53821e-62	4.03613e-62	3.58172e-62	2.58813e-63	-5.3371e-62	-1.68228e-62	-3.96005e-63	-2.42289e-62	9.27185e-61
-7.41499e-64	-4.13361e-63	-1.51902e-63	2.42776e-63	-3.001e-63	-2.44776e-63	-3.71882e-62	-1.47666e-63	8.0845e-63	-3.11609e-63	6.81445e-64	2.89233e-64	9.10885e-64	9.1681e-64	6.60764e-64	-5.6828e-63	-1.02627e-63	7.32231e-63	1.68114e-63	-1.74077e-64	1.53124e-63	-4.94022e-63	7.38642e-64	-5.5092e-63	-2.73728e-63	-1.13727e-63	3.23967e-64	-1.89851e-64	-4.43193e-63	4.89178e-65	1.0507e-61
4.8703e-64	2.21938e-63	4.45761e-64	4.56112e-65	2.5569e-64	1.01167e-63	2.98693e-65	3.88281e-64	2.0202e-63	3.49274e-63	1.24687e-63	-7.58595e-65	-1.62828e-64	-2.3335e-64	1.34065e-63	6.95425e-64	-4.47242e-64	6.40542e-64	-7.60051e-64	1.77094e-63	1.26593e-63	5.168e-64	8.12066e-64	1.48906e-64	-5.48892e-64	1.46507e-64	3.28911e-64	5.14502e-64	5.22978e-64	-5.50939e-65	2.26306e-62
-1.32936e-64	-4.43149e-65	1.29062e-65	1.95433e-65	-8.74441e-67	-1.24891e-64	-4.01293e-65	5.70128e-65	1.00448e-64	2.32719e-65	-1.00698e-64	2.4624e-65	1.49307e-64	-1.16909e-64	-5.25733e-66	5.05746e-65	-2.06269e-65	1.20502e-64	4.04097e-65	-1.32719e-65	3.51337e-65	5.22624e-65	2.40166e-64	-5.53708e-65	-6.90199e-65	-1.01959e-64	8.24441e-65	-7.10404e-65	7.90281e-65	-2.65727e-65	2.0115e-63
-1.24493e-65	-7.78827e-66	2.08026e-66	2.26687e-65	5.00592e-66	7.84493e-66	-2.82347e-66	1.81816e-65	-1.1185e-66	6.77488e-66	-6.48826e-66	-1.03982e-66	-5.70257e-67	6.50243e-66	-4.00471e-66	-7.07508e-66	-1.75925e-66	-1.67824e-66	1.78004e-66	1.06438e-66	-6.30643e-67	-7.17093e-66	-1.77003e-66	-5.17887e-66	8.14901e-66	1.62358e-66	-8.81482e-67	-3.29915e-66	1.87886e-65	8.81649e-67	1.67072e-64
-4.24254e-66	-3.49859e-67	-1.51312e-66	1.63418e-67	6.84466e-68	-6.63597e-67	6.78236e-67	5.29405e-69	1.38225e-67	1.06801e-66	-7.41166e-67	1.59933e-66	-6.99063e-67	5.99036e-67	1.05451e-67	-4.39443e-67	3.13776e-67	-1.10808e-67	3.34262e-68	-1.96121e-67	5.72112e-66	-5.8178e-68	2.35734e-66	2.65446e-67	-9.69851e-68	1.03873e-66	-8.89769e-67	5.96822e-68	-1.82266e-66	-6.71553e-68	2.61054e-65
-1.20212e-67	1.26685e-67	3.1647e-68	-4.12707e-67	-6.84204e-68	-1.10289e-68	-2.57831e-68	4.20586e-68	-6.95387e-68	-6.44934e-68	5.81327e-68	-6.19417e-68	-6.02084e-68	-1.28947e-67	-6.56961e-69	-2.70888e-67	1.90231e-67	1.40969e-67	1.79639e-69	-1.14081e-67	9.25422e-68	-3.76444e-67	1.13919e-67	4.88938e-68	8.80798e-68	4.73268e-69	-1.80952e-68	7.88148e-68	-5.71569e-67	-2.10131e-68	3.42044e-66
5.8236e-69	4.19025e-68	4.32582e-69	1.7182e-68	1.52416e-68	-4.90059e-68	-2.68915e-69	-7.785e-70	1.01541e-70	-9.43016e-69	-6.64499e-70	-9.71727e-69	5.6316e-69	-1.87057e-68	2.79591e-68	-4.48314e-69	-1.42619e-68	-3.96596e-69	1.88449e-69	-1.58736e-68	6.7298e-69	9.37324e-69	-4.70274e-68	5.92121e-69	-2.21534e-70	2.43969e-69	-8.81708e-69	6.94707e-68	2.61895e-68	-9.98389e-68	5.25657e-67
1.33074e-69	-2.59616e-69	5.45811e-69	1.09719e-69	-8.20763e-70	-4.59763e-70	-1.1678e-69	3.02676e-70	6.61819e-70	-1.07129e-69	2.66875e-70	9.88975e-70	-4.07705e-70	3.79818e-69	-1.43677e-69	-1.50701e-70	-2.38103e-69	1.75327e-70	-7.75019e-70	-6.71566e-70	-6.94501e-70	2.46887e-70	-2.0626e-69	4.27807e-70	1.06317e-69	1.00282e-69	-1.86346e-69	1.60883e-69	2.18816e-69	-1.14559e-71	3.71881e-68
-7.28813e-71	-4.53697e-70	-1.42927e-70	-2.06164e-71	-6.33986e-71	-3.45246e-72	2.57201e-70	-9.70436e-70	1.48396e-70	-1.21512e-70	6.70843e-71	9.79198e-71	-1.09792e-70	4.30393e-71	-4.7268e-70	1.68935e-70	-2.54675e-70	-1.20844e-70	2.01127e-71	-1.32618e-70	-6.49249e-70	-1.46793e-70	-1.16529e-72	-1.98027e-70	-1.89451e-71	-6.19757e-71	8.71524e-71	1.07307e-71	-3.84358e-70	-2.32394e-70	5.53301e-69
1.26796e-71	1.50139e-72	2.60075e-71	-3.72351e-71	-2.48519e-71	-2.71034e-71	3.01414e-72	4.93153e-72	-5.32703e-71	-1.17076e-72	-2.86454e-71	-4.08308e-71	-3.8609e-71	-1.07138e-71	-8.72405e-72	-6.18509e-72	2.82116e-71	3.58643e-71	-9.08198e-71	-5.92297e-71	-5.12864e-72	-1.12682e-72	-1.81293e-71	-4.53067e-72	1.20097e-71	-3.04617e-71	-3.1745e-72	-2.28066e-72	-2.47617e-71	-4.82099e-71	6.89413e-70
-4.12605e-72	4.38835e-73	6.15715e-72	-8.75931e-72	-5.1982e-73	3.85841e-72	1.35451e-72	-6.34095e-72	-5.81328e-72	2.45368e-72	-3.76507e-73	-3.51552e-72	-8.44437e-72	-2.77615e-72	1.04942e-71	4.36814e-73	2.79771e-72	-3.49865e-72	-4.17017e-73	4.33111e-73	-4.80483e-72	-3.77635e-72	-2.08337e-72	-1.05685e-72	-2.74565e-72	-3.22552e-72	1.02512e-71	1.47333e-72	2.31017e-72	9.00097e-72	1.1374e-70
9.84216e-73	-7.3853e-73	-3.06807e-73	-3.03835e-73	-8.26495e-74	-1.58697e-73	4.43433e-73	7.10391e-73	1.83466e-73	-3.40556e-73	-6.54597e-74	8.22751e-74	1.47904e-73	2.04162e-73	-7.10142e-73	-5.24161e-74	-1.86665e-73	1.13341e-73	6.6535e-74	-4.55442e-74	-7.09209e-74	-3.69845e-75	3.0292e-73	2.2057e-73	3.52133e-73	1.28353e-74	-3.77754e-73	-7.81169e-74	-1.16847e-73	9.58495e-73	8.42132e-72
-2.07796e-75	-1.45744e-74	-6.50334e-74	-5.01784e-74	-1.91476e-74	1.57093e-74	1.02333e-74	-7.89526e-74	8.36915e-74	-2.19681e-74	9.70255e-75	1.36344e-75	1.41024e-74	-4.60439e-74	1.47575e-74	4.01433e-75	1.57683e-74	1.46666e-74	-2.89991e-74	4.44605e-74	-5.16865e-75	1.15702e-73	-4.85573e-75	8.78244e-74	1.26171e-73	5.35776e-74	8.89681e-75	1.21777e-73	1.95251e-74	9.73146e-74	1.19626e-72
-1.75946e-75	-7.02076e-76	5.68671e-75	2.20499e-75	3.08943e-75	-1.05097e-74	-4.20065e-75	-1.54002e-74	2.73785e-75	8.82902e-75	4.4757e-74	-1.64918e-74	1.84651e-74	-3.45008e-75	7.45415e-75	-2.06167e-75	-2.09148e-75	-7.57362e-76	-2.76147e-74	-1.81425e-74	1.955e-74	8.29412e-76	3.16868e-74	5.93679e-76	-1.57119e-74	-9.42384e-75	1.55448e-74	5.92073e-75	4.04984e-75	6.60665e-76	3.00378e-73
1.15187e-76	3.87399e-76	2.36074e-75	1.30514e-76	9.71646e-76	-1.07627e-76	9.50455e-76	3.49099e-76	-7.00102e-76	-2.60024e-76	-4.77621e-76	-8.84483e-76	-5.11913e-76	2.67041e-76	-7.00354e-78	-5.14198e-77	7.24867e-76	-2.55597e-75	-1.14279e-75	4.77775e-76	1.12908e-76	-2.40999e-77	2.15876e-76	-6.79965e-76	-1.36825e-75	-6.93802e-78	-1.17448e-75	-1.1205e-75	-3.57819e-76	-6.41063e-76	1.91356e-74
2.34658e-76	-1.22044e-76	-8.15508e-77	-5.66519e-77	3.80614e-77	6.32046e-77	2.19297e-77	-7.00545e-77	-5.34724e-77	-2.14721e-77	-2.39132e-76	-1.07138e-76	8.55464e-77	-8.45126e-78	1.23662e-76	-1.12545e-78	-3.89032e-77	5.0914e-77	-5.50867e-77	-5.33122e-78	-3.01565e-76	4.75433e-77	-3.14903e-76	-2.16414e-77	5.19315e-77	3.01361e-77	2.44693e-77	1.08503e-76	2.32998e-77	2.83802e-77	2.43076e-75
3.35487e-78	9.84653e-78	2.92455e-77	-2.56839e-77	2.70838e-79	-8.86232e-78	1.24186e-77	6.45719e-77	-8.93509e-79	7.41512e-78	-8.38849e-78	-6.13964e-78	-3.14411e-78	-4.65176e-77	3.60073e-79	5.41783e-78	-2.31494e-77	-7.19636e-78	1.32137e-77	4.4538e-78	-3.55947e-78	-6.34953e-78	2.6307e-77	4.49384e-79	3.23719e-78	-1.56592e-77	-1.69623e-78	9.48449e-78	-2.32996e-77	-3.40308e-77	4.04617e-76
2.52022e-78	-4.79655e-79	-1.75697e-78	-5.36538e-79	1.22026e-78	-1.33551e-78	7.69055e-79	1.36928e-78	5.03107e-80	-1.39498e-78	1.17809e-78	1.19494e-78	-1.05363e-78	-4.51852e-79	-3.16133e-79	2.73871e-79	5.79508e-79	1.09075e-79	-6.02649e-79	1.64389e-78	7.39152e-78	1.85787e-78	1.43614e-78	5.67444e-79	5.8611e-79	6.41977e-79	-1.83704e-78	3.85564e-78	-4.85304e-79	-4.04138e-78	4.15368e-77
-1.44771e-79	6.71021e-80	-1.02266e-79	-5.63385e-79	-7.12667e-80	-1.88734e-79	-1.46114e-79	7.40197e-79	6.52132e-80	-3.43791e-79	4.59502e-79	1.35268e-79	7.81165e-81	1.79246e-79	-3.26892e-79	1.88942e-79	5.19624e-79	-3.13235e-79	-2.57597e-80	1.06518e-79	8.96365e-80	1.36959e-79	1.11445e-79	3.06757e-79	-1.04559e-79	-2.05231e-80	9.63329e-80	-6.47476e-79	-5.80863e-80	1.47284e-79	6.4147e-78
1.16945e-81	2.63504e-80	5.09449e-80	5.55931e-81	-3.87618e-80	1.71664e-80	6.42046e-80	-4.03094e-80	-5.40703e-81	1.49112e-80	-4.59165e-81	7.281e-81	-1.07331e-80	1.83524e-82	2.10161e-81	-2.43569e-80	7.81019e-81	3.45209e-80	-5.85039e-80	2.82433e-81	-5.08253e-80	1.09155e-80	-8.94009e-81	1.43258e-80	3.46558e-80	1.79394e-80	1.19117e-81	-2.32619e-80	-2.39254e-80	1.11588e-81	6.04788e-79
-1.49919e-81	-1.74369e-81	3.21122e-81	-1.6523e-80	-2.68732e-82	-4.39579e-82	2.36597e-82	-2.08298e-81	9.79067e-81	-1.9908e-81	5.51352e-82	4.72251e-81	-1.95239e-81	-3.41953e-83	-3.08128e-81	-5.18708e-81	-1.15758e-81	3.58358e-81	5.6789e-82	-3.78902e-81	3.46782e-81	3.48818e-82	3.54682e-82	-5.31641e-81	-3.48765e-81	-5.49774e-81	2.03484e-81	2.2261e-81	-1.92161e-81	-3.8351e-82	8.74525e-80
7.30105e-82	1.39118e-82	-2.41816e-82	-8.17812e-82	3.01215e-82	-1.83213e-82	4.38493e-82	2.74274e-82	-9.79846e-83	-3.34985e-82	-3.81895e-84	-5.60281e-82	9.59862e-83	3.96946e-82	2.47979e-82	-3.36208e-83	-3.82811e-82	8.31466e-83	-6.4049e-82	9.63003e-82	-2.32082e-82	6.51574e-82	-1.44649e-83	-1.91747e-82	-1.78151e-82	4.37624e-83	-3.08607e-83	1.02521e-82	-9.01465e-83	3.50572e-83	8.53746e-81
-7.23496e-83	4.33225e-83	4.01694e-83	8.32699e-84	-3.49558e-85	1.7037e-83	-3.88752e-84	1.14128e-83	-1.33807e-82	-2.96289e-83	4.98969e-83	-9.08161e-83	-3.9715e-83	-1.43959e-83	-5.75952e-83	1.12264e-83	-1.49124e-82	-2.47991e-83	-3.72637e-84	6.03714e-84	-2.09284e-83	-3.76177e-83	-5.66512e-84	-2.04876e-83	1.96562e-83	-3.07643e-84	1.26814e-83	2.76755e-84	-1.83016e-83	-1.32531e-82	1.08134e-81
4.99799e-84	1.72226e-85	7.94584e-84	1.53628e-83	1.20714e-83	-6.76637e-84	-2.23285e-84	-1.33228e-84	-2.15089e-83	3.8308e-84	2.59065e-84	-1.79938e-84	-2.34533e-85	1.08721e-84	2.98726e-83	-1.4103e-84	2.72713e-84	1.51143e-83	1.9549e-84	-4.0655e-84	7.97457e-85	-1.80944e-84	1.70462e-83	2.21008e-84	-3.05868e-83	-1.14662e-83	8.64191e-84	-3.62186e-84	-1.05446e-83	-3.36618e-84	2.27169e-82
1.95316e-85	4.17302e-85	1.45285e-85	-1.88104e-85	2.0666e-85	-3.08972e-85	-1.02046e-85	-1.39184e-84	-5.40141e-85	-1.57756e-84	1.70205e-85	-1.03784e-86	6.13039e-86	7.61184e-85	-5.17667e-85	1.55397e-85	-6.68668e-85	6.35049e-85	1.80928e-85	-4.44098e-85	1.57002e-84	-6.90305e-85	9.10567e-85	6.8068e-86	-3.26553e-84	1.92972e-85	-8.75306e-85	-6.18351e-85	5.54812e-85	4.26473e-85	1.78505e-83
-1.99742e-86	-2.69701e-86	3.50836e-86	-1.73804e-86	1.25675e-85	-2.43521e-87	-4.15516e-87	8.85922e-87	-2.87329e-86	-1.11495e-85	-1.25358e-85	3.24839e-87	2.14412e-85	-1.88761e-85	-2.98575e-86	-1.45995e-85	-1.82087e-87	8.61119e-86	-2.79839e-86	8.87205e-86	-1.99999e-86	2.90313e-86	1.39475e-85	-1.55585e-85	-1.5073e-85	-6.82741e-86	-1.49846e-85	-5.24488e-87	-1.22316e-85	1.02244e-85	2.23578e-84
-1.97165e-89	-4.2687e-88	2.83992e-87	-8.47569e-87	3.35932e-87	6.18942e-87	2.24836e-87	7.04357e-87	-8.33116e-90	7.46844e-87	-7.06594e-88	3.1041e-87	-1.78566e-86	-4.16799e-87	3.25811e-87	3.80912e-87	1.17573e-86	-1.24016e-86	-5.36341e-86	-5.82238e-87	-3.35872e-87	5.72518e-86	-7.38361e-87	-2.66834e-86	-5.59906e-87	-1.7129e-87	-9.02602e-88	-5.85971e-87	-7.43516e-87	-2.72875e-87	2.73513e-85
-1.665e-88	1.04533e-87	-7.08971e-88	-1.56781e-87	2.16648e-87	1.90227e-87	-4.06939e-87	-2.06378e-87	8.75986e-88	2.1061e-88	7.403e-88	4.02158e-88	2.15368e-87	-7.16639e-89	-2.37785e-88	1.17394e-87	-2.07294e-87	5.86339e-87	3.25753e-88	-1.17184e-87	9.17067e-88	-2.48511e-88	1.8348e-88	7.94521e-88	-3.26817e-88	4.84114e-88	4.62949e-88	7.45683e-89	-3.60852e-88	-6.66373e-88	3.35098e-86
-1.61219e-90	2.32743e-88	-5.14954e-89	-4.1877e-88	1.85101e-88	-1.6623e-88	4.13665e-88	-1.02163e-88	8.54754e-89	-2.21131e-88	-1.52604e-88	2.13431e-88	-9.37281e-90	1.81589e-88	-4.79599e-89	-3.03844e-89	-4.23158e-89	-3.8694e-88	-1.22399e-89	-3.48064e-88	-1.70239e-88	1.54423e-88	9.239e-89	-3.00815e-88	5.23753e-88	-3.26117e-89	1.57059e-89	1.0109e-88	-3.1996e-89	-8.48978e-89	4.81121e-87
-1.11062e-89	-3.37354e-89	2.97728e-90	-6.60211e-89	2.57021e-89	1.22782e-89	-2.84074e-89	3.52054e-90	-5.73643e-90	-1.78044e-89	1.09755e-89	2.1833e-89	-6.16309e-90	9.95964e-90	1.11695e-89	5.09734e-92	8.8247e-90	5.04105e-90	7.54257e-90	-1.04045e-89	3.77588e-89	-3.84497e-91	-1.62199e-89	3.80617e-90	2.63207e-90	-1.14416e-90	-2.63321e-89	1.82282e-89	-7.08898e-90	-1.83802e-89	4.31228e-88
-1.92405e-90	-1.07595e-90	-4.91484e-91	-4.6069e-90	3.80575e-91	-1.73262e-90	-9.39178e-91	-3.6306e-90	1.27558e-91	-9.12353e-91	2.05118e-90	8.02366e-91	-5.84325e-91	3.0245e-90	-3.58003e-90	8.66284e-91	-1.25787e-90	-3.73086e-92	1.74167e-90	-1.31807e-91	3.60854e-90	2.82234e-90	2.46697e-90	-1.76938e-90	-1.29049e-90	-8.54885e-91	5.96616e-91	8.88357e-92	-6.67796e-91	-9.34884e-91	4.49993e-89
-3.16854e-91	-3.88286e-92	-4.94703e-91	-1.3297e-92	-7.43308e-92	2.99751e-91	-6.22284e-91	1.87921e-91	-9.86114e-92	-1.26523e-91	-1.76151e-91	-2.78431e-91	-9.50862e-91	-1.71187e-91	-2.74367e-92	-2.85634e-91	-1.58727e-91	-6.13311e-92	-7.29755e-92	6.91555e-92	4.13426e-91	8.26828e-92	1.2372e-92	-1.12325e-91	6.78799e-92	3.84424e-91	-6.18496e-92	-3.38279e-91	-7.19513e-92	1.35477e-91	6.20566e-90
3.25276e-92	-7.24079e-93	-8.98899e-92	5.25804e-93	2.0199e-92	1.19879e-92	-1.18517e-92	3.49141e-92	4.93412e-92	4.29271e-92	-6.9584e-93	3.11923e-93	1.31521e-91	4.31675e-93	-8.7086e-93	6.91703e-93	-5.17514e-92	-9.31671e-93	-2.74362e-92	5.35208e-92	2.82503e-92	-6.16236e-93	-5.05001e-92	-1.80093e-92	5.02439e-93	-1.35214e-92	2.992e-92	-3.16119e-92	2.67339e-92	2.95709e-92	8.49008e-91
3.02129e-93	-4.41581e-93	-5.71574e-93	-3.16538e-93	2.13698e-93	8.8129e-93	3.19249e-93	-4.30307e-94	2.04531e-94	-1.59933e-92	2.19594e-93	2.38967e-94	-3.10802e-93	-1.56699e-93	-1.43024e-93	-8.32193e-93	-1.56253e-93	-1.6015e-93	3.18277e-93	4.1976e-93	-7.70088e-93	2.15292e-93	2.71358e-93	-3.11007e-93	9.56342e-93	1.28022e-93	-1.11097e-94	2.06153e-95	5.53567e-93	1.17193e-93	1.07856e-91
3.43035e-94	-3.13388e-94	1.31576e-94	4.27434e-95	-1.00839e-94	-2.62946e-95	1.9325e-96	4.1131e-94	-3.21041e-94	1.7098e-94	1.35622e-94	2.34727e-95	-3.13564e-94	1.33886e-95	-1.07722e-94	3.63018e-94	3.62146e-94	-5.28798e-94	-1.95359e-94	7.24498e-97	-2.81248e-94	-1.12449e-95	-1.45841e-94	-1.6711e-94	1.27658e-94	-3.00814e-93	2.73377e-94	-2.79719e-94	-5.18606e-95	2.94371e-95	8.28259e-93
-2.44339e-95	6.70353e-95	6.78338e-95	-2.68317e-95	-4.21798e-95	-4.4303e-95	-9.53073e-95	3.23448e-95	-1.42888e-94	-7.26824e-96	-1.73425e-94	9.10683e-96	-7.49876e-95	4.10008e-95	-3.03339e-95	-1.46026e-94	9.48116e-96	-2.93779e-95	3.88083e-95	1.45663e-95	-6.44518e-95	2.06817e-94	-7.72899e-96	-6.33486e-95	-5.72305e-95	-5.81259e-95	-1.52835e-96	-3.84903e-95	2.0796e-95	6.51767e-95	1.70123e-93
3.40095e-96	2.02207e-97	-5.67342e-97	7.98345e-96	-1.94536e-96	-3.43311e-96	-3.16568e-95	-6.08909e-97	-1.30017e-95	2.41909e-96	-3.00904e-96	9.65329e-97	3.39888e-96	3.85675e-97	5.69207e-96	-1.39849e-95	-1.06421e-96	-8.49571e-96	-4.20375e-96	1.38185e-95	1.4937e-96	4.28905e-96	1.30624e-96	2.06731e-95	3.29274e-96	5.97431e-96	6.06168e-96	-6.30632e-96	-8.99211e-97	4.07766e-96	1.74611e-94
-3.62109e-97	8.48048e-97	-2.76951e-97	-1.1719e-96	-6.43439e-97	2.20182e-97	-1.66821e-96	-2.30523e-96	1.80319e-96	1.53147e-97	-4.00228e-98	2.11419e-97	-5.31678e-97	5.90262e-97	-1.37874e-96	2.56605e-97	-4.32151e-97	2.1316e-96	-2.29946e-97	-5.97754e-97	1.62962e-97	-2.93107e-99	-4.58622e-97	2.7493e-98	4.16192e-98	1.87883e-96	-4.66736e-97	-9.84238e-98	9.1554e-97	4.56607e-97	2.03624e-95
-2.99011e-98	-1.71257e-97	1.39081e-98	-7.5428e-98	2.27352e-97	-7.32236e-99	3.73902e-97	-1.30937e-98	8.34073e-98	3.08759e-97	8.99516e-98	4.51025e-99	-4.79938e-98	1.53219e-97	-4.86719e-98	5.27598e-99	6.58882e-98	-2.06348e-98	-8.3321e-98	1.57122e-97	7.99477e-98	3.14449e-97	-1.87204e-98	-1.87066e-97	-2.87005e-98	2.60974e-99	1.50027e-97	1.60505e-97	3.60772e-99	5.77827e-98	2.98433e-96
2.08956e-98	-7.06023e-99	1.41688e-99	-4.08379e-99	-6.10027e-99	-1.08203e-98	-1.26595e-98	-7.24149e-99	-1.83439e-98	-1.31558e-98	3.06963e-98	-3.63454e-99	-2.49406e-99	-1.56708e-98	1.32823e-98	1.05336e-99	5.17202e-99	-1.35824e-98	-4.66748e-99	-2.63159e-98	6.24597e-99	1.59197e-99	-1.38028e-98	1.45316e-98	-1.17177e-98	1.06886e-98	7.32224e-99	-3.96737e-99	6.29626e-99	7.2312e-99	3.01743e-97
-8.85486e-101	-1.06102e-100	-6.1686e-101	7.17854e-100	-1.2642e-100	-2.79446e-100	2.74363e-99	7.53234e-100	-2.34287e-99	3.80582e-99	-2.53718e-100	-1.1254e-99	1.18353e-99	6.77039e-100	-2.26902e-100	1.04003e-99	9.46139e-101	1.9077e-99	3.67698e-99	1.36942e-99	7.97969e-100	2.19231e-99	8.95414e-101	-3.3572e-100	7.09515e-100	7.78985e-100	6.43944e-100	-3.02727e-99	2.49587e-99	-3.05115e-99	3.67032e-98
4.32278e-100	-2.82832e-101	-1.2052e-100	-1.79602e-100	-5.17738e-100	-2.3625e-101	-1.35468e-100	-6.62855e-101	-4.73545e-102	-2.25014e-100	3.44263e-101	1.54278e-100	-2.69514e-101	2.31573e-100	5.46326e-101	-7.96139e-101	1.50359e-100	-8.4223e-101	5.67765e-100	3.94777e-101	1.04792e-101	3.59915e-101	1.79785e-102	2.75638e-100	-1.69321e-99	-5.6644e-101	3.24117e-100	4.03619e-101	6.83949e-101	5.46285e-101	5.71811e-99
2.74328e-102	-3.61924e-102	2.96005e-103	1.35475e-101	-1.00981e-102	-8.73669e-102	2.07721e-101	2.21483e-101	1.2862e-101	-7.07186e-101	1.31467e-100	5.64067e-102	-2.05828e-101	-3.12642e-101	-2.16808e-101	2.84339e-101	1.92848e-101	-1.37131e-101	3.88194e-101	5.6923e-102	-1.50503e-101	-1.12343e-102	-3.23517e-101	2.51082e-103	2.70656e-101	-3.02585e-101	1.38106e-101	6.9197e-101	-2.28902e-101	6.97417e-102	6.92005e-100
-8.16857e-103	7.36674e-103	3.53019e-102	2.8593e-102	2.92648e-103	1.01838e-102	9.94362e-103	-8.07702e-103	-4.40731e-102	-2.86358e-102	-4.36805e-102	2.04085e-102	1.00839e-102	-7.75263e-102	4.70258e-103	-1.14795e-102	-1.05912e-102	1.15072e-101	1.47266e-101	-3.98353e-102	3.19697e-102	-3.13754e-102	3.57913e-103	1.36488e-102	-7.2457e-103	8.99354e-102	-2.41913e-102	-5.45002e-103	6.2128e-103	-2.01826e-102	8.97707e-101
-2.86776e-103	9.18208e-104	7.51657e-104	1.1538e-102	-3.40184e-103	-2.29259e-103	4.17932e-103	2.07029e-103	6.79795e-103	-6.27567e-103	-4.20959e-103	-8.26583e-103	3.48745e-103	2.12383e-103	-6.65375e-103	1.84259e-103	6.64442e-104	1.59341e-102	7.29523e-103	-8.90712e-104	7.95855e-104	1.61091e-103	-6.28998e-104	1.8519e-103	-3.45378e-102	-1.42973e-103	-7.57054e-103	2.81375e-103	-1.64483e-103	-1.12848e-103	1.46474e-101
-4.35325e-104	5.71884e-104	7.40159e-105	-2.65219e-104	4.71345e-104	4.48298e-104	-2.70871e-105	-1.85739e-104	8.92238e-106	4.18219e-104	-7.04661e-104	-4.92748e-105	-4.85024e-105	-7.83657e-104	-1.50677e-104	-2.02481e-103	-1.62579e-103	4.77106e-105	6.57883e-104	-8.4557e-104	-2.25623e-104	-6.14815e-104	9.88306e-105	-3.10635e-104	7.79812e-104	-3.49234e-104	7.08054e-105	-1.82066e-104	7.48933e-104	8.05261e-104	1.40306e-102
-4.26099e-105	-1.15892e-104	1.66345e-105	-1.26604e-104	9.39379e-105	1.04159e-104	1.01983e-105	4.72736e-105	-6.9432e-106	-7.28316e-105	1.18886e-104	5.93366e-105	-2.02423e-104	-8.14952e-105	-8.16347e-105	-7.77008e-106	3.58691e-106	-4.58588e-105	-3.90987e-105	1.01285e-104	-1.42044e-105	1.557e-104	-9.53104e-105	2.03158e-105	8.96438e-105	1.13943e-104	-3.53109e-105	3.99014e-105	-2.84419e-105	-2.41803e-105	1.99541e-103
-2.03175e-107	-2.84247e-107	-8.44299e-106	3.15273e-106	7.33242e-106	-3.70655e-106	-8.30437e-107	2.05527e-106	3.15357e-106	3.04208e-106	1.92375e-105	-2.1236e-106	-2.26204e-106	4.63659e-107	7.11726e-107	1.0156e-105	7.49846e-106	1.6802e-106	2.77356e-105	-2.34046e-105	1.89282e-106	-1.61981e-107	1.00588e-105	1.83413e-106	-7.3531e-106	1.09839e-105	-2.86619e-105	9.91108e-106	4.87794e-106	-5.87334e-106	2.09086e-104
-5.5638e-107	3.67663e-107	2.16292e-106	7.49543e-107	-4.08342e-108	-2.98989e-106	9.45065e-107	-1.08322e-106	1.40359e-108	1.80807e-106	4.7364e-107	1.14238e-106	-2.82239e-107	-1.62621e-106	-4.5882e-107	2.8847e-107	-9.48741e-107	-3.0482e-106	1.2211e-106	6.39109e-107	1.2202e-106	-1.13803e-106	-3.48143e-107	8.3369e-107	-4.10283e-107	1.8089e-106	-7.4279e-107	-8.93284e-107	6.45793e-107	2.16885e-106	3.10565e-105
-2.49603e-108	6.81564e-108	2.4533e-108	1.47162e-107	-1.18784e-107	-9.47476e-108	-2.4646e-108	-8.88773e-109	-3.02773e-108	1.69134e-107	9.61374e-108	8.44251e-110	4.92576e-108	-1.25874e-109	-1.98037e-109	-5.65304e-108	-2.33705e-107	1.5534e-107	-1.03538e-107	-8.35524e-108	5.32433e-108	4.59516e-107	-5.30368e-108	1.62278e-108	-1.80943e-108	2.47619e-108	1.94739e-107	-2.17983e-108	-3.07735e-108	-1.04459e-108	2.37607e-106
1.32787e-108	-7.64516e-109	8.06169e-108	-4.91304e-109	-5.80294e-109	-1.52828e-108	-4.66678e-109	1.65502e-108	5.12582e-109	-1.74485e-108	6.18971e-109	8.7339e-109	1.07058e-108	-1.48235e-108	9.18213e-109	4.1582e-108	-1.61307e-108	3.12723e-109	1.95784e-108	-5.66275e-109	7.8933e-109	-2.06158e-108	-1.30697e-108	5.56199e-109	-7.75746e-109	1.89634e-109	-1.33358e-108	-1.25536e-108	3.74602e-109	1.82217e-108	4.11698e-107
-3.19499e-109	4.77531e-110	8.47556e-109	-5.91978e-110	6.99106e-110	2.10244e-110	7.71392e-110	2.51754e-109	1.70598e-109	1.47108e-109	1.70291e-109	1.63251e-109	3.69181e-110	-5.11386e-110	1.87023e-109	-4.37589e-110	-2.10651e-109	9.7735e-110	1.69288e-110	-6.44788e-110	-1.58974e-109	-7.2702e-109	3.13948e-109	5.73214e-110	-1.68964e-109	3.33119e-109	4.9426e-110	-1.26531e-109	1.8058e-109	2.14526e-110	5.19105e-108
1.52998e-110	-8.79977e-111	5.00868e-110	7.8308e-111	-8.06084e-111	5.32373e-111	-1.51826e-110	1.25059e-110	4.88478e-110	1.18249e-110	-5.09141e-111	3.76787e-110	6.14157e-110	2.63754e-110	-4.37913e-111	-2.06026e-110	2.05375e-111	-1.60245e-109	-5.2049e-111	1.06911e-110	-2.27764e-109	-7.49775e-111	-2.40232e-110	8.36139e-110	-7.07712e-111	4.16254e-111	-2.18035e-110	1.39266e-110	3.19628e-110	1.19295e-110	9.51261e-109
-2.99019e-111	-2.04602e-111	-5.34789e-111	-7.30804e-113	-1.53623e-111	9.0377e-112	9.2994e-112	5.87016e-111	-9.7423e-113	-1.10803e-111	-4.59438e-111	1.34665e-111	-2.10176e-111	3.65664e-111	3.42933e-112	-1.25834e-111	-1.50337e-111	5.4616e-111	-5.8932e-112	-4.93274e-112	2.28975e-111	2.21445e-111	-6.94828e-112	9.19665e-112	1.59727e-111	1.77074e-111	4.61362e-112	9.99008e-112	1.49741e-111	6.58445e-112	5.53539e-110
-4.16224e-112	4.20226e-112	-6.45846e-113	1.6722e-112	-1.30614e-112	5.69156e-112	-3.32624e-114	-1.19032e-112	4.90903e-112	-2.48309e-112	-1.67717e-112	-1.86662e-112	3.19187e-112	-1.34657e-112	-1.69932e-111	-2.22835e-112	1.71208e-112	-1.63896e-112	2.82764e-113	-4.3944e-112	-3.30228e-113	-6.7623e-112	-6.5877e-112	-2.55681e-112	-4.45132e-112	1.05056e-112	6.43908e-113	1.16124e-111	5.80058e-112	1.13001e-113	1.01537e-110
-2.14903e-113	-1.46243e-113	-5.48764e-114	-9.7954e-114	-6.02262e-114	-1.62583e-113	-8.46953e-113	-2.66816e-113	-7.05309e-113	-2.29298e-113	-8.86779e-113	4.78551e-114	1.64761e-114	1.71539e-113	-8.49931e-113	-5.69137e-113	4.94211e-113	6.30821e-115	1.17714e-112	-4.06245e-113	1.52842e-113	-8.67793e-113	-4.12697e-113	-5.14852e-114	-1.77019e-113	1.90201e-113	-3.64146e-113	1.59235e-113	-1.7365e-113	-4.93197e-113	1.0453e-111
2.1512e-114	2.68433e-114	6.27798e-116	-4.61275e-114	-3.46517e-114	1.08204e-114	1.42278e-114	1.51769e-114	1.78404e-114	-1.04716e-114	-2.3017e-115	8.44318e-115	-9.18573e-115	2.20425e-114	4.17692e-115	1.52332e-114	1.66131e-114	1.0816e-114	2.00389e-114	-3.33922e-114	8.33882e-114	4.29552e-114	-5.94718e-114	1.44609e-114	1.06394e-114	2.2632e-114	-2.55454e-114	-1.57751e-113	6.6577e-114	4.25614e-114	8.66525e-113
1.71453e-114	4.76018e-115	-6.15873e-115	-1.12614e-114	-5.82427e-115	4.02041e-115	7.79776e-115	-8.57026e-115	1.65682e-115	-2.17571e-114	-3.38842e-115	-2.49579e-115	-9.85915e-115	6.04373e-115	-1.58932e-114	-4.31948e-115	5.72519e-115	-1.00291e-115	4.21607e-115	1.85802e-114	4.13086e-115	8.10877e-115	-8.83519e-115	1.06839e-114	7.35358e-115	-6.33729e-115	-8.29956e-115	-1.61303e-114	1.81755e-114	-1.15993e-114	2.60131e-113
4.9287e-116	4.18856e-116	3.05091e-116	-1.22424e-115	1.23395e-115	5.0797e-116	-2.71433e-116	5.15666e-117	1.63106e-116	8.09464e-116	-3.2595e-116	8.12798e-116	-4.14832e-117	1.73374e-115	-3.27445e-116	3.06686e-116	-1.22562e-116	4.89267e-116	-4.04151e-116	7.34299e-116	-5.67229e-116	-1.14049e-115	5.58641e-116	5.67746e-116	7.0586e-116	-7.37046e-116	3.95905e-116	-2.3162e-116	3.27138e-116	8.99744e-116	1.69083e-114
-1.66655e-118	-2.44485e-116	1.19926e-117	6.02494e-117	3.19714e-116	5.12857e-117	5.38094e-117	-1.11801e-116	1.00294e-116	1.15036e-116	-4.61673e-117	-1.19516e-116	5.41242e-117	-2.97378e-116	-4.34902e-117	-7.2844e-117	1.58453e-116	-2.58878e-117	9.79949e-117	5.42562e-117	3.52701e-117	-6.84503e-117	-3.6358e-116	-5.84906e-117	4.9876e-117	8.58742e-117	1.12347e-116	8.17172e-117	2.24191e-117	4.20552e-117	2.96052e-115
5.0885e-118	-5.68008e-118	-8.11162e-118	1.00964e-119	-9.27878e-119	-2.69832e-117	-8.8887e-118	-7.23312e-118	1.47661e-117	-2.73648e-117	-5.6765e-118	-2.97426e-117	-2.49497e-120	3.43455e-118	-1.47744e-117	-2.01771e-117	-7.51022e-118	6.6025e-119	-3.34675e-118	-2.32509e-117	-4.69129e-118	-1.95396e-117	2.76492e-118	6.91647e-119	1.16151e-118	5.39622e-118	-1.87116e-117	1.38447e-117	7.57759e-118	1.14828e-117	2.99605e-116
-4.77883e-119	8.98471e-119	-3.45827e-118	5.29658e-120	-5.77773e-119	1.41351e-118	-7.17689e-120	-9.36897e-119	1.1046e-118	8.19524e-119	1.4994e-118	5.1713e-119	-1.07791e-118	2.05021e-119	-1.55306e-118	3.27505e-118	6.19948e-119	-7.90253e-120	1.23931e-118	2.60248e-118	-1.1865e-118	-2.57173e-119	-5.97742e-119	8.8808e-119	-1.79476e-118	3.74801e-118	2.47037e-118	9.1154e-120	1.26171e-118	5.86729e-119	3.53622e-117
-7.37735e-121	7.31532e-121	-8.69015e-120	-2.02408e-119	1.30717e-119	-1.72405e-120	-2.22679e-119	-5.8858e-120	-7.68032e-120	-2.14116e-119	5.47859e-119	1.96714e-120	2.53152e-119	1.63056e-119	3.93848e-119	-7.59423e-119	1.00849e-119	3.45379e-119	1.08641e-120	-9.98848e-120	8.74178e-121	-2.4537e-119	2.70282e-120	-1.93506e-120	6.92547e-120	-5.90237e-119	-6.61194e-121	1.53688e-119	-3.72444e-120	-5.66307e-120	4.93256e-118
-2.05028e-121	-4.39515e-121	6.30235e-121	-3.24858e-121	-3.23838e-120	1.20975e-120	1.74972e-121	-1.92436e-120	-5.62255e-121	-1.11864e-120	9.19215e-120	-2.8466e-121	-6.96536e-120	-1.23886e-120	2.87133e-121	8.11723e-121	6.5059e-120	-2.83808e-120	4.13563e-121	3.55141e-120	-5.37948e-120	9.79558e-121	-4.2588e-120	6.92168e-121	-1.54442e-120	2.42117e-120	-1.71028e-120	3.28107e-120	-6.75333e-121	1.52684e-120	6.4386e-119
-1.2621e-121	-1.07131e-120	-8.62823e-121	2.67685e-121	2.29201e-121	1.28396e-122	2.07965e-123	-2.24988e-121	1.80458e-121	-3.1031e-121	5.35239e-121	-2.68847e-122	-1.99637e-122	-2.57489e-121	-1.81276e-122	-1.52623e-121	-7.20864e-121	-9.58895e-122	-1.52317e-121	4.85359e-121	4.13869e-123	1.78044e-122	-1.18539e-121	-2.80187e-121	7.25209e-122	1.36017e-121	1.33105e-121	-6.62392e-122	-6.18223e-122	-8.48896e-121	7.49193e-120
-6.78178e-122	-5.69759e-123	-3.22854e-122	-1.08399e-122	5.50192e-122	2.10481e-123	2.33362e-123	3.10805e-122	2.54994e-122	1.59299e-122	-3.0534e-122	1.11524e-122	-2.14766e-122	-7.72581e-122	-2.05276e-122	-1.21157e-122	-2.69499e-122	-2.31337e-122	1.98876e-122	3.14555e-123	1.12107e-121	-4.22363e-122	-1.38292e-123	-5.47536e-122	-2.35701e-122	1.6871e-121	-3.89222e-122	5.05728e-123	1.04226e-122	1.03505e-122	9.62302e-121
-9.96052e-125	-2.83881e-123	8.14138e-124	7.48875e-123	4.30259e-123	-2.83088e-123	-1.38244e-123	6.62664e-124	-8.41578e-123	-7.10808e-124	2.54464e-123	9.84514e-125	1.73301e-124	-7.21523e-123	2.38593e-123	4.62005e-123	5.77753e-123	-2.54e-123	1.46654e-122	-1.94805e-123	1.83729e-123	1.79176e-123	-1.17081e-122	-2.67414e-123	-2.52327e-123	4.27407e-123	7.86423e-124	-1.15745e-123	2.48262e-123	-1.15804e-122	1.12331e-121
-2.38149e-124	3.22963e-124	6.57951e-125	-2.75047e-124	-1.24657e-123	-1.54254e-124	-9.49723e-124	-6.15625e-124	2.11386e-124	-7.46786e-124	-3.99315e-125	-1.05338e-124	1.46679e-124	2.64232e-124	-4.62826e-124	3.72822e-124	-1.33451e-123	-6.02453e-124	-3.84093e-124	-2.34138e-124	7.88668e-124	-7.12049e-125	-5.49618e-124	-9.25782e-125	1.53878e-124	2.14317e-124	-2.82408e-124	-6.43459e-124	-9.15085e-124	-6.13983e-125	1.25459e-122
8.80562e-126	-1.41344e-125	6.33065e-126	-6.90094e-125	4.17732e-125	2.1631e-125	-1.26063e-124	-3.5639e-125	-1.93619e-124	1.78628e-124	1.69455e-124	6.96318e-125	5.71919e-125	1.18815e-124	-2.03484e-125	-1.42971e-125	-3.69923e-125	-1.73403e-124	-8.84015e-125	-6.17894e-125	-1.46172e-125	4.2648e-125	2.669e-124	-7.45548e-125	2.21214e-125	-2.74377e-127	-4.57843e-126	1.22798e-124	1.04347e-126	-4.43615e-125	2.09986e-123
1.39602e-127	5.4059e-126	1.51671e-125	1.08789e-126	4.67696e-126	-1.7631e-127	-3.34642e-126	3.14836e-126	1.49329e-126	-3.66065e-127	1.49006e-125	-1.59678e-125	-1.23789e-126	2.26278e-125	-2.59901e-125	2.1948e-125	1.59542e-125	5.83307e-127	-1.59468e-127	-3.68712e-126	1.19249e-126	1.21403e-125	2.85932e-126	2.81179e-128	1.28711e-126	-4.61116e-126	-4.73752e-126	-2.80285e-126	3.4534e-126	5.8739e-126	1.9705e-124
1.11659e-127	-1.55157e-126	-2.66099e-126	-5.41935e-128	-3.86323e-127	1.18395e-126	-2.72965e-127	-1.02617e-127	-3.57612e-128	-1.89787e-126	1.82745e-127	1.78996e-126	5.67019e-126	9.11804e-128	-6.8165e-127	-3.01898e-127	1.60234e-126	-9.09678e-127	-3.00907e-127	2.05714e-127	-2.07786e-127	-1.48878e-127	-1.51341e-127	-6.77139e-128	4.14943e-127	-5.01701e-127	-2.56993e-127	-1.05215e-127	-4.50413e-127	4.92763e-127	2.27919e-125
1.62527e-127	1.08604e-127	-1.17165e-128	6.71306e-128	2.26106e-127	8.58506e-129	-5.66268e-128	-4.73867e-128	2.32883e-127	-5.66519e-127	1.96981e-128	8.01583e-128	6.56037e-128	4.0758e-128	-8.2491e-128	-3.0391e-128	-6.60615e-128	-7.21058e-128	6.16726e-128	-5.538e-128	8.37204e-128	5.1581e-128	-2.70284e-128	1.02933e-127	1.23453e-127	-9.52535e-128	-1.04295e-127	4.99177e-128	3.02303e-128	1.52644e-128	2.74608e-126
1.79041e-128	1.36392e-128	3.02611e-128	-3.58588e-129	1.70399e-129	2.82609e-128	-5.64682e-129	-1.99498e-128	-4.85427e-129	3.41959e-128	3.88512e-128	-2.95209e-129	1.30985e-128	5.25885e-130	7.30086e-129	4.59937e-129	-3.2748e-128	-9.11693e-130	9.09084e-129	-3.17959e-129	9.15308e-129	1.14651e-128	-9.21526e-129	-7.41439e-129	-3.21739e-128	-5.5501e-129	1.19962e-128	-1.51024e-128	6.5864e-129	-5.34935e-129	3.87266e-127
1.42916e-129	-1.26155e-129	-7.20042e-129	-1.32386e-129	6.2651e-130	7.34502e-130	-5.81037e-129	-3.47827e-129	-1.04325e-130	-5.86491e-130	3.61598e-129	-2.17423e-129	2.67129e-129	-4.24415e-130	-6.59571e-130	-8.83176e-130	-1.23858e-129	-1.06106e-129	-2.1395e-129	5.41215e-130	-1.73868e-129	-1.74277e-129	-2.58508e-129	-2.44801e-129	-6.4781e-130	-1.44358e-129	-1.42137e-129	1.05255e-130	9.44077e-129	5.93414e-130	6.01312e-128
1.59693e-130	-4.39496e-131	9.27164e-131	-5.82453e-130	-1.54418e-131	-6.97427e-130	-4.22283e-130	2.72591e-130	1.95069e-130	-8.07761e-132	-3.18831e-130	5.90451e-131	-7.32889e-132	8.54624e-131	1.1563e-130	-6.52437e-130	5.53056e-133	1.75322e-130	1.85862e-130	4.50963e-131	2.58307e-131	-7.0253e-132	3.61798e-130	-2.57946e-132	-8.7666e-132	1.81535e-131	1.04487e-130	-1.40096e-130	1.41387e-130	1.72224e-130	5.11762e-129
6.46697e-131	1.51313e-131	-2.53946e-132	1.5249e-131	1.33799e-131	2.23452e-131	-3.80622e-132	8.80258e-132	1.29432e-131	6.05883e-131	7.75756e-132	-3.09592e-131	-4.15599e-132	1.95317e-131	-4.16792e-131	1.36994e-131	3.18713e-132	2.12545e-131	2.15558e-131	-3.55442e-131	3.09449e-132	8.33529e-132	4.90311e-131	2.1894e-131	2.6625e-131	3.76491e-131	-2.03866e-131	5.394e-132	-4.30852e-132	-2.6432e-132	5.98141e-130
8.57577e-133	-6.41993e-133	2.34545e-132	3.48447e-133	-9.24604e-133	-5.00007e-133	8.29167e-132	3.22031e-133	-3.65308e-132	2.17277e-132	-8.6781e-133	6.83409e-133	5.88993e-133	3.54842e-132	-5.94078e-132	-1.81429e-132	-3.31114e-132	-5.91177e-132	1.36295e-131	-4.07024e-133	9.2746e-133	3.34186e-132	-4.56678e-133	-6.0593e-132	5.63206e-133	3.411e-132	-2.59871e-134	6.86903e-132	2.22708e-132	-8.9257e-133	8.15349e-131
1.63499e-133	-4.02073e-133	-6.14316e-133	-6.18253e-133	1.25074e-133	3.77719e-134	-5.62133e-134	6.27211e-133	3.35986e-133	-7.03467e-133	4.61479e-133	-2.8734e-133	1.84653e-133	6.918e-134	9.30779e-133	-1.18839e-132	1.20827e-132	-2.93886e-133	-1.9547e-133	2.59742e-133	-1.35428e-132	-1.56077e-133	1.9322e-133	-2.56513e-134	-2.31672e-133	6.111e-133	-3.98863e-133	3.57146e-134	-1.97096e-134	-1.51874e-134	1.18045e-131
1.25617e-133	8.29074e-135	-9.16737e-135	-8.03451e-134	2.10436e-134	-1.1731e-134	1.9237e-133	-9.89748e-134	9.80519e-134	2.26381e-134	-3.40451e-134	-5.42954e-135	7.28106e-134	-7.85227e-135	-1.7415e-135	5.69163e-134	4.08022e-134	5.55788e-134	-2.54532e-134	2.26786e-134	3.54907e-134	5.7074e-135	-1.25426e-134	-3.4965e-134	-2.47063e-134	-1.19383e-133	3.29133e-134	1.25974e-134	1.88261e-134	3.51633e-134	1.32383e-132
2.9046e-135	1.61723e-135	2.19112e-135	2.19981e-135	-5.97719e-135	-6.1312e-135	6.85233e-135	4.90373e-135	-9.77913e-135	-4.93701e-135	-4.79955e-135	1.39104e-135	1.18535e-134	-1.09545e-134	9.62206e-136	-6.05921e-135	2.41765e-135	2.66064e-135	2.38083e-135	1.1325e-134	3.15838e-135	-9.24047e-136	-9.26417e-135	-3.7804e-135	-2.60472e-134	-3.98296e-135	-1.5002e-135	-5.68229e-135	1.56986e-134	2.15379e-135	1.74489e-133
1.06519e-135	7.28163e-137	3.50495e-136	-5.17788e-136	1.62271e-136	3.8978e-136	1.04143e-136	-1.09015e-136	1.84661e-136	3.53515e-136	-3.24349e-136	-6.86502e-136	2.29958e-137	-5.25074e-136	-9.07098e-137	9.31126e-137	-4.30731e-137	6.7244e-136	1.63368e-136	2.71227e-136	-1.5176e-136	6.8827e-137	-1.18213e-136	3.48096e-136	5.3391e-136	3.7357e-136	-2.26803e-136	-3.35982e-136	9.83487e-136	1.57863e-135	1.09218e-134
1.07158e-136	-2.90922e-136	-7.66683e-137	-3.10597e-137	5.35526e-137	5.17219e-137	4.98791e-137	5.68605e-137	-1.34462e-136	-4.79426e-138	-4.04179e-138	-6.92758e-138	1.78481e-138	3.0689e-137	5.19351e-137	-4.61607e-138	1.1629e-136	1.824e-137	1.22932e-136	-3.29973e-137	4.18515e-137	5.43535e-137	7.65409e-138	6.20056e-137	1.1008e-136	1.44735e-137	-1.54817e-136	1.19243e-138	-1.09485e-136	-7.2122e-138	1.81066e-135
5.73658e-138	-1.64946e-137	1.17064e-138	-3.60983e-138	3.03019e-137	-9.6356e-139	1.73681e-138	-4.67057e-138	3.72374e-137	-1.27303e-138	1.35884e-138	8.57545e-139	-2.77636e-137	2.69454e-138	-8.1927e-138	-2.86478e-138	-5.56684e-139	-8.84947e-138	-2.01279e-137	1.21451e-138	3.57773e-137	6.71481e-139	2.38227e-138	-2.02186e-138	2.28809e-137	-4.9836e-138	9.74871e-138	-1.30416e-137	-8.61284e-138	1.22881e-138	2.79025e-136
-7.6264e-139	-9.2754e-139	3.0822e-138	-7.63574e-139	-5.76939e-139	-1.0048e-138	-7.92445e-139	6.38012e-140	8.48055e-139	-3.52638e-139	1.00057e-138	2.93882e-138	7.08651e-139	-4.11276e-138	1.34132e-138	-7.2011e-139	-2.85096e-140	-1.72739e-138	7.12751e-139	-1.88098e-138	-3.79106e-139	1.28278e-139	-1.88265e-138	-9.27933e-139	2.8192e-139	5.56895e-139	-2.47665e-139	9.50676e-140	-8.89039e-140	4.09047e-140	2.89758e-137
3.81713e-139	8.447e-140	7.66396e-140	1.55769e-139	8.2766e-140	2.33382e-139	-1.56965e-139	2.68402e-139	-6.25645e-140	-1.49748e-139	-8.7323e-140	-4.95093e-140	1.03446e-140	-6.70677e-140	-1.08247e-140	2.65508e-139	-6.65755e-140	-7.49362e-140	-1.49506e-139	1.58584e-141	2.00352e-138	1.55247e-140	2.21352e-139	-3.34539e-140	1.06893e-139	2.58811e-139	-8.37805e-139	-1.38823e-140	8.01433e-140	6.72365e-140	6.07422e-138
-4.89806e-140	-1.50648e-141	1.45425e-140	-4.87724e-142	-2.3056e-140	4.84575e-141	1.85358e-140	-1.70611e-140	-1.44443e-141	1.98807e-140	-5.82836e-141	-6.05247e-142	-1.44754e-140	-5.51923e-140	-1.12452e-140	8.10049e-141	4.98006e-141	-5.99706e-141	-1.02992e-140	9.64566e-142	5.53447e-141	-2.6186e-140	-1.05201e-140	6.53622e-141	7.11573e-141	-2.19576e-140	-5.89043e-141	1.60802e-140	-2.61227e-140	3.31477e-141	3.97287e-139
3.73903e-142	-2.59149e-141	8.87345e-142	-4.82546e-142	4.00246e-142	-2.96096e-142	-3.81065e-142	-2.0538e-141	5.47279e-142	1.26577e-141	6.10807e-141	-2.26123e-141	-8.81161e-142	-9.85063e-141	1.04104e-141	-3.33011e-141	1.35651e-141	5.02279e-142	-1.82755e-141	7.67911e-141	2.15024e-140	-2.63725e-142	-3.44382e-142	9.55074e-142	-2.0424e-141	1.49317e-141	-2.06493e-141	5.28527e-142	2.47089e-142	-7.53204e-142	7.43122e-140
2.00179e-142	-3.5201e-142	-1.73136e-142	3.10412e-142	5.24229e-142	-2.40543e-142	-5.53796e-142	-2.07926e-143	1.62608e-142	1.29203e-142	1.7599e-142	7.24636e-142	1.04444e-141	7.10922e-144	3.2327e-142	7.12442e-143	2.15276e-142	-2.68221e-142	7.43845e-143	-3.60288e-142	4.33525e-143	4.88654e-142	-2.42266e-143	-2.06401e-143	2.02719e-142	7.84843e-142	-1.53205e-142	1.69713e-142	3.59747e-142	4.41898e-143	8.22306e-141
3.1693e-143	-4.39668e-143	4.59457e-144	-1.77852e-143	2.44512e-143	6.31624e-143	1.33377e-142	1.65782e-143	-3.80185e-143	-5.32534e-144	-5.49092e-143	-4.49434e-143	-4.16422e-143	7.46125e-143	7.04127e-143	-6.46215e-143	-2.19493e-143	3.90699e-143	5.35128e-144	-1.79266e-143	-5.85823e-144	-5.00608e-143	1.56424e-143	1.62661e-143	-1.01761e-143	-2.81001e-143	1.79996e-143	2.9178e-143	2.42734e-144	-1.53132e-144	9.91631e-142
-8.88885e-145	-1.89092e-144	-1.90613e-144	2.55388e-144	-4.38619e-144	4.68573e-144	-2.32389e-144	9.21576e-144	4.87392e-144	8.039e-144	2.83557e-144	-3.82341e-144	1.98029e-144	4.5811e-145	9.04283e-146	9.62738e-144	9.38625e-144	1.03175e-144	2.96347e-144	5.34217e-144	-2.63222e-144	-1.81572e-143	1.22381e-144	-4.50967e-144	-5.6341e-144	5.73133e-144	1.55572e-144	4.61434e-144	-8.86181e-145	-5.38518e-145	1.23786e-142
2.2419e-145	-5.93987e-145	2.72828e-145	1.3068e-145	-6.08752e-145	-5.01332e-146	9.28963e-146	-1.94214e-144	-2.8478e-145	-2.94807e-145	-1.13624e-144	-1.17436e-144	7.18722e-145	2.35828e-145	1.25676e-145	-6.04471e-145	-7.51792e-145	-2.5902e-145	-4.06947e-145	-2.07429e-145	-4.55468e-145	3.71242e-145	4.89573e-145	2.96065e-145	-2.18525e-144	-7.50105e-145	-1.41799e-145	1.08663e-145	1.15878e-144	7.24575e-147	1.60799e-143
-6.31379e-146	-1.94025e-145	4.49345e-146	-1.47171e-146	4.15084e-147	-4.42304e-146	-7.40506e-146	-7.73389e-146	6.71772e-147	1.66593e-146	-3.21892e-146	7.47883e-147	-3.52865e-147	-1.58753e-145	1.96663e-148	-6.12498e-146	1.84176e-145	-1.69334e-145	-1.14514e-145	5.40298e-146	-1.39123e-145	2.91347e-147	-5.0137e-146	8.13485e-146	3.61529e-146	-6.1282e-148	3.26572e-146	-7.73114e-147	-3.08865e-146	-5.47172e-146	1.76169e-144
-3.76542e-147	2.03031e-147	-3.21906e-147	-1.09831e-146	-3.50036e-147	-1.85536e-146	6.31703e-147	-9.99428e-148	-1.21292e-148	5.12864e-147	6.19037e-147	-4.21066e-147	-2.66591e-147	3.3746e-147	5.02524e-147	-8.73885e-148	6.53359e-147	-4.67368e-147	3.28469e-147	-5.69651e-147	-5.65957e-147	-2.28025e-146	2.28154e-147	-8.35148e-147	3.72674e-148	1.17591e-146	-1.83263e-147	-1.57532e-147	-1.61881e-147	-1.03999e-147	1.54441e-145
2.50123e-148	1.54971e-148	-2.76722e-147	-2.22756e-147	1.45071e-147	-6.6146e-148	1.34919e-147	6.95555e-148	-5.79231e-148	2.32006e-148	-4.59536e-147	-1.01693e-147	-1.7506e-148	-8.18789e-148	1.06467e-147	1.63571e-147	2.52949e-148	-3.45872e-147	-1.52524e-148	-8.68628e-148	6.97235e-148	-1.77721e-147	-2.18606e-147	-2.41198e-148	-5.03134e-148	1.16639e-147	-2.17902e-148	-4.65717e-148	1.37709e-148	-9.68052e-148	3.2768e-146
2.99575e-149	9.81483e-150	-7.82042e-149	4.70582e-149	-1.56835e-148	-1.72359e-148	3.08549e-148	-1.92883e-148	-1.20906e-148	-4.44316e-150	-4.9925e-149	8.33148e-149	6.36938e-149	7.02863e-149	-6.79302e-149	-1.0327e-149	-2.15973e-148	-8.36882e-149	-3.04221e-148	-6.58851e-149	2.4172e-148	4.63047e-149	1.35788e-148	4.82633e-150	2.78291e-148	2.29067e-149	5.01033e-149	-2.96492e-148	5.15926e-149	6.92712e-149	3.33355e-147
1.48002e-149	3.97039e-151	-7.66115e-150	3.05426e-149	1.2723e-149	-3.0795e-150	-2.257e-149	1.00982e-149	-1.85201e-149	1.08764e-149	-1.54336e-149	-8.60413e-150	-4.18736e-149	1.60583e-150	8.722e-151	1.20435e-150	2.63013e-150	3.67173e-150	2.5128e-150	6.46914e-150	-7.62398e-150	9.35491e-150	1.60649e-149	-1.16883e-150	-1.69493e-149	1.14181e-149	1.73796e-150	4.36055e-150	-1.47606e-149	-7.08945e-150	3.06674e-148
1.19311e-150	1.93177e-150	-3.62693e-150	4.01035e-150	2.75279e-152	-1.35554e-150	9.46727e-151	1.33032e-151	-6.68161e-151	-4.58149e-150	-1.10398e-150	6.23479e-151	-1.12965e-150	-5.77391e-151	-4.59283e-151	-3.2719e-150	-1.77698e-151	1.84313e-150	3.04174e-150	9.31521e-152	-3.92094e-150	5.76193e-151	3.02241e-150	1.85396e-150	-1.36185e-150	-3.61375e-151	4.74979e-151	9.07896e-151	-1.14844e-150	-4.24899e-151	4.4849e-149
5.7419e-151	4.21776e-151	-4.0763e-151	1.47818e-151	-4.26287e-152	-1.57528e-151	-4.75687e-151	-4.61004e-151	6.22517e-151	-1.66784e-151	1.82851e-151	2.18386e-152	-3.06989e-151	-4.91069e-151	-3.57214e-152	3.83177e-152	1.43873e-151	9.38853e-151	-1.8127e-151	6.82477e-152	3.03905e-151	1.27641e-151	2.03607e-152	1.74888e-151	-2.14954e-151	6.64309e-152	5.13683e-151	5.94962e-152	-1.46288e-151	1.36806e-151	7.65105e-150
5.14711e-153	-5.25889e-153	-3.17571e-153	-5.83825e-152	-2.15952e-152	9.00967e-153	4.22034e-152	-5.53486e-154	-6.56125e-153	1.02651e-152	-1.19048e-152	-3.40336e-154	5.6047e-153	-5.86646e-154	2.53879e-152	-4.60637e-152	2.077e-152	1.25091e-152	-1.1096e-152	3.23296e-152	1.7623e-152	3.89542e-153	-1.3759e-152	-2.44318e-152	-3.81609e-154	3.23869e-153	-1.28282e-152	-4.31063e-153	8.63475e-153	1.12096e-153	4.18969e-151
2.14338e-153	-3.65927e-153	-1.13695e-153	4.12898e-154	2.1391e-153	-6.67928e-154	1.37858e-153	-1.99658e-153	5.0063e-153	6.54136e-154	-3.20909e-154	-6.46013e-154	1.6708e-153	9.18085e-154	8.98408e-154	-4.93608e-154	-5.96385e-154	1.67399e-153	-2.61875e-153	9.41555e-154	-8.73029e-154	1.34353e-153	7.34545e-155	-1.76302e-153	-2.48845e-153	-1.74767e-153	-1.12522e-152	-9.92916e-154	2.00427e-153	2.17245e-153	5.46846e-152
1.35675e-154	4.97044e-154	-4.70063e-155	1.48783e-155	1.63748e-154	2.60281e-154	-7.07533e-154	3.82292e-154	3.43081e-155	-4.13613e-154	-6.81113e-156	6.07099e-154	-9.30262e-155	7.40613e-155	1.43747e-154	-1.68777e-154	-1.87248e-154	1.45632e-154	-5.01115e-155	-1.20601e-154	-4.38676e-155	3.59802e-154	-8.87695e-155	-1.95642e-154	5.07465e-154	-2.06265e-154	4.14272e-154	2.35651e-154	-1.28275e-154	1.28374e-153	7.71724e-153
-3.18332e-156	-2.35114e-155	2.8777e-155	-3.25866e-155	-1.23378e-155	-8.70662e-155	3.34952e-155	1.32721e-154	4.74138e-155	-4.2961e-155	-3.90384e-155	-3.9119e-156	1.50643e-155	-1.61667e-156	3.6155e-155	2.89696e-155	1.76923e-154	2.01571e-155	1.14163e-155	-3.42113e-155	5.26153e-155	3.0207e-155	1.08194e-154	-7.13522e-155	-2.40085e-156	3.30209e-155	-1.87991e-155	2.35517e-155	-1.65685e-156	-6.07263e-156	1.15939e-153
1.60465e-156	-3.47598e-157	8.55e-156	-4.68011e-156	-4.21261e-157	-8.21193e-157	-6.25112e-156	2.07797e-155	-9.73567e-156	3.50171e-157	6.28682e-157	4.80711e-156	-2.21505e-156	-1.98486e-156	-3.20692e-156	1.58027e-156	-2.6877e-156	-4.624e-156	9.40934e-157	-3.55948e-156	-2.86399e-156	-3.38564e-156	1.58072e-156	2.1846e-155	-2.14347e-156	8.63558e-157	-1.35433e-155	1.12011e-156	4.79384e-156	-1.61366e-157	1.32078e-154
1.42495e-157	-5.05691e-157	2.67416e-157	1.03144e-157	1.00301e-156	-5.09092e-157	-1.58042e-158	-6.70412e-157	1.01491e-156	5.48707e-158	-7.82989e-158	3.35481e-157	-4.34532e-157	-8.27615e-157	1.41612e-156	7.66061e-157	4.79652e-157	-4.00378e-157	-5.86465e-157	3.01944e-157	1.64469e-157	1.15226e-156	5.25479e-157	-8.86664e-157	-8.17339e-157	-1.15012e-158	-1.07268e-156	-2.4931e-156	-2.30562e-157	7.13109e-157	1.79806e-155
2.19963e-158	-3.05702e-159	-5.46093e-158	-9.52825e-158	-2.41379e-157	6.21471e-158	1.5561e-157	-9.64094e-158	3.50042e-158	3.69192e-158	-5.44665e-158	-4.24157e-159	3.75748e-158	-1.5887e-157	7.89923e-158	-1.07881e-158	-4.99455e-159	-1.53698e-157	-1.62871e-157	1.35713e-158	1.3743e-158	-8.28867e-158	-4.88302e-158	1.42304e-157	-1.46803e-157	-2.34641e-158	-1.24446e-157	8.67196e-158	3.35494e-158	-2.35205e-157	2.42043e-156
1.09415e-159	-1.35804e-158	-1.00556e-160	2.18507e-159	1.61074e-159	8.42932e-161	-1.72008e-158	-1.60599e-159	-1.92511e-159	3.047e-159	6.78291e-159	8.90071e-159	1.69012e-158	3.14639e-159	7.01674e-160	1.17165e-158	-1.01631e-158	3.33139e-158	8.0509e-159	-3.0509e-159	2.23427e-158	8.30802e-159	-6.19333e-159	1.69551e-158	-1.1262e-158	1.21789e-158	-6.0926e-159	5.85325e-159	9.56613e-159	-4.40659e-159	2.48321e-157
1.80215e-160	-1.78245e-159	7.41858e-160	-1.79854e-159	-2.99689e-160	5.01364e-160	-2.08078e-159	-2.13562e-159	-3.79888e-160	3.3611e-159	1.56617e-160	-2.30253e-159	2.32171e-160	-9.99759e-160	-2.97653e-162	4.88378e-160	1.43985e-159	1.27611e-160	-4.17963e-160	-2.179e-160	-1.49861e-159	1.605e-160	-1.38625e-160	1.9177e-159	5.27962e-159	9.42261e-160	-2.6144e-159	-2.74469e-160	-7.58251e-160	1.51841e-159	3.47501e-158
-9.9884e-162	4.43798e-162	-3.92976e-160	1.16562e-160	1.62029e-160	-1.47958e-160	-2.44664e-160	1.54338e-160	2.33761e-161	-2.55339e-160	-8.99621e-161	8.73942e-161	-7.05905e-160	3.09806e-160	5.56373e-161	-7.63695e-161	-2.4214e-161	-1.23622e-160	-2.11352e-160	-9.08282e-161	2.41961e-160	2.06414e-160	1.5364e-160	-4.93688e-161	-7.15767e-161	4.16321e-161	8.18333e-161	8.677e-162	-3.03283e-160	9.74066e-161	4.54255e-159
6.39241e-162	2.22616e-162	-6.53562e-162	8.64159e-162	-5.92475e-161	-2.31723e-161	3.00228e-161	-1.41859e-161	7.93701e-161	-1.61463e-161	1.76561e-161	9.25802e-163	1.84801e-162	-2.5733e-161	-8.42868e-162	-1.54707e-161	-2.98977e-161	-1.20595e-161	2.86249e-161	-1.1557e-161	3.48432e-161	1.16976e-162	-3.01495e-161	-4.40984e-163	1.28953e-161	-4.0698e-161	-4.17243e-161	1.67659e-161	2.21062e-161	-2.24187e-161	6.21354e-160
9.27396e-164	5.55383e-163	9.44373e-163	7.60765e-163	-5.63028e-163	-1.00402e-162	-1.57787e-162	4.88405e-162	6.0536e-162	-1.77635e-162	1.35487e-163	4.61102e-162	-1.82043e-162	1.1644e-162	-3.43687e-163	7.62813e-164	1.30009e-162	2.17123e-162	-9.52149e-162	3.82957e-163	8.7666e-163	3.2525e-162	-9.44305e-163	2.46778e-162	5.16689e-165	-1.2997e-162	-4.61628e-163	1.24473e-162	-9.38042e-163	-8.39795e-162	5.96277e-161
6.65948e-163	-2.78503e-163	2.25489e-163	-7.1915e-164	2.11604e-164	-3.46917e-163	-1.21084e-163	-2.85795e-163	7.04904e-164	1.48475e-163	6.81126e-163	-2.83472e-163	6.88544e-164	3.18393e-163	-1.7233e-163	-5.90796e-164	-1.6496e-163	-3.57139e-164	-9.39853e-164	-4.25891e-165	2.14243e-162	7.16793e-164	-6.50923e-164	-1.91884e-163	-1.02655e-163	-2.25433e-163	-5.80151e-164	-4.50083e-164	1.18702e-163	-4.06032e-163	7.54488e-162
-1.39425e-163	-4.93258e-165	-8.85228e-165	-1.55438e-164	4.14018e-165	-1.27386e-165	2.15996e-164	3.64385e-164	4.23522e-164	-3.57977e-165	4.97965e-164	-6.95256e-164	2.44158e-166	5.94193e-164	-1.83163e-164	-1.33996e-165	-4.23115e-164	2.29023e-164	5.5992e-164	-4.69967e-165	8.93336e-164	-2.29211e-164	2.10403e-164	2.26825e-164	4.42299e-165	-4.35921e-164	1.48999e-164	4.65357e-164	-1.37438e-164	-5.00643e-164	9.31922e-163
-1.18464e-164	3.34409e-165	2.25907e-165	-7.38056e-166	1.36593e-165	-1.71836e-165	2.80448e-165	9.02795e-166	-1.47532e-165	-7.68452e-165	-1.11725e-164	5.19813e-166	3.80333e-165	4.32636e-166	-1.64665e-164	-1.80571e-165	2.88244e-165	-2.84757e-165	-1.3215e-165	2.62669e-165	-3.43297e-165	1.0298e-165	1.60302e-164	3.74269e-164	-1.44636e-164	6.3582e-165	2.92517e-166	1.91056e-165	4.9168e-165	1.36771e-166	1.64016e-163
-5.61112e-167	-3.89369e-166	1.08633e-165	6.65799e-166	9.03001e-166	-6.82142e-166	-9.64533e-166	7.52233e-166	7.14978e-167	-6.62392e-166	-6.03057e-166	-2.54659e-166	-3.82012e-166	1.21131e-166	5.27252e-167	1.95447e-165	3.63368e-167	-8.07708e-167	-3.48544e-166	1.06655e-165	-1.35665e-165	-8.84302e-167	2.32429e-166	-8.74606e-166	1.1477e-166	-1.17061e-167	-3.43041e-166	-9.44976e-166	5.96546e-167	-2.68369e-166	1.54283e-164
4.04945e-167	-1.50451e-167	1.87892e-167	1.46201e-167	1.06818e-166	-1.81281e-167	-4.02229e-167	-9.97629e-167	2.10937e-166	4.44092e-167	4.55404e-167	-2.01761e-167	4.70416e-167	-4.77913e-167	1.37501e-167	-2.80704e-167	-1.75836e-167	7.00687e-168	1.66994e-167	1.84355e-166	1.84495e-166	-8.94295e-168	6.30832e-167	8.07469e-167	-1.04844e-166	3.80617e-168	-3.37153e-167	-9.79351e-167	-2.37905e-167	-2.55939e-166	1.89454e-165
-4.56232e-168	2.92173e-167	-6.33528e-168	-4.81965e-168	2.67267e-168	8.73953e-168	4.321e-168	3.31731e-168	1.47576e-167	3.7173e-168	-2.02114e-167	-1.24013e-167	-5.77058e-168	-2.2445e-167	1.00501e-167	-1.52499e-167	-1.54495e-168	-1.11148e-167	5.7463e-169	1.04679e-167	2.1093e-168	3.1165e-168	-3.1129e-167	1.53205e-168	4.34385e-168	7.45248e-168	-6.18729e-168	-2.608e-167	-1.72226e-168	3.63521e-168	2.79599e-166
4.15674e-170	3.05273e-168	-1.31333e-168	-4.22654e-169	7.496e-169	1.76575e-168	7.31807e-169	2.78987e-168	-1.83285e-168	-3.32961e-169	-3.50494e-168	-3.51717e-169	-7.54759e-169	4.52885e-170	-9.72618e-169	-6.65559e-169	5.55514e-169	1.72665e-168	-2.27927e-169	-1.52828e-168	6.51268e-169	1.55033e-168	-6.00896e-169	4.06935e-170	1.36182e-169	1.58361e-168	1.34992e-169	-1.5692e-169	-2.61612e-170	5.43369e-169	2.87908e-167
-1.98167e-169	1.67866e-169	9.23831e-170	7.26967e-170	8.2236e-170	7.08256e-170	1.03462e-169	1.12945e-169	-1.60044e-169	2.62829e-169	-3.7446e-169	1.09072e-170	3.34579e-171	4.28334e-170	6.40093e-170	1.49069e-170	-3.21528e-170	-3.00181e-169	3.32617e-169	-5.50973e-170	-2.83013e-169	1.83232e-170	1.07828e-169	1.27344e-169	2.36051e-170	1.02612e-169	-5.80715e-170	-7.98815e-170	-4.6401e-171	2.15106e-170	3.38079e-168
2.05503e-170	7.86683e-171	1.47336e-170	-5.18043e-171	1.74618e-171	3.2542e-170	-1.13542e-170	-1.6424e-170	-9.36198e-171	1.85009e-170	-5.56216e-170	-3.19969e-171	-1.79928e-172	-2.10434e-170	-1.07638e-170	-4.4492e-171	-1.63637e-170	-1.54416e-170	6.54529e-171	1.42504e-171	7.96302e-171	-8.94407e-171	-2.15934e-170	-1.64593e-170	-7.97759e-171	3.13647e-171	1.32062e-170	-2.36193e-171	-3.54719e-171	-2.20604e-171	3.60689e-169
7.14072e-172	7.32702e-171	-5.69241e-171	-1.49251e-171	-2.2681e-171	-9.19123e-172	-8.64552e-172	-3.51726e-171	9.10332e-172	1.98326e-171	6.06824e-171	5.81041e-172	-1.37105e-171	-6.35456e-172	1.67158e-171	5.23735e-172	-5.19426e-172	2.47022e-173	1.45415e-172	2.74651e-172	3.28681e-171	-1.52545e-171	-1.00056e-171	3.67044e-171	-1.35664e-171	1.26708e-171	-2.90992e-171	-1.30251e-171	1.40073e-171	-9.35607e-172	5.61597e-170
-9.02468e-173	-2.48695e-172	-3.95575e-172	-2.95274e-172	-1.23518e-172	6.18749e-172	-9.91632e-172	-2.17589e-172	3.08482e-172	1.99018e-172	-1.03483e-172	4.99478e-173	-3.84544e-173	-1.59328e-172	1.36582e-172	-3.37574e-172	6.45614e-173	1.40278e-172	-1.86649e-172	1.6637e-172	-3.04707e-172	-2.99664e-172	1.18754e-172	-1.93279e-172	1.12657e-173	-1.77535e-172	4.31298e-173	1.10717e-172	3.78009e-172	-1.0618e-172	6.61525e-171
1.09416e-173	-1.60603e-173	4.40919e-173	1.63361e-173	-2.74823e-173	2.2399e-173	-6.44079e-173	-3.90591e-173	2.9645e-173	-3.81587e-174	-3.08122e-173	-1.34121e-175	-7.17648e-174	-3.59908e-174	-1.71204e-173	-2.74868e-173	1.2036e-173	-7.0758e-173	-6.14178e-173	-1.46195e-174	-2.91707e-173	1.90772e-172	-3.71207e-173	-3.15944e-173	-5.57205e-173	1.3036e-173	-1.24481e-173	-1.13368e-174	3.04571e-173	-2.02668e-173	9.27962e-172
-1.97736e-176	-6.18624e-175	-8.35536e-175	1.80815e-174	-2.9101e-174	1.32057e-174	3.87092e-175	1.45833e-174	-1.27609e-174	8.43391e-175	5.94398e-175	4.74523e-174	-7.34666e-175	1.0028e-174	-4.97411e-174	-1.01359e-173	2.17788e-174	-2.44161e-174	-3.47001e-174	2.55398e-175	8.19552e-175	-8.73425e-175	-2.85847e-174	4.7035e-174	1.30551e-174	-8.06537e-175	2.44341e-174	-1.67361e-174	4.91232e-175	9.57076e-175	5.8942e-173
-2.16145e-174	-5.46804e-175	-8.02037e-177	-8.16571e-175	1.44581e-174	-8.23335e-175	-1.95505e-175	-2.66133e-175	5.38323e-175	2.88428e-175	2.10718e-175	1.85178e-174	-3.32501e-176	-1.18672e-174	6.60827e-175	7.5887e-176	3.95056e-177	-1.09296e-175	-4.19431e-175	-2.56686e-175	1.24457e-175	2.57279e-175	-3.13849e-175	1.00358e-174	6.50174e-176	-2.27049e-175	-8.38227e-175	8.45032e-176	-3.16152e-175	1.44798e-176	1.51435e-173
-1.40795e-176	-1.91004e-177	-4.5192e-176	4.94629e-176	-1.39348e-176	9.3726e-176	9.58475e-177	2.51462e-176	8.62993e-176	-4.87604e-178	-9.14122e-176	-7.63624e-176	-1.56011e-176	-1.84453e-176	-5.32811e-176	5.98599e-176	-7.59848e-176	1.29086e-175	6.30861e-176	-7.04215e-176	-5.68749e-176	3.17091e-176	-1.55929e-175	2.40398e-176	-7.33836e-176	-2.7209e-176	3.28609e-177	1.50378e-176	3.87446e-176	-1.38749e-176	1.43345e-174
3.14623e-177	1.38538e-176	1.11178e-177	6.62696e-177	1.49834e-177	-3.07611e-177	-7.33479e-177	4.15112e-177	7.51614e-177	-1.29617e-176	-1.99526e-177	1.16171e-176	6.85656e-178	-4.91031e-177	-1.52035e-177	6.52938e-177	3.17593e-177	1.22355e-176	7.19155e-178	3.23628e-177	6.38304e-177	-2.51965e-177	-1.14521e-176	2.09295e-176	1.10311e-176	4.72824e-177	-1.58376e-176	-1.42681e-177	-1.30794e-177	4.43224e-177	1.8795e-175
-1.73976e-177	1.27832e-177	-8.60723e-179	2.86424e-178	1.63579e-177	-4.40541e-178	-1.11495e-177	7.53741e-178	-3.85216e-179	-2.64278e-178	4.10485e-179	-5.64052e-178	-8.43129e-178	1.8954e-178	1.15644e-177	2.43523e-179	8.24382e-179	-2.55276e-178	7.96231e-178	-1.516e-178	-4.82734e-178	-5.63002e-178	-8.99279e-178	1.38513e-178	1.40029e-178	-3.93964e-178	-4.67567e-178	2.90981e-177	1.39362e-177	-1.92269e-177	2.10537e-176
1.6753e-178	2.10077e-180	3.89658e-179	1.62944e-178	-7.40561e-179	6.96005e-179	-1.15927e-178	-4.14105e-179	1.14871e-178	-2.40274e-178	1.22503e-178	4.44304e-179	5.50057e-179	-1.4574e-178	2.17574e-179	1.05443e-178	2.21773e-180	-1.04302e-178	1.22614e-179	1.01014e-178	2.97736e-179	-8.19884e-179	-1.80715e-178	-6.09841e-179	-1.28536e-178	2.55224e-179	-2.40325e-179	-1.1138e-179	-7.09728e-180	-5.76247e-178	2.86839e-177
-2.18446e-179	-1.83529e-179	-2.72155e-180	2.88542e-180	-1.66092e-179	2.10391e-180	-4.01268e-179	-1.62233e-179	-1.66265e-180	-7.26872e-182	8.43388e-180	-1.21229e-179	7.31346e-180	-1.04752e-179	1.34081e-179	-9.81531e-180	-6.28534e-180	6.38655e-181	4.92685e-180	-6.62445e-180	-1.83164e-179	1.0468e-179	1.62394e-179	7.90729e-180	4.72459e-180	1.14413e-179	1.02142e-180	4.65136e-180	-1.58973e-179	7.18265e-181	2.94032e-178
6.48787e-182	-1.12725e-180	1.07724e-180	4.12811e-181	-3.59209e-180	-1.8453e-180	1.09915e-180	-3.35076e-180	-1.30513e-180	3.95994e-181	2.85266e-181	-2.00962e-180	2.48231e-181	9.17645e-181	-2.9091e-180	-2.85186e-182	2.74946e-181	2.29978e-180	4.33062e-181	-1.53688e-181	-2.96925e-181	4.85601e-180	-2.45339e-180	1.85605e-182	-8.78658e-182	-2.55074e-180	4.42952e-181	5.65244e-181	5.97321e-180	9.32639e-180	5.04018e-179
-1.24945e-181	8.90893e-182	-4.76178e-182	1.01199e-181	1.68143e-181	-1.4342e-181	2.66775e-181	1.52605e-181	1.55629e-182	-1.66221e-182	-1.59616e-181	2.00999e-181	-1.44163e-183	1.06067e-181	3.43571e-181	1.31568e-181	2.50025e-182	-8.18669e-182	-4.69228e-181	-1.38933e-182	-2.4689e-181	-1.47032e-182	-1.44485e-181	-2.32217e-181	4.06555e-182	2.30013e-181	1.64531e-180	-8.18976e-182	-9.55433e-182	1.45559e-183	5.39241e-180
1.46101e-182	-4.34742e-182	1.24075e-183	-1.91488e-182	3.73461e-183	2.34178e-182	-6.84966e-183	5.26705e-183	5.41592e-182	-1.23607e-182	1.70476e-182	7.07657e-183	5.90181e-183	-6.33656e-183	1.84419e-182	-3.01111e-183	3.92305e-182	2.02893e-182	-2.72316e-183	-1.35953e-182	2.24502e-182	-7.87871e-183	-3.28849e-182	-4.55019e-182	7.82998e-184	-3.58638e-183	1.48319e-183	1.36091e-182	-6.63899e-184	2.3873e-182	4.70631e-181
4.44703e-183	3.35311e-184	-3.19248e-183	9.00733e-184	3.235e-184	9.04107e-184	7.24036e-184	-1.57474e-183	-9.6992e-184	2.59974e-183	9.86412e-183	-2.09593e-184	-1.44011e-183	-5.49632e-183	4.61197e-183	7.20073e-184	-2.83827e-183	-1.43044e-183	2.08641e-183	-3.36815e-183	1.03237e-183	-5.59138e-184	1.30415e-184	4.71973e-183	-3.87282e-184	9.37483e-184	-2.4614e-183	2.27364e-183	-1.48215e-183	-2.25598e-183	6.42766e-182
-5.22075e-184	5.20735e-184	-3.15889e-184	6.64504e-184	-1.17483e-184	-3.02033e-184	7.0775e-185	-3.54513e-184	-4.8856e-185	-3.39017e-184	3.62194e-184	-3.42317e-184	2.40673e-184	-2.60873e-184	4.4621e-184	-5.97076e-184	-3.98879e-184	2.65044e-184	-1.10245e-184	-3.03085e-184	-1.27819e-183	2.65454e-184	-2.06001e-185	4.28849e-185	2.28155e-184	3.94097e-184	3.60651e-184	-3.98477e-184	-3.99743e-184	3.26734e-184	1.02975e-182
-3.31398e-186	1.88138e-185	-1.33666e-184	1.88577e-185	3.06693e-185	-7.29715e-186	-4.36687e-186	-6.11515e-185	1.11869e-185	-3.49649e-185	5.03375e-185	6.37728e-185	-6.04418e-186	4.33039e-185	-3.6151e-185	-6.64859e-185	-8.68976e-185	-8.15575e-186	4.70963e-186	-4.79923e-186	-2.96325e-185	1.08466e-185	1.13818e-185	-5.49979e-185	4.15742e-185	4.6344e-185	-7.57784e-185	-3.07943e-185	9.63391e-185	2.20263e-184	1.3129e-183
9.96473e-187	1.49043e-185	4.01638e-186	-1.4816e-186	6.73067e-186	-1.94006e-186	-1.18313e-185	1.36732e-188	-1.22903e-185	5.40462e-187	9.51961e-186	-7.13963e-187	6.24291e-189	-2.73007e-187	-8.10686e-186	2.16127e-186	-3.65018e-186	-5.74068e-186	1.30984e-186	-6.88383e-186	2.32678e-186	-6.92945e-187	3.41818e-186	-8.31031e-186	3.55061e-187	1.54745e-186	6.14058e-186	1.26637e-185	-2.73683e-186	-1.79909e-186	1.33102e-184
-2.17241e-187	5.05962e-187	4.39333e-187	-2.81221e-188	2.4324e-187	9.11187e-187	-2.92895e-187	-3.25119e-187	-1.23113e-187	3.29155e-187	5.71193e-187	3.93332e-187	-4.74376e-187	-2.14007e-187	1.73401e-187	-5.16273e-189	1.74495e-186	1.94958e-187	-2.32717e-187	-6.03249e-187	-6.65939e-187	-7.04503e-187	-7.63775e-187	-4.43183e-187	-6.1766e-187	4.88438e-187	9.21247e-187	-4.52616e-187	-3.26711e-187	-1.98775e-187	1.36056e-185
5.87522e-188	3.36267e-188	4.24772e-188	-1.24216e-188	-2.12594e-188	2.73814e-188	-3.55845e-189	3.62299e-188	-2.18124e-187	2.49757e-188	-3.11892e-188	-5.73909e-188	-1.28988e-188	2.87854e-187	-1.77964e-187	-1.79949e-188	-1.37569e-187	2.12996e-188	1.3079e-189	6.89835e-188	4.40694e-188	-7.2381e-188	2.13462e-188	1.10731e-187	-6.64925e-188	-2.92644e-190	-3.16962e-188	3.01595e-188	4.74961e-188	6.18828e-188	1.77981e-186
-9.03811e-189	-1.51549e-188	-8.9038e-189	-2.51081e-189	-3.22854e-189	4.02894e-189	-5.49032e-189	1.86886e-189	-6.19465e-189	1.44626e-188	1.13916e-188	-9.02651e-189	-5.51155e-190	3.84566e-189	5.49948e-189	2.34445e-188	-1.89373e-190	5.48293e-189	9.31182e-190	-6.59582e-189	1.06134e-188	-4.37134e-189	-3.65984e-188	8.64724e-189	2.36191e-189	-7.37064e-189	-1.23938e-189	-3.58414e-189	6.6205e-189	-1.3815e-188	2.33062e-187
4.34203e-191	2.82711e-191	-2.36123e-189	-5.3825e-190	3.0615e-192	1.10585e-189	1.46778e-189	-5.38844e-190	-9.17482e-190	-1.54225e-189	-3.48612e-190	-1.73998e-191	-2.32564e-189	7.36496e-191	-1.01605e-190	6.20884e-190	2.34452e-190	1.08392e-189	1.16793e-189	-9.29491e-190	9.78777e-190	-7.83918e-190	-1.25052e-189	-3.79409e-190	1.51078e-189	1.34457e-190	6.94008e-190	4.94439e-190	-1.40752e-189	-5.16703e-190	2.36006e-188
-7.80154e-192	-6.34195e-191	1.65392e-190	-1.22884e-192	-8.53254e-191	-2.38093e-190	-1.51125e-190	1.74718e-190	6.61716e-191	-9.23919e-191	1.61743e-190	-3.11138e-190	1.32551e-190	1.64169e-191	-2.70824e-190	1.24825e-190	2.78809e-190	4.73282e-191	-5.17838e-191	7.90561e-191	2.87154e-193	8.20143e-191	1.04627e-190	-1.26492e-190	-7.89415e-191	7.22676e-191	-1.01401e-190	-1.21778e-190	4.11684e-191	4.16615e-190	3.66573e-189
5.53277e-192	1.06121e-192	2.31226e-191	-1.01225e-191	-3.60471e-192	1.48772e-191	5.12801e-193	-2.52811e-191	8.45992e-192	1.46476e-191	9.07006e-192	-1.04302e-191	1.21312e-191	5.32499e-192	2.04552e-191	-7.45168e-191	1.757e-192	5.68468e-192	4.21629e-191	-2.98578e-192	4.83609e-192	3.68535e-192	4.81264e-191	-2.70595e-191	5.94511e-191	-8.85742e-192	-2.80856e-191	-1.62334e-191	3.82935e-191	-2.00396e-191	5.46409e-190
6.39523e-193	2.05575e-193	-1.73825e-192	-1.9871e-192	-6.87973e-193	1.11715e-192	-1.0853e-192	3.86555e-192	-1.80743e-192	-1.0696e-193	7.78774e-193	2.23779e-192	7.73337e-193	1.31332e-192	2.83554e-192	-7.10112e-192	-1.65273e-192	1.54199e-193	8.66475e-193	-2.9565e-193	8.06344e-193	-3.12247e-193	-3.64886e-193	2.88913e-192	1.15161e-191	2.75859e-192	9.21615e-194	1.37163e-192	-1.06157e-193	4.5676e-192	5.60346e-191
-5.12483e-193	-4.58337e-193	3.71392e-194	-3.13838e-193	6.47744e-193	2.15433e-194	-7.23252e-194	-4.8856e-194	-9.46514e-195	1.46673e-194	-2.10359e-193	-8.9844e-193	-3.1078e-194	-4.88388e-193	-4.07887e-193	8.06866e-194	-2.35218e-193	-1.41521e-193	-5.72071e-193	-2.33582e-193	-3.10363e-194	1.44994e-193	4.81988e-193	-3.9087e-193	-1.17808e-193	-1.77075e-193	-3.89828e-193	-4.33488e-194	2.60517e-193	4.38086e-195	7.47748e-192
3.95392e-194	2.45812e-193	2.49513e-194	1.32952e-194	-2.2272e-195	-4.31414e-194	1.24319e-194	-2.58762e-194	-1.05994e-194	7.04468e-195	6.44846e-195	-4.21409e-194	1.19731e-194	5.39819e-194	-3.09162e-194	1.23916e-193	9.45686e-194	-5.17694e-194	6.2586e-194	-5.15902e-195	5.66956e-196	3.02521e-195	2.52895e-194	-3.95308e-194	3.18269e-194	2.1823e-194	4.12805e-194	1.40483e-194	-2.55609e-194	-3.99244e-194	1.15125e-192
2.83e-196	-3.72205e-195	-1.20677e-194	-5.8436e-195	3.54781e-195	1.60787e-195	-6.1365e-195	-7.85121e-195	-2.24978e-195	-4.05517e-195	-2.4854e-195	-5.73474e-196	-2.77809e-195	6.62679e-195	-4.79017e-195	1.22804e-195	-1.67086e-195	-2.38546e-196	-1.82276e-195	-3.45151e-196	1.00542e-194	-2.88159e-195	-2.33838e-195	-2.23966e-196	-5.22029e-195	1.38993e-195	-1.86695e-195	-1.302e-194	-2.96081e-196	5.15205e-196	1.07731e-193
-2.09993e-196	-1.0819e-195	2.94178e-196	1.51543e-197	-7.84565e-196	1.0941e-195	-6.98642e-196	9.30219e-196	1.16456e-195	-3.51696e-198	2.58416e-197	-1.92533e-195	-7.10822e-196	1.72841e-196	-3.53968e-196	2.29042e-196	-1.1258e-195	7.19251e-196	-2.65632e-196	6.38562e-198	5.97317e-197	-2.08826e-196	6.63349e-196	-1.37527e-195	-9.8181e-196	5.41765e-196	6.47504e-196	-5.71421e-197	-1.42015e-196	-1.65057e-196	1.66542e-194
2.52396e-196	2.57455e-197	8.71245e-198	1.82526e-197	1.75623e-198	3.2422e-197	-4.67182e-198	1.6079e-197	1.51755e-197	1.33945e-197	1.03516e-196	1.75344e-196	-7.32058e-197	3.13679e-197	1.13212e-196	5.38937e-197	1.07879e-197	-2.4943e-198	-1.69353e-198	1.56799e-196	1.10151e-197	-7.26696e-198	6.94229e-197	-1.5318e-197	7.48636e-197	-1.22296e-196	-5.16562e-198	-9.18304e-198	-2.123e-196	-9.02336e-199	1.63865e-195
-3.19113e-198	1.76566e-197	-6.30217e-198	1.61041e-199	2.35065e-198	7.51092e-199	-3.58232e-199	-5.55218e-198	-2.55083e-198	4.36876e-199	-2.41214e-199	1.16301e-197	4.77318e-198	-4.68198e-198	7.93036e-199	2.34137e-198	2.20314e-197	1.70423e-197	-2.01822e-198	-1.0185e-197	2.73773e-197	2.25639e-199	-7.22557e-199	1.95528e-197	-3.30522e-197	-6.71863e-198	2.08921e-197	-3.1723e-198	-3.39047e-199	-1.99873e-198	2.291e-196
-6.5973e-199	3.28402e-199	-1.06607e-198	9.83864e-199	4.16115e-200	-5.00485e-200	-3.21355e-199	1.77299e-198	-1.20201e-198	-8.16867e-199	-9.11753e-199	-9.98214e-199	-5.39121e-198	4.65832e-199	-1.95916e-199	-4.8892e-199	1.51594e-199	-9.20692e-200	5.81375e-200	-6.36186e-199	1.0911e-198	-1.44382e-198	2.62273e-199	1.62998e-198	2.17831e-198	-1.27203e-199	-4.00434e-199	-1.59159e-198	9.00503e-199	-2.68229e-199	2.65262e-197
-9.22733e-201	-2.12906e-200	-1.51372e-199	-2.06295e-199	3.70709e-202	2.89666e-201	6.30213e-200	1.10515e-199	9.96231e-200	-1.49863e-199	-1.2364e-199	7.68256e-200	6.40554e-200	-5.88795e-200	2.12589e-200	1.11091e-199	1.36371e-199	-1.14596e-199	1.78778e-199	2.14036e-200	1.27397e-199	-2.95984e-200	-1.88604e-199	-1.11235e-199	-7.18985e-200	1.51692e-199	-2.12115e-200	-4.80524e-200	9.16417e-200	-3.37609e-199	2.90031e-198
-2.64109e-200	-1.34571e-201	-8.26807e-201	1.23727e-200	1.34655e-200	-9.02802e-201	-6.20115e-202	-5.54333e-201	2.4707e-200	-1.37884e-200	-1.57267e-200	1.67213e-201	-1.38673e-200	1.8025e-201	9.74511e-201	6.45251e-201	-2.15722e-202	2.2171e-201	-9.1787e-201	-2.81408e-200	-6.26922e-203	-5.73025e-201	-1.31234e-200	1.9478e-201	3.60393e-201	5.05854e-201	2.41083e-201	-2.61646e-201	9.88456e-201	-8.26789e-201	2.57275e-199
4.00463e-201	3.19774e-201	1.80081e-201	-9.12036e-202	3.48908e-201	1.06497e-200	1.98793e-201	1.52273e-202	4.78042e-201	-1.52261e-201	2.71843e-201	-2.48663e-202	-1.87477e-201	-1.22883e-201	1.5719e-201	1.65725e-201	-2.81944e-202	-4.71312e-201	3.19161e-201	-1.08918e-201	-8.25193e-202	-7.55131e-202	-2.20738e-202	-4.42515e-202	1.23718e-202	7.85624e-202	-7.63405e-202	4.03577e-202	3.84024e-202	3.19977e-202	5.60968e-200
-1.10006e-203	3.27459e-202	-1.50641e-203	-1.22846e-203	-5.942e-203	-1.79018e-202	-2.45055e-202	-1.81694e-202	1.33467e-202	-4.13618e-202	-1.54324e-202	-7.05769e-203	2.42438e-202	-1.5434e-202	2.6463e-202	-3.46405e-203	-1.22933e-202	-2.07598e-202	3.7391e-203	-2.69255e-203	2.65014e-202	-9.18727e-203	-1.34286e-203	5.10824e-203	1.52748e-203	2.08342e-202	6.61193e-203	1.31264e-202	-9.42102e-203	-5.79661e-202	4.41015e-201
-4.88338e-203	8.78662e-204	1.37555e-204	6.60042e-204	1.26215e-203	1.99661e-204	3.44558e-203	1.24418e-202	-6.71095e-204	-2.94346e-203	-8.26163e-204	-1.67567e-203	1.85969e-203	2.34089e-203	-1.01222e-203	3.60227e-204	3.761e-203	1.69172e-205	-5.93175e-203	2.93832e-203	-2.59499e-203	7.45272e-207	-2.51629e-203	5.56562e-204	2.13361e-203	2.55892e-203	1.63253e-203	1.14773e-203	-9.65714e-204	-4.14224e-203	6.64956e-202
2.40923e-204	-2.1175e-204	5.77937e-204	7.8306e-204	-5.62945e-205	-9.90006e-204	3.19298e-204	5.81472e-204	-2.56423e-204	-2.68219e-204	-1.16961e-204	-3.76801e-205	2.53677e-204	-3.0196e-204	3.46253e-204	-1.30665e-204	8.50932e-204	5.97688e-204	-1.50929e-204	7.46577e-204	-3.4905e-204	4.94193e-204	-5.50243e-204	-1.20312e-204	-1.97772e-204	-5.04663e-205	-3.23078e-204	1.78455e-204	-9.39246e-206	6.23001e-205	1.0154e-202
1.36812e-205	2.6821e-205	6.22514e-205	-7.90153e-206	-2.97416e-205	6.89116e-205	-5.98045e-205	1.28027e-205	4.30464e-205	-1.27292e-205	4.36799e-205	-2.32629e-205	3.25626e-205	9.61442e-206	2.53441e-206	-9.20274e-206	-4.87168e-205	-3.18344e-205	3.94821e-205	2.5138e-205	-1.3782e-204	3.18651e-205	1.05517e-205	1.91232e-205	-2.05833e-206	-3.65586e-205	-1.66481e-205	2.57618e-205	6.42176e-206	-6.47523e-205	9.5528e-204
-8.76355e-206	3.80266e-207	-2.91413e-206	5.96085e-207	1.38578e-206	-4.26892e-206	-2.38691e-205	4.72953e-207	6.73722e-206	7.10777e-206	-5.24409e-207	-4.87305e-206	-5.69075e-206	-2.94588e-206	-3.3378e-206	4.74369e-206	2.49973e-206	-3.29565e-207	1.37253e-205	9.02162e-207	-1.39395e-205	-1.22248e-206	-7.44787e-206	-8.08116e-207	-1.31056e-205	2.49699e-206	2.26979e-206	1.14867e-205	1.34553e-205	-3.23688e-206	1.65537e-204
-7.05801e-207	1.1803e-207	3.34449e-207	6.87526e-207	-1.50263e-206	-1.04938e-206	-5.64385e-207	1.1094e-206	-8.62115e-207	3.68553e-207	4.47199e-208	-4.20828e-207	3.88532e-207	-1.70861e-207	-3.15031e-207	-4.76324e-208	4.24381e-207	3.49031e-207	7.25603e-207	3.52755e-207	6.66895e-207	-2.92132e-207	2.18561e-207	-9.93997e-208	2.15009e-206	-5.22904e-207	1.14677e-207	6.00571e-207	-1.19739e-207	2.40156e-206	1.77282e-205
2.15306e-208	-2.82746e-208	-9.44775e-208	3.75123e-208	-1.57981e-207	2.19851e-207	-2.4769e-208	-4.23775e-208	2.92326e-208	4.39322e-208	-4.76977e-208	4.21e-208	1.62102e-208	-9.98506e-208	-8.66996e-208	-3.70497e-208	1.95825e-208	5.95835e-208	7.43018e-208	-2.19446e-208	-1.36883e-207	2.92319e-208	-4.97679e-209	4.82729e-208	1.14947e-207	-1.80003e-209	-9.81602e-208	4.01441e-208	3.04796e-208	1.04158e-209	1.7109e-206
-4.53004e-209	1.95535e-208	2.49294e-209	-9.71677e-209	2.55337e-209	-2.9441e-209	-1.59959e-208	4.61088e-209	-2.43159e-208	-1.51539e-208	-7.14634e-209	-7.88203e-210	1.70143e-209	-1.11833e-208	1.9417e-208	-9.6226e-209	1.19106e-208	3.62601e-209	1.3112e-208	-2.86648e-208	2.01423e-208	-1.09728e-208	-4.91893e-209	4.27742e-210	-1.77527e-208	-1.7686e-208	1.65019e-209	-5.9941e-209	5.30846e-209	1.86547e-208	3.12547e-207
-1.49797e-209	-2.05928e-210	-7.3378e-210	-2.38666e-210	-1.00615e-209	-3.63614e-210	-1.1984e-209	-4.08554e-210	1.77259e-210	-1.77339e-209	1.65367e-210	-1.84861e-209	-1.11826e-209	8.14923e-211	-3.51658e-211	9.74215e-210	-1.16918e-209	-3.08141e-210	1.80137e-209	-2.2147e-209	-8.55275e-210	-8.17446e-210	6.09035e-210	2.16478e-210	6.9485e-210	7.98086e-210	3.80475e-210	-4.4163e-210	-8.32654e-211	-1.14675e-209	2.33635e-208
5.00411e-211	-5.00125e-210	4.04772e-211	1.64424e-211	-2.12356e-210	-9.11595e-211	1.28842e-210	6.32722e-212	1.08707e-211	3.62376e-212	-3.60036e-211	-3.92517e-210	-2.56726e-211	-1.68079e-210	2.07289e-211	-2.06293e-210	2.02925e-210	-2.4685e-210	-6.1691e-211	1.06962e-211	1.57906e-210	-8.1991e-211	-6.30823e-211	-5.79248e-211	4.70955e-211	2.51865e-210	3.43855e-211	-1.11674e-211	-6.91354e-211	3.51484e-211	3.24142e-209
-5.24997e-211	-1.72572e-211	-2.94685e-211	-1.52489e-211	-9.59731e-212	3.85516e-211	9.47763e-212	1.3207e-211	1.24547e-211	8.79897e-212	-1.32207e-211	-7.66812e-211	-9.52007e-211	-8.01781e-211	-8.70695e-212	2.93187e-211	-8.32092e-212	-2.30191e-211	-2.44614e-211	-1.10387e-211	1.98725e-212	-2.61049e-211	4.10103e-211	-1.60924e-211	-1.69113e-212	-2.02773e-211	1.75641e-211	1.85157e-211	-1.88332e-211	9.23433e-212	7.48018e-210
1.14063e-212	2.85354e-212	7.45043e-213	-1.21827e-211	2.18726e-213	1.8841e-212	3.83222e-214	7.60451e-213	2.19468e-214	-1.69921e-213	-4.12181e-212	1.44557e-212	2.99718e-212	-5.41064e-212	-5.93048e-213	7.15478e-213	-8.94312e-214	4.08558e-213	-2.52464e-212	-3.77609e-212	2.39741e-212	-8.84334e-213	2.3506e-212	-3.96163e-213	-4.50158e-212	2.71889e-212	4.63288e-213	3.6132e-213	-2.19496e-214	-3.68209e-213	5.65616e-211
1.64093e-213	-1.50737e-214	-4.12259e-213	1.51534e-213	1.23092e-213	3.3654e-214	-1.05565e-213	1.47348e-213	-8.17334e-214	-3.39542e-213	-5.90253e-214	3.11352e-213	2.38502e-213	1.46024e-213	3.69546e-213	-4.20299e-214	-1.05055e-213	-5.10663e-213	-1.22192e-213	3.38212e-213	-9.01714e-214	-1.76564e-213	2.86646e-213	-1.69839e-214	1.71265e-213	2.84287e-214	-1.36448e-213	3.36173e-213	8.61596e-214	9.98463e-215	5.15532e-212
1.18015e-215	-3.61988e-215	-1.1488e-214	2.04466e-215	-4.1371e-215	-3.71523e-214	-1.80727e-216	9.85001e-215	-8.70201e-216	1.81211e-214	-1.79983e-214	-4.84753e-215	-1.62275e-214	5.23854e-214	-2.41173e-214	8.0388e-215	5.91852e-215	1.92091e-214	-7.20998e-215	4.88711e-215	-7.13995e-215	-4.64613e-215	4.67311e-214	-1.89692e-215	-1.33583e-215	-3.19881e-214	2.22615e-215	-9.60907e-215	-3.37337e-214	9.14707e-215	3.97938e-213
7.14007e-216	4.35068e-215	-2.04663e-215	-2.63747e-215	2.21047e-215	-5.1841e-215	-1.22892e-215	-3.45209e-215	-8.35351e-215	1.84154e-215	-3.53304e-215	9.25445e-215	-5.40374e-215	1.86714e-215	-6.92354e-215	2.80248e-216	2.8283e-215	-4.07748e-216	2.58257e-215	-2.44772e-215	-2.22317e-215	-4.22005e-215	6.95198e-215	-3.63951e-215	-4.26428e-216	1.42257e-215	2.12348e-215	-2.52165e-215	-3.0655e-215	1.99753e-215	9.61398e-214
-2.41246e-217	-1.17843e-216	1.18548e-217	-1.43959e-216	8.07567e-216	4.76402e-216	-1.00818e-218	3.3305e-216	7.5862e-216	-1.2991e-216	-2.22768e-218	-1.36496e-216	-4.76113e-216	-2.0674e-216	-1.12608e-216	5.97242e-216	-6.98162e-217	-1.72083e-216	5.14236e-217	-2.04214e-216	-9.64752e-216	-1.11569e-215	6.16975e-216	-1.57106e-216	-6.58206e-217	-4.97311e-217	8.33643e-217	1.63655e-216	2.33095e-217	7.12009e-217	8.14491e-215
2.9543e-217	-7.35944e-217	-1.71097e-217	-7.09242e-219	1.91219e-216	-2.21673e-217	-6.09188e-217	1.06249e-216	-2.62984e-217	1.35209e-217	-2.47958e-217	3.86221e-217	-5.96285e-217	-3.42079e-217	9.9681e-218	-1.99933e-217	2.13916e-217	3.63128e-217	-8.29342e-218	1.67894e-217	1.9583e-217	-6.25449e-217	6.73367e-217	-4.98187e-217	1.63245e-216	-6.11818e-217	-7.67352e-218	1.25473e-217	1.01196e-217	8.55752e-217	1.35096e-215
-3.60563e-218	-7.92436e-218	-3.82161e-218	-7.48113e-218	1.74252e-217	-7.0937e-218	3.67539e-218	7.50365e-218	-2.19195e-219	-2.24901e-217	3.76859e-218	-2.51476e-218	-1.97034e-218	7.96786e-218	2.36086e-218	-5.21091e-218	7.68512e-219	3.90658e-218	-1.66888e-218	-5.79981e-218	-1.74884e-218	6.40866e-218	8.90139e-218	-2.22449e-218	-7.34552e-219	-6.72883e-219	1.98338e-217	-9.45498e-219	1.37595e-218	7.04953e-218	1.67073e-216
9.59293e-219	1.38429e-218	1.15192e-218	2.95605e-218	-1.9261e-218	1.62769e-218	1.47351e-218	-9.86966e-219	-3.92735e-219	-1.20647e-218	-8.39652e-220	6.07705e-219	-9.34849e-219	-5.9973e-219	4.67884e-219	-5.70313e-219	-1.98973e-219	1.33076e-218	1.43978e-218	-5.35558e-220	-1.97471e-218	1.38532e-218	-7.8127e-220	-3.68529e-220	-3.83147e-219	-3.15015e-219	1.11011e-218	-2.17421e-219	2.18572e-219	6.88092e-221	2.60787e-217
-1.61491e-219	-5.88846e-220	-1.08262e-219	-5.05211e-220	-2.21767e-220	-1.81389e-219	-2.98177e-220	9.71489e-220	1.38421e-219	1.06164e-220	-2.77681e-219	8.10593e-220	-1.72032e-221	8.32719e-220	4.88093e-220	-3.64165e-220	1.11116e-219	-3.49437e-220	-5.76963e-220	-2.81227e-220	1.14349e-219	-7.09516e-220	-1.73268e-219	3.57583e-220	4.21133e-220	-3.63832e-221	7.22345e-220	-1.24224e-220	1.24123e-220	-1.46654e-219	2.30337e-218
1.07733e-221	1.20471e-220	-9.58661e-221	5.10018e-221	2.10421e-221	-1.28268e-220	-6.15364e-221	-7.23567e-222	1.84408e-220	-3.08479e-220	-6.67129e-221	1.60343e-221	-1.16139e-220	2.53174e-221	-1.97375e-220	2.46663e-220	1.30994e-220	2.14857e-221	-1.5155e-220	-3.65654e-221	9.06586e-222	-1.57807e-220	5.31495e-221	2.8792e-221	-3.10242e-220	-1.25203e-220	3.47554e-220	-1.04354e-220	-1.4403e-220	4.48233e-220	3.72635e-219
2.38106e-222	2.84014e-225	-1.21948e-221	9.84247e-222	7.5345e-222	1.14314e-221	-1.60531e-221	-1.04809e-221	-1.86385e-221	-1.42274e-221	-3.88036e-222	-6.13463e-221	2.79664e-221	3.93919e-222	1.81837e-221	6.17441e-222	-1.36294e-221	-1.02611e-221	1.83474e-221	5.0645e-222	-9.79763e-222	3.69366e-222	4.59969e-222	-2.06514e-221	-1.59775e-222	-3.52966e-222	4.23618e-222	1.05835e-221	9.40121e-222	2.49946e-222	3.4217e-220
2.43429e-222	2.86824e-222	1.70105e-222	1.30473e-222	-1.92472e-222	-1.63467e-223	-1.24638e-222	5.41647e-222	3.27763e-222	-2.13204e-222	-1.24893e-223	-2.88839e-223	-1.55873e-222	-1.25926e-222	-5.78036e-223	1.58204e-223	2.97596e-222	1.29975e-222	1.00191e-222	-3.70992e-223	4.63169e-222	1.47672e-223	1.69248e-223	2.24569e-222	-4.04638e-222	2.02339e-222	3.91505e-223	-1.63516e-222	1.28099e-222	-9.08227e-223	4.95655e-221
2.55712e-224	2.03886e-223	-2.15684e-223	3.06168e-224	-1.89413e-223	1.48102e-224	-5.59667e-224	-6.59085e-224	8.72859e-223	2.04831e-223	5.32798e-224	6.57049e-224	4.03327e-224	2.20948e-223	-2.09984e-224	-2.22918e-223	4.84214e-223	-5.07404e-224	-5.01203e-223	7.65576e-224	3.20444e-223	1.12454e-224	1.14162e-224	-8.55388e-223	-1.24514e-223	1.88159e-224	2.43804e-223	3.28189e-223	6.24672e-224	-1.12396e-223	5.70512e-222
4.1408e-225	4.43669e-224	-1.44541e-224	-7.13462e-224	-1.35478e-225	7.53413e-225	-3.26987e-224	-2.72616e-225	3.65015e-224	1.6518e-224	-4.55572e-224	1.00944e-223	-5.08044e-225	-3.24493e-224	1.13837e-224	-3.88047e-225	1.81918e-224	-5.71445e-225	3.37803e-224	9.68595e-225	2.96689e-224	2.92951e-224	1.49243e-224	-2.57924e-224	2.96057e-224	5.28424e-225	-2.33343e-224	3.09886e-224	1.64628e-224	1.27193e-224	7.16384e-223
7.04711e-225	3.77232e-225	-2.12831e-225	-1.91825e-225	-1.27369e-225	2.23992e-225	-2.21077e-225	-1.03338e-225	-3.11513e-225	3.70559e-225	-1.9898e-225	-1.21255e-225	8.46865e-225	7.44294e-227	9.6201e-225	2.1652e-225	-3.73168e-226	-5.84547e-225	-1.85807e-225	6.79749e-225	-1.63567e-225	-1.19989e-225	2.9294e-225	1.3088e-224	-3.72916e-225	1.45407e-224	-1.18339e-224	1.71833e-225	7.27639e-225	2.69314e-225	1.27494e-223
-3.46424e-227	2.83851e-227	8.45263e-227	1.0826e-226	6.88759e-227	2.85404e-226	2.61175e-226	-2.34027e-226	-4.5916e-226	-1.12883e-225	4.44529e-226	-2.91645e-226	-1.99418e-226	2.01532e-226	5.93999e-226	8.59467e-226	7.53528e-226	-5.21978e-226	-3.34595e-226	1.34864e-226	4.9791e-228	-9.45635e-227	6.21206e-226	-1.81458e-226	5.70102e-227	7.52844e-227	2.79064e-226	-5.10622e-228	1.079e-226	-1.74161e-226	8.62957e-225
7.25935e-227	3.68937e-227	-2.27713e-227	2.71203e-227	9.06217e-228	-8.92165e-227	2.1462e-227	4.24786e-227	2.77648e-227	-3.34738e-227	-6.02712e-227	-6.70278e-227	2.35342e-227	2.39966e-226	1.40785e-227	-2.28114e-226	-8.86194e-228	-2.56743e-227	4.13435e-227	2.00905e-227	1.4528e-227	-1.08059e-227	8.6798e-227	-2.49045e-227	-6.33255e-228	6.3178e-227	2.85416e-228	1.88507e-227	-7.53547e-229	-2.64268e-227	1.36723e-225
2.49373e-228	-1.86688e-227	-6.98093e-228	-9.69769e-228	-2.49971e-228	2.36436e-228	-1.47533e-227	-1.99225e-228	9.01403e-229	5.20628e-228	5.37351e-228	-6.43884e-228	-1.89966e-227	3.9771e-229	-1.01114e-227	2.00137e-228	2.90136e-229	-4.86662e-228	1.20812e-227	-9.47757e-228	-3.2607e-228	-6.27315e-228	-4.20715e-228	-1.87219e-227	-5.21206e-228	-1.66257e-228	3.39276e-228	-3.65184e-228	9.93668e-229	2.27371e-228	1.85243e-226
-3.78236e-229	3.22084e-228	3.6708e-229	-4.81737e-229	-3.45462e-228	-2.57988e-229	8.86239e-229	-1.12811e-229	-6.91714e-229	2.45583e-229	5.27676e-229	-5.22852e-229	1.32563e-228	1.09348e-228	-1.24993e-230	-5.82111e-230	2.75041e-229	4.35856e-229	3.40476e-229	-8.21798e-230	-5.92979e-229	2.88817e-229	1.93813e-228	-1.67382e-229	9.42152e-229	-5.15783e-229	2.01214e-230	2.37942e-229	9.65924e-230	-3.52945e-229	1.99236e-227
-8.79968e-230	1.49517e-230	-2.96193e-230	-9.93926e-231	-9.77731e-230	3.51087e-230	-1.37531e-229	-2.66442e-229	-1.78381e-230	3.86828e-231	-1.6646e-229	-1.0964e-229	-1.74357e-229	2.80379e-230	4.63903e-230	-1.20208e-229	-1.28119e-230	2.48436e-230	-4.00491e-230	1.11893e-229	4.50923e-230	-1.22276e-229	6.75861e-230	2.17198e-229	1.0822e-229	1.94937e-229	4.13583e-230	1.29158e-230	1.25308e-229	-1.13711e-229	2.58436e-228
4.2175e-232	5.32081e-231	9.49279e-231	1.33287e-230	-1.82818e-230	4.68526e-231	4.43228e-231	-5.15676e-232	-1.03781e-231	8.22464e-231	5.83503e-230	2.57657e-231	-1.20379e-230	-1.11693e-230	-7.65591e-231	1.81521e-230	-1.87995e-230	2.08776e-231	5.21556e-231	-2.67789e-231	-1.5632e-230	-1.49937e-230	-2.072e-230	-1.26844e-231	-4.24985e-231	-1.37681e-231	2.81248e-230	-1.80971e-231	-7.51629e-231	3.33494e-231	3.03491e-229
1.36332e-231	2.6157e-231	2.60137e-231	-8.61569e-232	-8.55977e-232	-1.34811e-232	-1.17783e-233	3.92676e-231	7.26114e-232	-1.1301e-231	3.46567e-231	-1.0478e-231	-3.0414e-231	-1.26845e-232	6.45059e-232	-5.32625e-232	3.77677e-231	-1.01555e-231	8.99925e-232	1.68318e-231	-5.92237e-231	-2.3002e-231	8.75729e-232	-8.48052e-233	-9.32132e-232	-1.12871e-231	-1.09486e-231	8.8872e-232	-4.10195e-232	3.54863e-231	4.76487e-230
3.66927e-232	-6.92556e-234	1.56784e-232	8.63567e-233	-1.60969e-232	7.89165e-233	-1.45909e-232	-1.03317e-233	-5.43772e-233	1.62091e-232	-2.69212e-232	-7.81782e-233	-1.63562e-232	8.35264e-233	6.44942e-233	1.48554e-233	5.33836e-232	-1.70676e-232	1.56278e-232	-1.48143e-232	2.57758e-232	-2.26391e-233	1.00512e-231	-1.88533e-233	-4.00603e-232	1.26277e-233	2.02173e-232	-2.98394e-232	2.52465e-233	8.20441e-233	5.2378e-231
7.69828e-234	8.12989e-235	-1.14707e-233	-7.86705e-234	1.26937e-233	-1.76538e-234	-1.52295e-233	-6.68156e-234	-6.3498e-235	1.28902e-233	-3.5762e-235	7.47779e-234	-1.61819e-234	3.45652e-234	2.5912e-233	-2.39727e-233	7.37294e-234	-9.14606e-233	-3.62932e-234	5.96933e-233	1.04572e-233	-2.57685e-233	1.48691e-233	-1.50299e-233	2.12591e-233	-2.03692e-234	3.56816e-234	1.58314e-233	9.42819e-234	3.20701e-233	4.53014e-232
-3.11519e-234	-2.63277e-234	-8.06893e-235	-1.32751e-234	-4.26371e-234	-1.9968e-234	4.87058e-235	-2.68358e-235	-2.01077e-234	-3.42723e-234	3.28634e-234	-3.43139e-235	2.32688e-235	-1.99253e-234	8.27964e-235	3.69998e-235	6.02677e-235	2.20689e-234	3.88952e-234	-2.54402e-234	-6.95776e-235	-1.04392e-234	-1.34358e-234	1.30191e-235	-8.71487e-234	-2.02057e-234	-3.49226e-234	-4.12669e-235	1.02051e-234	-5.83667e-234	6.13431e-233
2.71735e-235	-2.16722e-235	-4.1262e-235	-2.92786e-236	1.32491e-235	2.03919e-235	-2.06125e-237	-2.62979e-235	1.29904e-235	2.79335e-236	-5.79612e-235	3.07223e-235	-1.22332e-235	-1.36682e-235	-3.67196e-235	1.28017e-235	6.54139e-235	9.54604e-236	-3.76418e-235	-1.38169e-235	1.87133e-235	-8.85931e-235	-1.32251e-235	1.68395e-235	-2.26138e-235	-1.18726e-234	8.0046e-235	1.16006e-235	-6.26093e-235	9.56938e-237	8.93412e-234
2.93326e-236	1.5682e-236	-7.70393e-236	-4.57622e-237	-9.48844e-237	3.74104e-236	-7.3186e-236	3.15744e-237	-1.39827e-235	1.01011e-235	-7.8473e-237	-1.90173e-236	3.00474e-237	2.04429e-236	-2.73963e-236	3.58142e-237	3.09832e-236	1.34687e-236	-4.47238e-236	2.75737e-236	8.96139e-236	7.28775e-237	-6.70984e-236	-1.56654e-237	-4.52292e-236	9.29159e-236	2.03369e-236	-9.86344e-239	-4.56766e-236	-2.03287e-235	1.26186e-234
6.91865e-238	-3.34383e-237	-4.87736e-237	-5.64258e-237	2.98379e-237	1.76269e-237	4.3672e-237	4.58374e-238	-1.11896e-236	-4.8016e-237	3.78834e-238	1.74465e-237	-8.21076e-237	4.55556e-237	-5.36162e-237	-1.35315e-237	1.98031e-237	-5.58407e-237	9.1211e-238	1.08809e-237	-1.24008e-237	2.22899e-236	1.01745e-236	-1.70481e-236	2.64478e-237	-4.52681e-237	-7.55972e-237	-1.94148e-236	1.95985e-237	-2.86288e-237	1.61009e-235
-3.38639e-240	-2.38596e-238	5.24028e-239	1.99394e-238	-6.49563e-238	5.47645e-237	-2.56417e-238	-2.50124e-238	1.35234e-238	-1.63079e-237	8.90139e-239	5.26345e-239	4.67674e-239	-1.98473e-238	-1.04922e-238	-7.83713e-238	1.09421e-238	8.74681e-239	-3.00987e-239	8.69153e-238	-7.30693e-240	1.31795e-238	6.90016e-238	5.57957e-238	-1.10291e-237	2.85246e-237	-8.63456e-240	-2.84905e-238	-1.96021e-238	-6.67672e-238	1.77637e-236
3.0496e-239	-1.03486e-239	-8.80376e-239	8.41936e-239	2.84936e-239	6.93404e-239	-3.48347e-239	-1.3378e-239	-3.43538e-239	-2.38164e-238	-3.15724e-239	1.04354e-238	2.00989e-239	5.28734e-239	-5.21398e-239	-4.9886e-239	1.924e-239	-9.64565e-239	1.27446e-239	8.91244e-242	-4.93226e-239	8.80756e-240	1.39037e-239	-1.76021e-238	-9.91618e-239	-1.53795e-238	-1.07553e-238	-6.99999e-239	4.85388e-239	-3.53623e-239	1.83356e-237
-1.10639e-239	-9.54215e-240	5.03355e-240	1.18605e-239	-2.34568e-239	-2.43847e-239	3.93703e-240	-1.39862e-239	-1.13979e-239	-2.79243e-240	1.39185e-239	-8.12984e-240	2.78665e-241	-8.32296e-240	-8.25306e-241	3.89952e-240	2.98361e-240	9.94649e-240	-8.98569e-240	2.48438e-240	3.47852e-240	2.31379e-240	-1.3762e-239	-9.0659e-240	-4.32084e-239	-4.3582e-239	1.01748e-239	6.06587e-240	1.31076e-240	4.71429e-240	3.14906e-238
-2.24108e-241	-6.61844e-241	5.97233e-241	-3.23348e-241	1.02123e-240	1.32334e-240	-2.95762e-240	-1.48526e-241	-9.28901e-241	-2.8193e-241	-2.33757e-242	1.03067e-242	-3.00169e-240	-2.26228e-241	-3.10394e-241	-2.06043e-240	-1.53035e-240	3.58113e-241	-1.17804e-241	5.49823e-241	5.91223e-240	-1.50006e-241	-8.54984e-241	-1.28376e-240	-2.16259e-240	7.53164e-241	1.48861e-240	-1.93425e-240	4.65608e-241	-3.54665e-240	3.52085e-239
2.58237e-241	4.97835e-242	-1.96862e-241	1.61748e-241	-1.41374e-241	-2.00202e-241	-1.8895e-241	-9.69638e-244	3.39578e-241	1.9838e-241	-1.43803e-242	-2.70661e-242	4.67841e-241	-2.10755e-243	-1.18511e-241	1.42359e-242	2.51262e-241	-2.31182e-241	2.5049e-241	2.54141e-242	-2.81682e-242	-1.2588e-241	5.44105e-242	1.01845e-241	2.81975e-241	1.94155e-241	1.05486e-242	5.33139e-241	3.79186e-242	-7.19445e-242	4.57856e-240
2.53679e-242	-5.01311e-243	-3.362e-243	-2.94697e-243	3.59427e-243	-6.77375e-243	-2.94101e-242	6.47698e-244	1.08405e-242	6.16107e-243	-1.87623e-243	-4.95703e-242	5.44588e-244	-1.78401e-242	5.05315e-243	3.30769e-244	-1.42606e-242	6.69378e-243	1.56703e-242	3.12365e-243	8.62703e-243	-4.4323e-242	6.99689e-243	-2.41535e-243	-2.18799e-242	2.03353e-242	-1.76066e-242	-1.64965e-242	4.72639e-243	1.9136e-242	3.71624e-241
-1.99138e-243	2.69972e-243	1.01246e-243	-2.02691e-243	1.11039e-242	-1.45271e-244	-1.1905e-243	1.39534e-243	-4.0561e-244	2.62294e-243	1.34122e-243	-1.40779e-243	-5.04727e-243	-2.03589e-244	-2.12584e-243	-2.28818e-243	1.98587e-243	2.6514e-243	2.98147e-243	-5.16994e-243	4.81818e-244	5.83448e-244	1.3168e-243	-2.62022e-243	-6.49501e-243	3.70062e-243	-9.9093e-245	1.50708e-243	3.73204e-243	-7.02937e-244	7.10357e-242
1.86041e-244	1.69999e-244	-7.27517e-245	-7.28439e-245	2.66008e-244	3.23838e-244	8.875e-246	1.70727e-244	-1.16078e-244	-1.3047e-244	2.07614e-244	1.2041e-244	5.33379e-245	-4.60269e-244	8.36567e-245	1.54842e-245	4.93043e-244	2.21607e-244	3.58975e-244	1.90708e-245	-2.97364e-245	8.15719e-246	-1.36702e-244	1.41967e-244	-3.31176e-244	-1.63567e-244	-3.74136e-244	3.45758e-246	-1.65858e-244	-3.57983e-244	5.26384e-243
-2.09837e-246	-1.36075e-245	-7.35741e-246	-7.48073e-245	1.38235e-245	-1.9382e-245	-3.02904e-245	7.44554e-246	-2.18737e-245	1.1476e-244	1.56627e-245	8.329e-246	7.13797e-246	-1.17686e-245	-1.38174e-248	-1.84632e-245	1.0396e-245	4.54917e-245	1.44032e-245	5.77125e-247	3.73585e-245	-7.28161e-245	-1.60761e-245	2.18594e-245	1.15799e-245	-3.68212e-245	-1.94884e-245	-1.16562e-246	-1.06609e-245	-4.36145e-247	6.65952e-244
-3.27552e-246	-1.35486e-246	-1.92373e-246	-1.02928e-245	-5.2823e-248	-7.53004e-246	1.93653e-246	2.18904e-246	2.69177e-246	5.56805e-246	1.59145e-246	-1.93134e-246	-1.50857e-246	-5.31156e-246	2.30489e-247	-1.154e-245	9.3905e-246	3.56451e-246	-1.00045e-245	-9.6528e-247	1.22195e-245	1.18109e-246	-1.62355e-246	1.2664e-247	3.44516e-246	-6.39472e-246	1.10994e-245	-1.0069e-246	-3.5045e-246	-1.22074e-246	1.24676e-244
8.9849e-247	1.31924e-247	-5.26475e-248	3.58697e-247	3.29856e-247	5.31731e-247	-5.25948e-247	1.95373e-246	-6.60841e-247	-7.98665e-248	-2.33568e-247	2.02117e-247	3.09437e-247	1.58472e-247	3.17709e-248	2.83859e-247	6.62427e-247	2.11924e-247	-1.78998e-247	4.65935e-250	2.74664e-248	-7.46547e-247	3.78029e-247	3.20065e-247	-1.73149e-247	1.07145e-247	5.79001e-247	2.41824e-247	3.49789e-247	-4.78655e-247	1.11984e-245
-6.01339e-249	1.42394e-248	-1.28572e-248	-3.63108e-249	1.00989e-247	-1.53863e-248	-2.87826e-248	-2.90291e-248	-6.51956e-249	-1.78993e-248	-1.29989e-248	-1.521e-248	3.61962e-248	-2.80282e-248	-2.07473e-248	-3.72924e-248	-2.97608e-251	2.79086e-248	-2.81698e-248	-2.34368e-247	1.6754e-249	1.50086e-248	9.10792e-249	4.8203e-249	-2.06627e-248	1.38348e-248	1.15028e-248	6.76613e-248	5.54245e-248	-7.18348e-249	8.83178e-247
2.65017e-249	7.02999e-251	1.39103e-249	-5.01402e-249	8.08039e-249	7.58744e-249	-2.82585e-249	3.70103e-249	-1.02358e-249	2.99622e-249	-3.15579e-249	1.61349e-249	-4.58756e-249	-1.44433e-249	-3.37533e-249	-8.99842e-249	-1.90342e-249	-2.14666e-249	-6.57185e-249	-4.55243e-249	-1.34182e-249	1.34068e-249	1.29056e-249	5.49116e-249	-2.18835e-249	-1.50025e-248	-2.96825e-248	-1.85635e-250	7.71679e-249	1.85392e-249	1.39783e-247
4.70116e-250	-3.54743e-250	-1.94107e-250	1.07555e-250	-1.09784e-250	1.2528e-249	-5.87394e-250	-1.23763e-249	1.97363e-251	5.34056e-250	-1.07517e-249	1.55925e-250	3.09392e-250	1.57597e-249	8.35228e-251	2.92034e-249	1.8093e-250	4.30888e-250	-1.40943e-249	9.70707e-251	2.36024e-249	2.89495e-250	1.33999e-250	-1.16442e-249	8.82556e-250	2.44865e-250	-5.1346e-250	-7.55363e-250	3.78374e-250	-5.49301e-250	2.03786e-248
1.70289e-250	1.80165e-250	-2.50102e-251	-1.46745e-250	1.66235e-250	-1.58845e-250	1.50112e-250	-3.37851e-251	1.62548e-250	7.87436e-251	-1.70123e-250	-1.4283e-252	-3.75908e-250	-1.04647e-251	-5.74935e-251	9.52647e-251	-1.14724e-250	-2.36546e-251	8.38114e-252	-2.39507e-250	3.27007e-250	1.18944e-250	2.04518e-251	-2.34786e-251	1.18565e-250	-1.43597e-250	5.68463e-251	3.53327e-251	-1.2629e-250	-1.21563e-251	3.3521e-249
-1.27538e-251	1.03985e-251	-2.73037e-252	1.29394e-251	3.77126e-252	1.91315e-252	-1.19514e-252	-4.71645e-252	7.91259e-252	8.99985e-253	1.56212e-251	7.00414e-252	-1.23731e-251	-3.90245e-252	3.88878e-252	-2.84166e-252	8.97018e-252	-8.46298e-253	2.63427e-252	-1.60953e-251	-7.46895e-252	3.58056e-251	-5.85296e-252	-1.93293e-252	7.39265e-251	2.41099e-251	2.58945e-252	3.91008e-252	5.43246e-252	3.3907e-252	2.97827e-250
-6.11915e-254	2.54363e-252	-3.75053e-254	-3.39814e-253	1.19918e-252	1.35998e-252	1.32253e-252	-9.67936e-254	1.41505e-252	-1.29731e-252	-2.99565e-252	1.084e-252	-2.04373e-252	1.46009e-252	-9.60999e-253	1.1127e-252	-6.95952e-254	2.5569e-253	3.22154e-253	-1.32411e-252	6.33041e-253	2.2966e-252	-2.27023e-252	9.41184e-253	-6.26545e-253	1.3115e-252	-9.99755e-253	8.17209e-252	-1.07979e-252	2.17211e-254	3.96542e-251
2.10075e-253	1.10214e-253	-2.20954e-253	1.32981e-253	1.57706e-254	-4.49536e-254	-1.78894e-253	9.77626e-255	-5.92734e-254	9.86819e-254	-2.03889e-253	-7.91486e-255	3.14208e-254	6.10955e-255	-5.91103e-254	-2.81622e-253	2.0399e-253	-5.29243e-253	3.49183e-253	-4.55373e-253	-4.94429e-254	-1.73558e-253	-6.75342e-253	-1.01055e-253	2.91837e-253	-9.85552e-254	-1.34435e-253	4.24933e-253	-5.25146e-254	8.77122e-254	5.29881e-252
3.8587e-254	1.67056e-254	-4.14961e-254	2.79213e-254	-1.64244e-254	2.55844e-255	1.88821e-255	5.00719e-255	6.67717e-254	-2.87659e-254	-3.25435e-255	-1.18624e-254	-2.76937e-254	3.44139e-254	2.29145e-254	2.01736e-254	2.49529e-254	-2.79678e-254	-3.73767e-254	-1.65687e-254	1.13634e-254	-8.44617e-255	8.97849e-255	5.65368e-255	-3.18993e-254	2.57061e-255	5.53819e-254	-6.16688e-255	-1.17589e-254	7.1477e-255	6.22671e-253
1.13855e-255	-1.81096e-255	6.42736e-256	2.68003e-256	3.02212e-255	-1.23873e-255	8.51016e-256	1.38066e-255	1.28372e-256	3.79493e-255	1.06165e-256	3.72668e-256	-4.66901e-256	-8.26938e-255	3.49573e-255	-4.49725e-256	7.82971e-255	2.10079e-255	-2.58451e-255	7.81047e-256	-1.07067e-255	-2.65991e-255	1.35747e-255	-2.22509e-255	1.39044e-255	9.92008e-255	8.53961e-256	9.6478e-256	-6.13858e-255	-2.52133e-255	6.9835e-254
-1.20988e-255	-1.87073e-257	4.05451e-257	-2.71869e-256	-4.53798e-256	3.06097e-256	-8.63283e-256	1.66353e-255	2.20047e-256	2.14402e-256	3.79859e-257	3.39451e-256	-1.273e-256	1.37469e-256	-1.90196e-256	4.84343e-257	2.56977e-256	1.75992e-256	5.14996e-256	-1.10505e-256	-4.48529e-258	-8.01605e-257	5.05493e-256	-1.51645e-257	-1.9065e-256	1.4585e-256	-5.79817e-257	-1.05207e-256	9.1068e-257	1.57785e-255	9.97538e-255
2.33561e-256	5.0458e-257	3.83333e-257	4.37048e-257	-1.72248e-257	-1.44504e-257	3.82172e-258	7.48639e-258	-5.35276e-258	-1.62751e-257	-2.64706e-257	-2.0443e-257	6.39512e-257	5.10433e-259	-7.55241e-257	2.02908e-258	3.89583e-258	-1.9913e-258	-1.821e-258	5.23269e-257	2.02498e-257	4.1886e-257	-9.14429e-258	3.16492e-257	-8.1029e-257	-4.248e-258	1.22097e-257	-3.31465e-257	-9.05417e-257	-1.10482e-257	1.01478e-255
-2.11733e-257	1.39902e-258	1.98305e-257	-1.30153e-258	1.5411e-259	7.77788e-258	3.07825e-258	-1.70509e-259	-4.49785e-258	-4.23172e-258	-2.03396e-258	7.27152e-258	2.39379e-258	-1.24176e-257	5.36732e-258	3.64232e-258	-8.43237e-258	-1.00276e-258	8.94802e-258	-2.48869e-258	-2.62532e-258	3.04315e-258	4.32088e-259	-7.82394e-258	2.1712e-258	-3.43621e-258	3.61256e-258	-9.04223e-258	-3.02649e-259	-5.81268e-258	1.55915e-256
-1.62691e-259	-6.55908e-259	9.46049e-260	5.75024e-260	-1.64904e-259	-4.39817e-259	1.89307e-259	3.60632e-259	3.09628e-259	-2.26734e-259	-1.05746e-258	4.07158e-259	1.24982e-259	8.90584e-259	-6.15762e-259	-1.18262e-258	-4.42266e-259	-4.8015e-259	3.55096e-258	-7.22803e-259	-6.86559e-259	-1.95863e-259	-2.3662e-259	5.1871e-259	-2.04615e-259	-1.66724e-259	-2.46897e-259	4.11521e-259	1.90699e-259	1.9497e-259	1.51897e-257
6.68458e-260	4.0912e-260	-7.3676e-260	2.6108e-260	-6.27908e-260	7.33938e-260	-1.30046e-259	-3.77743e-261	-8.40691e-260	-1.66103e-260	-1.07932e-259	-8.72626e-260	-3.0635e-262	1.91799e-259	7.06697e-260	2.88412e-260	-4.55288e-260	-3.19768e-260	-2.1067e-259	3.43375e-260	-3.67551e-261	3.73086e-260	-1.10905e-260	-1.73143e-260	6.44868e-260	4.5866e-260	-1.6753e-259	-6.55424e-261	-3.37632e-260	1.68581e-261	1.77683e-258
1.13333e-260	9.4833e-261	-1.05735e-260	-2.85158e-260	4.90088e-261	-5.74869e-261	-1.19011e-260	2.40122e-260	-5.32051e-261	1.70972e-260	-1.94679e-260	-2.07028e-261	1.87347e-261	3.30928e-260	-6.90004e-261	-1.4521e-261	1.08024e-260	-2.17998e-261	-1.59199e-260	-1.53034e-260	2.24249e-261	3.62246e-261	1.91282e-261	-1.30713e-260	-1.23469e-260	1.38006e-260	-1.02439e-260	-3.45816e-261	1.88937e-261	-2.75159e-261	3.03288e-259
-2.54462e-262	-6.85902e-262	3.41006e-261	-4.99136e-261	8.89002e-262	1.20086e-261	8.53631e-262	1.74616e-261	1.06557e-262	-5.25488e-262	8.98559e-262	-1.14484e-262	-2.74925e-261	2.83623e-263	1.61797e-262	1.2253e-261	7.22638e-263	-6.03267e-262	-2.64918e-262	3.77865e-262	-6.60338e-262	1.43352e-261	-4.18854e-262	2.86208e-262	-4.90794e-262	5.9407e-262	-5.66117e-262	3.89427e-262	-1.46864e-261	-4.16097e-263	2.75091e-260
1.93537e-262	-7.823e-263	-1.47001e-263	-6.64585e-263	7.88024e-263	7.07998e-263	-3.44704e-262	1.81018e-263	-1.91484e-262	8.89052e-263	-2.36351e-263	-3.94621e-262	5.86715e-263	8.66065e-263	-1.17485e-263	1.23368e-262	-6.33535e-263	4.71435e-263	-4.22904e-263	-9.89907e-267	7.44075e-263	-1.72616e-263	-1.5372e-262	1.12871e-262	-3.07602e-263	-7.54525e-263	1.93965e-262	2.2752e-262	-1.69865e-262	-1.10822e-262	3.16382e-261
-3.67493e-264	2.63257e-263	-1.58311e-263	2.80205e-264	-9.22352e-264	-4.97538e-264	2.7218e-263	5.92717e-264	-1.57147e-263	-1.6945e-263	-4.46359e-263	1.76324e-263	-1.14893e-263	-2.25642e-265	-3.4026e-264	2.39403e-264	1.39797e-263	-3.58157e-263	1.03147e-263	-4.55453e-264	2.93502e-263	-2.53118e-264	-2.34716e-265	-3.11631e-264	9.19659e-264	-1.19374e-263	-7.24618e-264	2.01219e-263	-3.15172e-264	4.87741e-264	3.64846e-262
6.17934e-265	1.92907e-265	3.71031e-264	4.75554e-265	5.2613e-265	1.44991e-264	3.13466e-264	4.34145e-264	2.07629e-265	2.5796e-264	-4.42246e-265	-5.16081e-264	7.18226e-265	-2.56638e-264	-1.54313e-264	7.16145e-265	6.42826e-265	-2.51935e-265	1.42498e-264	-1.09343e-264	2.94257e-264	2.82261e-264	-9.36108e-265	-3.11512e-265	-3.42778e-265	1.02529e-264	2.37104e-264	-8.24448e-265	1.08967e-264	2.06529e-265	4.46688e-263
5.70773e-266	5.23934e-265	-2.77346e-265	1.47283e-265	-4.97721e-266	-1.04607e-265	1.05117e-265	-1.66731e-265	-5.9145e-265	-8.6416e-265	1.69236e-266	-7.42709e-265	-8.67847e-266	2.6811e-265	3.81993e-265	-8.76029e-266	-2.9444e-265	-1.53063e-265	1.25483e-267	-2.29896e-265	2.85054e-266	4.29826e-265	4.07462e-265	-3.02671e-266	-3.71113e-265	5.89355e-265	-1.94855e-265	8.75547e-266	-3.40848e-265	1.96555e-266	7.6497e-264
-4.36743e-267	-1.96055e-266	-5.43874e-266	4.69638e-266	-5.57965e-266	-4.23945e-267	2.43301e-266	-4.5003e-266	-2.17506e-266	-2.94413e-266	7.15908e-267	6.67095e-266	9.13031e-266	6.16573e-267	4.85776e-266	1.3147e-267	8.56569e-267	1.48909e-266	4.88678e-266	-2.23497e-266	-2.56005e-266	8.48774e-267	-2.85771e-266	-3.45099e-267	-1.38069e-266	4.16205e-266	2.398e-266	-3.1612e-266	-5.76561e-268	4.53189e-267	8.04033e-265
3.6914e-268	-1.66144e-267	5.78514e-268	1.58764e-267	-4.59459e-267	-9.40903e-268	-6.24411e-267	4.40143e-267	8.28289e-267	1.08988e-267	-1.73227e-267	1.06932e-267	5.68542e-267	1.02948e-266	-1.83337e-267	6.88669e-268	3.49669e-267	6.05843e-267	-5.37567e-267	-4.3376e-267	4.50799e-267	8.7139e-267	-8.56393e-268	-1.79417e-267	-3.90495e-267	2.48516e-268	-5.20079e-267	-3.80515e-267	-7.78225e-268	5.70804e-267	1.05841e-265
-2.63637e-268	-1.38052e-268	-6.68446e-270	5.59784e-269	8.28567e-268	3.33924e-268	1.44688e-267	-1.4604e-268	-1.75596e-268	-1.90188e-268	-4.94447e-268	-9.72873e-268	-4.23117e-270	1.14765e-267	-1.71634e-267	-2.26031e-267	3.6006e-270	4.12763e-268	4.2719e-268	5.03731e-268	-6.41074e-268	3.2651e-268	-9.83772e-268	1.53061e-269	5.46736e-269	-1.4339e-268	-3.13635e-269	-6.88828e-268	1.26326e-268	2.42102e-267	1.6961e-266
7.86165e-270	-6.69516e-269	8.98501e-271	7.21527e-269	2.04471e-269	8.553e-269	-1.053e-268	2.28865e-269	7.09783e-269	2.19014e-269	-3.13912e-269	1.48178e-269	-2.32308e-268	-1.06169e-269	1.72212e-268	-7.18379e-269	1.34486e-269	-5.38979e-270	-9.96987e-270	-6.84959e-269	1.75734e-268	-2.65169e-269	-1.63919e-269	-3.60265e-269	-1.8151e-269	1.70885e-268	6.20882e-269	5.67397e-269	5.09311e-270	-9.27289e-270	1.6823e-267
-4.88868e-270	-1.20034e-269	-3.66574e-270	2.11786e-270	-8.58769e-270	-9.04956e-271	-3.7405e-270	1.1471e-269	-1.45848e-270	1.34702e-270	-7.77429e-271	5.50935e-270	1.42218e-269	5.10334e-269	2.58583e-270	1.40396e-269	-3.94668e-270	-6.33794e-270	1.93912e-269	8.45242e-270	-2.7499e-269	8.02861e-270	1.5191e-269	7.8341e-270	-1.65981e-270	1.99766e-270	-6.82212e-270	3.47605e-270	2.38216e-270	9.59761e-271	2.52331e-268
8.92526e-272	-1.45396e-271	-3.87264e-271	9.18881e-271	5.83101e-271	3.32943e-270	3.04813e-271	-1.15949e-270	-4.5668e-271	-1.31175e-270	-2.36664e-270	3.15271e-271	-2.93119e-270	1.39848e-270	-4.07249e-271	1.03886e-271	-1.27807e-272	9.00856e-271	-1.6261e-270	-1.35221e-271	8.08641e-271	1.72374e-271	1.0378e-270	-3.97428e-272	7.00075e-271	-1.44764e-270	2.95085e-272	-5.04302e-271	1.7763e-270	-4.17864e-270	2.95788e-269
3.40464e-271	-2.59464e-272	-4.86079e-272	5.35582e-274	8.15693e-272	4.65754e-272	2.02666e-271	6.95687e-272	1.78712e-272	4.11351e-272	4.57024e-273	3.04175e-271	-4.33662e-272	1.99999e-272	-1.74059e-271	-1.33873e-272	-1.57979e-271	-1.45329e-271	-5.37967e-273	-4.76143e-272	-1.27063e-271	-3.06815e-272	8.11943e-272	3.52594e-271	4.1288e-272	6.83087e-272	-7.98928e-272	2.24853e-272	-5.28403e-273	1.8462e-271	2.78421e-270
1.48678e-272	-5.55882e-273	-9.90407e-273	1.23532e-272	1.08897e-273	1.95057e-272	9.8943e-273	2.05321e-272	4.94143e-273	-1.71953e-272	2.25937e-272	2.84707e-273	1.15677e-272	-3.45697e-272	1.36297e-273	2.54016e-273	2.00312e-273	1.3177e-272	3.06702e-273	1.49229e-272	-6.64003e-273	-2.60223e-272	4.55466e-272	7.93988e-273	1.45378e-272	1.36489e-272	-1.96894e-272	-1.82528e-272	-1.413e-272	3.37983e-272	4.24699e-271
-4.21391e-273	7.02749e-274	-9.67049e-274	2.38844e-273	-2.1197e-273	2.65054e-274	7.57238e-274	-2.38458e-274	-3.84737e-274	9.93913e-274	2.19883e-273	-2.21715e-273	6.60616e-273	2.90538e-274	3.0807e-273	-1.38166e-274	1.53494e-274	-2.41134e-273	3.75689e-273	2.87738e-274	-2.12223e-273	-3.02017e-273	-1.43799e-273	-2.65276e-273	3.92532e-274	-5.27322e-273	-2.0191e-273	1.94593e-274	3.70971e-274	-7.57034e-274	5.24129e-272
2.71718e-275	-7.42705e-274	2.06409e-274	-2.53289e-274	4.12923e-275	8.40844e-275	-2.4169e-275	2.94388e-274	8.93203e-275	-1.61898e-274	-2.92877e-275	2.54122e-274	-3.53483e-274	3.24818e-274	-5.18376e-274	-5.21017e-276	-7.31286e-274	-3.23465e-274	-9.44881e-275	-1.84431e-275	-2.66762e-274	-1.47508e-275	1.45344e-274	-6.46556e-275	-2.88836e-274	-1.73949e-275	1.73202e-274	4.79621e-274	-2.82943e-274	3.2917e-274	6.64038e-273
-1.74215e-275	3.13028e-275	-1.24304e-275	2.23945e-275	9.37206e-276	-1.70251e-276	8.10513e-275	-1.16804e-275	1.2397e-275	1.66131e-275	2.39744e-275	-3.25894e-276	-2.18236e-275	-8.28315e-276	-1.93246e-275	2.03067e-275	-1.76484e-276	-1.56089e-275	1.49251e-275	2.39279e-276	8.74381e-275	-3.63923e-275	-3.17447e-275	4.51531e-275	-1.88873e-277	-3.73887e-276	2.11031e-275	-4.65253e-275	-2.89227e-275	-3.99631e-275	6.89199e-274
-3.99413e-276	2.50696e-276	-1.58876e-276	1.40602e-276	-2.57333e-275	-1.05522e-276	2.66221e-278	-9.77896e-276	1.54789e-276	-7.00868e-277	4.10019e-276	-1.47515e-276	6.17861e-277	3.58069e-276	3.14047e-277	-9.57917e-277	3.68479e-276	-5.16546e-276	2.97745e-277	-2.09597e-276	-6.07003e-277	4.86539e-276	3.40183e-276	-6.10204e-276	2.02699e-276	-1.5959e-276	-1.15373e-276	-1.47944e-276	-3.63087e-276	5.87975e-277	9.60797e-275
2.20745e-277	2.52614e-277	-1.92042e-277	-2.77302e-277	-4.13367e-278	1.83531e-277	2.6649e-277	5.62736e-277	3.06019e-277	4.02436e-278	8.07102e-278	-3.91536e-277	3.25788e-277	-9.41431e-277	1.48796e-277	-3.88301e-277	6.24533e-277	8.17416e-278	4.64216e-277	-1.49876e-278	-2.72489e-277	-5.70009e-277	-3.62476e-277	-5.09913e-278	3.19107e-277	-6.9048e-278	9.1363e-277	-1.71913e-277	3.72831e-277	-3.69286e-278	8.94452e-276
-2.28076e-279	1.92434e-279	5.73988e-279	-2.85248e-278	2.42762e-278	2.245e-278	-6.49235e-279	6.81142e-278	-1.89765e-278	2.77817e-278	-1.54449e-277	-2.46076e-279	1.02541e-278	1.4932e-278	2.17252e-278	-1.22203e-278	-3.38683e-279	4.18168e-279	-3.77732e-278	5.33503e-278	-1.95007e-278	2.0759e-278	-8.33475e-278	5.0589e-278	-1.6672e-278	-3.20182e-280	7.08881e-278	3.00503e-278	2.20349e-278	-4.81596e-278	8.83615e-277
5.04748e-279	4.46089e-280	6.7588e-279	-4.54691e-279	1.94791e-279	-7.33101e-279	-6.16328e-279	1.32952e-279	1.11612e-278	-3.06151e-279	-9.51605e-280	1.19435e-279	3.23632e-279	9.84839e-279	-8.89477e-280	4.81306e-279	-7.10807e-279	2.2807e-279	1.17471e-279	1.73768e-279	-3.95487e-279	-7.2182e-279	-2.88833e-278	-4.09386e-279	6.13114e-279	-3.18595e-280	3.85934e-278	-1.10549e-278	-4.35608e-279	-2.19543e-278	2.07587e-277
-7.1573e-280	4.17392e-281	3.82707e-280	4.1247e-280	2.10948e-280	-8.58759e-280	1.93619e-280	3.37028e-280	6.47785e-279	6.95028e-281	-7.74334e-280	6.73438e-280	-4.55956e-280	6.80821e-280	6.83802e-280	-1.43642e-279	6.91264e-281	-2.86575e-280	5.47707e-280	-6.49113e-280	3.69907e-280	2.85139e-280	1.24328e-279	2.05115e-280	-6.29678e-280	-3.8012e-280	1.17482e-280	1.73166e-280	-7.90769e-280	5.98862e-280	2.07512e-278
1.19602e-280	7.15863e-281	-2.04181e-281	-4.13607e-281	-1.85286e-280	8.24275e-281	3.18431e-281	3.6866e-281	-2.20349e-280	-4.21684e-281	1.37136e-280	-7.84412e-282	1.07054e-281	9.01396e-282	-1.85711e-280	-7.57895e-281	1.17671e-280	1.51995e-280	-1.52145e-280	1.8526e-280	9.56495e-282	5.3502e-282	-5.89235e-281	-9.77503e-281	-7.41771e-281	-8.67964e-281	-4.69042e-280	3.25102e-281	-1.03786e-281	-3.25837e-281	2.76225e-279
-3.59818e-281	1.07661e-282	1.08038e-281	6.7694e-281	-7.44064e-282	-3.78417e-283	4.65447e-283	-8.37697e-282	2.1631e-281	-2.14093e-282	-5.09668e-282	1.11818e-283	4.14084e-283	-3.22297e-282	-1.56397e-282	-3.49655e-282	6.82273e-282	6.11331e-282	3.55591e-282	1.14908e-281	-1.60969e-282	-1.36022e-282	1.13296e-281	2.83497e-283	-1.23178e-281	-1.05797e-282	-7.29084e-282	4.17795e-282	5.99768e-283	1.67911e-282	2.39585e-280
-1.54444e-282	-8.38503e-282	-3.15024e-283	5.34794e-285	-8.22212e-283	2.50757e-282	-3.04723e-282	1.88209e-283	1.26494e-282	-5.85956e-283	1.30195e-282	-9.66682e-283	-2.91298e-282	3.44485e-283	-3.26887e-282	9.96023e-283	-1.41537e-282	4.66284e-283	2.3104e-284	3.20574e-282	1.40746e-282	-1.34252e-283	2.0318e-282	3.26185e-283	6.64169e-284	-8.39294e-283	-1.46324e-282	3.0301e-282	1.79907e-282	6.13276e-283	4.52785e-281
2.79685e-283	2.785e-283	-2.89052e-283	-7.13944e-284	2.39877e-283	1.01423e-283	-1.29698e-284	-2.81965e-284	1.48908e-283	2.64412e-283	-1.80118e-284	-7.82219e-285	2.18402e-283	4.23041e-283	-1.90849e-283	1.91686e-284	8.58098e-284	-4.28511e-284	-6.12932e-284	-1.9942e-283	1.318e-283	-3.21534e-283	1.09496e-283	-7.58981e-284	3.22436e-284	-1.15418e-283	-5.34555e-285	1.36168e-283	5.17896e-284	-4.03732e-284	4.00115e-282
9.22522e-286	1.59818e-284	4.49827e-285	1.24458e-284	-2.04002e-284	9.48475e-285	-1.2816e-284	8.02527e-285	5.71102e-288	-3.39386e-284	-1.50348e-285	5.85167e-284	2.14667e-284	-9.20283e-285	-1.29944e-284	1.29984e-284	-1.09945e-284	-5.98435e-285	-3.55036e-285	2.62205e-284	-1.07066e-284	-3.92109e-285	6.61008e-285	1.17752e-284	-1.19665e-284	1.69681e-284	2.62433e-284	3.95241e-284	1.51062e-284	-1.32039e-283	5.56811e-283
2.3442e-285	-1.09629e-285	1.26634e-285	1.05584e-285	9.17019e-286	1.66003e-287	-1.01905e-285	-3.63775e-285	1.51531e-285	1.9109e-286	-1.34924e-285	3.34665e-286	-1.99848e-286	1.83951e-285	-3.46877e-285	-1.75653e-285	-1.44048e-285	3.69534e-286	7.69593e-286	3.72614e-285	-7.08645e-287	-1.42492e-285	-7.46197e-285	-3.19801e-286	9.03367e-286	-8.93511e-286	2.06235e-285	1.79061e-285	1.23883e-285	-1.97762e-285	4.64577e-284
-1.2864e-286	-1.79409e-286	5.26846e-287	1.38611e-287	9.31365e-287	2.00825e-286	-2.06818e-287	-1.71562e-286	-8.1971e-287	1.86439e-286	-1.61692e-286	-1.67475e-287	-9.67438e-287	2.4429e-286	6.58188e-287	-5.62265e-286	3.26081e-286	4.16931e-286	3.65647e-286	-5.94139e-287	3.92536e-286	4.48717e-287	9.81996e-288	-1.66327e-287	-3.04701e-286	1.67845e-286	-4.95796e-286	7.36215e-287	7.92989e-286	-1.18592e-286	5.86224e-285
1.9775e-287	-7.32869e-287	5.73728e-287	2.07915e-287	3.95207e-287	-3.83031e-287	-6.5332e-287	-1.58164e-288	8.13503e-287	-1.52593e-287	-5.68403e-287	7.49158e-289	-9.69556e-288	6.40173e-287	-2.37597e-287	-8.92653e-288	2.00153e-287	4.94943e-287	4.22056e-287	-2.66748e-287	2.0411e-287	1.73975e-287	-1.60954e-287	1.84023e-287	-8.22917e-288	2.48923e-287	2.55341e-287	2.54627e-287	5.37881e-287	-8.09178e-288	9.33256e-286
-2.19093e-288	-7.63529e-288	-4.06541e-288	3.02408e-288	9.30083e-289	1.93169e-288	1.27019e-287	-2.69117e-288	-1.75748e-288	1.66068e-288	8.03381e-289	5.44217e-288	-4.73825e-288	2.86602e-288	5.67851e-289	-4.53678e-288	5.28491e-289	3.99184e-289	1.09598e-288	3.1988e-288	-9.155e-289	5.43289e-288	1.20475e-288	-5.63546e-288	4.98607e-288	7.29151e-289	2.40373e-288	-2.69488e-288	-5.97651e-288	1.46194e-288	9.42065e-287
3.57912e-290	-4.50785e-289	-7.24541e-290	-4.46322e-289	3.9375e-289	-1.0997e-289	-9.7377e-290	1.46366e-289	1.37703e-289	-8.66979e-290	7.80398e-290	-1.57708e-290	7.40399e-289	6.85649e-290	-6.11342e-289	-7.42647e-290	1.29718e-288	2.72577e-289	-1.27722e-288	-6.66593e-289	8.80045e-290	-3.55108e-289	-1.65471e-288	-7.15583e-289	2.59258e-288	2.20901e-289	1.29009e-288	3.51372e-289	-4.42244e-289	1.44776e-289	1.49345e-287
3.39337e-290	-2.11861e-290	1.75574e-291	-7.67359e-291	-4.68727e-290	-5.3481e-291	-3.57697e-290	2.71572e-290	7.02586e-290	-1.19268e-290	-1.11534e-289	3.54103e-290	6.75705e-291	-1.36147e-289	-1.58992e-289	4.35462e-290	9.85327e-290	2.79742e-290	-7.21558e-290	-2.64571e-290	1.98082e-290	1.39189e-289	1.82029e-290	-4.81381e-290	5.65981e-290	8.53731e-290	-2.35212e-289	2.54484e-290	2.98538e-290	-2.70212e-289	1.90742e-288
-3.44054e-290	2.23141e-290	-2.14109e-291	-5.01954e-291	-8.93626e-291	3.07821e-291	-7.95077e-291	-2.79263e-291	-3.56259e-291	1.03314e-290	5.42724e-291	2.7621e-290	8.14061e-291	7.39503e-291	1.97618e-291	-4.1962e-291	1.01082e-290	-4.94171e-291	-5.45232e-292	-8.90824e-291	-4.12718e-291	-2.49129e-291	-5.01333e-291	2.82719e-291	-1.98522e-291	-7.20108e-292	-1.5833e-290	6.35635e-291	-1.64125e-290	-6.52076e-291	2.42079e-289
-9.80344e-292	-3.31615e-292	5.07326e-292	-3.61905e-292	-6.78393e-292	-3.73127e-293	3.29194e-292	-1.48239e-291	-9.65861e-292	-1.80259e-292	-5.30674e-292	3.5778e-292	-1.6982e-292	-5.97024e-292	-8.69489e-292	1.37857e-292	-1.29374e-291	-9.702e-292	3.27176e-292	-1.14662e-291	-1.03818e-292	1.80192e-292	9.24163e-292	9.00217e-292	-1.98521e-292	5.38591e-292	-2.77992e-291	1.19238e-291	4.60223e-292	-7.47363e-291	2.70066e-290
3.05407e-292	-6.00159e-293	1.8734e-292	-8.4018e-293	-1.6631e-293	1.1991e-294	-3.72182e-293	1.93704e-292	-4.43251e-293	1.42898e-292	8.00734e-293	-5.82085e-293	2.43689e-292	-1.3333e-293	3.20325e-292	7.76758e-293	2.40168e-292	2.42944e-292	1.56532e-293	-9.01645e-293	-6.05263e-293	2.89177e-293	-3.00122e-293	-1.43114e-293	-4.4179e-293	-6.01651e-294	2.77457e-293	1.54018e-293	-1.25531e-292	-2.83029e-293	2.83593e-291
1.56453e-294	-3.65071e-294	-1.70641e-293	1.14333e-293	1.68276e-295	-7.98889e-294	4.05006e-294	-1.2941e-293	-9.24663e-294	-5.76183e-294	-8.51413e-294	-3.12108e-295	1.16151e-293	5.24199e-294	5.98437e-294	-4.23083e-294	1.44985e-293	-8.95695e-294	7.04642e-293	1.59203e-294	2.45165e-293	-3.42101e-293	-7.85776e-294	-9.12592e-294	-7.81978e-294	-4.7658e-293	3.03195e-293	7.32991e-294	-1.20925e-293	-6.0981e-294	3.92308e-292
1.77622e-294	-1.18315e-294	-1.76717e-294	2.56122e-294	-3.47351e-295	5.68979e-295	-1.01569e-294	6.28463e-295	-9.3925e-295	7.58811e-295	-2.18983e-295	-9.40795e-295	5.23436e-294	-1.4671e-294	-8.6409e-295	-6.01532e-295	-1.2313e-294	7.13709e-295	-7.94924e-296	8.25671e-296	4.60228e-295	3.77197e-294	-5.62364e-294	2.40763e-294	-2.0686e-294	-8.28669e-296	-3.35525e-295	-4.66601e-294	3.2174e-294	-3.56745e-294	4.91816e-293
4.48072e-296	-8.24486e-296	2.04276e-295	-2.54418e-295	-1.73481e-295	-4.75661e-296	-3.8244e-295	2.36111e-295	2.34168e-295	7.55465e-297	1.78499e-296	2.83373e-295	-4.99077e-295	8.77697e-296	1.35006e-295	-2.50552e-296	2.74958e-295	4.48598e-296	-1.08908e-295	2.12574e-295	4.98662e-296	4.15844e-296	-2.84024e-295	3.03886e-295	-1.42015e-296	2.03074e-295	5.69439e-295	2.04597e-296	-2.08386e-295	8.37847e-296	5.13541e-294
1.12688e-296	2.4389e-296	1.86933e-296	5.08949e-297	5.56742e-297	-5.71321e-296	-4.6201e-296	2.15822e-296	-3.04878e-296	2.39657e-296	8.89425e-297	8.87423e-297	-4.2979e-296	1.37748e-295	-3.7758e-296	1.66027e-296	-2.68315e-297	4.4695e-296	-1.233e-296	-5.41013e-297	5.8139e-297	-6.09339e-296	-2.37669e-296	-1.57962e-296	-2.30948e-297	2.09617e-296	1.00742e-296	-5.2112e-296	-2.07803e-296	2.45925e-296	7.99493e-295
-7.43159e-298	-8.12631e-298	-3.33704e-297	-6.30188e-298	-7.4463e-298	-1.4475e-297	-2.66432e-297	6.06646e-298	-4.06573e-297	-2.73646e-297	-1.52735e-297	-3.06185e-299	3.10674e-297	-2.87014e-297	1.6426e-297	6.65789e-297	5.3248e-297	1.53997e-297	-1.01674e-297	1.17728e-297	-1.82268e-297	2.37654e-298	-4.92285e-297	1.26316e-298	-7.18349e-298	2.36239e-297	9.13519e-297	-9.06336e-297	-1.18465e-297	-1.01045e-297	7.32663e-296
-3.31047e-299	9.06097e-300	-2.70462e-298	-4.00664e-298	1.03956e-298	-1.27235e-298	-4.27868e-298	-1.4453e-297	2.23708e-298	1.62614e-298	3.27745e-299	1.93493e-298	4.96556e-298	-1.39114e-297	-2.9022e-298	8.39412e-298	2.08478e-298	2.43774e-298	-3.24425e-298	-4.6884e-298	1.08055e-297	5.80439e-300	2.05232e-298	-7.5481e-298	-4.32099e-298	4.26006e-298	-5.14187e-298	-2.02603e-298	-4.31477e-298	3.07102e-298	1.2053e-296
-1.11569e-299	-3.68345e-299	-1.99761e-299	-3.67151e-300	2.30719e-299	-3.46431e-299	1.33375e-299	-2.69705e-299	5.22274e-300	5.85421e-299	-7.64585e-300	3.55985e-299	-2.42074e-299	6.32576e-299	-5.55628e-300	9.77113e-300	-1.76779e-299	4.77195e-300	-5.04397e-299	-1.15854e-298	2.72426e-299	-2.77075e-299	1.27039e-299	-3.13443e-299	-5.16578e-300	-5.25147e-300	3.91692e-300	-9.51793e-300	-2.11869e-299	-6.72245e-299	7.79469e-298
3.62306e-300	-9.74922e-301	-3.0451e-299	-3.50574e-300	1.62348e-299	-2.4147e-299	2.24448e-300	-8.32955e-303	-2.11957e-300	5.38089e-300	-9.80718e-301	7.05177e-300	-1.96282e-300	-7.61385e-301	1.60256e-300	2.89388e-300	5.24776e-300	-8.2233e-300	-4.58413e-300	4.1631e-300	-4.82477e-300	-1.28475e-301	-8.37552e-301	-1.88457e-300	7.34136e-300	-5.60113e-301	-3.80389e-300	8.09374e-301	-1.87123e-300	-5.27196e-300	1.53495e-298
1.5502e-300	-1.55839e-300	2.31791e-301	-2.2132e-301	3.93776e-301	1.85886e-300	1.92999e-300	-7.02843e-301	-2.09159e-301	9.72833e-302	3.84826e-301	2.15171e-301	2.10376e-300	2.10646e-300	-6.05148e-301	-1.09975e-300	2.43761e-301	-2.05608e-302	-1.29528e-300	1.52759e-300	5.02025e-302	-3.87693e-300	-9.88429e-302	5.55181e-301	9.50525e-301	-7.39654e-302	-2.35605e-301	4.67727e-301	-8.23147e-301	2.16238e-301	2.57043e-299
-1.65081e-301	-4.2268e-302	4.9865e-303	-5.6976e-302	7.15e-303	2.10068e-302	-5.25853e-302	-3.481e-302	7.03323e-302	-5.45023e-303	-9.54352e-302	8.84701e-303	-3.13446e-302	1.51313e-303	1.45685e-301	-3.07264e-302	5.84337e-302	1.20301e-301	1.03468e-301	-1.95032e-302	7.89311e-302	-3.4331e-302	-2.01215e-303	-7.33038e-302	1.07392e-301	-1.24044e-302	-5.55277e-302	-2.33683e-302	5.00609e-303	1.85681e-301	1.65386e-300
3.08201e-303	-3.14156e-303	5.03521e-303	1.03518e-302	1.22632e-302	-2.1623e-302	8.82949e-304	-1.06661e-302	1.75463e-303	3.11753e-303	-3.84971e-302	1.09518e-302	9.26125e-303	1.72356e-303	5.73404e-303	-2.48393e-302	2.46931e-304	-5.23212e-303	6.16882e-303	-1.93018e-303	1.01381e-302	-6.75743e-303	2.59333e-303	4.08248e-303	3.91435e-302	-2.29503e-303	-2.50123e-303	-3.86175e-304	-1.37349e-303	6.99637e-303	2.5277e-301
-3.49722e-305	-1.04284e-303	9.16122e-304	-7.51576e-304	1.83199e-303	-1.951e-303	3.99183e-304	-2.29392e-304	-4.43863e-304	-1.03674e-304	-2.49818e-304	4.24568e-303	4.61024e-303	1.71478e-303	1.54982e-304	-1.67086e-303	-4.41625e-304	-4.87074e-304	-5.86089e-304	2.63178e-303	-1.43962e-303	5.68015e-304	-3.03468e-303	-6.35399e-304	6.43256e-304	-4.4816e-305	1.25114e-303	5.46345e-304	5.38539e-303	-2.83472e-303	4.08809e-302
-1.35626e-304	2.08741e-304	5.44939e-306	-1.94704e-304	6.33806e-305	2.24387e-304	7.56473e-305	3.48893e-304	2.47237e-304	1.20243e-304	1.88153e-304	3.19301e-304	-1.12041e-304	-2.21911e-304	-9.23373e-305	1.63649e-304	-3.84813e-305	4.94724e-305	-3.44585e-305	-3.59355e-304	2.59607e-305	2.6544e-304	6.31451e-305	-1.04316e-304	-1.52772e-304	2.75078e-305	-1.33787e-304	-1.47971e-305	6.80862e-305	-6.86213e-305	4.1279e-303
-8.01947e-305	2.99416e-306	-4.52351e-306	-1.22836e-305	8.88665e-306	-6.0963e-305	2.73886e-305	2.03286e-305	2.95412e-306	1.59985e-305	1.46035e-305	2.12623e-305	1.33421e-305	-8.30048e-306	3.24991e-305	-2.57089e-305	-2.41435e-305	1.92602e-305	7.81253e-306	-3.60873e-305	-2.10863e-305	4.07815e-305	4.69052e-305	2.24856e-306	-4.05395e-305	-3.08527e-305	3.87924e-305	1.70469e-305	8.43836e-306	-7.57138e-306	6.93798e-304
5.14311e-307	-1.40327e-306	-3.89827e-306	9.98597e-307	-5.79723e-308	6.09196e-306	-8.80735e-307	8.54469e-307	1.72529e-306	2.02709e-307	-2.89108e-307	4.91416e-307	4.21525e-308	-1.22419e-307	-2.74944e-306	-2.34771e-307	4.08262e-306	-3.05217e-306	3.88773e-306	-1.86032e-306	-1.51656e-306	9.95029e-307	-1.03332e-305	-4.18838e-306	7.97992e-308	-1.0138e-306	9.20689e-306	4.86341e-306	5.92197e-306	3.3049e-306	7.48637e-305
-2.52576e-307	1.26496e-307	-3.76433e-307	0	6.42675e-307	-1.22603e-307	-1.53463e-307	-9.63695e-307	-8.43879e-308	1.46321e-307	-1.96887e-307	7.52142e-307	1.39246e-307	2.73766e-307	-2.87138e-307	-1.56531e-307	0	5.18489e-307	-4.8019e-307	-3.43108e-307	-4.3136e-308	1.73982e-307	-5.6973e-308	0	5.47929e-307	8.74672e-308	3.71607e-307	2.17641e-307	5.62845e-308	-5.64503e-307	8.16611e-306
-3.30393e-308	0	0	0	0	0	0	0	0	0	4.27001e-308	0	0	0	0	2.86921e-308	-4.64204e-308	0	0	2.85173e-308	-4.39073e-308	3.18579e-308	0	0	0	0	3.96278e-308	0	-2.94403e-308	-2.9848e-308	4.83058e-307
0	0	0	0	0	0	0	0	0	0	0	0	0	0	0	0	0	0	0	0	0	0	0	0	0	0	0	0	0	0	1.0744e-307
0	0	0	0	0	0	0	0	0	0	0	0	0	0	0	0	0	0	0	0	0	0	0	0	0	0	0	0	0	0	0
0	0	0	0	0	0	0	0	0	0	0	0	0	0	0	0	0	0	0	0	0	0	0	0	0	0	0	0	0	0	0
0	0	0	0	0	0	0	0	0	0	0	0	0	0	0	0	0	0	0	0	0	0	0	0	0	0	0	0	0	0	0
0	0	0	0	0	0	0	0	0	0	0	0	0	0	0	0	0	0	0	0	0	0	0	0	0	0	0	0	0	0	0
0	0	0	0	0	0	0	0	0	0	0	0	0	0	0	0	0	0	0	0	0	0	0	0	0	0	0	0	0	0	0
0	0	0	0	0	0	0	0	0	0	0	0	0	0	0	0	0	0	0	0	0	0	0	0	0	0	0	0	0	0	0
0	0	0	0	0	0	0	0	0	0	0	0	0	0	0	0	0	0	0	0	0	0	0	0	0	0	0	0	0	0	0
0	0	0	0	0	0	0	0	0	0	0	0	0	0	0	0	0	0	0	0	0	0	0	0	0	0	0	0	0	0	0
0	0	0	0	0	0	0	0	0	0	0	0	0	0	0	0	0	0	0	0	0	0	0	0	0	0	0	0	0	0	0
0	0	0	0	0	0	0	0	0	0	0	0	0	0	0	0	0	0	0	0	0	0	0	0	0	0	0	0	0	0	0
0	0	0	0	0	0	0	0	0	0	0	0	0	0	0	0	0	0	0	0	0	0	0	0	0	0	0	0	0	0	0
0	0	0	0	0	0	0	0	0	0	0	0	0	0	0	0	0	0	0	0	0	0	0	0	0	0	0	0	0	0	0
0	0	0	0	0	0	0	0	0	0	0	0	0	0	0	0	0	0	0	0	0	0	0	0	0	0	0	0	0	0	0
0	0	0	0	0	0	0	0	0	0	0	0	0	0	0	0	0	0	0	0	0	0	0	0	0	0	0	0	0	0	0
0	0	0	0	0	0	0	0	0	0	0	0	0	0	0	0	0	0	0	0	0	0	0	0	0	0	0	0	0	0	0
0	0	0	0	0	0	0	0	0	0	0	0	0	0	0	0	0	0	0	0	0	0	0	0	0	0	0	0	0	0	0
0	0	0	0	0	0	0	0	0	0	0	0	0	0	0	0	0	0	0	0	0	0	0	0	0	0	0	0	0	0	0
0	0	0	0	0	0	0	0	0	0	0	0	0	0	0	0	0	0	0	0	0	0	0	0	0	0	0	0	0	0	0
0	0	0	0	0	0	0	0	0	0	0	0	0	0	0	0	0	0	0	0	0	0	0	0	0	0	0	0	0	0	0
0	0	0	0	0	0	0	0	0	0	0	0	0	0	0	0	0	0	0	0	0	0	0	0	0	0	0	0	0	0	0
0	0	0	0	0	0	0	0	0	0	0	0	0	0	0	0	0	0	0	0	0	0	0	0	0	0	0	0	0	0	0
0	0	0	0	0	0	0	0	0	0	0	0	0	0	0	0	0	0	0	0	0	0	0	0	0	0	0	0	0	0	0
0	0	0	0	0	0	0	0	0	0	0	0	0	0	0	0	0	0	0	0	0	0	0	0	0	0	0	0	0	0	0
0	0	0	0	0	0	0	0	0	0	0	0	0	0	0	0	0	0	0	0	0	0	0	0	0	0	0	0	0	0	0
0	0	0	0	0	0	0	0	0	0	0	0	0	0	0	0	0	0	0	0	0	0	0	0	0	0	0	0	0	0	0
0	0	0	0	0	0	0	0	0	0	0	0	0	0	0	0	0	0	0	0	0	0	0	0	0	0	0	0	0	0	0
0	0	0	0	0	0	0	0	0	0	0	0	0	0	0	0	0	0	0	0	0	0	0	0	0	0	0	0	0	0	0
0	0	0	0	0	0	0	0	0	0	0	0	0	0	0	0	0	0	0	0	0	0	0	0	0	0	0	0	0	0	0
0	0	0	0	0	0	0	0	0	0	0	0	0	0	0	0	0	0	0	0	0	0	0	0	0	0	0	0	0	0	0
0	0	0	0	0	0	0	0	0	0	0	0	0	0	0	0	0	0	0	0	0	0	0	0	0	0	0	0	0	0	0
0	0	0	0	0	0	0	0	0	0	0	0	0	0	0	0	0	0	0	0	0	0	0	0	0	0	0	0	0	0	0
0	0	0	0	0	0	0	0	0	0	0	0	0	0	0	0	0	0	0	0	0	0	0	0	0	0	0	0	0	0	0
0	0	0	0	0	0	0	0	0	0	0	0	0	0	0	0	0	0	0	0	0	0	0	0	0	0	0	0	0	0	0
0	0	0	0	0	0	0	0	0	0	0	0	0	0	0	0	0	0	0	0	0	0	0	0	0	0	0	0	0	0	0
0	0	0	0	0	0	0	0	0	0	0	0	0	0	0	0	0	0	0	0	0	0	0	0	0	0	0	0	0	0	0
0	0	0	0	0	0	0	0	0	0	0	0	0	0	0	0	0	0	0	0	0	0	0	0	0	0	0	0	0	0	0
0	0	0	0	0	0	0	0	0	0	0	0	0	0	0	0	0	0	0	0	0	0	0	0	0	0	0	0	0	0	0
0	0	0	0	0	0	0	0	0	0	0	0	0	0	0	0	0	0	0	0	0	0	0	0	0	0	0	0	0	0	0
0	0	0	0	0	0	0	0	0	0	0	0	0	0	0	0	0	0	0	0	0	0	0	0	0	0	0	0	0	0	0
0	0	0	0	0	0	0	0	0	0	0	0	0	0	0	0	0	0	0	0	0	0	0	0	0	0	0	0	0	0	0
0	0	0	0	0	0	0	0	0	0	0	0	0	0	0	0	0	0	0	0	0	0	0	0	0	0	0	0	0	0	0
0	0	0	0	0	0	0	0	0	0	0	0	0	0	0	0	0	0	0	0	0	0	0	0	0	0	0	0	0	0	0
0	0	0	0	0	0	0	0	0	0	0	0	0	0	0	0	0	0	0	0	0	0	0	0	0	0	0	0	0	0	0
0	0	0	0	0	0	0	0	0	0	0	0	0	0	0	0	0	0	0	0	0	0	0	0	0	0	0	0	0	0	0
0	0	0	0	0	0	0	0	0	0	0	0	0	0	0	0	0	0	0	0	0	0	0	0	0	0	0	0	0	0	0
0	0	0	0	0	0	0	0	0	0	0	0	0	0	0	0	0	0	0	0	0	0	0	0	0	0	0	0	0	0	0
0	0	0	0	0	0	0	0	0	0	0	0	0	0	0	0	0	0	0	0	0	0	0	0	0	0	0	0	0	0	0
0	0	0	0	0	0	0	0	0	0	0	0	0	0	0	0	0	0	0	0	0	0	0	0	0	0	0	0	0	0	0
0	0	0	0	0	0	0	0	0	0	0	0	0	0	0	0	0	0	0	0	0	0	0	0	0	0	0	0	0	0	0
0	0	0	0	0	0	0	0	0	0	0	0	0	0	0	0	0	0	0	0	0	0	0	0	0	0	0	0	0	0	0
0	0	0	0	0	0	0	0	0	0	0	0	0	0	0	0	0	0	0	0	0	0	0	0	0	0	0	0	0	0	0
0	0	0	0	0	0	0	0	0	0	0	0	0	0	0	0	0	0	0	0	0	0	0	0	0	0	0	0	0	0	0
0	0	0	0	0	0	0	0	0	0	0	0	0	0	0	0	0	0	0	0	0	0	0	0	0	0	0	0	0	0	0
0	0	0	0	0	0	0	0	0	0	0	0	0	0	0	0	0	0	0	0	0	0	0	0	0	0	0	0	0	0	0
0	0	0	0	0	0	0	0	0	0	0	0	0	0	0	0	0	0	0	0	0	0	0	0	0	0	0	0	0	0	0
0	0	0	0	0	0	0	0	0	0	0	0	0	0	0	0	0	0	0	0	0	0	0	0	0	0	0	0	0	0	0
0	0	0	0	0	0	0	0	0	0	0	0	0	0	0	0	0	0	0	0	0	0	0	0	0	0	0	0	0	0	0
0	0	0	0	0	0	0	0	0	0	0	0	0	0	0	0	0	0	0	0	0	0	0	0	0	0	0	0	0	0	0
0	0	0	0	0	0	0	0	0	0	0	0	0	0	0	0	0	0	0	0	0	0	0	0	0	0	0	0	0	0	0
0	0	0	0	0	0	0	0	0	0	0	0	0	0	0	0	0	0	0	0	0	0	0	0	0	0	0	0	0	0	0
0	0	0	0	0	0	0	0	0	0	0	0	0	0	0	0	0	0	0	0	0	0	0	0	0	0	0	0	0	0	0
0	0	0	0	0	0	0	0	0	0	0	0	0	0	0	0	0	0	0	0	0	0	0	0	0	0	0	0	0	0	0
0	0	0	0	0	0	0	0	0	0	0	0	0	0	0	0	0	0	0	0	0	0	0	0	0	0	0	0	0	0	0
0	0	0	0	0	0	0	0	0	0	0	0	0	0	0	0	0	0	0	0	0	0	0	0	0	0	0	0	0	0	0
0	0	0	0	0	0	0	0	0	0	0	0	0	0	0	0	0	0	0	0	0	0	0	0	0	0	0	0	0	0	0
0	0	0	0	0	0	0	0	0	0	0	0	0	0	0	0	0	0	0	0	0	0	0	0	0	0	0	0	0	0	0
0	0	0	0	0	0	0	0	0	0	0	0	0	0	0	0	0	0	0	0	0	0	0	0	0	0	0	0	0	0	0
0	0	0	0	0	0	0	0	0	0	0	0	0	0	0	0	0	0	0	0	0	0	0	0	0	0	0	0	0	0	0
0	0	0	0	0	0	0	0	0	0	0	0	0	0	0	0	0	0	0	0	0	0	0	0	0	0	0	0	0	0	0
0	0	0	0	0	0	0	0	0	0	0	0	0	0	0	0	0	0	0	0	0	0	0	0	0	0	0	0	0	0	0
0	0	0	0	0	0	0	0	0	0	0	0	0	0	0	0	0	0	0	0	0	0	0	0	0	0	0	0	0	0	0
0	0	0	0	0	0	0	0	0	0	0	0	0	0	0	0	0	0	0	0	0	0	0	0	0	0	0	0	0	0	0
0	0	0	0	0	0	0	0	0	0	0	0	0	0	0	0	0	0	0	0	0	0	0	0	0	0	0	0	0	0	0
0	0	0	0	0	0	0	0	0	0	0	0	0	0	0	0	0	0	0	0	0	0	0	0	0	0	0	0	0	0	0
0	0	0	0	0	0	0	0	0	0	0	0	0	0	0	0	0	0	0	0	0	0	0	0	0	0	0	0	0	0	0
0	0	0	0	0	0	0	0	0	0	0	0	0	0	0	0	0	0	0	0	0	0	0	0	0	0	0	0	0	0	0
0	0	0	0	0	0	0	0	0	0	0	0	0	0	0	0	0	0	0	0	0	0	0	0	0	0	0	0	0	0	0
0	0	0	0	0	0	0	0	0	0	0	0	0	0	0	0	0	0	0	0	0	0	0	0	0	0	0	0	0	0	0
0	0	0	0	0	0	0	0	0	0	0	0	0	0	0	0	0	0	0	0	0	0	0	0	0	0	0	0	0	0	0
0	0	0	0	0	0	0	0	0	0	0	0	0	0	0	0	0	0	0	0	0	0	0	0	0	0	0	0	0	0	0
0	0	0	0	0	0	0	0	0	0	0	0	0	0	0	0	0	0	0	0	0	0	0	0	0	0	0	0	0	0	0
0	0	0	0	0	0	0	0	0	0	0	0	0	0	0	0	0	0	0	0	0	0	0	0	0	0	0	0	0	0	0
0	0	0	0	0	0	0	0	0	0	0	0	0	0	0	0	0	0	0	0	0	0	0	0	0	0	0	0	0	0	0
0	0	0	0	0	0	0	0	0	0	0	0	0	0	0	0	0	0	0	0	0	0	0	0	0	0	0	0	0	0	0
0	0	0	0	0	0	0	0	0	0	0	0	0	0	0	0	0	0	0	0	0	0	0	0	0	0	0	0	0	0	0
0	0	0	0	0	0	0	0	0	0	0	0	0	0	0	0	0	0	0	0	0	0	0	0	0	0	0	0	0	0	0
0	0	0	0	0	0	0	0	0	0	0	0	0	0	0	0	0	0	0	0	0	0	0	0	0	0	0	0	0	0	0
0	0	0	0	0	0	0	0	0	0	0	0	0	0	0	0	0	0	0	0	0	0	0	0	0	0	0	0	0	0	0
0	0	0	0	0	0	0	0	0	0	0	0	0	0	0	0	0	0	0	0	0	0	0	0	0	0	0	0	0	0	0
0	0	0	0	0	0	0	0	0	0	0	0	0	0	0	0	0	0	0	0	0	0	0	0	0	0	0	0	0	0	0
0	0	0	0	0	0	0	0	0	0	0	0	0	0	0	0	0	0	0	0	0	0	0	0	0	0	0	0	0	0	0
0	0	0	0	0	0	0	0	0	0	0	0	0	0	0	0	0	0	0	0	0	0	0	0	0	0	0	0	0	0	0
0	0	0	0	0	0	0	0	0	0	0	0	0	0	0	0	0	0	0	0	0	0	0	0	0	0	0	0	0	0	0
0	0	0	0	0	0	0	0	0	0	0	0	0	0	0	0	0	0	0	0	0	0	0	0	0	0	0	0	0	0	0
0	0	0	0	0	0	0	0	0	0	0	0	0	0	0	0	0	0	0	0	0	0	0	0	0	0	0	0	0	0	0
0	0	0	0	0	0	0	0	0	0	0	0	0	0	0	0	0	0	0	0	0	0	0	0	0	0	0	0	0	0	0
0	0	0	0	0	0	0	0	0	0	0	0	0	0	0	0	0	0	0	0	0	0	0	0	0	0	0	0	0	0	0
0	0	0	0	0	0	0	0	0	0	0	0	0	0	0	0	0	0	0	0	0	0	0	0	0	0	0	0	0	0	0
0	0	0	0	0	0	0	0	0	0	0	0	0	0	0	0	0	0	0	0	0	0	0	0	0	0	0	0	0	0	0
0	0	0	0	0	0	0	0	0	0	0	0	0	0	0	0	0	0	0	0	0	0	0	0	0	0	0	0	0	0	0
0	0	0	0	0	0	0	0	0	0	0	0	0	0	0	0	0	0	0	0	0	0	0	0	0	0	0	0	0	0	0
0	0	0	0	0	0	0	0	0	0	0	0	0	0	0	0	0	0	0	0	0	0	0	0	0	0	0	0	0	0	0
0	0	0	0	0	0	0	0	0	0	0	0	0	0	0	0	0	0	0	0	0	0	0	0	0	0	0	0	0	0	0
0	0	0	0	0	0	0	0	0	0	0	0	0	0	0	0	0	0	0	0	0	0	0	0	0	0	0	0	0	0	0
0	0	0	0	0	0	0	0	0	0	0	0	0	0	0	0	0	0	0	0	0	0	0	0	0	0	0	0	0	0	0
0	0	0	0	0	0	0	0	0	0	0	0	0	0	0	0	0	0	0	0	0	0	0	0	0	0	0	0	0	0	0
0	0	0	0	0	0	0	0	0	0	0	0	0	0	0	0	0	0	0	0	0	0	0	0	0	0	0	0	0	0	0
0	0	0	0	0	0	0	0	0	0	0	0	0	0	0	0	0	0	0	0	0	0	0	0	0	0	0	0	0	0	0
0	0	0	0	0	0	0	0	0	0	0	0	0	0	0	0	0	0	0	0	0	0	0	0	0	0	0	0	0	0	0
0	0	0	0	0	0	0	0	0	0	0	0	0	0	0	0	0	0	0	0	0	0	0	0	0	0	0	0	0	0	0
0	0	0	0	0	0	0	0	0	0	0	0	0	0	0	0	0	0	0	0	0	0	0	0	0	0	0	0	0	0	0
0	0	0	0	0	0	0	0	0	0	0	0	0	0	0	0	0	0	0	0	0	0	0	0	0	0	0	0	0	0	0
0	0	0	0	0	0	0	0	0	0	0	0	0	0	0	0	0	0	0	0	0	0	0	0	0	0	0	0	0	0	0
0	0	0	0	0	0	0	0	0	0	0	0	0	0	0	0	0	0	0	0	0	0	0	0	0	0	0	0	0	0	0
0	0	0	0	0	0	0	0	0	0	0	0	0	0	0	0	0	0	0	0	0	0	0	0	0	0	0	0	0	0	0
0	0	0	0	0	0	0	0	0	0	0	0	0	0	0	0	0	0	0	0	0	0	0	0	0	0	0	0	0	0	0
0	0	0	0	0	0	0	0	0	0	0	0	0	0	0	0	0	0	0	0	0	0	0	0	0	0	0	0	0	0	0
0	0	0	0	0	0	0	0	0	0	0	0	0	0	0	0	0	0	0	0	0	0	0	0	0	0	0	0	0	0	0
0	0	0	0	0	0	0	0	0	0	0	0	0	0	0	0	0	0	0	0	0	0	0	0	0	0	0	0	0	0	0
0	0	0	0	0	0	0	0	0	0	0	0	0	0	0	0	0	0	0	0	0	0	0	0	0	0	0	0	0	0	0
0	0	0	0	0	0	0	0	0	0	0	0	0	0	0	0	0	0	0	0	0	0	0	0	0	0	0	0	0	0	0
0	0	0	0	0	0	0	0	0	0	0	0	0	0	0	0	0	0	0	0	0	0	0	0	0	0	0	0	0	0	0
0	0	0	0	0	0	0	0	0	0	0	0	0	0	0	0	0	0	0	0	0	0	0	0	0	0	0	0	0	0	0
0	0	0	0	0	0	0	0	0	0	0	0	0	0	0	0	0	0	0	0	0	0	0	0	0	0	0	0	0	0	0
0	0	0	0	0	0	0	0	0	0	0	0	0	0	0	0	0	0	0	0	0	0	0	0	0	0	0	0	0	0	0
0	0	0	0	0	0	0	0	0	0	0	0	0	0	0	0	0	0	0	0	0	0	0	0	0	0	0	0	0	0	0
0	0	0	0	0	0	0	0	0	0	0	0	0	0	0	0	0	0	0	0	0	0	0	0	0	0	0	0	0	0	0
0	0	0	0	0	0	0	0	0	0	0	0	0	0	0	0	0	0	0	0	0	0	0	0	0	0	0	0	0	0	0
0	0	0	0	0	0	0	0	0	0	0	0	0	0	0	0	0	0	0	0	0	0	0	0	0	0	0	0	0	0	0
0	0	0	0	0	0	0	0	0	0	0	0	0	0	0	0	0	0	0	0	0	0	0	0	0	0	0	0	0	0	0
0	0	0	0	0	0	0	0	0	0	0	0	0	0	0	0	0	0	0	0	0	0	0	0	0	0	0	0	0	0	0
0	0	0	0	0	0	0	0	0	0	0	0	0	0	0	0	0	0	0	0	0	0	0	0	0	0	0	0	0	0	0
0	0	0	0	0	0	0	0	0	0	0	0	0	0	0	0	0	0	0	0	0	0	0	0	0	0	0	0	0	0	0
0	0	0	0	0	0	0	0	0	0	0	0	0	0	0	0	0	0	0	0	0	0	0	0	0	0	0	0	0	0	0
0	0	0	0	0	0	0	0	0	0	0	0	0	0	0	0	0	0	0	0	0	0	0	0	0	0	0	0	0	0	0
0	0	0	0	0	0	0	0	0	0	0	0	0	0	0	0	0	0	0	0	0	0	0	0	0	0	0	0	0	0	0
0	0	0	0	0	0	0	0	0	0	0	0	0	0	0	0	0	0	0	0	0	0	0	0	0	0	0	0	0	0	0
0	0	0	0	0	0	0	0	0	0	0	0	0	0	0	0	0	0	0	0	0	0	0	0	0	0	0	0	0	0	0
0	0	0	0	0	0	0	0	0	0	0	0	0	0	0	0	0	0	0	0	0	0	0	0	0	0	0	0	0	0	0
0	0	0	0	0	0	0	0	0	0	0	0	0	0	0	0	0	0	0	0	0	0	0	0	0	0	0	0	0	0	0
0	0	0	0	0	0	0	0	0	0	0	0	0	0	0	0	0	0	0	0	0	0	0	0	0	0	0	0	0	0	0
0	0	0	0	0	0	0	0	0	0	0	0	0	0	0	0	0	0	0	0	0	0	0	0	0	0	0	0	0	0	0
0	0	0	0	0	0	0	0	0	0	0	0	0	0	0	0	0	0	0	0	0	0	0	0	0	0	0	0	0	0	0
0	0	0	0	0	0	0	0	0	0	0	0	0	0	0	0	0	0	0	0	0	0	0	0	0	0	0	0	0	0	0
0	0	0	0	0	0	0	0	0	0	0	0	0	0	0	0	0	0	0	0	0	0	0	0	0	0	0	0	0	0	0
0	0	0	0	0	0	0	0	0	0	0	0	0	0	0	0	0	0	0	0	0	0	0	0	0	0	0	0	0	0	0
0	0	0	0	0	0	0	0	0	0	0	0	0	0	0	0	0	0	0	0	0	0	0	0	0	0	0	0	0	0	0
0	0	0	0	0	0	0	0	0	0	0	0	0	0	0	0	0	0	0	0	0	0	0	0	0	0	0	0	0	0	0
0	0	0	0	0	0	0	0	0	0	0	0	0	0	0	0	0	0	0	0	0	0	0	0	0	0	0	0	0	0	0
0	0	0	0	0	0	0	0	0	0	0	0	0	0	0	0	0	0	0	0	0	0	0	0	0	0	0	0	0	0	0
0	0	0	0	0	0	0	0	0	0	0	0	0	0	0	0	0	0	0	0	0	0	0	0	0	0	0	0	0	0	0
0	0	0	0	0	0	0	0	0	0	0	0	0	0	0	0	0	0	0	0	0	0	0	0	0	0	0	0	0	0	0
0	0	0	0	0	0	0	0	0	0	0	0	0	0	0	0	0	0	0	0	0	0	0	0	0	0	0	0	0	0	0
0	0	0	0	0	0	0	0	0	0	0	0	0	0	0	0	0	0	0	0	0	0	0	0	0	0	0	0	0	0	0
0	0	0	0	0	0	0	0	0	0	0	0	0	0	0	0	0	0	0	0	0	0	0	0	0	0	0	0	0	0	0
0	0	0	0	0	0	0	0	0	0	0	0	0	0	0	0	0	0	0	0	0	0	0	0	0	0	0	0	0	0	0
0	0	0	0	0	0	0	0	0	0	0	0	0	0	0	0	0	0	0	0	0	0	0	0	0	0	0	0	0	0	0
0	0	0	0	0	0	0	0	0	0	0	0	0	0	0	0	0	0	0	0	0	0	0	0	0	0	0	0	0	0	0
0	0	0	0	0	0	0	0	0	0	0	0	0	0	0	0	0	0	0	0	0	0	0	0	0	0	0	0	0	0	0
0	0	0	0	0	0	0	0	0	0	0	0	0	0	0	0	0	0	0	0	0	0	0	0	0	0	0	0	0	0	0
0	0	0	0	0	0	0	0	0	0	0	0	0	0	0	0	0	0	0	0	0	0	0	0	0	0	0	0	0	0	0
0	0	0	0	0	0	0	0	0	0	0	0	0	0	0	0	0	0	0	0	0	0	0	0	0	0	0	0	0	0	0
0	0	0	0	0	0	0	0	0	0	0	0	0	0	0	0	0	0	0	0	0	0	0	0	0	0	0	0	0	0	0
0	0	0	0	0	0	0	0	0	0	0	0	0	0	0	0	0	0	0	0	0	0	0	0	0	0	0	0	0	0	0
0	0	0	0	0	0	0	0	0	0	0	0	0	0	0	0	0	0	0	0	0	0	0	0	0	0	0	0	0	0	0
0	0	0	0	0	0	0	0	0	0	0	0	0	0	0	0	0	0	0	0	0	0	0	0	0	0	0	0	0	0	0
0	0	0	0	0	0	0	0	0	0	0	0	0	0	0	0	0	0	0	0	0	0	0	0	0	0	0	0	0	0	0
0	0	0	0	0	0	0	0	0	0	0	0	0	0	0	0	0	0	0	0	0	0	0	0	0	0	0	0	0	0	0
0	0	0	0	0	0	0	0	0	0	0	0	0	0	0	0	0	0	0	0	0	0	0	0	0	0	0	0	0	0	0
0	0	0	0	0	0	0	0	0	0	0	0	0	0	0	0	0	0	0	0	0	0	0	0	0	0	0	0	0	0	0
0	0	0	0	0	0	0	0	0	0	0	0	0	0	0	0	0	0	0	0	0	0	0	0	0	0	0	0	0	0	0
0	0	0	0	0	0	0	0	0	0	0	0	0	0	0	0	0	0	0	0	0	0	0	0	0	0	0	0	0	0	0
0	0	0	0	0	0	0	0	0	0	0	0	0	0	0	0	0	0	0	0	0	0	0	0	0	0	0	0	0	0	0
0	0	0	0	0	0	0	0	0	0	0	0	0	0	0	0	0	0	0	0	0	0	0	0	0	0	0	0	0	0	0
0	0	0	0	0	0	0	0	0	0	0	0	0	0	0	0	0	0	0	0	0	0	0	0	0	0	0	0	0	0	0
0	0	0	0	0	0	0	0	0	0	0	0	0	0	0	0	0	0	0	0	0	0	0	0	0	0	0	0	0	0	0
0	0	0	0	0	0	0	0	0	0	0	0	0	0	0	0	0	0	0	0	0	0	0	0	0	0	0	0	0	0	0
0	0	0	0	0	0	0	0	0	0	0	0	0	0	0	0	0	0	0	0	0	0	0	0	0	0	0	0	0	0	0
0	0	0	0	0	0	0	0	0	0	0	0	0	0	0	0	0	0	0	0	0	0	0	0	0	0	0	0	0	0	0
0	0	0	0	0	0	0	0	0	0	0	0	0	0	0	0	0	0	0	0	0	0	0	0	0	0	0	0	0	0	0
0	0	0	0	0	0	0	0	0	0	0	0	0	0	0	0	0	0	0	0	0	0	0	0	0	0	0	0	0	0	0
0	0	0	0	0	0	0	0	0	0	0	0	0	0	0	0	0	0	0	0	0	0	0	0	0	0	0	0	0	0	0
0	0	0	0	0	0	0	0	0	0	0	0	0	0	0	0	0	0	0	0	0	0	0	0	0	0	0	0	0	0	0
0	0	0	0	0	0	0	0	0	0	0	0	0	0	0	0	0	0	0	0	0	0	0	0	0	0	0	0	0	0	0
0	0	0	0	0	0	0	0	0	0	0	0	0	0	0	0	0	0	0	0	0	0	0	0	0	0	0	0	0	0	0
0	0	0	0	0	0	0	0	0	0	0	0	0	0	0	0	0	0	0	0	0	0	0	0	0	0	0	0	0	0	0
0	0	0	0	0	0	0	0	0	0	0	0	0	0	0	0	0	0	0	0	0	0	0	0	0	0	0	0	0	0	0
0	0	0	0	0	0	0	0	0	0	0	0	0	0	0	0	0	0	0	0	0	0	0	0	0	0	0	0	0	0	0
0	0	0	0	0	0	0	0	0	0	0	0	0	0	0	0	0	0	0	0	0	0	0	0	0	0	0	0	0	0	0
0	0	0	0	0	0	0	0	0	0	0	0	0	0	0	0	0	0	0	0	0	0	0	0	0	0	0	0	0	0	0
0	0	0	0	0	0	0	0	0	0	0	0	0	0	0	0	0	0	0	0	0	0	0	0	0	0	0	0	0	0	0
0	0	0	0	0	0	0	0	0	0	0	0	0	0	0	0	0	0	0	0	0	0	0	0	0	0	0	0	0	0	0
0	0	0	0	0	0	0	0	0	0	0	0	0	0	0	0	0	0	0	0	0	0	0	0	0	0	0	0	0	0	0
0	0	0	0	0	0	0	0	0	0	0	0	0	0	0	0	0	0	0	0	0	0	0	0	0	0	0	0	0	0	0
0	0	0	0	0	0	0	0	0	0	0	0	0	0	0	0	0	0	0	0	0	0	0	0	0	0	0	0	0	0	0
0	0	0	0	0	0	0	0	0	0	0	0	0	0	0	0	0	0	0	0	0	0	0	0	0	0	0	0	0	0	0
0	0	0	0	0	0	0	0	0	0	0	0	0	0	0	0	0	0	0	0	0	0	0	0	0	0	0	0	0	0	0
0	0	0	0	0	0	0	0	0	0	0	0	0	0	0	0	0	0	0	0	0	0	0	0	0	0	0	0	0	0	0
0	0	0	0	0	0	0	0	0	0	0	0	0	0	0	0	0	0	0	0	0	0	0	0	0	0	0	0	0	0	0
0	0	0	0	0	0	0	0	0	0	0	0	0	0	0	0	0	0	0	0	0	0	0	0	0	0	0	0	0	0	0
0	0	0	0	0	0	0	0	0	0	0	0	0	0	0	0	0	0	0	0	0	0	0	0	0	0	0	0	0	0	0
0	0	0	0	0	0	0	0	0	0	0	0	0	0	0	0	0	0	0	0	0	0	0	0	0	0	0	0	0	0	0
0	0	0	0	0	0	0	0	0	0	0	0	0	0	0	0	0	0	0	0	0	0	0	0	0	0	0	0	0	0	0
0	0	0	0	0	0	0	0	0	0	0	0	0	0	0	0	0	0	0	0	0	0	0	0	0	0	0	0	0	0	0
0	0	0	0	0	0	0	0	0	0	0	0	0	0	0	0	0	0	0	0	0	0	0	0	0	0	0	0	0	0	0
0	0	0	0	0	0	0	0	0	0	0	0	0	0	0	0	0	0	0	0	0	0	0	0	0	0	0	0	0	0	0
0	0	0	0	0	0	0	0	0	0	0	0	0	0	0	0	0	0	0	0	0	0	0	0	0	0	0	0	0	0	0
0	0	0	0	0	0	0	0	0	0	0	0	0	0	0	0	0	0	0	0	0	0	0	0	0	0	0	0	0	0	0
0	0	0	0	0	0	0	0	0	0	0	0	0	0	0	0	0	0	0	0	0	0	0	0	0	0	0	0	0	0	0
0	0	0	0	0	0	0	0	0	0	0	0	0	0	0	0	0	0	0	0	0	0	0	0	0	0	0	0	0	0	0
0	0	0	0	0	0	0	0	0	0	0	0	0	0	0	0	0	0	0	0	0	0	0	0	0	0	0	0	0	0	0
0	0	0	0	0	0	0	0	0	0	0	0	0	0	0	0	0	0	0	0	0	0	0	0	0	0	0	0	0	0	0
0	0	0	0	0	0	0	0	0	0	0	0	0	0	0	0	0	0	0	0	0	0	0	0	0	0	0	0	0	0	0
0	0	0	0	0	0	0	0	0	0	0	0	0	0	0	0	0	0	0	0	0	0	0	0	0	0	0	0	0	0	0
0	0	0	0	0	0	0	0	0	0	0	0	0	0	0	0	0	0	0	0	0	0	0	0	0	0	0	0	0	0	0
0	0	0	0	0	0	0	0	0	0	0	0	0	0	0	0	0	0	0	0	0	0	0	0	0	0	0	0	0	0	0
0	0	0	0	0	0	0	0	0	0	0	0	0	0	0	0	0	0	0	0	0	0	0	0	0	0	0	0	0	0	0
0	0	0	0	0	0	0	0	0	0	0	0	0	0	0	0	0	0	0	0	0	0	0	0	0	0	0	0	0	0	0
0	0	0	0	0	0	0	0	0	0	0	0	0	0	0	0	0	0	0	0	0	0	0	0	0	0	0	0	0	0	0
0	0	0	0	0	0	0	0	0	0	0	0	0	0	0	0	0	0	0	0	0	0	0	0	0	0	0	0	0	0	0
0	0	0	0	0	0	0	0	0	0	0	0	0	0	0	0	0	0	0	0	0	0	0	0	0	0	0	0	0	0	0
0	0	0	0	0	0	0	0	0	0	0	0	0	0	0	0	0	0	0	0	0	0	0	0	0	0	0	0	0	0	0
0	0	0	0	0	0	0	0	0	0	0	0	0	0	0	0	0	0	0	0	0	0	0	0	0	0	0	0	0	0	0
0	0	0	0	0	0	0	0	0	0	0	0	0	0	0	0	0	0	0	0	0	0	0	0	0	0	0	0	0	0	0
0	0	0	0	0	0	0	0	0	0	0	0	0	0	0	0	0	0	0	0	0	0	0	0	0	0	0	0	0	0	0
0	0	0	0	0	0	0	0	0	0	0	0	0	0	0	0	0	0	0	0	0	0	0	0	0	0	0	0	0	0	0
0	0	0	0	0	0	0	0	0	0	0	0	0	0	0	0	0	0	0	0	0	0	0	0	0	0	0	0	0	0	0
0	0	0	0	0	0	0	0	0	0	0	0	0	0	0	0	0	0	0	0	0	0	0	0	0	0	0	0	0	0	0
0	0	0	0	0	0	0	0	0	0	0	0	0	0	0	0	0	0	0	0	0	0	0	0	0	0	0	0	0	0	0
0	0	0	0	0	0	0	0	0	0	0	0	0	0	0	0	0	0	0	0	0	0	0	0	0	0	0	0	0	0	0
0	0	0	0	0	0	0	0	0	0	0	0	0	0	0	0	0	0	0	0	0	0	0	0	0	0	0	0	0	0	0
0	0	0	0	0	0	0	0	0	0	0	0	0	0	0	0	0	0	0	0	0	0	0	0	0	0	0	0	0	0	0
0	0	0	0	0	0	0	0	0	0	0	0	0	0	0	0	0	0	0	0	0	0	0	0	0	0	0	0	0	0	0
0	0	0	0	0	0	0	0	0	0	0	0	0	0	0	0	0	0	0	0	0	0	0	0	0	0	0	0	0	0	0
0	0	0	0	0	0	0	0	0	0	0	0	0	0	0	0	0	0	0	0	0	0	0	0	0	0	0	0	0	0	0
0	0	0	0	0	0	0	0	0	0	0	0	0	0	0	0	0	0	0	0	0	0	0	0	0	0	0	0	0	0	0
0	0	0	0	0	0	0	0	0	0	0	0	0	0	0	0	0	0	0	0	0	0	0	0	0	0	0	0	0	0	0
0	0	0	0	0	0	0	0	0	0	0	0	0	0	0	0	0	0	0	0	0	0	0	0	0	0	0	0	0	0	0
0	0	0	0	0	0	0	0	0	0	0	0	0	0	0	0	0	0	0	0	0	0	0	0	0	0	0	0	0	0	0
0	0	0	0	0	0	0	0	0	0	0	0	0	0	0	0	0	0	0	0	0	0	0	0	0	0	0	0	0	0	0
0	0	0	0	0	0	0	0	0	0	0	0	0	0	0	0	0	0	0	0	0	0	0	0	0	0	0	0	0	0	0
0	0	0	0	0	0	0	0	0	0	0	0	0	0	0	0	0	0	0	0	0	0	0	0	0	0	0	0	0	0	0
0	0	0	0	0	0	0	0	0	0	0	0	0	0	0	0	0	0	0	0	0	0	0	0	0	0	0	0	0	0	0
0	0	0	0	0	0	0	0	0	0	0	0	0	0	0	0	0	0	0	0	0	0	0	0	0	0	0	0	0	0	0
0	0	0	0	0	0	0	0	0	0	0	0	0	0	0	0	0	0	0	0	0	0	0	0	0	0	0	0	0	0	0
0	0	0	0	0	0	0	0	0	0	0	0	0	0	0	0	0	0	0	0	0	0	0	0	0	0	0	0	0	0	0
0	0	0	0	0	0	0	0	0	0	0	0	0	0	0	0	0	0	0	0	0	0	0	0	0	0	0	0	0	0	0
0	0	0	0	0	0	0	0	0	0	0	0	0	0	0	0	0	0	0	0	0	0	0	0	0	0	0	0	0	0	0
0	0	0	0	0	0	0	0	0	0	0	0	0	0	0	0	0	0	0	0	0	0	0	0	0	0	0	0	0	0	0
0	0	0	0	0	0	0	0	0	0	0	0	0	0	0	0	0	0	0	0	0	0	0	0	0	0	0	0	0	0	0
0	0	0	0	0	0	0	0	0	0	0	0	0	0	0	0	0	0	0	0	0	0	0	0	0	0	0	0	0	0	0
0	0	0	0	0	0	0	0	0	0	0	0	0	0	0	0	0	0	0	0	0	0	0	0	0	0	0	0	0	0	0
0	0	0	0	0	0	0	0	0	0	0	0	0	0	0	0	0	0	0	0	0	0	0	0	0	0	0	0	0	0	0
0	0	0	0	0	0	0	0	0	0	0	0	0	0	0	0	0	0	0	0	0	0	0	0	0	0	0	0	0	0	0
0	0	0	0	0	0	0	0	0	0	0	0	0	0	0	0	0	0	0	0	0	0	0	0	0	0	0	0	0	0	0
0	0	0	0	0	0	0	0	0	0	0	0	0	0	0	0	0	0	0	0	0	0	0	0	0	0	0	0	0	0	0
0	0	0	0	0	0	0	0	0	0	0	0	0	0	0	0	0	0	0	0	0	0	0	0	0	0	0	0	0	0	0
0	0	0	0	0	0	0	0	0	0	0	0	0	0	0	0	0	0	0	0	0	0	0	0	0	0	0	0	0	0	0
0	0	0	0	0	0	0	0	0	0	0	0	0	0	0	0	0	0	0	0	0	0	0	0	0	0	0	0	0	0	0
0	0	0	0	0	0	0	0	0	0	0	0	0	0	0	0	0	0	0	0	0	0	0	0	0	0	0	0	0	0	0
0	0	0	0	0	0	0	0	0	0	0	0	0	0	0	0	0	0	0	0	0	0	0	0	0	0	0	0	0	0	0
0	0	0	0	0	0	0	0	0	0	0	0	0	0	0	0	0	0	0	0	0	0	0	0	0	0	0	0	0	0	0
0	0	0	0	0	0	0	0	0	0	0	0	0	0	0	0	0	0	0	0	0	0	0	0	0	0	0	0	0	0	0
0	0	0	0	0	0	0	0	0	0	0	0	0	0	0	0	0	0	0	0	0	0	0	0	0	0	0	0	0	0	0
0	0	0	0	0	0	0	0	0	0	0	0	0	0	0	0	0	0	0	0	0	0	0	0	0	0	0	0	0	0	0
0	0	0	0	0	0	0	0	0	0	0	0	0	0	0	0	0	0	0	0	0	0	0	0	0	0	0	0	0	0	0
0	0	0	0	0	0	0	0	0	0	0	0	0	0	0	0	0	0	0	0	0	0	0	0	0	0	0	0	0	0	0
0	0	0	0	0	0	0	0	0	0	0	0	0	0	0	0	0	0	0	0	0	0	0	0	0	0	0	0	0	0	0
0	0	0	0	0	0	0	0	0	0	0	0	0	0	0	0	0	0	0	0	0	0	0	0	0	0	0	0	0	0	0
0	0	0	0	0	0	0	0	0	0	0	0	0	0	0	0	0	0	0	0	0	0	0	0	0	0	0	0	0	0	0
0	0	0	0	0	0	0	0	0	0	0	0	0	0	0	0	0	0	0	0	0	0	0	0	0	0	0	0	0	0	0
0	0	0	0	0	0	0	0	0	0	0	0	0	0	0	0	0	0	0	0	0	0	0	0	0	0	0	0	0	0	0
0	0	0	0	0	0	0	0	0	0	0	0	0	0	0	0	0	0	0	0	0	0	0	0	0	0	0	0	0	0	0
0	0	0	0	0	0	0	0	0	0	0	0	0	0	0	0	0	0	0	0	0	0	0	0	0	0	0	0	0	0	0
0	0	0	0	0	0	0	0	0	0	0	0	0	0	0	0	0	0	0	0	0	0	0	0	0	0	0	0	0	0	0
0	0	0	0	0	0	0	0	0	0	0	0	0	0	0	0	0	0	0	0	0	0	0	0	0	0	0	0	0	0	0
0	0	0	0	0	0	0	0	0	0	0	0	0	0	0	0	0	0	0	0	0	0	0	0	0	0	0	0	0	0	0
0	0	0	0	0	0	0	0	0	0	0	0	0	0	0	0	0	0	0	0	0	0	0	0	0	0	0	0	0	0	0
0	0	0	0	0	0	0	0	0	0	0	0	0	0	0	0	0	0	0	0	0	0	0	0	0	0	0	0	0	0	0
0	0	0	0	0	0	0	0	0	0	0	0	0	0	0	0	0	0	0	0	0	0	0	0	0	0	0	0	0	0	0
0	0	0	0	0	0	0	0	0	0	0	0	0	0	0	0	0	0	0	0	0	0	0	0	0	0	0	0	0	0	0
0	0	0	0	0	0	0	0	0	0	0	0	0	0	0	0	0	0	0	0	0	0	0	0	0	0	0	0	0	0	0
0	0	0	0	0	0	0	0	0	0	0	0	0	0	0	0	0	0	0	0	0	0	0	0	0	0	0	0	0	0	0
0	0	0	0	0	0	0	0	0	0	0	0	0	0	0	0	0	0	0	0	0	0	0	0	0	0	0	0	0	0	0
0	0	0	0	0	0	0	0	0	0	0	0	0	0	0	0	0	0	0	0	0	0	0	0	0	0	0	0	0	0	0
0	0	0	0	0	0	0	0	0	0	0	0	0	0	0	0	0	0	0	0	0	0	0	0	0	0	0	0	0	0	0
0	0	0	0	0	0	0	0	0	0	0	0	0	0	0	0	0	0	0	0	0	0	0	0	0	0	0	0	0	0	0
0	0	0	0	0	0	0	0	0	0	0	0	0	0	0	0	0	0	0	0	0	0	0	0	0	0	0	0	0	0	0
0	0	0	0	0	0	0	0	0	0	0	0	0	0	0	0	0	0	0	0	0	0	0	0	0	0	0	0	0	0	0
0	0	0	0	0	0	0	0	0	0	0	0	0	0	0	0	0	0	0	0	0	0	0	0	0	0	0	0	0	0	0
0	0	0	0	0	0	0	0	0	0	0	0	0	0	0	0	0	0	0	0	0	0	0	0	0	0	0	0	0	0	0
0	0	0	0	0	0	0	0	0	0	0	0	0	0	0	0	0	0	0	0	0	0	0	0	0	0	0	0	0	0	0
0	0	0	0	0	0	0	0	0	0	0	0	0	0	0	0	0	0	0	0	0	0	0	0	0	0	0	0	0	0	0
0	0	0	0	0	0	0	0	0	0	0	0	0	0	0	0	0	0	0	0	0	0	0	0	0	0	0	0	0	0	0
0	0	0	0	0	0	0	0	0	0	0	0	0	0	0	0	0	0	0	0	0	0	0	0	0	0	0	0	0	0	0
0	0	0	0	0	0	0	0	0	0	0	0	0	0	0	0	0	0	0	0	0	0	0	0	0	0	0	0	0	0	0
0	0	0	0	0	0	0	0	0	0	0	0	0	0	0	0	0	0	0	0	0	0	0	0	0	0	0	0	0	0	0
0	0	0	0	0	0	0	0	0	0	0	0	0	0	0	0	0	0	0	0	0	0	0	0	0	0	0	0	0	0	0
0	0	0	0	0	0	0	0	0	0	0	0	0	0	0	0	0	0	0	0	0	0	0	0	0	0	0	0	0	0	0
0	0	0	0	0	0	0	0	0	0	0	0	0	0	0	0	0	0	0	0	0	0	0	0	0	0	0	0	0	0	0
0	0	0	0	0	0	0	0	0	0	0	0	0	0	0	0	0	0	0	0	0	0	0	0	0	0	0	0	0	0	0
0	0	0	0	0	0	0	0	0	0	0	0	0	0	0	0	0	0	0	0	0	0	0	0	0	0	0	0	0	0	0
0	0	0	0	0	0	0	0	0	0	0	0	0	0	0	0	0	0	0	0	0	0	0	0	0	0	0	0	0	0	0
0	0	0	0	0	0	0	0	0	0	0	0	0	0	0	0	0	0	0	0	0	0	0	0	0	0	0	0	0	0	0
0	0	0	0	0	0	0	0	0	0	0	0	0	0	0	0	0	0	0	0	0	0	0	0	0	0	0	0	0	0	0
0	0	0	0	0	0	0	0	0	0	0	0	0	0	0	0	0	0	0	0	0	0	0	0	0	0	0	0	0	0	0
0	0	0	0	0	0	0	0	0	0	0	0	0	0	0	0	0	0	0	0	0	0	0	0	0	0	0	0	0	0	0
0	0	0	0	0	0	0	0	0	0	0	0	0	0	0	0	0	0	0	0	0	0	0	0	0	0	0	0	0	0	0
0	0	0	0	0	0	0	0	0	0	0	0	0	0	0	0	0	0	0	0	0	0	0	0	0	0	0	0	0	0	0
0	0	0	0	0	0	0	0	0	0	0	0	0	0	0	0	0	0	0	0	0	0	0	0	0	0	0	0	0	0	0
0	0	0	0	0	0	0	0	0	0	0	0	0	0	0	0	0	0	0	0	0	0	0	0	0	0	0	0	0	0	0
0	0	0	0	0	0	0	0	0	0	0	0	0	0	0	0	0	0	0	0	0	0	0	0	0	0	0	0	0	0	0
0	0	0	0	0	0	0	0	0	0	0	0	0	0	0	0	0	0	0	0	0	0	0	0	0	0	0	0	0	0	0
0	0	0	0	0	0	0	0	0	0	0	0	0	0	0	0	0	0	0	0	0	0	0	0	0	0	0	0	0	0	0
0	0	0	0	0	0	0	0	0	0	0	0	0	0	0	0	0	0	0	0	0	0	0	0	0	0	0	0	0	0	0
0	0	0	0	0	0	0	0	0	0	0	0	0	0	0	0	0	0	0	0	0	0	0	0	0	0	0	0	0	0	0
0	0	0	0	0	0	0	0	0	0	0	0	0	0	0	0	0	0	0	0	0	0	0	0	0	0	0	0	0	0	0
0	0	0	0	0	0	0	0	0	0	0	0	0	0	0	0	0	0	0	0	0	0	0	0	0	0	0	0	0	0	0
0	0	0	0	0	0	0	0	0	0	0	0	0	0	0	0	0	0	0	0	0	0	0	0	0	0	0	0	0	0	0
0	0	0	0	0	0	0	0	0	0	0	0	0	0	0	0	0	0	0	0	0	0	0	0	0	0	0	0	0	0	0
0	0	0	0	0	0	0	0	0	0	0	0	0	0	0	0	0	0	0	0	0	0	0	0	0	0	0	0	0	0	0
0	0	0	0	0	0	0	0	0	0	0	0	0	0	0	0	0	0	0	0	0	0	0	0	0	0	0	0	0	0	0
0	0	0	0	0	0	0	0	0	0	0	0	0	0	0	0	0	0	0	0	0	0	0	0	0	0	0	0	0	0	0
0	0	0	0	0	0	0	0	0	0	0	0	0	0	0	0	0	0	0	0	0	0	0	0	0	0	0	0	0	0	0
0	0	0	0	0	0	0	0	0	0	0	0	0	0	0	0	0	0	0	0	0	0	0	0	0	0	0	0	0	0	0
0	0	0	0	0	0	0	0	0	0	0	0	0	0	0	0	0	0	0	0	0	0	0	0	0	0	0	0	0	0	0
0	0	0	0	0	0	0	0	0	0	0	0	0	0	0	0	0	0	0	0	0	0	0	0	0	0	0	0	0	0	0
0	0	0	0	0	0	0	0	0	0	0	0	0	0	0	0	0	0	0	0	0	0	0	0	0	0	0	0	0	0	0
0	0	0	0	0	0	0	0	0	0	0	0	0	0	0	0	0	0	0	0	0	0	0	0	0	0	0	0	0	0	0
0	0	0	0	0	0	0	0	0	0	0	0	0	0	0	0	0	0	0	0	0	0	0	0	0	0	0	0	0	0	0
0	0	0	0	0	0	0	0	0	0	0	0	0	0	0	0	0	0	0	0	0	0	0	0	0	0	0	0	0	0	0
0	0	0	0	0	0	0	0	0	0	0	0	0	0	0	0	0	0	0	0	0	0	0	0	0	0	0	0	0	0	0
0	0	0	0	0	0	0	0	0	0	0	0	0	0	0	0	0	0	0	0	0	0	0	0	0	0	0	0	0	0	0
0	0	0	0	0	0	0	0	0	0	0	0	0	0	0	0	0	0	0	0	0	0	0	0	0	0	0	0	0	0	0
0	0	0	0	0	0	0	0	0	0	0	0	0	0	0	0	0	0	0	0	0	0	0	0	0	0	0	0	0	0	0
0	0	0	0	0	0	0	0	0	0	0	0	0	0	0	0	0	0	0	0	0	0	0	0	0	0	0	0	0	0	0
0	0	0	0	0	0	0	0	0	0	0	0	0	0	0	0	0	0	0	0	0	0	0	0	0	0	0	0	0	0	0
0	0	0	0	0	0	0	0	0	0	0	0	0	0	0	0	0	0	0	0	0	0	0	0	0	0	0	0	0	0	0
0	0	0	0	0	0	0	0	0	0	0	0	0	0	0	0	0	0	0	0	0	0	0	0	0	0	0	0	0	0	0
0	0	0	0	0	0	0	0	0	0	0	0	0	0	0	0	0	0	0	0	0	0	0	0	0	0	0	0	0	0	0
0	0	0	0	0	0	0	0	0	0	0	0	0	0	0	0	0	0	0	0	0	0	0	0	0	0	0	0	0	0	0
0	0	0	0	0	0	0	0	0	0	0	0	0	0	0	0	0	0	0	0	0	0	0	0	0	0	0	0	0	0	0
0	0	0	0	0	0	0	0	0	0	0	0	0	0	0	0	0	0	0	0	0	0	0	0	0	0	0	0	0	0	0
0	0	0	0	0	0	0	0	0	0	0	0	0	0	0	0	0	0	0	0	0	0	0	0	0	0	0	0	0	0	0
0	0	0	0	0	0	0	0	0	0	0	0	0	0	0	0	0	0	0	0	0	0	0	0	0	0	0	0	0	0	0
0	0	0	0	0	0	0	0	0	0	0	0	0	0	0	0	0	0	0	0	0	0	0	0	0	0	0	0	0	0	0
0	0	0	0	0	0	0	0	0	0	0	0	0	0	0	0	0	0	0	0	0	0	0	0	0	0	0	0	0	0	0
0	0	0	0	0	0	0	0	0	0	0	0	0	0	0	0	0	0	0	0	0	0	0	0	0	0	0	0	0	0	0
0	0	0	0	0	0	0	0	0	0	0	0	0	0	0	0	0	0	0	0	0	0	0	0	0	0	0	0	0	0	0
0	0	0	0	0	0	0	0	0	0	0	0	0	0	0	0	0	0	0	0	0	0	0	0	0	0	0	0	0	0	0
0	0	0	0	0	0	0	0	0	0	0	0	0	0	0	0	0	0	0	0	0	0	0	0	0	0	0	0	0	0	0
0	0	0	0	0	0	0	0	0	0	0	0	0	0	0	0	0	0	0	0	0	0	0	0	0	0	0	0	0	0	0
0	0	0	0	0	0	0	0	0	0	0	0	0	0	0	0	0	0	0	0	0	0	0	0	0	0	0	0	0	0	0
0	0	0	0	0	0	0	0	0	0	0	0	0	0	0	0	0	0	0	0	0	0	0	0	0	0	0	0	0	0	0
0	0	0	0	0	0	0	0	0	0	0	0	0	0	0	0	0	0	0	0	0	0	0	0	0	0	0	0	0	0	0
0	0	0	0	0	0	0	0	0	0	0	0	0	0	0	0	0	0	0	0	0	0	0	0	0	0	0	0	0	0	0
0	0	0	0	0	0	0	0	0	0	0	0	0	0	0	0	0	0	0	0	0	0	0	0	0	0	0	0	0	0	0
0	0	0	0	0	0	0	0	0	0	0	0	0	0	0	0	0	0	0	0	0	0	0	0	0	0	0	0	0	0	0
0	0	0	0	0	0	0	0	0	0	0	0	0	0	0	0	0	0	0	0	0	0	0	0	0	0	0	0	0	0	0
0	0	0	0	0	0	0	0	0	0	0	0	0	0	0	0	0	0	0	0	0	0	0	0	0	0	0	0	0	0	0
0	0	0	0	0	0	0	0	0	0	0	0	0	0	0	0	0	0	0	0	0	0	0	0	0	0	0	0	0	0	0
0	0	0	0	0	0	0	0	0	0	0	0	0	0	0	0	0	0	0	0	0	0	0	0	0	0	0	0	0	0	0
0	0	0	0	0	0	0	0	0	0	0	0	0	0	0	0	0	0	0	0	0	0	0	0	0	0	0	0	0	0	0
0	0	0	0	0	0	0	0	0	0	0	0	0	0	0	0	0	0	0	0	0	0	0	0	0	0	0	0	0	0	0
0	0	0	0	0	0	0	0	0	0	0	0	0	0	0	0	0	0	0	0	0	0	0	0	0	0	0	0	0	0	0
0	0	0	0	0	0	0	0	0	0	0	0	0	0	0	0	0	0	0	0	0	0	0	0	0	0	0	0	0	0	0
0	0	0	0	0	0	0	0	0	0	0	0	0	0	0	0	0	0	0	0	0	0	0	0	0	0	0	0	0	0	0
0	0	0	0	0	0	0	0	0	0	0	0	0	0	0	0	0	0	0	0	0	0	0	0	0	0	0	0	0	0	0
0	0	0	0	0	0	0	0	0	0	0	0	0	0	0	0	0	0	0	0	0	0	0	0	0	0	0	0	0	0	0
0	0	0	0	0	0	0	0	0	0	0	0	0	0	0	0	0	0	0	0	0	0	0	0	0	0	0	0	0	0	0
0	0	0	0	0	0	0	0	0	0	0	0	0	0	0	0	0	0	0	0	0	0	0	0	0	0	0	0	0	0	0
0	0	0	0	0	0	0	0	0	0	0	0	0	0	0	0	0	0	0	0	0	0	0	0	0	0	0	0	0	0	0
0	0	0	0	0	0	0	0	0	0	0	0	0	0	0	0	0	0	0	0	0	0	0	0	0	0	0	0	0	0	0
0	0	0	0	0	0	0	0	0	0	0	0	0	0	0	0	0	0	0	0	0	0	0	0	0	0	0	0	0	0	0
0	0	0	0	0	0	0	0	0	0	0	0	0	0	0	0	0	0	0	0	0	0	0	0	0	0	0	0	0	0	0
0	0	0	0	0	0	0	0	0	0	0	0	0	0	0	0	0	0	0	0	0	0	0	0	0	0	0	0	0	0	0
0	0	0	0	0	0	0	0	0	0	0	0	0	0	0	0	0	0	0	0	0	0	0	0	0	0	0	0	0	0	0
0	0	0	0	0	0	0	0	0	0	0	0	0	0	0	0	0	0	0	0	0	0	0	0	0	0	0	0	0	0	0
0	0	0	0	0	0	0	0	0	0	0	0	0	0	0	0	0	0	0	0	0	0	0	0	0	0	0	0	0	0	0
0	0	0	0	0	0	0	0	0	0	0	0	0	0	0	0	0	0	0	0	0	0	0	0	0	0	0	0	0	0	0
0	0	0	0	0	0	0	0	0	0	0	0	0	0	0	0	0	0	0	0	0	0	0	0	0	0	0	0	0	0	0
0	0	0	0	0	0	0	0	0	0	0	0	0	0	0	0	0	0	0	0	0	0	0	0	0	0	0	0	0	0	0
0	0	0	0	0	0	0	0	0	0	0	0	0	0	0	0	0	0	0	0	0	0	0	0	0	0	0	0	0	0	0
0	0	0	0	0	0	0	0	0	0	0	0	0	0	0	0	0	0	0	0	0	0	0	0	0	0	0	0	0	0	0
0	0	0	0	0	0	0	0	0	0	0	0	0	0	0	0	0	0	0	0	0	0	0	0	0	0	0	0	0	0	0
0	0	0	0	0	0	0	0	0	0	0	0	0	0	0	0	0	0	0	0	0	0	0	0	0	0	0	0	0	0	0
0	0	0	0	0	0	0	0	0	0	0	0	0	0	0	0	0	0	0	0	0	0	0	0	0	0	0	0	0	0	0
0	0	0	0	0	0	0	0	0	0	0	0	0	0	0	0	0	0	0	0	0	0	0	0	0	0	0	0	0	0	0
0	0	0	0	0	0	0	0	0	0	0	0	0	0	0	0	0	0	0	0	0	0	0	0	0	0	0	0	0	0	0
0	0	0	0	0	0	0	0	0	0	0	0	0	0	0	0	0	0	0	0	0	0	0	0	0	0	0	0	0	0	0
0	0	0	0	0	0	0	0	0	0	0	0	0	0	0	0	0	0	0	0	0	0	0	0	0	0	0	0	0	0	0
0	0	0	0	0	0	0	0	0	0	0	0	0	0	0	0	0	0	0	0	0	0	0	0	0	0	0	0	0	0	0
0	0	0	0	0	0	0	0	0	0	0	0	0	0	0	0	0	0	0	0	0	0	0	0	0	0	0	0	0	0	0
0	0	0	0	0	0	0	0	0	0	0	0	0	0	0	0	0	0	0	0	0	0	0	0	0	0	0	0	0	0	0
0	0	0	0	0	0	0	0	0	0	0	0	0	0	0	0	0	0	0	0	0	0	0	0	0	0	0	0	0	0	0
0	0	0	0	0	0	0	0	0	0	0	0	0	0	0	0	0	0	0	0	0	0	0	0	0	0	0	0	0	0	0
0	0	0	0	0	0	0	0	0	0	0	0	0	0	0	0	0	0	0	0	0	0	0	0	0	0	0	0	0	0	0
0	0	0	0	0	0	0	0	0	0	0	0	0	0	0	0	0	0	0	0	0	0	0	0	0	0	0	0	0	0	0
0	0	0	0	0	0	0	0	0	0	0	0	0	0	0	0	0	0	0	0	0	0	0	0	0	0	0	0	0	0	0
0	0	0	0	0	0	0	0	0	0	0	0	0	0	0	0	0	0	0	0	0	0	0	0	0	0	0	0	0	0	0
0	0	0	0	0	0	0	0	0	0	0	0	0	0	0	0	0	0	0	0	0	0	0	0	0	0	0	0	0	0	0
0	0	0	0	0	0	0	0	0	0	0	0	0	0	0	0	0	0	0	0	0	0	0	0	0	0	0	0	0	0	0
0	0	0	0	0	0	0	0	0	0	0	0	0	0	0	0	0	0	0	0	0	0	0	0	0	0	0	0	0	0	0
0	0	0	0	0	0	0	0	0	0	0	0	0	0	0	0	0	0	0	0	0	0	0	0	0	0	0	0	0	0	0
0	0	0	0	0	0	0	0	0	0	0	0	0	0	0	0	0	0	0	0	0	0	0	0	0	0	0	0	0	0	0
0	0	0	0	0	0	0	0	0	0	0	0	0	0	0	0	0	0	0	0	0	0	0	0	0	0	0	0	0	0	0
0	0	0	0	0	0	0	0	0	0	0	0	0	0	0	0	0	0	0	0	0	0	0	0	0	0	0	0	0	0	0
0	0	0	0	0	0	0	0	0	0	0	0	0	0	0	0	0	0	0	0	0	0	0	0	0	0	0	0	0	0	0
0	0	0	0	0	0	0	0	0	0	0	0	0	0	0	0	0	0	0	0	0	0	0	0	0	0	0	0	0	0	0
0	0	0	0	0	0	0	0	0	0	0	0	0	0	0	0	0	0	0	0	0	0	0	0	0	0	0	0	0	0	0
0	0	0	0	0	0	0	0	0	0	0	0	0	0	0	0	0	0	0	0	0	0	0	0	0	0	0	0	0	0	0
0	0	0	0	0	0	0	0	0	0	0	0	0	0	0	0	0	0	0	0	0	0	0	0	0	0	0	0	0	0	0
0	0	0	0	0	0	0	0	0	0	0	0	0	0	0	0	0	0	0	0	0	0	0	0	0	0	0	0	0	0	0
0	0	0	0	0	0	0	0	0	0	0	0	0	0	0	0	0	0	0	0	0	0	0	0	0	0	0	0	0	0	0
0	0	0	0	0	0	0	0	0	0	0	0	0	0	0	0	0	0	0	0	0	0	0	0	0	0	0	0	0	0	0
0	0	0	0	0	0	0	0	0	0	0	0	0	0	0	0	0	0	0	0	0	0	0	0	0	0	0	0	0	0	0
0	0	0	0	0	0	0	0	0	0	0	0	0	0	0	0	0	0	0	0	0	0	0	0	0	0	0	0	0	0	0
0	0	0	0	0	0	0	0	0	0	0	0	0	0	0	0	0	0	0	0	0	0	0	0	0	0	0	0	0	0	0
0	0	0	0	0	0	0	0	0	0	0	0	0	0	0	0	0	0	0	0	0	0	0	0	0	0	0	0	0	0	0
0	0	0	0	0	0	0	0	0	0	0	0	0	0	0	0	0	0	0	0	0	0	0	0	0	0	0	0	0	0	0
0	0	0	0	0	0	0	0	0	0	0	0	0	0	0	0	0	0	0	0	0	0	0	0	0	0	0	0	0	0	0
0	0	0	0	0	0	0	0	0	0	0	0	0	0	0	0	0	0	0	0	0	0	0	0	0	0	0	0	0	0	0
0	0	0	0	0	0	0	0	0	0	0	0	0	0	0	0	0	0	0	0	0	0	0	0	0	0	0	0	0	0	0
0	0	0	0	0	0	0	0	0	0	0	0	0	0	0	0	0	0	0	0	0	0	0	0	0	0	0	0	0	0	0
0	0	0	0	0	0	0	0	0	0	0	0	0	0	0	0	0	0	0	0	0	0	0	0	0	0	0	0	0	0	0
0	0	0	0	0	0	0	0	0	0	0	0	0	0	0	0	0	0	0	0	0	0	0	0	0	0	0	0	0	0	0
0	0	0	0	0	0	0	0	0	0	0	0	0	0	0	0	0	0	0	0	0	0	0	0	0	0	0	0	0	0	0
0	0	0	0	0	0	0	0	0	0	0	0	0	0	0	0	0	0	0	0	0	0	0	0	0	0	0	0	0	0	0
0	0	0	0	0	0	0	0	0	0	0	0	0	0	0	0	0	0	0	0	0	0	0	0	0	0	0	0	0	0	0
0	0	0	0	0	0	0	0	0	0	0	0	0	0	0	0	0	0	0	0	0	0	0	0	0	0	0	0	0	0	0
0	0	0	0	0	0	0	0	0	0	0	0	0	0	0	0	0	0	0	0	0	0	0	0	0	0	0	0	0	0	0
0	0	0	0	0	0	0	0	0	0	0	0	0	0	0	0	0	0	0	0	0	0	0	0	0	0	0	0	0	0	0
0	0	0	0	0	0	0	0	0	0	0	0	0	0	0	0	0	0	0	0	0	0	0	0	0	0	0	0	0	0	0
0	0	0	0	0	0	0	0	0	0	0	0	0	0	0	0	0	0	0	0	0	0	0	0	0	0	0	0	0	0	0
0	0	0	0	0	0	0	0	0	0	0	0	0	0	0	0	0	0	0	0	0	0	0	0	0	0	0	0	0	0	0
0	0	0	0	0	0	0	0	0	0	0	0	0	0	0	0	0	0	0	0	0	0	0	0	0	0	0	0	0	0	0
0	0	0	0	0	0	0	0	0	0	0	0	0	0	0	0	0	0	0	0	0	0	0	0	0	0	0	0	0	0	0
0	0	0	0	0	0	0	0	0	0	0	0	0	0	0	0	0	0	0	0	0	0	0	0	0	0	0	0	0	0	0
0	0	0	0	0	0	0	0	0	0	0	0	0	0	0	0	0	0	0	0	0	0	0	0	0	0	0	0	0	0	0
0	0	0	0	0	0	0	0	0	0	0	0	0	0	0	0	0	0	0	0	0	0	0	0	0	0	0	0	0	0	0
0	0	0	0	0	0	0	0	0	0	0	0	0	0	0	0	0	0	0	0	0	0	0	0	0	0	0	0	0	0	0
0	0	0	0	0	0	0	0	0	0	0	0	0	0	0	0	0	0	0	0	0	0	0	0	0	0	0	0	0	0	0
0	0	0	0	0	0	0	0	0	0	0	0	0	0	0	0	0	0	0	0	0	0	0	0	0	0	0	0	0	0	0
0	0	0	0	0	0	0	0	0	0	0	0	0	0	0	0	0	0	0	0	0	0	0	0	0	0	0	0	0	0	0
0	0	0	0	0	0	0	0	0	0	0	0	0	0	0	0	0	0	0	0	0	0	0	0	0	0	0	0	0	0	0
0	0	0	0	0	0	0	0	0	0	0	0	0	0	0	0	0	0	0	0	0	0	0	0	0	0	0	0	0	0	0
0	0	0	0	0	0	0	0	0	0	0	0	0	0	0	0	0	0	0	0	0	0	0	0	0	0	0	0	0	0	0
0	0	0	0	0	0	0	0	0	0	0	0	0	0	0	0	0	0	0	0	0	0	0	0	0	0	0	0	0	0	0
0	0	0	0	0	0	0	0	0	0	0	0	0	0	0	0	0	0	0	0	0	0	0	0	0	0	0	0	0	0	0
0	0	0	0	0	0	0	0	0	0	0	0	0	0	0	0	0	0	0	0	0	0	0	0	0	0	0	0	0	0	0
0	0	0	0	0	0	0	0	0	0	0	0	0	0	0	0	0	0	0	0	0	0	0	0	0	0	0	0	0	0	0
0	0	0	0	0	0	0	0	0	0	0	0	0	0	0	0	0	0	0	0	0	0	0	0	0	0	0	0	0	0	0
0	0	0	0	0	0	0	0	0	0	0	0	0	0	0	0	0	0	0	0	0	0	0	0	0	0	0	0	0	0	0
0	0	0	0	0	0	0	0	0	0	0	0	0	0	0	0	0	0	0	0	0	0	0	0	0	0	0	0	0	0	0
0	0	0	0	0	0	0	0	0	0	0	0	0	0	0	0	0	0	0	0	0	0	0	0	0	0	0	0	0	0	0
0	0	0	0	0	0	0	0	0	0	0	0	0	0	0	0	0	0	0	0	0	0	0	0	0	0	0	0	0	0	0
0	0	0	0	0	0	0	0	0	0	0	0	0	0	0	0	0	0	0	0	0	0	0	0	0	0	0	0	0	0	0
0	0	0	0	0	0	0	0	0	0	0	0	0	0	0	0	0	0	0	0	0	0	0	0	0	0	0	0	0	0	0
0	0	0	0	0	0	0	0	0	0	0	0	0	0	0	0	0	0	0	0	0	0	0	0	0	0	0	0	0	0	0
0	0	0	0	0	0	0	0	0	0	0	0	0	0	0	0	0	0	0	0	0	0	0	0	0	0	0	0	0	0	0
0	0	0	0	0	0	0	0	0	0	0	0	0	0	0	0	0	0	0	0	0	0	0	0	0	0	0	0	0	0	0
0	0	0	0	0	0	0	0	0	0	0	0	0	0	0	0	0	0	0	0	0	0	0	0	0	0	0	0	0	0	0
0	0	0	0	0	0	0	0	0	0	0	0	0	0	0	0	0	0	0	0	0	0	0	0	0	0	0	0	0	0	0
0	0	0	0	0	0	0	0	0	0	0	0	0	0	0	0	0	0	0	0	0	0	0	0	0	0	0	0	0	0	0
0	0	0	0	0	0	0	0	0	0	0	0	0	0	0	0	0	0	0	0	0	0	0	0	0	0	0	0	0	0	0
0	0	0	0	0	0	0	0	0	0	0	0	0	0	0	0	0	0	0	0	0	0	0	0	0	0	0	0	0	0	0
0	0	0	0	0	0	0	0	0	0	0	0	0	0	0	0	0	0	0	0	0	0	0	0	0	0	0	0	0	0	0
0	0	0	0	0	0	0	0	0	0	0	0	0	0	0	0	0	0	0	0	0	0	0	0	0	0	0	0	0	0	0
0	0	0	0	0	0	0	0	0	0	0	0	0	0	0	0	0	0	0	0	0	0	0	0	0	0	0	0	0	0	0
0	0	0	0	0	0	0	0	0	0	0	0	0	0	0	0	0	0	0	0	0	0	0	0	0	0	0	0	0	0	0
0	0	0	0	0	0	0	0	0	0	0	0	0	0	0	0	0	0	0	0	0	0	0	0	0	0	0	0	0	0	0
0	0	0	0	0	0	0	0	0	0	0	0	0	0	0	0	0	0	0	0	0	0	0	0	0	0	0	0	0	0	0
0	0	0	0	0	0	0	0	0	0	0	0	0	0	0	0	0	0	0	0	0	0	0	0	0	0	0	0	0	0	0
0	0	0	0	0	0	0	0	0	0	0	0	0	0	0	0	0	0	0	0	0	0	0	0	0	0	0	0	0	0	0
0	0	0	0	0	0	0	0	0	0	0	0	0	0	0	0	0	0	0	0	0	0	0	0	0	0	0	0	0	0	0
0	0	0	0	0	0	0	0	0	0	0	0	0	0	0	0	0	0	0	0	0	0	0	0	0	0	0	0	0	0	0
0	0	0	0	0	0	0	0	0	0	0	0	0	0	0	0	0	0	0	0	0	0	0	0	0	0	0	0	0	0	0
0	0	0	0	0	0	0	0	0	0	0	0	0	0	0	0	0	0	0	0	0	0	0	0	0	0	0	0	0	0	0
0	0	0	0	0	0	0	0	0	0	0	0	0	0	0	0	0	0	0	0	0	0	0	0	0	0	0	0	0	0	0
0	0	0	0	0	0	0	0	0	0	0	0	0	0	0	0	0	0	0	0	0	0	0	0	0	0	0	0	0	0	0
0	0	0	0	0	0	0	0	0	0	0	0	0	0	0	0	0	0	0	0	0	0	0	0	0	0	0	0	0	0	0
0	0	0	0	0	0	0	0	0	0	0	0	0	0	0	0	0	0	0	0	0	0	0	0	0	0	0	0	0	0	0
0	0	0	0	0	0	0	0	0	0	0	0	0	0	0	0	0	0	0	0	0	0	0	0	0	0	0	0	0	0	0
0	0	0	0	0	0	0	0	0	0	0	0	0	0	0	0	0	0	0	0	0	0	0	0	0	0	0	0	0	0	0
0	0	0	0	0	0	0	0	0	0	0	0	0	0	0	0	0	0	0	0	0	0	0	0	0	0	0	0	0	0	0
0	0	0	0	0	0	0	0	0	0	0	0	0	0	0	0	0	0	0	0	0	0	0	0	0	0	0	0	0	0	0
0	0	0	0	0	0	0	0	0	0	0	0	0	0	0	0	0	0	0	0	0	0	0	0	0	0	0	0	0	0	0
0	0	0	0	0	0	0	0	0	0	0	0	0	0	0	0	0	0	0	0	0	0	0	0	0	0	0	0	0	0	0
0	0	0	0	0	0	0	0	0	0	0	0	0	0	0	0	0	0	0	0	0	0	0	0	0	0	0	0	0	0	0
0	0	0	0	0	0	0	0	0	0	0	0	0	0	0	0	0	0	0	0	0	0	0	0	0	0	0	0	0	0	0
0	0	0	0	0	0	0	0	0	0	0	0	0	0	0	0	0	0	0	0	0	0	0	0	0	0	0	0	0	0	0
0	0	0	0	0	0	0	0	0	0	0	0	0	0	0	0	0	0	0	0	0	0	0	0	0	0	0	0	0	0	0
0	0	0	0	0	0	0	0	0	0	0	0	0	0	0	0	0	0	0	0	0	0	0	0	0	0	0	0	0	0	0
0	0	0	0	0	0	0	0	0	0	0	0	0	0	0	0	0	0	0	0	0	0	0	0	0	0	0	0	0	0	0
0	0	0	0	0	0	0	0	0	0	0	0	0	0	0	0	0	0	0	0	0	0	0	0	0	0	0	0	0	0	0
0	0	0	0	0	0	0	0	0	0	0	0	0	0	0	0	0	0	0	0	0	0	0	0	0	0	0	0	0	0	0
0	0	0	0	0	0	0	0	0	0	0	0	0	0	0	0	0	0	0	0	0	0	0	0	0	0	0	0	0	0	0
0	0	0	0	0	0	0	0	0	0	0	0	0	0	0	0	0	0	0	0	0	0	0	0	0	0	0	0	0	0	0
0	0	0	0	0	0	0	0	0	0	0	0	0	0	0	0	0	0	0	0	0	0	0	0	0	0	0	0	0	0	0
0	0	0	0	0	0	0	0	0	0	0	0	0	0	0	0	0	0	0	0	0	0	0	0	0	0	0	0	0	0	0
0	0	0	0	0	0	0	0	0	0	0	0	0	0	0	0	0	0	0	0	0	0	0	0	0	0	0	0	0	0	0
0	0	0	0	0	0	0	0	0	0	0	0	0	0	0	0	0	0	0	0	0	0	0	0	0	0	0	0	0	0	0
0	0	0	0	0	0	0	0	0	0	0	0	0	0	0	0	0	0	0	0	0	0	0	0	0	0	0	0	0	0	0
0	0	0	0	0	0	0	0	0	0	0	0	0	0	0	0	0	0	0	0	0	0	0	0	0	0	0	0	0	0	0
0	0	0	0	0	0	0	0	0	0	0	0	0	0	0	0	0	0	0	0	0	0	0	0	0	0	0	0	0	0	0
0	0	0	0	0	0	0	0	0	0	0	0	0	0	0	0	0	0	0	0	0	0	0	0	0	0	0	0	0	0	0
0	0	0	0	0	0	0	0	0	0	0	0	0	0	0	0	0	0	0	0	0	0	0	0	0	0	0	0	0	0	0
0	0	0	0	0	0	0	0	0	0	0	0	0	0	0	0	0	0	0	0	0	0	0	0	0	0	0	0	0	0	0
0	0	0	0	0	0	0	0	0	0	0	0	0	0	0	0	0	0	0	0	0	0	0	0	0	0	0	0	0	0	0
0	0	0	0	0	0	0	0	0	0	0	0	0	0	0	0	0	0	0	0	0	0	0	0	0	0	0	0	0	0	0
0	0	0	0	0	0	0	0	0	0	0	0	0	0	0	0	0	0	0	0	0	0	0	0	0	0	0	0	0	0	0
0	0	0	0	0	0	0	0	0	0	0	0	0	0	0	0	0	0	0	0	0	0	0	0	0	0	0	0	0	0	0
0	0	0	0	0	0	0	0	0	0	0	0	0	0	0	0	0	0	0	0	0	0	0	0	0	0	0	0	0	0	0
0	0	0	0	0	0	0	0	0	0	0	0	0	0	0	0	0	0	0	0	0	0	0	0	0	0	0	0	0	0	0
0	0	0	0	0	0	0	0	0	0	0	0	0	0	0	0	0	0	0	0	0	0	0	0	0	0	0	0	0	0	0
0	0	0	0	0	0	0	0	0	0	0	0	0	0	0	0	0	0	0	0	0	0	0	0	0	0	0	0	0	0	0
0	0	0	0	0	0	0	0	0	0	0	0	0	0	0	0	0	0	0	0	0	0	0	0	0	0	0	0	0	0	0
0	0	0	0	0	0	0	0	0	0	0	0	0	0	0	0	0	0	0	0	0	0	0	0	0	0	0	0	0	0	0
0	0	0	0	0	0	0	0	0	0	0	0	0	0	0	0	0	0	0	0	0	0	0	0	0	0	0	0	0	0	0
0	0	0	0	0	0	0	0	0	0	0	0	0	0	0	0	0	0	0	0	0	0	0	0	0	0	0	0	0	0	0
0	0	0	0	0	0	0	0	0	0	0	0	0	0	0	0	0	0	0	0	0	0	0	0	0	0	0	0	0	0	0
0	0	0	0	0	0	0	0	0	0	0	0	0	0	0	0	0	0	0	0	0	0	0	0	0	0	0	0	0	0	0
0	0	0	0	0	0	0	0	0	0	0	0	0	0	0	0	0	0	0	0	0	0	0	0	0	0	0	0	0	0	0
0	0	0	0	0	0	0	0	0	0	0	0	0	0	0	0	0	0	0	0	0	0	0	0	0	0	0	0	0	0	0
0	0	0	0	0	0	0	0	0	0	0	0	0	0	0	0	0	0	0	0	0	0	0	0	0	0	0	0	0	0	0
0	0	0	0	0	0	0	0	0	0	0	0	0	0	0	0	0	0	0	0	0	0	0	0	0	0	0	0	0	0	0
0	0	0	0	0	0	0	0	0	0	0	0	0	0	0	0	0	0	0	0	0	0	0	0	0	0	0	0	0	0	0
0	0	0	0	0	0	0	0	0	0	0	0	0	0	0	0	0	0	0	0	0	0	0	0	0	0	0	0	0	0	0
0	0	0	0	0	0	0	0	0	0	0	0	0	0	0	0	0	0	0	0	0	0	0	0	0	0	0	0	0	0	0
0	0	0	0	0	0	0	0	0	0	0	0	0	0	0	0	0	0	0	0	0	0	0	0	0	0	0	0	0	0	0
0	0	0	0	0	0	0	0	0	0	0	0	0	0	0	0	0	0	0	0	0	0	0	0	0	0	0	0	0	0	0
0	0	0	0	0	0	0	0	0	0	0	0	0	0	0	0	0	0	0	0	0	0	0	0	0	0	0	0	0	0	0
0	0	0	0	0	0	0	0	0	0	0	0	0	0	0	0	0	0	0	0	0	0	0	0	0	0	0	0	0	0	0
0	0	0	0	0	0	0	0	0	0	0	0	0	0	0	0	0	0	0	0	0	0	0	0	0	0	0	0	0	0	0
0	0	0	0	0	0	0	0	0	0	0	0	0	0	0	0	0	0	0	0	0	0	0	0	0	0	0	0	0	0	0
0	0	0	0	0	0	0	0	0	0	0	0	0	0	0	0	0	0	0	0	0	0	0	0	0	0	0	0	0	0	0
0	0	0	0	0	0	0	0	0	0	0	0	0	0	0	0	0	0	0	0	0	0	0	0	0	0	0	0	0	0	0
0	0	0	0	0	0	0	0	0	0	0	0	0	0	0	0	0	0	0	0	0	0	0	0	0	0	0	0	0	0	0
0	0	0	0	0	0	0	0	0	0	0	0	0	0	0	0	0	0	0	0	0	0	0	0	0	0	0	0	0	0	0
0	0	0	0	0	0	0	0	0	0	0	0	0	0	0	0	0	0	0	0	0	0	0	0	0	0	0	0	0	0	0
0	0	0	0	0	0	0	0	0	0	0	0	0	0	0	0	0	0	0	0	0	0	0	0	0	0	0	0	0	0	0
0	0	0	0	0	0	0	0	0	0	0	0	0	0	0	0	0	0	0	0	0	0	0	0	0	0	0	0	0	0	0
0	0	0	0	0	0	0	0	0	0	0	0	0	0	0	0	0	0	0	0	0	0	0	0	0	0	0	0	0	0	0
0	0	0	0	0	0	0	0	0	0	0	0	0	0	0	0	0	0	0	0	0	0	0	0	0	0	0	0	0	0	0
0	0	0	0	0	0	0	0	0	0	0	0	0	0	0	0	0	0	0	0	0	0	0	0	0	0	0	0	0	0	0
0	0	0	0	0	0	0	0	0	0	0	0	0	0	0	0	0	0	0	0	0	0	0	0	0	0	0	0	0	0	0
0	0	0	0	0	0	0	0	0	0	0	0	0	0	0	0	0	0	0	0	0	0	0	0	0	0	0	0	0	0	0
0	0	0	0	0	0	0	0	0	0	0	0	0	0	0	0	0	0	0	0	0	0	0	0	0	0	0	0	0	0	0
0	0	0	0	0	0	0	0	0	0	0	0	0	0	0	0	0	0	0	0	0	0	0	0	0	0	0	0	0	0	0
0	0	0	0	0	0	0	0	0	0	0	0	0	0	0	0	0	0	0	0	0	0	0	0	0	0	0	0	0	0	0
0	0	0	0	0	0	0	0	0	0	0	0	0	0	0	0	0	0	0	0	0	0	0	0	0	0	0	0	0	0	0
0	0	0	0	0	0	0	0	0	0	0	0	0	0	0	0	0	0	0	0	0	0	0	0	0	0	0	0	0	0	0
0	0	0	0	0	0	0	0	0	0	0	0	0	0	0	0	0	0	0	0	0	0	0	0	0	0	0	0	0	0	0
0	0	0	0	0	0	0	0	0	0	0	0	0	0	0	0	0	0	0	0	0	0	0	0	0	0	0	0	0	0	0
0	0	0	0	0	0	0	0	0	0	0	0	0	0	0	0	0	0	0	0	0	0	0	0	0	0	0	0	0	0	0
0	0	0	0	0	0	0	0	0	0	0	0	0	0	0	0	0	0	0	0	0	0	0	0	0	0	0	0	0	0	0
0	0	0	0	0	0	0	0	0	0	0	0	0	0	0	0	0	0	0	0	0	0	0	0	0	0	0	0	0	0	0
0	0	0	0	0	0	0	0	0	0	0	0	0	0	0	0	0	0	0	0	0	0	0	0	0	0	0	0	0	0	0
0	0	0	0	0	0	0	0	0	0	0	0	0	0	0	0	0	0	0	0	0	0	0	0	0	0	0	0	0	0	0
0	0	0	0	0	0	0	0	0	0	0	0	0	0	0	0	0	0	0	0	0	0	0	0	0	0	0	0	0	0	0
0	0	0	0	0	0	0	0	0	0	0	0	0	0	0	0	0	0	0	0	0	0	0	0	0	0	0	0	0	0	0
0	0	0	0	0	0	0	0	0	0	0	0	0	0	0	0	0	0	0	0	0	0	0	0	0	0	0	0	0	0	0
0	0	0	0	0	0	0	0	0	0	0	0	0	0	0	0	0	0	0	0	0	0	0	0	0	0	0	0	0	0	0
0	0	0	0	0	0	0	0	0	0	0	0	0	0	0	0	0	0	0	0	0	0	0	0	0	0	0	0	0	0	0
0	0	0	0	0	0	0	0	0	0	0	0	0	0	0	0	0	0	0	0	0	0	0	0	0	0	0	0	0	0	0
0	0	0	0	0	0	0	0	0	0	0	0	0	0	0	0	0	0	0	0	0	0	0	0	0	0	0	0	0	0	0
0	0	0	0	0	0	0	0	0	0	0	0	0	0	0	0	0	0	0	0	0	0	0	0	0	0	0	0	0	0	0
0	0	0	0	0	0	0	0	0	0	0	0	0	0	0	0	0	0	0	0	0	0	0	0	0	0	0	0	0	0	0
0	0	0	0	0	0	0	0	0	0	0	0	0	0	0	0	0	0	0	0	0	0	0	0	0	0	0	0	0	0	0
0	0	0	0	0	0	0	0	0	0	0	0	0	0	0	0	0	0	0	0	0	0	0	0	0	0	0	0	0	0	0
0	0	0	0	0	0	0	0	0	0	0	0	0	0	0	0	0	0	0	0	0	0	0	0	0	0	0	0	0	0	0
0	0	0	0	0	0	0	0	0	0	0	0	0	0	0	0	0	0	0	0	0	0	0	0	0	0	0	0	0	0	0
0	0	0	0	0	0	0	0	0	0	0	0	0	0	0	0	0	0	0	0	0	0	0	0	0	0	0	0	0	0	0
0	0	0	0	0	0	0	0	0	0	0	0	0	0	0	0	0	0	0	0	0	0	0	0	0	0	0	0	0	0	0
0	0	0	0	0	0	0	0	0	0	0	0	0	0	0	0	0	0	0	0	0	0	0	0	0	0	0	0	0	0	0
0	0	0	0	0	0	0	0	0	0	0	0	0	0	0	0	0	0	0	0	0	0	0	0	0	0	0	0	0	0	0
0	0	0	0	0	0	0	0	0	0	0	0	0	0	0	0	0	0	0	0	0	0	0	0	0	0	0	0	0	0	0
0	0	0	0	0	0	0	0	0	0	0	0	0	0	0	0	0	0	0	0	0	0	0	0	0	0	0	0	0	0	0
0	0	0	0	0	0	0	0	0	0	0	0	0	0	0	0	0	0	0	0	0	0	0	0	0	0	0	0	0	0	0
0	0	0	0	0	0	0	0	0	0	0	0	0	0	0	0	0	0	0	0	0	0	0	0	0	0	0	0	0	0	0
0	0	0	0	0	0	0	0	0	0	0	0	0	0	0	0	0	0	0	0	0	0	0	0	0	0	0	0	0	0	0
0	0	0	0	0	0	0	0	0	0	0	0	0	0	0	0	0	0	0	0	0	0	0	0	0	0	0	0	0	0	0
0	0	0	0	0	0	0	0	0	0	0	0	0	0	0	0	0	0	0	0	0	0	0	0	0	0	0	0	0	0	0
0	0	0	0	0	0	0	0	0	0	0	0	0	0	0	0	0	0	0	0	0	0	0	0	0	0	0	0	0	0	0
0	0	0	0	0	0	0	0	0	0	0	0	0	0	0	0	0	0	0	0	0	0	0	0	0	0	0	0	0	0	0
0	0	0	0	0	0	0	0	0	0	0	0	0	0	0	0	0	0	0	0	0	0	0	0	0	0	0	0	0	0	0
0	0	0	0	0	0	0	0	0	0	0	0	0	0	0	0	0	0	0	0	0	0	0	0	0	0	0	0	0	0	0
0	0	0	0	0	0	0	0	0	0	0	0	0	0	0	0	0	0	0	0	0	0	0	0	0	0	0	0	0	0	0
0	0	0	0	0	0	0	0	0	0	0	0	0	0	0	0	0	0	0	0	0	0	0	0	0	0	0	0	0	0	0
0	0	0	0	0	0	0	0	0	0	0	0	0	0	0	0	0	0	0	0	0	0	0	0	0	0	0	0	0	0	0
0	0	0	0	0	0	0	0	0	0	0	0	0	0	0	0	0	0	0	0	0	0	0	0	0	0	0	0	0	0	0
0	0	0	0	0	0	0	0	0	0	0	0	0	0	0	0	0	0	0	0	0	0	0	0	0	0	0	0	0	0	0
0	0	0	0	0	0	0	0	0	0	0	0	0	0	0	0	0	0	0	0	0	0	0	0	0	0	0	0	0	0	0
0	0	0	0	0	0	0	0	0	0	0	0	0	0	0	0	0	0	0	0	0	0	0	0	0	0	0	0	0	0	0
0	0	0	0	0	0	0	0	0	0	0	0	0	0	0	0	0	0	0	0	0	0	0	0	0	0	0	0	0	0	0
0	0	0	0	0	0	0	0	0	0	0	0	0	0	0	0	0	0	0	0	0	0	0	0	0	0	0	0	0	0	0
0	0	0	0	0	0	0	0	0	0	0	0	0	0	0	0	0	0	0	0	0	0	0	0	0	0	0	0	0	0	0
0	0	0	0	0	0	0	0	0	0	0	0	0	0	0	0	0	0	0	0	0	0	0	0	0	0	0	0	0	0	0
0	0	0	0	0	0	0	0	0	0	0	0	0	0	0	0	0	0	0	0	0	0	0	0	0	0	0	0	0	0	0
0	0	0	0	0	0	0	0	0	0	0	0	0	0	0	0	0	0	0	0	0	0	0	0	0	0	0	0	0	0	0
0	0	0	0	0	0	0	0	0	0	0	0	0	0	0	0	0	0	0	0	0	0	0	0	0	0	0	0	0	0	0
0	0	0	0	0	0	0	0	0	0	0	0	0	0	0	0	0	0	0	0	0	0	0	0	0	0	0	0	0	0	0
0	0	0	0	0	0	0	0	0	0	0	0	0	0	0	0	0	0	0	0	0	0	0	0	0	0	0	0	0	0	0
0	0	0	0	0	0	0	0	0	0	0	0	0	0	0	0	0	0	0	0	0	0	0	0	0	0	0	0	0	0	0
0	0	0	0	0	0	0	0	0	0	0	0	0	0	0	0	0	0	0	0	0	0	0	0	0	0	0	0	0	0	0
0	0	0	0	0	0	0	0	0	0	0	0	0	0	0	0	0	0	0	0	0	0	0	0	0	0	0	0	0	0	0
0	0	0	0	0	0	0	0	0	0	0	0	0	0	0	0	0	0	0	0	0	0	0	0	0	0	0	0	0	0	0
0	0	0	0	0	0	0	0	0	0	0	0	0	0	0	0	0	0	0	0	0	0	0	0	0	0	0	0	0	0	0
0	0	0	0	0	0	0	0	0	0	0	0	0	0	0	0	0	0	0	0	0	0	0	0	0	0	0	0	0	0	0
0	0	0	0	0	0	0	0	0	0	0	0	0	0	0	0	0	0	0	0	0	0	0	0	0	0	0	0	0	0	0
0	0	0	0	0	0	0	0	0	0	0	0	0	0	0	0	0	0	0	0	0	0	0	0	0	0	0	0	0	0	0
0	0	0	0	0	0	0	0	0	0	0	0	0	0	0	0	0	0	0	0	0	0	0	0	0	0	0	0	0	0	0
0	0	0	0	0	0	0	0	0	0	0	0	0	0	0	0	0	0	0	0	0	0	0	0	0	0	0	0	0	0	0
0	0	0	0	0	0	0	0	0	0	0	0	0	0	0	0	0	0	0	0	0	0	0	0	0	0	0	0	0	0	0
0	0	0	0	0	0	0	0	0	0	0	0	0	0	0	0	0	0	0	0	0	0	0	0	0	0	0	0	0	0	0
0	0	0	0	0	0	0	0	0	0	0	0	0	0	0	0	0	0	0	0	0	0	0	0	0	0	0	0	0	0	0
0	0	0	0	0	0	0	0	0	0	0	0	0	0	0	0	0	0	0	0	0	0	0	0	0	0	0	0	0	0	0
0	0	0	0	0	0	0	0	0	0	0	0	0	0	0	0	0	0	0	0	0	0	0	0	0	0	0	0	0	0	0
0	0	0	0	0	0	0	0	0	0	0	0	0	0	0	0	0	0	0	0	0	0	0	0	0	0	0	0	0	0	0
0	0	0	0	0	0	0	0	0	0	0	0	0	0	0	0	0	0	0	0	0	0	0	0	0	0	0	0	0	0	0
0	0	0	0	0	0	0	0	0	0	0	0	0	0	0	0	0	0	0	0	0	0	0	0	0	0	0	0	0	0	0
0	0	0	0	0	0	0	0	0	0	0	0	0	0	0	0	0	0	0	0	0	0	0	0	0	0	0	0	0	0	0
0	0	0	0	0	0	0	0	0	0	0	0	0	0	0	0	0	0	0	0	0	0	0	0	0	0	0	0	0	0	0
0	0	0	0	0	0	0	0	0	0	0	0	0	0	0	0	0	0	0	0	0	0	0	0	0	0	0	0	0	0	0
0	0	0	0	0	0	0	0	0	0	0	0	0	0	0	0	0	0	0	0	0	0	0	0	0	0	0	0	0	0	0
0	0	0	0	0	0	0	0	0	0	0	0	0	0	0	0	0	0	0	0	0	0	0	0	0	0	0	0	0	0	0
0	0	0	0	0	0	0	0	0	0	0	0	0	0	0	0	0	0	0	0	0	0	0	0	0	0	0	0	0	0	0
0	0	0	0	0	0	0	0	0	0	0	0	0	0	0	0	0	0	0	0	0	0	0	0	0	0	0	0	0	0	0
0	0	0	0	0	0	0	0	0	0	0	0	0	0	0	0	0	0	0	0	0	0	0	0	0	0	0	0	0	0	0
0	0	0	0	0	0	0	0	0	0	0	0	0	0	0	0	0	0	0	0	0	0	0	0	0	0	0	0	0	0	0
0	0	0	0	0	0	0	0	0	0	0	0	0	0	0	0	0	0	0	0	0	0	0	0	0	0	0	0	0	0	0
0	0	0	0	0	0	0	0	0	0	0	0	0	0	0	0	0	0	0	0	0	0	0	0	0	0	0	0	0	0	0
0	0	0	0	0	0	0	0	0	0	0	0	0	0	0	0	0	0	0	0	0	0	0	0	0	0	0	0	0	0	0
0	0	0	0	0	0	0	0	0	0	0	0	0	0	0	0	0	0	0	0	0	0	0	0	0	0	0	0	0	0	0
0	0	0	0	0	0	0	0	0	0	0	0	0	0	0	0	0	0	0	0	0	0	0	0	0	0	0	0	0	0	0
0	0	0	0	0	0	0	0	0	0	0	0	0	0	0	0	0	0	0	0	0	0	0	0	0	0	0	0	0	0	0
0	0	0	0	0	0	0	0	0	0	0	0	0	0	0	0	0	0	0	0	0	0	0	0	0	0	0	0	0	0	0
0	0	0	0	0	0	0	0	0	0	0	0	0	0	0	0	0	0	0	0	0	0	0	0	0	0	0	0	0	0	0
0	0	0	0	0	0	0	0	0	0	0	0	0	0	0	0	0	0	0	0	0	0	0	0	0	0	0	0	0	0	0
0	0	0	0	0	0	0	0	0	0	0	0	0	0	0	0	0	0	0	0	0	0	0	0	0	0	0	0	0	0	0
0	0	0	0	0	0	0	0	0	0	0	0	0	0	0	0	0	0	0	0	0	0	0	0	0	0	0	0	0	0	0
0	0	0	0	0	0	0	0	0	0	0	0	0	0	0	0	0	0	0	0	0	0	0	0	0	0	0	0	0	0	0
0	0	0	0	0	0	0	0	0	0	0	0	0	0	0	0	0	0	0	0	0	0	0	0	0	0	0	0	0	0	0
0	0	0	0	0	0	0	0	0	0	0	0	0	0	0	0	0	0	0	0	0	0	0	0	0	0	0	0	0	0	0
0	0	0	0	0	0	0	0	0	0	0	0	0	0	0	0	0	0	0	0	0	0	0	0	0	0	0	0	0	0	0
0	0	0	0	0	0	0	0	0	0	0	0	0	0	0	0	0	0	0	0	0	0	0	0	0	0	0	0	0	0	0
0	0	0	0	0	0	0	0	0	0	0	0	0	0	0	0	0	0	0	0	0	0	0	0	0	0	0	0	0	0	0
0	0	0	0	0	0	0	0	0	0	0	0	0	0	0	0	0	0	0	0	0	0	0	0	0	0	0	0	0	0	0
0	0	0	0	0	0	0	0	0	0	0	0	0	0	0	0	0	0	0	0	0	0	0	0	0	0	0	0	0	0	0
0	0	0	0	0	0	0	0	0	0	0	0	0	0	0	0	0	0	0	0	0	0	0	0	0	0	0	0	0	0	0
0	0	0	0	0	0	0	0	0	0	0	0	0	0	0	0	0	0	0	0	0	0	0	0	0	0	0	0	0	0	0
0	0	0	0	0	0	0	0	0	0	0	0	0	0	0	0	0	0	0	0	0	0	0	0	0	0	0	0	0	0	0
0	0	0	0	0	0	0	0	0	0	0	0	0	0	0	0	0	0	0	0	0	0	0	0	0	0	0	0	0	0	0
0	0	0	0	0	0	0	0	0	0	0	0	0	0	0	0	0	0	0	0	0	0	0	0	0	0	0	0	0	0	0
0	0	0	0	0	0	0	0	0	0	0	0	0	0	0	0	0	0	0	0	0	0	0	0	0	0	0	0	0	0	0
0	0	0	0	0	0	0	0	0	0	0	0	0	0	0	0	0	0	0	0	0	0	0	0	0	0	0	0	0	0	0
0	0	0	0	0	0	0	0	0	0	0	0	0	0	0	0	0	0	0	0	0	0	0	0	0	0	0	0	0	0	0
0	0	0	0	0	0	0	0	0	0	0	0	0	0	0	0	0	0	0	0	0	0	0	0	0	0	0	0	0	0	0
0	0	0	0	0	0	0	0	0	0	0	0	0	0	0	0	0	0	0	0	0	0	0	0	0	0	0	0	0	0	0
0	0	0	0	0	0	0	0	0	0	0	0	0	0	0	0	0	0	0	0	0	0	0	0	0	0	0	0	0	0	0
0	0	0	0	0	0	0	0	0	0	0	0	0	0	0	0	0	0	0	0	0	0	0	0	0	0	0	0	0	0	0
0	0	0	0	0	0	0	0	0	0	0	0	0	0	0	0	0	0	0	0	0	0	0	0	0	0	0	0	0	0	0
0	0	0	0	0	0	0	0	0	0	0	0	0	0	0	0	0	0	0	0	0	0	0	0	0	0	0	0	0	0	0
0	0	0	0	0	0	0	0	0	0	0	0	0	0	0	0	0	0	0	0	0	0	0	0	0	0	0	0	0	0	0
0	0	0	0	0	0	0	0	0	0	0	0	0	0	0	0	0	0	0	0	0	0	0	0	0	0	0	0	0	0	0
0	0	0	0	0	0	0	0	0	0	0	0	0	0	0	0	0	0	0	0	0	0	0	0	0	0	0	0	0	0	0
0	0	0	0	0	0	0	0	0	0	0	0	0	0	0	0	0	0	0	0	0	0	0	0	0	0	0	0	0	0	0
0	0	0	0	0	0	0	0	0	0	0	0	0	0	0	0	0	0	0	0	0	0	0	0	0	0	0	0	0	0	0
0	0	0	0	0	0	0	0	0	0	0	0	0	0	0	0	0	0	0	0	0	0	0	0	0	0	0	0	0	0	0
0	0	0	0	0	0	0	0	0	0	0	0	0	0	0	0	0	0	0	0	0	0	0	0	0	0	0	0	0	0	0
0	0	0	0	0	0	0	0	0	0	0	0	0	0	0	0	0	0	0	0	0	0	0	0	0	0	0	0	0	0	0
0	0	0	0	0	0	0	0	0	0	0	0	0	0	0	0	0	0	0	0	0	0	0	0	0	0	0	0	0	0	0
0	0	0	0	0	0	0	0	0	0	0	0	0	0	0	0	0	0	0	0	0	0	0	0	0	0	0	0	0	0	0
0	0	0	0	0	0	0	0	0	0	0	0	0	0	0	0	0	0	0	0	0	0	0	0	0	0	0	0	0	0	0
0	0	0	0	0	0	0	0	0	0	0	0	0	0	0	0	0	0	0	0	0	0	0	0	0	0	0	0	0	0	0
0	0	0	0	0	0	0	0	0	0	0	0	0	0	0	0	0	0	0	0	0	0	0	0	0	0	0	0	0	0	0
0	0	0	0	0	0	0	0	0	0	0	0	0	0	0	0	0	0	0	0	0	0	0	0	0	0	0	0	0	0	0
0	0	0	0	0	0	0	0	0	0	0	0	0	0	0	0	0	0	0	0	0	0	0	0	0	0	0	0	0	0	0
0	0	0	0	0	0	0	0	0	0	0	0	0	0	0	0	0	0	0	0	0	0	0	0	0	0	0	0	0	0	0
0	0	0	0	0	0	0	0	0	0	0	0	0	0	0	0	0	0	0	0	0	0	0	0	0	0	0	0	0	0	0
0	0	0	0	0	0	0	0	0	0	0	0	0	0	0	0	0	0	0	0	0	0	0	0	0	0	0	0	0	0	0
0	0	0	0	0	0	0	0	0	0	0	0	0	0	0	0	0	0	0	0	0	0	0	0	0	0	0	0	0	0	0
0	0	0	0	0	0	0	0	0	0	0	0	0	0	0	0	0	0	0	0	0	0	0	0	0	0	0	0	0	0	0
0	0	0	0	0	0	0	0	0	0	0	0	0	0	0	0	0	0	0	0	0	0	0	0	0	0	0	0	0	0	0
0	0	0	0	0	0	0	0	0	0	0	0	0	0	0	0	0	0	0	0	0	0	0	0	0	0	0	0	0	0	0
0	0	0	0	0	0	0	0	0	0	0	0	0	0	0	0	0	0	0	0	0	0	0	0	0	0	0	0	0	0	0
0	0	0	0	0	0	0	0	0	0	0	0	0	0	0	0	0	0	0	0	0	0	0	0	0	0	0	0	0	0	0
0	0	0	0	0	0	0	0	0	0	0	0	0	0	0	0	0	0	0	0	0	0	0	0	0	0	0	0	0	0	0
0	0	0	0	0	0	0	0	0	0	0	0	0	0	0	0	0	0	0	0	0	0	0	0	0	0	0	0	0	0	0
0	0	0	0	0	0	0	0	0	0	0	0	0	0	0	0	0	0	0	0	0	0	0	0	0	0	0	0	0	0	0
0	0	0	0	0	0	0	0	0	0	0	0	0	0	0	0	0	0	0	0	0	0	0	0	0	0	0	0	0	0	0
0	0	0	0	0	0	0	0	0	0	0	0	0	0	0	0	0	0	0	0	0	0	0	0	0	0	0	0	0	0	0
0	0	0	0	0	0	0	0	0	0	0	0	0	0	0	0	0	0	0	0	0	0	0	0	0	0	0	0	0	0	0
0	0	0	0	0	0	0	0	0	0	0	0	0	0	0	0	0	0	0	0	0	0	0	0	0	0	0	0	0	0	0
0	0	0	0	0	0	0	0	0	0	0	0	0	0	0	0	0	0	0	0	0	0	0	0	0	0	0	0	0	0	0
0	0	0	0	0	0	0	0	0	0	0	0	0	0	0	0	0	0	0	0	0	0	0	0	0	0	0	0	0	0	0
0	0	0	0	0	0	0	0	0	0	0	0	0	0	0	0	0	0	0	0	0	0	0	0	0	0	0	0	0	0	0
0	0	0	0	0	0	0	0	0	0	0	0	0	0	0	0	0	0	0	0	0	0	0	0	0	0	0	0	0	0	0
0	0	0	0	0	0	0	0	0	0	0	0	0	0	0	0	0	0	0	0	0	0	0	0	0	0	0	0	0	0	0
0	0	0	0	0	0	0	0	0	0	0	0	0	0	0	0	0	0	0	0	0	0	0	0	0	0	0	0	0	0	0
0	0	0	0	0	0	0	0	0	0	0	0	0	0	0	0	0	0	0	0	0	0	0	0	0	0	0	0	0	0	0
0	0	0	0	0	0	0	0	0	0	0	0	0	0	0	0	0	0	0	0	0	0	0	0	0	0	0	0	0	0	0
0	0	0	0	0	0	0	0	0	0	0	0	0	0	0	0	0	0	0	0	0	0	0	0	0	0	0	0	0	0	0
0	0	0	0	0	0	0	0	0	0	0	0	0	0	0	0	0	0	0	0	0	0	0	0	0	0	0	0	0	0	0
0	0	0	0	0	0	0	0	0	0	0	0	0	0	0	0	0	0	0	0	0	0	0	0	0	0	0	0	0	0	0
0	0	0	0	0	0	0	0	0	0	0	0	0	0	0	0	0	0	0	0	0	0	0	0	0	0	0	0	0	0	0
0	0	0	0	0	0	0	0	0	0	0	0	0	0	0	0	0	0	0	0	0	0	0	0	0	0	0	0	0	0	0
0	0	0	0	0	0	0	0	0	0	0	0	0	0	0	0	0	0	0	0	0	0	0	0	0	0	0	0	0	0	0
0	0	0	0	0	0	0	0	0	0	0	0	0	0	0	0	0	0	0	0	0	0	0	0	0	0	0	0	0	0	0
0	0	0	0	0	0	0	0	0	0	0	0	0	0	0	0	0	0	0	0	0	0	0	0	0	0	0	0	0	0	0
0	0	0	0	0	0	0	0	0	0	0	0	0	0	0	0	0	0	0	0	0	0	0	0	0	0	0	0	0	0	0
0	0	0	0	0	0	0	0	0	0	0	0	0	0	0	0	0	0	0	0	0	0	0	0	0	0	0	0	0	0	0
0	0	0	0	0	0	0	0	0	0	0	0	0	0	0	0	0	0	0	0	0	0	0	0	0	0	0	0	0	0	0
0	0	0	0	0	0	0	0	0	0	0	0	0	0	0	0	0	0	0	0	0	0	0	0	0	0	0	0	0	0	0
0	0	0	0	0	0	0	0	0	0	0	0	0	0	0	0	0	0	0	0	0	0	0	0	0	0	0	0	0	0	0
0	0	0	0	0	0	0	0	0	0	0	0	0	0	0	0	0	0	0	0	0	0	0	0	0	0	0	0	0	0	0
0	0	0	0	0	0	0	0	0	0	0	0	0	0	0	0	0	0	0	0	0	0	0	0	0	0	0	0	0	0	0
0	0	0	0	0	0	0	0	0	0	0	0	0	0	0	0	0	0	0	0	0	0	0	0	0	0	0	0	0	0	0
0	0	0	0	0	0	0	0	0	0	0	0	0	0	0	0	0	0	0	0	0	0	0	0	0	0	0	0	0	0	0
0	0	0	0	0	0	0	0	0	0	0	0	0	0	0	0	0	0	0	0	0	0	0	0	0	0	0	0	0	0	0
0	0	0	0	0	0	0	0	0	0	0	0	0	0	0	0	0	0	0	0	0	0	0	0	0	0	0	0	0	0	0
0	0	0	0	0	0	0	0	0	0	0	0	0	0	0	0	0	0	0	0	0	0	0	0	0	0	0	0	0	0	0
0	0	0	0	0	0	0	0	0	0	0	0	0	0	0	0	0	0	0	0	0	0	0	0	0	0	0	0	0	0	0
0	0	0	0	0	0	0	0	0	0	0	0	0	0	0	0	0	0	0	0	0	0	0	0	0	0	0	0	0	0	0
0	0	0	0	0	0	0	0	0	0	0	0	0	0	0	0	0	0	0	0	0	0	0	0	0	0	0	0	0	0	0
0	0	0	0	0	0	0	0	0	0	0	0	0	0	0	0	0	0	0	0	0	0	0	0	0	0	0	0	0	0	0
0	0	0	0	0	0	0	0	0	0	0	0	0	0	0	0	0	0	0	0	0	0	0	0	0	0	0	0	0	0	0
0	0	0	0	0	0	0	0	0	0	0	0	0	0	0	0	0	0	0	0	0	0	0	0	0	0	0	0	0	0	0
0	0	0	0	0	0	0	0	0	0	0	0	0	0	0	0	0	0	0	0	0	0	0	0	0	0	0	0	0	0	0
0	0	0	0	0	0	0	0	0	0	0	0	0	0	0	0	0	0	0	0	0	0	0	0	0	0	0	0	0	0	0
0	0	0	0	0	0	0	0	0	0	0	0	0	0	0	0	0	0	0	0	0	0	0	0	0	0	0	0	0	0	0
0	0	0	0	0	0	0	0	0	0	0	0	0	0	0	0	0	0	0	0	0	0	0	0	0	0	0	0	0	0	0
0	0	0	0	0	0	0	0	0	0	0	0	0	0	0	0	0	0	0	0	0	0	0	0	0	0	0	0	0	0	0
0	0	0	0	0	0	0	0	0	0	0	0	0	0	0	0	0	0	0	0	0	0	0	0	0	0	0	0	0	0	0
0	0	0	0	0	0	0	0	0	0	0	0	0	0	0	0	0	0	0	0	0	0	0	0	0	0	0	0	0	0	0
0	0	0	0	0	0	0	0	0	0	0	0	0	0	0	0	0	0	0	0	0	0	0	0	0	0	0	0	0	0	0
0	0	0	0	0	0	0	0	0	0	0	0	0	0	0	0	0	0	0	0	0	0	0	0	0	0	0	0	0	0	0
0	0	0	0	0	0	0	0	0	0	0	0	0	0	0	0	0	0	0	0	0	0	0	0	0	0	0	0	0	0	0
0	0	0	0	0	0	0	0	0	0	0	0	0	0	0	0	0	0	0	0	0	0	0	0	0	0	0	0	0	0	0
0	0	0	0	0	0	0	0	0	0	0	0	0	0	0	0	0	0	0	0	0	0	0	0	0	0	0	0	0	0	0
0	0	0	0	0	0	0	0	0	0	0	0	0	0	0	0	0	0	0	0	0	0	0	0	0	0	0	0	0	0	0
0	0	0	0	0	0	0	0	0	0	0	0	0	0	0	0	0	0	0	0	0	0	0	0	0	0	0	0	0	0	0
0	0	0	0	0	0	0	0	0	0	0	0	0	0	0	0	0	0	0	0	0	0	0	0	0	0	0	0	0	0	0
0	0	0	0	0	0	0	0	0	0	0	0	0	0	0	0	0	0	0	0	0	0	0	0	0	0	0	0	0	0	0
0	0	0	0	0	0	0	0	0	0	0	0	0	0	0	0	0	0	0	0	0	0	0	0	0	0	0	0	0	0	0
0	0	0	0	0	0	0	0	0	0	0	0	0	0	0	0	0	0	0	0	0	0	0	0	0	0	0	0	0	0	0
0	0	0	0	0	0	0	0	0	0	0	0	0	0	0	0	0	0	0	0	0	0	0	0	0	0	0	0	0	0	0
0	0	0	0	0	0	0	0	0	0	0	0	0	0	0	0	0	0	0	0	0	0	0	0	0	0	0	0	0	0	0
0	0	0	0	0	0	0	0	0	0	0	0	0	0	0	0	0	0	0	0	0	0	0	0	0	0	0	0	0	0	0
0	0	0	0	0	0	0	0	0	0	0	0	0	0	0	0	0	0	0	0	0	0	0	0	0	0	0	0	0	0	0
0	0	0	0	0	0	0	0	0	0	0	0	0	0	0	0	0	0	0	0	0	0	0	0	0	0	0	0	0	0	0
0	0	0	0	0	0	0	0	0	0	0	0	0	0	0	0	0	0	0	0	0	0	0	0	0	0	0	0	0	0	0
0	0	0	0	0	0	0	0	0	0	0	0	0	0	0	0	0	0	0	0	0	0	0	0	0	0	0	0	0	0	0
0	0	0	0	0	0	0	0	0	0	0	0	0	0	0	0	0	0	0	0	0	0	0	0	0	0	0	0	0	0	0
0	0	0	0	0	0	0	0	0	0	0	0	0	0	0	0	0	0	0	0	0	0	0	0	0	0	0	0	0	0	0
0	0	0	0	0	0	0	0	0	0	0	0	0	0	0	0	0	0	0	0	0	0	0	0	0	0	0	0	0	0	0
0	0	0	0	0	0	0	0	0	0	0	0	0	0	0	0	0	0	0	0	0	0	0	0	0	0	0	0	0	0	0
0	0	0	0	0	0	0	0	0	0	0	0	0	0	0	0	0	0	0	0	0	0	0	0	0	0	0	0	0	0	0
0	0	0	0	0	0	0	0	0	0	0	0	0	0	0	0	0	0	0	0	0	0	0	0	0	0	0	0	0	0	0
0	0	0	0	0	0	0	0	0	0	0	0	0	0	0	0	0	0	0	0	0	0	0	0	0	0	0	0	0	0	0
0	0	0	0	0	0	0	0	0	0	0	0	0	0	0	0	0	0	0	0	0	0	0	0	0	0	0	0	0	0	0
0	0	0	0	0	0	0	0	0	0	0	0	0	0	0	0	0	0	0	0	0	0	0	0	0	0	0	0	0	0	0
0	0	0	0	0	0	0	0	0	0	0	0	0	0	0	0	0	0	0	0	0	0	0	0	0	0	0	0	0	0	0
0	0	0	0	0	0	0	0	0	0	0	0	0	0	0	0	0	0	0	0	0	0	0	0	0	0	0	0	0	0	0
0	0	0	0	0	0	0	0	0	0	0	0	0	0	0	0	0	0	0	0	0	0	0	0	0	0	0	0	0	0	0
0	0	0	0	0	0	0	0	0	0	0	0	0	0	0	0	0	0	0	0	0	0	0	0	0	0	0	0	0	0	0
0	0	0	0	0	0	0	0	0	0	0	0	0	0	0	0	0	0	0	0	0	0	0	0	0	0	0	0	0	0	0
0	0	0	0	0	0	0	0	0	0	0	0	0	0	0	0	0	0	0	0	0	0	0	0	0	0	0	0	0	0	0
0	0	0	0	0	0	0	0	0	0	0	0	0	0	0	0	0	0	0	0	0	0	0	0	0	0	0	0	0	0	0
0	0	0	0	0	0	0	0	0	0	0	0	0	0	0	0	0	0	0	0	0	0	0	0	0	0	0	0	0	0	0
0	0	0	0	0	0	0	0	0	0	0	0	0	0	0	0	0	0	0	0	0	0	0	0	0	0	0	0	0	0	0
0	0	0	0	0	0	0	0	0	0	0	0	0	0	0	0	0	0	0	0	0	0	0	0	0	0	0	0	0	0	0
0	0	0	0	0	0	0	0	0	0	0	0	0	0	0	0	0	0	0	0	0	0	0	0	0	0	0	0	0	0	0
0	0	0	0	0	0	0	0	0	0	0	0	0	0	0	0	0	0	0	0	0	0	0	0	0	0	0	0	0	0	0
0	0	0	0	0	0	0	0	0	0	0	0	0	0	0	0	0	0	0	0	0	0	0	0	0	0	0	0	0	0	0
0	0	0	0	0	0	0	0	0	0	0	0	0	0	0	0	0	0	0	0	0	0	0	0	0	0	0	0	0	0	0
0	0	0	0	0	0	0	0	0	0	0	0	0	0	0	0	0	0	0	0	0	0	0	0	0	0	0	0	0	0	0
0	0	0	0	0	0	0	0	0	0	0	0	0	0	0	0	0	0	0	0	0	0	0	0	0	0	0	0	0	0	0
0	0	0	0	0	0	0	0	0	0	0	0	0	0	0	0	0	0	0	0	0	0	0	0	0	0	0	0	0	0	0
0	0	0	0	0	0	0	0	0	0	0	0	0	0	0	0	0	0	0	0	0	0	0	0	0	0	0	0	0	0	0
0	0	0	0	0	0	0	0	0	0	0	0	0	0	0	0	0	0	0	0	0	0	0	0	0	0	0	0	0	0	0
0	0	0	0	0	0	0	0	0	0	0	0	0	0	0	0	0	0	0	0	0	0	0	0	0	0	0	0	0	0	0
0	0	0	0	0	0	0	0	0	0	0	0	0	0	0	0	0	0	0	0	0	0	0	0	0	0	0	0	0	0	0
0	0	0	0	0	0	0	0	0	0	0	0	0	0	0	0	0	0	0	0	0	0	0	0	0	0	0	0	0	0	0
0	0	0	0	0	0	0	0	0	0	0	0	0	0	0	0	0	0	0	0	0	0	0	0	0	0	0	0	0	0	0
0	0	0	0	0	0	0	0	0	0	0	0	0	0	0	0	0	0	0	0	0	0	0	0	0	0	0	0	0	0	0
0	0	0	0	0	0	0	0	0	0	0	0	0	0	0	0	0	0	0	0	0	0	0	0	0	0	0	0	0	0	0
0	0	0	0	0	0	0	0	0	0	0	0	0	0	0	0	0	0	0	0	0	0	0	0	0	0	0	0	0	0	0
0	0	0	0	0	0	0	0	0	0	0	0	0	0	0	0	0	0	0	0	0	0	0	0	0	0	0	0	0	0	0
0	0	0	0	0	0	0	0	0	0	0	0	0	0	0	0	0	0	0	0	0	0	0	0	0	0	0	0	0	0	0
0	0	0	0	0	0	0	0	0	0	0	0	0	0	0	0	0	0	0	0	0	0	0	0	0	0	0	0	0	0	0
0	0	0	0	0	0	0	0	0	0	0	0	0	0	0	0	0	0	0	0	0	0	0	0	0	0	0	0	0	0	0
0	0	0	0	0	0	0	0	0	0	0	0	0	0	0	0	0	0	0	0	0	0	0	0	0	0	0	0	0	0	0
0	0	0	0	0	0	0	0	0	0	0	0	0	0	0	0	0	0	0	0	0	0	0	0	0	0	0	0	0	0	0
0	0	0	0	0	0	0	0	0	0	0	0	0	0	0	0	0	0	0	0	0	0	0	0	0	0	0	0	0	0	0
0	0	0	0	0	0	0	0	0	0	0	0	0	0	0	0	0	0	0	0	0	0	0	0	0	0	0	0	0	0	0
0	0	0	0	0	0	0	0	0	0	0	0	0	0	0	0	0	0	0	0	0	0	0	0	0	0	0	0	0	0	0
0	0	0	0	0	0	0	0	0	0	0	0	0	0	0	0	0	0	0	0	0	0	0	0	0	0	0	0	0	0	0
0	0	0	0	0	0	0	0	0	0	0	0	0	0	0	0	0	0	0	0	0	0	0	0	0	0	0	0	0	0	0
0	0	0	0	0	0	0	0	0	0	0	0	0	0	0	0	0	0	0	0	0	0	0	0	0	0	0	0	0	0	0
0	0	0	0	0	0	0	0	0	0	0	0	0	0	0	0	0	0	0	0	0	0	0	0	0	0	0	0	0	0	0
0	0	0	0	0	0	0	0	0	0	0	0	0	0	0	0	0	0	0	0	0	0	0	0	0	0	0	0	0	0	0
0	0	0	0	0	0	0	0	0	0	0	0	0	0	0	0	0	0	0	0	0	0	0	0	0	0	0	0	0	0	0
0	0	0	0	0	0	0	0	0	0	0	0	0	0	0	0	0	0	0	0	0	0	0	0	0	0	0	0	0	0	0
0	0	0	0	0	0	0	0	0	0	0	0	0	0	0	0	0	0	0	0	0	0	0	0	0	0	0	0	0	0	0
0	0	0	0	0	0	0	0	0	0	0	0	0	0	0	0	0	0	0	0	0	0	0	0	0	0	0	0	0	0	0
0	0	0	0	0	0	0	0	0	0	0	0	0	0	0	0	0	0	0	0	0	0	0	0	0	0	0	0	0	0	0
0	0	0	0	0	0	0	0	0	0	0	0	0	0	0	0	0	0	0	0	0	0	0	0	0	0	0	0	0	0	0
0	0	0	0	0	0	0	0	0	0	0	0	0	0	0	0	0	0	0	0	0	0	0	0	0	0	0	0	0	0	0
0	0	0	0	0	0	0	0	0	0	0	0	0	0	0	0	0	0	0	0	0	0	0	0	0	0	0	0	0	0	0
0	0	0	0	0	0	0	0	0	0	0	0	0	0	0	0	0	0	0	0	0	0	0	0	0	0	0	0	0	0	0
0	0	0	0	0	0	0	0	0	0	0	0	0	0	0	0	0	0	0	0	0	0	0	0	0	0	0	0	0	0	0
0	0	0	0	0	0	0	0	0	0	0	0	0	0	0	0	0	0	0	0	0	0	0	0	0	0	0	0	0	0	0
0	0	0	0	0	0	0	0	0	0	0	0	0	0	0	0	0	0	0	0	0	0	0	0	0	0	0	0	0	0	0
0	0	0	0	0	0	0	0	0	0	0	0	0	0	0	0	0	0	0	0	0	0	0	0	0	0	0	0	0	0	0
0	0	0	0	0	0	0	0	0	0	0	0	0	0	0	0	0	0	0	0	0	0	0	0	0	0	0	0	0	0	0
0	0	0	0	0	0	0	0	0	0	0	0	0	0	0	0	0	0	0	0	0	0	0	0	0	0	0	0	0	0	0
0	0	0	0	0	0	0	0	0	0	0	0	0	0	0	0	0	0	0	0	0	0	0	0	0	0	0	0	0	0	0
0	0	0	0	0	0	0	0	0	0	0	0	0	0	0	0	0	0	0	0	0	0	0	0	0	0	0	0	0	0	0
0	0	0	0	0	0	0	0	0	0	0	0	0	0	0	0	0	0	0	0	0	0	0	0	0	0	0	0	0	0	0
0	0	0	0	0	0	0	0	0	0	0	0	0	0	0	0	0	0	0	0	0	0	0	0	0	0	0	0	0	0	0
0	0	0	0	0	0	0	0	0	0	0	0	0	0	0	0	0	0	0	0	0	0	0	0	0	0	0	0	0	0	0
0	0	0	0	0	0	0	0	0	0	0	0	0	0	0	0	0	0	0	0	0	0	0	0	0	0	0	0	0	0	0
0	0	0	0	0	0	0	0	0	0	0	0	0	0	0	0	0	0	0	0	0	0	0	0	0	0	0	0	0	0	0
0	0	0	0	0	0	0	0	0	0	0	0	0	0	0	0	0	0	0	0	0	0	0	0	0	0	0	0	0	0	0
0	0	0	0	0	0	0	0	0	0	0	0	0	0	0	0	0	0	0	0	0	0	0	0	0	0	0	0	0	0	0
0	0	0	0	0	0	0	0	0	0	0	0	0	0	0	0	0	0	0	0	0	0	0	0	0	0	0	0	0	0	0
0	0	0	0	0	0	0	0	0	0	0	0	0	0	0	0	0	0	0	0	0	0	0	0	0	0	0	0	0	0	0
0	0	0	0	0	0	0	0	0	0	0	0	0	0	0	0	0	0	0	0	0	0	0	0	0	0	0	0	0	0	0
0	0	0	0	0	0	0	0	0	0	0	0	0	0	0	0	0	0	0	0	0	0	0	0	0	0	0	0	0	0	0
0	0	0	0	0	0	0	0	0	0	0	0	0	0	0	0	0	0	0	0	0	0	0	0	0	0	0	0	0	0	0
0	0	0	0	0	0	0	0	0	0	0	0	0	0	0	0	0	0	0	0	0	0	0	0	0	0	0	0	0	0	0
0	0	0	0	0	0	0	0	0	0	0	0	0	0	0	0	0	0	0	0	0	0	0	0	0	0	0	0	0	0	0
0	0	0	0	0	0	0	0	0	0	0	0	0	0	0	0	0	0	0	0	0	0	0	0	0	0	0	0	0	0	0
0	0	0	0	0	0	0	0	0	0	0	0	0	0	0	0	0	0	0	0	0	0	0	0	0	0	0	0	0	0	0
0	0	0	0	0	0	0	0	0	0	0	0	0	0	0	0	0	0	0	0	0	0	0	0	0	0	0	0	0	0	0
0	0	0	0	0	0	0	0	0	0	0	0	0	0	0	0	0	0	0	0	0	0	0	0	0	0	0	0	0	0	0
0	0	0	0	0	0	0	0	0	0	0	0	0	0	0	0	0	0	0	0	0	0	0	0	0	0	0	0	0	0	0
0	0	0	0	0	0	0	0	0	0	0	0	0	0	0	0	0	0	0	0	0	0	0	0	0	0	0	0	0	0	0
0	0	0	0	0	0	0	0	0	0	0	0	0	0	0	0	0	0	0	0	0	0	0	0	0	0	0	0	0	0	0
0	0	0	0	0	0	0	0	0	0	0	0	0	0	0	0	0	0	0	0	0	0	0	0	0	0	0	0	0	0	0
0	0	0	0	0	0	0	0	0	0	0	0	0	0	0	0	0	0	0	0	0	0	0	0	0	0	0	0	0	0	0
0	0	0	0	0	0	0	0	0	0	0	0	0	0	0	0	0	0	0	0	0	0	0	0	0	0	0	0	0	0	0
0	0	0	0	0	0	0	0	0	0	0	0	0	0	0	0	0	0	0	0	0	0	0	0	0	0	0	0	0	0	0
0	0	0	0	0	0	0	0	0	0	0	0	0	0	0	0	0	0	0	0	0	0	0	0	0	0	0	0	0	0	0
0	0	0	0	0	0	0	0	0	0	0	0	0	0	0	0	0	0	0	0	0	0	0	0	0	0	0	0	0	0	0
0	0	0	0	0	0	0	0	0	0	0	0	0	0	0	0	0	0	0	0	0	0	0	0	0	0	0	0	0	0	0
0	0	0	0	0	0	0	0	0	0	0	0	0	0	0	0	0	0	0	0	0	0	0	0	0	0	0	0	0	0	0
0	0	0	0	0	0	0	0	0	0	0	0	0	0	0	0	0	0	0	0	0	0	0	0	0	0	0	0	0	0	0
0	0	0	0	0	0	0	0	0	0	0	0	0	0	0	0	0	0	0	0	0	0	0	0	0	0	0	0	0	0	0
0	0	0	0	0	0	0	0	0	0	0	0	0	0	0	0	0	0	0	0	0	0	0	0	0	0	0	0	0	0	0
0	0	0	0	0	0	0	0	0	0	0	0	0	0	0	0	0	0	0	0	0	0	0	0	0	0	0	0	0	0	0
0	0	0	0	0	0	0	0	0	0	0	0	0	0	0	0	0	0	0	0	0	0	0	0	0	0	0	0	0	0	0
0	0	0	0	0	0	0	0	0	0	0	0	0	0	0	0	0	0	0	0	0	0	0	0	0	0	0	0	0	0	0
0	0	0	0	0	0	0	0	0	0	0	0	0	0	0	0	0	0	0	0	0	0	0	0	0	0	0	0	0	0	0
0	0	0	0	0	0	0	0	0	0	0	0	0	0	0	0	0	0	0	0	0	0	0	0	0	0	0	0	0	0	0
0	0	0	0	0	0	0	0	0	0	0	0	0	0	0	0	0	0	0	0	0	0	0	0	0	0	0	0	0	0	0
0	0	0	0	0	0	0	0	0	0	0	0	0	0	0	0	0	0	0	0	0	0	0	0	0	0	0	0	0	0	0
0	0	0	0	0	0	0	0	0	0	0	0	0	0	0	0	0	0	0	0	0	0	0	0	0	0	0	0	0	0	0
0	0	0	0	0	0	0	0	0	0	0	0	0	0	0	0	0	0	0	0	0	0	0	0	0	0	0	0	0	0	0
0	0	0	0	0	0	0	0	0	0	0	0	0	0	0	0	0	0	0	0	0	0	0	0	0	0	0	0	0	0	0
0	0	0	0	0	0	0	0	0	0	0	0	0	0	0	0	0	0	0	0	0	0	0	0	0	0	0	0	0	0	0
0	0	0	0	0	0	0	0	0	0	0	0	0	0	0	0	0	0	0	0	0	0	0	0	0	0	0	0	0	0	0
0	0	0	0	0	0	0	0	0	0	0	0	0	0	0	0	0	0	0	0	0	0	0	0	0	0	0	0	0	0	0
0	0	0	0	0	0	0	0	0	0	0	0	0	0	0	0	0	0	0	0	0	0	0	0	0	0	0	0	0	0	0
0	0	0	0	0	0	0	0	0	0	0	0	0	0	0	0	0	0	0	0	0	0	0	0	0	0	0	0	0	0	0
0	0	0	0	0	0	0	0	0	0	0	0	0	0	0	0	0	0	0	0	0	0	0	0	0	0	0	0	0	0	0
0	0	0	0	0	0	0	0	0	0	0	0	0	0	0	0	0	0	0	0	0	0	0	0	0	0	0	0	0	0	0
0	0	0	0	0	0	0	0	0	0	0	0	0	0	0	0	0	0	0	0	0	0	0	0	0	0	0	0	0	0	0
0	0	0	0	0	0	0	0	0	0	0	0	0	0	0	0	0	0	0	0	0	0	0	0	0	0	0	0	0	0	0
0	0	0	0	0	0	0	0	0	0	0	0	0	0	0	0	0	0	0	0	0	0	0	0	0	0	0	0	0	0	0
0	0	0	0	0	0	0	0	0	0	0	0	0	0	0	0	0	0	0	0	0	0	0	0	0	0	0	0	0	0	0
0	0	0	0	0	0	0	0	0	0	0	0	0	0	0	0	0	0	0	0	0	0	0	0	0	0	0	0	0	0	0
0	0	0	0	0	0	0	0	0	0	0	0	0	0	0	0	0	0	0	0	0	0	0	0	0	0	0	0	0	0	0
0	0	0	0	0	0	0	0	0	0	0	0	0	0	0	0	0	0	0	0	0	0	0	0	0	0	0	0	0	0	0
0	0	0	0	0	0	0	0	0	0	0	0	0	0	0	0	0	0	0	0	0	0	0	0	0	0	0	0	0	0	0
0	0	0	0	0	0	0	0	0	0	0	0	0	0	0	0	0	0	0	0	0	0	0	0	0	0	0	0	0	0	0
0	0	0	0	0	0	0	0	0	0	0	0	0	0	0	0	0	0	0	0	0	0	0	0	0	0	0	0	0	0	0
0	0	0	0	0	0	0	0	0	0	0	0	0	0	0	0	0	0	0	0	0	0	0	0	0	0	0	0	0	0	0
0	0	0	0	0	0	0	0	0	0	0	0	0	0	0	0	0	0	0	0	0	0	0	0	0	0	0	0	0	0	0
0	0	0	0	0	0	0	0	0	0	0	0	0	0	0	0	0	0	0	0	0	0	0	0	0	0	0	0	0	0	0
0	0	0	0	0	0	0	0	0	0	0	0	0	0	0	0	0	0	0	0	0	0	0	0	0	0	0	0	0	0	0
0	0	0	0	0	0	0	0	0	0	0	0	0	0	0	0	0	0	0	0	0	0	0	0	0	0	0	0	0	0	0
0	0	0	0	0	0	0	0	0	0	0	0	0	0	0	0	0	0	0	0	0	0	0	0	0	0	0	0	0	0	0
0	0	0	0	0	0	0	0	0	0	0	0	0	0	0	0	0	0	0	0	0	0	0	0	0	0	0	0	0	0	0
0	0	0	0	0	0	0	0	0	0	0	0	0	0	0	0	0	0	0	0	0	0	0	0	0	0	0	0	0	0	0
0	0	0	0	0	0	0	0	0	0	0	0	0	0	0	0	0	0	0	0	0	0	0	0	0	0	0	0	0	0	0
0	0	0	0	0	0	0	0	0	0	0	0	0	0	0	0	0	0	0	0	0	0	0	0	0	0	0	0	0	0	0
0	0	0	0	0	0	0	0	0	0	0	0	0	0	0	0	0	0	0	0	0	0	0	0	0	0	0	0	0	0	0
0	0	0	0	0	0	0	0	0	0	0	0	0	0	0	0	0	0	0	0	0	0	0	0	0	0	0	0	0	0	0
0	0	0	0	0	0	0	0	0	0	0	0	0	0	0	0	0	0	0	0	0	0	0	0	0	0	0	0	0	0	0
0	0	0	0	0	0	0	0	0	0	0	0	0	0	0	0	0	0	0	0	0	0	0	0	0	0	0	0	0	0	0
0	0	0	0	0	0	0	0	0	0	0	0	0	0	0	0	0	0	0	0	0	0	0	0	0	0	0	0	0	0	0
0	0	0	0	0	0	0	0	0	0	0	0	0	0	0	0	0	0	0	0	0	0	0	0	0	0	0	0	0	0	0
0	0	0	0	0	0	0	0	0	0	0	0	0	0	0	0	0	0	0	0	0	0	0	0	0	0	0	0	0	0	0
0	0	0	0	0	0	0	0	0	0	0	0	0	0	0	0	0	0	0	0	0	0	0	0	0	0	0	0	0	0	0
0	0	0	0	0	0	0	0	0	0	0	0	0	0	0	0	0	0	0	0	0	0	0	0	0	0	0	0	0	0	0
0	0	0	0	0	0	0	0	0	0	0	0	0	0	0	0	0	0	0	0	0	0	0	0	0	0	0	0	0	0	0
0	0	0	0	0	0	0	0	0	0	0	0	0	0	0	0	0	0	0	0	0	0	0	0	0	0	0	0	0	0	0
0	0	0	0	0	0	0	0	0	0	0	0	0	0	0	0	0	0	0	0	0	0	0	0	0	0	0	0	0	0	0
0	0	0	0	0	0	0	0	0	0	0	0	0	0	0	0	0	0	0	0	0	0	0	0	0	0	0	0	0	0	0
0	0	0	0	0	0	0	0	0	0	0	0	0	0	0	0	0	0	0	0	0	0	0	0	0	0	0	0	0	0	0
0	0	0	0	0	0	0	0	0	0	0	0	0	0	0	0	0	0	0	0	0	0	0	0	0	0	0	0	0	0	0
0	0	0	0	0	0	0	0	0	0	0	0	0	0	0	0	0	0	0	0	0	0	0	0	0	0	0	0	0	0	0
0	0	0	0	0	0	0	0	0	0	0	0	0	0	0	0	0	0	0	0	0	0	0	0	0	0	0	0	0	0	0
0	0	0	0	0	0	0	0	0	0	0	0	0	0	0	0	0	0	0	0	0	0	0	0	0	0	0	0	0	0	0
0	0	0	0	0	0	0	0	0	0	0	0	0	0	0	0	0	0	0	0	0	0	0	0	0	0	0	0	0	0	0
0	0	0	0	0	0	0	0	0	0	0	0	0	0	0	0	0	0	0	0	0	0	0	0	0	0	0	0	0	0	0
0	0	0	0	0	0	0	0	0	0	0	0	0	0	0	0	0	0	0	0	0	0	0	0	0	0	0	0	0	0	0
0	0	0	0	0	0	0	0	0	0	0	0	0	0	0	0	0	0	0	0	0	0	0	0	0	0	0	0	0	0	0
0	0	0	0	0	0	0	0	0	0	0	0	0	0	0	0	0	0	0	0	0	0	0	0	0	0	0	0	0	0	0
0	0	0	0	0	0	0	0	0	0	0	0	0	0	0	0	0	0	0	0	0	0	0	0	0	0	0	0	0	0	0
0	0	0	0	0	0	0	0	0	0	0	0	0	0	0	0	0	0	0	0	0	0	0	0	0	0	0	0	0	0	0
0	0	0	0	0	0	0	0	0	0	0	0	0	0	0	0	0	0	0	0	0	0	0	0	0	0	0	0	0	0	0
0	0	0	0	0	0	0	0	0	0	0	0	0	0	0	0	0	0	0	0	0	0	0	0	0	0	0	0	0	0	0
0	0	0	0	0	0	0	0	0	0	0	0	0	0	0	0	0	0	0	0	0	0	0	0	0	0	0	0	0	0	0
0	0	0	0	0	0	0	0	0	0	0	0	0	0	0	0	0	0	0	0	0	0	0	0	0	0	0	0	0	0	0
0	0	0	0	0	0	0	0	0	0	0	0	0	0	0	0	0	0	0	0	0	0	0	0	0	0	0	0	0	0	0
0	0	0	0	0	0	0	0	0	0	0	0	0	0	0	0	0	0	0	0	0	0	0	0	0	0	0	0	0	0	0
0	0	0	0	0	0	0	0	0	0	0	0	0	0	0	0	0	0	0	0	0	0	0	0	0	0	0	0	0	0	0
0	0	0	0	0	0	0	0	0	0	0	0	0	0	0	0	0	0	0	0	0	0	0	0	0	0	0	0	0	0	0
0	0	0	0	0	0	0	0	0	0	0	0	0	0	0	0	0	0	0	0	0	0	0	0	0	0	0	0	0	0	0
0	0	0	0	0	0	0	0	0	0	0	0	0	0	0	0	0	0	0	0	0	0	0	0	0	0	0	0	0	0	0
0	0	0	0	0	0	0	0	0	0	0	0	0	0	0	0	0	0	0	0	0	0	0	0	0	0	0	0	0	0	0
0	0	0	0	0	0	0	0	0	0	0	0	0	0	0	0	0	0	0	0	0	0	0	0	0	0	0	0	0	0	0
0	0	0	0	0	0	0	0	0	0	0	0	0	0	0	0	0	0	0	0	0	0	0	0	0	0	0	0	0	0	0
0	0	0	0	0	0	0	0	0	0	0	0	0	0	0	0	0	0	0	0	0	0	0	0	0	0	0	0	0	0	0
0	0	0	0	0	0	0	0	0	0	0	0	0	0	0	0	0	0	0	0	0	0	0	0	0	0	0	0	0	0	0
0	0	0	0	0	0	0	0	0	0	0	0	0	0	0	0	0	0	0	0	0	0	0	0	0	0	0	0	0	0	0
0	0	0	0	0	0	0	0	0	0	0	0	0	0	0	0	0	0	0	0	0	0	0	0	0	0	0	0	0	0	0
0	0	0	0	0	0	0	0	0	0	0	0	0	0	0	0	0	0	0	0	0	0	0	0	0	0	0	0	0	0	0
0	0	0	0	0	0	0	0	0	0	0	0	0	0	0	0	0	0	0	0	0	0	0	0	0	0	0	0	0	0	0
0	0	0	0	0	0	0	0	0	0	0	0	0	0	0	0	0	0	0	0	0	0	0	0	0	0	0	0	0	0	0
0	0	0	0	0	0	0	0	0	0	0	0	0	0	0	0	0	0	0	0	0	0	0	0	0	0	0	0	0	0	0
0	0	0	0	0	0	0	0	0	0	0	0	0	0	0	0	0	0	0	0	0	0	0	0	0	0	0	0	0	0	0
0	0	0	0	0	0	0	0	0	0	0	0	0	0	0	0	0	0	0	0	0	0	0	0	0	0	0	0	0	0	0
0	0	0	0	0	0	0	0	0	0	0	0	0	0	0	0	0	0	0	0	0	0	0	0	0	0	0	0	0	0	0
0	0	0	0	0	0	0	0	0	0	0	0	0	0	0	0	0	0	0	0	0	0	0	0	0	0	0	0	0	0	0
0	0	0	0	0	0	0	0	0	0	0	0	0	0	0	0	0	0	0	0	0	0	0	0	0	0	0	0	0	0	0
0	0	0	0	0	0	0	0	0	0	0	0	0	0	0	0	0	0	0	0	0	0	0	0	0	0	0	0	0	0	0
0	0	0	0	0	0	0	0	0	0	0	0	0	0	0	0	0	0	0	0	0	0	0	0	0	0	0	0	0	0	0
0	0	0	0	0	0	0	0	0	0	0	0	0	0	0	0	0	0	0	0	0	0	0	0	0	0	0	0	0	0	0
0	0	0	0	0	0	0	0	0	0	0	0	0	0	0	0	0	0	0	0	0	0	0	0	0	0	0	0	0	0	0
0	0	0	0	0	0	0	0	0	0	0	0	0	0	0	0	0	0	0	0	0	0	0	0	0	0	0	0	0	0	0
0	0	0	0	0	0	0	0	0	0	0	0	0	0	0	0	0	0	0	0	0	0	0	0	0	0	0	0	0	0	0
0	0	0	0	0	0	0	0	0	0	0	0	0	0	0	0	0	0	0	0	0	0	0	0	0	0	0	0	0	0	0
0	0	0	0	0	0	0	0	0	0	0	0	0	0	0	0	0	0	0	0	0	0	0	0	0	0	0	0	0	0	0
0	0	0	0	0	0	0	0	0	0	0	0	0	0	0	0	0	0	0	0	0	0	0	0	0	0	0	0	0	0	0
0	0	0	0	0	0	0	0	0	0	0	0	0	0	0	0	0	0	0	0	0	0	0	0	0	0	0	0	0	0	0
0	0	0	0	0	0	0	0	0	0	0	0	0	0	0	0	0	0	0	0	0	0	0	0	0	0	0	0	0	0	0
0	0	0	0	0	0	0	0	0	0	0	0	0	0	0	0	0	0	0	0	0	0	0	0	0	0	0	0	0	0	0
0	0	0	0	0	0	0	0	0	0	0	0	0	0	0	0	0	0	0	0	0	0	0	0	0	0	0	0	0	0	0
0	0	0	0	0	0	0	0	0	0	0	0	0	0	0	0	0	0	0	0	0	0	0	0	0	0	0	0	0	0	0
0	0	0	0	0	0	0	0	0	0	0	0	0	0	0	0	0	0	0	0	0	0	0	0	0	0	0	0	0	0	0
0	0	0	0	0	0	0	0	0	0	0	0	0	0	0	0	0	0	0	0	0	0	0	0	0	0	0	0	0	0	0
0	0	0	0	0	0	0	0	0	0	0	0	0	0	0	0	0	0	0	0	0	0	0	0	0	0	0	0	0	0	0
0	0	0	0	0	0	0	0	0	0	0	0	0	0	0	0	0	0	0	0	0	0	0	0	0	0	0	0	0	0	0
0	0	0	0	0	0	0	0	0	0	0	0	0	0	0	0	0	0	0	0	0	0	0	0	0	0	0	0	0	0	0
0	0	0	0	0	0	0	0	0	0	0	0	0	0	0	0	0	0	0	0	0	0	0	0	0	0	0	0	0	0	0
0	0	0	0	0	0	0	0	0	0	0	0	0	0	0	0	0	0	0	0	0	0	0	0	0	0	0	0	0	0	0
0	0	0	0	0	0	0	0	0	0	0	0	0	0	0	0	0	0	0	0	0	0	0	0	0	0	0	0	0	0	0
0	0	0	0	0	0	0	0	0	0	0	0	0	0	0	0	0	0	0	0	0	0	0	0	0	0	0	0	0	0	0
0	0	0	0	0	0	0	0	0	0	0	0	0	0	0	0	0	0	0	0	0	0	0	0	0	0	0	0	0	0	0
0	0	0	0	0	0	0	0	0	0	0	0	0	0	0	0	0	0	0	0	0	0	0	0	0	0	0	0	0	0	0
0	0	0	0	0	0	0	0	0	0	0	0	0	0	0	0	0	0	0	0	0	0	0	0	0	0	0	0	0	0	0
0	0	0	0	0	0	0	0	0	0	0	0	0	0	0	0	0	0	0	0	0	0	0	0	0	0	0	0	0	0	0
0	0	0	0	0	0	0	0	0	0	0	0	0	0	0	0	0	0	0	0	0	0	0	0	0	0	0	0	0	0	0
0	0	0	0	0	0	0	0	0	0	0	0	0	0	0	0	0	0	0	0	0	0	0	0	0	0	0	0	0	0	0
0	0	0	0	0	0	0	0	0	0	0	0	0	0	0	0	0	0	0	0	0	0	0	0	0	0	0	0	0	0	0
0	0	0	0	0	0	0	0	0	0	0	0	0	0	0	0	0	0	0	0	0	0	0	0	0	0	0	0	0	0	0
0	0	0	0	0	0	0	0	0	0	0	0	0	0	0	0	0	0	0	0	0	0	0	0	0	0	0	0	0	0	0
0	0	0	0	0	0	0	0	0	0	0	0	0	0	0	0	0	0	0	0	0	0	0	0	0	0	0	0	0	0	0
0	0	0	0	0	0	0	0	0	0	0	0	0	0	0	0	0	0	0	0	0	0	0	0	0	0	0	0	0	0	0
0	0	0	0	0	0	0	0	0	0	0	0	0	0	0	0	0	0	0	0	0	0	0	0	0	0	0	0	0	0	0
0	0	0	0	0	0	0	0	0	0	0	0	0	0	0	0	0	0	0	0	0	0	0	0	0	0	0	0	0	0	0
0	0	0	0	0	0	0	0	0	0	0	0	0	0	0	0	0	0	0	0	0	0	0	0	0	0	0	0	0	0	0
0	0	0	0	0	0	0	0	0	0	0	0	0	0	0	0	0	0	0	0	0	0	0	0	0	0	0	0	0	0	0
0	0	0	0	0	0	0	0	0	0	0	0	0	0	0	0	0	0	0	0	0	0	0	0	0	0	0	0	0	0	0
0	0	0	0	0	0	0	0	0	0	0	0	0	0	0	0	0	0	0	0	0	0	0	0	0	0	0	0	0	0	0
0	0	0	0	0	0	0	0	0	0	0	0	0	0	0	0	0	0	0	0	0	0	0	0	0	0	0	0	0	0	0
0	0	0	0	0	0	0	0	0	0	0	0	0	0	0	0	0	0	0	0	0	0	0	0	0	0	0	0	0	0	0
0	0	0	0	0	0	0	0	0	0	0	0	0	0	0	0	0	0	0	0	0	0	0	0	0	0	0	0	0	0	0
0	0	0	0	0	0	0	0	0	0	0	0	0	0	0	0	0	0	0	0	0	0	0	0	0	0	0	0	0	0	0
0	0	0	0	0	0	0	0	0	0	0	0	0	0	0	0	0	0	0	0	0	0	0	0	0	0	0	0	0	0	0
0	0	0	0	0	0	0	0	0	0	0	0	0	0	0	0	0	0	0	0	0	0	0	0	0	0	0	0	0	0	0
0	0	0	0	0	0	0	0	0	0	0	0	0	0	0	0	0	0	0	0	0	0	0	0	0	0	0	0	0	0	0
0	0	0	0	0	0	0	0	0	0	0	0	0	0	0	0	0	0	0	0	0	0	0	0	0	0	0	0	0	0	0
0	0	0	0	0	0	0	0	0	0	0	0	0	0	0	0	0	0	0	0	0	0	0	0	0	0	0	0	0	0	0
0	0	0	0	0	0	0	0	0	0	0	0	0	0	0	0	0	0	0	0	0	0	0	0	0	0	0	0	0	0	0
0	0	0	0	0	0	0	0	0	0	0	0	0	0	0	0	0	0	0	0	0	0	0	0	0	0	0	0	0	0	0
0	0	0	0	0	0	0	0	0	0	0	0	0	0	0	0	0	0	0	0	0	0	0	0	0	0	0	0	0	0	0
0	0	0	0	0	0	0	0	0	0	0	0	0	0	0	0	0	0	0	0	0	0	0	0	0	0	0	0	0	0	0
0	0	0	0	0	0	0	0	0	0	0	0	0	0	0	0	0	0	0	0	0	0	0	0	0	0	0	0	0	0	0
0	0	0	0	0	0	0	0	0	0	0	0	0	0	0	0	0	0	0	0	0	0	0	0	0	0	0	0	0	0	0
0	0	0	0	0	0	0	0	0	0	0	0	0	0	0	0	0	0	0	0	0	0	0	0	0	0	0	0	0	0	0
0	0	0	0	0	0	0	0	0	0	0	0	0	0	0	0	0	0	0	0	0	0	0	0	0	0	0	0	0	0	0
0	0	0	0	0	0	0	0	0	0	0	0	0	0	0	0	0	0	0	0	0	0	0	0	0	0	0	0	0	0	0
0	0	0	0	0	0	0	0	0	0	0	0	0	0	0	0	0	0	0	0	0	0	0	0	0	0	0	0	0	0	0
0	0	0	0	0	0	0	0	0	0	0	0	0	0	0	0	0	0	0	0	0	0	0	0	0	0	0	0	0	0	0
0	0	0	0	0	0	0	0	0	0	0	0	0	0	0	0	0	0	0	0	0	0	0	0	0	0	0	0	0	0	0
0	0	0	0	0	0	0	0	0	0	0	0	0	0	0	0	0	0	0	0	0	0	0	0	0	0	0	0	0	0	0
0	0	0	0	0	0	0	0	0	0	0	0	0	0	0	0	0	0	0	0	0	0	0	0	0	0	0	0	0	0	0
0	0	0	0	0	0	0	0	0	0	0	0	0	0	0	0	0	0	0	0	0	0	0	0	0	0	0	0	0	0	0
0	0	0	0	0	0	0	0	0	0	0	0	0	0	0	0	0	0	0	0	0	0	0	0	0	0	0	0	0	0	0
0	0	0	0	0	0	0	0	0	0	0	0	0	0	0	0	0	0	0	0	0	0	0	0	0	0	0	0	0	0	0
0	0	0	0	0	0	0	0	0	0	0	0	0	0	0	0	0	0	0	0	0	0	0	0	0	0	0	0	0	0	0
0	0	0	0	0	0	0	0	0	0	0	0	0	0	0	0	0	0	0	0	0	0	0	0	0	0	0	0	0	0	0
0	0	0	0	0	0	0	0	0	0	0	0	0	0	0	0	0	0	0	0	0	0	0	0	0	0	0	0	0	0	0
0	0	0	0	0	0	0	0	0	0	0	0	0	0	0	0	0	0	0	0	0	0	0	0	0	0	0	0	0	0	0
0	0	0	0	0	0	0	0	0	0	0	0	0	0	0	0	0	0	0	0	0	0	0	0	0	0	0	0	0	0	0
0	0	0	0	0	0	0	0	0	0	0	0	0	0	0	0	0	0	0	0	0	0	0	0	0	0	0	0	0	0	0
0	0	0	0	0	0	0	0	0	0	0	0	0	0	0	0	0	0	0	0	0	0	0	0	0	0	0	0	0	0	0
0	0	0	0	0	0	0	0	0	0	0	0	0	0	0	0	0	0	0	0	0	0	0	0	0	0	0	0	0	0	0
0	0	0	0	0	0	0	0	0	0	0	0	0	0	0	0	0	0	0	0	0	0	0	0	0	0	0	0	0	0	0
0	0	0	0	0	0	0	0	0	0	0	0	0	0	0	0	0	0	0	0	0	0	0	0	0	0	0	0	0	0	0
0	0	0	0	0	0	0	0	0	0	0	0	0	0	0	0	0	0	0	0	0	0	0	0	0	0	0	0	0	0	0
0	0	0	0	0	0	0	0	0	0	0	0	0	0	0	0	0	0	0	0	0	0	0	0	0	0	0	0	0	0	0
0	0	0	0	0	0	0	0	0	0	0	0	0	0	0	0	0	0	0	0	0	0	0	0	0	0	0	0	0	0	0
0	0	0	0	0	0	0	0	0	0	0	0	0	0	0	0	0	0	0	0	0	0	0	0	0	0	0	0	0	0	0
0	0	0	0	0	0	0	0	0	0	0	0	0	0	0	0	0	0	0	0	0	0	0	0	0	0	0	0	0	0	0
0	0	0	0	0	0	0	0	0	0	0	0	0	0	0	0	0	0	0	0	0	0	0	0	0	0	0	0	0	0	0
0	0	0	0	0	0	0	0	0	0	0	0	0	0	0	0	0	0	0	0	0	0	0	0	0	0	0	0	0	0	0
0	0	0	0	0	0	0	0	0	0	0	0	0	0	0	0	0	0	0	0	0	0	0	0	0	0	0	0	0	0	0
0	0	0	0	0	0	0	0	0	0	0	0	0	0	0	0	0	0	0	0	0	0	0	0	0	0	0	0	0	0	0
0	0	0	0	0	0	0	0	0	0	0	0	0	0	0	0	0	0	0	0	0	0	0	0	0	0	0	0	0	0	0
0	0	0	0	0	0	0	0	0	0	0	0	0	0	0	0	0	0	0	0	0	0	0	0	0	0	0	0	0	0	0
0	0	0	0	0	0	0	0	0	0	0	0	0	0	0	0	0	0	0	0	0	0	0	0	0	0	0	0	0	0	0
0	0	0	0	0	0	0	0	0	0	0	0	0	0	0	0	0	0	0	0	0	0	0	0	0	0	0	0	0	0	0
0	0	0	0	0	0	0	0	0	0	0	0	0	0	0	0	0	0	0	0	0	0	0	0	0	0	0	0	0	0	0
0	0	0	0	0	0	0	0	0	0	0	0	0	0	0	0	0	0	0	0	0	0	0	0	0	0	0	0	0	0	0
0	0	0	0	0	0	0	0	0	0	0	0	0	0	0	0	0	0	0	0	0	0	0	0	0	0	0	0	0	0	0
0	0	0	0	0	0	0	0	0	0	0	0	0	0	0	0	0	0	0	0	0	0	0	0	0	0	0	0	0	0	0
0	0	0	0	0	0	0	0	0	0	0	0	0	0	0	0	0	0	0	0	0	0	0	0	0	0	0	0	0	0	0
0	0	0	0	0	0	0	0	0	0	0	0	0	0	0	0	0	0	0	0	0	0	0	0	0	0	0	0	0	0	0
0	0	0	0	0	0	0	0	0	0	0	0	0	0	0	0	0	0	0	0	0	0	0	0	0	0	0	0	0	0	0
0	0	0	0	0	0	0	0	0	0	0	0	0	0	0	0	0	0	0	0	0	0	0	0	0	0	0	0	0	0	0
0	0	0	0	0	0	0	0	0	0	0	0	0	0	0	0	0	0	0	0	0	0	0	0	0	0	0	0	0	0	0
0	0	0	0	0	0	0	0	0	0	0	0	0	0	0	0	0	0	0	0	0	0	0	0	0	0	0	0	0	0	0
0	0	0	0	0	0	0	0	0	0	0	0	0	0	0	0	0	0	0	0	0	0	0	0	0	0	0	0	0	0	0
0	0	0	0	0	0	0	0	0	0	0	0	0	0	0	0	0	0	0	0	0	0	0	0	0	0	0	0	0	0	0
0	0	0	0	0	0	0	0	0	0	0	0	0	0	0	0	0	0	0	0	0	0	0	0	0	0	0	0	0	0	0
0	0	0	0	0	0	0	0	0	0	0	0	0	0	0	0	0	0	0	0	0	0	0	0	0	0	0	0	0	0	0
0	0	0	0	0	0	0	0	0	0	0	0	0	0	0	0	0	0	0	0	0	0	0	0	0	0	0	0	0	0	0
0	0	0	0	0	0	0	0	0	0	0	0	0	0	0	0	0	0	0	0	0	0	0	0	0	0	0	0	0	0	0
0	0	0	0	0	0	0	0	0	0	0	0	0	0	0	0	0	0	0	0	0	0	0	0	0	0	0	0	0	0	0
0	0	0	0	0	0	0	0	0	0	0	0	0	0	0	0	0	0	0	0	0	0	0	0	0	0	0	0	0	0	0
0	0	0	0	0	0	0	0	0	0	0	0	0	0	0	0	0	0	0	0	0	0	0	0	0	0	0	0	0	0	0
0	0	0	0	0	0	0	0	0	0	0	0	0	0	0	0	0	0	0	0	0	0	0	0	0	0	0	0	0	0	0
0	0	0	0	0	0	0	0	0	0	0	0	0	0	0	0	0	0	0	0	0	0	0	0	0	0	0	0	0	0	0
0	0	0	0	0	0	0	0	0	0	0	0	0	0	0	0	0	0	0	0	0	0	0	0	0	0	0	0	0	0	0
0	0	0	0	0	0	0	0	0	0	0	0	0	0	0	0	0	0	0	0	0	0	0	0	0	0	0	0	0	0	0
0	0	0	0	0	0	0	0	0	0	0	0	0	0	0	0	0	0	0	0	0	0	0	0	0	0	0	0	0	0	0
0	0	0	0	0	0	0	0	0	0	0	0	0	0	0	0	0	0	0	0	0	0	0	0	0	0	0	0	0	0	0
0	0	0	0	0	0	0	0	0	0	0	0	0	0	0	0	0	0	0	0	0	0	0	0	0	0	0	0	0	0	0
0	0	0	0	0	0	0	0	0	0	0	0	0	0	0	0	0	0	0	0	0	0	0	0	0	0	0	0	0	0	0
0	0	0	0	0	0	0	0	0	0	0	0	0	0	0	0	0	0	0	0	0	0	0	0	0	0	0	0	0	0	0
0	0	0	0	0	0	0	0	0	0	0	0	0	0	0	0	0	0	0	0	0	0	0	0	0	0	0	0	0	0	0
0	0	0	0	0	0	0	0	0	0	0	0	0	0	0	0	0	0	0	0	0	0	0	0	0	0	0	0	0	0	0
0	0	0	0	0	0	0	0	0	0	0	0	0	0	0	0	0	0	0	0	0	0	0	0	0	0	0	0	0	0	0
0	0	0	0	0	0	0	0	0	0	0	0	0	0	0	0	0	0	0	0	0	0	0	0	0	0	0	0	0	0	0
0	0	0	0	0	0	0	0	0	0	0	0	0	0	0	0	0	0	0	0	0	0	0	0	0	0	0	0	0	0	0
0	0	0	0	0	0	0	0	0	0	0	0	0	0	0	0	0	0	0	0	0	0	0	0	0	0	0	0	0	0	0
0	0	0	0	0	0	0	0	0	0	0	0	0	0	0	0	0	0	0	0	0	0	0	0	0	0	0	0	0	0	0
0	0	0	0	0	0	0	0	0	0	0	0	0	0	0	0	0	0	0	0	0	0	0	0	0	0	0	0	0	0	0
0	0	0	0	0	0	0	0	0	0	0	0	0	0	0	0	0	0	0	0	0	0	0	0	0	0	0	0	0	0	0
0	0	0	0	0	0	0	0	0	0	0	0	0	0	0	0	0	0	0	0	0	0	0	0	0	0	0	0	0	0	0
0	0	0	0	0	0	0	0	0	0	0	0	0	0	0	0	0	0	0	0	0	0	0	0	0	0	0	0	0	0	0
0	0	0	0	0	0	0	0	0	0	0	0	0	0	0	0	0	0	0	0	0	0	0	0	0	0	0	0	0	0	0
0	0	0	0	0	0	0	0	0	0	0	0	0	0	0	0	0	0	0	0	0	0	0	0	0	0	0	0	0	0	0
0	0	0	0	0	0	0	0	0	0	0	0	0	0	0	0	0	0	0	0	0	0	0	0	0	0	0	0	0	0	0
0	0	0	0	0	0	0	0	0	0	0	0	0	0	0	0	0	0	0	0	0	0	0	0	0	0	0	0	0	0	0
0	0	0	0	0	0	0	0	0	0	0	0	0	0	0	0	0	0	0	0	0	0	0	0	0	0	0	0	0	0	0
0	0	0	0	0	0	0	0	0	0	0	0	0	0	0	0	0	0	0	0	0	0	0	0	0	0	0	0	0	0	0
0	0	0	0	0	0	0	0	0	0	0	0	0	0	0	0	0	0	0	0	0	0	0	0	0	0	0	0	0	0	0
0	0	0	0	0	0	0	0	0	0	0	0	0	0	0	0	0	0	0	0	0	0	0	0	0	0	0	0	0	0	0
0	0	0	0	0	0	0	0	0	0	0	0	0	0	0	0	0	0	0	0	0	0	0	0	0	0	0	0	0	0	0
0	0	0	0	0	0	0	0	0	0	0	0	0	0	0	0	0	0	0	0	0	0	0	0	0	0	0	0	0	0	0
0	0	0	0	0	0	0	0	0	0	0	0	0	0	0	0	0	0	0	0	0	0	0	0	0	0	0	0	0	0	0
0	0	0	0	0	0	0	0	0	0	0	0	0	0	0	0	0	0	0	0	0	0	0	0	0	0	0	0	0	0	0
0	0	0	0	0	0	0	0	0	0	0	0	0	0	0	0	0	0	0	0	0	0	0	0	0	0	0	0	0	0	0
0	0	0	0	0	0	0	0	0	0	0	0	0	0	0	0	0	0	0	0	0	0	0	0	0	0	0	0	0	0	0
0	0	0	0	0	0	0	0	0	0	0	0	0	0	0	0	0	0	0	0	0	0	0	0	0	0	0	0	0	0	0
0	0	0	0	0	0	0	0	0	0	0	0	0	0	0	0	0	0	0	0	0	0	0	0	0	0	0	0	0	0	0
0	0	0	0	0	0	0	0	0	0	0	0	0	0	0	0	0	0	0	0	0	0	0	0	0	0	0	0	0	0	0
0	0	0	0	0	0	0	0	0	0	0	0	0	0	0	0	0	0	0	0	0	0	0	0	0	0	0	0	0	0	0
0	0	0	0	0	0	0	0	0	0	0	0	0	0	0	0	0	0	0	0	0	0	0	0	0	0	0	0	0	0	0
0	0	0	0	0	0	0	0	0	0	0	0	0	0	0	0	0	0	0	0	0	0	0	0	0	0	0	0	0	0	0
0	0	0	0	0	0	0	0	0	0	0	0	0	0	0	0	0	0	0	0	0	0	0	0	0	0	0	0	0	0	0
0	0	0	0	0	0	0	0	0	0	0	0	0	0	0	0	0	0	0	0	0	0	0	0	0	0	0	0	0	0	0
0	0	0	0	0	0	0	0	0	0	0	0	0	0	0	0	0	0	0	0	0	0	0	0	0	0	0	0	0	0	0
0	0	0	0	0	0	0	0	0	0	0	0	0	0	0	0	0	0	0	0	0	0	0	0	0	0	0	0	0	0	0
0	0	0	0	0	0	0	0	0	0	0	0	0	0	0	0	0	0	0	0	0	0	0	0	0	0	0	0	0	0	0
0	0	0	0	0	0	0	0	0	0	0	0	0	0	0	0	0	0	0	0	0	0	0	0	0	0	0	0	0	0	0
0	0	0	0	0	0	0	0	0	0	0	0	0	0	0	0	0	0	0	0	0	0	0	0	0	0	0	0	0	0	0
0	0	0	0	0	0	0	0	0	0	0	0	0	0	0	0	0	0	0	0	0	0	0	0	0	0	0	0	0	0	0
0	0	0	0	0	0	0	0	0	0	0	0	0	0	0	0	0	0	0	0	0	0	0	0	0	0	0	0	0	0	0
0	0	0	0	0	0	0	0	0	0	0	0	0	0	0	0	0	0	0	0	0	0	0	0	0	0	0	0	0	0	0
0	0	0	0	0	0	0	0	0	0	0	0	0	0	0	0	0	0	0	0	0	0	0	0	0	0	0	0	0	0	0
0	0	0	0	0	0	0	0	0	0	0	0	0	0	0	0	0	0	0	0	0	0	0	0	0	0	0	0	0	0	0
0	0	0	0	0	0	0	0	0	0	0	0	0	0	0	0	0	0	0	0	0	0	0	0	0	0	0	0	0	0	0
0	0	0	0	0	0	0	0	0	0	0	0	0	0	0	0	0	0	0	0	0	0	0	0	0	0	0	0	0	0	0
0	0	0	0	0	0	0	0	0	0	0	0	0	0	0	0	0	0	0	0	0	0	0	0	0	0	0	0	0	0	0
0	0	0	0	0	0	0	0	0	0	0	0	0	0	0	0	0	0	0	0	0	0	0	0	0	0	0	0	0	0	0
0	0	0	0	0	0	0	0	0	0	0	0	0	0	0	0	0	0	0	0	0	0	0	0	0	0	0	0	0	0	0
0	0	0	0	0	0	0	0	0	0	0	0	0	0	0	0	0	0	0	0	0	0	0	0	0	0	0	0	0	0	0
0	0	0	0	0	0	0	0	0	0	0	0	0	0	0	0	0	0	0	0	0	0	0	0	0	0	0	0	0	0	0
0	0	0	0	0	0	0	0	0	0	0	0	0	0	0	0	0	0	0	0	0	0	0	0	0	0	0	0	0	0	0
0	0	0	0	0	0	0	0	0	0	0	0	0	0	0	0	0	0	0	0	0	0	0	0	0	0	0	0	0	0	0
0	0	0	0	0	0	0	0	0	0	0	0	0	0	0	0	0	0	0	0	0	0	0	0	0	0	0	0	0	0	0
0	0	0	0	0	0	0	0	0	0	0	0	0	0	0	0	0	0	0	0	0	0	0	0	0	0	0	0	0	0	0
0	0	0	0	0	0	0	0	0	0	0	0	0	0	0	0	0	0	0	0	0	0	0	0	0	0	0	0	0	0	0
0	0	0	0	0	0	0	0	0	0	0	0	0	0	0	0	0	0	0	0	0	0	0	0	0	0	0	0	0	0	0
0	0	0	0	0	0	0	0	0	0	0	0	0	0	0	0	0	0	0	0	0	0	0	0	0	0	0	0	0	0	0
0	0	0	0	0	0	0	0	0	0	0	0	0	0	0	0	0	0	0	0	0	0	0	0	0	0	0	0	0	0	0
0	0	0	0	0	0	0	0	0	0	0	0	0	0	0	0	0	0	0	0	0	0	0	0	0	0	0	0	0	0	0
0	0	0	0	0	0	0	0	0	0	0	0	0	0	0	0	0	0	0	0	0	0	0	0	0	0	0	0	0	0	0
0	0	0	0	0	0	0	0	0	0	0	0	0	0	0	0	0	0	0	0	0	0	0	0	0	0	0	0	0	0	0
0	0	0	0	0	0	0	0	0	0	0	0	0	0	0	0	0	0	0	0	0	0	0	0	0	0	0	0	0	0	0
0	0	0	0	0	0	0	0	0	0	0	0	0	0	0	0	0	0	0	0	0	0	0	0	0	0	0	0	0	0	0
0	0	0	0	0	0	0	0	0	0	0	0	0	0	0	0	0	0	0	0	0	0	0	0	0	0	0	0	0	0	0
0	0	0	0	0	0	0	0	0	0	0	0	0	0	0	0	0	0	0	0	0	0	0	0	0	0	0	0	0	0	0
0	0	0	0	0	0	0	0	0	0	0	0	0	0	0	0	0	0	0	0	0	0	0	0	0	0	0	0	0	0	0
0	0	0	0	0	0	0	0	0	0	0	0	0	0	0	0	0	0	0	0	0	0	0	0	0	0	0	0	0	0	0
0	0	0	0	0	0	0	0	0	0	0	0	0	0	0	0	0	0	0	0	0	0	0	0	0	0	0	0	0	0	0
0	0	0	0	0	0	0	0	0	0	0	0	0	0	0	0	0	0	0	0	0	0	0	0	0	0	0	0	0	0	0
0	0	0	0	0	0	0	0	0	0	0	0	0	0	0	0	0	0	0	0	0	0	0	0	0	0	0	0	0	0	0
0	0	0	0	0	0	0	0	0	0	0	0	0	0	0	0	0	0	0	0	0	0	0	0	0	0	0	0	0	0	0
0	0	0	0	0	0	0	0	0	0	0	0	0	0	0	0	0	0	0	0	0	0	0	0	0	0	0	0	0	0	0
0	0	0	0	0	0	0	0	0	0	0	0	0	0	0	0	0	0	0	0	0	0	0	0	0	0	0	0	0	0	0
0	0	0	0	0	0	0	0	0	0	0	0	0	0	0	0	0	0	0	0	0	0	0	0	0	0	0	0	0	0	0
0	0	0	0	0	0	0	0	0	0	0	0	0	0	0	0	0	0	0	0	0	0	0	0	0	0	0	0	0	0	0
0	0	0	0	0	0	0	0	0	0	0	0	0	0	0	0	0	0	0	0	0	0	0	0	0	0	0	0	0	0	0
0	0	0	0	0	0	0	0	0	0	0	0	0	0	0	0	0	0	0	0	0	0	0	0	0	0	0	0	0	0	0
0	0	0	0	0	0	0	0	0	0	0	0	0	0	0	0	0	0	0	0	0	0	0	0	0	0	0	0	0	0	0
0	0	0	0	0	0	0	0	0	0	0	0	0	0	0	0	0	0	0	0	0	0	0	0	0	0	0	0	0	0	0
0	0	0	0	0	0	0	0	0	0	0	0	0	0	0	0	0	0	0	0	0	0	0	0	0	0	0	0	0	0	0
0	0	0	0	0	0	0	0	0	0	0	0	0	0	0	0	0	0	0	0	0	0	0	0	0	0	0	0	0	0	0
0	0	0	0	0	0	0	0	0	0	0	0	0	0	0	0	0	0	0	0	0	0	0	0	0	0	0	0	0	0	0
0	0	0	0	0	0	0	0	0	0	0	0	0	0	0	0	0	0	0	0	0	0	0	0	0	0	0	0	0	0	0
0	0	0	0	0	0	0	0	0	0	0	0	0	0	0	0	0	0	0	0	0	0	0	0	0	0	0	0	0	0	0
0	0	0	0	0	0	0	0	0	0	0	0	0	0	0	0	0	0	0	0	0	0	0	0	0	0	0	0	0	0	0
0	0	0	0	0	0	0	0	0	0	0	0	0	0	0	0	0	0	0	0	0	0	0	0	0	0	0	0	0	0	0
0	0	0	0	0	0	0	0	0	0	0	0	0	0	0	0	0	0	0	0	0	0	0	0	0	0	0	0	0	0	0
0	0	0	0	0	0	0	0	0	0	0	0	0	0	0	0	0	0	0	0	0	0	0	0	0	0	0	0	0	0	0
0	0	0	0	0	0	0	0	0	0	0	0	0	0	0	0	0	0	0	0	0	0	0	0	0	0	0	0	0	0	0
0	0	0	0	0	0	0	0	0	0	0	0	0	0	0	0	0	0	0	0	0	0	0	0	0	0	0	0	0	0	0
0	0	0	0	0	0	0	0	0	0	0	0	0	0	0	0	0	0	0	0	0	0	0	0	0	0	0	0	0	0	0
0	0	0	0	0	0	0	0	0	0	0	0	0	0	0	0	0	0	0	0	0	0	0	0	0	0	0	0	0	0	0
0	0	0	0	0	0	0	0	0	0	0	0	0	0	0	0	0	0	0	0	0	0	0	0	0	0	0	0	0	0	0
0	0	0	0	0	0	0	0	0	0	0	0	0	0	0	0	0	0	0	0	0	0	0	0	0	0	0	0	0	0	0
0	0	0	0	0	0	0	0	0	0	0	0	0	0	0	0	0	0	0	0	0	0	0	0	0	0	0	0	0	0	0
0	0	0	0	0	0	0	0	0	0	0	0	0	0	0	0	0	0	0	0	0	0	0	0	0	0	0	0	0	0	0
0	0	0	0	0	0	0	0	0	0	0	0	0	0	0	0	0	0	0	0	0	0	0	0	0	0	0	0	0	0	0
0	0	0	0	0	0	0	0	0	0	0	0	0	0	0	0	0	0	0	0	0	0	0	0	0	0	0	0	0	0	0
0	0	0	0	0	0	0	0	0	0	0	0	0	0	0	0	0	0	0	0	0	0	0	0	0	0	0	0	0	0	0
0	0	0	0	0	0	0	0	0	0	0	0	0	0	0	0	0	0	0	0	0	0	0	0	0	0	0	0	0	0	0
0	0	0	0	0	0	0	0	0	0	0	0	0	0	0	0	0	0	0	0	0	0	0	0	0	0	0	0	0	0	0
0	0	0	0	0	0	0	0	0	0	0	0	0	0	0	0	0	0	0	0	0	0	0	0	0	0	0	0	0	0	0
0	0	0	0	0	0	0	0	0	0	0	0	0	0	0	0	0	0	0	0	0	0	0	0	0	0	0	0	0	0	0
0	0	0	0	0	0	0	0	0	0	0	0	0	0	0	0	0	0	0	0	0	0	0	0	0	0	0	0	0	0	0
0	0	0	0	0	0	0	0	0	0	0	0	0	0	0	0	0	0	0	0	0	0	0	0	0	0	0	0	0	0	0
0	0	0	0	0	0	0	0	0	0	0	0	0	0	0	0	0	0	0	0	0	0	0	0	0	0	0	0	0	0	0
0	0	0	0	0	0	0	0	0	0	0	0	0	0	0	0	0	0	0	0	0	0	0	0	0	0	0	0	0	0	0
0	0	0	0	0	0	0	0	0	0	0	0	0	0	0	0	0	0	0	0	0	0	0	0	0	0	0	0	0	0	0
0	0	0	0	0	0	0	0	0	0	0	0	0	0	0	0	0	0	0	0	0	0	0	0	0	0	0	0	0	0	0
0	0	0	0	0	0	0	0	0	0	0	0	0	0	0	0	0	0	0	0	0	0	0	0	0	0	0	0	0	0	0
0	0	0	0	0	0	0	0	0	0	0	0	0	0	0	0	0	0	0	0	0	0	0	0	0	0	0	0	0	0	0
0	0	0	0	0	0	0	0	0	0	0	0	0	0	0	0	0	0	0	0	0	0	0	0	0	0	0	0	0	0	0
0	0	0	0	0	0	0	0	0	0	0	0	0	0	0	0	0	0	0	0	0	0	0	0	0	0	0	0	0	0	0
0	0	0	0	0	0	0	0	0	0	0	0	0	0	0	0	0	0	0	0	0	0	0	0	0	0	0	0	0	0	0
0	0	0	0	0	0	0	0	0	0	0	0	0	0	0	0	0	0	0	0	0	0	0	0	0	0	0	0	0	0	0
0	0	0	0	0	0	0	0	0	0	0	0	0	0	0	0	0	0	0	0	0	0	0	0	0	0	0	0	0	0	0
0	0	0	0	0	0	0	0	0	0	0	0	0	0	0	0	0	0	0	0	0	0	0	0	0	0	0	0	0	0	0
0	0	0	0	0	0	0	0	0	0	0	0	0	0	0	0	0	0	0	0	0	0	0	0	0	0	0	0	0	0	0
0	0	0	0	0	0	0	0	0	0	0	0	0	0	0	0	0	0	0	0	0	0	0	0	0	0	0	0	0	0	0
0	0	0	0	0	0	0	0	0	0	0	0	0	0	0	0	0	0	0	0	0	0	0	0	0	0	0	0	0	0	0
0	0	0	0	0	0	0	0	0	0	0	0	0	0	0	0	0	0	0	0	0	0	0	0	0	0	0	0	0	0	0
0	0	0	0	0	0	0	0	0	0	0	0	0	0	0	0	0	0	0	0	0	0	0	0	0	0	0	0	0	0	0
0	0	0	0	0	0	0	0	0	0	0	0	0	0	0	0	0	0	0	0	0	0	0	0	0	0	0	0	0	0	0
0	0	0	0	0	0	0	0	0	0	0	0	0	0	0	0	0	0	0	0	0	0	0	0	0	0	0	0	0	0	0
0	0	0	0	0	0	0	0	0	0	0	0	0	0	0	0	0	0	0	0	0	0	0	0	0	0	0	0	0	0	0
0	0	0	0	0	0	0	0	0	0	0	0	0	0	0	0	0	0	0	0	0	0	0	0	0	0	0	0	0	0	0
0	0	0	0	0	0	0	0	0	0	0	0	0	0	0	0	0	0	0	0	0	0	0	0	0	0	0	0	0	0	0
0	0	0	0	0	0	0	0	0	0	0	0	0	0	0	0	0	0	0	0	0	0	0	0	0	0	0	0	0	0	0
0	0	0	0	0	0	0	0	0	0	0	0	0	0	0	0	0	0	0	0	0	0	0	0	0	0	0	0	0	0	0
0	0	0	0	0	0	0	0	0	0	0	0	0	0	0	0	0	0	0	0	0	0	0	0	0	0	0	0	0	0	0
0	0	0	0	0	0	0	0	0	0	0	0	0	0	0	0	0	0	0	0	0	0	0	0	0	0	0	0	0	0	0
0	0	0	0	0	0	0	0	0	0	0	0	0	0	0	0	0	0	0	0	0	0	0	0	0	0	0	0	0	0	0
0	0	0	0	0	0	0	0	0	0	0	0	0	0	0	0	0	0	0	0	0	0	0	0	0	0	0	0	0	0	0
0	0	0	0	0	0	0	0	0	0	0	0	0	0	0	0	0	0	0	0	0	0	0	0	0	0	0	0	0	0	0
0	0	0	0	0	0	0	0	0	0	0	0	0	0	0	0	0	0	0	0	0	0	0	0	0	0	0	0	0	0	0
0	0	0	0	0	0	0	0	0	0	0	0	0	0	0	0	0	0	0	0	0	0	0	0	0	0	0	0	0	0	0
0	0	0	0	0	0	0	0	0	0	0	0	0	0	0	0	0	0	0	0	0	0	0	0	0	0	0	0	0	0	0
0	0	0	0	0	0	0	0	0	0	0	0	0	0	0	0	0	0	0	0	0	0	0	0	0	0	0	0	0	0	0
0	0	0	0	0	0	0	0	0	0	0	0	0	0	0	0	0	0	0	0	0	0	0	0	0	0	0	0	0	0	0
0	0	0	0	0	0	0	0	0	0	0	0	0	0	0	0	0	0	0	0	0	0	0	0	0	0	0	0	0	0	0
0	0	0	0	0	0	0	0	0	0	0	0	0	0	0	0	0	0	0	0	0	0	0	0	0	0	0	0	0	0	0
0	0	0	0	0	0	0	0	0	0	0	0	0	0	0	0	0	0	0	0	0	0	0	0	0	0	0	0	0	0	0
0	0	0	0	0	0	0	0	0	0	0	0	0	0	0	0	0	0	0	0	0	0	0	0	0	0	0	0	0	0	0
0	0	0	0	0	0	0	0	0	0	0	0	0	0	0	0	0	0	0	0	0	0	0	0	0	0	0	0	0	0	0
0	0	0	0	0	0	0	0	0	0	0	0	0	0	0	0	0	0	0	0	0	0	0	0	0	0	0	0	0	0	0
0	0	0	0	0	0	0	0	0	0	0	0	0	0	0	0	0	0	0	0	0	0	0	0	0	0	0	0	0	0	0
0	0	0	0	0	0	0	0	0	0	0	0	0	0	0	0	0	0	0	0	0	0	0	0	0	0	0	0	0	0	0
0	0	0	0	0	0	0	0	0	0	0	0	0	0	0	0	0	0	0	0	0	0	0	0	0	0	0	0	0	0	0
0	0	0	0	0	0	0	0	0	0	0	0	0	0	0	0	0	0	0	0	0	0	0	0	0	0	0	0	0	0	0
0	0	0	0	0	0	0	0	0	0	0	0	0	0	0	0	0	0	0	0	0	0	0	0	0	0	0	0	0	0	0
0	0	0	0	0	0	0	0	0	0	0	0	0	0	0	0	0	0	0	0	0	0	0	0	0	0	0	0	0	0	0
0	0	0	0	0	0	0	0	0	0	0	0	0	0	0	0	0	0	0	0	0	0	0	0	0	0	0	0	0	0	0
0	0	0	0	0	0	0	0	0	0	0	0	0	0	0	0	0	0	0	0	0	0	0	0	0	0	0	0	0	0	0
0	0	0	0	0	0	0	0	0	0	0	0	0	0	0	0	0	0	0	0	0	0	0	0	0	0	0	0	0	0	0
0	0	0	0	0	0	0	0	0	0	0	0	0	0	0	0	0	0	0	0	0	0	0	0	0	0	0	0	0	0	0
0	0	0	0	0	0	0	0	0	0	0	0	0	0	0	0	0	0	0	0	0	0	0	0	0	0	0	0	0	0	0
0	0	0	0	0	0	0	0	0	0	0	0	0	0	0	0	0	0	0	0	0	0	0	0	0	0	0	0	0	0	0
0	0	0	0	0	0	0	0	0	0	0	0	0	0	0	0	0	0	0	0	0	0	0	0	0	0	0	0	0	0	0
0	0	0	0	0	0	0	0	0	0	0	0	0	0	0	0	0	0	0	0	0	0	0	0	0	0	0	0	0	0	0
0	0	0	0	0	0	0	0	0	0	0	0	0	0	0	0	0	0	0	0	0	0	0	0	0	0	0	0	0	0	0
0	0	0	0	0	0	0	0	0	0	0	0	0	0	0	0	0	0	0	0	0	0	0	0	0	0	0	0	0	0	0
0	0	0	0	0	0	0	0	0	0	0	0	0	0	0	0	0	0	0	0	0	0	0	0	0	0	0	0	0	0	0
0	0	0	0	0	0	0	0	0	0	0	0	0	0	0	0	0	0	0	0	0	0	0	0	0	0	0	0	0	0	0
0	0	0	0	0	0	0	0	0	0	0	0	0	0	0	0	0	0	0	0	0	0	0	0	0	0	0	0	0	0	0
0	0	0	0	0	0	0	0	0	0	0	0	0	0	0	0	0	0	0	0	0	0	0	0	0	0	0	0	0	0	0
0	0	0	0	0	0	0	0	0	0	0	0	0	0	0	0	0	0	0	0	0	0	0	0	0	0	0	0	0	0	0
0	0	0	0	0	0	0	0	0	0	0	0	0	0	0	0	0	0	0	0	0	0	0	0	0	0	0	0	0	0	0
0	0	0	0	0	0	0	0	0	0	0	0	0	0	0	0	0	0	0	0	0	0	0	0	0	0	0	0	0	0	0
0	0	0	0	0	0	0	0	0	0	0	0	0	0	0	0	0	0	0	0	0	0	0	0	0	0	0	0	0	0	0
0	0	0	0	0	0	0	0	0	0	0	0	0	0	0	0	0	0	0	0	0	0	0	0	0	0	0	0	0	0	0
0	0	0	0	0	0	0	0	0	0	0	0	0	0	0	0	0	0	0	0	0	0	0	0	0	0	0	0	0	0	0
0	0	0	0	0	0	0	0	0	0	0	0	0	0	0	0	0	0	0	0	0	0	0	0	0	0	0	0	0	0	0
0	0	0	0	0	0	0	0	0	0	0	0	0	0	0	0	0	0	0	0	0	0	0	0	0	0	0	0	0	0	0
0	0	0	0	0	0	0	0	0	0	0	0	0	0	0	0	0	0	0	0	0	0	0	0	0	0	0	0	0	0	0
0	0	0	0	0	0	0	0	0	0	0	0	0	0	0	0	0	0	0	0	0	0	0	0	0	0	0	0	0	0	0
0	0	0	0	0	0	0	0	0	0	0	0	0	0	0	0	0	0	0	0	0	0	0	0	0	0	0	0	0	0	0
0	0	0	0	0	0	0	0	0	0	0	0	0	0	0	0	0	0	0	0	0	0	0	0	0	0	0	0	0	0	0
0	0	0	0	0	0	0	0	0	0	0	0	0	0	0	0	0	0	0	0	0	0	0	0	0	0	0	0	0	0	0
0	0	0	0	0	0	0	0	0	0	0	0	0	0	0	0	0	0	0	0	0	0	0	0	0	0	0	0	0	0	0
0	0	0	0	0	0	0	0	0	0	0	0	0	0	0	0	0	0	0	0	0	0	0	0	0	0	0	0	0	0	0
0	0	0	0	0	0	0	0	0	0	0	0	0	0	0	0	0	0	0	0	0	0	0	0	0	0	0	0	0	0	0
0	0	0	0	0	0	0	0	0	0	0	0	0	0	0	0	0	0	0	0	0	0	0	0	0	0	0	0	0	0	0
0	0	0	0	0	0	0	0	0	0	0	0	0	0	0	0	0	0	0	0	0	0	0	0	0	0	0	0	0	0	0
0	0	0	0	0	0	0	0	0	0	0	0	0	0	0	0	0	0	0	0	0	0	0	0	0	0	0	0	0	0	0
0	0	0	0	0	0	0	0	0	0	0	0	0	0	0	0	0	0	0	0	0	0	0	0	0	0	0	0	0	0	0
0	0	0	0	0	0	0	0	0	0	0	0	0	0	0	0	0	0	0	0	0	0	0	0	0	0	0	0	0	0	0
0	0	0	0	0	0	0	0	0	0	0	0	0	0	0	0	0	0	0	0	0	0	0	0	0	0	0	0	0	0	0
0	0	0	0	0	0	0	0	0	0	0	0	0	0	0	0	0	0	0	0	0	0	0	0	0	0	0	0	0	0	0
0	0	0	0	0	0	0	0	0	0	0	0	0	0	0	0	0	0	0	0	0	0	0	0	0	0	0	0	0	0	0
0	0	0	0	0	0	0	0	0	0	0	0	0	0	0	0	0	0	0	0	0	0	0	0	0	0	0	0	0	0	0
0	0	0	0	0	0	0	0	0	0	0	0	0	0	0	0	0	0	0	0	0	0	0	0	0	0	0	0	0	0	0
0	0	0	0	0	0	0	0	0	0	0	0	0	0	0	0	0	0	0	0	0	0	0	0	0	0	0	0	0	0	0
0	0	0	0	0	0	0	0	0	0	0	0	0	0	0	0	0	0	0	0	0	0	0	0	0	0	0	0	0	0	0
0	0	0	0	0	0	0	0	0	0	0	0	0	0	0	0	0	0	0	0	0	0	0	0	0	0	0	0	0	0	0
0	0	0	0	0	0	0	0	0	0	0	0	0	0	0	0	0	0	0	0	0	0	0	0	0	0	0	0	0	0	0
0	0	0	0	0	0	0	0	0	0	0	0	0	0	0	0	0	0	0	0	0	0	0	0	0	0	0	0	0	0	0
0	0	0	0	0	0	0	0	0	0	0	0	0	0	0	0	0	0	0	0	0	0	0	0	0	0	0	0	0	0	0
0	0	0	0	0	0	0	0	0	0	0	0	0	0	0	0	0	0	0	0	0	0	0	0	0	0	0	0	0	0	0
0	0	0	0	0	0	0	0	0	0	0	0	0	0	0	0	0	0	0	0	0	0	0	0	0	0	0	0	0	0	0
0	0	0	0	0	0	0	0	0	0	0	0	0	0	0	0	0	0	0	0	0	0	0	0	0	0	0	0	0	0	0
0	0	0	0	0	0	0	0	0	0	0	0	0	0	0	0	0	0	0	0	0	0	0	0	0	0	0	0	0	0	0
0	0	0	0	0	0	0	0	0	0	0	0	0	0	0	0	0	0	0	0	0	0	0	0	0	0	0	0	0	0	0
0	0	0	0	0	0	0	0	0	0	0	0	0	0	0	0	0	0	0	0	0	0	0	0	0	0	0	0	0	0	0
0	0	0	0	0	0	0	0	0	0	0	0	0	0	0	0	0	0	0	0	0	0	0	0	0	0	0	0	0	0	0
0	0	0	0	0	0	0	0	0	0	0	0	0	0	0	0	0	0	0	0	0	0	0	0	0	0	0	0	0	0	0
0	0	0	0	0	0	0	0	0	0	0	0	0	0	0	0	0	0	0	0	0	0	0	0	0	0	0	0	0	0	0
0	0	0	0	0	0	0	0	0	0	0	0	0	0	0	0	0	0	0	0	0	0	0	0	0	0	0	0	0	0	0
0	0	0	0	0	0	0	0	0	0	0	0	0	0	0	0	0	0	0	0	0	0	0	0	0	0	0	0	0	0	0
0	0	0	0	0	0	0	0	0	0	0	0	0	0	0	0	0	0	0	0	0	0	0	0	0	0	0	0	0	0	0
0	0	0	0	0	0	0	0	0	0	0	0	0	0	0	0	0	0	0	0	0	0	0	0	0	0	0	0	0	0	0
0	0	0	0	0	0	0	0	0	0	0	0	0	0	0	0	0	0	0	0	0	0	0	0	0	0	0	0	0	0	0
0	0	0	0	0	0	0	0	0	0	0	0	0	0	0	0	0	0	0	0	0	0	0	0	0	0	0	0	0	0	0
0	0	0	0	0	0	0	0	0	0	0	0	0	0	0	0	0	0	0	0	0	0	0	0	0	0	0	0	0	0	0
0	0	0	0	0	0	0	0	0	0	0	0	0	0	0	0	0	0	0	0	0	0	0	0	0	0	0	0	0	0	0
0	0	0	0	0	0	0	0	0	0	0	0	0	0	0	0	0	0	0	0	0	0	0	0	0	0	0	0	0	0	0
0	0	0	0	0	0	0	0	0	0	0	0	0	0	0	0	0	0	0	0	0	0	0	0	0	0	0	0	0	0	0
0	0	0	0	0	0	0	0	0	0	0	0	0	0	0	0	0	0	0	0	0	0	0	0	0	0	0	0	0	0	0
0	0	0	0	0	0	0	0	0	0	0	0	0	0	0	0	0	0	0	0	0	0	0	0	0	0	0	0	0	0	0
0	0	0	0	0	0	0	0	0	0	0	0	0	0	0	0	0	0	0	0	0	0	0	0	0	0	0	0	0	0	0
0	0	0	0	0	0	0	0	0	0	0	0	0	0	0	0	0	0	0	0	0	0	0	0	0	0	0	0	0	0	0
0	0	0	0	0	0	0	0	0	0	0	0	0	0	0	0	0	0	0	0	0	0	0	0	0	0	0	0	0	0	0
0	0	0	0	0	0	0	0	0	0	0	0	0	0	0	0	0	0	0	0	0	0	0	0	0	0	0	0	0	0	0
0	0	0	0	0	0	0	0	0	0	0	0	0	0	0	0	0	0	0	0	0	0	0	0	0	0	0	0	0	0	0
0	0	0	0	0	0	0	0	0	0	0	0	0	0	0	0	0	0	0	0	0	0	0	0	0	0	0	0	0	0	0
0	0	0	0	0	0	0	0	0	0	0	0	0	0	0	0	0	0	0	0	0	0	0	0	0	0	0	0	0	0	0
0	0	0	0	0	0	0	0	0	0	0	0	0	0	0	0	0	0	0	0	0	0	0	0	0	0	0	0	0	0	0
0	0	0	0	0	0	0	0	0	0	0	0	0	0	0	0	0	0	0	0	0	0	0	0	0	0	0	0	0	0	0
0	0	0	0	0	0	0	0	0	0	0	0	0	0	0	0	0	0	0	0	0	0	0	0	0	0	0	0	0	0	0
0	0	0	0	0	0	0	0	0	0	0	0	0	0	0	0	0	0	0	0	0	0	0	0	0	0	0	0	0	0	0
0	0	0	0	0	0	0	0	0	0	0	0	0	0	0	0	0	0	0	0	0	0	0	0	0	0	0	0	0	0	0
0	0	0	0	0	0	0	0	0	0	0	0	0	0	0	0	0	0	0	0	0	0	0	0	0	0	0	0	0	0	0
0	0	0	0	0	0	0	0	0	0	0	0	0	0	0	0	0	0	0	0	0	0	0	0	0	0	0	0	0	0	0
0	0	0	0	0	0	0	0	0	0	0	0	0	0	0	0	0	0	0	0	0	0	0	0	0	0	0	0	0	0	0
0	0	0	0	0	0	0	0	0	0	0	0	0	0	0	0	0	0	0	0	0	0	0	0	0	0	0	0	0	0	0
0	0	0	0	0	0	0	0	0	0	0	0	0	0	0	0	0	0	0	0	0	0	0	0	0	0	0	0	0	0	0
0	0	0	0	0	0	0	0	0	0	0	0	0	0	0	0	0	0	0	0	0	0	0	0	0	0	0	0	0	0	0
0	0	0	0	0	0	0	0	0	0	0	0	0	0	0	0	0	0	0	0	0	0	0	0	0	0	0	0	0	0	0
0	0	0	0	0	0	0	0	0	0	0	0	0	0	0	0	0	0	0	0	0	0	0	0	0	0	0	0	0	0	0
0	0	0	0	0	0	0	0	0	0	0	0	0	0	0	0	0	0	0	0	0	0	0	0	0	0	0	0	0	0	0
0	0	0	0	0	0	0	0	0	0	0	0	0	0	0	0	0	0	0	0	0	0	0	0	0	0	0	0	0	0	0
0	0	0	0	0	0	0	0	0	0	0	0	0	0	0	0	0	0	0	0	0	0	0	0	0	0	0	0	0	0	0
0	0	0	0	0	0	0	0	0	0	0	0	0	0	0	0	0	0	0	0	0	0	0	0	0	0	0	0	0	0	0
0	0	0	0	0	0	0	0	0	0	0	0	0	0	0	0	0	0	0	0	0	0	0	0	0	0	0	0	0	0	0
0	0	0	0	0	0	0	0	0	0	0	0	0	0	0	0	0	0	0	0	0	0	0	0	0	0	0	0	0	0	0
0	0	0	0	0	0	0	0	0	0	0	0	0	0	0	0	0	0	0	0	0	0	0	0	0	0	0	0	0	0	0
0	0	0	0	0	0	0	0	0	0	0	0	0	0	0	0	0	0	0	0	0	0	0	0	0	0	0	0	0	0	0
0	0	0	0	0	0	0	0	0	0	0	0	0	0	0	0	0	0	0	0	0	0	0	0	0	0	0	0	0	0	0
0	0	0	0	0	0	0	0	0	0	0	0	0	0	0	0	0	0	0	0	0	0	0	0	0	0	0	0	0	0	0
0	0	0	0	0	0	0	0	0	0	0	0	0	0	0	0	0	0	0	0	0	0	0	0	0	0	0	0	0	0	0
0	0	0	0	0	0	0	0	0	0	0	0	0	0	0	0	0	0	0	0	0	0	0	0	0	0	0	0	0	0	0
0	0	0	0	0	0	0	0	0	0	0	0	0	0	0	0	0	0	0	0	0	0	0	0	0	0	0	0	0	0	0
0	0	0	0	0	0	0	0	0	0	0	0	0	0	0	0	0	0	0	0	0	0	0	0	0	0	0	0	0	0	0
0	0	0	0	0	0	0	0	0	0	0	0	0	0	0	0	0	0	0	0	0	0	0	0	0	0	0	0	0	0	0
0	0	0	0	0	0	0	0	0	0	0	0	0	0	0	0	0	0	0	0	0	0	0	0	0	0	0	0	0	0	0
0	0	0	0	0	0	0	0	0	0	0	0	0	0	0	0	0	0	0	0	0	0	0	0	0	0	0	0	0	0	0
0	0	0	0	0	0	0	0	0	0	0	0	0	0	0	0	0	0	0	0	0	0	0	0	0	0	0	0	0	0	0
0	0	0	0	0	0	0	0	0	0	0	0	0	0	0	0	0	0	0	0	0	0	0	0	0	0	0	0	0	0	0
0	0	0	0	0	0	0	0	0	0	0	0	0	0	0	0	0	0	0	0	0	0	0	0	0	0	0	0	0	0	0
0	0	0	0	0	0	0	0	0	0	0	0	0	0	0	0	0	0	0	0	0	0	0	0	0	0	0	0	0	0	0
0	0	0	0	0	0	0	0	0	0	0	0	0	0	0	0	0	0	0	0	0	0	0	0	0	0	0	0	0	0	0
0	0	0	0	0	0	0	0	0	0	0	0	0	0	0	0	0	0	0	0	0	0	0	0	0	0	0	0	0	0	0
0	0	0	0	0	0	0	0	0	0	0	0	0	0	0	0	0	0	0	0	0	0	0	0	0	0	0	0	0	0	0
0	0	0	0	0	0	0	0	0	0	0	0	0	0	0	0	0	0	0	0	0	0	0	0	0	0	0	0	0	0	0
0	0	0	0	0	0	0	0	0	0	0	0	0	0	0	0	0	0	0	0	0	0	0	0	0	0	0	0	0	0	0
0	0	0	0	0	0	0	0	0	0	0	0	0	0	0	0	0	0	0	0	0	0	0	0	0	0	0	0	0	0	0
0	0	0	0	0	0	0	0	0	0	0	0	0	0	0	0	0	0	0	0	0	0	0	0	0	0	0	0	0	0	0
0	0	0	0	0	0	0	0	0	0	0	0	0	0	0	0	0	0	0	0	0	0	0	0	0	0	0	0	0	0	0
0	0	0	0	0	0	0	0	0	0	0	0	0	0	0	0	0	0	0	0	0	0	0	0	0	0	0	0	0	0	0
0	0	0	0	0	0	0	0	0	0	0	0	0	0	0	0	0	0	0	0	0	0	0	0	0	0	0	0	0	0	0
0	0	0	0	0	0	0	0	0	0	0	0	0	0	0	0	0	0	0	0	0	0	0	0	0	0	0	0	0	0	0
0	0	0	0	0	0	0	0	0	0	0	0	0	0	0	0	0	0	0	0	0	0	0	0	0	0	0	0	0	0	0
0	0	0	0	0	0	0	0	0	0	0	0	0	0	0	0	0	0	0	0	0	0	0	0	0	0	0	0	0	0	0
0	0	0	0	0	0	0	0	0	0	0	0	0	0	0	0	0	0	0	0	0	0	0	0	0	0	0	0	0	0	0
0	0	0	0	0	0	0	0	0	0	0	0	0	0	0	0	0	0	0	0	0	0	0	0	0	0	0	0	0	0	0
0	0	0	0	0	0	0	0	0	0	0	0	0	0	0	0	0	0	0	0	0	0	0	0	0	0	0	0	0	0	0
0	0	0	0	0	0	0	0	0	0	0	0	0	0	0	0	0	0	0	0	0	0	0	0	0	0	0	0	0	0	0
0	0	0	0	0	0	0	0	0	0	0	0	0	0	0	0	0	0	0	0	0	0	0	0	0	0	0	0	0	0	0
0	0	0	0	0	0	0	0	0	0	0	0	0	0	0	0	0	0	0	0	0	0	0	0	0	0	0	0	0	0	0
0	0	0	0	0	0	0	0	0	0	0	0	0	0	0	0	0	0	0	0	0	0	0	0	0	0	0	0	0	0	0
0	0	0	0	0	0	0	0	0	0	0	0	0	0	0	0	0	0	0	0	0	0	0	0	0	0	0	0	0	0	0
0	0	0	0	0	0	0	0	0	0	0	0	0	0	0	0	0	0	0	0	0	0	0	0	0	0	0	0	0	0	0
0	0	0	0	0	0	0	0	0	0	0	0	0	0	0	0	0	0	0	0	0	0	0	0	0	0	0	0	0	0	0
0	0	0	0	0	0	0	0	0	0	0	0	0	0	0	0	0	0	0	0	0	0	0	0	0	0	0	0	0	0	0
0	0	0	0	0	0	0	0	0	0	0	0	0	0	0	0	0	0	0	0	0	0	0	0	0	0	0	0	0	0	0
0	0	0	0	0	0	0	0	0	0	0	0	0	0	0	0	0	0	0	0	0	0	0	0	0	0	0	0	0	0	0
0	0	0	0	0	0	0	0	0	0	0	0	0	0	0	0	0	0	0	0	0	0	0	0	0	0	0	0	0	0	0
0	0	0	0	0	0	0	0	0	0	0	0	0	0	0	0	0	0	0	0	0	0	0	0	0	0	0	0	0	0	0
0	0	0	0	0	0	0	0	0	0	0	0	0	0	0	0	0	0	0	0	0	0	0	0	0	0	0	0	0	0	0
0	0	0	0	0	0	0	0	0	0	0	0	0	0	0	0	0	0	0	0	0	0	0	0	0	0	0	0	0	0	0
0	0	0	0	0	0	0	0	0	0	0	0	0	0	0	0	0	0	0	0	0	0	0	0	0	0	0	0	0	0	0
0	0	0	0	0	0	0	0	0	0	0	0	0	0	0	0	0	0	0	0	0	0	0	0	0	0	0	0	0	0	0
0	0	0	0	0	0	0	0	0	0	0	0	0	0	0	0	0	0	0	0	0	0	0	0	0	0	0	0	0	0	0
0	0	0	0	0	0	0	0	0	0	0	0	0	0	0	0	0	0	0	0	0	0	0	0	0	0	0	0	0	0	0
0	0	0	0	0	0	0	0	0	0	0	0	0	0	0	0	0	0	0	0	0	0	0	0	0	0	0	0	0	0	0
0	0	0	0	0	0	0	0	0	0	0	0	0	0	0	0	0	0	0	0	0	0	0	0	0	0	0	0	0	0	0
0	0	0	0	0	0	0	0	0	0	0	0	0	0	0	0	0	0	0	0	0	0	0	0	0	0	0	0	0	0	0
0	0	0	0	0	0	0	0	0	0	0	0	0	0	0	0	0	0	0	0	0	0	0	0	0	0	0	0	0	0	0
0	0	0	0	0	0	0	0	0	0	0	0	0	0	0	0	0	0	0	0	0	0	0	0	0	0	0	0	0	0	0
0	0	0	0	0	0	0	0	0	0	0	0	0	0	0	0	0	0	0	0	0	0	0	0	0	0	0	0	0	0	0
0	0	0	0	0	0	0	0	0	0	0	0	0	0	0	0	0	0	0	0	0	0	0	0	0	0	0	0	0	0	0
0	0	0	0	0	0	0	0	0	0	0	0	0	0	0	0	0	0	0	0	0	0	0	0	0	0	0	0	0	0	0
0	0	0	0	0	0	0	0	0	0	0	0	0	0	0	0	0	0	0	0	0	0	0	0	0	0	0	0	0	0	0
0	0	0	0	0	0	0	0	0	0	0	0	0	0	0	0	0	0	0	0	0	0	0	0	0	0	0	0	0	0	0
0	0	0	0	0	0	0	0	0	0	0	0	0	0	0	0	0	0	0	0	0	0	0	0	0	0	0	0	0	0	0
0	0	0	0	0	0	0	0	0	0	0	0	0	0	0	0	0	0	0	0	0	0	0	0	0	0	0	0	0	0	0
0	0	0	0	0	0	0	0	0	0	0	0	0	0	0	0	0	0	0	0	0	0	0	0	0	0	0	0	0	0	0
0	0	0	0	0	0	0	0	0	0	0	0	0	0	0	0	0	0	0	0	0	0	0	0	0	0	0	0	0	0	0
0	0	0	0	0	0	0	0	0	0	0	0	0	0	0	0	0	0	0	0	0	0	0	0	0	0	0	0	0	0	0
0	0	0	0	0	0	0	0	0	0	0	0	0	0	0	0	0	0	0	0	0	0	0	0	0	0	0	0	0	0	0
0	0	0	0	0	0	0	0	0	0	0	0	0	0	0	0	0	0	0	0	0	0	0	0	0	0	0	0	0	0	0
0	0	0	0	0	0	0	0	0	0	0	0	0	0	0	0	0	0	0	0	0	0	0	0	0	0	0	0	0	0	0
0	0	0	0	0	0	0	0	0	0	0	0	0	0	0	0	0	0	0	0	0	0	0	0	0	0	0	0	0	0	0
0	0	0	0	0	0	0	0	0	0	0	0	0	0	0	0	0	0	0	0	0	0	0	0	0	0	0	0	0	0	0
0	0	0	0	0	0	0	0	0	0	0	0	0	0	0	0	0	0	0	0	0	0	0	0	0	0	0	0	0	0	0
0	0	0	0	0	0	0	0	0	0	0	0	0	0	0	0	0	0	0	0	0	0	0	0	0	0	0	0	0	0	0
0	0	0	0	0	0	0	0	0	0	0	0	0	0	0	0	0	0	0	0	0	0	0	0	0	0	0	0	0	0	0
0	0	0	0	0	0	0	0	0	0	0	0	0	0	0	0	0	0	0	0	0	0	0	0	0	0	0	0	0	0	0
0	0	0	0	0	0	0	0	0	0	0	0	0	0	0	0	0	0	0	0	0	0	0	0	0	0	0	0	0	0	0
0	0	0	0	0	0	0	0	0	0	0	0	0	0	0	0	0	0	0	0	0	0	0	0	0	0	0	0	0	0	0
0	0	0	0	0	0	0	0	0	0	0	0	0	0	0	0	0	0	0	0	0	0	0	0	0	0	0	0	0	0	0
0	0	0	0	0	0	0	0	0	0	0	0	0	0	0	0	0	0	0	0	0	0	0	0	0	0	0	0	0	0	0
0	0	0	0	0	0	0	0	0	0	0	0	0	0	0	0	0	0	0	0	0	0	0	0	0	0	0	0	0	0	0
0	0	0	0	0	0	0	0	0	0	0	0	0	0	0	0	0	0	0	0	0	0	0	0	0	0	0	0	0	0	0
0	0	0	0	0	0	0	0	0	0	0	0	0	0	0	0	0	0	0	0	0	0	0	0	0	0	0	0	0	0	0
0	0	0	0	0	0	0	0	0	0	0	0	0	0	0	0	0	0	0	0	0	0	0	0	0	0	0	0	0	0	0
0	0	0	0	0	0	0	0	0	0	0	0	0	0	0	0	0	0	0	0	0	0	0	0	0	0	0	0	0	0	0
0	0	0	0	0	0	0	0	0	0	0	0	0	0	0	0	0	0	0	0	0	0	0	0	0	0	0	0	0	0	0
0	0	0	0	0	0	0	0	0	0	0	0	0	0	0	0	0	0	0	0	0	0	0	0	0	0	0	0	0	0	0
0	0	0	0	0	0	0	0	0	0	0	0	0	0	0	0	0	0	0	0	0	0	0	0	0	0	0	0	0	0	0
0	0	0	0	0	0	0	0	0	0	0	0	0	0	0	0	0	0	0	0	0	0	0	0	0	0	0	0	0	0	0
0	0	0	0	0	0	0	0	0	0	0	0	0	0	0	0	0	0	0	0	0	0	0	0	0	0	0	0	0	0	0
0	0	0	0	0	0	0	0	0	0	0	0	0	0	0	0	0	0	0	0	0	0	0	0	0	0	0	0	0	0	0
0	0	0	0	0	0	0	0	0	0	0	0	0	0	0	0	0	0	0	0	0	0	0	0	0	0	0	0	0	0	0
0	0	0	0	0	0	0	0	0	0	0	0	0	0	0	0	0	0	0	0	0	0	0	0	0	0	0	0	0	0	0
0	0	0	0	0	0	0	0	0	0	0	0	0	0	0	0	0	0	0	0	0	0	0	0	0	0	0	0	0	0	0
0	0	0	0	0	0	0	0	0	0	0	0	0	0	0	0	0	0	0	0	0	0	0	0	0	0	0	0	0	0	0
0	0	0	0	0	0	0	0	0	0	0	0	0	0	0	0	0	0	0	0	0	0	0	0	0	0	0	0	0	0	0
0	0	0	0	0	0	0	0	0	0	0	0	0	0	0	0	0	0	0	0	0	0	0	0	0	0	0	0	0	0	0
0	0	0	0	0	0	0	0	0	0	0	0	0	0	0	0	0	0	0	0	0	0	0	0	0	0	0	0	0	0	0
0	0	0	0	0	0	0	0	0	0	0	0	0	0	0	0	0	0	0	0	0	0	0	0	0	0	0	0	0	0	0
0	0	0	0	0	0	0	0	0	0	0	0	0	0	0	0	0	0	0	0	0	0	0	0	0	0	0	0	0	0	0
0	0	0	0	0	0	0	0	0	0	0	0	0	0	0	0	0	0	0	0	0	0	0	0	0	0	0	0	0	0	0
0	0	0	0	0	0	0	0	0	0	0	0	0	0	0	0	0	0	0	0	0	0	0	0	0	0	0	0	0	0	0
0	0	0	0	0	0	0	0	0	0	0	0	0	0	0	0	0	0	0	0	0	0	0	0	0	0	0	0	0	0	0
0	0	0	0	0	0	0	0	0	0	0	0	0	0	0	0	0	0	0	0	0	0	0	0	0	0	0	0	0	0	0
0	0	0	0	0	0	0	0	0	0	0	0	0	0	0	0	0	0	0	0	0	0	0	0	0	0	0	0	0	0	0
0	0	0	0	0	0	0	0	0	0	0	0	0	0	0	0	0	0	0	0	0	0	0	0	0	0	0	0	0	0	0
0	0	0	0	0	0	0	0	0	0	0	0	0	0	0	0	0	0	0	0	0	0	0	0	0	0	0	0	0	0	0
0	0	0	0	0	0	0	0	0	0	0	0	0	0	0	0	0	0	0	0	0	0	0	0	0	0	0	0	0	0	0
0	0	0	0	0	0	0	0	0	0	0	0	0	0	0	0	0	0	0	0	0	0	0	0	0	0	0	0	0	0	0
0	0	0	0	0	0	0	0	0	0	0	0	0	0	0	0	0	0	0	0	0	0	0	0	0	0	0	0	0	0	0
0	0	0	0	0	0	0	0	0	0	0	0	0	0	0	0	0	0	0	0	0	0	0	0	0	0	0	0	0	0	0
0	0	0	0	0	0	0	0	0	0	0	0	0	0	0	0	0	0	0	0	0	0	0	0	0	0	0	0	0	0	0
0	0	0	0	0	0	0	0	0	0	0	0	0	0	0	0	0	0	0	0	0	0	0	0	0	0	0	0	0	0	0
0	0	0	0	0	0	0	0	0	0	0	0	0	0	0	0	0	0	0	0	0	0	0	0	0	0	0	0	0	0	0
0	0	0	0	0	0	0	0	0	0	0	0	0	0	0	0	0	0	0	0	0	0	0	0	0	0	0	0	0	0	0
0	0	0	0	0	0	0	0	0	0	0	0	0	0	0	0	0	0	0	0	0	0	0	0	0	0	0	0	0	0	0
0	0	0	0	0	0	0	0	0	0	0	0	0	0	0	0	0	0	0	0	0	0	0	0	0	0	0	0	0	0	0
0	0	0	0	0	0	0	0	0	0	0	0	0	0	0	0	0	0	0	0	0	0	0	0	0	0	0	0	0	0	0
0	0	0	0	0	0	0	0	0	0	0	0	0	0	0	0	0	0	0	0	0	0	0	0	0	0	0	0	0	0	0
0	0	0	0	0	0	0	0	0	0	0	0	0	0	0	0	0	0	0	0	0	0	0	0	0	0	0	0	0	0	0
0	0	0	0	0	0	0	0	0	0	0	0	0	0	0	0	0	0	0	0	0	0	0	0	0	0	0	0	0	0	0
0	0	0	0	0	0	0	0	0	0	0	0	0	0	0	0	0	0	0	0	0	0	0	0	0	0	0	0	0	0	0
0	0	0	0	0	0	0	0	0	0	0	0	0	0	0	0	0	0	0	0	0	0	0	0	0	0	0	0	0	0	0
0	0	0	0	0	0	0	0	0	0	0	0	0	0	0	0	0	0	0	0	0	0	0	0	0	0	0	0	0	0	0
0	0	0	0	0	0	0	0	0	0	0	0	0	0	0	0	0	0	0	0	0	0	0	0	0	0	0	0	0	0	0
0	0	0	0	0	0	0	0	0	0	0	0	0	0	0	0	0	0	0	0	0	0	0	0	0	0	0	0	0	0	0
0	0	0	0	0	0	0	0	0	0	0	0	0	0	0	0	0	0	0	0	0	0	0	0	0	0	0	0	0	0	0
0	0	0	0	0	0	0	0	0	0	0	0	0	0	0	0	0	0	0	0	0	0	0	0	0	0	0	0	0	0	0
0	0	0	0	0	0	0	0	0	0	0	0	0	0	0	0	0	0	0	0	0	0	0	0	0	0	0	0	0	0	0
0	0	0	0	0	0	0	0	0	0	0	0	0	0	0	0	0	0	0	0	0	0	0	0	0	0	0	0	0	0	0
0	0	0	0	0	0	0	0	0	0	0	0	0	0	0	0	0	0	0	0	0	0	0	0	0	0	0	0	0	0	0
0	0	0	0	0	0	0	0	0	0	0	0	0	0	0	0	0	0	0	0	0	0	0	0	0	0	0	0	0	0	0
0	0	0	0	0	0	0	0	0	0	0	0	0	0	0	0	0	0	0	0	0	0	0	0	0	0	0	0	0	0	0
0	0	0	0	0	0	0	0	0	0	0	0	0	0	0	0	0	0	0	0	0	0	0	0	0	0	0	0	0	0	0
0	0	0	0	0	0	0	0	0	0	0	0	0	0	0	0	0	0	0	0	0	0	0	0	0	0	0	0	0	0	0
0	0	0	0	0	0	0	0	0	0	0	0	0	0	0	0	0	0	0	0	0	0	0	0	0	0	0	0	0	0	0
0	0	0	0	0	0	0	0	0	0	0	0	0	0	0	0	0	0	0	0	0	0	0	0	0	0	0	0	0	0	0
0	0	0	0	0	0	0	0	0	0	0	0	0	0	0	0	0	0	0	0	0	0	0	0	0	0	0	0	0	0	0
0	0	0	0	0	0	0	0	0	0	0	0	0	0	0	0	0	0	0	0	0	0	0	0	0	0	0	0	0	0	0
0	0	0	0	0	0	0	0	0	0	0	0	0	0	0	0	0	0	0	0	0	0	0	0	0	0	0	0	0	0	0
0	0	0	0	0	0	0	0	0	0	0	0	0	0	0	0	0	0	0	0	0	0	0	0	0	0	0	0	0	0	0
0	0	0	0	0	0	0	0	0	0	0	0	0	0	0	0	0	0	0	0	0	0	0	0	0	0	0	0	0	0	0
0	0	0	0	0	0	0	0	0	0	0	0	0	0	0	0	0	0	0	0	0	0	0	0	0	0	0	0	0	0	0
0	0	0	0	0	0	0	0	0	0	0	0	0	0	0	0	0	0	0	0	0	0	0	0	0	0	0	0	0	0	0
0	0	0	0	0	0	0	0	0	0	0	0	0	0	0	0	0	0	0	0	0	0	0	0	0	0	0	0	0	0	0
0	0	0	0	0	0	0	0	0	0	0	0	0	0	0	0	0	0	0	0	0	0	0	0	0	0	0	0	0	0	0
0	0	0	0	0	0	0	0	0	0	0	0	0	0	0	0	0	0	0	0	0	0	0	0	0	0	0	0	0	0	0
0	0	0	0	0	0	0	0	0	0	0	0	0	0	0	0	0	0	0	0	0	0	0	0	0	0	0	0	0	0	0
0	0	0	0	0	0	0	0	0	0	0	0	0	0	0	0	0	0	0	0	0	0	0	0	0	0	0	0	0	0	0
0	0	0	0	0	0	0	0	0	0	0	0	0	0	0	0	0	0	0	0	0	0	0	0	0	0	0	0	0	0	0
0	0	0	0	0	0	0	0	0	0	0	0	0	0	0	0	0	0	0	0	0	0	0	0	0	0	0	0	0	0	0
0	0	0	0	0	0	0	0	0	0	0	0	0	0	0	0	0	0	0	0	0	0	0	0	0	0	0	0	0	0	0
0	0	0	0	0	0	0	0	0	0	0	0	0	0	0	0	0	0	0	0	0	0	0	0	0	0	0	0	0	0	0
0	0	0	0	0	0	0	0	0	0	0	0	0	0	0	0	0	0	0	0	0	0	0	0	0	0	0	0	0	0	0
0	0	0	0	0	0	0	0	0	0	0	0	0	0	0	0	0	0	0	0	0	0	0	0	0	0	0	0	0	0	0
0	0	0	0	0	0	0	0	0	0	0	0	0	0	0	0	0	0	0	0	0	0	0	0	0	0	0	0	0	0	0
0	0	0	0	0	0	0	0	0	0	0	0	0	0	0	0	0	0	0	0	0	0	0	0	0	0	0	0	0	0	0
0	0	0	0	0	0	0	0	0	0	0	0	0	0	0	0	0	0	0	0	0	0	0	0	0	0	0	0	0	0	0
0	0	0	0	0	0	0	0	0	0	0	0	0	0	0	0	0	0	0	0	0	0	0	0	0	0	0	0	0	0	0
0	0	0	0	0	0	0	0	0	0	0	0	0	0	0	0	0	0	0	0	0	0	0	0	0	0	0	0	0	0	0
0	0	0	0	0	0	0	0	0	0	0	0	0	0	0	0	0	0	0	0	0	0	0	0	0	0	0	0	0	0	0
0	0	0	0	0	0	0	0	0	0	0	0	0	0	0	0	0	0	0	0	0	0	0	0	0	0	0	0	0	0	0
0	0	0	0	0	0	0	0	0	0	0	0	0	0	0	0	0	0	0	0	0	0	0	0	0	0	0	0	0	0	0
0	0	0	0	0	0	0	0	0	0	0	0	0	0	0	0	0	0	0	0	0	0	0	0	0	0	0	0	0	0	0
0	0	0	0	0	0	0	0	0	0	0	0	0	0	0	0	0	0	0	0	0	0	0	0	0	0	0	0	0	0	0
0	0	0	0	0	0	0	0	0	0	0	0	0	0	0	0	0	0	0	0	0	0	0	0	0	0	0	0	0	0	0
0	0	0	0	0	0	0	0	0	0	0	0	0	0	0	0	0	0	0	0	0	0	0	0	0	0	0	0	0	0	0
0	0	0	0	0	0	0	0	0	0	0	0	0	0	0	0	0	0	0	0	0	0	0	0	0	0	0	0	0	0	0
0	0	0	0	0	0	0	0	0	0	0	0	0	0	0	0	0	0	0	0	0	0	0	0	0	0	0	0	0	0	0
0	0	0	0	0	0	0	0	0	0	0	0	0	0	0	0	0	0	0	0	0	0	0	0	0	0	0	0	0	0	0
0	0	0	0	0	0	0	0	0	0	0	0	0	0	0	0	0	0	0	0	0	0	0	0	0	0	0	0	0	0	0
0	0	0	0	0	0	0	0	0	0	0	0	0	0	0	0	0	0	0	0	0	0	0	0	0	0	0	0	0	0	0
0	0	0	0	0	0	0	0	0	0	0	0	0	0	0	0	0	0	0	0	0	0	0	0	0	0	0	0	0	0	0
0	0	0	0	0	0	0	0	0	0	0	0	0	0	0	0	0	0	0	0	0	0	0	0	0	0	0	0	0	0	0
0	0	0	0	0	0	0	0	0	0	0	0	0	0	0	0	0	0	0	0	0	0	0	0	0	0	0	0	0	0	0
0	0	0	0	0	0	0	0	0	0	0	0	0	0	0	0	0	0	0	0	0	0	0	0	0	0	0	0	0	0	0
0	0	0	0	0	0	0	0	0	0	0	0	0	0	0	0	0	0	0	0	0	0	0	0	0	0	0	0	0	0	0
0	0	0	0	0	0	0	0	0	0	0	0	0	0	0	0	0	0	0	0	0	0	0	0	0	0	0	0	0	0	0
0	0	0	0	0	0	0	0	0	0	0	0	0	0	0	0	0	0	0	0	0	0	0	0	0	0	0	0	0	0	0
0	0	0	0	0	0	0	0	0	0	0	0	0	0	0	0	0	0	0	0	0	0	0	0	0	0	0	0	0	0	0
0	0	0	0	0	0	0	0	0	0	0	0	0	0	0	0	0	0	0	0	0	0	0	0	0	0	0	0	0	0	0
0	0	0	0	0	0	0	0	0	0	0	0	0	0	0	0	0	0	0	0	0	0	0	0	0	0	0	0	0	0	0
0	0	0	0	0	0	0	0	0	0	0	0	0	0	0	0	0	0	0	0	0	0	0	0	0	0	0	0	0	0	0
0	0	0	0	0	0	0	0	0	0	0	0	0	0	0	0	0	0	0	0	0	0	0	0	0	0	0	0	0	0	0
0	0	0	0	0	0	0	0	0	0	0	0	0	0	0	0	0	0	0	0	0	0	0	0	0	0	0	0	0	0	0
0	0	0	0	0	0	0	0	0	0	0	0	0	0	0	0	0	0	0	0	0	0	0	0	0	0	0	0	0	0	0
0	0	0	0	0	0	0	0	0	0	0	0	0	0	0	0	0	0	0	0	0	0	0	0	0	0	0	0	0	0	0
0	0	0	0	0	0	0	0	0	0	0	0	0	0	0	0	0	0	0	0	0	0	0	0	0	0	0	0	0	0	0
0	0	0	0	0	0	0	0	0	0	0	0	0	0	0	0	0	0	0	0	0	0	0	0	0	0	0	0	0	0	0
0	0	0	0	0	0	0	0	0	0	0	0	0	0	0	0	0	0	0	0	0	0	0	0	0	0	0	0	0	0	0
0	0	0	0	0	0	0	0	0	0	0	0	0	0	0	0	0	0	0	0	0	0	0	0	0	0	0	0	0	0	0
0	0	0	0	0	0	0	0	0	0	0	0	0	0	0	0	0	0	0	0	0	0	0	0	0	0	0	0	0	0	0
0	0	0	0	0	0	0	0	0	0	0	0	0	0	0	0	0	0	0	0	0	0	0	0	0	0	0	0	0	0	0
0	0	0	0	0	0	0	0	0	0	0	0	0	0	0	0	0	0	0	0	0	0	0	0	0	0	0	0	0	0	0
0	0	0	0	0	0	0	0	0	0	0	0	0	0	0	0	0	0	0	0	0	0	0	0	0	0	0	0	0	0	0
0	0	0	0	0	0	0	0	0	0	0	0	0	0	0	0	0	0	0	0	0	0	0	0	0	0	0	0	0	0	0
0	0	0	0	0	0	0	0	0	0	0	0	0	0	0	0	0	0	0	0	0	0	0	0	0	0	0	0	0	0	0
0	0	0	0	0	0	0	0	0	0	0	0	0	0	0	0	0	0	0	0	0	0	0	0	0	0	0	0	0	0	0
0	0	0	0	0	0	0	0	0	0	0	0	0	0	0	0	0	0	0	0	0	0	0	0	0	0	0	0	0	0	0
0	0	0	0	0	0	0	0	0	0	0	0	0	0	0	0	0	0	0	0	0	0	0	0	0	0	0	0	0	0	0
0	0	0	0	0	0	0	0	0	0	0	0	0	0	0	0	0	0	0	0	0	0	0	0	0	0	0	0	0	0	0
0	0	0	0	0	0	0	0	0	0	0	0	0	0	0	0	0	0	0	0	0	0	0	0	0	0	0	0	0	0	0
0	0	0	0	0	0	0	0	0	0	0	0	0	0	0	0	0	0	0	0	0	0	0	0	0	0	0	0	0	0	0
0	0	0	0	0	0	0	0	0	0	0	0	0	0	0	0	0	0	0	0	0	0	0	0	0	0	0	0	0	0	0
0	0	0	0	0	0	0	0	0	0	0	0	0	0	0	0	0	0	0	0	0	0	0	0	0	0	0	0	0	0	0
0	0	0	0	0	0	0	0	0	0	0	0	0	0	0	0	0	0	0	0	0	0	0	0	0	0	0	0	0	0	0
0	0	0	0	0	0	0	0	0	0	0	0	0	0	0	0	0	0	0	0	0	0	0	0	0	0	0	0	0	0	0
0	0	0	0	0	0	0	0	0	0	0	0	0	0	0	0	0	0	0	0	0	0	0	0	0	0	0	0	0	0	0
0	0	0	0	0	0	0	0	0	0	0	0	0	0	0	0	0	0	0	0	0	0	0	0	0	0	0	0	0	0	0
0	0	0	0	0	0	0	0	0	0	0	0	0	0	0	0	0	0	0	0	0	0	0	0	0	0	0	0	0	0	0
0	0	0	0	0	0	0	0	0	0	0	0	0	0	0	0	0	0	0	0	0	0	0	0	0	0	0	0	0	0	0
0	0	0	0	0	0	0	0	0	0	0	0	0	0	0	0	0	0	0	0	0	0	0	0	0	0	0	0	0	0	0
0	0	0	0	0	0	0	0	0	0	0	0	0	0	0	0	0	0	0	0	0	0	0	0	0	0	0	0	0	0	0
0	0	0	0	0	0	0	0	0	0	0	0	0	0	0	0	0	0	0	0	0	0	0	0	0	0	0	0	0	0	0
0	0	0	0	0	0	0	0	0	0	0	0	0	0	0	0	0	0	0	0	0	0	0	0	0	0	0	0	0	0	0
0	0	0	0	0	0	0	0	0	0	0	0	0	0	0	0	0	0	0	0	0	0	0	0	0	0	0	0	0	0	0
0	0	0	0	0	0	0	0	0	0	0	0	0	0	0	0	0	0	0	0	0	0	0	0	0	0	0	0	0	0	0
0	0	0	0	0	0	0	0	0	0	0	0	0	0	0	0	0	0	0	0	0	0	0	0	0	0	0	0	0	0	0
0	0	0	0	0	0	0	0	0	0	0	0	0	0	0	0	0	0	0	0	0	0	0	0	0	0	0	0	0	0	0
0	0	0	0	0	0	0	0	0	0	0	0	0	0	0	0	0	0	0	0	0	0	0	0	0	0	0	0	0	0	0
0	0	0	0	0	0	0	0	0	0	0	0	0	0	0	0	0	0	0	0	0	0	0	0	0	0	0	0	0	0	0
0	0	0	0	0	0	0	0	0	0	0	0	0	0	0	0	0	0	0	0	0	0	0	0	0	0	0	0	0	0	0
0	0	0	0	0	0	0	0	0	0	0	0	0	0	0	0	0	0	0	0	0	0	0	0	0	0	0	0	0	0	0
0	0	0	0	0	0	0	0	0	0	0	0	0	0	0	0	0	0	0	0	0	0	0	0	0	0	0	0	0	0	0
0	0	0	0	0	0	0	0	0	0	0	0	0	0	0	0	0	0	0	0	0	0	0	0	0	0	0	0	0	0	0
0	0	0	0	0	0	0	0	0	0	0	0	0	0	0	0	0	0	0	0	0	0	0	0	0	0	0	0	0	0	0
0	0	0	0	0	0	0	0	0	0	0	0	0	0	0	0	0	0	0	0	0	0	0	0	0	0	0	0	0	0	0
0	0	0	0	0	0	0	0	0	0	0	0	0	0	0	0	0	0	0	0	0	0	0	0	0	0	0	0	0	0	0
0	0	0	0	0	0	0	0	0	0	0	0	0	0	0	0	0	0	0	0	0	0	0	0	0	0	0	0	0	0	0
0	0	0	0	0	0	0	0	0	0	0	0	0	0	0	0	0	0	0	0	0	0	0	0	0	0	0	0	0	0	0
0	0	0	0	0	0	0	0	0	0	0	0	0	0	0	0	0	0	0	0	0	0	0	0	0	0	0	0	0	0	0
0	0	0	0	0	0	0	0	0	0	0	0	0	0	0	0	0	0	0	0	0	0	0	0	0	0	0	0	0	0	0
0	0	0	0	0	0	0	0	0	0	0	0	0	0	0	0	0	0	0	0	0	0	0	0	0	0	0	0	0	0	0
0	0	0	0	0	0	0	0	0	0	0	0	0	0	0	0	0	0	0	0	0	0	0	0	0	0	0	0	0	0	0
0	0	0	0	0	0	0	0	0	0	0	0	0	0	0	0	0	0	0	0	0	0	0	0	0	0	0	0	0	0	0
0	0	0	0	0	0	0	0	0	0	0	0	0	0	0	0	0	0	0	0	0	0	0	0	0	0	0	0	0	0	0
0	0	0	0	0	0	0	0	0	0	0	0	0	0	0	0	0	0	0	0	0	0	0	0	0	0	0	0	0	0	0
0	0	0	0	0	0	0	0	0	0	0	0	0	0	0	0	0	0	0	0	0	0	0	0	0	0	0	0	0	0	0
0	0	0	0	0	0	0	0	0	0	0	0	0	0	0	0	0	0	0	0	0	0	0	0	0	0	0	0	0	0	0
0	0	0	0	0	0	0	0	0	0	0	0	0	0	0	0	0	0	0	0	0	0	0	0	0	0	0	0	0	0	0
0	0	0	0	0	0	0	0	0	0	0	0	0	0	0	0	0	0	0	0	0	0	0	0	0	0	0	0	0	0	0
0	0	0	0	0	0	0	0	0	0	0	0	0	0	0	0	0	0	0	0	0	0	0	0	0	0	0	0	0	0	0
0	0	0	0	0	0	0	0	0	0	0	0	0	0	0	0	0	0	0	0	0	0	0	0	0	0	0	0	0	0	0
0	0	0	0	0	0	0	0	0	0	0	0	0	0	0	0	0	0	0	0	0	0	0	0	0	0	0	0	0	0	0
0	0	0	0	0	0	0	0	0	0	0	0	0	0	0	0	0	0	0	0	0	0	0	0	0	0	0	0	0	0	0
0	0	0	0	0	0	0	0	0	0	0	0	0	0	0	0	0	0	0	0	0	0	0	0	0	0	0	0	0	0	0
0	0	0	0	0	0	0	0	0	0	0	0	0	0	0	0	0	0	0	0	0	0	0	0	0	0	0	0	0	0	0
0	0	0	0	0	0	0	0	0	0	0	0	0	0	0	0	0	0	0	0	0	0	0	0	0	0	0	0	0	0	0
0	0	0	0	0	0	0	0	0	0	0	0	0	0	0	0	0	0	0	0	0	0	0	0	0	0	0	0	0	0	0
0	0	0	0	0	0	0	0	0	0	0	0	0	0	0	0	0	0	0	0	0	0	0	0	0	0	0	0	0	0	0
0	0	0	0	0	0	0	0	0	0	0	0	0	0	0	0	0	0	0	0	0	0	0	0	0	0	0	0	0	0	0
0	0	0	0	0	0	0	0	0	0	0	0	0	0	0	0	0	0	0	0	0	0	0	0	0	0	0	0	0	0	0
0	0	0	0	0	0	0	0	0	0	0	0	0	0	0	0	0	0	0	0	0	0	0	0	0	0	0	0	0	0	0
0	0	0	0	0	0	0	0	0	0	0	0	0	0	0	0	0	0	0	0	0	0	0	0	0	0	0	0	0	0	0
0	0	0	0	0	0	0	0	0	0	0	0	0	0	0	0	0	0	0	0	0	0	0	0	0	0	0	0	0	0	0
0	0	0	0	0	0	0	0	0	0	0	0	0	0	0	0	0	0	0	0	0	0	0	0	0	0	0	0	0	0	0
0	0	0	0	0	0	0	0	0	0	0	0	0	0	0	0	0	0	0	0	0	0	0	0	0	0	0	0	0	0	0
0	0	0	0	0	0	0	0	0	0	0	0	0	0	0	0	0	0	0	0	0	0	0	0	0	0	0	0	0	0	0
0	0	0	0	0	0	0	0	0	0	0	0	0	0	0	0	0	0	0	0	0	0	0	0	0	0	0	0	0	0	0
0	0	0	0	0	0	0	0	0	0	0	0	0	0	0	0	0	0	0	0	0	0	0	0	0	0	0	0	0	0	0
0	0	0	0	0	0	0	0	0	0	0	0	0	0	0	0	0	0	0	0	0	0	0	0	0	0	0	0	0	0	0
0	0	0	0	0	0	0	0	0	0	0	0	0	0	0	0	0	0	0	0	0	0	0	0	0	0	0	0	0	0	0
0	0	0	0	0	0	0	0	0	0	0	0	0	0	0	0	0	0	0	0	0	0	0	0	0	0	0	0	0	0	0
0	0	0	0	0	0	0	0	0	0	0	0	0	0	0	0	0	0	0	0	0	0	0	0	0	0	0	0	0	0	0
0	0	0	0	0	0	0	0	0	0	0	0	0	0	0	0	0	0	0	0	0	0	0	0	0	0	0	0	0	0	0
0	0	0	0	0	0	0	0	0	0	0	0	0	0	0	0	0	0	0	0	0	0	0	0	0	0	0	0	0	0	0
0	0	0	0	0	0	0	0	0	0	0	0	0	0	0	0	0	0	0	0	0	0	0	0	0	0	0	0	0	0	0
0	0	0	0	0	0	0	0	0	0	0	0	0	0	0	0	0	0	0	0	0	0	0	0	0	0	0	0	0	0	0
0	0	0	0	0	0	0	0	0	0	0	0	0	0	0	0	0	0	0	0	0	0	0	0	0	0	0	0	0	0	0
0	0	0	0	0	0	0	0	0	0	0	0	0	0	0	0	0	0	0	0	0	0	0	0	0	0	0	0	0	0	0
0	0	0	0	0	0	0	0	0	0	0	0	0	0	0	0	0	0	0	0	0	0	0	0	0	0	0	0	0	0	0
0	0	0	0	0	0	0	0	0	0	0	0	0	0	0	0	0	0	0	0	0	0	0	0	0	0	0	0	0	0	0
0	0	0	0	0	0	0	0	0	0	0	0	0	0	0	0	0	0	0	0	0	0	0	0	0	0	0	0	0	0	0
0	0	0	0	0	0	0	0	0	0	0	0	0	0	0	0	0	0	0	0	0	0	0	0	0	0	0	0	0	0	0
0	0	0	0	0	0	0	0	0	0	0	0	0	0	0	0	0	0	0	0	0	0	0	0	0	0	0	0	0	0	0
0	0	0	0	0	0	0	0	0	0	0	0	0	0	0	0	0	0	0	0	0	0	0	0	0	0	0	0	0	0	0
0	0	0	0	0	0	0	0	0	0	0	0	0	0	0	0	0	0	0	0	0	0	0	0	0	0	0	0	0	0	0
0	0	0	0	0	0	0	0	0	0	0	0	0	0	0	0	0	0	0	0	0	0	0	0	0	0	0	0	0	0	0
0	0	0	0	0	0	0	0	0	0	0	0	0	0	0	0	0	0	0	0	0	0	0	0	0	0	0	0	0	0	0
0	0	0	0	0	0	0	0	0	0	0	0	0	0	0	0	0	0	0	0	0	0	0	0	0	0	0	0	0	0	0
0	0	0	0	0	0	0	0	0	0	0	0	0	0	0	0	0	0	0	0	0	0	0	0	0	0	0	0	0	0	0
0	0	0	0	0	0	0	0	0	0	0	0	0	0	0	0	0	0	0	0	0	0	0	0	0	0	0	0	0	0	0
0	0	0	0	0	0	0	0	0	0	0	0	0	0	0	0	0	0	0	0	0	0	0	0	0	0	0	0	0	0	0
0	0	0	0	0	0	0	0	0	0	0	0	0	0	0	0	0	0	0	0	0	0	0	0	0	0	0	0	0	0	0
0	0	0	0	0	0	0	0	0	0	0	0	0	0	0	0	0	0	0	0	0	0	0	0	0	0	0	0	0	0	0
0	0	0	0	0	0	0	0	0	0	0	0	0	0	0	0	0	0	0	0	0	0	0	0	0	0	0	0	0	0	0
0	0	0	0	0	0	0	0	0	0	0	0	0	0	0	0	0	0	0	0	0	0	0	0	0	0	0	0	0	0	0
0	0	0	0	0	0	0	0	0	0	0	0	0	0	0	0	0	0	0	0	0	0	0	0	0	0	0	0	0	0	0
0	0	0	0	0	0	0	0	0	0	0	0	0	0	0	0	0	0	0	0	0	0	0	0	0	0	0	0	0	0	0
0	0	0	0	0	0	0	0	0	0	0	0	0	0	0	0	0	0	0	0	0	0	0	0	0	0	0	0	0	0	0
0	0	0	0	0	0	0	0	0	0	0	0	0	0	0	0	0	0	0	0	0	0	0	0	0	0	0	0	0	0	0
0	0	0	0	0	0	0	0	0	0	0	0	0	0	0	0	0	0	0	0	0	0	0	0	0	0	0	0	0	0	0
0	0	0	0	0	0	0	0	0	0	0	0	0	0	0	0	0	0	0	0	0	0	0	0	0	0	0	0	0	0	0
0	0	0	0	0	0	0	0	0	0	0	0	0	0	0	0	0	0	0	0	0	0	0	0	0	0	0	0	0	0	0
0	0	0	0	0	0	0	0	0	0	0	0	0	0	0	0	0	0	0	0	0	0	0	0	0	0	0	0	0	0	0
0	0	0	0	0	0	0	0	0	0	0	0	0	0	0	0	0	0	0	0	0	0	0	0	0	0	0	0	0	0	0
0	0	0	0	0	0	0	0	0	0	0	0	0	0	0	0	0	0	0	0	0	0	0	0	0	0	0	0	0	0	0
0	0	0	0	0	0	0	0	0	0	0	0	0	0	0	0	0	0	0	0	0	0	0	0	0	0	0	0	0	0	0
0	0	0	0	0	0	0	0	0	0	0	0	0	0	0	0	0	0	0	0	0	0	0	0	0	0	0	0	0	0	0
0	0	0	0	0	0	0	0	0	0	0	0	0	0	0	0	0	0	0	0	0	0	0	0	0	0	0	0	0	0	0
0	0	0	0	0	0	0	0	0	0	0	0	0	0	0	0	0	0	0	0	0	0	0	0	0	0	0	0	0	0	0
0	0	0	0	0	0	0	0	0	0	0	0	0	0	0	0	0	0	0	0	0	0	0	0	0	0	0	0	0	0	0
0	0	0	0	0	0	0	0	0	0	0	0	0	0	0	0	0	0	0	0	0	0	0	0	0	0	0	0	0	0	0
0	0	0	0	0	0	0	0	0	0	0	0	0	0	0	0	0	0	0	0	0	0	0	0	0	0	0	0	0	0	0
0	0	0	0	0	0	0	0	0	0	0	0	0	0	0	0	0	0	0	0	0	0	0	0	0	0	0	0	0	0	0
0	0	0	0	0	0	0	0	0	0	0	0	0	0	0	0	0	0	0	0	0	0	0	0	0	0	0	0	0	0	0
0	0	0	0	0	0	0	0	0	0	0	0	0	0	0	0	0	0	0	0	0	0	0	0	0	0	0	0	0	0	0
0	0	0	0	0	0	0	0	0	0	0	0	0	0	0	0	0	0	0	0	0	0	0	0	0	0	0	0	0	0	0
0	0	0	0	0	0	0	0	0	0	0	0	0	0	0	0	0	0	0	0	0	0	0	0	0	0	0	0	0	0	0
0	0	0	0	0	0	0	0	0	0	0	0	0	0	0	0	0	0	0	0	0	0	0	0	0	0	0	0	0	0	0
0	0	0	0	0	0	0	0	0	0	0	0	0	0	0	0	0	0	0	0	0	0	0	0	0	0	0	0	0	0	0
0	0	0	0	0	0	0	0	0	0	0	0	0	0	0	0	0	0	0	0	0	0	0	0	0	0	0	0	0	0	0
0	0	0	0	0	0	0	0	0	0	0	0	0	0	0	0	0	0	0	0	0	0	0	0	0	0	0	0	0	0	0
0	0	0	0	0	0	0	0	0	0	0	0	0	0	0	0	0	0	0	0	0	0	0	0	0	0	0	0	0	0	0
0	0	0	0	0	0	0	0	0	0	0	0	0	0	0	0	0	0	0	0	0	0	0	0	0	0	0	0	0	0	0
0	0	0	0	0	0	0	0	0	0	0	0	0	0	0	0	0	0	0	0	0	0	0	0	0	0	0	0	0	0	0
0	0	0	0	0	0	0	0	0	0	0	0	0	0	0	0	0	0	0	0	0	0	0	0	0	0	0	0	0	0	0
0	0	0	0	0	0	0	0	0	0	0	0	0	0	0	0	0	0	0	0	0	0	0	0	0	0	0	0	0	0	0
0	0	0	0	0	0	0	0	0	0	0	0	0	0	0	0	0	0	0	0	0	0	0	0	0	0	0	0	0	0	0
0	0	0	0	0	0	0	0	0	0	0	0	0	0	0	0	0	0	0	0	0	0	0	0	0	0	0	0	0	0	0
0	0	0	0	0	0	0	0	0	0	0	0	0	0	0	0	0	0	0	0	0	0	0	0	0	0	0	0	0	0	0
0	0	0	0	0	0	0	0	0	0	0	0	0	0	0	0	0	0	0	0	0	0	0	0	0	0	0	0	0	0	0
0	0	0	0	0	0	0	0	0	0	0	0	0	0	0	0	0	0	0	0	0	0	0	0	0	0	0	0	0	0	0
0	0	0	0	0	0	0	0	0	0	0	0	0	0	0	0	0	0	0	0	0	0	0	0	0	0	0	0	0	0	0
0	0	0	0	0	0	0	0	0	0	0	0	0	0	0	0	0	0	0	0	0	0	0	0	0	0	0	0	0	0	0
0	0	0	0	0	0	0	0	0	0	0	0	0	0	0	0	0	0	0	0	0	0	0	0	0	0	0	0	0	0	0
0	0	0	0	0	0	0	0	0	0	0	0	0	0	0	0	0	0	0	0	0	0	0	0	0	0	0	0	0	0	0
0	0	0	0	0	0	0	0	0	0	0	0	0	0	0	0	0	0	0	0	0	0	0	0	0	0	0	0	0	0	0
0	0	0	0	0	0	0	0	0	0	0	0	0	0	0	0	0	0	0	0	0	0	0	0	0	0	0	0	0	0	0
0	0	0	0	0	0	0	0	0	0	0	0	0	0	0	0	0	0	0	0	0	0	0	0	0	0	0	0	0	0	0
0	0	0	0	0	0	0	0	0	0	0	0	0	0	0	0	0	0	0	0	0	0	0	0	0	0	0	0	0	0	0
0	0	0	0	0	0	0	0	0	0	0	0	0	0	0	0	0	0	0	0	0	0	0	0	0	0	0	0	0	0	0
0	0	0	0	0	0	0	0	0	0	0	0	0	0	0	0	0	0	0	0	0	0	0	0	0	0	0	0	0	0	0
0	0	0	0	0	0	0	0	0	0	0	0	0	0	0	0	0	0	0	0	0	0	0	0	0	0	0	0	0	0	0
0	0	0	0	0	0	0	0	0	0	0	0	0	0	0	0	0	0	0	0	0	0	0	0	0	0	0	0	0	0	0
0	0	0	0	0	0	0	0	0	0	0	0	0	0	0	0	0	0	0	0	0	0	0	0	0	0	0	0	0	0	0
0	0	0	0	0	0	0	0	0	0	0	0	0	0	0	0	0	0	0	0	0	0	0	0	0	0	0	0	0	0	0
0	0	0	0	0	0	0	0	0	0	0	0	0	0	0	0	0	0	0	0	0	0	0	0	0	0	0	0	0	0	0
0	0	0	0	0	0	0	0	0	0	0	0	0	0	0	0	0	0	0	0	0	0	0	0	0	0	0	0	0	0	0
0	0	0	0	0	0	0	0	0	0	0	0	0	0	0	0	0	0	0	0	0	0	0	0	0	0	0	0	0	0	0
0	0	0	0	0	0	0	0	0	0	0	0	0	0	0	0	0	0	0	0	0	0	0	0	0	0	0	0	0	0	0
0	0	0	0	0	0	0	0	0	0	0	0	0	0	0	0	0	0	0	0	0	0	0	0	0	0	0	0	0	0	0
0	0	0	0	0	0	0	0	0	0	0	0	0	0	0	0	0	0	0	0	0	0	0	0	0	0	0	0	0	0	0
0	0	0	0	0	0	0	0	0	0	0	0	0	0	0	0	0	0	0	0	0	0	0	0	0	0	0	0	0	0	0
0	0	0	0	0	0	0	0	0	0	0	0	0	0	0	0	0	0	0	0	0	0	0	0	0	0	0	0	0	0	0
0	0	0	0	0	0	0	0	0	0	0	0	0	0	0	0	0	0	0	0	0	0	0	0	0	0	0	0	0	0	0
0	0	0	0	0	0	0	0	0	0	0	0	0	0	0	0	0	0	0	0	0	0	0	0	0	0	0	0	0	0	0
0	0	0	0	0	0	0	0	0	0	0	0	0	0	0	0	0	0	0	0	0	0	0	0	0	0	0	0	0	0	0
0	0	0	0	0	0	0	0	0	0	0	0	0	0	0	0	0	0	0	0	0	0	0	0	0	0	0	0	0	0	0
0	0	0	0	0	0	0	0	0	0	0	0	0	0	0	0	0	0	0	0	0	0	0	0	0	0	0	0	0	0	0
0	0	0	0	0	0	0	0	0	0	0	0	0	0	0	0	0	0	0	0	0	0	0	0	0	0	0	0	0	0	0
0	0	0	0	0	0	0	0	0	0	0	0	0	0	0	0	0	0	0	0	0	0	0	0	0	0	0	0	0	0	0
0	0	0	0	0	0	0	0	0	0	0	0	0	0	0	0	0	0	0	0	0	0	0	0	0	0	0	0	0	0	0
0	0	0	0	0	0	0	0	0	0	0	0	0	0	0	0	0	0	0	0	0	0	0	0	0	0	0	0	0	0	0
0	0	0	0	0	0	0	0	0	0	0	0	0	0	0	0	0	0	0	0	0	0	0	0	0	0	0	0	0	0	0
0	0	0	0	0	0	0	0	0	0	0	0	0	0	0	0	0	0	0	0	0	0	0	0	0	0	0	0	0	0	0
0	0	0	0	0	0	0	0	0	0	0	0	0	0	0	0	0	0	0	0	0	0	0	0	0	0	0	0	0	0	0
0	0	0	0	0	0	0	0	0	0	0	0	0	0	0	0	0	0	0	0	0	0	0	0	0	0	0	0	0	0	0
0	0	0	0	0	0	0	0	0	0	0	0	0	0	0	0	0	0	0	0	0	0	0	0	0	0	0	0	0	0	0
0	0	0	0	0	0	0	0	0	0	0	0	0	0	0	0	0	0	0	0	0	0	0	0	0	0	0	0	0	0	0
0	0	0	0	0	0	0	0	0	0	0	0	0	0	0	0	0	0	0	0	0	0	0	0	0	0	0	0	0	0	0
0	0	0	0	0	0	0	0	0	0	0	0	0	0	0	0	0	0	0	0	0	0	0	0	0	0	0	0	0	0	0
0	0	0	0	0	0	0	0	0	0	0	0	0	0	0	0	0	0	0	0	0	0	0	0	0	0	0	0	0	0	0
0	0	0	0	0	0	0	0	0	0	0	0	0	0	0	0	0	0	0	0	0	0	0	0	0	0	0	0	0	0	0
[truncated: 1,000 more rows]
