# Supplementary material for: A modified shuffled frog leaping algorithm with inertia weight
Source: Sci Rep. 2024 Feb 20;14:4146. doi: 10.1038/s41598-024-51306-1 (PMC11224354; doi:10.1038/s41598-024-51306-1)
Supplement: Supplementary file 1 — Supplementary Information. [file 41598_2024_51306_MOESM1_ESM.zip › data/F2/MSFLA_R_12.xls]

## Sheet: Sheet1
0.303617	0.811289	-0.101842	0.0639409	-0.188351	0.0794873	0.0511567	0.0492729	-0.225912	-0.488473	-0.654693	-1.11431	0.164017	-0.179516	-0.246609	-0.128478	-0.0212689	0.188517	0.123682	-0.236716	-0.622415	-0.0133764	-0.0175761	-0.681023	-0.316259	-0.00999664	-0.162152	-0.0472912	-0.0755779	0.190015	7.55683
0.0999416	-0.0458087	-0.00769742	0.00964586	-0.00530664	-0.0120199	0.0246259	0.000102415	0.0842533	-0.0301503	-0.0477966	-0.0570306	0.0512076	0.00512196	-0.0135299	0.0587722	0.034787	0.0470963	0.0300729	-0.00506533	0.00850492	0.00556877	0.0219405	-0.00407468	0.0130583	0.0716763	0.0234861	0.0255921	-0.0401283	0.0360568	0.920119
0.00324038	0.000952758	-0.00753799	0.00375618	0.00408695	0.0094463	-0.0211978	-0.000208637	-9.82078e-05	0.00461072	-0.000458942	-0.00244043	-0.00189107	-0.0100593	0.00144203	0.00172067	-0.00380119	-0.00310914	-0.00255586	0.00303343	0.00367598	0.000423785	-0.00110759	0.000827881	0.00682582	0.00338946	0.00052784	-8.44061e-05	-0.00211473	-0.00270452	0.10733
0.000326371	0.000147847	0.000208359	0.000129833	0.000536868	7.62915e-07	0.000534215	0.000465752	5.00573e-05	-0.000284467	0.000439516	0.000254501	0.00107288	-0.000732463	0.00118035	0.000107808	-9.20516e-05	-0.000224344	-5.33381e-05	0.000539591	-0.000142691	0.000162269	0.000935851	6.393e-05	0.000668475	0.000156529	0.00141997	0.000474506	-0.000298655	-0.000659554	0.0123638
-5.65677e-05	0.000124996	0.000128689	-2.94079e-05	3.35439e-06	-5.81918e-05	7.72978e-05	-0.000272761	-0.000134147	-1.66075e-05	5.44408e-05	6.92449e-06	1.71426e-05	0.000136473	4.97018e-05	-2.31634e-05	-7.37228e-05	-3.90082e-05	8.34449e-05	-7.23052e-05	-2.45532e-05	7.22934e-05	-8.57107e-05	-1.02716e-05	-0.000112561	1.18895e-05	0.000104292	-1.99035e-05	1.91695e-06	2.91033e-05	0.00193084
2.46052e-06	7.30221e-07	-1.03734e-07	1.62971e-06	-6.00712e-06	-7.30513e-06	-4.37272e-06	-5.98735e-07	7.67511e-06	7.86453e-06	-1.41978e-07	4.86506e-06	-2.06633e-07	-2.21325e-06	-1.88321e-06	1.27837e-05	5.27841e-06	-8.43622e-06	2.49027e-06	5.2242e-06	1.21595e-05	-2.57954e-05	-6.02498e-06	2.13225e-06	-1.27532e-06	-1.01898e-05	-1.19654e-05	9.97091e-07	4.25029e-06	3.9343e-06	0.000160995
3.04262e-07	9.8591e-07	1.7989e-06	2.03986e-07	2.39191e-08	-9.51426e-07	5.43722e-08	-1.49881e-07	-1.14212e-06	-3.25693e-08	-1.41035e-06	-1.51411e-07	1.76699e-06	-1.16302e-07	2.45448e-06	1.85409e-08	3.46799e-06	-1.94081e-07	2.41597e-07	-8.84151e-07	6.28702e-07	-1.60805e-07	-7.53027e-07	1.58604e-06	5.67529e-06	6.72933e-07	3.71422e-08	5.28961e-07	5.34352e-07	-8.40527e-07	2.7771e-05
-1.19666e-07	-4.35072e-07	1.26868e-07	1.87596e-08	-3.25241e-07	-1.11409e-07	-2.57335e-07	-5.30662e-08	-5.17072e-08	-3.29321e-08	-7.13548e-08	1.86115e-07	-6.92202e-08	2.35647e-08	-1.17662e-07	-5.56719e-08	1.62052e-07	-7.1517e-08	-5.46041e-08	-1.29096e-07	3.04771e-09	-3.55932e-08	3.15942e-08	-9.13129e-08	-2.41932e-10	-1.6841e-08	1.33838e-07	-4.71088e-07	-1.92586e-07	-2.48042e-08	3.47386e-06
-2.24719e-08	-2.73529e-10	4.01991e-09	-3.64543e-08	3.10709e-08	9.33212e-09	1.86957e-08	8.56661e-10	1.31467e-08	1.46704e-08	2.67005e-08	-1.36442e-11	8.82541e-09	-1.52953e-08	4.90904e-08	-1.45418e-08	1.59562e-08	1.78982e-09	-1.0375e-08	3.85146e-09	5.81032e-09	-9.97703e-09	-6.16423e-09	-2.10019e-10	-4.47164e-09	1.27037e-08	1.6952e-08	-2.25907e-09	8.23293e-09	1.37992e-09	3.65592e-07
-2.60273e-09	-1.35899e-09	6.20245e-10	-1.27092e-09	-3.21015e-09	-4.94942e-10	-2.90919e-09	-7.04801e-09	-4.97339e-10	3.8701e-10	1.88372e-10	8.35664e-10	4.39459e-10	1.4387e-09	4.35794e-10	-2.17704e-09	-1.26734e-09	-2.83636e-10	1.08314e-10	-7.07825e-09	2.41032e-09	4.17696e-10	-1.00268e-09	-3.91673e-10	-8.5723e-11	-1.75931e-09	6.28802e-10	-3.31841e-10	8.90154e-10	-7.7842e-10	4.33487e-08
6.45696e-11	2.38463e-10	5.24108e-10	3.04964e-11	2.0955e-10	1.39657e-09	2.8942e-10	-1.60472e-10	-7.37153e-11	3.8212e-11	1.44607e-11	-9.54678e-11	-1.17129e-10	1.6709e-10	1.94018e-10	1.97709e-10	-4.31104e-10	-1.44832e-10	1.88823e-10	-1.69266e-10	2.48756e-10	1.74154e-10	1.16882e-10	-7.58276e-11	-4.53966e-10	-2.08221e-10	-9.48516e-11	6.48938e-10	1.57915e-10	1.37212e-11	6.93871e-09
4.25145e-11	-6.29854e-11	-7.38978e-11	-3.29884e-11	-7.42149e-12	-2.458e-12	6.45485e-11	1.37973e-11	3.19628e-11	-2.17685e-11	1.6967e-11	-7.72387e-13	-3.82273e-12	6.95669e-11	7.23113e-11	3.08497e-11	-1.80734e-11	3.41074e-11	-1.70287e-12	1.24043e-11	-3.67198e-11	4.11942e-12	2.62046e-11	-1.08846e-10	-2.196e-12	1.0874e-11	-1.79289e-11	2.78988e-11	5.40659e-11	6.16141e-12	9.09935e-10
-2.63611e-12	-4.29721e-13	4.86229e-12	-1.19448e-11	8.08196e-12	-4.12867e-12	-2.32936e-12	-5.81389e-12	-3.06617e-12	4.87604e-12	2.03711e-12	-1.12921e-12	-8.00421e-12	2.25675e-12	5.28148e-13	-1.51684e-12	2.59068e-13	-7.32187e-13	6.41395e-12	1.64307e-12	-2.0067e-12	6.17732e-12	-3.44596e-14	4.2619e-12	2.5728e-12	-7.66036e-12	-6.75572e-12	7.32626e-12	-4.31772e-12	1.6264e-13	1.13965e-10
1.6056e-14	8.26348e-14	4.83461e-13	-3.38144e-14	-8.40763e-13	-8.99743e-14	6.74976e-13	-6.8112e-14	-5.37346e-13	4.97411e-13	-1.26112e-13	5.28658e-15	7.29405e-14	-8.47283e-13	3.86739e-14	2.68539e-13	-6.57579e-13	-1.11564e-12	-4.3267e-13	-5.47092e-13	2.57297e-13	-4.02225e-13	2.42511e-13	-4.02462e-13	-7.00522e-15	6.32174e-13	-2.08683e-13	5.30597e-13	-4.28055e-13	-1.33755e-13	1.06811e-11
5.36273e-15	1.46129e-13	-3.31159e-14	-1.27548e-13	3.7128e-14	-1.60806e-14	-3.54898e-14	6.76544e-14	3.41506e-15	-9.27412e-14	1.14108e-13	-1.29812e-14	-6.48503e-14	6.54547e-15	4.03937e-14	-6.99319e-14	-4.09607e-15	2.83961e-15	-8.7241e-15	-4.25561e-14	-3.37716e-14	-6.44385e-14	-5.79863e-15	-1.40211e-14	-7.37849e-15	1.62511e-14	4.87217e-14	-9.58781e-15	-8.8832e-14	6.36551e-14	1.28415e-12
-1.39208e-14	1.94463e-15	-6.59882e-15	-6.32344e-15	2.16224e-17	-2.02777e-15	-1.59014e-14	4.56696e-15	4.07604e-15	3.05582e-15	-1.35593e-15	-4.76567e-15	2.3238e-15	9.79535e-16	1.97528e-15	4.70106e-16	9.29481e-15	3.55413e-15	-1.21576e-15	3.1276e-15	5.99208e-15	3.29945e-15	2.19027e-15	5.78346e-15	8.0825e-17	3.84177e-14	-2.01099e-15	2.14825e-15	4.3431e-16	6.32929e-16	1.4849e-13
-1.49094e-15	7.57111e-16	3.68917e-17	-1.37278e-15	-9.36272e-16	-4.72673e-16	2.84659e-16	-9.11421e-16	-1.49896e-15	-1.70216e-16	-1.50072e-16	-3.60671e-17	-4.35521e-16	1.68183e-16	2.17318e-16	-1.37472e-15	-6.07844e-16	-2.20805e-16	-4.48833e-16	7.35884e-17	2.4428e-16	1.24301e-16	3.53302e-16	2.54216e-16	1.25609e-15	3.80202e-16	-2.77896e-16	2.40606e-15	-7.81146e-16	1.86996e-16	1.79294e-14
-2.79306e-16	6.88461e-18	1.37822e-17	-3.94791e-17	-2.02603e-17	-1.56717e-16	1.68419e-17	-3.41888e-16	4.92695e-18	1.62367e-18	-7.91503e-17	-1.0478e-17	9.03227e-17	-1.45277e-16	-1.62473e-16	3.09578e-17	-1.40261e-16	1.97339e-17	-1.06034e-16	7.82849e-17	-1.43277e-17	-2.03221e-16	-3.34524e-16	1.50459e-16	9.65394e-17	1.44238e-17	-3.52752e-16	5.79157e-18	3.55673e-17	-6.50891e-18	2.9588e-15
-6.03196e-18	2.35503e-18	1.22981e-17	9.84843e-19	-1.06831e-18	-3.43663e-17	4.4203e-18	2.52812e-18	4.51979e-18	-3.92197e-18	5.62894e-18	-3.25244e-18	2.28214e-18	-3.01959e-18	1.91009e-17	-7.79789e-18	-3.27456e-18	-1.75755e-18	-1.37585e-17	2.31719e-19	-4.13923e-18	1.59166e-17	5.61412e-18	1.68994e-17	1.7353e-17	6.186e-18	1.01052e-17	8.87949e-18	-1.72316e-17	-1.40047e-17	2.48928e-16
5.88407e-19	-9.84681e-19	2.56358e-18	-8.21585e-19	-7.24748e-19	-4.85635e-19	6.72816e-19	-1.90036e-18	-1.37493e-18	-4.29848e-19	2.32035e-19	2.54028e-19	-5.0618e-18	-2.31645e-19	1.28613e-19	1.61907e-18	2.82773e-19	-2.61381e-19	7.14655e-20	2.27462e-18	3.38194e-19	7.7108e-19	1.37441e-18	-2.06965e-19	5.11187e-20	2.11483e-19	7.86204e-19	1.78903e-18	5.1931e-19	5.94628e-19	2.76065e-17
5.32579e-19	-1.89775e-19	2.76363e-20	-4.86345e-21	-4.95962e-19	-6.95858e-20	-1.76882e-19	-8.15332e-20	2.37807e-19	-2.44838e-20	5.87153e-20	2.34653e-19	-1.71483e-19	-9.67844e-20	-1.39734e-19	-3.08419e-19	1.07738e-19	-9.3015e-20	-1.48747e-19	1.02304e-19	1.35173e-19	2.7523e-19	-1.6425e-20	-1.45894e-19	-5.47663e-20	-3.45675e-20	-8.95467e-20	2.72069e-19	-7.7046e-20	-1.56117e-19	4.55954e-18
1.25131e-20	-3.23906e-20	-2.43148e-20	4.53959e-22	5.64955e-21	1.70039e-20	-2.50844e-21	4.64558e-22	1.63095e-20	1.10642e-20	5.90722e-20	-1.89897e-20	-1.44491e-20	-2.97173e-20	-9.27418e-22	1.79124e-21	5.21323e-21	2.3333e-20	2.38347e-20	5.72612e-22	5.32678e-21	2.67896e-20	1.7462e-20	-3.17103e-21	2.93043e-20	-5.16663e-21	8.3029e-21	4.09926e-21	3.05382e-20	9.3507e-21	4.40084e-19
1.75962e-21	-4.64266e-22	3.3592e-21	-2.67492e-21	4.49286e-22	-1.04611e-20	-2.90685e-21	-1.18246e-22	6.93663e-23	8.0471e-22	3.08833e-22	-1.69636e-21	1.64929e-21	-2.59341e-21	4.67158e-21	3.05663e-22	-4.07895e-21	1.21056e-21	-7.08469e-21	-6.7098e-22	4.87823e-21	1.11127e-21	1.15874e-21	3.93919e-21	-6.73263e-22	-3.70166e-21	1.37852e-21	3.71149e-21	4.90758e-21	-4.44389e-21	7.72417e-20
-9.987e-23	2.92632e-22	8.22131e-23	-8.65731e-23	-1.53205e-23	-1.31428e-22	1.15826e-22	3.7912e-22	-5.0143e-22	2.50097e-23	3.87827e-22	9.01059e-23	7.71916e-23	-4.00683e-22	-8.58555e-23	-1.12798e-22	-7.27391e-22	4.82836e-23	5.85855e-23	-2.27771e-22	2.86034e-22	-2.64873e-22	1.70807e-22	-1.27079e-22	-4.57702e-24	-3.20412e-23	-3.47704e-22	4.37227e-22	2.30395e-22	7.6958e-22	6.61623e-21
-1.60044e-23	5.33626e-23	1.18017e-23	-4.65595e-23	4.53559e-24	2.33656e-23	-5.13322e-24	-1.13951e-22	7.38405e-23	1.36715e-23	-1.13532e-22	-6.42532e-24	3.0173e-23	-4.84126e-24	5.84533e-23	8.18936e-23	-6.16447e-23	-1.54928e-22	4.82794e-23	5.62567e-23	-1.0606e-23	-4.09586e-24	8.44842e-24	-1.14958e-22	-3.43801e-23	2.3216e-24	2.80023e-23	-9.25124e-23	-9.84196e-24	1.02793e-22	1.38661e-21
-3.86751e-24	1.38228e-24	-3.36531e-24	9.03961e-24	4.1744e-24	-8.18408e-25	-1.66824e-24	-9.25337e-24	1.38504e-24	1.48656e-23	-2.44178e-24	-1.28028e-24	-9.76351e-24	6.54362e-25	6.09595e-24	-1.25987e-24	-6.89819e-24	3.64324e-24	2.46855e-24	1.95406e-24	-4.80859e-24	-4.61105e-25	3.23996e-24	-1.94751e-24	-7.95947e-24	9.24466e-25	-7.67094e-25	5.52295e-24	-3.61754e-24	1.37682e-24	1.16905e-22
-5.48447e-26	6.95119e-25	1.35142e-24	5.63831e-26	2.12622e-24	-4.76495e-25	-6.27443e-25	-2.58435e-25	7.7881e-25	-7.76366e-25	2.14088e-25	5.20884e-25	-4.24957e-25	-6.95057e-25	-1.34736e-25	1.14867e-25	1.06069e-25	-6.25149e-26	-2.67141e-25	-1.97535e-25	-1.99486e-25	-6.13656e-25	2.57002e-25	-3.22649e-26	-1.00534e-26	-1.44743e-25	1.57358e-24	1.36094e-25	3.44564e-25	-7.01777e-25	1.39526e-23
2.13747e-26	-2.38316e-26	-2.51401e-26	6.51824e-27	1.48929e-25	1.7631e-26	-4.37651e-26	6.6427e-26	3.54895e-26	-1.34476e-25	2.96265e-26	6.94049e-27	-1.72788e-25	-2.95469e-26	-1.08617e-25	-8.00457e-26	-1.03219e-25	3.254e-26	-1.60603e-25	1.25409e-26	-3.35393e-27	3.17617e-26	-1.59018e-25	1.02162e-25	-8.54926e-26	-1.11043e-26	1.65349e-26	7.0569e-26	3.03153e-26	-1.80285e-26	1.78839e-24
-1.06548e-26	1.19914e-26	2.05628e-28	-1.68171e-27	5.10048e-28	1.39031e-26	-9.27333e-27	3.67665e-27	-3.22629e-26	1.42406e-26	-7.38561e-27	-1.49962e-26	-6.36704e-27	-4.10276e-27	-5.29867e-27	-2.52225e-26	-1.24885e-27	-1.9271e-27	-2.55505e-27	5.90729e-28	9.49745e-28	3.09982e-26	-8.36196e-27	-4.55468e-27	1.47749e-26	-9.31351e-28	1.50572e-26	-4.54997e-27	3.73536e-27	1.88208e-27	2.5389e-25
-1.32512e-27	6.6714e-28	-1.79327e-29	1.84969e-27	-1.03462e-27	3.505e-28	-2.01798e-27	1.14672e-27	-9.9244e-29	3.01535e-27	1.47957e-27	2.24822e-28	-5.88462e-27	4.61156e-28	5.97587e-29	-2.41573e-28	5.53077e-28	2.46074e-30	-2.68928e-28	-1.25882e-27	-4.49831e-28	6.96319e-28	-1.2478e-27	4.06699e-28	-9.64477e-29	5.27991e-28	-4.34275e-28	2.42927e-28	2.35349e-27	7.45489e-28	2.91604e-26
-1.85878e-28	-1.31837e-28	-1.47799e-28	1.50059e-28	-3.96078e-30	-1.36181e-28	-3.92903e-29	1.06312e-28	-9.00432e-29	2.0289e-29	9.14314e-29	-3.57209e-30	-1.039e-28	-3.5497e-28	-2.34421e-28	-9.33869e-29	-2.89286e-28	2.30358e-29	2.98447e-28	1.81603e-28	-1.23565e-28	4.31502e-29	5.8484e-29	-1.0773e-28	9.33436e-29	-1.08331e-28	-7.23212e-29	-3.26858e-29	9.76746e-29	6.16695e-28	4.03968e-27
6.83379e-30	3.74552e-30	-8.36412e-32	-7.31465e-30	-4.89905e-30	1.62204e-30	-6.35132e-29	-1.78324e-29	-4.96891e-30	1.45068e-31	9.22577e-30	2.68751e-30	-7.26351e-30	3.55132e-30	1.63915e-30	-5.8991e-30	-4.47547e-29	-5.73013e-30	-3.27693e-30	-2.38365e-30	-1.29857e-29	-1.32796e-29	-4.64535e-29	-5.63124e-30	-8.06634e-30	2.70592e-30	1.24914e-29	6.7211e-30	1.20724e-29	4.8337e-30	3.22611e-28
1.66554e-31	-5.58038e-31	1.99659e-30	-1.16063e-30	-1.71498e-30	-1.31647e-30	8.91199e-31	-5.46258e-31	-7.50585e-31	-1.0905e-31	2.70072e-30	-9.53125e-31	-3.04721e-30	4.52991e-31	1.31182e-30	-1.96765e-30	-2.31151e-30	1.49157e-30	-3.01074e-31	1.05113e-30	1.67807e-30	-1.34087e-30	-1.00273e-29	-8.99686e-32	-5.72982e-31	-2.79185e-31	1.38112e-31	6.25966e-30	-1.93671e-30	-9.87524e-31	4.81095e-29
-3.76509e-31	5.0403e-31	1.03389e-31	-5.26601e-31	-1.56571e-31	-2.90675e-31	-4.89091e-32	4.02847e-31	-8.09461e-32	1.95613e-31	2.70164e-31	-3.30141e-31	-9.45345e-32	3.99625e-31	7.7721e-32	-2.99792e-32	-3.63753e-31	-2.0548e-31	-1.79307e-31	-6.56583e-31	-2.52445e-31	3.08024e-31	5.64064e-33	2.32489e-31	5.58359e-32	1.65752e-31	5.99008e-32	-1.77546e-31	-1.72917e-31	2.75537e-32	6.75148e-30
-1.58756e-31	1.87521e-33	-1.74755e-32	-3.0368e-33	1.40151e-32	-6.73539e-32	-5.05605e-32	-2.95168e-32	5.82402e-32	5.48631e-32	-1.74443e-33	-5.30024e-32	4.1816e-32	5.13473e-32	-2.31849e-33	2.68839e-32	-5.77001e-33	-4.887e-33	-1.05925e-32	2.82888e-32	-6.45786e-33	3.68843e-34	3.08251e-32	-4.58198e-33	1.61411e-32	-1.1047e-33	5.26631e-32	3.42956e-32	-1.98037e-32	-1.13624e-32	8.59949e-31
-1.34774e-33	-1.56242e-33	5.07427e-33	-1.15169e-33	2.5372e-33	4.15989e-34	-1.17973e-32	-6.97726e-33	2.08765e-33	-2.51103e-33	1.04845e-32	3.34943e-33	2.4148e-33	-1.68773e-33	3.28823e-33	-9.92184e-34	2.13381e-33	4.82785e-33	-5.70289e-33	-7.56174e-33	1.1621e-33	-6.74385e-34	1.38565e-33	4.47817e-33	2.90949e-33	1.0082e-33	-1.82713e-33	-1.0731e-33	-1.34665e-33	2.46912e-33	9.62397e-32
-8.23468e-35	-1.90365e-34	-3.17626e-34	-2.42602e-35	-1.25654e-33	5.42818e-34	-9.54976e-34	4.98452e-34	-9.22953e-34	-1.02391e-34	2.06434e-33	-2.26218e-34	1.86194e-33	-2.82814e-35	-2.9098e-34	-2.51225e-34	4.51114e-34	-1.75636e-33	-1.45468e-34	-1.58079e-33	-6.51216e-34	-6.45438e-34	-3.01241e-34	9.35026e-35	1.48467e-34	-6.77528e-35	8.70487e-35	2.03652e-34	-1.42321e-33	8.94738e-35	1.72605e-32
5.18486e-35	-6.50161e-35	1.07123e-34	-2.59665e-36	2.89809e-35	-5.38654e-35	7.13591e-35	3.84793e-35	8.0282e-36	-2.21588e-35	1.34297e-35	7.30522e-35	1.20593e-34	6.0438e-35	4.24674e-35	-1.8194e-35	2.04019e-36	2.71924e-35	-1.46059e-34	1.37814e-34	-7.1995e-35	-8.39236e-36	-1.85978e-35	3.95042e-35	-4.09618e-35	-1.14567e-35	7.45182e-35	-5.32504e-35	-4.41668e-35	3.04868e-35	1.48407e-33
-1.71506e-35	1.04465e-35	3.04534e-36	2.23036e-36	-3.47386e-37	3.8069e-37	1.09667e-36	7.68206e-36	-2.11686e-36	6.15307e-36	1.22156e-35	3.42121e-36	-5.05658e-36	5.88974e-36	2.25553e-36	-1.53892e-35	-1.35241e-35	3.1868e-36	3.72212e-36	-2.30944e-36	2.17943e-36	-3.7429e-37	6.93667e-36	-5.1828e-36	2.15962e-36	6.38304e-36	7.04861e-36	-1.05175e-35	3.1279e-36	3.47572e-36	1.65005e-34
6.70699e-38	3.21738e-36	-3.63155e-36	2.27687e-37	-2.8274e-36	-1.4693e-36	1.40494e-36	-1.37299e-36	9.8284e-37	-1.15465e-37	1.26103e-36	6.11116e-37	-1.52532e-36	1.05256e-36	1.05792e-36	-1.23397e-36	5.27424e-37	-1.15309e-37	-9.18113e-37	-1.2552e-36	2.40854e-38	1.19056e-37	3.47039e-37	-3.76357e-37	-4.92248e-37	1.40731e-36	-6.07399e-37	8.96597e-37	-2.12067e-37	-4.1131e-38	2.93979e-35
1.40184e-37	-2.44044e-37	4.19006e-38	5.13724e-37	1.84559e-37	-3.15477e-37	-2.26491e-37	2.74351e-37	-1.47249e-38	3.55846e-39	-1.39252e-37	-6.93533e-38	1.08377e-37	-1.15522e-37	2.96341e-38	-2.07706e-38	9.6141e-40	2.54957e-38	4.26969e-39	1.16128e-37	-1.75732e-38	-1.66702e-37	-1.16984e-38	-2.23297e-38	-5.76632e-38	-2.45774e-38	5.64908e-39	6.24934e-38	-3.63715e-39	-3.0587e-38	2.99169e-36
-1.55203e-38	7.16717e-39	-3.67515e-39	2.55681e-39	8.13242e-39	-1.45274e-38	-6.02943e-39	-3.8203e-38	2.0007e-38	-2.85032e-40	-1.9118e-39	1.60549e-38	-3.31392e-38	-7.14036e-39	-2.85006e-39	2.2328e-39	1.11708e-38	8.70376e-39	-7.53239e-39	-2.51346e-38	-7.56087e-39	-1.06273e-38	-8.32852e-39	-1.18137e-38	2.73274e-39	3.67214e-39	-6.58552e-39	-5.73368e-39	-2.17936e-38	-5.81686e-39	3.16639e-37
-6.24e-40	1.39654e-39	1.25758e-39	1.56564e-39	2.18793e-39	5.67886e-40	-1.01376e-39	-3.77051e-39	-3.49475e-40	-1.06686e-39	-7.14349e-40	5.92009e-40	-1.16168e-39	-6.80884e-39	-1.20924e-41	-3.58368e-40	-5.3308e-39	1.30833e-39	6.22036e-41	2.25274e-39	3.42509e-40	-7.77701e-41	5.18267e-39	3.3493e-40	-6.16069e-40	-1.30415e-40	-6.89917e-40	-8.79166e-41	1.88518e-40	3.01345e-39	4.30658e-38
3.10276e-41	2.59695e-40	-1.21534e-40	-3.59654e-40	-7.58163e-41	3.14914e-40	1.02389e-40	6.72434e-40	8.83408e-42	8.76344e-40	-3.63633e-40	-2.49145e-40	3.47875e-41	-3.81605e-40	-1.72995e-40	2.44928e-40	6.6102e-41	-5.31313e-40	3.37337e-40	5.48605e-40	1.04656e-39	-2.08318e-40	5.37714e-42	1.79942e-40	-3.14817e-40	2.08829e-40	-2.62714e-40	2.25763e-40	-2.06115e-40	1.60538e-40	8.57207e-39
3.7091e-41	-2.11752e-41	-1.1513e-41	-2.23316e-41	7.74338e-42	1.5939e-41	1.8559e-42	4.70776e-42	-3.31776e-42	7.35633e-42	-7.5552e-42	-2.04838e-40	2.02076e-41	3.69594e-42	-3.30366e-41	-1.28109e-41	1.10113e-41	-3.53954e-42	5.34036e-41	-2.0056e-41	-4.1159e-41	-1.06451e-41	3.17923e-42	-7.97422e-42	1.96307e-41	-7.83293e-42	2.13806e-42	-1.52302e-41	-6.0367e-42	-1.77522e-42	6.18787e-40
1.3833e-42	-7.31575e-43	1.85737e-42	-1.5937e-42	-2.60272e-42	-3.14488e-44	1.41307e-42	-7.64503e-42	6.35763e-42	-2.26225e-43	9.98462e-43	-8.5619e-42	3.07039e-42	5.50382e-43	9.68428e-43	7.61602e-44	1.21488e-42	-2.10188e-42	1.98139e-42	4.61892e-42	2.07381e-42	1.04592e-42	7.09728e-43	2.44455e-42	2.48639e-42	-2.25331e-42	4.58068e-42	7.12184e-42	-6.72829e-42	4.78427e-44	7.74772e-41
-9.05246e-44	-6.15226e-44	2.10395e-43	-7.9402e-45	1.14754e-42	-1.85707e-44	-1.02502e-43	-6.22031e-43	8.19801e-44	3.81651e-44	1.21026e-43	-9.67058e-45	1.20555e-43	7.3451e-44	-1.83511e-43	3.70782e-43	8.68071e-44	6.32698e-44	-1.81556e-44	-2.79986e-43	-1.17894e-43	-7.01491e-43	-1.98566e-44	8.99624e-44	3.49878e-43	-2.15834e-43	-1.58249e-43	-1.42662e-44	2.55216e-43	-2.1153e-43	5.84256e-42
-1.98817e-44	-8.63167e-45	6.25263e-44	-1.20885e-43	-9.71464e-44	4.94378e-44	-4.97399e-45	-2.09412e-45	1.65135e-44	-5.33019e-45	-1.13008e-43	-9.92268e-45	7.87414e-45	-3.47868e-44	2.74424e-44	7.68649e-44	-7.09318e-44	-9.91826e-44	-3.39903e-44	1.65847e-43	1.13859e-44	-3.96648e-44	-1.08486e-44	-1.9301e-44	2.77401e-44	3.30169e-44	-5.27593e-44	3.64966e-44	7.5718e-45	-2.37556e-44	1.28981e-42
-2.53306e-45	2.35069e-44	-1.18503e-44	2.97574e-44	1.44719e-45	-2.35723e-45	-2.72182e-45	1.11452e-44	-2.16218e-45	-2.27778e-44	-1.33357e-45	-1.00615e-46	-1.02328e-45	-2.79211e-45	-1.11599e-44	2.33452e-45	-2.49347e-44	6.35334e-45	3.25012e-45	1.03827e-45	2.28257e-44	3.01086e-46	-3.90734e-45	6.775e-45	-6.6612e-45	-5.83561e-45	-5.76412e-45	1.10756e-45	1.7749e-44	1.42812e-45	2.36934e-43
9.553e-46	5.95696e-46	5.30638e-46	2.36475e-46	-3.45984e-46	-1.48782e-46	-2.79901e-46	1.06926e-45	2.49593e-46	3.4841e-46	-3.59886e-47	2.59301e-46	-3.22085e-46	-4.23346e-47	-9.71742e-47	-2.45547e-46	-2.32528e-45	-1.65979e-45	-3.21856e-46	7.50312e-46	6.42199e-46	7.16572e-46	6.11626e-46	-4.47098e-46	-3.178e-46	6.56718e-46	-1.39821e-46	6.35197e-46	1.59615e-46	-5.25265e-46	1.56716e-44
-7.47937e-47	-6.79066e-47	1.70566e-46	2.00053e-47	-1.31329e-47	2.21045e-46	-6.87478e-47	-6.58577e-47	-7.35017e-47	-1.0928e-48	6.77091e-48	9.57294e-47	1.08649e-46	-3.67366e-48	2.54316e-46	6.72437e-47	4.97136e-46	9.73173e-47	-3.36472e-47	1.91298e-46	5.1401e-47	-7.04548e-49	-7.4859e-47	-1.09004e-48	-4.08841e-47	-9.07195e-47	1.99747e-47	2.63693e-48	7.50751e-47	8.14452e-48	2.49792e-45
3.91135e-48	7.02271e-48	9.45211e-48	1.07021e-47	-1.55351e-47	5.48024e-47	-3.39362e-48	-8.43185e-48	-3.69855e-47	-2.3717e-48	-1.57291e-50	8.30327e-48	1.27737e-47	4.81066e-48	-3.74674e-48	1.96943e-47	4.50976e-48	3.8526e-48	-8.71591e-48	7.51078e-48	-1.13456e-47	-4.35309e-48	-2.93076e-47	8.85065e-48	-2.66078e-48	6.30313e-49	1.36633e-47	3.13467e-47	1.60546e-47	-2.34295e-48	3.47097e-46
2.10716e-49	-4.4074e-49	-4.27531e-48	-6.95145e-49	1.36951e-49	2.32635e-49	-1.05441e-48	-1.66058e-48	-1.31325e-48	3.24412e-48	-1.34107e-48	3.65904e-48	-6.47119e-49	-6.80659e-49	2.37005e-48	6.48623e-49	4.62328e-49	2.59697e-48	2.11274e-49	9.40906e-49	-6.05445e-49	9.06466e-49	-1.14137e-48	-6.43285e-50	3.97962e-49	3.48197e-51	-4.54846e-48	-1.88957e-48	-3.8628e-49	-5.33587e-49	3.72988e-47
-7.36448e-51	-5.21268e-50	-1.26122e-49	3.87307e-50	-2.24126e-49	6.29607e-50	-4.13282e-49	6.14062e-50	-2.36191e-49	7.84511e-50	1.55734e-49	-5.67168e-50	-1.34012e-49	1.13816e-49	2.02015e-49	2.69196e-49	-2.13541e-49	-1.02577e-49	-3.64239e-49	-2.16985e-50	5.0836e-49	-1.09842e-49	1.85004e-49	-1.91715e-50	-7.11523e-50	-8.08272e-50	-6.51947e-50	-3.45954e-50	4.76023e-50	2.5932e-49	4.31537e-48
2.17882e-50	1.20953e-50	-1.65381e-50	6.5205e-51	6.1116e-50	1.15475e-50	-8.2392e-50	-2.3633e-50	6.94209e-51	-1.72871e-50	1.25957e-50	2.94063e-51	-2.64189e-50	-4.78501e-51	2.94607e-50	1.12154e-49	-3.73303e-50	-9.29039e-51	-6.02043e-51	9.95192e-51	7.36396e-50	-5.39907e-51	2.95099e-51	2.46869e-50	1.49251e-50	1.09814e-50	3.49939e-51	-5.74667e-51	-6.45871e-51	-9.17816e-51	6.68273e-49
-6.80623e-51	2.60546e-51	3.77772e-51	-1.25753e-50	9.09437e-52	1.18232e-51	-1.24972e-51	-2.72411e-51	5.71759e-51	1.42189e-51	4.19935e-51	-1.01196e-51	-3.89947e-51	-2.10052e-51	3.2931e-51	2.9351e-51	-5.1792e-52	2.43365e-51	3.89459e-51	2.31195e-51	2.60523e-51	-4.38407e-51	-4.10934e-52	3.64923e-52	-1.96359e-51	-7.11257e-51	2.66504e-51	-1.64076e-51	-2.3693e-51	-1.4848e-51	9.05686e-50
-2.98746e-53	-5.33613e-52	-1.46988e-52	-1.2747e-51	-5.23336e-52	-9.3192e-54	-6.98722e-52	1.16743e-52	-3.43674e-52	-9.99251e-53	5.78404e-52	1.34073e-51	-1.49522e-52	-2.7304e-52	6.63147e-52	6.35913e-52	-1.16879e-52	3.74068e-52	9.82787e-53	1.16396e-52	-3.96909e-52	-1.10203e-51	5.21587e-54	3.84409e-52	2.53915e-52	2.89184e-52	-8.04288e-52	5.14728e-54	3.20065e-53	-1.25571e-52	1.15219e-50
8.17815e-54	-9.84769e-53	-1.65179e-53	-2.73296e-53	2.05185e-53	-5.03642e-53	-3.05423e-54	-1.7436e-53	6.48711e-53	2.16045e-53	5.51006e-54	8.71348e-54	-1.77613e-53	-2.65368e-53	-2.98747e-54	-1.09934e-54	3.64501e-53	3.27836e-55	1.98681e-54	7.50429e-53	-4.95147e-53	7.00301e-53	7.20247e-54	2.07696e-53	1.25874e-53	6.68961e-54	-1.54683e-53	2.1477e-52	1.02197e-53	3.50782e-53	9.47097e-52
-7.63779e-54	3.47865e-55	1.01823e-54	1.247e-53	-1.16504e-53	-2.5682e-54	4.13932e-54	-2.65974e-53	-8.09011e-54	-1.2078e-54	-1.48263e-54	2.74791e-54	-4.3296e-54	-7.88151e-54	-5.96025e-55	-1.37685e-54	4.4659e-54	9.2333e-54	2.60212e-54	-7.82583e-54	1.82486e-54	-4.88615e-54	-1.29602e-54	3.02505e-54	5.23476e-54	-2.03546e-54	-3.90522e-54	2.06404e-55	-3.97928e-55	3.5106e-54	1.44591e-52
2.44987e-55	-6.3585e-55	1.83264e-55	6.45425e-55	7.55058e-55	-2.93712e-55	1.04712e-54	6.68276e-55	4.42099e-55	-1.68731e-55	2.59696e-56	-2.82572e-55	2.73078e-54	-5.30311e-55	-2.32113e-55	1.70094e-56	5.09748e-55	5.33954e-55	3.63909e-55	3.05438e-55	2.77766e-55	-1.34021e-54	2.11211e-56	-5.78302e-56	-1.39102e-55	-1.13286e-54	-4.55148e-55	-8.49416e-56	-5.63421e-55	3.90472e-56	1.47278e-53
5.86514e-56	-2.18846e-56	-6.96156e-56	-8.92785e-56	5.82404e-57	-1.34748e-56	-5.91213e-56	1.02826e-56	1.40371e-55	-5.48865e-56	2.18122e-56	1.97301e-55	-7.54809e-57	-1.06154e-55	-9.76466e-56	-2.1404e-55	-2.48838e-56	-1.79027e-55	-4.47148e-56	-6.18591e-56	-4.68359e-56	5.97893e-56	-1.58262e-57	4.30115e-56	6.53322e-56	-4.16413e-56	-3.10454e-56	8.16024e-56	-6.30789e-56	-9.6974e-57	1.92199e-54
1.28531e-56	2.21941e-56	7.84938e-57	-5.60202e-57	-1.74766e-57	2.33825e-56	-9.11809e-57	-2.31084e-56	8.83415e-58	3.629e-57	-4.7879e-57	5.93087e-57	-7.6895e-57	-1.56687e-57	3.34576e-57	-4.96544e-57	-4.183e-58	5.17441e-57	-4.48149e-58	7.25656e-58	-1.62497e-57	5.43839e-57	-1.09128e-56	9.39751e-58	-7.20684e-57	1.91235e-56	7.63088e-57	-3.05469e-57	2.29945e-56	-3.54826e-57	2.27895e-55
6.46626e-58	-1.02519e-57	1.52703e-58	-1.90576e-58	8.35828e-59	-1.21976e-57	-2.95057e-57	-7.72265e-58	-4.08185e-58	-3.12873e-57	-3.73912e-57	-1.96909e-58	-1.70328e-58	-1.08246e-57	-3.12248e-58	-5.66823e-58	-2.47929e-57	1.19198e-58	6.92546e-59	-3.47246e-58	1.13306e-57	2.49673e-57	2.68459e-57	4.38084e-58	-5.05624e-58	3.58866e-58	4.21321e-58	1.79698e-57	7.23201e-58	1.16839e-57	3.13879e-56
5.6015e-59	-4.02476e-59	-2.45566e-61	-1.35347e-58	7.27906e-59	-4.27347e-59	-1.86625e-58	5.25549e-59	-3.84465e-58	9.97058e-59	1.87208e-59	-7.50238e-59	8.547e-59	-8.00854e-59	6.37925e-59	1.58764e-58	3.03963e-59	-5.50297e-59	-3.07122e-60	-1.92462e-58	-5.27206e-59	-1.22722e-59	-1.73807e-58	3.80521e-60	-5.28108e-59	1.41116e-58	-4.82033e-59	-1.75671e-58	-5.41055e-59	-5.62133e-59	2.60427e-57
5.4348e-60	8.07868e-60	-7.29877e-60	-1.98447e-59	1.06216e-59	-9.17652e-60	-3.59678e-59	1.68655e-60	-2.29484e-59	1.3677e-59	1.10846e-59	-5.35471e-59	-4.13904e-59	-3.51585e-61	-2.68433e-59	-2.16519e-60	5.01239e-60	-2.66625e-59	1.55256e-60	-3.71912e-59	-5.58825e-60	-1.27987e-59	-6.78271e-60	-1.17559e-59	-1.63111e-60	1.56419e-59	1.57376e-59	-6.10356e-59	-6.87046e-59	1.24565e-59	5.52668e-58
1.18389e-60	-1.38869e-61	1.59678e-60	-2.89848e-61	-8.45484e-61	9.24838e-60	6.11461e-61	-7.53343e-60	-4.02522e-61	7.40011e-60	4.4477e-60	6.13774e-60	-7.25919e-61	-7.84407e-64	5.38457e-60	5.27664e-61	1.04784e-59	8.76755e-61	7.68637e-60	3.37333e-60	7.05126e-62	2.23723e-60	3.75388e-61	2.78918e-60	3.29465e-61	3.40933e-60	1.58735e-60	-9.07859e-61	-6.96533e-61	-2.98259e-60	8.42755e-59
-4.32877e-61	1.3237e-61	5.52416e-61	-6.99298e-62	1.7109e-60	-1.50685e-61	-4.56924e-62	3.09919e-61	2.38602e-61	6.72648e-62	4.87635e-61	1.41059e-60	1.52582e-62	1.31559e-62	3.39193e-61	1.70454e-62	9.49425e-62	-2.19824e-61	3.01688e-61	2.293e-61	-3.15999e-62	6.90318e-61	9.01283e-62	2.21227e-61	1.14969e-60	1.07293e-61	-5.12987e-62	-8.56478e-62	-3.00315e-61	1.69922e-61	9.73672e-60
1.69655e-63	2.82229e-62	-2.13575e-62	-2.06669e-63	3.32466e-62	1.9285e-62	-7.55274e-63	-1.41129e-63	-8.32821e-63	-1.52745e-62	2.22674e-62	9.39781e-62	-6.60585e-63	1.85293e-62	3.28804e-62	-1.50411e-62	6.1847e-63	-8.24587e-62	1.97376e-63	-7.66237e-63	-3.28902e-62	-3.03862e-62	-5.41228e-64	8.81773e-63	2.88161e-62	-3.59509e-62	1.40372e-62	-5.29467e-62	-3.03377e-62	-3.55288e-62	6.96276e-61
-3.80081e-63	6.52083e-63	8.68548e-63	-2.57975e-63	1.40845e-63	-6.08599e-63	4.27407e-63	7.89689e-63	-1.90553e-63	-1.97239e-63	3.85921e-63	-7.48291e-63	1.23628e-62	2.20176e-64	-1.26311e-63	4.41134e-63	-2.67564e-63	3.68423e-63	-5.18903e-63	-2.54494e-63	9.26105e-64	1.00155e-63	7.47015e-63	-1.0176e-63	1.23319e-63	1.09092e-62	-1.44827e-62	9.07666e-64	3.81759e-63	-2.06232e-63	1.32652e-61
-1.05836e-64	4.22933e-65	4.13734e-64	1.57592e-64	-2.15628e-64	-5.08146e-64	1.10791e-63	-1.37016e-63	2.11534e-64	-6.00365e-64	6.61581e-64	2.68374e-64	-3.14483e-64	-9.04614e-64	-6.7137e-64	8.47628e-64	5.8046e-64	1.13943e-64	-1.49521e-64	-4.70414e-65	-1.28548e-64	-2.98044e-64	-1.55152e-63	-2.74618e-64	-3.36514e-64	3.69665e-64	2.02844e-63	1.48614e-64	1.90465e-65	9.73889e-64	1.54211e-62
2.43734e-65	-1.68713e-65	-6.51943e-65	-9.32687e-65	2.04594e-65	-8.14034e-66	6.76549e-65	-2.62651e-64	-7.0137e-65	-7.59266e-65	2.85095e-65	-1.01171e-65	2.18147e-65	5.04622e-66	3.04956e-66	-5.3888e-65	5.08536e-65	1.90385e-65	-6.03248e-65	-2.27365e-64	-8.85717e-66	1.26916e-65	-5.91493e-65	5.82659e-65	2.73591e-64	-5.72451e-65	-1.48046e-66	2.72234e-65	-3.81937e-66	-8.272e-65	1.76973e-63
-1.80947e-65	-1.01177e-65	2.244e-65	7.20804e-66	-5.29723e-66	1.55344e-66	4.51607e-66	-2.1826e-65	-3.18328e-65	-2.53876e-66	6.19349e-66	-5.59985e-66	-2.90315e-66	6.86993e-66	-1.36406e-65	-9.49356e-66	-3.99014e-66	-3.16149e-66	-6.05155e-66	-3.5449e-65	-4.26102e-66	3.82802e-66	1.57288e-66	7.15491e-66	5.85274e-66	1.18348e-65	3.1116e-66	1.11527e-65	4.03315e-66	1.03961e-66	2.72619e-64
5.12147e-67	1.88226e-66	3.05249e-67	-7.67784e-67	5.58728e-67	-2.32854e-67	-3.2039e-67	-1.34297e-66	4.22496e-67	4.20261e-68	-1.12465e-66	-3.17804e-68	-9.76453e-67	7.83847e-67	-4.92575e-67	-5.6243e-67	7.68387e-67	-1.11069e-66	3.76409e-67	2.5671e-68	-9.93944e-67	2.95046e-67	-2.20396e-66	-6.23132e-67	8.50272e-68	-9.60562e-67	7.28859e-67	5.30315e-66	-4.35087e-67	-7.42658e-68	2.43428e-65
-1.70532e-67	-5.7084e-68	6.05897e-68	-4.84635e-67	2.48218e-67	-1.15409e-68	-9.37983e-68	1.80542e-68	1.36188e-70	1.41421e-68	2.08923e-67	-1.7506e-67	3.87674e-68	8.55088e-68	-5.3973e-67	3.00349e-67	-2.73427e-67	4.24444e-68	8.30511e-68	1.58784e-68	-1.02746e-67	1.25286e-68	-3.37061e-68	-5.22686e-68	2.58499e-68	2.0182e-67	8.95255e-68	-2.012e-68	1.8312e-67	-6.29581e-68	3.70651e-66
-1.76775e-68	2.13828e-68	-1.17816e-67	-3.92184e-69	7.98989e-69	-2.66604e-69	2.27847e-68	2.48959e-69	2.09166e-68	3.81796e-70	1.74059e-68	-1.34661e-68	-5.9686e-68	6.68439e-68	3.58943e-69	-1.9475e-69	-2.37403e-68	-1.94053e-68	-1.11377e-69	1.64683e-68	7.2333e-69	5.8355e-69	1.33537e-69	5.65873e-69	2.65797e-70	3.03838e-68	2.21284e-68	1.48912e-68	4.89282e-69	-1.70044e-68	5.51323e-67
1.59514e-69	-1.68455e-69	-5.3859e-69	-1.4752e-69	5.79562e-70	6.42705e-70	-9.0313e-70	-1.0302e-70	-2.20186e-69	8.20087e-70	1.06821e-69	1.51149e-69	4.43389e-70	-1.90919e-69	4.82539e-69	-2.6913e-69	5.0538e-69	-5.78982e-70	2.01435e-69	5.99676e-69	-4.26556e-70	7.41703e-70	-6.91771e-70	-5.25609e-71	1.67434e-69	3.56642e-69	3.62658e-70	1.27407e-69	1.76274e-69	-2.22491e-69	5.42617e-68
1.7363e-70	2.29652e-70	-1.25225e-70	6.23511e-71	-7.87545e-71	-1.21135e-70	-1.55497e-70	1.25628e-71	-1.07984e-71	2.18479e-70	-1.53171e-70	-2.05076e-70	2.21136e-71	-2.34444e-70	-9.18171e-70	-1.62031e-70	-9.44865e-71	-6.85745e-71	2.54075e-70	2.03201e-70	1.05238e-70	1.44024e-70	2.62132e-70	-3.392e-70	-6.93798e-71	2.64151e-70	-1.03183e-70	1.07596e-70	1.50649e-70	7.5962e-70	5.8086e-69
-7.5826e-72	-2.7478e-73	1.1313e-71	2.11219e-71	4.02248e-71	3.33037e-71	5.77903e-71	2.07369e-71	-3.01516e-71	3.37745e-72	-4.40543e-72	-1.94043e-71	3.47235e-72	-3.90404e-71	3.55915e-71	3.19752e-71	-1.42451e-71	5.73461e-71	-8.55543e-71	-1.73283e-71	-6.02699e-74	2.46687e-71	-4.23981e-71	1.34222e-71	5.68134e-71	-1.11003e-71	-1.07492e-70	-3.63509e-71	-1.49292e-71	-8.88119e-72	8.50357e-70
-8.15916e-73	-1.69588e-72	2.24741e-72	-7.47602e-72	1.53303e-72	-5.78695e-73	1.84422e-72	-1.69072e-72	9.89647e-72	-9.005e-73	1.31321e-73	1.65055e-71	-1.23544e-72	-4.56557e-72	5.50744e-72	-1.43637e-72	1.00729e-71	3.93147e-72	-5.34012e-73	8.70471e-73	-5.90457e-73	-1.09274e-72	-8.21984e-72	2.12262e-72	-6.33667e-72	-7.24819e-72	3.24319e-72	-1.14865e-72	-3.59685e-72	5.26828e-73	1.07595e-70
-4.90687e-73	2.01049e-73	-1.40646e-73	1.0938e-72	5.26847e-73	-1.39644e-73	-3.39523e-73	7.54025e-73	-4.38599e-73	1.54334e-73	1.21734e-73	-1.057e-73	-4.57819e-73	8.1497e-74	2.31333e-73	2.17415e-73	4.56311e-73	2.33748e-73	6.45207e-73	6.26006e-73	2.85847e-73	-6.61364e-74	1.94017e-73	2.0499e-73	-6.54843e-73	4.65128e-73	-7.96524e-75	2.41221e-73	4.45775e-73	4.18843e-73	1.04407e-71
-1.17977e-74	-1.57894e-74	1.04634e-75	-2.28027e-74	3.09516e-74	4.46717e-73	5.99175e-74	2.33718e-74	-2.34334e-74	-4.57542e-74	-4.05942e-74	5.1427e-74	-2.59173e-74	1.2617e-74	1.06194e-74	-1.65268e-74	-2.6813e-74	1.32427e-74	-7.75194e-74	1.3066e-73	3.05639e-74	-1.48002e-74	2.06385e-74	-1.29806e-74	5.18104e-74	-7.42765e-76	4.9044e-74	3.62513e-74	2.21181e-75	-2.85431e-74	1.3351e-72
1.01354e-75	1.23556e-75	-1.84372e-75	1.61791e-75	-5.47227e-75	-1.02857e-75	8.86593e-76	-1.54481e-75	6.60226e-75	-2.5991e-75	-5.62226e-75	3.86307e-75	-5.51481e-76	2.59747e-75	2.80915e-75	-9.83027e-75	5.06463e-75	1.94191e-76	8.9615e-75	4.61482e-75	-1.40481e-74	5.533e-76	2.30801e-75	1.05054e-74	5.31203e-75	2.77159e-74	1.05889e-74	-1.46816e-74	8.28378e-76	-2.02437e-75	1.56519e-73
6.37933e-76	8.40775e-76	-6.66353e-76	-1.75554e-76	-3.21236e-77	-6.61312e-76	1.17615e-76	-5.96385e-76	-1.40078e-78	2.7148e-77	-3.84343e-76	2.23188e-75	-1.19862e-76	7.9225e-76	3.91189e-76	2.1154e-75	-1.64277e-76	-2.11647e-75	1.51395e-76	-5.25852e-76	7.86635e-76	9.01792e-76	2.2304e-76	2.09115e-75	-4.69779e-76	2.30621e-76	-2.51063e-76	-5.38594e-76	-2.38779e-75	-5.54727e-76	2.11847e-74
-1.25848e-76	1.10617e-76	3.26341e-77	4.86159e-77	9.24362e-77	2.61543e-76	1.34672e-77	1.70678e-76	-1.99078e-76	2.16078e-76	1.76004e-76	-2.22901e-77	-5.06938e-77	-5.16113e-76	-1.02397e-76	-2.53488e-77	8.20793e-77	2.17511e-77	-2.01231e-76	-1.55738e-76	7.68615e-78	-5.67575e-77	1.11175e-76	2.09476e-76	-5.74534e-80	-5.18114e-77	6.49891e-77	-1.2283e-77	-1.82895e-77	6.96848e-77	3.22685e-75
-4.09571e-78	-8.03543e-79	-1.13566e-78	-2.27568e-78	8.25481e-79	-1.26247e-78	1.81547e-78	-3.40704e-78	-6.45826e-78	2.89481e-78	1.63273e-77	1.77654e-77	4.4178e-78	-1.68542e-77	-2.19455e-78	4.98452e-78	1.2488e-78	-4.45274e-77	-1.58464e-77	4.3053e-77	1.24479e-79	-2.95496e-79	7.62737e-78	-1.46339e-78	5.5438e-78	1.51114e-77	3.98058e-77	2.18257e-78	5.25007e-77	-6.17377e-79	3.17466e-76
-4.93254e-79	-3.35314e-78	-3.41464e-79	-1.22486e-78	5.63293e-79	-1.52378e-78	-3.27132e-78	-2.64928e-79	1.25856e-79	3.85461e-78	-8.92022e-80	-1.56987e-79	-9.37572e-79	-1.88754e-78	7.79004e-79	-2.90582e-78	-1.78302e-79	2.45469e-78	-7.88065e-79	-4.32351e-79	5.11511e-79	-3.08743e-78	-9.06153e-79	1.29073e-78	1.98688e-79	-1.20515e-78	6.69078e-79	-1.15207e-78	-9.94788e-80	-1.56508e-78	3.63114e-77
-3.41557e-79	5.40418e-80	-4.57197e-79	9.02354e-80	5.65128e-79	-7.32331e-80	-5.73888e-80	-1.66152e-80	-2.23761e-80	3.25969e-80	-1.10323e-79	-2.39976e-79	2.74163e-80	-6.41025e-80	4.18808e-80	-2.65756e-79	3.40763e-79	7.33467e-80	8.3472e-80	2.59162e-79	2.79122e-81	1.52882e-79	-1.35557e-79	-1.11027e-79	4.54633e-79	2.08158e-79	-2.37742e-79	-1.08164e-79	2.54376e-80	-2.93743e-79	4.9467e-78
1.37824e-80	-1.52672e-80	-5.7053e-81	2.03505e-80	2.93278e-80	-6.74545e-80	-1.47469e-80	-2.0436e-80	-1.98489e-83	-3.12561e-80	4.13074e-80	-4.85823e-81	-1.06328e-80	-5.21774e-80	-4.02455e-80	-8.93312e-81	2.36117e-80	3.24882e-80	-2.26973e-81	2.56474e-80	-4.69824e-81	-2.1387e-80	-6.86146e-81	7.19265e-80	-7.60748e-81	-1.34385e-80	-2.22701e-80	-5.0008e-80	1.66581e-80	4.73148e-81	6.80105e-79
1.15917e-80	-2.86954e-81	2.49849e-81	3.04725e-81	4.63651e-81	-7.97024e-82	-2.3548e-81	-7.85192e-82	2.42945e-81	-7.96184e-82	4.48109e-82	6.51266e-81	1.06737e-81	-9.29781e-82	1.64024e-81	2.24656e-82	3.25307e-81	-2.88112e-81	-6.42294e-82	1.02804e-81	7.50001e-81	-2.54625e-81	-8.67713e-81	-1.08529e-81	-1.34547e-80	9.52571e-82	2.19094e-82	1.47896e-81	-1.44002e-80	-2.8386e-81	1.03586e-79
2.16103e-82	-6.28239e-82	1.38759e-82	-6.10354e-82	4.18898e-82	7.99422e-82	-1.98375e-82	3.70934e-82	-7.49393e-83	-1.67748e-82	-5.40413e-83	1.13133e-82	-9.17504e-83	2.56855e-84	-4.12194e-82	-6.30516e-82	-4.85852e-82	-1.21234e-82	-1.14283e-82	-1.39424e-82	7.41546e-82	1.19266e-82	-3.0145e-82	7.76928e-82	-3.01715e-82	-9.33133e-83	2.77216e-84	-1.48922e-82	-6.05266e-83	-3.3541e-82	8.67062e-81
-3.69351e-83	4.2872e-84	3.69764e-83	-5.47994e-83	5.64784e-83	1.09424e-82	-2.36827e-83	3.40398e-83	8.23482e-83	-3.82831e-83	5.80825e-83	-6.10363e-83	7.61875e-84	2.2721e-83	7.42883e-83	-7.95647e-84	-2.88724e-83	5.11222e-83	5.61838e-83	-5.30055e-83	1.87123e-84	3.18161e-83	1.62151e-83	-1.33627e-83	2.835e-83	-1.15304e-82	3.21779e-83	-2.10417e-83	5.46544e-84	1.65781e-82	1.32953e-81
2.71965e-84	4.00691e-84	4.49916e-85	-1.46603e-83	8.2902e-84	-1.83787e-84	-1.81258e-83	1.58083e-84	-8.03895e-85	-6.62999e-84	-7.06085e-84	2.08582e-84	-5.71085e-85	-6.92434e-84	-4.39197e-86	2.19788e-84	2.54523e-85	-1.93741e-84	-1.26776e-83	-5.19829e-84	-1.28802e-84	-1.37827e-84	-2.52291e-84	-2.22475e-84	2.08773e-84	-9.46593e-84	4.12568e-85	-9.52894e-84	-4.28857e-84	8.60664e-84	1.39862e-82
3.59864e-85	7.27107e-85	3.5755e-86	-6.6757e-85	5.12559e-85	-8.33808e-85	-3.45182e-87	7.97842e-87	-5.33999e-86	4.80911e-85	-1.43277e-84	3.4246e-85	5.80179e-86	-1.37196e-86	9.41083e-85	9.10875e-86	3.11311e-85	-4.0098e-85	-4.42951e-85	1.58907e-85	8.19875e-86	-3.17225e-85	-7.91477e-85	6.683e-85	1.19085e-84	8.41425e-85	-1.72434e-85	1.26291e-85	-1.50804e-85	-6.18261e-86	1.22783e-83
-2.09647e-86	-1.39406e-85	3.07578e-87	-1.78505e-86	1.52285e-86	4.44213e-86	-5.23463e-86	-1.8966e-86	3.48893e-87	8.43403e-86	-9.63109e-86	-2.05731e-87	-1.57325e-86	1.85746e-85	2.68766e-86	1.07921e-85	1.32655e-85	3.20692e-86	-9.24346e-86	3.3777e-87	2.29476e-86	8.38852e-86	1.38012e-85	-2.80192e-86	-5.11235e-87	3.90776e-86	-1.47281e-87	-1.49093e-86	-4.5493e-86	-1.53552e-86	1.48955e-84
-2.65214e-87	7.39616e-87	-5.4608e-87	2.59956e-87	6.34171e-87	-5.60389e-88	-1.25521e-86	-1.421e-88	4.23583e-87	4.1519e-86	-1.00034e-86	5.87593e-87	-1.11516e-86	-3.72853e-87	1.16869e-86	-3.34592e-87	1.14713e-86	1.18745e-86	-1.13876e-86	4.0299e-87	3.42221e-86	6.12087e-87	2.64499e-87	-1.54537e-86	2.68362e-87	8.57639e-87	-7.06982e-87	8.44259e-87	-1.0134e-86	-9.90704e-87	2.7327e-85
-7.98863e-88	5.08948e-88	3.84895e-87	1.95296e-87	-7.57039e-89	5.68882e-88	7.72647e-88	2.68091e-87	4.39649e-88	-7.61784e-88	-1.77964e-87	-2.83829e-88	-4.16649e-88	-2.38607e-87	2.98394e-88	6.37008e-88	4.47516e-88	3.52242e-88	-1.31239e-87	1.10996e-88	-3.10132e-87	-8.32127e-89	-2.58369e-88	-9.79522e-88	-3.46741e-87	-1.124e-87	-1.54564e-87	-5.32738e-88	1.63669e-87	-2.11921e-87	3.52821e-86
-3.61682e-88	5.83975e-89	-9.74627e-89	2.47803e-89	-8.17014e-89	-7.3041e-91	1.29386e-89	-8.80577e-89	-3.63452e-88	1.17217e-88	-7.52368e-89	1.99679e-89	-6.69177e-89	1.10964e-88	3.85276e-89	5.58255e-89	2.87477e-88	-4.92822e-89	-1.16381e-88	2.4096e-89	-9.12202e-89	1.55397e-88	1.1661e-89	8.82396e-90	-1.19426e-88	-4.50912e-90	-3.36112e-89	-2.91045e-89	7.52418e-89	-3.93945e-89	2.61949e-87
-8.57655e-90	1.79404e-90	-5.4762e-90	-1.9746e-89	1.06329e-89	-2.78753e-89	-7.171e-90	4.43796e-90	-6.29938e-90	-3.70725e-89	5.12397e-89	-1.15614e-90	-3.19171e-90	-3.51267e-90	2.77003e-90	2.77372e-90	1.35088e-89	-9.91293e-89	-2.13808e-89	-1.11081e-89	1.3167e-89	2.96846e-90	-4.68976e-90	6.68509e-89	1.09199e-89	-2.14649e-89	-2.52017e-89	1.27065e-89	1.08984e-89	1.33406e-89	5.21061e-88
-1.10223e-90	-5.39294e-90	-1.6592e-90	-2.4488e-90	-3.30935e-90	6.82988e-90	-3.89277e-91	-7.69728e-90	-1.07399e-90	-3.04528e-90	-3.35029e-90	-1.59058e-90	1.66678e-90	-7.23875e-90	2.05123e-91	-6.16601e-91	8.93027e-92	-2.03403e-90	3.05857e-90	1.82535e-90	1.39809e-90	1.37418e-90	2.87971e-90	-1.24098e-90	-7.37736e-91	-1.93483e-90	-1.44483e-90	1.31711e-90	-6.0888e-92	9.09052e-91	6.7921e-89
5.66499e-91	-1.28839e-91	2.03283e-92	-2.88959e-92	-6.67978e-92	2.35553e-91	5.14882e-91	9.33915e-92	6.8841e-92	6.39612e-91	1.63998e-91	1.1882e-91	-1.73942e-91	8.89957e-92	2.35602e-92	-3.12257e-91	-3.55124e-92	-1.72678e-91	2.33808e-91	-2.39559e-93	3.24393e-92	-1.73136e-92	9.85951e-91	-1.25388e-91	-6.99615e-93	-8.51116e-93	4.27607e-91	-2.70615e-91	-9.70076e-92	-1.50041e-91	5.81148e-90
-3.77684e-93	9.07047e-93	4.38618e-93	3.08849e-92	-7.97128e-92	1.10618e-92	9.04295e-93	6.35106e-93	-6.35511e-92	2.97917e-92	-4.50543e-92	1.77798e-92	-1.49051e-93	-3.26177e-93	-5.40461e-92	1.42063e-92	-3.69925e-92	5.73797e-93	1.04061e-92	2.76778e-92	-7.77298e-93	-1.24069e-92	-2.64844e-92	-1.83827e-92	5.22292e-93	-6.82514e-94	-5.64614e-93	9.98597e-93	3.00802e-92	5.45224e-92	6.3547e-91
-5.66889e-93	-3.7586e-94	3.49509e-93	-1.24953e-93	-2.72827e-93	-8.67469e-94	-6.55617e-93	8.7207e-94	-6.48206e-94	-1.11451e-93	-5.55757e-94	1.35511e-93	3.48244e-94	1.82298e-93	8.56248e-93	-6.27849e-93	2.39499e-93	5.27367e-93	2.65873e-93	1.85278e-93	1.03352e-92	-7.25039e-93	-7.72982e-93	6.31946e-93	5.27949e-93	1.07639e-93	-3.35245e-94	-8.08049e-94	-2.02461e-93	1.08029e-93	9.69182e-92
2.21173e-94	4.07273e-94	5.41024e-94	-8.77541e-94	-6.39578e-94	-5.44242e-95	3.49691e-94	1.5223e-95	1.63276e-93	-3.23557e-94	3.24264e-94	3.40655e-95	7.15838e-94	-2.44643e-94	-4.56781e-94	2.7626e-94	7.39679e-94	1.01929e-94	1.64552e-94	-1.22077e-94	1.47625e-94	1.51906e-94	3.00389e-95	7.05171e-94	-2.24924e-94	-7.32722e-95	-2.55756e-94	-1.71925e-94	5.60463e-94	2.34858e-93	1.2912e-92
-3.13601e-95	1.13004e-94	-3.02048e-96	-9.29987e-96	-6.5381e-96	2.15813e-94	2.87687e-95	2.80229e-95	-1.67021e-96	6.75491e-95	-1.08695e-94	-3.43655e-94	-1.63624e-95	5.89864e-95	-8.24459e-95	1.16886e-95	-1.02079e-94	1.19931e-94	6.6167e-96	-1.71782e-95	8.83577e-95	-2.13054e-95	-1.23326e-94	-3.51497e-95	2.0165e-95	-8.93882e-96	1.4197e-94	-3.48136e-95	7.64109e-95	3.89018e-95	1.96202e-93
8.45589e-96	-4.33048e-96	-1.94781e-95	-6.71774e-96	6.91414e-96	6.6536e-96	1.07997e-96	6.8244e-96	4.3781e-98	-6.23078e-97	2.97027e-97	-9.38267e-96	1.11419e-95	-9.26057e-97	1.64854e-96	3.49073e-96	-6.33082e-97	1.52104e-95	3.06191e-96	-1.36704e-95	1.12251e-96	7.34233e-96	1.71694e-95	6.31994e-96	1.35538e-96	-4.56152e-96	-8.60197e-97	-8.32765e-96	-2.2865e-95	-2.09982e-95	2.11506e-94
4.74607e-97	8.32171e-97	-1.85906e-96	1.34461e-96	1.66725e-96	5.07751e-97	-2.34956e-96	4.28838e-98	8.98485e-98	-9.29175e-98	-6.62554e-97	-3.00155e-97	-6.79609e-97	8.17702e-97	-3.35149e-97	-2.76552e-96	1.37532e-97	-5.50008e-97	7.28586e-97	8.53009e-97	-1.54913e-96	1.18593e-96	4.00475e-98	1.16961e-96	-1.26597e-97	-1.02098e-97	-1.90632e-96	3.7659e-97	-6.70788e-96	-2.6072e-96	3.28619e-95
1.92695e-99	-4.75042e-98	-1.44663e-97	-3.97318e-99	-3.81528e-98	1.03152e-98	-8.35468e-98	-3.44253e-98	1.38874e-97	-2.08364e-98	-5.82226e-99	-2.9735e-98	1.80115e-98	5.56105e-98	6.53975e-98	-1.59749e-97	-7.8422e-98	5.5859e-98	3.00278e-98	-2.33124e-99	8.51705e-98	-6.93389e-98	7.38345e-98	1.91917e-98	7.27035e-98	5.15126e-98	5.37462e-98	8.2278e-98	-7.15039e-98	3.91457e-98	1.64361e-96
1.11598e-98	-4.1795e-98	1.41384e-99	2.43838e-98	2.67434e-98	3.65222e-99	-6.40616e-99	-1.31371e-98	-7.63074e-99	3.62518e-98	9.25242e-99	-4.27605e-98	1.20169e-98	-1.16195e-98	-3.58648e-99	-2.9469e-99	-4.93869e-99	-2.29404e-98	1.46972e-98	5.21112e-99	-2.12767e-98	-2.14687e-98	-3.4302e-98	2.79611e-99	1.59972e-98	1.49976e-98	1.28946e-99	-5.6927e-99	1.16954e-98	-3.80316e-99	4.35863e-97
1.2208e-99	-4.11078e-100	4.90501e-100	1.84336e-99	-2.48767e-100	2.37415e-100	-2.18524e-99	-1.13709e-99	1.01334e-99	2.40643e-99	1.94856e-100	1.12518e-100	7.44659e-100	2.30943e-99	1.90808e-99	1.20669e-99	3.45521e-99	5.89219e-100	-1.39607e-99	3.0622e-99	5.00854e-100	8.20462e-100	-4.23441e-100	4.98262e-100	-1.53245e-100	-1.50973e-99	1.46797e-99	-6.55774e-100	-1.87184e-100	-1.35912e-99	3.3749e-98
7.14404e-101	-1.1377e-101	2.78837e-100	4.00673e-100	5.38425e-101	3.14557e-101	2.94547e-100	-1.51343e-100	8.34981e-101	-6.3207e-101	-6.82015e-101	-1.17092e-100	4.96705e-101	-3.66017e-100	-3.80461e-100	3.43693e-100	3.46627e-101	2.24913e-101	3.18409e-101	-8.12327e-101	-1.44599e-101	-5.38522e-100	4.65513e-101	3.11565e-101	5.03976e-101	1.30012e-101	7.65468e-102	-2.04433e-100	-4.38998e-100	-7.11808e-101	4.35194e-99
1.71802e-101	2.58889e-101	5.86312e-102	-2.73837e-101	-1.00157e-100	1.02638e-103	-1.92625e-101	5.65993e-103	2.89369e-102	2.46088e-101	-6.4822e-103	1.24141e-101	5.15184e-102	-4.95879e-103	-1.05087e-101	-6.96815e-102	-5.0612e-101	1.86954e-101	9.01322e-102	-7.95281e-102	-5.3453e-101	-2.61328e-101	6.08682e-101	5.84479e-102	2.58146e-101	1.01309e-101	-6.19117e-101	-1.27475e-102	-1.0588e-101	-2.65248e-101	6.2891e-100
-1.74671e-102	1.81133e-102	2.35983e-103	3.54003e-103	1.64911e-103	-3.45433e-102	-6.31339e-103	-4.27162e-104	2.67241e-102	-9.652e-103	-1.00353e-102	-4.82368e-102	-4.63811e-103	-7.11674e-103	2.31258e-102	3.15706e-102	1.91575e-103	-1.13786e-102	-2.40274e-102	-8.29509e-103	9.91247e-103	9.34009e-103	-1.86393e-105	-3.94399e-103	-7.72741e-103	1.274e-102	8.09446e-103	5.12691e-103	1.41295e-102	-7.70332e-102	4.39196e-101
6.72155e-103	3.52934e-103	-7.41999e-104	-6.85534e-103	1.93435e-103	8.80537e-104	-2.36421e-103	-2.72826e-103	-9.91666e-104	1.89691e-103	2.10548e-103	-1.25065e-103	1.69989e-103	5.84257e-103	-1.71815e-103	-1.12336e-102	-8.5651e-104	-2.32535e-103	-6.62588e-104	4.77291e-103	-1.76486e-104	2.13728e-103	-1.95682e-103	1.46734e-103	-1.41694e-103	6.18771e-104	-6.31261e-103	-1.2601e-103	1.45886e-103	1.36814e-103	7.92852e-102
1.06481e-103	-2.29118e-103	-2.31263e-104	-4.64099e-105	-2.88591e-104	7.94562e-104	-4.58777e-104	2.1123e-104	1.89138e-104	2.38808e-104	2.92369e-104	-4.1729e-104	1.87268e-105	-4.09666e-104	-2.51976e-105	4.52461e-104	-5.22696e-104	1.25759e-103	1.34834e-104	-3.71124e-105	-1.10759e-104	5.58972e-104	-8.42653e-105	-5.18482e-104	7.38062e-104	-3.54745e-104	-2.27205e-104	1.58802e-105	2.94739e-104	3.56222e-104	1.2642e-102
-5.56104e-105	4.00878e-105	-2.36679e-105	-3.77933e-105	-9.71529e-105	3.58392e-105	-9.91131e-106	-4.61576e-107	-1.58008e-104	-1.54011e-105	7.00755e-105	5.90788e-105	-9.11015e-106	1.3062e-105	2.6746e-106	5.24791e-105	3.35313e-105	-1.01216e-105	2.58532e-105	2.93941e-105	-9.36419e-105	-2.45949e-105	-1.84008e-104	-1.76092e-105	-5.38401e-105	-3.90451e-105	3.86628e-105	-1.71623e-105	-1.57216e-105	-3.38676e-105	1.29747e-103
6.17271e-106	-1.03524e-107	1.33928e-106	8.35583e-107	1.10127e-105	-9.71039e-106	1.68761e-106	4.388e-106	-5.58495e-106	4.84434e-106	1.18215e-105	-1.46761e-106	-4.9253e-106	3.74837e-106	-7.90304e-106	7.32823e-106	7.0986e-106	1.31881e-106	-6.11845e-106	1.07081e-105	-1.80461e-106	4.43125e-105	-1.76472e-105	4.65573e-106	7.96073e-106	-2.69504e-106	-1.03617e-106	6.69571e-107	3.68523e-106	1.26356e-105	2.05219e-104
9.3689e-107	1.90828e-106	-4.70407e-107	-1.77016e-107	-3.31269e-107	-9.76705e-107	-3.0466e-107	-2.41947e-107	-8.13749e-108	-3.50285e-107	1.76441e-107	-9.57603e-107	1.89378e-106	3.96713e-107	-9.63933e-107	3.28289e-108	-3.01895e-107	5.98702e-108	2.27795e-108	1.22985e-106	6.7989e-107	3.52281e-107	-2.4264e-107	-5.96598e-107	-1.29567e-106	-5.21372e-107	3.23101e-107	-1.89226e-106	-6.88115e-108	-1.99502e-106	1.97822e-105
1.2587e-107	-1.64208e-107	1.47658e-107	2.81632e-108	-2.76521e-108	-1.45975e-108	2.19456e-107	-5.1176e-108	9.32262e-108	-2.85793e-110	-3.17369e-108	-1.73496e-107	-1.89082e-107	-5.89576e-108	-5.81914e-109	1.11151e-107	2.72396e-108	-1.12268e-107	7.30847e-108	-6.20952e-108	-3.36947e-108	-4.68424e-108	5.73265e-109	-2.34727e-108	-1.55758e-107	-1.24542e-107	1.96455e-107	-1.76675e-108	-1.14308e-107	2.58713e-107	2.69441e-106
2.26298e-108	-8.94187e-112	7.90658e-109	-4.04931e-109	-8.07184e-110	1.46747e-108	2.31712e-109	2.6619e-109	3.6411e-109	9.72941e-109	1.28988e-109	8.31531e-109	2.45958e-109	-3.76742e-108	1.87866e-109	1.63954e-108	-4.7886e-109	1.61012e-108	-6.11271e-109	-6.66609e-109	-1.21253e-108	-2.0103e-108	-9.82455e-109	-4.69014e-109	-3.55596e-109	-1.53069e-109	8.45501e-109	-3.43987e-108	4.08935e-109	1.06687e-109	2.69947e-107
4.07623e-110	-1.06356e-109	1.37494e-109	-8.63932e-110	-3.31434e-110	-1.7882e-109	9.31356e-110	1.65447e-109	-1.15125e-109	-4.92925e-110	1.82288e-110	-3.17979e-110	-5.40948e-110	-2.91975e-109	-1.96889e-109	-5.01046e-110	-1.08133e-109	-1.13685e-109	1.43654e-110	-9.3308e-111	-8.90339e-110	-2.60682e-109	2.27829e-110	9.39874e-111	-3.10892e-110	8.19467e-110	3.97519e-109	-5.22624e-110	1.49421e-109	-3.56315e-110	3.02434e-108
-3.55549e-110	3.5025e-111	-4.61644e-111	2.95679e-111	2.37359e-111	1.30496e-109	-1.13376e-110	-1.77834e-110	6.22053e-111	1.09675e-110	1.61973e-110	-2.20551e-111	7.90611e-111	2.28982e-110	-5.41265e-111	9.64748e-112	-2.12844e-111	-2.42683e-111	-6.54374e-112	-1.19456e-110	-1.45176e-110	2.93963e-110	-4.27266e-111	3.35152e-112	-5.99809e-111	6.97742e-111	2.91016e-111	-8.67465e-111	-2.48505e-110	-7.72613e-111	4.04208e-109
1.26553e-112	9.73157e-112	1.04087e-112	-1.10751e-111	5.14966e-111	2.16897e-112	-5.8043e-112	-2.70717e-111	2.46648e-111	1.03277e-111	3.97287e-111	2.46616e-112	5.05214e-112	1.99609e-111	4.60363e-112	2.86277e-112	-1.02527e-111	-1.55275e-111	4.45458e-112	-1.05246e-111	8.87106e-112	-2.39968e-111	2.05242e-111	7.80334e-112	-8.33578e-112	-8.03213e-112	-3.15904e-111	3.74024e-111	2.94252e-112	7.73098e-112	4.1731e-110
5.30895e-113	5.77694e-112	-4.15597e-112	-2.75592e-112	-5.36661e-112	1.04593e-112	8.83748e-113	-1.11208e-112	1.28972e-112	6.81248e-112	7.83709e-112	-7.73548e-113	2.99849e-112	-7.77805e-112	-1.31942e-112	3.75517e-112	-1.45035e-112	4.1191e-113	3.90937e-112	-5.23123e-112	-7.72681e-113	-5.3461e-113	7.99071e-113	1.66582e-112	5.63041e-113	2.82824e-112	1.83576e-112	-1.76106e-112	5.24452e-113	4.33367e-112	8.08133e-111
1.56442e-113	-5.02172e-114	9.66753e-113	2.7259e-113	-2.13426e-114	4.64169e-113	-1.96543e-113	4.84432e-113	1.482e-113	8.38024e-114	-5.8101e-114	4.72136e-113	-1.60616e-113	-3.28864e-113	1.35018e-113	-2.44361e-113	-5.88072e-114	-6.4387e-114	-6.0149e-113	-5.4896e-114	7.51788e-114	6.36651e-114	1.32685e-113	1.67103e-113	-3.70125e-113	1.78155e-113	-8.48776e-113	3.11033e-113	-4.5944e-113	8.39497e-113	8.46883e-112
-1.7195e-114	1.16294e-114	1.63224e-114	2.53451e-115	-1.53035e-114	1.97317e-114	-1.70928e-114	-4.39321e-114	-2.28776e-115	5.70405e-114	-6.14969e-114	1.08501e-113	1.08491e-114	-1.1091e-114	1.87311e-114	-4.95681e-114	-2.31185e-114	3.60457e-115	8.73696e-115	-7.48841e-115	-1.27555e-114	-2.93217e-114	-1.57821e-115	6.25414e-115	-7.4221e-114	-6.45061e-114	2.18829e-115	-6.28622e-114	5.45171e-115	-5.55203e-114	8.20915e-113
1.0608e-115	5.75697e-115	1.34917e-115	9.62078e-115	-2.25023e-115	1.43804e-114	-5.2568e-117	1.5838e-114	1.73273e-115	-2.29591e-115	-8.2426e-116	5.694e-116	6.73707e-115	-9.07288e-117	1.36266e-115	-1.23195e-114	-1.84847e-114	-7.71746e-115	-6.43452e-115	-6.17997e-115	-1.75067e-115	1.04997e-115	-9.80395e-115	1.2948e-114	2.73424e-115	-1.65845e-115	8.20922e-115	-4.79441e-115	-8.59081e-115	8.33034e-116	1.67431e-113
-6.88375e-117	5.03724e-116	-5.69498e-117	5.01927e-116	-6.91791e-116	1.16047e-115	-7.7257e-116	-2.57246e-116	-2.97811e-116	-1.57301e-116	2.31e-116	8.41576e-117	5.2151e-117	-1.90294e-116	1.24592e-115	-2.77051e-116	2.0833e-117	-3.02893e-116	3.354e-116	1.12631e-116	-5.51921e-116	1.14769e-116	1.19326e-116	1.35429e-116	-1.35923e-115	3.32559e-116	-2.32221e-116	1.69756e-116	1.67679e-116	-2.42444e-116	1.07463e-114
-1.44319e-116	-1.95394e-117	-4.58443e-117	1.85363e-116	-7.64657e-117	1.8644e-117	1.43052e-117	-3.33131e-117	-4.4762e-117	-4.87238e-117	-2.20751e-117	9.48263e-118	1.1336e-116	1.82195e-117	3.77541e-117	6.87101e-117	1.65045e-116	9.72884e-117	-2.48955e-118	-1.14788e-116	-4.60044e-117	-9.2297e-118	-3.95869e-117	-4.90902e-117	7.76332e-119	6.07811e-117	1.94895e-117	3.25775e-117	-5.00567e-117	1.86491e-117	1.60673e-115
4.46758e-119	-5.20789e-118	-2.31492e-117	-5.29474e-118	-1.93995e-118	-1.39097e-117	6.74268e-118	-4.72462e-118	-3.34745e-118	-5.03871e-118	7.28665e-118	-1.93922e-118	-8.34641e-118	-6.13224e-118	-1.06973e-117	-7.11309e-119	-4.46861e-117	1.26781e-118	5.25309e-118	7.17687e-118	-1.85205e-117	6.07285e-118	4.30099e-118	1.54427e-117	-7.15939e-118	2.1572e-117	4.47511e-119	1.11891e-117	-3.50389e-118	-2.25565e-118	2.53763e-116
-9.93336e-119	1.30734e-118	1.21637e-118	-1.38285e-118	2.48219e-120	-8.78731e-119	1.96374e-118	3.94804e-118	-2.26382e-119	-1.49476e-118	2.95229e-119	5.96397e-119	-2.35576e-118	8.1603e-119	-2.4501e-118	1.4814e-118	-4.68172e-119	1.92245e-118	1.82208e-118	-3.05474e-118	-1.00385e-118	1.20674e-119	-3.49726e-118	-1.45231e-118	-1.18689e-118	1.81623e-119	1.10986e-118	-5.60807e-119	6.44973e-119	7.98771e-119	3.92558e-117
-6.72984e-120	4.19523e-120	1.76944e-120	4.42561e-120	3.85077e-120	-1.25526e-120	1.74995e-119	-1.95108e-119	-5.41045e-120	-1.67624e-120	-1.64661e-121	1.74291e-119	-2.59741e-119	1.62824e-119	-6.47253e-120	1.22493e-119	7.83464e-120	-1.93492e-119	1.76771e-119	-4.25577e-120	4.45061e-119	-9.36167e-120	-1.66089e-119	1.1511e-120	5.4797e-120	-2.89687e-119	3.30014e-120	3.72129e-120	-3.44025e-120	-1.07112e-119	3.21261e-118
4.30308e-121	8.60717e-122	-1.44509e-120	-2.41096e-121	-4.65449e-121	9.57876e-122	-6.79755e-121	2.22906e-120	2.17495e-120	8.8134e-121	1.62342e-121	-1.07702e-120	-6.05087e-120	-8.4691e-122	3.34336e-121	2.0041e-121	7.24983e-121	6.79377e-120	1.14017e-120	6.08435e-120	-3.21949e-120	-1.70947e-120	1.33846e-120	5.18693e-121	1.03369e-120	4.13247e-120	1.98574e-122	7.23855e-121	-6.05619e-121	-1.25794e-122	4.4696e-119
-2.91347e-122	-6.6367e-122	-1.72464e-121	1.13652e-121	2.27748e-121	4.0505e-122	-1.56257e-121	7.67428e-121	-1.21066e-121	-1.8042e-121	-1.10618e-122	3.33011e-121	-3.20724e-122	-5.36288e-122	-5.2031e-121	2.31332e-121	1.39966e-121	-1.46501e-121	-1.30648e-121	1.09424e-121	1.12796e-122	-1.12629e-121	-7.92146e-122	-1.90044e-122	1.80345e-121	2.83966e-121	-3.77216e-121	-8.15362e-122	5.16473e-122	-7.35239e-121	5.51507e-120
3.98218e-123	-1.79563e-123	2.34678e-122	-3.30932e-122	5.69749e-123	3.99567e-123	-3.68837e-123	3.73456e-122	2.50569e-122	-5.01216e-122	1.58976e-122	4.02274e-123	-2.65815e-122	-3.82652e-122	-4.31341e-122	-2.54021e-123	2.58574e-122	9.48248e-123	-3.41165e-122	6.54226e-123	2.03229e-122	-7.40078e-123	2.29847e-122	3.83379e-123	2.30466e-122	-2.7013e-122	-2.38148e-122	-1.92816e-122	-7.29394e-122	-1.62776e-122	6.31599e-121
2.87403e-123	-1.34241e-123	2.46261e-123	4.8602e-123	5.63187e-123	-6.95146e-123	-1.39123e-123	1.43722e-123	5.4135e-123	-7.34554e-124	-8.15327e-124	7.79769e-123	-6.40167e-124	-1.55154e-123	-2.14439e-123	-6.53532e-123	-1.4015e-123	5.93429e-124	3.60212e-124	2.7728e-123	5.14414e-123	1.44966e-122	2.65692e-123	9.74052e-124	-1.21136e-123	-8.39595e-124	-8.25857e-125	3.30635e-123	-1.12007e-124	2.4241e-123	8.89591e-122
-1.13364e-123	2.15457e-125	7.23028e-124	-3.07689e-124	-4.4839e-124	-5.02829e-126	-6.54656e-125	4.92019e-125	-8.01364e-124	1.71645e-124	2.21409e-124	9.44184e-124	-1.67209e-124	1.05395e-123	-8.02349e-124	-6.72571e-124	2.7691e-124	3.00255e-124	4.14728e-125	5.78515e-124	-1.11713e-123	3.74484e-124	8.29865e-125	1.63563e-124	-1.84963e-124	-3.45301e-124	5.97474e-124	-1.45743e-124	2.52548e-124	2.97243e-124	1.23473e-122
-1.3612e-126	1.98302e-125	-2.62317e-125	-1.57106e-125	5.00411e-125	-2.56285e-125	1.6458e-126	1.57982e-125	7.43889e-125	-1.08984e-125	-3.48776e-125	3.18557e-125	4.19343e-125	-2.92858e-125	5.94148e-126	3.42014e-125	-3.20254e-126	-6.10852e-127	4.0408e-125	-3.59865e-125	1.48132e-125	9.43847e-125	1.13789e-124	8.62563e-125	-6.7723e-126	-1.59452e-125	1.93846e-125	-6.04847e-125	1.54104e-125	-6.77235e-125	9.94802e-124
-8.86774e-126	-1.22992e-126	6.28678e-127	-3.03297e-127	2.01225e-125	-1.10656e-125	-7.47764e-126	5.66876e-126	4.8519e-126	-8.89538e-126	-2.52165e-126	-2.8188e-126	1.1082e-125	-8.26822e-127	2.04153e-126	-1.02459e-126	2.52835e-126	1.71444e-127	-6.65578e-127	-1.09224e-125	6.50682e-126	2.99148e-126	4.30727e-126	9.04773e-128	-4.66155e-126	1.34707e-126	-4.91044e-126	5.57055e-126	1.53612e-125	3.61128e-126	1.53073e-124
4.8827e-126	4.74566e-127	-2.25116e-127	-5.10832e-127	-6.75482e-127	-8.74184e-127	-1.38224e-127	-3.32006e-127	-1.11046e-127	4.94158e-127	-6.55815e-127	6.67754e-127	-8.22708e-127	-8.46965e-127	-2.23419e-127	-1.13965e-126	1.15642e-126	-5.74096e-127	1.58923e-126	-4.37212e-127	7.76854e-127	1.0659e-126	1.00371e-126	2.06922e-126	1.46312e-128	-7.43927e-127	-1.00101e-126	2.00177e-128	-1.33877e-126	2.82424e-127	2.51481e-125
-7.36111e-129	-1.01458e-128	-7.69974e-128	3.29699e-128	-5.98158e-129	3.01132e-128	-1.03668e-127	3.55668e-128	-1.82022e-127	-1.01925e-127	1.99665e-128	-1.25044e-128	-3.6603e-128	-1.40194e-127	1.28248e-127	-4.67663e-129	4.85152e-128	-7.25293e-128	-1.3478e-127	-3.57876e-128	8.14156e-128	2.71817e-127	1.92152e-127	3.16395e-128	1.98413e-127	2.5226e-128	4.11111e-128	3.60122e-128	1.19175e-128	-1.02023e-127	2.21228e-126
1.59482e-128	-5.13314e-129	-8.80795e-129	5.1869e-130	1.54696e-128	8.53193e-130	-2.84124e-129	-2.76451e-129	4.70037e-129	1.40371e-128	1.02779e-128	2.28918e-130	1.2153e-128	2.29768e-128	2.96755e-130	1.57214e-128	-5.72345e-130	3.24744e-130	-7.21976e-130	-1.60697e-128	3.67528e-129	-3.05455e-129	1.47841e-128	3.09379e-129	-3.48493e-129	2.14966e-128	-1.02555e-129	1.77956e-129	3.1625e-129	1.62988e-129	2.07604e-127
1.54612e-129	1.55903e-129	-2.88989e-130	3.19859e-129	2.23135e-129	7.78939e-130	3.67866e-130	-3.70279e-130	-6.3382e-130	-1.37368e-129	1.08447e-130	-6.16906e-131	-3.29033e-130	-1.15908e-129	1.70544e-130	-1.4287e-129	-8.47408e-130	1.03078e-129	2.07308e-130	-1.38319e-129	-8.68596e-130	-2.98483e-129	3.52485e-130	1.41829e-129	1.54652e-129	1.78992e-129	-4.56269e-130	-3.91117e-130	-5.41042e-130	9.04772e-130	3.03287e-128
-4.70101e-131	-8.96684e-133	1.26511e-131	-1.05677e-130	-3.84489e-130	-1.18231e-130	-8.10676e-130	7.50738e-131	-3.93602e-130	-2.51545e-130	4.02655e-131	-1.26511e-130	3.752e-131	4.36594e-131	5.38589e-131	1.77648e-130	-2.62141e-130	-7.90999e-131	-1.09157e-130	5.90512e-131	-2.35627e-132	-5.79721e-131	-8.98408e-131	2.48455e-131	-5.02045e-131	1.23296e-130	-2.54243e-131	-3.03561e-131	1.66202e-130	-1.36579e-130	3.89584e-129
7.98079e-132	8.35754e-133	-7.6953e-132	-1.33232e-131	2.37109e-133	1.93174e-132	1.4509e-131	-4.60323e-132	-4.38333e-131	6.79745e-132	4.79709e-131	-4.89457e-132	-8.58616e-132	6.62049e-132	1.14797e-131	-2.32829e-132	5.83041e-132	1.50726e-131	2.76505e-131	-2.46997e-132	7.31409e-132	-5.16342e-131	-6.12282e-132	6.81441e-132	2.93507e-131	2.19253e-131	-1.99097e-132	-1.12107e-131	1.47604e-131	-1.85991e-131	4.04373e-130
-1.8233e-132	-3.18041e-133	-3.35944e-133	2.37554e-133	6.23027e-132	2.46407e-132	2.4849e-132	-1.90782e-132	-8.69244e-133	3.00666e-132	8.87279e-133	2.99483e-132	4.04433e-132	-2.93812e-132	-4.88317e-132	5.82611e-132	4.78591e-132	1.83845e-132	-2.14619e-132	-6.04861e-134	-4.48399e-132	1.30267e-132	1.42702e-131	7.31426e-133	1.22016e-132	2.55623e-132	5.59559e-132	-2.25928e-132	-5.05737e-132	-1.49576e-132	8.90553e-131
1.72321e-133	2.73498e-133	-2.26846e-133	-4.21799e-133	1.01624e-133	-3.31412e-133	-2.94864e-134	-2.52887e-133	9.58988e-134	-1.94778e-133	2.71097e-134	1.58313e-133	-6.92596e-134	-1.22131e-133	-1.35178e-133	3.40829e-133	8.86241e-133	-4.83826e-133	-5.18703e-134	-4.51335e-133	-5.50168e-133	-3.47804e-134	1.44567e-133	4.67629e-134	-2.70947e-133	-1.26838e-134	2.36601e-133	-3.58846e-134	-2.46296e-133	1.49604e-133	6.55494e-132
-1.30098e-134	7.45932e-134	2.45603e-134	-1.24143e-134	-1.55195e-134	-3.77182e-135	6.95566e-134	-8.50992e-135	-4.23767e-135	1.8017e-135	-1.66979e-134	5.94484e-134	5.97544e-134	1.88548e-134	2.18123e-134	-8.72904e-135	-3.31715e-134	3.62184e-134	-1.63079e-135	-2.90666e-134	-2.01366e-134	4.57802e-134	1.98838e-134	7.08117e-134	9.17976e-135	-1.93502e-134	7.27648e-134	-1.07317e-133	7.02051e-134	-2.73619e-134	9.7615e-133
-4.8397e-135	-1.64363e-135	9.49871e-135	1.89905e-135	-5.08887e-135	-1.96042e-135	2.52665e-134	-9.85839e-135	5.00938e-136	4.38498e-135	-6.12178e-136	4.48819e-136	-1.76607e-135	-6.59884e-135	1.626e-136	1.57235e-134	-1.31009e-134	-1.0036e-134	-1.72399e-136	1.655e-135	1.46967e-135	1.04579e-135	2.34678e-135	-1.55902e-135	-2.78174e-135	-5.15376e-135	-1.48513e-135	1.91056e-136	-9.70637e-135	7.7373e-135	1.48694e-133
1.61283e-136	6.36197e-136	8.1603e-137	-1.93692e-136	-4.6611e-136	5.96064e-137	-5.38152e-136	4.69333e-136	-1.47029e-136	4.35969e-136	2.24933e-136	2.64882e-136	-3.71281e-136	-1.57369e-135	-1.37625e-135	-9.41529e-136	5.29898e-136	-4.60174e-137	3.54413e-136	4.284e-136	4.37391e-136	6.69465e-136	-6.79173e-136	5.26581e-136	1.07501e-136	-5.9721e-136	1.19214e-136	-5.3112e-137	2.66591e-135	2.29512e-136	1.53853e-134
-7.69026e-138	-5.36253e-138	7.70071e-137	7.67008e-137	5.49212e-137	1.38489e-136	1.14445e-137	-1.08341e-136	1.44783e-137	2.77918e-137	5.65071e-137	4.69974e-137	4.47718e-138	-5.20508e-137	-4.8626e-137	-2.11597e-136	-1.03985e-136	1.06038e-136	-3.49845e-137	-6.99177e-137	1.86131e-137	1.82076e-136	8.14812e-137	-3.81146e-138	-2.82959e-137	8.06683e-138	9.87655e-137	4.6414e-137	1.23623e-137	5.49342e-138	1.74279e-135
1.89557e-137	6.04644e-138	-3.91276e-137	-1.23758e-137	-1.1077e-138	-4.6295e-138	4.25624e-138	-5.98582e-138	9.82016e-139	-1.80607e-138	-2.94121e-139	-1.88222e-137	-1.80758e-138	-3.33014e-138	9.87451e-138	-1.54619e-137	1.15421e-137	-9.4872e-138	3.29952e-139	4.38465e-138	-7.20662e-138	2.56396e-137	1.09895e-138	-1.67223e-137	9.44921e-138	-3.59422e-138	4.34328e-139	2.99061e-138	-2.81633e-137	-7.77052e-139	2.66683e-136
1.39055e-138	2.12654e-139	1.38797e-138	-1.25407e-138	3.05337e-139	-5.27605e-139	-8.74593e-139	-1.25542e-138	-2.00685e-139	9.73253e-140	-1.84408e-138	-7.22261e-139	-9.10671e-139	-7.66968e-139	-2.45319e-138	-9.03183e-140	-1.98496e-138	-3.56564e-139	1.16654e-139	-9.37555e-140	3.67821e-139	-1.73717e-138	1.79894e-139	-1.46843e-138	4.48577e-138	4.08156e-140	8.57389e-139	5.97832e-139	2.83771e-139	2.19344e-139	2.70839e-137
1.39134e-139	6.39717e-140	-8.02466e-140	-8.63057e-140	6.35847e-140	1.25147e-140	-6.0138e-140	-4.79653e-140	-2.11104e-139	-9.54061e-140	-4.44197e-140	-1.48171e-140	-9.13513e-140	3.15936e-140	-1.41084e-139	-4.60459e-140	5.4005e-140	-8.05106e-140	3.48741e-140	8.47551e-139	1.14459e-139	1.34925e-139	-1.02467e-139	-2.85809e-140	2.8182e-139	-7.49136e-140	-1.74688e-139	-5.34986e-141	1.1484e-139	4.81683e-140	3.32684e-138
-1.02146e-141	1.25738e-140	1.52851e-140	1.14539e-140	1.29834e-140	9.08397e-141	4.09078e-140	6.9523e-141	1.52476e-140	1.2633e-140	3.27482e-141	-1.44431e-140	-4.38885e-141	7.72159e-141	2.53964e-141	-9.61962e-141	-2.75365e-140	-1.07292e-140	9.62463e-141	-2.90126e-140	-3.80135e-140	2.34912e-140	2.14993e-140	1.30318e-140	-1.37644e-141	-1.39325e-142	-1.6562e-141	2.23252e-140	-7.32581e-141	-2.14795e-140	4.07371e-139
1.0158e-143	2.43573e-141	-2.00134e-142	-3.58021e-141	-4.35294e-142	1.85431e-142	5.21747e-142	-3.18648e-142	4.42187e-141	2.58995e-142	-1.2484e-141	-1.95324e-141	1.52579e-142	-3.41314e-142	1.96539e-142	4.73653e-142	-1.91268e-141	2.55625e-141	-4.86118e-142	-6.19157e-141	7.50712e-142	-3.12541e-142	3.89221e-142	1.75613e-141	5.07213e-141	5.66878e-142	-2.99251e-142	2.97785e-143	1.15993e-141	-7.17132e-142	3.89343e-140
-1.13042e-142	-4.78186e-143	-1.30387e-142	-5.5992e-142	1.57123e-143	-1.9284e-142	8.64307e-142	2.26343e-142	1.68977e-142	-1.24e-142	-1.74363e-142	-6.22515e-143	-2.55594e-143	-2.10758e-142	-1.75167e-142	9.27839e-144	-3.01501e-142	7.09624e-143	-3.41034e-142	-2.75828e-142	-1.72366e-142	2.64613e-142	4.1445e-142	-5.22335e-143	-1.72512e-141	5.24094e-142	-7.96921e-142	-2.28826e-142	5.8684e-142	-2.89585e-143	8.88448e-141
4.60565e-143	-4.7923e-143	-1.29453e-143	1.2487e-143	-2.02907e-143	-2.12348e-143	-3.52838e-143	3.64209e-143	6.64914e-144	2.33407e-143	-3.23818e-144	2.89337e-143	4.15716e-144	-5.84915e-143	-5.44431e-143	5.54685e-143	-3.89535e-143	-1.26789e-143	-1.37645e-143	-1.90713e-143	-7.06376e-144	-2.60903e-144	-2.06171e-143	-5.14073e-143	1.7203e-143	-2.05651e-144	-4.72956e-143	2.34185e-143	5.20167e-144	1.32048e-143	7.41909e-142
9.4563e-145	7.03416e-144	-6.16142e-144	7.41543e-145	-3.19377e-144	-2.72215e-145	-4.56742e-144	8.02777e-145	1.65786e-143	-2.4552e-143	2.80739e-145	-2.44343e-144	6.47531e-144	-1.61501e-144	-1.19883e-144	-3.78065e-144	-5.65067e-145	-3.85066e-144	6.07198e-145	-1.414e-145	4.54934e-144	-1.78907e-144	-5.32051e-144	2.77264e-145	-9.48051e-144	-2.71048e-144	1.68176e-144	1.04591e-143	-2.1568e-145	-1.38275e-144	1.23674e-142
4.55734e-145	-2.36455e-145	-3.76824e-145	-5.46655e-145	-4.05325e-145	-5.31063e-146	-1.30662e-145	-3.96053e-145	8.80949e-145	9.37663e-145	-5.24435e-145	-5.04054e-145	-2.5086e-145	7.25306e-145	5.41416e-145	6.21335e-145	-8.79073e-145	-1.80376e-145	4.6743e-146	-8.83781e-147	9.63965e-145	-1.37221e-144	1.70003e-145	2.45542e-145	7.8994e-145	2.52297e-145	2.78089e-144	4.86447e-145	-3.99191e-145	6.39669e-145	1.6802e-143
1.32003e-145	-3.1178e-147	-4.71017e-147	2.97109e-146	7.84887e-146	8.56075e-146	-5.0548e-146	1.13873e-145	-3.2683e-146	3.79037e-146	-1.65677e-145	-5.83836e-147	6.57853e-147	1.27514e-146	2.40354e-146	-7.35342e-146	5.86343e-146	-5.62456e-146	2.79905e-146	6.43217e-146	6.94294e-146	-3.50194e-146	6.6058e-147	-3.17917e-147	1.02923e-146	-4.32397e-146	-8.36779e-146	7.88594e-146	-1.94615e-146	2.89893e-146	1.44301e-144
-6.88765e-147	-1.82192e-147	-6.03998e-147	-3.44588e-146	-1.58031e-146	-3.68545e-147	-1.25704e-146	-7.82728e-148	-1.55788e-146	9.48952e-147	-7.97497e-148	2.36013e-147	2.75271e-147	8.10825e-148	-5.22598e-147	-1.49512e-146	7.07235e-147	-1.56559e-146	5.27578e-147	3.53718e-147	3.93098e-147	3.26102e-147	2.86829e-148	-2.03948e-147	4.2374e-146	3.82232e-147	-8.29078e-147	2.77689e-147	-1.68361e-146	3.91078e-147	2.53087e-145
9.57104e-148	-7.09105e-148	6.44e-148	-7.23477e-149	-1.1798e-147	-5.08015e-148	-1.63576e-150	-1.82332e-149	-2.8374e-147	1.82917e-148	-4.7382e-149	-9.16959e-149	-4.19349e-150	-9.59317e-148	2.88355e-148	-1.74095e-148	1.05573e-147	2.02019e-147	-8.84411e-148	-6.83006e-148	7.8582e-148	-5.23365e-148	-7.65237e-148	7.42035e-148	-1.80375e-148	-1.12532e-147	3.79462e-148	-1.18842e-149	-2.02877e-147	-9.99063e-149	1.99611e-146
8.32903e-149	-1.11353e-148	2.36977e-149	3.0641e-149	4.83357e-149	2.17587e-149	7.49922e-150	-4.21209e-149	-8.85221e-149	-6.68996e-149	-1.62683e-148	9.39505e-149	-6.7808e-149	6.48944e-149	3.66748e-149	-5.83077e-150	-1.54389e-148	-6.18522e-149	-2.31932e-150	-2.43182e-149	3.47311e-148	-3.51338e-148	1.03422e-148	-8.4368e-149	-7.51667e-149	-1.54411e-148	-1.01099e-148	-4.41157e-149	1.13347e-149	5.02548e-150	2.47643e-147
-2.39245e-149	4.29535e-150	-5.40529e-150	-6.84279e-150	1.33886e-149	1.88157e-149	-2.14952e-149	-9.54477e-150	-1.70578e-150	3.44178e-150	-9.95166e-150	-6.66933e-150	1.09427e-149	2.08227e-149	7.23539e-150	1.01276e-150	3.424e-149	-9.37953e-150	-2.67586e-150	4.07431e-150	4.69108e-150	2.80681e-149	2.15511e-149	-6.30009e-149	-2.19451e-150	-1.86824e-149	7.48217e-150	-3.47947e-150	-2.27702e-149	-1.5976e-150	3.89382e-148
-8.13518e-150	2.0324e-151	-6.9982e-151	2.00291e-150	5.70232e-151	-2.52272e-151	-1.70801e-152	-1.64556e-150	-4.60837e-151	-1.65393e-150	-1.71742e-150	-5.62938e-151	1.10863e-150	-2.2995e-150	3.22787e-150	-2.48296e-150	5.99939e-152	6.55169e-151	-5.67219e-151	-1.05781e-150	-1.42103e-151	-2.15193e-150	1.98778e-150	1.00764e-150	-1.37346e-151	5.86372e-152	2.60127e-150	-1.80821e-152	9.84476e-152	-1.10579e-150	3.86896e-149
1.00135e-151	1.99248e-151	2.163e-151	6.74663e-152	-1.06928e-151	8.9689e-152	1.72495e-151	-5.55096e-153	-2.80433e-152	-1.47489e-151	-5.45705e-152	2.36747e-151	-2.7022e-151	-5.24279e-152	3.3074e-151	4.4868e-152	7.78802e-152	-1.29331e-152	-1.22365e-151	3.69533e-151	2.48491e-151	-1.05705e-151	4.27621e-151	-1.34483e-151	-1.72981e-151	-1.72099e-151	2.18928e-152	1.68341e-151	-1.35658e-151	2.6619e-152	4.31952e-150
1.60708e-152	1.96976e-152	1.44184e-152	-4.62747e-153	2.39899e-152	-8.05654e-153	1.01242e-151	-6.48848e-153	1.37947e-152	8.09902e-153	2.26408e-152	-6.76707e-153	-3.97379e-152	-1.08443e-152	-2.16012e-153	3.31314e-152	6.29446e-153	-6.03696e-153	4.26613e-152	4.43356e-153	-6.81118e-153	8.0294e-153	1.18076e-153	-9.47801e-153	-1.43949e-153	-2.50241e-153	-1.77083e-152	-9.57957e-153	8.5428e-153	1.62569e-152	4.72722e-151
-2.53063e-153	-1.02406e-153	1.95702e-152	2.91948e-154	1.48239e-153	1.27574e-153	-2.07397e-153	6.83046e-153	1.91033e-153	4.40134e-154	-2.11781e-153	2.43674e-153	-1.12413e-153	2.91257e-153	1.37357e-153	-2.50345e-153	6.72329e-153	-5.97019e-153	5.83989e-153	6.59278e-153	4.85804e-153	1.98898e-155	-3.39492e-154	4.81931e-154	-2.63097e-153	3.25499e-155	9.11251e-154	2.51988e-153	2.79755e-153	1.38637e-153	9.10022e-152
6.07715e-154	1.35895e-154	-2.90501e-154	-3.7558e-155	-1.18531e-154	-6.36346e-154	-3.90714e-154	2.95068e-155	2.60539e-154	7.62669e-154	6.54045e-155	3.45888e-154	-3.47804e-154	-1.53326e-153	1.69524e-154	8.55745e-155	1.49442e-154	4.7878e-155	-4.60866e-154	5.89559e-154	5.02367e-154	6.3403e-155	2.45559e-154	-1.4041e-154	2.59193e-154	2.86035e-154	2.45998e-154	4.95002e-155	-7.59322e-155	9.87029e-155	9.03228e-153
-2.45692e-154	5.09787e-155	1.9381e-155	1.58471e-155	-4.62726e-155	8.92286e-156	-1.79236e-155	1.81959e-154	-9.96138e-156	-2.96141e-155	-3.39024e-155	3.12901e-155	1.90926e-156	5.9019e-155	2.89469e-155	-4.63161e-155	3.99966e-155	6.60442e-156	-1.17466e-154	8.18548e-155	1.23538e-156	5.99736e-155	-1.87146e-155	-6.57896e-155	5.36446e-156	8.24515e-156	2.03845e-155	5.06157e-155	1.57516e-155	6.48607e-155	1.38479e-153
-1.24605e-156	9.12168e-157	-2.36674e-157	-2.15647e-156	-2.91268e-156	-1.07891e-155	7.05936e-156	-7.80418e-157	-2.86066e-156	4.47281e-156	-6.65904e-156	-4.60794e-157	-2.22932e-156	8.38826e-156	-9.10828e-157	-1.54927e-156	-1.38743e-156	5.82089e-156	-3.47258e-156	1.0123e-155	-1.36423e-155	-7.28143e-157	1.73031e-156	1.35812e-156	-1.18163e-155	-7.39735e-156	-5.87391e-156	3.37862e-156	3.11097e-156	-5.00344e-156	1.28467e-154
9.0822e-157	-1.62278e-157	-3.13633e-157	2.24061e-157	-2.22786e-157	-1.34607e-158	2.76056e-157	-4.17674e-157	-1.85237e-157	3.94477e-158	5.38674e-157	-1.27114e-156	1.45637e-157	9.59397e-157	-5.62882e-157	-1.31473e-157	6.73413e-157	6.31494e-157	-7.85086e-157	1.52144e-156	1.82013e-157	3.16695e-157	6.25378e-158	-7.20666e-157	2.73517e-156	-1.61017e-157	-5.1337e-157	-7.40223e-157	1.9474e-157	3.66507e-157	1.59764e-155
-3.64113e-160	-3.14258e-159	-8.38802e-158	-1.43578e-157	-3.83596e-158	-5.59987e-158	-1.43735e-158	-1.69808e-158	-8.33308e-158	-1.33247e-158	-2.59668e-158	-7.52828e-158	6.482e-158	1.54774e-157	2.10492e-157	7.13758e-158	-1.55406e-157	3.69155e-158	-7.57169e-158	-2.21979e-157	-7.62598e-158	5.4631e-158	-2.44154e-157	-2.10463e-157	-3.42295e-158	-5.24806e-159	1.71635e-158	-5.63233e-158	1.55262e-158	-2.4735e-158	2.2848e-156
-2.48632e-158	-1.38823e-158	1.26813e-159	-2.1996e-158	6.81701e-159	-2.58181e-159	2.71621e-159	-2.58496e-158	-7.18672e-159	-8.60893e-159	-9.80224e-159	-5.09224e-159	1.06587e-158	1.49789e-158	2.60644e-160	-8.1873e-159	-4.11383e-158	-1.14917e-158	7.76952e-159	1.78813e-159	3.76517e-159	-1.16391e-158	-3.41751e-159	1.38008e-158	2.17e-159	8.45081e-161	-1.06955e-159	9.86372e-159	-2.40397e-159	-5.77032e-159	2.80922e-157
2.63007e-160	3.0865e-159	2.70079e-160	2.99501e-160	-2.44843e-159	-9.29997e-160	1.21416e-159	6.76111e-161	-1.04233e-159	-1.46772e-159	-5.04908e-159	-4.26348e-160	5.55534e-160	-1.33426e-160	-1.25091e-159	-2.67846e-160	4.36264e-161	-1.4931e-159	-1.08215e-160	6.37419e-160	5.11013e-160	4.27863e-160	-2.45294e-159	5.5189e-160	4.15113e-160	5.66148e-160	3.38994e-160	3.83507e-159	9.25556e-160	-8.64963e-160	3.19444e-158
-8.28485e-161	-3.22127e-160	5.5448e-161	-1.91075e-160	7.35167e-161	-1.12196e-160	-1.84487e-160	-1.66581e-160	-1.27797e-160	-9.99114e-161	-1.13591e-160	4.92572e-161	-8.90444e-162	1.91409e-161	-5.66369e-161	4.02696e-161	1.56122e-160	-1.23384e-160	-4.35345e-161	2.13731e-160	6.04209e-161	7.11079e-160	-1.10455e-160	-3.45606e-160	4.82431e-161	1.05484e-160	3.00553e-160	-3.68961e-161	3.32058e-160	4.03551e-161	4.33171e-159
3.46363e-162	2.61e-161	4.32744e-161	4.56679e-162	-4.44624e-162	-1.99479e-161	1.41644e-161	-8.04919e-164	-3.60155e-161	3.0829e-162	-1.3033e-162	1.70037e-161	-2.89334e-162	7.18414e-162	-7.73119e-162	8.01347e-162	-1.49464e-161	4.36836e-161	-1.24883e-161	8.4942e-162	-5.71858e-162	4.95043e-162	7.26062e-162	-2.63968e-162	-6.12763e-162	-7.63728e-162	1.21396e-161	-2.0063e-162	1.83301e-162	3.1658e-161	3.60855e-160
8.46221e-163	4.55652e-162	-2.20768e-162	-7.77628e-162	4.86073e-163	4.11506e-163	-5.80945e-164	7.20828e-163	-1.60752e-162	-7.03387e-162	-2.64869e-162	2.42943e-162	-5.68474e-162	-2.1929e-162	-7.69799e-163	-3.12445e-162	-1.64681e-162	-4.58997e-163	-4.7338e-164	-1.44813e-162	-1.17304e-162	-3.20992e-162	-3.09732e-163	-2.23016e-162	-9.72867e-162	6.0851e-164	-2.69465e-162	-3.9521e-162	-1.3825e-162	-6.28673e-164	7.09604e-161
1.3014e-163	6.00399e-163	5.53075e-164	6.28825e-164	-2.49856e-163	-1.88328e-163	4.49666e-164	-1.12041e-163	1.04962e-164	1.20268e-163	-3.99859e-164	-8.13078e-164	-4.69165e-163	-4.04326e-163	1.46453e-163	1.98708e-163	-1.14379e-163	1.1721e-163	3.17523e-163	2.9188e-165	-1.82784e-163	-2.54064e-163	3.09338e-164	1.47232e-163	5.1977e-163	2.13356e-164	-4.58103e-164	3.24876e-164	-6.80954e-164	2.75446e-163	5.04462e-162
2.35975e-164	4.0972e-165	1.77926e-164	4.57949e-164	6.1083e-165	-2.94756e-165	1.20494e-165	1.15164e-164	1.11481e-164	-6.61047e-165	-7.42202e-165	7.12177e-165	-8.31333e-165	1.55488e-164	-9.25608e-165	-9.42366e-165	-2.08858e-164	7.70736e-165	6.54881e-165	4.00141e-164	-5.07033e-164	-3.12026e-164	-1.86192e-164	4.78286e-164	2.24929e-164	-2.92342e-164	-4.28426e-164	-1.82156e-165	-6.27684e-165	4.29305e-164	5.57012e-163
-9.69756e-167	-3.90513e-165	4.72419e-165	6.3748e-165	7.36794e-165	3.9455e-165	-8.68824e-166	1.73964e-165	1.59387e-165	-2.32951e-165	-9.14733e-166	5.18642e-165	-1.73247e-165	-3.0657e-165	-1.23981e-165	-1.23968e-164	-8.55638e-166	9.4824e-167	2.95864e-165	8.88095e-166	-2.26044e-165	-9.09409e-165	-1.25954e-165	2.66781e-165	-1.18706e-164	-6.68186e-166	1.69342e-165	-7.23004e-165	1.80992e-165	3.12046e-165	1.03954e-163
-4.42909e-166	-7.62568e-167	-1.36076e-166	-7.70249e-166	8.92402e-167	-2.11735e-166	1.54388e-166	-3.58097e-166	3.77066e-166	3.29067e-166	3.84377e-166	-4.07676e-166	-8.70781e-167	1.95526e-165	-2.59758e-167	-9.2274e-167	-5.69949e-166	1.87362e-166	1.68803e-166	-5.33161e-166	-1.59071e-166	1.81302e-167	4.17922e-167	3.94249e-166	1.10971e-166	3.52833e-166	1.56917e-166	5.7525e-167	3.38316e-167	1.41488e-166	8.82381e-165
-6.21437e-167	-3.92631e-167	6.94586e-167	-1.44611e-166	3.04741e-168	2.92743e-167	1.51563e-166	-2.27362e-167	7.78913e-169	1.98652e-167	3.71158e-167	-3.5325e-167	9.24584e-167	-3.57578e-167	-5.74902e-167	2.72063e-167	1.08705e-166	-6.45978e-167	-1.77058e-168	1.8028e-167	-9.19822e-168	-1.99109e-166	1.13981e-167	-3.94036e-167	3.5113e-167	2.38262e-167	3.0748e-167	-6.8734e-167	-3.83015e-168	-1.63e-167	1.45886e-165
2.22977e-168	1.04361e-168	-2.65989e-167	-2.086e-168	3.99154e-168	-2.46174e-169	-4.33425e-168	1.27936e-167	3.94212e-168	-1.9668e-168	7.52175e-168	-1.31235e-167	1.65711e-167	1.62854e-167	-1.00898e-168	-2.80944e-168	2.74172e-168	3.2667e-168	-1.291e-167	-1.0395e-167	-6.41612e-168	3.81462e-168	-1.47985e-167	-3.69158e-168	1.16587e-167	-1.01723e-167	-5.17809e-169	6.54064e-168	2.19276e-168	2.67776e-168	2.08347e-166
-5.92087e-170	-6.3022e-169	-2.99912e-168	1.52496e-168	1.38161e-168	2.63933e-169	-5.07439e-169	-1.77327e-169	-8.48248e-169	-7.92048e-169	1.05583e-168	3.88329e-169	-1.20539e-169	6.03919e-169	-8.30568e-169	3.04906e-169	-4.2344e-169	2.03123e-168	2.14435e-169	5.46934e-168	-1.26925e-168	-2.40481e-168	-6.10098e-169	3.96374e-169	-2.53155e-169	1.52715e-168	-2.65716e-169	2.42636e-169	3.89138e-169	2.63244e-170	2.80113e-167
-6.04771e-171	2.91107e-170	1.98187e-169	5.36302e-170	2.32878e-169	2.59845e-170	-1.00029e-170	4.5426e-169	7.85936e-170	-5.3753e-171	-3.40252e-170	1.6985e-169	-1.3724e-169	-1.31389e-169	-1.17621e-169	-5.14413e-170	1.76894e-169	6.83109e-170	-2.26942e-169	1.95401e-169	2.46873e-170	-2.48654e-170	1.71986e-169	7.79591e-171	-6.29404e-170	4.42506e-171	4.27715e-170	1.20733e-169	-3.115e-169	1.31362e-169	3.30625e-168
2.00117e-170	7.06914e-171	-1.62036e-170	2.15908e-170	-5.99309e-171	3.88724e-171	8.03473e-171	2.53796e-170	7.07467e-171	-2.18205e-170	1.37013e-171	2.57668e-172	-2.35729e-171	2.72949e-171	1.07511e-170	-3.83502e-171	-2.59494e-170	-3.31483e-170	-5.60411e-171	1.04408e-170	-8.52604e-171	-8.40416e-171	3.95744e-171	1.27701e-171	1.00449e-170	4.24215e-170	-9.11994e-171	-6.70591e-171	2.54071e-171	-5.71955e-171	3.32226e-169
1.5675e-171	8.99269e-172	-4.03564e-171	-1.16054e-171	-2.43594e-171	3.99144e-171	1.86007e-171	-1.65721e-171	-9.71004e-173	5.87792e-172	-9.46084e-173	-1.14356e-171	3.79154e-172	1.11258e-171	-4.57127e-172	2.98026e-172	-6.3e-172	2.92487e-171	1.42337e-171	-3.53142e-172	1.7123e-171	2.265e-171	1.48132e-171	-1.57027e-172	-7.43066e-171	-1.49053e-172	-1.54574e-171	2.76874e-171	-1.26891e-171	5.28722e-172	4.64164e-170
2.82027e-172	-4.75691e-173	7.51968e-173	3.12793e-173	-4.4819e-172	-1.82653e-172	-8.7977e-173	-1.36797e-172	3.45286e-172	9.15617e-173	-9.20095e-173	-7.42678e-174	1.96235e-172	-6.65195e-173	-1.67702e-172	-3.03854e-173	-1.43825e-173	1.03533e-172	8.24816e-173	-1.16339e-172	-7.8819e-173	3.26366e-172	-2.15883e-173	-9.14104e-173	7.97465e-174	-4.77544e-173	-4.51037e-173	7.25551e-173	-4.00874e-172	1.15188e-172	3.81318e-171
1.09325e-173	3.25612e-173	5.21118e-173	1.88147e-173	-5.14274e-173	-3.20315e-173	-1.08895e-173	-3.4656e-173	1.49289e-172	-1.39411e-173	2.07358e-173	-7.40248e-174	5.6283e-174	1.13146e-173	6.60405e-173	1.75876e-173	4.87321e-174	-1.15675e-173	-7.15472e-174	-3.51183e-173	-4.78488e-174	4.80806e-174	1.34571e-173	-1.0223e-172	7.94666e-173	-1.44213e-173	-1.32744e-174	-1.02047e-174	4.07186e-173	3.26596e-175	8.56638e-172
3.29831e-174	-1.0306e-173	-1.33588e-173	1.17447e-174	2.94016e-174	-6.07735e-177	-1.31481e-174	1.58915e-175	4.63102e-174	1.95159e-173	9.47138e-175	-1.9596e-174	-3.66341e-174	-1.95193e-174	3.08421e-174	-2.40538e-174	2.23933e-174	-3.41256e-174	-9.25471e-175	1.01159e-174	1.67265e-174	-5.36854e-175	8.34495e-175	2.30724e-174	-3.56251e-174	-5.94451e-174	2.90609e-174	-4.66599e-174	7.92208e-175	-1.82208e-174	1.0335e-172
-3.8481e-175	3.49186e-175	7.70573e-175	1.27928e-175	-3.6669e-175	9.80504e-176	3.2902e-175	-8.43004e-175	2.13572e-175	1.10836e-175	-2.00424e-175	1.68051e-176	2.93982e-175	1.06433e-175	2.36515e-175	-3.76417e-176	2.09623e-176	-2.44097e-175	-1.05924e-174	-4.01638e-175	-7.97393e-175	-3.3832e-175	-2.96355e-175	3.77333e-175	1.68744e-176	6.56156e-176	2.50752e-175	-2.99506e-175	2.02126e-175	-4.02493e-175	9.25817e-174
1.69707e-175	-1.51712e-175	2.39944e-176	-6.22175e-176	-3.7486e-176	-2.29386e-176	1.85921e-176	8.58694e-176	2.57948e-176	-5.48416e-176	3.5065e-176	5.84451e-176	-2.5276e-176	1.01081e-176	-3.9238e-176	-3.15306e-176	-1.41417e-176	-2.34942e-176	2.41067e-176	2.46215e-177	-3.90659e-176	-1.72413e-176	3.12225e-176	1.27534e-175	-4.69653e-176	6.40528e-176	8.48749e-177	-5.99485e-176	-4.82689e-177	3.17498e-176	1.34811e-174
4.97843e-177	1.91042e-177	-6.23121e-177	7.33965e-177	-5.2652e-177	3.90672e-177	-1.31193e-177	-2.34516e-176	5.06893e-177	4.66701e-177	-2.2038e-177	-4.29283e-177	6.9125e-177	6.70443e-178	-7.25212e-177	2.16233e-177	-4.48952e-178	-8.93193e-177	-7.54523e-177	-1.19931e-177	-2.75134e-177	6.2513e-177	-3.84739e-177	3.4444e-177	-2.0648e-177	-6.08083e-177	-3.19857e-177	-8.54587e-177	3.30144e-177	-5.88889e-177	1.51125e-175
1.19811e-179	8.45157e-178	-9.65618e-179	3.36882e-178	-3.02976e-178	8.04053e-179	3.49212e-178	-2.0666e-177	-9.70068e-179	4.22896e-179	5.19926e-178	-7.45934e-179	-3.40408e-178	-7.77093e-178	3.50266e-179	-3.51676e-178	-1.46204e-178	6.61596e-178	-5.34154e-178	-2.90213e-178	5.43478e-178	3.79808e-177	-4.25592e-178	-1.05461e-177	-8.57779e-178	1.38028e-178	8.9649e-178	-7.87055e-178	3.19156e-178	1.11747e-177	1.78977e-176
1.56976e-178	2.3106e-179	-1.24536e-179	6.44929e-179	-5.6873e-179	1.3421e-180	8.82323e-180	2.62856e-179	-1.22819e-179	-3.44239e-179	7.59305e-179	-2.2576e-179	1.4791e-178	5.72591e-179	-2.26683e-179	-9.48883e-180	-1.79299e-179	4.61185e-179	7.2346e-179	2.86773e-179	1.23715e-178	-2.88551e-180	-4.34921e-179	4.14569e-179	6.84333e-179	-8.40373e-179	-5.12486e-179	1.23481e-178	-2.93312e-178	1.15424e-178	1.84545e-177
-1.88393e-179	1.77507e-179	1e-179	-3.55413e-180	2.19526e-180	7.35181e-180	-3.27414e-180	9.59853e-181	-1.35252e-179	2.21768e-179	7.49572e-180	-5.66896e-181	1.68029e-180	-8.83737e-180	-1.20088e-180	3.52661e-180	1.59515e-180	2.84576e-180	-5.09766e-180	-1.86895e-180	8.75352e-180	1.79134e-179	-6.8265e-180	-7.58542e-180	-3.51165e-180	3.55997e-180	1.79662e-179	-5.70833e-180	3.27183e-180	-4.88784e-180	2.14327e-178
1.79931e-180	2.42858e-180	-1.43698e-181	7.21828e-181	2.88161e-181	2.28027e-181	-1.06014e-181	5.69419e-182	5.41693e-181	-1.34098e-180	-2.39572e-180	1.17969e-180	9.42739e-181	1.63503e-182	9.83129e-181	2.87856e-180	-1.29368e-180	8.94616e-181	1.9462e-181	-4.94882e-181	-2.36629e-180	-1.77987e-180	8.80642e-181	-3.965e-181	3.5424e-181	-9.58304e-181	2.8361e-180	6.88177e-181	8.50366e-181	-5.45167e-181	3.05849e-179
9.3583e-182	-8.38146e-182	1.79832e-182	-1.25129e-181	3.48379e-181	2.81674e-182	2.15925e-181	-7.529e-182	1.06258e-181	1.87331e-181	-3.19292e-183	2.0996e-181	-2.33779e-181	-1.00498e-181	-1.74475e-181	1.12056e-181	1.99892e-181	-4.25877e-182	4.93623e-182	2.76948e-182	3.2513e-183	-1.38885e-181	5.22858e-181	-1.00961e-181	6.33417e-182	5.43461e-182	1.00465e-181	2.68555e-181	5.4627e-183	6.36293e-182	3.75711e-180
-1.78e-182	-9.21504e-184	1.92574e-183	-6.79563e-183	-2.40946e-182	-1.50683e-182	4.77565e-182	-5.0698e-182	-2.66684e-182	-9.92514e-183	3.69272e-183	2.51589e-182	1.3436e-182	-1.42047e-182	3.44503e-183	9.85085e-183	-1.5884e-183	-2.44556e-182	-2.22493e-182	8.06078e-184	1.21543e-182	3.52872e-182	2.38565e-183	-1.31188e-183	1.32152e-182	2.035e-182	3.6311e-183	6.16414e-183	-2.27953e-182	1.30908e-183	4.39145e-181
2.03522e-183	-1.32746e-183	-1.43514e-183	4.21451e-184	-2.18295e-184	-3.70568e-183	-3.02468e-183	-1.14213e-183	6.37126e-184	2.24563e-183	-1.04022e-183	-4.80767e-184	-1.85663e-183	2.74704e-183	-2.07181e-183	-4.92398e-184	-3.91508e-183	4.20659e-183	8.39734e-184	-3.16667e-183	1.23892e-183	-1.44625e-183	-2.50896e-183	-4.32428e-183	-8.0023e-184	2.39225e-183	1.64799e-183	4.64185e-183	-6.15024e-185	2.64973e-183	5.87217e-182
4.29569e-185	-3.56102e-187	1.44744e-184	9.53867e-184	-1.76812e-183	-4.83026e-184	4.56595e-185	-9.04952e-185	5.03181e-185	1.26417e-184	-2.56799e-184	-3.94847e-185	-1.26571e-184	2.42681e-184	-5.63037e-184	-7.87827e-186	4.61677e-185	2.98837e-184	-4.09949e-184	-1.0993e-183	-5.28153e-184	-7.82124e-184	1.02421e-183	1.49052e-184	-6.82847e-186	-1.28453e-184	-3.34049e-184	-3.81856e-184	7.78705e-185	2.25283e-186	1.02115e-182
5.68264e-185	1.03079e-185	-2.36217e-185	3.83011e-185	-3.58004e-185	-5.89557e-186	-7.66196e-185	-7.1178e-185	9.53018e-186	1.72579e-185	2.05594e-185	-6.37803e-185	-5.24997e-185	-1.48085e-185	-8.16227e-186	-6.08442e-187	8.92422e-185	1.08996e-185	-1.02389e-184	1.00836e-185	2.98453e-185	7.06092e-185	7.55804e-185	-2.88739e-185	3.20803e-185	2.64383e-185	-9.05631e-188	-3.78291e-185	3.64407e-185	-2.29743e-185	1.07913e-183
1.93863e-186	-1.77932e-188	2.90514e-186	-4.83615e-186	1.04169e-186	2.94684e-186	7.25819e-186	7.68557e-186	-8.53791e-186	1.62137e-186	-2.34275e-186	2.76296e-187	-9.0158e-186	-9.61823e-187	6.41856e-186	1.52676e-186	3.47469e-186	-6.3837e-187	6.14534e-186	-2.5934e-186	6.6866e-187	-4.79966e-186	7.2679e-186	-2.37486e-186	7.22401e-188	-3.38226e-186	6.39505e-187	2.92093e-186	1.49027e-186	-5.20338e-186	1.01003e-184
-3.08116e-188	-3.33597e-187	-8.70006e-188	-6.23396e-188	1.25139e-186	3.42762e-187	3.50733e-187	-5.76714e-188	-2.53983e-187	-7.91248e-188	-9.04815e-187	9.53348e-187	2.46873e-186	5.03681e-187	-8.69251e-188	7.86723e-188	2.23355e-187	-8.00769e-188	3.44003e-187	9.37881e-187	-6.77185e-187	-1.27171e-187	1.19686e-187	8.97398e-187	-6.40161e-189	-2.29818e-187	-6.04916e-187	1.98938e-187	9.04617e-188	-3.15952e-187	1.26988e-185
3.62932e-188	-4.64362e-188	-6.21799e-188	1.0426e-187	5.77594e-189	-1.37029e-189	4.9847e-188	6.57876e-188	2.15441e-188	-3.00404e-187	-4.16116e-188	-2.66338e-190	-5.7167e-188	-2.27017e-188	1.06958e-187	-9.15013e-188	-1.5647e-188	-2.40472e-188	4.76209e-188	-1.65877e-187	1.9468e-187	2.13436e-188	7.01603e-188	-6.89014e-188	-1.13544e-187	-6.92035e-188	-5.89304e-188	1.59039e-188	2.38911e-188	1.29545e-187	2.0334e-186
-3.00227e-189	-1.75965e-189	-1.84468e-189	-1.09221e-188	-1.01948e-189	2.85929e-189	8.01327e-189	2.45145e-189	-5.82349e-189	-2.32189e-189	-2.71945e-189	-6.18454e-190	-1.47372e-188	-8.1093e-192	1.18416e-189	3.09803e-188	3.44858e-188	1.43631e-188	4.80184e-189	-1.87508e-189	9.82961e-189	-5.84801e-189	-5.49568e-189	1.16232e-189	3.10325e-189	-3.74162e-190	8.91413e-189	-2.41592e-190	-4.17809e-189	1.19247e-188	1.96863e-187
2.05587e-190	2.08267e-189	-2.8888e-190	-8.1546e-190	-1.31216e-189	9.78952e-190	-2.82077e-189	9.55515e-190	8.57428e-191	-1.50696e-190	-7.61489e-190	1.09849e-189	-2.39599e-190	-7.37527e-190	-1.88962e-190	1.73471e-189	-3.9477e-189	6.86824e-190	-9.46074e-190	-3.50261e-190	3.9521e-190	8.56037e-191	1.81671e-189	3.46201e-189	1.44269e-189	8.73343e-190	5.5569e-190	2.14538e-190	1.08502e-189	3.91463e-189	3.42335e-188
1.92679e-190	1.04874e-190	-3.23537e-191	2.06402e-190	8.34196e-190	-8.58851e-191	-3.1071e-191	1.46678e-190	2.06692e-190	2.09872e-191	-3.49457e-190	-7.70754e-191	1.06629e-191	2.43525e-190	-1.0248e-190	2.0613e-190	3.80869e-190	2.42602e-190	-1.67349e-190	3.18272e-190	3.68207e-191	-2.27628e-190	-2.88913e-190	-4.1603e-191	1.91396e-191	1.3297e-190	-7.21095e-191	8.90645e-191	-6.52086e-193	-1.11838e-190	4.98098e-189
-6.58834e-192	4.79806e-195	1.34819e-191	4.16934e-191	-7.77034e-192	-1.72299e-191	-1.75997e-191	-1.00996e-192	-1.45711e-191	1.55836e-191	2.81026e-191	1.08694e-191	-8.62272e-192	8.40515e-192	1.10722e-191	-1.95185e-191	9.23903e-192	2.29254e-191	-9.35143e-192	-6.02912e-191	-7.3519e-192	-1.64579e-191	5.22365e-192	-1.45371e-191	1.09235e-191	1.72508e-192	-2.29188e-191	9.69498e-192	-9.0075e-192	-1.06164e-191	4.32387e-190
1.98449e-194	-4.03314e-193	2.10679e-193	-1.00594e-192	-1.20485e-192	3.95991e-193	7.20054e-192	8.63435e-194	-1.50196e-192	-6.34265e-193	2.80768e-192	2.03145e-192	-6.71089e-193	2.5734e-192	-6.69916e-193	4.08874e-193	5.96403e-193	-1.46059e-193	-2.87043e-192	3.58039e-193	1.32347e-192	-1.10415e-192	6.00253e-193	1.2522e-192	-1.42266e-193	-2.77964e-192	4.72789e-194	6.16943e-193	1.19513e-192	-5.33415e-193	3.53918e-191
2.97751e-193	2.26005e-193	-1.49657e-193	9.8713e-194	-3.12999e-194	-1.06954e-192	3.15658e-193	-1.22016e-193	1.48772e-193	9.34934e-193	-2.29982e-193	2.14888e-193	2.99668e-195	5.33227e-194	1.07862e-193	6.90471e-194	9.90741e-194	-1.60463e-193	1.14705e-193	9.9714e-194	-5.07137e-194	1.90718e-194	-1.57056e-194	1.2381e-193	-1.89272e-193	-1.30124e-193	2.02873e-193	-2.04528e-193	-2.78067e-194	3.98163e-196	5.51071e-192
9.6268e-195	-6.91422e-195	-1.77666e-194	-9.89965e-195	-3.2666e-195	-4.56937e-195	3.99659e-194	-1.96962e-195	-5.14019e-194	-2.09185e-195	-5.37876e-195	-1.449e-194	-6.11133e-195	7.43821e-195	9.18912e-195	-9.0504e-195	-4.50364e-194	-9.93449e-195	-7.64529e-195	-4.49863e-194	2.84287e-194	-1.27871e-194	8.34976e-195	3.55088e-195	-6.50734e-195	7.13015e-195	4.63979e-194	2.06132e-194	-9.81519e-195	7.2288e-194	5.22601e-193
4.434e-196	-3.50383e-195	-3.59557e-195	4.86724e-195	-8.17336e-196	1.59789e-195	1.57963e-195	5.91078e-197	9.86868e-195	1.80911e-195	-1.66328e-196	-4.78577e-195	-1.58209e-196	1.12202e-194	1.81347e-195	-9.24601e-196	-2.28724e-195	2.46137e-195	3.27231e-196	3.13032e-195	1.3813e-195	4.87415e-195	3.54149e-195	6.55413e-196	2.02862e-195	2.15314e-195	-9.93424e-195	4.9673e-195	4.34708e-195	5.47895e-195	9.47782e-194
-5.94899e-196	-1.07309e-195	-9.22769e-196	-1.05034e-195	-3.38579e-196	9.52455e-196	-5.61351e-196	-1.2443e-196	-1.74916e-196	-8.89851e-197	4.77061e-196	-7.54124e-197	1.00935e-196	2.24133e-196	-2.16298e-196	2.57883e-196	-8.1882e-197	1.98076e-196	9.69176e-198	3.43223e-196	-8.72367e-197	-2.30864e-196	2.71779e-197	-2.70774e-195	-2.94722e-196	9.17412e-198	-7.13214e-196	-1.07561e-196	-4.68771e-196	3.31441e-196	1.28443e-194
5.98257e-197	9.44193e-198	-7.89667e-197	1.09828e-197	-4.21754e-199	-6.66087e-198	3.29641e-197	-9.61262e-197	3.78734e-197	-1.09407e-196	-1.85147e-197	3.53744e-197	4.95451e-197	-6.96467e-197	-6.53332e-197	4.52422e-197	-1.99e-198	3.50175e-197	8.02193e-198	-8.20178e-197	1.28486e-198	1.06141e-197	6.21472e-198	-5.1155e-197	1.84365e-197	-7.78239e-197	3.72004e-197	-1.28246e-197	9.93166e-197	-1.91614e-197	1.18741e-195
3.63489e-198	-3.81948e-198	-3.29223e-198	4.91065e-198	9.1637e-198	3.88924e-198	-1.13582e-197	1.09249e-200	-7.63741e-198	9.70015e-199	-1.76965e-198	-1.24796e-197	1.21279e-198	-2.07489e-198	5.84689e-198	-6.48418e-198	-5.0685e-198	-4.11636e-198	-3.11763e-199	9.6025e-200	-2.92885e-198	-1.98895e-198	-3.61038e-199	-1.7818e-198	-8.26342e-199	1.11331e-199	3.19299e-198	4.76466e-198	-9.1595e-198	5.25731e-198	1.1852e-196
7.63371e-199	-1.95103e-199	1.70211e-199	-5.97061e-199	8.7097e-200	3.74816e-199	9.11314e-199	1.23685e-199	-7.86313e-201	-7.88349e-199	-2.29962e-199	4.55381e-199	1.3633e-199	-3.60448e-199	-5.2075e-199	-6.01566e-199	-8.57105e-200	-1.26093e-198	7.53851e-199	3.72652e-199	-4.86854e-199	-6.26452e-200	3.42402e-199	-5.05016e-199	-7.32611e-199	-1.12036e-199	-5.00175e-199	5.51876e-199	9.13038e-200	4.41585e-199	1.2623e-197
-7.22327e-200	5.60103e-200	6.892e-200	-5.86877e-200	-8.43213e-201	-1.99163e-199	-4.0774e-200	3.72391e-200	-4.38329e-200	1.72485e-199	-7.61706e-200	1.90814e-200	4.27675e-200	1.28331e-199	-6.73598e-200	3.59988e-200	-1.82179e-200	-4.75487e-201	6.70834e-200	-2.51891e-200	-9.53826e-200	-9.31439e-200	1.08087e-199	-6.75429e-200	-1.10211e-200	2.89528e-201	-1.57662e-199	4.34947e-200	-4.03817e-201	-2.29143e-200	1.84891e-198
-1.29339e-200	2.25015e-200	-7.92115e-201	1.15939e-201	6.90992e-201	-2.38834e-200	-5.6318e-201	-1.91743e-200	-7.18156e-201	1.49189e-200	1.3439e-201	-2.61103e-200	3.87648e-200	3.47809e-201	1.27495e-200	-2.11488e-201	-5.31345e-201	-2.4312e-201	1.46506e-201	8.01986e-201	-4.72577e-201	-2.18505e-201	2.51427e-201	-1.53392e-200	3.09544e-201	7.38785e-202	-5.45754e-201	-1.17205e-200	-1.12436e-200	2.85474e-201	2.83882e-199
-6.59098e-203	1.27847e-201	1.47144e-202	-1.19722e-201	-2.28285e-201	2.2307e-201	-1.57294e-201	3.15249e-202	2.2708e-201	7.86106e-202	-4.78008e-202	1.61004e-201	7.3198e-202	-2.52924e-201	-6.60133e-202	-6.46649e-201	8.99874e-202	-3.4329e-201	-4.67083e-202	-1.2283e-201	4.44126e-202	-5.67499e-202	-1.87261e-202	-2.45692e-201	-1.7732e-201	7.229e-202	3.50088e-202	-3.3403e-202	-1.28861e-201	-2.35114e-201	4.11272e-200
2.61032e-202	7.52808e-203	1.75912e-203	6.85122e-203	-5.29873e-203	2.89846e-202	1.78745e-202	-2.99377e-202	1.3773e-202	-2.65739e-203	-1.6178e-202	7.98562e-203	1.4819e-202	-1.65811e-202	6.66057e-203	-5.26278e-202	2.09174e-202	-3.71325e-203	-8.23093e-203	1.05019e-202	5.72377e-203	1.42845e-202	1.10695e-202	3.12018e-202	-1.8293e-202	1.73388e-202	2.98386e-204	-3.65702e-202	8.46399e-203	2.20299e-202	4.64257e-201
-2.65002e-204	8.0672e-204	-1.33179e-203	-2.6882e-203	6.93747e-204	-1.09077e-203	9.04563e-204	9.2225e-204	-6.85359e-204	3.49281e-203	3.0362e-203	-1.73663e-203	-3.01549e-204	-4.08284e-203	1.17729e-203	1.6728e-203	-8.18587e-204	7.63607e-203	-3.9779e-203	1.35792e-203	3.71467e-203	4.22487e-203	1.12498e-203	4.62974e-205	9.38341e-204	-5.17399e-205	-4.94515e-204	-1.88278e-203	-1.91927e-204	-7.18457e-204	5.20676e-202
-1.66615e-204	-2.72576e-204	-1.91616e-205	-5.51286e-205	-1.27828e-204	7.22095e-205	7.89568e-204	2.33352e-204	8.10211e-205	2.20486e-204	8.39604e-204	-4.53584e-204	3.22127e-205	2.02979e-203	1.96574e-204	2.71988e-205	5.67587e-204	-8.52324e-205	1.51661e-204	1.15942e-204	-8.00048e-204	-2.14139e-204	-1.45796e-204	-2.59199e-204	1.01721e-204	-1.98242e-204	2.15388e-204	1.80051e-204	-5.12102e-204	3.32942e-204	9.49696e-203
6.90844e-206	2.83716e-205	-8.91799e-206	3.64013e-205	2.79008e-205	9.35121e-205	-7.95381e-205	2.06694e-205	4.39895e-205	3.29885e-205	3.42595e-205	1.17996e-205	-7.70558e-206	-3.41435e-205	1.49471e-205	-3.56247e-206	1.30308e-205	2.62095e-205	-3.76876e-207	-1.11783e-205	-1.8389e-205	-1.03454e-205	-5.20251e-205	-1.05913e-204	-7.50532e-206	-2.57298e-205	-8.02223e-205	-2.49805e-205	-3.13312e-205	-6.94515e-205	9.62304e-204
9.97321e-207	4.28734e-207	4.95944e-207	5.85115e-206	-8.07863e-206	1.30018e-206	-1.517e-206	-5.68377e-206	5.39801e-206	1.8357e-206	-5.90597e-207	4.44899e-206	1.48405e-206	-5.38192e-206	-2.81859e-206	-9.39796e-207	-1.59032e-205	-9.07586e-207	-1.01386e-206	-1.56192e-206	-5.31602e-206	-1.08836e-205	1.56601e-206	8.11065e-206	6.35633e-208	-2.38765e-206	-6.5827e-207	4.41355e-206	-1.1226e-207	4.48298e-207	1.00597e-204
1.51997e-207	9.75989e-208	6.32122e-208	-5.45976e-207	-7.00581e-207	1.26174e-206	2.50974e-207	1.07075e-206	3.99151e-207	-2.23728e-209	6.14758e-208	2.22721e-206	2.98358e-207	5.29434e-208	-4.70356e-207	7.98587e-208	6.1155e-207	3.94709e-207	-3.24238e-207	-3.22453e-207	1.13358e-207	8.24496e-207	-7.27905e-207	3.342e-207	-1.42627e-206	1.76419e-207	1.92929e-207	-1.58331e-206	9.85814e-207	5.89878e-207	1.6342e-205
7.04484e-208	-1.53841e-208	5.70553e-209	-9.57241e-208	1.86916e-208	2.37755e-208	-2.30555e-208	-5.35961e-208	5.50489e-208	-1.738e-208	3.96416e-208	1.07121e-207	2.21012e-208	2.34305e-208	5.81838e-208	6.63874e-209	2.8565e-208	-1.04208e-207	9.83161e-209	2.41684e-208	-1.43116e-208	-3.09441e-208	1.07833e-208	3.59586e-207	5.36097e-209	-1.76395e-208	-4.56597e-208	-1.53462e-207	7.9134e-208	-6.89783e-210	1.52027e-206
-1.27347e-209	-2.58304e-209	3.91898e-209	2.75812e-209	8.74926e-209	3.39101e-209	3.92221e-209	7.16053e-209	-1.01846e-209	-2.13836e-208	6.77515e-209	2.1502e-208	-4.27061e-209	1.18546e-208	-8.68625e-209	-3.06778e-209	-1.10305e-209	1.1629e-209	6.10003e-208	2.50807e-209	-5.75519e-209	6.06674e-208	-4.49445e-209	5.22352e-209	3.88478e-210	-2.4698e-208	5.78984e-210	7.92686e-209	4.64682e-210	5.07596e-209	2.93363e-207
-1.00918e-209	-4.91549e-210	-1.9272e-210	1.47881e-209	-1.13746e-210	-4.42885e-210	1.47414e-210	-3.07835e-210	2.03918e-210	4.01185e-210	-4.35596e-211	-1.44168e-211	-9.047e-210	3.01819e-210	-5.91399e-210	-4.78814e-211	5.16272e-210	3.21437e-210	-3.19019e-210	5.53532e-210	1.97346e-209	7.43207e-210	3.10746e-210	2.04308e-209	6.87192e-210	8.11746e-210	-5.88987e-211	1.38128e-209	1.95434e-209	-8.7366e-211	1.84546e-208
-7.5047e-211	1.30198e-211	8.11434e-211	9.26701e-211	1.2191e-210	-4.67631e-212	-3.65037e-211	4.18032e-211	9.80201e-211	-4.12159e-211	-2.33155e-211	-6.63925e-211	-2.0631e-211	-6.42741e-211	-4.16525e-211	3.94781e-211	-1.60343e-210	3.93014e-211	-1.38243e-210	-5.63368e-211	-1.06267e-211	-4.80108e-211	1.03196e-210	7.42239e-211	2.94469e-210	-1.41953e-210	-3.32925e-212	-2.70078e-211	-1.8139e-210	-7.33734e-211	2.21356e-209
4.81847e-211	1.21721e-211	-2.0702e-212	8.65368e-212	-6.09395e-212	-2.22706e-212	8.25964e-211	-3.53055e-212	-6.15991e-213	-6.13549e-212	5.75178e-212	-1.11201e-213	-2.69851e-211	-5.58178e-212	-7.87782e-212	2.69462e-212	-3.83893e-212	3.90786e-212	-1.66787e-211	-1.04507e-212	-4.12645e-212	-1.39798e-211	2.56758e-212	-8.8277e-212	1.39687e-212	1.00652e-211	-3.61903e-212	-9.51439e-213	-2.84873e-213	-6.34293e-212	2.98915e-210
-7.40146e-213	6.62799e-213	-2.33712e-214	3.41299e-213	-4.73048e-213	1.99818e-213	-2.11919e-212	1.2432e-212	-3.65597e-212	1.51276e-213	3.14009e-213	8.21027e-213	5.7385e-214	2.08517e-212	1.75396e-213	1.79495e-213	-3.80447e-213	1.56393e-213	-2.98077e-212	1.31394e-212	5.9466e-213	-3.86826e-212	-2.34629e-214	9.5717e-214	4.51944e-213	1.36873e-212	-1.81376e-212	-3.90128e-212	1.82567e-213	1.0151e-212	3.13896e-211
1.66294e-213	-6.59403e-214	-4.22563e-214	2.58304e-214	-4.32045e-214	1.60007e-213	4.64897e-214	7.8266e-214	-8.17706e-214	2.09875e-213	-5.35486e-214	6.11086e-214	-2.80622e-213	1.78479e-213	3.92418e-214	-2.52912e-214	-1.52858e-214	1.18964e-213	2.07846e-215	8.67048e-214	1.09999e-213	2.25915e-213	-2.96646e-213	-6.88686e-214	6.62641e-214	9.85202e-214	2.63116e-213	-4.61416e-213	-3.1405e-213	4.01584e-214	3.72621e-212
3.18118e-215	8.37687e-214	1.30825e-214	-2.62518e-215	-5.04266e-216	2.97308e-214	1.01639e-214	-2.10611e-214	-1.74437e-215	-8.31585e-215	-4.71317e-214	9.29657e-215	-5.3089e-214	2.83598e-214	-1.65803e-214	1.16153e-214	3.55453e-215	1.29771e-216	-6.87441e-215	1.7637e-215	-7.41466e-215	-2.73265e-214	-1.59066e-213	-2.27201e-214	8.07275e-215	-1.12339e-214	-3.82968e-216	-3.62302e-214	-1.61095e-214	-7.00764e-214	7.11206e-213
-1.37234e-215	-6.64654e-215	-3.74799e-215	6.26178e-216	-2.06742e-216	3.83384e-216	1.87255e-215	3.0929e-215	9.27526e-216	9.15052e-216	1.52953e-215	2.42248e-215	2.4524e-216	3.4847e-215	-3.28265e-215	9.26878e-216	-1.05384e-215	1.32053e-215	9.81225e-217	3.12154e-216	2.12704e-215	-3.93261e-215	-2.46582e-215	-3.56939e-216	3.81516e-215	5.41745e-215	-4.79504e-216	7.60796e-215	1.29235e-215	-5.94068e-216	6.25562e-214
5.99429e-216	-1.76368e-215	7.99836e-216	-5.58155e-216	6.74369e-218	-4.08956e-217	-1.3998e-216	-1.37272e-216	3.43365e-216	-2.49654e-216	-3.70266e-216	-4.87163e-217	1.06042e-216	3.85553e-216	-9.47469e-216	-5.54777e-218	1.09452e-216	1.12383e-216	1.43698e-216	-4.75024e-216	-1.4491e-217	1.57418e-216	-7.10432e-216	-4.22203e-216	-4.98618e-217	-6.57503e-218	-1.80731e-216	3.51052e-216	-4.04231e-216	-4.37855e-218	9.64454e-215
-1.86672e-217	2.82317e-217	1.20142e-217	2.85477e-217	9.40426e-218	-1.1819e-217	1.46027e-217	-6.07203e-218	4.05784e-217	-2.67187e-217	6.9209e-218	5.21288e-217	-1.48489e-217	2.09287e-217	2.23699e-217	3.83197e-217	1.91352e-217	-3.30252e-218	1.0041e-217	2.358e-218	-1.10952e-216	-1.16425e-216	1.09211e-218	4.57678e-217	6.93996e-217	-1.7158e-217	-1.9915e-216	8.08974e-217	7.2458e-218	-4.37063e-217	1.0788e-215
-3.01074e-218	1.19683e-217	1.17721e-218	1.41629e-218	-1.11297e-218	3.07741e-218	1.17954e-217	-1.12997e-218	-5.24635e-218	1.15242e-218	5.26293e-218	1.83214e-218	3.11608e-218	5.1339e-219	-9.62938e-219	3.17988e-218	5.69308e-218	-5.01238e-219	-2.2155e-218	-5.49692e-218	-3.06803e-218	8.95846e-219	3.66125e-218	3.53943e-219	-2.53274e-218	-6.12569e-218	-2.60754e-218	-4.02824e-218	5.7442e-218	1.31388e-217	1.12017e-216
-1.76218e-220	-6.38165e-219	1.09568e-218	-7.4105e-219	-2.19685e-219	6.41112e-219	-2.58914e-219	1.04835e-218	-1.20016e-219	1.47146e-219	4.14219e-219	-2.12231e-218	2.93483e-219	6.84355e-219	1.47365e-219	-5.41124e-219	6.83664e-220	4.7398e-219	5.69534e-219	3.03627e-219	9.95181e-220	7.99506e-219	2.75773e-219	-3.78684e-219	-5.58301e-219	4.5989e-219	4.9841e-219	-1.27248e-218	-3.35794e-220	-9.25508e-219	1.58477e-217
-1.64493e-219	7.93647e-220	-3.7648e-220	-5.89051e-220	-5.79531e-220	-5.838e-221	-2.63365e-219	-3.42495e-220	-4.70824e-220	3.23022e-220	4.23951e-220	-1.21219e-219	-9.16228e-220	7.2688e-221	-5.33547e-220	-3.35596e-219	8.22053e-221	6.70323e-221	-2.66134e-220	-1.41927e-220	-4.0242e-220	-9.32303e-220	7.78085e-220	-6.61384e-220	-6.9441e-220	2.42467e-220	2.89934e-220	-1.42659e-219	6.41681e-220	6.39173e-220	2.15923e-218
9.58253e-222	-9.87428e-221	1.86616e-221	5.28133e-221	-1.41271e-222	-1.9353e-222	1.30609e-221	-4.06041e-221	-1.33276e-221	-2.39004e-221	-3.18361e-221	6.43348e-221	-7.86323e-221	4.24817e-221	3.90288e-221	-1.39508e-220	-1.31953e-221	8.40932e-221	4.51411e-221	8.76263e-221	-2.77303e-221	-1.87005e-220	1.51939e-220	-1.14607e-220	3.43896e-221	1.91257e-221	1.063e-220	5.52568e-220	4.49182e-221	2.72265e-221	2.16573e-219
1.25764e-222	-3.55191e-222	-4.40171e-222	-3.46173e-222	1.79067e-223	-9.45534e-223	-1.28246e-222	5.5291e-222	6.97903e-222	1.28169e-221	-7.11171e-222	3.57183e-221	1.01526e-221	1.4366e-221	5.34676e-222	2.10797e-221	1.58672e-222	-9.57434e-222	5.18509e-222	-2.92262e-222	-7.76514e-222	-2.35978e-221	-1.10368e-221	-2.38392e-222	4.46667e-222	4.60976e-222	-4.67191e-222	4.18545e-221	-1.59389e-222	1.48182e-221	2.70248e-220
-1.165e-222	1.26403e-223	-1.55975e-223	-9.87132e-223	-5.22214e-223	7.91744e-223	-9.51342e-222	5.80558e-223	-1.08194e-222	2.08608e-222	8.97323e-224	6.50872e-223	-2.51845e-223	1.96189e-222	2.67619e-222	-4.10296e-222	-4.00186e-222	8.32603e-223	-7.33095e-223	1.39613e-222	-2.24647e-223	-2.93073e-222	-5.50991e-223	-7.8588e-223	4.9784e-223	-3.06403e-222	2.7814e-222	-1.93736e-222	-1.60692e-222	2.64822e-222	5.07357e-221
-1.89125e-223	2.60943e-223	6.26054e-224	1.3097e-223	-1.7734e-224	-1.37785e-223	1.78001e-223	-5.83586e-224	-4.02964e-224	-2.61852e-224	1.07802e-223	-7.63164e-225	1.63761e-223	-3.26531e-223	9.57683e-224	6.15291e-224	2.60661e-224	-3.62186e-223	-3.69849e-224	2.72949e-225	-1.53519e-224	-2.1327e-223	-1.73333e-224	-1.0302e-223	6.40759e-224	-9.70678e-224	1.60399e-224	1.66083e-223	1.81763e-223	-2.41291e-223	3.40829e-222
7.8605e-225	-1.29206e-224	-1.40706e-225	-5.42693e-225	7.23105e-225	-2.96701e-225	-1.54565e-224	2.36369e-224	-5.61745e-225	2.16039e-226	1.55184e-224	-3.7307e-224	-1.83899e-224	-8.42444e-225	2.11897e-224	2.44674e-225	-4.42815e-226	9.98294e-225	3.25403e-225	-2.42704e-225	-1.48291e-224	-2.23235e-224	4.13298e-224	-5.51312e-224	3.60604e-224	1.37183e-224	4.33126e-224	-2.67744e-224	-2.32771e-224	2.81758e-225	4.81697e-223
-1.63737e-225	-5.53061e-226	2.72083e-225	-2.03387e-226	8.23097e-226	2.02298e-225	9.49838e-226	-1.35393e-225	1.7776e-227	-2.7744e-225	-3.56009e-227	9.86916e-226	-7.49547e-226	-2.45341e-225	-1.89184e-226	-1.17496e-225	3.32641e-225	1.06753e-225	-1.5679e-225	1.39831e-225	-2.21461e-226	1.28752e-225	3.14925e-225	2.5957e-225	4.00716e-225	-5.8435e-226	3.82787e-225	3.52491e-226	-2.91445e-225	-5.65798e-225	5.06047e-224
4.06699e-226	-4.42918e-226	-1.84117e-226	1.26731e-226	-1.72153e-226	-4.15236e-226	-1.08077e-226	-2.53487e-227	2.13596e-226	1.18724e-226	-2.62509e-226	-5.05664e-227	9.26909e-227	7.4377e-227	5.87735e-227	5.02782e-226	6.44395e-227	1.59169e-226	-9.00777e-227	2.62417e-226	1.12515e-226	6.0622e-226	6.9934e-227	3.12784e-226	1.59166e-226	3.37662e-226	2.12937e-227	3.14483e-226	1.60493e-226	-3.16203e-227	5.95757e-225
-3.05839e-227	-2.39185e-227	8.10164e-227	-3.15292e-227	-2.84616e-227	-2.71802e-227	6.14158e-228	6.7252e-227	-4.83963e-228	2.12487e-228	6.55964e-228	8.59256e-228	-4.79056e-229	5.5078e-227	4.52279e-227	5.37805e-227	-2.75121e-227	4.94671e-227	-5.54866e-227	8.20858e-228	-1.11588e-226	5.55034e-228	-5.99143e-227	-3.02574e-227	1.54375e-228	-4.54654e-227	-1.13915e-227	2.96613e-228	-5.11694e-227	-3.33024e-229	9.33619e-226
-7.30338e-229	1.45387e-228	-3.18206e-228	-1.88744e-228	-9.65564e-229	-2.49895e-229	1.34394e-228	-2.94395e-228	1.62103e-227	5.91247e-228	1.52059e-228	1.27425e-227	-7.71816e-228	-5.28597e-229	6.67962e-228	-5.53229e-228	-6.28341e-229	-4.3108e-228	1.70566e-228	-2.41863e-229	-8.36005e-228	7.85962e-229	-4.31344e-228	-4.85961e-228	-6.04389e-229	-2.03178e-228	-8.08824e-229	1.45695e-228	-2.27456e-228	2.6788e-228	1.04663e-226
-2.88384e-229	7.35316e-229	1.12577e-229	5.51669e-229	9.66415e-229	3.03337e-229	1.34807e-229	4.39495e-230	7.72279e-230	-5.99679e-229	-1.00435e-228	1.07286e-229	4.12158e-230	-3.5703e-229	-6.40256e-229	-1.98537e-228	2.49582e-229	-2.63939e-229	-2.27671e-230	2.03489e-229	4.88037e-230	-7.46388e-230	5.98962e-229	-7.07155e-229	-3.30066e-229	2.40595e-229	5.03025e-229	3.06784e-229	2.68037e-229	-1.32838e-229	1.18995e-227
9.15994e-231	7.08729e-230	-1.44849e-230	1.00862e-229	3.41451e-231	-5.90001e-230	9.86533e-230	-4.8742e-230	-5.35984e-230	1.26859e-229	2.75132e-230	2.58005e-230	1.58492e-230	5.53893e-230	-2.61589e-231	-8.71906e-230	-4.3233e-231	-3.17353e-230	2.86137e-230	8.81126e-230	4.56303e-230	-3.26978e-230	1.20663e-229	-1.86853e-230	-2.99753e-230	-9.7792e-231	-1.55295e-229	8.33241e-231	-1.86911e-229	-3.09735e-230	1.59173e-228
-1.2428e-230	-3.86577e-231	-1.96607e-231	2.29081e-230	-4.32154e-231	-1.03532e-230	-1.08971e-230	-4.95895e-231	1.33542e-230	7.26731e-231	-4.66187e-231	-4.78279e-231	-8.2465e-231	5.36847e-231	4.54931e-231	-1.68362e-231	-1.73078e-230	1.9445e-232	5.57903e-231	1.15883e-231	6.18771e-231	5.46025e-231	-1.58431e-231	8.14426e-233	3.23751e-231	8.25165e-231	2.25957e-231	-3.48355e-231	-1.85091e-230	-2.01245e-230	2.15033e-229
-2.22205e-232	3.45375e-232	1.22274e-231	-6.26793e-233	1.08044e-231	-2.32365e-231	5.32632e-231	-2.28771e-232	6.29364e-232	5.36077e-232	4.9034e-232	-1.78871e-231	7.1934e-232	1.07531e-232	-1.87317e-232	-3.55983e-232	-7.76294e-231	-1.46396e-232	5.78577e-232	1.91517e-231	1.0871e-231	6.98514e-233	-6.61403e-232	7.86648e-232	-1.6017e-231	-4.89925e-233	-2.05299e-231	2.34606e-232	-3.91935e-232	-5.09681e-232	3.34748e-230
7.30061e-234	8.96793e-234	-3.86911e-233	2.02211e-232	2.28674e-233	4.17476e-232	8.43373e-233	-4.26932e-234	-2.82048e-232	1.82748e-232	1.26701e-232	2.37593e-233	5.44925e-233	-1.51566e-233	-3.6519e-234	-8.83484e-234	-5.27917e-233	-6.61463e-233	8.80062e-233	-1.40239e-232	-1.21958e-233	4.57654e-232	-1.85927e-233	1.46686e-233	-1.35292e-232	1.21365e-232	-5.81022e-234	-1.94956e-232	7.01569e-233	-1.07526e-232	2.96891e-231
-2.46552e-234	-1.03341e-233	1.74777e-233	7.3454e-234	5.35123e-234	-9.03768e-234	-2.11647e-233	1.31565e-233	9.22472e-234	-4.44052e-234	-2.48634e-233	-4.92731e-234	-1.00543e-233	5.19801e-234	7.34953e-234	1.04239e-233	-3.86269e-234	-1.55069e-233	3.86741e-235	-4.49208e-234	-8.31145e-234	-8.2479e-234	4.02013e-235	-8.52411e-235	1.27104e-233	-1.07993e-233	-1.40341e-233	2.04807e-233	-4.82512e-234	5.68151e-233	3.24542e-232
2.51016e-235	-2.64455e-234	8.89811e-235	-9.306e-235	-6.23903e-235	1.98956e-234	-8.56608e-235	1.14471e-234	6.48292e-235	-4.31201e-234	-2.01337e-234	-1.06087e-234	-6.11949e-235	2.74013e-235	-2.26706e-234	-6.84521e-235	2.41807e-234	6.34083e-236	2.27603e-235	-3.71349e-234	9.77258e-235	-5.88165e-235	7.47227e-235	-8.55558e-236	2.38083e-235	1.28216e-234	6.11513e-236	1.08352e-234	1.11668e-234	1.29528e-235	3.39347e-233
-3.63496e-236	1.71201e-235	-3.88023e-235	-2.40434e-235	-1.92837e-235	-1.50321e-235	-2.46567e-235	1.98606e-236	-1.19187e-235	8.41081e-236	1.97121e-235	1.06642e-235	9.54173e-236	-8.55575e-235	-1.96527e-236	-8.68235e-236	1.41591e-235	-4.34657e-236	2.09031e-235	1.13363e-236	5.59091e-236	6.35718e-236	2.8559e-235	-2.35314e-236	-5.47741e-235	-9.42035e-236	-1.4759e-235	8.74798e-236	1.21262e-236	-1.25161e-235	4.85845e-234
3.93088e-236	-1.97708e-236	8.33731e-237	6.70096e-237	-3.47824e-236	-2.101e-236	4.16675e-237	5.75002e-236	-1.89401e-236	3.75182e-237	5.02927e-237	2.08851e-237	-1.12439e-236	-7.16787e-236	-9.07764e-237	2.19219e-236	2.98921e-236	-3.01832e-236	-7.16421e-236	8.14765e-237	2.06288e-238	-1.96233e-237	1.23453e-236	-7.84993e-238	-4.06942e-236	-2.64167e-236	-7.92903e-236	-4.53954e-236	-3.41723e-236	-1.1389e-236	7.27831e-235
1.11399e-237	4.96567e-237	-5.64765e-238	-2.01482e-237	6.26167e-237	-6.42459e-237	-2.64674e-237	-2.73329e-238	-1.15748e-236	1.89629e-237	1.18498e-237	2.46617e-237	-1.90939e-238	-5.11027e-237	-1.34324e-237	-1.38699e-237	-4.80733e-237	-5.04595e-237	1.72533e-237	1.01009e-237	8.47547e-238	-3.98983e-237	6.94719e-237	2.37513e-238	-3.1571e-237	-8.60523e-238	-5.17643e-237	-2.13067e-237	-1.63654e-238	-1.88651e-237	8.7405e-236
2.45158e-238	-3.5442e-238	-6.95597e-239	-6.88049e-240	2.80795e-238	1.23845e-237	-7.3035e-239	8.84704e-238	9.40588e-238	2.7117e-239	7.34251e-239	-3.19766e-238	-1.5113e-238	-3.80882e-238	-2.21375e-239	-1.82673e-238	-2.71567e-238	1.4229e-238	-1.59522e-238	-4.87572e-238	6.39512e-239	-1.61893e-238	1.36404e-238	2.64805e-238	-4.53761e-238	8.73509e-239	-6.40359e-239	-1.53635e-238	-2.87758e-237	2.78171e-239	1.06029e-236
3.21691e-239	-2.22328e-239	1.06164e-238	1.79748e-239	2.31766e-239	-1.86031e-239	-7.44331e-239	-2.82274e-239	-4.68841e-239	-6.94722e-239	-3.3975e-240	-3.92888e-239	-3.21184e-239	-5.95191e-239	-3.43043e-239	-3.01453e-239	6.48517e-241	3.7007e-239	2.10626e-239	4.50841e-240	1.36337e-239	-3.06989e-240	1.58365e-238	3.55078e-239	-3.15207e-239	1.88603e-239	-4.05728e-239	-8.94305e-239	-4.02807e-239	-8.67105e-239	1.21929e-237
-9.721e-240	-2.81916e-240	-1.4305e-240	3.33389e-240	8.22993e-241	-4.7851e-240	3.89755e-240	2.57829e-240	2.05745e-240	-1.31801e-240	-4.62259e-240	-2.91588e-240	3.57812e-240	-9.54125e-240	-2.90303e-240	1.25751e-240	4.88418e-240	3.57257e-240	-2.21074e-240	5.31738e-240	-6.36701e-241	7.18771e-240	-1.40162e-240	-1.50022e-240	1.75514e-239	2.59953e-240	-5.8013e-241	-2.5944e-239	-5.22858e-241	7.32845e-241	1.32224e-238
4.31441e-241	-2.77862e-240	1.34878e-241	1.01107e-241	8.36526e-241	-5.70119e-241	-9.53119e-242	-1.11772e-241	-4.72811e-241	-4.74564e-241	-5.62361e-241	-7.7082e-242	-3.21642e-242	1.09923e-241	-1.24935e-241	9.28801e-241	3.75604e-241	5.08987e-241	-4.58431e-242	-3.97194e-241	2.03654e-241	2.57655e-241	1.23929e-240	-8.32528e-241	8.61326e-241	6.95829e-241	2.74798e-240	2.42356e-241	2.73507e-241	-9.52642e-241	1.74768e-239
-1.39231e-241	-1.17622e-242	-5.86198e-242	3.06068e-242	5.13289e-243	-2.73805e-243	-2.35479e-242	1.12081e-242	4.50558e-242	5.54196e-242	1.11492e-242	-2.26816e-241	-1.93544e-242	-8.03734e-243	-6.49914e-242	-8.04014e-242	3.69076e-242	-1.54671e-241	1.43452e-241	-8.0038e-242	1.32745e-241	-5.93449e-242	-1.30768e-241	6.03851e-242	-2.08564e-241	-2.6958e-242	5.31099e-242	2.09207e-241	1.36245e-241	-1.07252e-241	2.33372e-240
-1.3338e-242	2.7103e-243	1.84572e-243	2.91358e-242	-2.07451e-242	-8.05136e-243	5.58263e-243	3.04114e-243	6.97555e-243	-2.11528e-243	-3.76404e-243	-1.39982e-242	-9.99573e-244	-1.12742e-243	2.10008e-243	-5.98538e-243	-1.09237e-242	-3.32262e-244	4.0106e-243	-1.03089e-242	-3.46976e-244	-6.50673e-243	4.33006e-243	-1.00083e-242	3.34241e-243	5.89112e-243	-4.6193e-243	2.17848e-242	1.05288e-242	2.41549e-242	2.38604e-241
-5.09567e-244	-4.53724e-244	3.1494e-243	-1.65611e-244	-5.21072e-244	-1.53951e-243	-8.49766e-244	-4.4283e-244	9.08704e-246	-3.70455e-244	8.35326e-244	2.00562e-243	2.93649e-244	-1.38322e-243	-9.03434e-244	-1.35855e-243	4.49963e-245	-1.28325e-243	1.24505e-244	6.5287e-244	-3.58679e-244	-9.66649e-244	4.97346e-243	-3.08616e-243	3.12318e-244	3.73556e-244	-3.09376e-244	-6.77255e-244	-5.2827e-244	1.73209e-243	3.02143e-242
8.85493e-245	-2.53248e-244	2.13443e-245	8.46856e-247	-3.00301e-247	-1.70738e-244	-1.43639e-244	3.17794e-245	1.16657e-244	3.04758e-245	-1.10085e-245	-7.62687e-245	-9.82896e-245	-8.47571e-245	-8.71138e-245	-4.38716e-245	-8.2208e-245	-1.33215e-245	1.4517e-244	-5.22171e-245	4.47779e-245	-3.81132e-245	-2.81984e-244	6.42595e-245	1.2317e-244	-5.71286e-245	-1.18144e-245	1.94976e-244	-1.46262e-244	2.15379e-244	2.72967e-243
-1.66666e-245	5.93504e-247	-4.18564e-246	7.7288e-246	-2.22009e-245	3.51755e-245	-1.48496e-247	-5.41595e-246	8.23062e-246	2.47981e-246	-1.39697e-245	-2.03711e-245	-4.07016e-245	1.42194e-245	-1.89182e-245	2.16038e-245	2.58504e-247	7.97721e-246	-1.18843e-245	1.81494e-246	8.6704e-246	-7.73961e-246	-9.96837e-246	-1.0746e-245	-1.17352e-245	2.0904e-247	-2.63616e-245	-1.82166e-245	-1.27208e-245	-7.58003e-246	3.68492e-244
3.15484e-246	1.79157e-246	7.08888e-247	9.54315e-247	1.66184e-246	-9.43457e-247	-2.54473e-246	3.52345e-248	3.28977e-246	2.83205e-246	2.71628e-247	-3.08727e-247	-1.24908e-246	3.2453e-247	2.08327e-246	4.58895e-247	-2.96287e-246	-2.9322e-246	-4.30472e-246	-1.96558e-246	1.10448e-246	-4.52954e-246	6.01225e-247	9.34605e-247	1.93535e-248	-3.21033e-246	-5.47715e-247	2.32491e-247	2.1614e-246	7.6602e-246	5.57795e-245
-3.17271e-247	-2.71475e-248	-2.0999e-247	-6.76981e-247	1.24348e-247	6.68853e-248	-1.76149e-247	-6.1495e-248	-2.03829e-247	-4.20281e-248	-2.35285e-247	-6.44144e-248	-4.0588e-247	-7.58666e-247	-5.65861e-247	2.86324e-247	-8.8743e-248	1.92439e-247	7.64661e-249	3.14467e-247	-6.60243e-249	5.20273e-247	-4.52786e-247	9.72064e-248	7.19676e-247	-2.1622e-248	4.33853e-247	-4.3797e-247	9.636e-248	-2.93457e-248	7.64155e-246
-1.61861e-248	4.13544e-248	-4.75718e-248	-3.73154e-248	-1.13046e-248	-1.17392e-247	-2.6462e-248	2.30309e-249	-3.02547e-248	-2.03041e-248	1.76459e-248	1.35178e-247	-7.68622e-249	4.77518e-248	2.25061e-248	-1.39113e-248	2.44987e-248	-2.03493e-248	3.769e-248	-3.57968e-248	-1.39678e-248	2.78679e-248	1.5345e-248	-5.71443e-249	1.50338e-248	4.25305e-248	5.65871e-248	4.66501e-248	3.20109e-248	2.1595e-248	9.90765e-247
2.92144e-249	4.59165e-250	1.37924e-249	-5.52039e-249	-1.14009e-248	5.53071e-250	-1.87194e-249	9.99364e-250	7.65935e-250	4.41073e-250	-2.65775e-249	-6.39856e-249	-8.59274e-249	1.45583e-249	6.80135e-249	-7.10747e-249	-4.13502e-249	1.29748e-249	-5.07723e-249	-5.09111e-250	-2.0178e-249	-4.23212e-249	1.36107e-249	6.33e-249	2.09026e-248	-6.04447e-249	-1.39338e-249	3.56937e-249	2.61607e-249	2.70771e-249	1.2152e-247
-1.30294e-250	-2.91221e-250	-3.98493e-250	2.03646e-250	4.03506e-250	4.64725e-250	5.60469e-251	-3.11922e-250	3.54082e-250	5.08209e-250	1.12742e-250	-4.81953e-250	-2.33618e-250	3.17442e-250	-6.21545e-250	1.75073e-251	-3.44212e-251	-1.50395e-250	-1.26759e-250	7.7223e-250	6.44452e-252	3.60225e-251	5.59284e-250	4.88923e-250	-2.19491e-250	2.8076e-251	1.16256e-249	1.07184e-249	-2.65532e-250	-2.20423e-249	1.20332e-248
-1.65991e-251	-1.61961e-251	-1.05059e-250	4.8353e-251	3.04699e-251	2.84147e-251	1.13983e-250	5.35813e-251	2.687e-251	8.03319e-252	1.71327e-251	2.15865e-251	6.8471e-251	-1.58338e-250	-3.88102e-251	1.10445e-251	2.33724e-251	-3.88696e-251	1.04781e-250	8.62623e-251	-9.85493e-252	-3.49455e-252	1.68842e-250	-6.3201e-251	5.0829e-251	1.85412e-251	-3.5181e-251	2.1312e-251	1.80844e-250	-4.78932e-251	1.61622e-249
-1.21596e-251	-6.28728e-252	2.35774e-252	-1.18694e-251	-1.12064e-251	-4.30461e-253	-7.63434e-252	-5.25933e-253	-2.43586e-251	1.22599e-251	2.00016e-251	7.49628e-253	4.03172e-252	-1.7873e-252	3.28386e-252	2.75541e-252	4.2077e-252	-3.36565e-252	-5.74454e-252	4.36899e-251	5.67709e-252	5.61456e-252	9.14176e-252	-1.11935e-252	-1.17482e-252	-3.16312e-252	-1.98428e-252	3.7379e-252	-1.48787e-251	1.14121e-251	2.36611e-250
-7.40997e-253	5.93666e-253	-1.0953e-253	-6.2001e-255	3.50113e-253	-5.24174e-253	2.26315e-252	1.26905e-252	1.63559e-252	9.73036e-253	-6.71547e-252	1.17269e-253	2.19213e-253	6.52403e-253	1.43372e-253	1.14195e-252	2.36431e-253	1.34783e-252	9.85631e-253	-6.87342e-252	2.04817e-253	7.99768e-253	1.86168e-253	-1.80757e-254	-4.44804e-253	-5.85694e-253	-1.22772e-252	-6.80136e-253	-1.84673e-252	2.02035e-252	3.49128e-251
-4.62198e-253	2.08969e-254	2.59743e-254	-2.12956e-253	8.81454e-255	2.54903e-253	-2.05563e-254	-3.9864e-255	-6.12993e-254	2.80875e-254	-1.67422e-253	-1.27472e-253	-2.08571e-254	-2.24538e-253	8.23663e-254	7.30546e-254	2.68428e-253	5.42866e-254	-6.97886e-254	-1.22006e-253	2.12846e-253	-1.96969e-253	2.50563e-253	1.39257e-253	1.14298e-253	-1.19479e-253	-7.51289e-254	-1.88734e-253	-2.12593e-254	-1.23005e-254	3.64073e-252
-1.10167e-254	-8.21308e-255	1.27692e-254	2.53998e-255	4.34416e-255	5.90597e-255	1.27079e-254	-3.96941e-254	1.74533e-254	-1.02372e-256	-3.9048e-255	-1.12698e-254	1.57073e-254	-1.08789e-255	1.67836e-254	-1.07456e-254	-1.91891e-254	3.71488e-255	6.69698e-255	6.49814e-254	9.09968e-255	1.83945e-254	6.74278e-255	3.53075e-254	-3.91343e-254	-2.95072e-254	1.66482e-254	1.00241e-254	2.09118e-255	-4.52154e-255	4.40299e-253
-2.09795e-255	-9.88591e-256	3.67905e-255	-1.8382e-255	-6.78201e-256	-3.84155e-255	-9.15466e-256	-6.50706e-256	-6.84882e-256	-3.51604e-256	1.92604e-255	8.95931e-256	1.14208e-255	1.7242e-255	-1.87937e-255	7.50655e-256	4.33423e-255	1.50427e-255	1.1905e-255	-2.81588e-255	4.92884e-256	-4.76273e-256	-9.02003e-257	-3.43539e-257	6.72406e-256	-2.06236e-255	-2.27218e-255	-4.31805e-256	4.20975e-255	-2.5561e-256	4.48872e-254
8.73921e-257	-2.9727e-257	-5.70015e-257	-2.53292e-256	-5.09073e-257	1.96902e-256	-3.16869e-257	-6.83209e-256	1.06147e-257	-4.2786e-256	-1.66044e-257	-2.12823e-256	-4.82883e-257	-4.8633e-256	1.18578e-256	-3.13205e-256	2.43933e-256	6.85187e-257	-1.04431e-256	-1.33652e-256	5.48371e-256	5.20702e-257	2.78931e-256	8.11747e-257	2.96939e-256	3.46799e-256	1.6666e-256	4.72727e-257	4.95764e-256	-1.33376e-256	6.02231e-255
-3.46106e-257	1.15537e-257	8.25929e-259	1.0182e-257	7.10615e-257	3.69576e-257	-1.22387e-257	1.14834e-257	3.35092e-257	7.49224e-258	-3.0076e-257	-1.04444e-257	5.65367e-257	5.03879e-258	8.75849e-258	-3.22939e-257	1.45431e-257	6.45945e-258	-2.9634e-257	-1.16249e-257	-8.47125e-258	-1.60234e-257	2.73596e-257	-1.59599e-257	1.49656e-257	1.3287e-257	2.98995e-257	7.01668e-258	-3.96136e-258	1.48851e-257	5.87154e-256
-9.77587e-259	-7.37391e-259	2.57441e-258	-1.64747e-259	2.61485e-258	-1.67457e-258	3.27593e-259	2.58353e-259	-3.33897e-258	5.58961e-258	7.66837e-259	-9.87033e-258	2.66367e-258	4.92131e-258	-3.22115e-259	1.65215e-258	1.86661e-258	3.22365e-258	-6.64669e-258	-1.06134e-258	1.95179e-258	1.8177e-258	2.38706e-258	-3.103e-258	1.9144e-259	-5.62448e-260	-2.99826e-259	-1.7328e-258	-8.24224e-259	-2.06814e-258	6.5685e-257
3.48309e-259	-1.44343e-259	-9.63347e-260	3.22792e-259	-1.31217e-258	1.49475e-259	-4.39906e-259	-5.17141e-259	-1.08594e-258	-4.83648e-259	-1.30295e-259	3.41123e-259	9.86782e-260	-8.75167e-259	-7.12412e-259	6.20593e-259	9.74681e-260	-7.18981e-261	-2.48287e-260	7.53029e-260	-3.40391e-259	-2.63224e-259	-2.00158e-261	1.70369e-259	3.02653e-259	-5.45555e-259	1.43933e-259	-1.73721e-259	3.63466e-260	4.31903e-259	1.02932e-257
-1.04339e-262	-5.77233e-260	-5.31627e-260	-1.48169e-259	-1.01495e-260	-1.87381e-260	3.13453e-260	-2.54817e-261	3.60916e-260	6.78402e-260	-4.90569e-260	-8.73393e-262	-1.88687e-260	1.08063e-259	8.78706e-262	3.11031e-260	-1.59423e-260	-2.98318e-260	1.71189e-260	1.06219e-260	2.80171e-260	3.15937e-260	4.73656e-261	6.739e-260	2.67833e-260	2.89543e-260	-6.03966e-260	3.317e-260	-1.67797e-260	-4.58757e-260	1.05193e-258
-4.7273e-261	-1.96994e-260	4.81046e-261	4.71852e-261	6.66763e-263	-6.34908e-261	1.78523e-260	-3.52463e-262	2.44356e-261	3.05847e-262	6.99448e-261	3.21505e-261	9.86077e-262	6.58198e-261	-7.6964e-262	1.3652e-261	-2.41868e-260	8.83098e-262	-1.07338e-261	2.8978e-261	2.11477e-260	2.3783e-262	1.77275e-261	3.11231e-261	-5.09861e-261	-1.04689e-261	1.02114e-260	-9.28651e-261	1.14917e-260	-3.41667e-261	1.77102e-259
-5.11845e-262	4.23478e-262	3.07466e-263	-5.97651e-263	-1.53992e-261	8.10039e-263	-3.07158e-262	-5.88628e-262	-1.50904e-261	-3.76579e-262	-1.01939e-262	-1.00941e-261	1.85759e-261	7.67122e-262	1.5517e-262	-6.66635e-262	2.3643e-262	4.43549e-262	-1.46589e-262	1.86013e-262	-3.33403e-262	-1.01699e-262	-9.41994e-262	-1.91711e-261	-8.84341e-262	-3.4952e-262	7.90798e-263	-2.15263e-261	1.13691e-261	-6.08029e-262	1.95033e-260
-1.03681e-262	7.44402e-263	-1.00518e-263	-1.89069e-262	1.85208e-262	-3.08212e-263	-1.63538e-262	3.12547e-263	-1.94934e-263	-1.19116e-263	-5.53523e-263	-1.74571e-262	2.87292e-263	7.61009e-263	2.62109e-262	3.43434e-263	1.38471e-262	-2.89825e-264	-9.60912e-263	-8.53715e-263	-3.39216e-263	2.07718e-262	-1.08523e-262	2.31955e-264	-9.58254e-263	-5.85078e-264	-7.73992e-265	-1.0302e-263	-5.4303e-263	-2.23446e-262	2.51649e-261
6.60804e-264	5.10502e-264	-1.06779e-262	2.79907e-264	4.51792e-264	2.9243e-263	4.187e-264	-2.49187e-263	9.00758e-264	-4.61372e-263	-7.27209e-264	6.93301e-264	1.57772e-263	3.4868e-264	-4.49903e-265	-1.82885e-264	1.31713e-263	1.78406e-264	-1.10446e-263	-2.97679e-264	4.7465e-264	-8.89588e-266	7.42423e-264	-4.3796e-265	1.18895e-264	5.71455e-264	6.2626e-263	-7.90093e-264	8.42961e-264	6.59217e-264	4.09177e-262
2.81072e-265	-1.41047e-264	-1.81878e-265	-9.42846e-265	1.77316e-266	-1.11738e-264	7.05442e-265	3.519e-265	-5.27255e-265	-2.01762e-264	5.92726e-265	-1.34698e-264	1.3975e-264	4.26836e-265	2.68047e-264	2.74859e-264	6.55563e-265	6.35252e-265	-9.01507e-265	4.77885e-264	-1.27543e-264	1.79005e-264	-4.10218e-264	4.04838e-266	-2.16417e-264	-4.0816e-266	8.54213e-265	2.83591e-265	-1.88589e-264	3.40038e-265	3.64947e-263
-1.01876e-265	6.85628e-266	1.2685e-265	3.0411e-265	3.97447e-267	7.19734e-266	6.13079e-266	2.4184e-265	3.51598e-265	-5.62528e-266	1.02435e-265	1.11439e-265	2.53372e-268	5.2199e-265	2.83645e-266	-6.2859e-266	-5.77362e-266	1.02786e-265	-1.83441e-265	-3.23213e-266	1.76571e-267	-3.13792e-265	-7.4693e-266	-6.07061e-266	1.43467e-265	1.17082e-266	7.84595e-266	-8.07422e-266	4.32225e-267	6.51141e-265	4.01277e-264
-2.86703e-266	-4.08264e-266	-2.51746e-267	6.00827e-267	1.66901e-267	2.65029e-266	6.62766e-268	1.36251e-266	-1.07894e-266	-2.77356e-266	2.59439e-267	-9.02629e-267	-6.94603e-267	2.15041e-266	9.34388e-267	-2.266e-266	1.53613e-267	-7.18397e-267	3.91549e-267	-2.51548e-266	-1.12563e-267	-6.74361e-267	-4.14588e-267	-5.04761e-266	-1.75712e-267	4.99769e-267	3.03342e-266	2.5198e-267	-1.36531e-266	1.71368e-266	4.01762e-265
-1.44228e-267	-2.2471e-268	-3.32839e-268	-1.73472e-267	-1.51969e-267	-1.21489e-267	6.64926e-268	-9.41491e-268	-2.09613e-268	9.09044e-268	-2.32372e-267	-1.39914e-267	2.93365e-267	-2.79836e-267	-1.00514e-268	1.71612e-267	-7.62386e-270	3.31291e-269	-9.10821e-267	3.0268e-267	2.47667e-267	-9.9657e-268	3.65344e-268	1.45609e-267	-8.47807e-269	-2.48934e-267	-4.05898e-267	-2.12787e-267	-8.88804e-268	-4.29482e-267	5.18807e-266
7.00831e-268	2.14403e-270	-2.47858e-268	-1.68493e-268	2.81941e-268	-2.55778e-268	-1.62896e-268	-3.37768e-268	-5.94341e-269	-2.18296e-268	1.14714e-268	-8.08938e-269	2.9491e-268	4.42616e-268	-2.92166e-268	-4.30275e-268	1.84627e-268	-5.05444e-268	5.68097e-269	3.64608e-268	-4.36398e-268	3.72754e-268	-3.80773e-268	-2.4634e-270	-5.84537e-268	2.85674e-268	6.44455e-269	-9.01689e-269	1.83373e-268	1.507e-268	7.75379e-267
3.79238e-270	-3.63868e-269	1.23169e-269	-5.53326e-269	-6.41796e-270	-1.33509e-270	-6.62595e-269	-1.19057e-269	1.46493e-269	3.72323e-270	2.89859e-269	4.19221e-269	-1.1974e-269	5.00241e-269	1.12634e-269	-2.8813e-269	-1.15521e-268	1.22685e-268	1.18649e-269	-2.15377e-269	2.29339e-270	2.85258e-269	-3.22766e-270	9.77737e-270	-2.63493e-269	1.43531e-270	-8.49525e-269	2.26322e-269	-4.5065e-269	3.53193e-269	9.16288e-268
2.3725e-270	-3.7876e-270	-1.69958e-271	-3.52381e-270	4.00694e-271	-2.13654e-271	2.09675e-270	2.33417e-270	-6.47582e-270	-4.42195e-270	-4.36405e-273	-2.69139e-270	4.33011e-270	-4.39687e-271	-3.95895e-270	7.55788e-270	4.78961e-271	3.05047e-270	1.03825e-270	1.96909e-270	-4.78058e-271	5.89071e-271	-2.5805e-270	-1.77364e-270	2.6316e-270	6.65709e-270	-4.33137e-271	2.97559e-271	-2.93306e-270	1.38866e-271	6.98287e-269
1.77441e-271	-2.05152e-271	5.09931e-271	-4.58535e-271	-1.60248e-271	4.55933e-271	6.72748e-271	-1.86136e-271	-8.92837e-271	1.96199e-271	-8.55602e-271	-4.46538e-271	9.07344e-272	3.16459e-272	-8.02404e-271	2.09798e-270	-1.20482e-270	3.65661e-271	7.00229e-271	-1.08698e-270	1.53608e-271	-2.11771e-271	-2.33939e-271	3.99601e-270	1.93739e-270	4.20247e-272	-7.02435e-271	5.58371e-271	-1.3029e-270	-2.4723e-271	2.09834e-269
4.2249e-272	5.34283e-272	-4.26579e-272	-2.64035e-272	-7.6296e-272	-1.13446e-271	4.23657e-272	2.17958e-272	8.74522e-272	-2.82864e-272	1.02755e-271	4.95517e-272	5.5895e-272	1.58009e-271	9.04842e-272	-5.75345e-272	-3.31196e-272	1.91882e-271	-1.38154e-272	-4.66784e-273	-3.0254e-272	3.73527e-272	-1.32255e-271	1.12732e-272	4.1652e-272	-8.75919e-272	2.35236e-272	-9.67592e-273	-1.36749e-273	1.75269e-272	1.68457e-270
-3.65119e-273	2.09707e-273	1.17214e-272	-2.2809e-272	3.24524e-274	6.36443e-273	5.55915e-273	3.69707e-273	-3.30662e-273	-5.07967e-273	1.10716e-272	1.14732e-272	1.09531e-273	1.4287e-272	-7.58157e-273	6.7811e-273	-7.19113e-273	5.54693e-274	3.0226e-273	-1.62897e-272	-7.41461e-273	2.36948e-273	5.73181e-273	-4.41903e-273	-3.72057e-274	-3.98196e-273	8.08934e-273	1.25676e-272	-1.48377e-272	6.81783e-273	2.10559e-271
-1.06155e-273	-5.78393e-275	-1.30937e-273	-7.5344e-275	-1.41958e-273	9.02188e-274	-1.34452e-272	-1.27509e-274	-1.08703e-273	7.55625e-274	2.28698e-273	1.00713e-274	1.3281e-273	-2.32999e-273	-1.11189e-273	-4.72266e-274	-5.87226e-274	-1.64248e-274	8.70615e-274	8.9137e-274	4.57531e-274	2.23319e-273	-1.21345e-273	-3.21446e-273	-1.15441e-273	-6.89427e-274	5.8877e-274	1.24938e-273	-2.49901e-273	-1.70061e-273	4.53849e-272
-1.33013e-274	5.03849e-275	-1.60097e-274	-1.27222e-274	-2.39751e-274	2.8213e-275	-2.03014e-274	2.19004e-275	2.78005e-276	8.12797e-275	1.66741e-274	6.76414e-275	3.72844e-274	1.07461e-274	-4.46628e-275	-7.22935e-275	-9.18983e-275	-2.96436e-274	9.08247e-276	1.03407e-274	-1.23098e-275	1.66132e-276	-1.41144e-274	-1.22313e-274	4.4818e-274	-1.11104e-275	-1.51641e-274	2.37251e-275	-8.93047e-274	1.07023e-274	4.29228e-273
4.45753e-275	-1.62167e-275	-5.72045e-277	-1.89207e-276	1.59474e-275	-2.22653e-275	9.70233e-276	1.39527e-276	1.00897e-276	-4.5921e-276	1.41982e-275	-2.26983e-275	-1.77296e-276	7.55485e-276	-4.78617e-275	-8.37681e-276	9.99104e-277	-7.31734e-275	-2.07898e-275	-1.2065e-275	-8.86107e-277	4.80527e-275	-3.91774e-275	-3.3653e-276	3.02181e-275	-8.76598e-276	6.32147e-275	2.29324e-276	1.19116e-276	-1.33266e-275	5.38149e-274
-6.94265e-277	9.90776e-278	-9.55205e-277	5.7587e-277	-3.41907e-276	4.88201e-276	-8.90056e-278	9.37853e-278	2.95376e-276	-4.88756e-278	-8.44523e-277	6.47936e-277	1.52804e-275	3.46608e-276	1.85738e-276	-3.36564e-277	-1.10072e-276	-3.26992e-276	-2.18234e-276	1.13922e-276	6.88586e-277	-1.45745e-276	-2.42335e-276	3.01692e-276	5.00133e-276	2.4049e-276	3.6467e-276	3.59715e-276	2.0762e-276	7.69879e-276	7.59474e-275
1.55849e-277	5.4526e-277	-3.0162e-277	-3.64824e-277	-4.96976e-277	-2.22844e-278	7.47767e-278	2.36032e-277	-5.12324e-277	1.4526e-277	-2.62098e-277	2.00156e-277	-5.26957e-277	5.77444e-277	-8.93371e-277	6.6373e-278	6.45251e-278	1.832e-277	3.41226e-277	4.89e-277	-7.47123e-278	3.09266e-278	5.55522e-278	-7.68538e-277	6.87126e-278	2.12943e-277	-5.67319e-277	8.87427e-278	3.72409e-277	-2.17703e-277	8.91712e-276
-1.84272e-278	1.85084e-278	-7.15292e-279	-7.51238e-279	2.16377e-278	-4.28049e-277	6.3903e-279	1.51096e-278	1.29994e-278	2.33628e-278	2.11095e-278	3.80789e-279	3.88166e-278	-9.33336e-279	1.37011e-279	1.10834e-277	1.91399e-279	-9.91396e-279	-2.31693e-278	-1.28311e-278	-1.68622e-278	2.73456e-278	-1.34832e-278	-1.66312e-278	-1.78506e-278	-3.76408e-278	5.69127e-279	-1.41195e-278	1.21277e-278	-9.15696e-280	9.54917e-277
-1.06196e-279	-5.34214e-279	-7.15377e-279	-2.92706e-279	-2.26094e-278	-1.88971e-279	-2.05674e-279	7.66572e-280	-3.25272e-279	1.35943e-279	-5.50873e-279	-5.99498e-279	1.33514e-279	4.64184e-279	2.03774e-279	3.97762e-279	-4.99095e-279	1.40838e-280	1.03543e-279	-4.81044e-279	-1.823e-278	3.29741e-279	-1.73911e-279	-2.58601e-279	-1.90163e-279	-7.56635e-281	5.22571e-279	-5.1068e-279	2.75302e-279	6.45521e-280	1.24454e-277
-2.0531e-280	2.90224e-280	2.78735e-280	4.81081e-280	5.83575e-280	3.89571e-280	3.93295e-280	7.50195e-280	-1.47224e-280	1.70183e-279	-1.0327e-280	-4.63598e-280	2.52797e-281	-1.76446e-280	8.44126e-281	-3.8969e-280	3.37941e-281	9.8837e-280	-5.57554e-281	3.26008e-282	-4.11554e-281	-1.01935e-280	-2.50441e-280	1.33956e-279	1.38427e-280	-5.90317e-280	-1.78423e-280	1.08916e-279	3.56408e-280	-3.07871e-280	1.19386e-278
-8.7988e-282	5.37595e-281	-3.5143e-281	4.2991e-281	1.66222e-281	-5.37525e-281	1.2064e-280	-4.73376e-282	-6.43294e-281	2.12634e-280	3.90531e-281	1.66731e-281	-2.44154e-281	-3.9164e-281	3.30738e-281	5.68886e-281	-1.2429e-281	-4.34629e-282	5.80121e-282	-7.64179e-282	-9.8509e-281	-9.68191e-281	-1.19418e-281	4.29769e-283	-7.2979e-281	3.0883e-281	5.29746e-281	2.37496e-283	-1.14159e-280	1.78699e-280	1.51052e-279
-6.41971e-283	-2.88711e-282	3.94685e-282	-8.01662e-282	-9.01147e-282	4.16583e-282	3.89483e-282	1.66665e-282	-1.14503e-281	1.95644e-281	2.73868e-282	-1.54537e-282	-9.39272e-282	-2.47024e-283	7.01381e-282	3.30928e-282	-3.71842e-282	-4.74812e-282	2.2159e-282	1.31232e-282	-4.62975e-282	-1.36616e-281	2.38286e-282	-5.9969e-283	-2.1988e-282	-1.08596e-281	9.14615e-282	1.40477e-281	1.97804e-281	-8.27539e-282	1.8707e-280
-1.55268e-282	-1.41428e-282	-1.13309e-282	-5.81663e-283	1.37876e-282	1.43194e-283	-6.72375e-283	-4.47618e-283	3.61798e-283	8.99274e-283	1.12653e-283	-1.61633e-282	-2.39649e-283	5.02928e-283	3.44969e-283	-5.04125e-283	8.06178e-283	-5.30513e-283	6.16443e-283	-4.20302e-283	1.01581e-282	-2.69831e-283	5.55786e-283	9.41908e-283	1.11537e-284	-1.16054e-282	-1.55819e-282	-7.36196e-283	-2.47993e-282	1.20853e-282	2.42167e-281
2.98526e-284	-3.48705e-283	-9.96844e-284	7.57211e-284	-8.23613e-284	-1.43754e-283	-5.82476e-284	-2.98593e-285	-5.5056e-284	-1.34431e-283	1.45593e-283	1.4397e-283	7.22545e-284	1.25516e-283	2.60816e-284	1.40976e-284	-5.54725e-285	1.51096e-283	-9.02765e-284	1.88071e-284	-1.87615e-285	-5.44535e-283	1.62425e-283	-1.25968e-283	2.04258e-283	-1.19552e-285	1.38808e-283	-1.92351e-283	2.15268e-284	4.59502e-285	3.22158e-282
8.61958e-285	6.6633e-285	-4.31279e-285	-5.42757e-285	2.6397e-284	7.86234e-285	-2.45419e-285	1.90243e-284	1.02554e-284	-2.97792e-284	1.90455e-284	5.65198e-287	-2.14253e-285	8.94228e-285	3.19096e-284	-4.89143e-284	-2.39241e-285	3.13177e-284	9.57658e-285	1.43755e-284	-1.22005e-285	1.41716e-284	-7.07056e-286	-1.39243e-284	-1.28604e-284	-8.11163e-286	1.16958e-284	-2.1849e-284	-3.06181e-285	3.4208e-285	3.7319e-283
6.70449e-285	-2.24113e-285	-1.04808e-285	-1.75049e-286	-2.39117e-285	3.03102e-285	-3.38214e-287	-9.72808e-287	3.59385e-285	2.08783e-285	-7.32456e-286	-2.39764e-285	1.87593e-285	2.03783e-285	2.88532e-285	1.35297e-285	3.80319e-285	4.71426e-286	2.63483e-285	7.5495e-286	1.87411e-285	2.27432e-285	3.60994e-286	2.77854e-286	9.6531e-287	8.78075e-286	4.94177e-286	2.11089e-285	7.03695e-286	4.24754e-286	4.98457e-284
1.64459e-286	4.69009e-287	3.20957e-286	-4.78967e-287	3.32892e-286	1.06853e-286	2.05072e-287	-1.34467e-286	-1.06498e-286	-2.1223e-286	-1.11879e-286	-1.59195e-287	-3.91483e-286	-2.71475e-287	4.76301e-286	-1.98555e-287	2.55366e-286	-7.40318e-287	3.09042e-287	-2.29177e-286	-3.42067e-287	-1.35409e-286	-7.58925e-287	-7.55368e-287	-3.01524e-286	-5.41404e-287	-2.54634e-287	-1.77453e-286	-7.17468e-287	4.94259e-286	4.57136e-285
-6.60658e-288	-8.53105e-287	-3.80708e-287	-3.23755e-287	7.28852e-287	3.43155e-287	3.35745e-288	-2.61464e-287	4.76511e-288	-3.53217e-288	8.98571e-287	4.0572e-287	1.1698e-287	3.32284e-287	-6.82522e-288	1.07288e-286	2.48157e-287	9.87619e-288	6.62697e-287	-6.32696e-288	-1.01661e-288	2.29048e-289	-7.14876e-288	-1.44348e-287	8.02913e-287	-8.03334e-289	1.9333e-288	3.90106e-288	-4.76515e-287	-7.87705e-288	8.69409e-286
4.49543e-288	-9.87153e-288	1.26965e-288	-2.18175e-288	-7.55626e-288	-4.20328e-289	3.5705e-289	-4.16705e-289	-1.18987e-289	2.64713e-288	-2.92392e-289	9.37978e-290	-1.54695e-289	6.64078e-288	-9.99964e-289	5.0342e-289	-1.00393e-288	-2.76135e-289	-1.26575e-288	-2.07169e-289	-4.60227e-288	-2.4275e-288	-1.82441e-288	1.82724e-288	3.45578e-289	1.92384e-288	3.56869e-290	5.01327e-288	2.50237e-288	3.07176e-288	6.43468e-287
1.66973e-288	3.11192e-289	-2.82361e-290	-8.23749e-289	1.78658e-288	-7.71432e-291	3.19259e-290	-1.42304e-289	4.38307e-290	3.62817e-289	-1.79184e-290	-4.49704e-290	8.94468e-290	-4.36746e-289	-9.21723e-290	4.20133e-289	-2.32337e-289	1.70782e-289	-4.75082e-289	-6.23e-289	6.2774e-289	-5.19947e-289	5.44359e-290	-1.78501e-289	-2.97046e-290	-5.81497e-290	1.33683e-290	-1.37826e-289	7.83775e-289	-1.17158e-288	1.13857e-287
1.13081e-290	1.69399e-289	-5.04942e-290	9.61875e-290	-3.76476e-290	1.20152e-290	5.27634e-290	-2.95938e-291	-5.34247e-291	-9.53173e-290	9.17327e-290	-8.99597e-292	-2.6089e-290	-1.54708e-290	-7.59682e-290	-1.30809e-291	-6.43818e-291	-1.56316e-290	1.40326e-290	-1.29e-289	1.54933e-290	-1.20289e-290	3.73013e-290	-2.29647e-291	-2.11129e-292	-2.38228e-290	-9.31143e-290	-3.70458e-290	-4.8284e-291	-4.57966e-290	1.18194e-288
7.77234e-292	9.56186e-291	4.03472e-291	-6.68797e-291	-1.21257e-290	-1.41131e-291	-2.59344e-292	-4.93046e-292	7.19377e-291	3.30492e-291	-2.20397e-290	-3.94548e-291	-2.49746e-291	-7.01787e-291	5.40893e-291	-1.056e-290	3.44629e-291	5.74616e-291	-1.00574e-291	3.80518e-292	2.95532e-292	-3.99353e-291	-6.25074e-292	3.49557e-292	3.87895e-292	1.71002e-291	-3.63244e-291	-1.81785e-291	-8.11257e-291	-7.04488e-291	1.35867e-289
2.82647e-292	-6.38711e-292	2.94309e-292	3.36567e-293	2.13776e-291	-7.84536e-293	-1.72282e-292	5.43912e-292	2.46605e-292	-1.07164e-292	8.25275e-292	-3.94443e-292	-3.24033e-292	-8.44328e-292	-8.12687e-293	1.46315e-292	9.95885e-293	-6.88986e-293	1.29246e-291	3.87526e-292	-7.12132e-293	3.50551e-292	-5.13358e-293	-1.80493e-292	-1.35574e-291	-6.66285e-292	-1.70717e-292	-2.92944e-291	-1.49495e-292	7.74375e-292	1.56993e-290
2.13422e-293	-9.05266e-293	1.30347e-293	-4.85761e-293	-5.05144e-294	-1.49226e-292	1.91252e-292	-2.39011e-292	-2.27029e-293	2.30242e-292	4.28471e-294	4.3977e-293	4.94014e-293	-8.52112e-293	3.485e-293	-3.32608e-292	-4.76065e-293	1.19754e-292	-7.33195e-293	-1.21581e-292	-3.97732e-294	2.88076e-292	5.4067e-294	1.06757e-292	2.87752e-293	4.83986e-293	6.31349e-293	-1.14425e-292	1.73132e-293	1.74423e-293	2.61726e-291
1.52042e-294	3.13454e-293	3.62018e-294	1.39678e-294	8.30325e-293	-1.1705e-295	-1.08967e-294	2.1432e-293	-9.45053e-294	-6.56105e-294	6.57874e-294	-1.72665e-293	-4.10548e-294	-5.48431e-294	-3.05984e-294	-1.25667e-293	5.20888e-294	-2.72168e-295	-1.82635e-293	-1.33308e-294	1.49628e-293	-2.16331e-293	3.25227e-294	3.83889e-294	8.06453e-294	1.50976e-293	-2.33722e-293	-3.63351e-294	-5.54651e-294	-2.73698e-294	3.35843e-292
2.3402e-295	-4.5456e-294	-3.71998e-294	5.58933e-295	-1.60888e-294	5.55781e-295	6.57755e-295	-4.37723e-295	-1.52739e-295	6.42324e-294	1.6906e-294	9.69246e-296	-3.75518e-296	1.55945e-294	-8.02358e-296	-2.39693e-294	3.6099e-295	-1.3735e-294	-6.99015e-295	-9.70376e-295	1.60754e-294	-1.99138e-295	1.00943e-294	-2.01339e-294	1.50188e-294	2.33563e-294	-1.62219e-294	3.7116e-295	-2.25873e-294	1.93051e-295	4.12724e-293
-3.85685e-296	-3.05057e-297	8.06881e-296	-1.81233e-296	-2.39755e-295	9.00777e-296	-2.14782e-295	2.61298e-296	2.05664e-295	-4.08289e-296	-1.13845e-295	1.80778e-295	5.83332e-296	-1.30443e-296	-1.15067e-295	-2.77135e-295	4.00962e-295	-8.57088e-296	-1.16398e-296	-7.36685e-296	-6.6865e-296	7.00804e-296	-1.79731e-295	-2.29146e-295	-2.1517e-295	3.49522e-295	1.39669e-295	-3.97756e-296	-1.34586e-295	1.49264e-296	3.72732e-294
-5.92193e-297	-6.29978e-297	-1.18438e-297	3.17485e-296	4.06104e-296	6.66957e-297	-1.19354e-296	-1.06821e-296	-1.0244e-296	1.5827e-296	-6.20577e-297	1.01797e-296	1.42087e-296	-1.16423e-296	1.24725e-296	1.43668e-297	2.63987e-296	1.71502e-296	2.9983e-296	1.20172e-296	-5.95359e-297	1.68832e-296	-1.70603e-295	-9.20426e-297	-3.86944e-297	1.89113e-296	-5.01253e-297	-4.91664e-297	-3.97041e-296	4.15607e-297	5.62032e-295
8.9221e-298	-3.44853e-297	-1.03092e-297	-2.76853e-298	1.01123e-297	3.24683e-298	-1.59293e-297	-6.09589e-298	-3.54896e-298	-2.97755e-298	3.4266e-297	-2.97e-297	-1.14525e-297	-2.62282e-298	1.25172e-297	-6.74447e-297	3.03512e-297	3.48272e-297	-3.44562e-297	-5.23956e-298	-2.17625e-297	-5.14628e-297	1.26548e-298	-2.27772e-297	1.91022e-298	2.02881e-297	-7.32056e-298	-3.02885e-297	1.40905e-297	6.7488e-298	5.39188e-296
-8.67605e-299	-1.70193e-298	4.74012e-298	-3.18595e-298	-1.50419e-298	4.78222e-299	-3.99484e-298	9.56732e-299	-8.21611e-298	5.80467e-298	-3.14754e-298	2.4311e-299	7.49522e-298	-2.72438e-299	-8.29565e-298	3.68552e-298	7.77245e-299	7.35376e-299	-4.42999e-299	2.38715e-298	-1.80057e-298	7.17956e-299	-5.65688e-298	-8.41319e-298	4.11755e-299	-3.4942e-298	-1.26186e-298	5.61291e-299	-2.4836e-298	-3.76931e-299	8.41109e-297
-5.25132e-300	-4.72909e-299	4.41874e-300	-3.197e-299	3.71555e-299	2.14556e-299	-1.7516e-299	-2.9368e-299	-5.91462e-301	-2.90096e-299	-1.60277e-299	3.66794e-301	4.67308e-299	-3.62032e-299	5.39137e-299	1.24493e-299	1.48142e-298	3.72327e-299	6.58722e-299	-1.34599e-299	3.73393e-299	-2.23712e-300	7.59799e-300	-7.90031e-300	-1.96984e-300	-1.22539e-299	-1.80867e-299	-3.37698e-299	3.18539e-299	2.10147e-299	8.28449e-298
-9.06707e-301	2.41614e-300	4.76463e-300	8.72236e-301	-1.08266e-300	-3.65736e-300	-3.18595e-300	3.00809e-301	-3.95434e-300	2.4452e-300	-9.88415e-300	-3.08861e-300	1.29202e-299	-1.30646e-300	3.86328e-300	-3.28798e-300	7.10477e-301	-8.09463e-301	7.73262e-300	7.14879e-300	-1.86878e-300	5.61267e-301	5.51848e-301	-2.37776e-299	-1.39568e-300	3.91328e-301	-2.96771e-300	-4.60145e-300	1.47714e-300	8.24221e-300	1.20173e-298
-5.27717e-303	-2.91328e-301	-3.72603e-301	1.16357e-301	-5.35995e-301	-9.46487e-301	6.57885e-301	1.14682e-300	-1.19287e-300	3.9981e-301	6.69031e-301	2.64787e-302	-1.5246e-300	-3.8185e-301	-1.1628e-300	-5.9405e-301	-4.29682e-302	3.95043e-302	5.83723e-302	6.94848e-301	5.94711e-301	2.01478e-301	-9.35838e-301	-4.56662e-301	3.46119e-301	3.63287e-301	2.20496e-301	2.09183e-301	-4.80394e-301	9.26519e-301	1.55946e-299
2.47987e-302	-7.97244e-302	-2.30899e-302	-2.54236e-302	-1.28339e-302	-1.60893e-301	8.4503e-302	-7.42773e-303	-7.52852e-302	-5.65043e-302	2.12132e-301	1.29011e-303	4.42326e-303	-1.088e-302	-9.96476e-303	3.80182e-302	8.76616e-302	2.31393e-302	-4.35203e-302	2.27288e-301	-3.54581e-302	-2.03591e-302	1.23504e-301	-2.42486e-302	-5.83157e-303	-3.80483e-302	-2.31527e-302	-3.51879e-302	-1.3143e-302	-1.92037e-302	1.54694e-300
-2.14648e-302	2.3196e-303	3.95155e-304	6.29934e-306	-8.65232e-304	-2.01717e-303	6.91368e-303	9.01049e-303	-2.23785e-303	1.17192e-302	3.20938e-303	8.37338e-303	-1.3058e-302	-2.15657e-303	-5.94074e-303	1.20298e-302	3.59708e-303	-1.08183e-302	-2.83643e-302	2.21687e-303	3.16606e-303	2.16069e-302	1.49661e-302	8.5053e-303	-6.86921e-304	1.61547e-304	1.75273e-302	7.32835e-303	-3.29795e-303	-1.19029e-302	2.35863e-301
-7.5887e-304	-5.02869e-304	-1.90452e-304	-4.95588e-303	2.00134e-303	8.36569e-305	1.26504e-303	-1.31701e-303	6.11601e-304	-2.14251e-303	-1.93702e-305	5.22128e-304	-1.01178e-303	-8.71811e-305	-2.47188e-304	3.82831e-304	1.37372e-304	-3.42997e-304	-1.547e-303	8.65656e-304	1.07244e-303	2.05178e-303	-1.09666e-304	4.4136e-304	-3.25879e-304	1.12562e-303	4.36971e-303	6.94323e-304	7.53083e-304	9.76163e-305	3.00342e-302
-9.17812e-305	2.04733e-304	-1.25163e-304	-4.21657e-304	2.45053e-305	1.04822e-304	2.74323e-305	-1.5407e-304	1.00929e-304	-4.74761e-305	-2.41509e-304	-4.83091e-305	-1.8946e-304	2.84749e-305	1.31351e-304	2.96954e-305	-6.27488e-305	-7.60545e-305	5.63839e-305	2.72456e-304	-2.08597e-304	2.98599e-304	-4.11648e-305	-4.53916e-305	-6.45385e-305	1.65858e-304	-5.17127e-306	-1.38848e-304	9.10091e-305	-1.06578e-304	3.60477e-303
-9.33826e-307	-4.62712e-306	3.43785e-306	3.28924e-306	7.91649e-306	-7.28605e-306	-1.29276e-305	2.12634e-305	-3.83535e-305	3.2095e-305	8.87217e-306	1.06675e-305	-7.13103e-306	4.45071e-306	-5.98198e-306	8.16039e-307	3.11492e-306	2.93138e-306	1.19832e-305	-1.51874e-305	1.68133e-305	-9.41012e-306	-9.22003e-306	1.35303e-306	-5.39887e-308	-1.53355e-305	-1.57269e-305	1.27882e-305	2.61939e-305	3.29083e-306	3.13452e-304
-5.13146e-307	-2.959e-306	4.06375e-306	1.88147e-306	-1.16321e-306	4.54426e-307	3.14861e-306	3.31186e-307	2.31962e-306	4.32059e-306	-6.56559e-306	-3.91916e-307	-2.24197e-306	-6.04601e-307	-1.96217e-307	1.22034e-307	1.29881e-306	-1.63685e-306	4.93028e-306	-2.49021e-306	-1.19994e-307	-3.18303e-307	-4.41009e-307	0	7.12873e-307	-3.98011e-306	1.46527e-306	8.36478e-306	9.06934e-307	9.53821e-307	5.89081e-305
-1.14632e-307	-1.07939e-307	-8.62784e-308	0	-1.06439e-307	1.93025e-307	-2.41133e-307	0	5.58773e-307	-2.72509e-308	0	3.8039e-307	1.23638e-307	0	8.11826e-308	1.31441e-307	-4.46645e-307	-8.72453e-308	4.62686e-307	1.28978e-307	-2.94045e-307	1.44614e-307	-2.42467e-307	1.04094e-307	4.98083e-308	0	-3.13415e-308	1.31128e-307	1.58474e-307	2.35996e-308	4.50166e-306
-3.92745e-308	-1.59077e-307	0	6.20203e-308	0	-3.03206e-308	0	0	0	0	2.36003e-308	4.04578e-308	0	0	-2.74716e-308	0	6.42299e-308	0	0	3.322e-308	0	-8.6949e-308	0	0	0	3.75916e-308	0	0	-3.08754e-308	-3.178e-308	8.23898e-307
0	0	0	0	0	0	0	0	0	0	0	0	0	0	0	0	0	0	0	0	0	0	0	0	0	0	0	0	0	0	1.00268e-307
0	0	0	0	0	0	0	0	0	0	0	0	0	0	0	0	0	0	0	0	0	0	0	0	0	0	0	0	0	0	0
0	0	0	0	0	0	0	0	0	0	0	0	0	0	0	0	0	0	0	0	0	0	0	0	0	0	0	0	0	0	0
0	0	0	0	0	0	0	0	0	0	0	0	0	0	0	0	0	0	0	0	0	0	0	0	0	0	0	0	0	0	0
0	0	0	0	0	0	0	0	0	0	0	0	0	0	0	0	0	0	0	0	0	0	0	0	0	0	0	0	0	0	0
0	0	0	0	0	0	0	0	0	0	0	0	0	0	0	0	0	0	0	0	0	0	0	0	0	0	0	0	0	0	0
0	0	0	0	0	0	0	0	0	0	0	0	0	0	0	0	0	0	0	0	0	0	0	0	0	0	0	0	0	0	0
0	0	0	0	0	0	0	0	0	0	0	0	0	0	0	0	0	0	0	0	0	0	0	0	0	0	0	0	0	0	0
0	0	0	0	0	0	0	0	0	0	0	0	0	0	0	0	0	0	0	0	0	0	0	0	0	0	0	0	0	0	0
0	0	0	0	0	0	0	0	0	0	0	0	0	0	0	0	0	0	0	0	0	0	0	0	0	0	0	0	0	0	0
0	0	0	0	0	0	0	0	0	0	0	0	0	0	0	0	0	0	0	0	0	0	0	0	0	0	0	0	0	0	0
0	0	0	0	0	0	0	0	0	0	0	0	0	0	0	0	0	0	0	0	0	0	0	0	0	0	0	0	0	0	0
0	0	0	0	0	0	0	0	0	0	0	0	0	0	0	0	0	0	0	0	0	0	0	0	0	0	0	0	0	0	0
0	0	0	0	0	0	0	0	0	0	0	0	0	0	0	0	0	0	0	0	0	0	0	0	0	0	0	0	0	0	0
0	0	0	0	0	0	0	0	0	0	0	0	0	0	0	0	0	0	0	0	0	0	0	0	0	0	0	0	0	0	0
0	0	0	0	0	0	0	0	0	0	0	0	0	0	0	0	0	0	0	0	0	0	0	0	0	0	0	0	0	0	0
0	0	0	0	0	0	0	0	0	0	0	0	0	0	0	0	0	0	0	0	0	0	0	0	0	0	0	0	0	0	0
0	0	0	0	0	0	0	0	0	0	0	0	0	0	0	0	0	0	0	0	0	0	0	0	0	0	0	0	0	0	0
0	0	0	0	0	0	0	0	0	0	0	0	0	0	0	0	0	0	0	0	0	0	0	0	0	0	0	0	0	0	0
0	0	0	0	0	0	0	0	0	0	0	0	0	0	0	0	0	0	0	0	0	0	0	0	0	0	0	0	0	0	0
0	0	0	0	0	0	0	0	0	0	0	0	0	0	0	0	0	0	0	0	0	0	0	0	0	0	0	0	0	0	0
0	0	0	0	0	0	0	0	0	0	0	0	0	0	0	0	0	0	0	0	0	0	0	0	0	0	0	0	0	0	0
0	0	0	0	0	0	0	0	0	0	0	0	0	0	0	0	0	0	0	0	0	0	0	0	0	0	0	0	0	0	0
0	0	0	0	0	0	0	0	0	0	0	0	0	0	0	0	0	0	0	0	0	0	0	0	0	0	0	0	0	0	0
0	0	0	0	0	0	0	0	0	0	0	0	0	0	0	0	0	0	0	0	0	0	0	0	0	0	0	0	0	0	0
0	0	0	0	0	0	0	0	0	0	0	0	0	0	0	0	0	0	0	0	0	0	0	0	0	0	0	0	0	0	0
0	0	0	0	0	0	0	0	0	0	0	0	0	0	0	0	0	0	0	0	0	0	0	0	0	0	0	0	0	0	0
0	0	0	0	0	0	0	0	0	0	0	0	0	0	0	0	0	0	0	0	0	0	0	0	0	0	0	0	0	0	0
0	0	0	0	0	0	0	0	0	0	0	0	0	0	0	0	0	0	0	0	0	0	0	0	0	0	0	0	0	0	0
0	0	0	0	0	0	0	0	0	0	0	0	0	0	0	0	0	0	0	0	0	0	0	0	0	0	0	0	0	0	0
0	0	0	0	0	0	0	0	0	0	0	0	0	0	0	0	0	0	0	0	0	0	0	0	0	0	0	0	0	0	0
0	0	0	0	0	0	0	0	0	0	0	0	0	0	0	0	0	0	0	0	0	0	0	0	0	0	0	0	0	0	0
0	0	0	0	0	0	0	0	0	0	0	0	0	0	0	0	0	0	0	0	0	0	0	0	0	0	0	0	0	0	0
0	0	0	0	0	0	0	0	0	0	0	0	0	0	0	0	0	0	0	0	0	0	0	0	0	0	0	0	0	0	0
0	0	0	0	0	0	0	0	0	0	0	0	0	0	0	0	0	0	0	0	0	0	0	0	0	0	0	0	0	0	0
0	0	0	0	0	0	0	0	0	0	0	0	0	0	0	0	0	0	0	0	0	0	0	0	0	0	0	0	0	0	0
0	0	0	0	0	0	0	0	0	0	0	0	0	0	0	0	0	0	0	0	0	0	0	0	0	0	0	0	0	0	0
0	0	0	0	0	0	0	0	0	0	0	0	0	0	0	0	0	0	0	0	0	0	0	0	0	0	0	0	0	0	0
0	0	0	0	0	0	0	0	0	0	0	0	0	0	0	0	0	0	0	0	0	0	0	0	0	0	0	0	0	0	0
0	0	0	0	0	0	0	0	0	0	0	0	0	0	0	0	0	0	0	0	0	0	0	0	0	0	0	0	0	0	0
0	0	0	0	0	0	0	0	0	0	0	0	0	0	0	0	0	0	0	0	0	0	0	0	0	0	0	0	0	0	0
0	0	0	0	0	0	0	0	0	0	0	0	0	0	0	0	0	0	0	0	0	0	0	0	0	0	0	0	0	0	0
0	0	0	0	0	0	0	0	0	0	0	0	0	0	0	0	0	0	0	0	0	0	0	0	0	0	0	0	0	0	0
0	0	0	0	0	0	0	0	0	0	0	0	0	0	0	0	0	0	0	0	0	0	0	0	0	0	0	0	0	0	0
0	0	0	0	0	0	0	0	0	0	0	0	0	0	0	0	0	0	0	0	0	0	0	0	0	0	0	0	0	0	0
0	0	0	0	0	0	0	0	0	0	0	0	0	0	0	0	0	0	0	0	0	0	0	0	0	0	0	0	0	0	0
0	0	0	0	0	0	0	0	0	0	0	0	0	0	0	0	0	0	0	0	0	0	0	0	0	0	0	0	0	0	0
0	0	0	0	0	0	0	0	0	0	0	0	0	0	0	0	0	0	0	0	0	0	0	0	0	0	0	0	0	0	0
0	0	0	0	0	0	0	0	0	0	0	0	0	0	0	0	0	0	0	0	0	0	0	0	0	0	0	0	0	0	0
0	0	0	0	0	0	0	0	0	0	0	0	0	0	0	0	0	0	0	0	0	0	0	0	0	0	0	0	0	0	0
0	0	0	0	0	0	0	0	0	0	0	0	0	0	0	0	0	0	0	0	0	0	0	0	0	0	0	0	0	0	0
0	0	0	0	0	0	0	0	0	0	0	0	0	0	0	0	0	0	0	0	0	0	0	0	0	0	0	0	0	0	0
0	0	0	0	0	0	0	0	0	0	0	0	0	0	0	0	0	0	0	0	0	0	0	0	0	0	0	0	0	0	0
0	0	0	0	0	0	0	0	0	0	0	0	0	0	0	0	0	0	0	0	0	0	0	0	0	0	0	0	0	0	0
0	0	0	0	0	0	0	0	0	0	0	0	0	0	0	0	0	0	0	0	0	0	0	0	0	0	0	0	0	0	0
0	0	0	0	0	0	0	0	0	0	0	0	0	0	0	0	0	0	0	0	0	0	0	0	0	0	0	0	0	0	0
0	0	0	0	0	0	0	0	0	0	0	0	0	0	0	0	0	0	0	0	0	0	0	0	0	0	0	0	0	0	0
0	0	0	0	0	0	0	0	0	0	0	0	0	0	0	0	0	0	0	0	0	0	0	0	0	0	0	0	0	0	0
0	0	0	0	0	0	0	0	0	0	0	0	0	0	0	0	0	0	0	0	0	0	0	0	0	0	0	0	0	0	0
0	0	0	0	0	0	0	0	0	0	0	0	0	0	0	0	0	0	0	0	0	0	0	0	0	0	0	0	0	0	0
0	0	0	0	0	0	0	0	0	0	0	0	0	0	0	0	0	0	0	0	0	0	0	0	0	0	0	0	0	0	0
0	0	0	0	0	0	0	0	0	0	0	0	0	0	0	0	0	0	0	0	0	0	0	0	0	0	0	0	0	0	0
0	0	0	0	0	0	0	0	0	0	0	0	0	0	0	0	0	0	0	0	0	0	0	0	0	0	0	0	0	0	0
0	0	0	0	0	0	0	0	0	0	0	0	0	0	0	0	0	0	0	0	0	0	0	0	0	0	0	0	0	0	0
0	0	0	0	0	0	0	0	0	0	0	0	0	0	0	0	0	0	0	0	0	0	0	0	0	0	0	0	0	0	0
0	0	0	0	0	0	0	0	0	0	0	0	0	0	0	0	0	0	0	0	0	0	0	0	0	0	0	0	0	0	0
0	0	0	0	0	0	0	0	0	0	0	0	0	0	0	0	0	0	0	0	0	0	0	0	0	0	0	0	0	0	0
0	0	0	0	0	0	0	0	0	0	0	0	0	0	0	0	0	0	0	0	0	0	0	0	0	0	0	0	0	0	0
0	0	0	0	0	0	0	0	0	0	0	0	0	0	0	0	0	0	0	0	0	0	0	0	0	0	0	0	0	0	0
0	0	0	0	0	0	0	0	0	0	0	0	0	0	0	0	0	0	0	0	0	0	0	0	0	0	0	0	0	0	0
0	0	0	0	0	0	0	0	0	0	0	0	0	0	0	0	0	0	0	0	0	0	0	0	0	0	0	0	0	0	0
0	0	0	0	0	0	0	0	0	0	0	0	0	0	0	0	0	0	0	0	0	0	0	0	0	0	0	0	0	0	0
0	0	0	0	0	0	0	0	0	0	0	0	0	0	0	0	0	0	0	0	0	0	0	0	0	0	0	0	0	0	0
0	0	0	0	0	0	0	0	0	0	0	0	0	0	0	0	0	0	0	0	0	0	0	0	0	0	0	0	0	0	0
0	0	0	0	0	0	0	0	0	0	0	0	0	0	0	0	0	0	0	0	0	0	0	0	0	0	0	0	0	0	0
0	0	0	0	0	0	0	0	0	0	0	0	0	0	0	0	0	0	0	0	0	0	0	0	0	0	0	0	0	0	0
0	0	0	0	0	0	0	0	0	0	0	0	0	0	0	0	0	0	0	0	0	0	0	0	0	0	0	0	0	0	0
0	0	0	0	0	0	0	0	0	0	0	0	0	0	0	0	0	0	0	0	0	0	0	0	0	0	0	0	0	0	0
0	0	0	0	0	0	0	0	0	0	0	0	0	0	0	0	0	0	0	0	0	0	0	0	0	0	0	0	0	0	0
0	0	0	0	0	0	0	0	0	0	0	0	0	0	0	0	0	0	0	0	0	0	0	0	0	0	0	0	0	0	0
0	0	0	0	0	0	0	0	0	0	0	0	0	0	0	0	0	0	0	0	0	0	0	0	0	0	0	0	0	0	0
0	0	0	0	0	0	0	0	0	0	0	0	0	0	0	0	0	0	0	0	0	0	0	0	0	0	0	0	0	0	0
0	0	0	0	0	0	0	0	0	0	0	0	0	0	0	0	0	0	0	0	0	0	0	0	0	0	0	0	0	0	0
0	0	0	0	0	0	0	0	0	0	0	0	0	0	0	0	0	0	0	0	0	0	0	0	0	0	0	0	0	0	0
0	0	0	0	0	0	0	0	0	0	0	0	0	0	0	0	0	0	0	0	0	0	0	0	0	0	0	0	0	0	0
0	0	0	0	0	0	0	0	0	0	0	0	0	0	0	0	0	0	0	0	0	0	0	0	0	0	0	0	0	0	0
0	0	0	0	0	0	0	0	0	0	0	0	0	0	0	0	0	0	0	0	0	0	0	0	0	0	0	0	0	0	0
0	0	0	0	0	0	0	0	0	0	0	0	0	0	0	0	0	0	0	0	0	0	0	0	0	0	0	0	0	0	0
0	0	0	0	0	0	0	0	0	0	0	0	0	0	0	0	0	0	0	0	0	0	0	0	0	0	0	0	0	0	0
0	0	0	0	0	0	0	0	0	0	0	0	0	0	0	0	0	0	0	0	0	0	0	0	0	0	0	0	0	0	0
0	0	0	0	0	0	0	0	0	0	0	0	0	0	0	0	0	0	0	0	0	0	0	0	0	0	0	0	0	0	0
0	0	0	0	0	0	0	0	0	0	0	0	0	0	0	0	0	0	0	0	0	0	0	0	0	0	0	0	0	0	0
0	0	0	0	0	0	0	0	0	0	0	0	0	0	0	0	0	0	0	0	0	0	0	0	0	0	0	0	0	0	0
0	0	0	0	0	0	0	0	0	0	0	0	0	0	0	0	0	0	0	0	0	0	0	0	0	0	0	0	0	0	0
0	0	0	0	0	0	0	0	0	0	0	0	0	0	0	0	0	0	0	0	0	0	0	0	0	0	0	0	0	0	0
0	0	0	0	0	0	0	0	0	0	0	0	0	0	0	0	0	0	0	0	0	0	0	0	0	0	0	0	0	0	0
0	0	0	0	0	0	0	0	0	0	0	0	0	0	0	0	0	0	0	0	0	0	0	0	0	0	0	0	0	0	0
0	0	0	0	0	0	0	0	0	0	0	0	0	0	0	0	0	0	0	0	0	0	0	0	0	0	0	0	0	0	0
0	0	0	0	0	0	0	0	0	0	0	0	0	0	0	0	0	0	0	0	0	0	0	0	0	0	0	0	0	0	0
0	0	0	0	0	0	0	0	0	0	0	0	0	0	0	0	0	0	0	0	0	0	0	0	0	0	0	0	0	0	0
0	0	0	0	0	0	0	0	0	0	0	0	0	0	0	0	0	0	0	0	0	0	0	0	0	0	0	0	0	0	0
0	0	0	0	0	0	0	0	0	0	0	0	0	0	0	0	0	0	0	0	0	0	0	0	0	0	0	0	0	0	0
0	0	0	0	0	0	0	0	0	0	0	0	0	0	0	0	0	0	0	0	0	0	0	0	0	0	0	0	0	0	0
0	0	0	0	0	0	0	0	0	0	0	0	0	0	0	0	0	0	0	0	0	0	0	0	0	0	0	0	0	0	0
0	0	0	0	0	0	0	0	0	0	0	0	0	0	0	0	0	0	0	0	0	0	0	0	0	0	0	0	0	0	0
0	0	0	0	0	0	0	0	0	0	0	0	0	0	0	0	0	0	0	0	0	0	0	0	0	0	0	0	0	0	0
0	0	0	0	0	0	0	0	0	0	0	0	0	0	0	0	0	0	0	0	0	0	0	0	0	0	0	0	0	0	0
0	0	0	0	0	0	0	0	0	0	0	0	0	0	0	0	0	0	0	0	0	0	0	0	0	0	0	0	0	0	0
0	0	0	0	0	0	0	0	0	0	0	0	0	0	0	0	0	0	0	0	0	0	0	0	0	0	0	0	0	0	0
0	0	0	0	0	0	0	0	0	0	0	0	0	0	0	0	0	0	0	0	0	0	0	0	0	0	0	0	0	0	0
0	0	0	0	0	0	0	0	0	0	0	0	0	0	0	0	0	0	0	0	0	0	0	0	0	0	0	0	0	0	0
0	0	0	0	0	0	0	0	0	0	0	0	0	0	0	0	0	0	0	0	0	0	0	0	0	0	0	0	0	0	0
0	0	0	0	0	0	0	0	0	0	0	0	0	0	0	0	0	0	0	0	0	0	0	0	0	0	0	0	0	0	0
0	0	0	0	0	0	0	0	0	0	0	0	0	0	0	0	0	0	0	0	0	0	0	0	0	0	0	0	0	0	0
0	0	0	0	0	0	0	0	0	0	0	0	0	0	0	0	0	0	0	0	0	0	0	0	0	0	0	0	0	0	0
0	0	0	0	0	0	0	0	0	0	0	0	0	0	0	0	0	0	0	0	0	0	0	0	0	0	0	0	0	0	0
0	0	0	0	0	0	0	0	0	0	0	0	0	0	0	0	0	0	0	0	0	0	0	0	0	0	0	0	0	0	0
0	0	0	0	0	0	0	0	0	0	0	0	0	0	0	0	0	0	0	0	0	0	0	0	0	0	0	0	0	0	0
0	0	0	0	0	0	0	0	0	0	0	0	0	0	0	0	0	0	0	0	0	0	0	0	0	0	0	0	0	0	0
0	0	0	0	0	0	0	0	0	0	0	0	0	0	0	0	0	0	0	0	0	0	0	0	0	0	0	0	0	0	0
0	0	0	0	0	0	0	0	0	0	0	0	0	0	0	0	0	0	0	0	0	0	0	0	0	0	0	0	0	0	0
0	0	0	0	0	0	0	0	0	0	0	0	0	0	0	0	0	0	0	0	0	0	0	0	0	0	0	0	0	0	0
0	0	0	0	0	0	0	0	0	0	0	0	0	0	0	0	0	0	0	0	0	0	0	0	0	0	0	0	0	0	0
0	0	0	0	0	0	0	0	0	0	0	0	0	0	0	0	0	0	0	0	0	0	0	0	0	0	0	0	0	0	0
0	0	0	0	0	0	0	0	0	0	0	0	0	0	0	0	0	0	0	0	0	0	0	0	0	0	0	0	0	0	0
0	0	0	0	0	0	0	0	0	0	0	0	0	0	0	0	0	0	0	0	0	0	0	0	0	0	0	0	0	0	0
0	0	0	0	0	0	0	0	0	0	0	0	0	0	0	0	0	0	0	0	0	0	0	0	0	0	0	0	0	0	0
0	0	0	0	0	0	0	0	0	0	0	0	0	0	0	0	0	0	0	0	0	0	0	0	0	0	0	0	0	0	0
0	0	0	0	0	0	0	0	0	0	0	0	0	0	0	0	0	0	0	0	0	0	0	0	0	0	0	0	0	0	0
0	0	0	0	0	0	0	0	0	0	0	0	0	0	0	0	0	0	0	0	0	0	0	0	0	0	0	0	0	0	0
0	0	0	0	0	0	0	0	0	0	0	0	0	0	0	0	0	0	0	0	0	0	0	0	0	0	0	0	0	0	0
0	0	0	0	0	0	0	0	0	0	0	0	0	0	0	0	0	0	0	0	0	0	0	0	0	0	0	0	0	0	0
0	0	0	0	0	0	0	0	0	0	0	0	0	0	0	0	0	0	0	0	0	0	0	0	0	0	0	0	0	0	0
0	0	0	0	0	0	0	0	0	0	0	0	0	0	0	0	0	0	0	0	0	0	0	0	0	0	0	0	0	0	0
0	0	0	0	0	0	0	0	0	0	0	0	0	0	0	0	0	0	0	0	0	0	0	0	0	0	0	0	0	0	0
0	0	0	0	0	0	0	0	0	0	0	0	0	0	0	0	0	0	0	0	0	0	0	0	0	0	0	0	0	0	0
0	0	0	0	0	0	0	0	0	0	0	0	0	0	0	0	0	0	0	0	0	0	0	0	0	0	0	0	0	0	0
0	0	0	0	0	0	0	0	0	0	0	0	0	0	0	0	0	0	0	0	0	0	0	0	0	0	0	0	0	0	0
0	0	0	0	0	0	0	0	0	0	0	0	0	0	0	0	0	0	0	0	0	0	0	0	0	0	0	0	0	0	0
0	0	0	0	0	0	0	0	0	0	0	0	0	0	0	0	0	0	0	0	0	0	0	0	0	0	0	0	0	0	0
0	0	0	0	0	0	0	0	0	0	0	0	0	0	0	0	0	0	0	0	0	0	0	0	0	0	0	0	0	0	0
0	0	0	0	0	0	0	0	0	0	0	0	0	0	0	0	0	0	0	0	0	0	0	0	0	0	0	0	0	0	0
0	0	0	0	0	0	0	0	0	0	0	0	0	0	0	0	0	0	0	0	0	0	0	0	0	0	0	0	0	0	0
0	0	0	0	0	0	0	0	0	0	0	0	0	0	0	0	0	0	0	0	0	0	0	0	0	0	0	0	0	0	0
0	0	0	0	0	0	0	0	0	0	0	0	0	0	0	0	0	0	0	0	0	0	0	0	0	0	0	0	0	0	0
0	0	0	0	0	0	0	0	0	0	0	0	0	0	0	0	0	0	0	0	0	0	0	0	0	0	0	0	0	0	0
0	0	0	0	0	0	0	0	0	0	0	0	0	0	0	0	0	0	0	0	0	0	0	0	0	0	0	0	0	0	0
0	0	0	0	0	0	0	0	0	0	0	0	0	0	0	0	0	0	0	0	0	0	0	0	0	0	0	0	0	0	0
0	0	0	0	0	0	0	0	0	0	0	0	0	0	0	0	0	0	0	0	0	0	0	0	0	0	0	0	0	0	0
0	0	0	0	0	0	0	0	0	0	0	0	0	0	0	0	0	0	0	0	0	0	0	0	0	0	0	0	0	0	0
0	0	0	0	0	0	0	0	0	0	0	0	0	0	0	0	0	0	0	0	0	0	0	0	0	0	0	0	0	0	0
0	0	0	0	0	0	0	0	0	0	0	0	0	0	0	0	0	0	0	0	0	0	0	0	0	0	0	0	0	0	0
0	0	0	0	0	0	0	0	0	0	0	0	0	0	0	0	0	0	0	0	0	0	0	0	0	0	0	0	0	0	0
0	0	0	0	0	0	0	0	0	0	0	0	0	0	0	0	0	0	0	0	0	0	0	0	0	0	0	0	0	0	0
0	0	0	0	0	0	0	0	0	0	0	0	0	0	0	0	0	0	0	0	0	0	0	0	0	0	0	0	0	0	0
0	0	0	0	0	0	0	0	0	0	0	0	0	0	0	0	0	0	0	0	0	0	0	0	0	0	0	0	0	0	0
0	0	0	0	0	0	0	0	0	0	0	0	0	0	0	0	0	0	0	0	0	0	0	0	0	0	0	0	0	0	0
0	0	0	0	0	0	0	0	0	0	0	0	0	0	0	0	0	0	0	0	0	0	0	0	0	0	0	0	0	0	0
0	0	0	0	0	0	0	0	0	0	0	0	0	0	0	0	0	0	0	0	0	0	0	0	0	0	0	0	0	0	0
0	0	0	0	0	0	0	0	0	0	0	0	0	0	0	0	0	0	0	0	0	0	0	0	0	0	0	0	0	0	0
0	0	0	0	0	0	0	0	0	0	0	0	0	0	0	0	0	0	0	0	0	0	0	0	0	0	0	0	0	0	0
0	0	0	0	0	0	0	0	0	0	0	0	0	0	0	0	0	0	0	0	0	0	0	0	0	0	0	0	0	0	0
0	0	0	0	0	0	0	0	0	0	0	0	0	0	0	0	0	0	0	0	0	0	0	0	0	0	0	0	0	0	0
0	0	0	0	0	0	0	0	0	0	0	0	0	0	0	0	0	0	0	0	0	0	0	0	0	0	0	0	0	0	0
0	0	0	0	0	0	0	0	0	0	0	0	0	0	0	0	0	0	0	0	0	0	0	0	0	0	0	0	0	0	0
0	0	0	0	0	0	0	0	0	0	0	0	0	0	0	0	0	0	0	0	0	0	0	0	0	0	0	0	0	0	0
0	0	0	0	0	0	0	0	0	0	0	0	0	0	0	0	0	0	0	0	0	0	0	0	0	0	0	0	0	0	0
0	0	0	0	0	0	0	0	0	0	0	0	0	0	0	0	0	0	0	0	0	0	0	0	0	0	0	0	0	0	0
0	0	0	0	0	0	0	0	0	0	0	0	0	0	0	0	0	0	0	0	0	0	0	0	0	0	0	0	0	0	0
0	0	0	0	0	0	0	0	0	0	0	0	0	0	0	0	0	0	0	0	0	0	0	0	0	0	0	0	0	0	0
0	0	0	0	0	0	0	0	0	0	0	0	0	0	0	0	0	0	0	0	0	0	0	0	0	0	0	0	0	0	0
0	0	0	0	0	0	0	0	0	0	0	0	0	0	0	0	0	0	0	0	0	0	0	0	0	0	0	0	0	0	0
0	0	0	0	0	0	0	0	0	0	0	0	0	0	0	0	0	0	0	0	0	0	0	0	0	0	0	0	0	0	0
0	0	0	0	0	0	0	0	0	0	0	0	0	0	0	0	0	0	0	0	0	0	0	0	0	0	0	0	0	0	0
0	0	0	0	0	0	0	0	0	0	0	0	0	0	0	0	0	0	0	0	0	0	0	0	0	0	0	0	0	0	0
0	0	0	0	0	0	0	0	0	0	0	0	0	0	0	0	0	0	0	0	0	0	0	0	0	0	0	0	0	0	0
0	0	0	0	0	0	0	0	0	0	0	0	0	0	0	0	0	0	0	0	0	0	0	0	0	0	0	0	0	0	0
0	0	0	0	0	0	0	0	0	0	0	0	0	0	0	0	0	0	0	0	0	0	0	0	0	0	0	0	0	0	0
0	0	0	0	0	0	0	0	0	0	0	0	0	0	0	0	0	0	0	0	0	0	0	0	0	0	0	0	0	0	0
0	0	0	0	0	0	0	0	0	0	0	0	0	0	0	0	0	0	0	0	0	0	0	0	0	0	0	0	0	0	0
0	0	0	0	0	0	0	0	0	0	0	0	0	0	0	0	0	0	0	0	0	0	0	0	0	0	0	0	0	0	0
0	0	0	0	0	0	0	0	0	0	0	0	0	0	0	0	0	0	0	0	0	0	0	0	0	0	0	0	0	0	0
0	0	0	0	0	0	0	0	0	0	0	0	0	0	0	0	0	0	0	0	0	0	0	0	0	0	0	0	0	0	0
0	0	0	0	0	0	0	0	0	0	0	0	0	0	0	0	0	0	0	0	0	0	0	0	0	0	0	0	0	0	0
0	0	0	0	0	0	0	0	0	0	0	0	0	0	0	0	0	0	0	0	0	0	0	0	0	0	0	0	0	0	0
0	0	0	0	0	0	0	0	0	0	0	0	0	0	0	0	0	0	0	0	0	0	0	0	0	0	0	0	0	0	0
0	0	0	0	0	0	0	0	0	0	0	0	0	0	0	0	0	0	0	0	0	0	0	0	0	0	0	0	0	0	0
0	0	0	0	0	0	0	0	0	0	0	0	0	0	0	0	0	0	0	0	0	0	0	0	0	0	0	0	0	0	0
0	0	0	0	0	0	0	0	0	0	0	0	0	0	0	0	0	0	0	0	0	0	0	0	0	0	0	0	0	0	0
0	0	0	0	0	0	0	0	0	0	0	0	0	0	0	0	0	0	0	0	0	0	0	0	0	0	0	0	0	0	0
0	0	0	0	0	0	0	0	0	0	0	0	0	0	0	0	0	0	0	0	0	0	0	0	0	0	0	0	0	0	0
0	0	0	0	0	0	0	0	0	0	0	0	0	0	0	0	0	0	0	0	0	0	0	0	0	0	0	0	0	0	0
0	0	0	0	0	0	0	0	0	0	0	0	0	0	0	0	0	0	0	0	0	0	0	0	0	0	0	0	0	0	0
0	0	0	0	0	0	0	0	0	0	0	0	0	0	0	0	0	0	0	0	0	0	0	0	0	0	0	0	0	0	0
0	0	0	0	0	0	0	0	0	0	0	0	0	0	0	0	0	0	0	0	0	0	0	0	0	0	0	0	0	0	0
0	0	0	0	0	0	0	0	0	0	0	0	0	0	0	0	0	0	0	0	0	0	0	0	0	0	0	0	0	0	0
0	0	0	0	0	0	0	0	0	0	0	0	0	0	0	0	0	0	0	0	0	0	0	0	0	0	0	0	0	0	0
0	0	0	0	0	0	0	0	0	0	0	0	0	0	0	0	0	0	0	0	0	0	0	0	0	0	0	0	0	0	0
0	0	0	0	0	0	0	0	0	0	0	0	0	0	0	0	0	0	0	0	0	0	0	0	0	0	0	0	0	0	0
0	0	0	0	0	0	0	0	0	0	0	0	0	0	0	0	0	0	0	0	0	0	0	0	0	0	0	0	0	0	0
0	0	0	0	0	0	0	0	0	0	0	0	0	0	0	0	0	0	0	0	0	0	0	0	0	0	0	0	0	0	0
0	0	0	0	0	0	0	0	0	0	0	0	0	0	0	0	0	0	0	0	0	0	0	0	0	0	0	0	0	0	0
0	0	0	0	0	0	0	0	0	0	0	0	0	0	0	0	0	0	0	0	0	0	0	0	0	0	0	0	0	0	0
0	0	0	0	0	0	0	0	0	0	0	0	0	0	0	0	0	0	0	0	0	0	0	0	0	0	0	0	0	0	0
0	0	0	0	0	0	0	0	0	0	0	0	0	0	0	0	0	0	0	0	0	0	0	0	0	0	0	0	0	0	0
0	0	0	0	0	0	0	0	0	0	0	0	0	0	0	0	0	0	0	0	0	0	0	0	0	0	0	0	0	0	0
0	0	0	0	0	0	0	0	0	0	0	0	0	0	0	0	0	0	0	0	0	0	0	0	0	0	0	0	0	0	0
0	0	0	0	0	0	0	0	0	0	0	0	0	0	0	0	0	0	0	0	0	0	0	0	0	0	0	0	0	0	0
0	0	0	0	0	0	0	0	0	0	0	0	0	0	0	0	0	0	0	0	0	0	0	0	0	0	0	0	0	0	0
0	0	0	0	0	0	0	0	0	0	0	0	0	0	0	0	0	0	0	0	0	0	0	0	0	0	0	0	0	0	0
0	0	0	0	0	0	0	0	0	0	0	0	0	0	0	0	0	0	0	0	0	0	0	0	0	0	0	0	0	0	0
0	0	0	0	0	0	0	0	0	0	0	0	0	0	0	0	0	0	0	0	0	0	0	0	0	0	0	0	0	0	0
0	0	0	0	0	0	0	0	0	0	0	0	0	0	0	0	0	0	0	0	0	0	0	0	0	0	0	0	0	0	0
0	0	0	0	0	0	0	0	0	0	0	0	0	0	0	0	0	0	0	0	0	0	0	0	0	0	0	0	0	0	0
0	0	0	0	0	0	0	0	0	0	0	0	0	0	0	0	0	0	0	0	0	0	0	0	0	0	0	0	0	0	0
0	0	0	0	0	0	0	0	0	0	0	0	0	0	0	0	0	0	0	0	0	0	0	0	0	0	0	0	0	0	0
0	0	0	0	0	0	0	0	0	0	0	0	0	0	0	0	0	0	0	0	0	0	0	0	0	0	0	0	0	0	0
0	0	0	0	0	0	0	0	0	0	0	0	0	0	0	0	0	0	0	0	0	0	0	0	0	0	0	0	0	0	0
0	0	0	0	0	0	0	0	0	0	0	0	0	0	0	0	0	0	0	0	0	0	0	0	0	0	0	0	0	0	0
0	0	0	0	0	0	0	0	0	0	0	0	0	0	0	0	0	0	0	0	0	0	0	0	0	0	0	0	0	0	0
0	0	0	0	0	0	0	0	0	0	0	0	0	0	0	0	0	0	0	0	0	0	0	0	0	0	0	0	0	0	0
0	0	0	0	0	0	0	0	0	0	0	0	0	0	0	0	0	0	0	0	0	0	0	0	0	0	0	0	0	0	0
0	0	0	0	0	0	0	0	0	0	0	0	0	0	0	0	0	0	0	0	0	0	0	0	0	0	0	0	0	0	0
0	0	0	0	0	0	0	0	0	0	0	0	0	0	0	0	0	0	0	0	0	0	0	0	0	0	0	0	0	0	0
0	0	0	0	0	0	0	0	0	0	0	0	0	0	0	0	0	0	0	0	0	0	0	0	0	0	0	0	0	0	0
0	0	0	0	0	0	0	0	0	0	0	0	0	0	0	0	0	0	0	0	0	0	0	0	0	0	0	0	0	0	0
0	0	0	0	0	0	0	0	0	0	0	0	0	0	0	0	0	0	0	0	0	0	0	0	0	0	0	0	0	0	0
0	0	0	0	0	0	0	0	0	0	0	0	0	0	0	0	0	0	0	0	0	0	0	0	0	0	0	0	0	0	0
0	0	0	0	0	0	0	0	0	0	0	0	0	0	0	0	0	0	0	0	0	0	0	0	0	0	0	0	0	0	0
0	0	0	0	0	0	0	0	0	0	0	0	0	0	0	0	0	0	0	0	0	0	0	0	0	0	0	0	0	0	0
0	0	0	0	0	0	0	0	0	0	0	0	0	0	0	0	0	0	0	0	0	0	0	0	0	0	0	0	0	0	0
0	0	0	0	0	0	0	0	0	0	0	0	0	0	0	0	0	0	0	0	0	0	0	0	0	0	0	0	0	0	0
0	0	0	0	0	0	0	0	0	0	0	0	0	0	0	0	0	0	0	0	0	0	0	0	0	0	0	0	0	0	0
0	0	0	0	0	0	0	0	0	0	0	0	0	0	0	0	0	0	0	0	0	0	0	0	0	0	0	0	0	0	0
0	0	0	0	0	0	0	0	0	0	0	0	0	0	0	0	0	0	0	0	0	0	0	0	0	0	0	0	0	0	0
0	0	0	0	0	0	0	0	0	0	0	0	0	0	0	0	0	0	0	0	0	0	0	0	0	0	0	0	0	0	0
0	0	0	0	0	0	0	0	0	0	0	0	0	0	0	0	0	0	0	0	0	0	0	0	0	0	0	0	0	0	0
0	0	0	0	0	0	0	0	0	0	0	0	0	0	0	0	0	0	0	0	0	0	0	0	0	0	0	0	0	0	0
0	0	0	0	0	0	0	0	0	0	0	0	0	0	0	0	0	0	0	0	0	0	0	0	0	0	0	0	0	0	0
0	0	0	0	0	0	0	0	0	0	0	0	0	0	0	0	0	0	0	0	0	0	0	0	0	0	0	0	0	0	0
0	0	0	0	0	0	0	0	0	0	0	0	0	0	0	0	0	0	0	0	0	0	0	0	0	0	0	0	0	0	0
0	0	0	0	0	0	0	0	0	0	0	0	0	0	0	0	0	0	0	0	0	0	0	0	0	0	0	0	0	0	0
0	0	0	0	0	0	0	0	0	0	0	0	0	0	0	0	0	0	0	0	0	0	0	0	0	0	0	0	0	0	0
0	0	0	0	0	0	0	0	0	0	0	0	0	0	0	0	0	0	0	0	0	0	0	0	0	0	0	0	0	0	0
0	0	0	0	0	0	0	0	0	0	0	0	0	0	0	0	0	0	0	0	0	0	0	0	0	0	0	0	0	0	0
0	0	0	0	0	0	0	0	0	0	0	0	0	0	0	0	0	0	0	0	0	0	0	0	0	0	0	0	0	0	0
0	0	0	0	0	0	0	0	0	0	0	0	0	0	0	0	0	0	0	0	0	0	0	0	0	0	0	0	0	0	0
0	0	0	0	0	0	0	0	0	0	0	0	0	0	0	0	0	0	0	0	0	0	0	0	0	0	0	0	0	0	0
0	0	0	0	0	0	0	0	0	0	0	0	0	0	0	0	0	0	0	0	0	0	0	0	0	0	0	0	0	0	0
0	0	0	0	0	0	0	0	0	0	0	0	0	0	0	0	0	0	0	0	0	0	0	0	0	0	0	0	0	0	0
0	0	0	0	0	0	0	0	0	0	0	0	0	0	0	0	0	0	0	0	0	0	0	0	0	0	0	0	0	0	0
0	0	0	0	0	0	0	0	0	0	0	0	0	0	0	0	0	0	0	0	0	0	0	0	0	0	0	0	0	0	0
0	0	0	0	0	0	0	0	0	0	0	0	0	0	0	0	0	0	0	0	0	0	0	0	0	0	0	0	0	0	0
0	0	0	0	0	0	0	0	0	0	0	0	0	0	0	0	0	0	0	0	0	0	0	0	0	0	0	0	0	0	0
0	0	0	0	0	0	0	0	0	0	0	0	0	0	0	0	0	0	0	0	0	0	0	0	0	0	0	0	0	0	0
0	0	0	0	0	0	0	0	0	0	0	0	0	0	0	0	0	0	0	0	0	0	0	0	0	0	0	0	0	0	0
0	0	0	0	0	0	0	0	0	0	0	0	0	0	0	0	0	0	0	0	0	0	0	0	0	0	0	0	0	0	0
0	0	0	0	0	0	0	0	0	0	0	0	0	0	0	0	0	0	0	0	0	0	0	0	0	0	0	0	0	0	0
0	0	0	0	0	0	0	0	0	0	0	0	0	0	0	0	0	0	0	0	0	0	0	0	0	0	0	0	0	0	0
0	0	0	0	0	0	0	0	0	0	0	0	0	0	0	0	0	0	0	0	0	0	0	0	0	0	0	0	0	0	0
0	0	0	0	0	0	0	0	0	0	0	0	0	0	0	0	0	0	0	0	0	0	0	0	0	0	0	0	0	0	0
0	0	0	0	0	0	0	0	0	0	0	0	0	0	0	0	0	0	0	0	0	0	0	0	0	0	0	0	0	0	0
0	0	0	0	0	0	0	0	0	0	0	0	0	0	0	0	0	0	0	0	0	0	0	0	0	0	0	0	0	0	0
0	0	0	0	0	0	0	0	0	0	0	0	0	0	0	0	0	0	0	0	0	0	0	0	0	0	0	0	0	0	0
0	0	0	0	0	0	0	0	0	0	0	0	0	0	0	0	0	0	0	0	0	0	0	0	0	0	0	0	0	0	0
0	0	0	0	0	0	0	0	0	0	0	0	0	0	0	0	0	0	0	0	0	0	0	0	0	0	0	0	0	0	0
0	0	0	0	0	0	0	0	0	0	0	0	0	0	0	0	0	0	0	0	0	0	0	0	0	0	0	0	0	0	0
0	0	0	0	0	0	0	0	0	0	0	0	0	0	0	0	0	0	0	0	0	0	0	0	0	0	0	0	0	0	0
0	0	0	0	0	0	0	0	0	0	0	0	0	0	0	0	0	0	0	0	0	0	0	0	0	0	0	0	0	0	0
0	0	0	0	0	0	0	0	0	0	0	0	0	0	0	0	0	0	0	0	0	0	0	0	0	0	0	0	0	0	0
0	0	0	0	0	0	0	0	0	0	0	0	0	0	0	0	0	0	0	0	0	0	0	0	0	0	0	0	0	0	0
0	0	0	0	0	0	0	0	0	0	0	0	0	0	0	0	0	0	0	0	0	0	0	0	0	0	0	0	0	0	0
0	0	0	0	0	0	0	0	0	0	0	0	0	0	0	0	0	0	0	0	0	0	0	0	0	0	0	0	0	0	0
0	0	0	0	0	0	0	0	0	0	0	0	0	0	0	0	0	0	0	0	0	0	0	0	0	0	0	0	0	0	0
0	0	0	0	0	0	0	0	0	0	0	0	0	0	0	0	0	0	0	0	0	0	0	0	0	0	0	0	0	0	0
0	0	0	0	0	0	0	0	0	0	0	0	0	0	0	0	0	0	0	0	0	0	0	0	0	0	0	0	0	0	0
0	0	0	0	0	0	0	0	0	0	0	0	0	0	0	0	0	0	0	0	0	0	0	0	0	0	0	0	0	0	0
0	0	0	0	0	0	0	0	0	0	0	0	0	0	0	0	0	0	0	0	0	0	0	0	0	0	0	0	0	0	0
0	0	0	0	0	0	0	0	0	0	0	0	0	0	0	0	0	0	0	0	0	0	0	0	0	0	0	0	0	0	0
0	0	0	0	0	0	0	0	0	0	0	0	0	0	0	0	0	0	0	0	0	0	0	0	0	0	0	0	0	0	0
0	0	0	0	0	0	0	0	0	0	0	0	0	0	0	0	0	0	0	0	0	0	0	0	0	0	0	0	0	0	0
0	0	0	0	0	0	0	0	0	0	0	0	0	0	0	0	0	0	0	0	0	0	0	0	0	0	0	0	0	0	0
0	0	0	0	0	0	0	0	0	0	0	0	0	0	0	0	0	0	0	0	0	0	0	0	0	0	0	0	0	0	0
0	0	0	0	0	0	0	0	0	0	0	0	0	0	0	0	0	0	0	0	0	0	0	0	0	0	0	0	0	0	0
0	0	0	0	0	0	0	0	0	0	0	0	0	0	0	0	0	0	0	0	0	0	0	0	0	0	0	0	0	0	0
0	0	0	0	0	0	0	0	0	0	0	0	0	0	0	0	0	0	0	0	0	0	0	0	0	0	0	0	0	0	0
0	0	0	0	0	0	0	0	0	0	0	0	0	0	0	0	0	0	0	0	0	0	0	0	0	0	0	0	0	0	0
0	0	0	0	0	0	0	0	0	0	0	0	0	0	0	0	0	0	0	0	0	0	0	0	0	0	0	0	0	0	0
0	0	0	0	0	0	0	0	0	0	0	0	0	0	0	0	0	0	0	0	0	0	0	0	0	0	0	0	0	0	0
0	0	0	0	0	0	0	0	0	0	0	0	0	0	0	0	0	0	0	0	0	0	0	0	0	0	0	0	0	0	0
0	0	0	0	0	0	0	0	0	0	0	0	0	0	0	0	0	0	0	0	0	0	0	0	0	0	0	0	0	0	0
0	0	0	0	0	0	0	0	0	0	0	0	0	0	0	0	0	0	0	0	0	0	0	0	0	0	0	0	0	0	0
0	0	0	0	0	0	0	0	0	0	0	0	0	0	0	0	0	0	0	0	0	0	0	0	0	0	0	0	0	0	0
0	0	0	0	0	0	0	0	0	0	0	0	0	0	0	0	0	0	0	0	0	0	0	0	0	0	0	0	0	0	0
0	0	0	0	0	0	0	0	0	0	0	0	0	0	0	0	0	0	0	0	0	0	0	0	0	0	0	0	0	0	0
0	0	0	0	0	0	0	0	0	0	0	0	0	0	0	0	0	0	0	0	0	0	0	0	0	0	0	0	0	0	0
0	0	0	0	0	0	0	0	0	0	0	0	0	0	0	0	0	0	0	0	0	0	0	0	0	0	0	0	0	0	0
0	0	0	0	0	0	0	0	0	0	0	0	0	0	0	0	0	0	0	0	0	0	0	0	0	0	0	0	0	0	0
0	0	0	0	0	0	0	0	0	0	0	0	0	0	0	0	0	0	0	0	0	0	0	0	0	0	0	0	0	0	0
0	0	0	0	0	0	0	0	0	0	0	0	0	0	0	0	0	0	0	0	0	0	0	0	0	0	0	0	0	0	0
0	0	0	0	0	0	0	0	0	0	0	0	0	0	0	0	0	0	0	0	0	0	0	0	0	0	0	0	0	0	0
0	0	0	0	0	0	0	0	0	0	0	0	0	0	0	0	0	0	0	0	0	0	0	0	0	0	0	0	0	0	0
0	0	0	0	0	0	0	0	0	0	0	0	0	0	0	0	0	0	0	0	0	0	0	0	0	0	0	0	0	0	0
0	0	0	0	0	0	0	0	0	0	0	0	0	0	0	0	0	0	0	0	0	0	0	0	0	0	0	0	0	0	0
0	0	0	0	0	0	0	0	0	0	0	0	0	0	0	0	0	0	0	0	0	0	0	0	0	0	0	0	0	0	0
0	0	0	0	0	0	0	0	0	0	0	0	0	0	0	0	0	0	0	0	0	0	0	0	0	0	0	0	0	0	0
0	0	0	0	0	0	0	0	0	0	0	0	0	0	0	0	0	0	0	0	0	0	0	0	0	0	0	0	0	0	0
0	0	0	0	0	0	0	0	0	0	0	0	0	0	0	0	0	0	0	0	0	0	0	0	0	0	0	0	0	0	0
0	0	0	0	0	0	0	0	0	0	0	0	0	0	0	0	0	0	0	0	0	0	0	0	0	0	0	0	0	0	0
0	0	0	0	0	0	0	0	0	0	0	0	0	0	0	0	0	0	0	0	0	0	0	0	0	0	0	0	0	0	0
0	0	0	0	0	0	0	0	0	0	0	0	0	0	0	0	0	0	0	0	0	0	0	0	0	0	0	0	0	0	0
0	0	0	0	0	0	0	0	0	0	0	0	0	0	0	0	0	0	0	0	0	0	0	0	0	0	0	0	0	0	0
0	0	0	0	0	0	0	0	0	0	0	0	0	0	0	0	0	0	0	0	0	0	0	0	0	0	0	0	0	0	0
0	0	0	0	0	0	0	0	0	0	0	0	0	0	0	0	0	0	0	0	0	0	0	0	0	0	0	0	0	0	0
0	0	0	0	0	0	0	0	0	0	0	0	0	0	0	0	0	0	0	0	0	0	0	0	0	0	0	0	0	0	0
0	0	0	0	0	0	0	0	0	0	0	0	0	0	0	0	0	0	0	0	0	0	0	0	0	0	0	0	0	0	0
0	0	0	0	0	0	0	0	0	0	0	0	0	0	0	0	0	0	0	0	0	0	0	0	0	0	0	0	0	0	0
0	0	0	0	0	0	0	0	0	0	0	0	0	0	0	0	0	0	0	0	0	0	0	0	0	0	0	0	0	0	0
0	0	0	0	0	0	0	0	0	0	0	0	0	0	0	0	0	0	0	0	0	0	0	0	0	0	0	0	0	0	0
0	0	0	0	0	0	0	0	0	0	0	0	0	0	0	0	0	0	0	0	0	0	0	0	0	0	0	0	0	0	0
0	0	0	0	0	0	0	0	0	0	0	0	0	0	0	0	0	0	0	0	0	0	0	0	0	0	0	0	0	0	0
0	0	0	0	0	0	0	0	0	0	0	0	0	0	0	0	0	0	0	0	0	0	0	0	0	0	0	0	0	0	0
0	0	0	0	0	0	0	0	0	0	0	0	0	0	0	0	0	0	0	0	0	0	0	0	0	0	0	0	0	0	0
0	0	0	0	0	0	0	0	0	0	0	0	0	0	0	0	0	0	0	0	0	0	0	0	0	0	0	0	0	0	0
0	0	0	0	0	0	0	0	0	0	0	0	0	0	0	0	0	0	0	0	0	0	0	0	0	0	0	0	0	0	0
0	0	0	0	0	0	0	0	0	0	0	0	0	0	0	0	0	0	0	0	0	0	0	0	0	0	0	0	0	0	0
0	0	0	0	0	0	0	0	0	0	0	0	0	0	0	0	0	0	0	0	0	0	0	0	0	0	0	0	0	0	0
0	0	0	0	0	0	0	0	0	0	0	0	0	0	0	0	0	0	0	0	0	0	0	0	0	0	0	0	0	0	0
0	0	0	0	0	0	0	0	0	0	0	0	0	0	0	0	0	0	0	0	0	0	0	0	0	0	0	0	0	0	0
0	0	0	0	0	0	0	0	0	0	0	0	0	0	0	0	0	0	0	0	0	0	0	0	0	0	0	0	0	0	0
0	0	0	0	0	0	0	0	0	0	0	0	0	0	0	0	0	0	0	0	0	0	0	0	0	0	0	0	0	0	0
0	0	0	0	0	0	0	0	0	0	0	0	0	0	0	0	0	0	0	0	0	0	0	0	0	0	0	0	0	0	0
0	0	0	0	0	0	0	0	0	0	0	0	0	0	0	0	0	0	0	0	0	0	0	0	0	0	0	0	0	0	0
0	0	0	0	0	0	0	0	0	0	0	0	0	0	0	0	0	0	0	0	0	0	0	0	0	0	0	0	0	0	0
0	0	0	0	0	0	0	0	0	0	0	0	0	0	0	0	0	0	0	0	0	0	0	0	0	0	0	0	0	0	0
0	0	0	0	0	0	0	0	0	0	0	0	0	0	0	0	0	0	0	0	0	0	0	0	0	0	0	0	0	0	0
0	0	0	0	0	0	0	0	0	0	0	0	0	0	0	0	0	0	0	0	0	0	0	0	0	0	0	0	0	0	0
0	0	0	0	0	0	0	0	0	0	0	0	0	0	0	0	0	0	0	0	0	0	0	0	0	0	0	0	0	0	0
0	0	0	0	0	0	0	0	0	0	0	0	0	0	0	0	0	0	0	0	0	0	0	0	0	0	0	0	0	0	0
0	0	0	0	0	0	0	0	0	0	0	0	0	0	0	0	0	0	0	0	0	0	0	0	0	0	0	0	0	0	0
0	0	0	0	0	0	0	0	0	0	0	0	0	0	0	0	0	0	0	0	0	0	0	0	0	0	0	0	0	0	0
0	0	0	0	0	0	0	0	0	0	0	0	0	0	0	0	0	0	0	0	0	0	0	0	0	0	0	0	0	0	0
0	0	0	0	0	0	0	0	0	0	0	0	0	0	0	0	0	0	0	0	0	0	0	0	0	0	0	0	0	0	0
0	0	0	0	0	0	0	0	0	0	0	0	0	0	0	0	0	0	0	0	0	0	0	0	0	0	0	0	0	0	0
0	0	0	0	0	0	0	0	0	0	0	0	0	0	0	0	0	0	0	0	0	0	0	0	0	0	0	0	0	0	0
0	0	0	0	0	0	0	0	0	0	0	0	0	0	0	0	0	0	0	0	0	0	0	0	0	0	0	0	0	0	0
0	0	0	0	0	0	0	0	0	0	0	0	0	0	0	0	0	0	0	0	0	0	0	0	0	0	0	0	0	0	0
0	0	0	0	0	0	0	0	0	0	0	0	0	0	0	0	0	0	0	0	0	0	0	0	0	0	0	0	0	0	0
0	0	0	0	0	0	0	0	0	0	0	0	0	0	0	0	0	0	0	0	0	0	0	0	0	0	0	0	0	0	0
0	0	0	0	0	0	0	0	0	0	0	0	0	0	0	0	0	0	0	0	0	0	0	0	0	0	0	0	0	0	0
0	0	0	0	0	0	0	0	0	0	0	0	0	0	0	0	0	0	0	0	0	0	0	0	0	0	0	0	0	0	0
0	0	0	0	0	0	0	0	0	0	0	0	0	0	0	0	0	0	0	0	0	0	0	0	0	0	0	0	0	0	0
0	0	0	0	0	0	0	0	0	0	0	0	0	0	0	0	0	0	0	0	0	0	0	0	0	0	0	0	0	0	0
0	0	0	0	0	0	0	0	0	0	0	0	0	0	0	0	0	0	0	0	0	0	0	0	0	0	0	0	0	0	0
0	0	0	0	0	0	0	0	0	0	0	0	0	0	0	0	0	0	0	0	0	0	0	0	0	0	0	0	0	0	0
0	0	0	0	0	0	0	0	0	0	0	0	0	0	0	0	0	0	0	0	0	0	0	0	0	0	0	0	0	0	0
0	0	0	0	0	0	0	0	0	0	0	0	0	0	0	0	0	0	0	0	0	0	0	0	0	0	0	0	0	0	0
0	0	0	0	0	0	0	0	0	0	0	0	0	0	0	0	0	0	0	0	0	0	0	0	0	0	0	0	0	0	0
0	0	0	0	0	0	0	0	0	0	0	0	0	0	0	0	0	0	0	0	0	0	0	0	0	0	0	0	0	0	0
0	0	0	0	0	0	0	0	0	0	0	0	0	0	0	0	0	0	0	0	0	0	0	0	0	0	0	0	0	0	0
0	0	0	0	0	0	0	0	0	0	0	0	0	0	0	0	0	0	0	0	0	0	0	0	0	0	0	0	0	0	0
0	0	0	0	0	0	0	0	0	0	0	0	0	0	0	0	0	0	0	0	0	0	0	0	0	0	0	0	0	0	0
0	0	0	0	0	0	0	0	0	0	0	0	0	0	0	0	0	0	0	0	0	0	0	0	0	0	0	0	0	0	0
0	0	0	0	0	0	0	0	0	0	0	0	0	0	0	0	0	0	0	0	0	0	0	0	0	0	0	0	0	0	0
0	0	0	0	0	0	0	0	0	0	0	0	0	0	0	0	0	0	0	0	0	0	0	0	0	0	0	0	0	0	0
0	0	0	0	0	0	0	0	0	0	0	0	0	0	0	0	0	0	0	0	0	0	0	0	0	0	0	0	0	0	0
0	0	0	0	0	0	0	0	0	0	0	0	0	0	0	0	0	0	0	0	0	0	0	0	0	0	0	0	0	0	0
0	0	0	0	0	0	0	0	0	0	0	0	0	0	0	0	0	0	0	0	0	0	0	0	0	0	0	0	0	0	0
0	0	0	0	0	0	0	0	0	0	0	0	0	0	0	0	0	0	0	0	0	0	0	0	0	0	0	0	0	0	0
0	0	0	0	0	0	0	0	0	0	0	0	0	0	0	0	0	0	0	0	0	0	0	0	0	0	0	0	0	0	0
0	0	0	0	0	0	0	0	0	0	0	0	0	0	0	0	0	0	0	0	0	0	0	0	0	0	0	0	0	0	0
0	0	0	0	0	0	0	0	0	0	0	0	0	0	0	0	0	0	0	0	0	0	0	0	0	0	0	0	0	0	0
0	0	0	0	0	0	0	0	0	0	0	0	0	0	0	0	0	0	0	0	0	0	0	0	0	0	0	0	0	0	0
0	0	0	0	0	0	0	0	0	0	0	0	0	0	0	0	0	0	0	0	0	0	0	0	0	0	0	0	0	0	0
0	0	0	0	0	0	0	0	0	0	0	0	0	0	0	0	0	0	0	0	0	0	0	0	0	0	0	0	0	0	0
0	0	0	0	0	0	0	0	0	0	0	0	0	0	0	0	0	0	0	0	0	0	0	0	0	0	0	0	0	0	0
0	0	0	0	0	0	0	0	0	0	0	0	0	0	0	0	0	0	0	0	0	0	0	0	0	0	0	0	0	0	0
0	0	0	0	0	0	0	0	0	0	0	0	0	0	0	0	0	0	0	0	0	0	0	0	0	0	0	0	0	0	0
0	0	0	0	0	0	0	0	0	0	0	0	0	0	0	0	0	0	0	0	0	0	0	0	0	0	0	0	0	0	0
0	0	0	0	0	0	0	0	0	0	0	0	0	0	0	0	0	0	0	0	0	0	0	0	0	0	0	0	0	0	0
0	0	0	0	0	0	0	0	0	0	0	0	0	0	0	0	0	0	0	0	0	0	0	0	0	0	0	0	0	0	0
0	0	0	0	0	0	0	0	0	0	0	0	0	0	0	0	0	0	0	0	0	0	0	0	0	0	0	0	0	0	0
0	0	0	0	0	0	0	0	0	0	0	0	0	0	0	0	0	0	0	0	0	0	0	0	0	0	0	0	0	0	0
0	0	0	0	0	0	0	0	0	0	0	0	0	0	0	0	0	0	0	0	0	0	0	0	0	0	0	0	0	0	0
0	0	0	0	0	0	0	0	0	0	0	0	0	0	0	0	0	0	0	0	0	0	0	0	0	0	0	0	0	0	0
0	0	0	0	0	0	0	0	0	0	0	0	0	0	0	0	0	0	0	0	0	0	0	0	0	0	0	0	0	0	0
0	0	0	0	0	0	0	0	0	0	0	0	0	0	0	0	0	0	0	0	0	0	0	0	0	0	0	0	0	0	0
0	0	0	0	0	0	0	0	0	0	0	0	0	0	0	0	0	0	0	0	0	0	0	0	0	0	0	0	0	0	0
0	0	0	0	0	0	0	0	0	0	0	0	0	0	0	0	0	0	0	0	0	0	0	0	0	0	0	0	0	0	0
0	0	0	0	0	0	0	0	0	0	0	0	0	0	0	0	0	0	0	0	0	0	0	0	0	0	0	0	0	0	0
0	0	0	0	0	0	0	0	0	0	0	0	0	0	0	0	0	0	0	0	0	0	0	0	0	0	0	0	0	0	0
0	0	0	0	0	0	0	0	0	0	0	0	0	0	0	0	0	0	0	0	0	0	0	0	0	0	0	0	0	0	0
0	0	0	0	0	0	0	0	0	0	0	0	0	0	0	0	0	0	0	0	0	0	0	0	0	0	0	0	0	0	0
0	0	0	0	0	0	0	0	0	0	0	0	0	0	0	0	0	0	0	0	0	0	0	0	0	0	0	0	0	0	0
0	0	0	0	0	0	0	0	0	0	0	0	0	0	0	0	0	0	0	0	0	0	0	0	0	0	0	0	0	0	0
0	0	0	0	0	0	0	0	0	0	0	0	0	0	0	0	0	0	0	0	0	0	0	0	0	0	0	0	0	0	0
0	0	0	0	0	0	0	0	0	0	0	0	0	0	0	0	0	0	0	0	0	0	0	0	0	0	0	0	0	0	0
0	0	0	0	0	0	0	0	0	0	0	0	0	0	0	0	0	0	0	0	0	0	0	0	0	0	0	0	0	0	0
0	0	0	0	0	0	0	0	0	0	0	0	0	0	0	0	0	0	0	0	0	0	0	0	0	0	0	0	0	0	0
0	0	0	0	0	0	0	0	0	0	0	0	0	0	0	0	0	0	0	0	0	0	0	0	0	0	0	0	0	0	0
0	0	0	0	0	0	0	0	0	0	0	0	0	0	0	0	0	0	0	0	0	0	0	0	0	0	0	0	0	0	0
0	0	0	0	0	0	0	0	0	0	0	0	0	0	0	0	0	0	0	0	0	0	0	0	0	0	0	0	0	0	0
0	0	0	0	0	0	0	0	0	0	0	0	0	0	0	0	0	0	0	0	0	0	0	0	0	0	0	0	0	0	0
0	0	0	0	0	0	0	0	0	0	0	0	0	0	0	0	0	0	0	0	0	0	0	0	0	0	0	0	0	0	0
0	0	0	0	0	0	0	0	0	0	0	0	0	0	0	0	0	0	0	0	0	0	0	0	0	0	0	0	0	0	0
0	0	0	0	0	0	0	0	0	0	0	0	0	0	0	0	0	0	0	0	0	0	0	0	0	0	0	0	0	0	0
0	0	0	0	0	0	0	0	0	0	0	0	0	0	0	0	0	0	0	0	0	0	0	0	0	0	0	0	0	0	0
0	0	0	0	0	0	0	0	0	0	0	0	0	0	0	0	0	0	0	0	0	0	0	0	0	0	0	0	0	0	0
0	0	0	0	0	0	0	0	0	0	0	0	0	0	0	0	0	0	0	0	0	0	0	0	0	0	0	0	0	0	0
0	0	0	0	0	0	0	0	0	0	0	0	0	0	0	0	0	0	0	0	0	0	0	0	0	0	0	0	0	0	0
0	0	0	0	0	0	0	0	0	0	0	0	0	0	0	0	0	0	0	0	0	0	0	0	0	0	0	0	0	0	0
0	0	0	0	0	0	0	0	0	0	0	0	0	0	0	0	0	0	0	0	0	0	0	0	0	0	0	0	0	0	0
0	0	0	0	0	0	0	0	0	0	0	0	0	0	0	0	0	0	0	0	0	0	0	0	0	0	0	0	0	0	0
0	0	0	0	0	0	0	0	0	0	0	0	0	0	0	0	0	0	0	0	0	0	0	0	0	0	0	0	0	0	0
0	0	0	0	0	0	0	0	0	0	0	0	0	0	0	0	0	0	0	0	0	0	0	0	0	0	0	0	0	0	0
0	0	0	0	0	0	0	0	0	0	0	0	0	0	0	0	0	0	0	0	0	0	0	0	0	0	0	0	0	0	0
0	0	0	0	0	0	0	0	0	0	0	0	0	0	0	0	0	0	0	0	0	0	0	0	0	0	0	0	0	0	0
0	0	0	0	0	0	0	0	0	0	0	0	0	0	0	0	0	0	0	0	0	0	0	0	0	0	0	0	0	0	0
0	0	0	0	0	0	0	0	0	0	0	0	0	0	0	0	0	0	0	0	0	0	0	0	0	0	0	0	0	0	0
0	0	0	0	0	0	0	0	0	0	0	0	0	0	0	0	0	0	0	0	0	0	0	0	0	0	0	0	0	0	0
0	0	0	0	0	0	0	0	0	0	0	0	0	0	0	0	0	0	0	0	0	0	0	0	0	0	0	0	0	0	0
0	0	0	0	0	0	0	0	0	0	0	0	0	0	0	0	0	0	0	0	0	0	0	0	0	0	0	0	0	0	0
0	0	0	0	0	0	0	0	0	0	0	0	0	0	0	0	0	0	0	0	0	0	0	0	0	0	0	0	0	0	0
0	0	0	0	0	0	0	0	0	0	0	0	0	0	0	0	0	0	0	0	0	0	0	0	0	0	0	0	0	0	0
0	0	0	0	0	0	0	0	0	0	0	0	0	0	0	0	0	0	0	0	0	0	0	0	0	0	0	0	0	0	0
0	0	0	0	0	0	0	0	0	0	0	0	0	0	0	0	0	0	0	0	0	0	0	0	0	0	0	0	0	0	0
0	0	0	0	0	0	0	0	0	0	0	0	0	0	0	0	0	0	0	0	0	0	0	0	0	0	0	0	0	0	0
0	0	0	0	0	0	0	0	0	0	0	0	0	0	0	0	0	0	0	0	0	0	0	0	0	0	0	0	0	0	0
0	0	0	0	0	0	0	0	0	0	0	0	0	0	0	0	0	0	0	0	0	0	0	0	0	0	0	0	0	0	0
0	0	0	0	0	0	0	0	0	0	0	0	0	0	0	0	0	0	0	0	0	0	0	0	0	0	0	0	0	0	0
0	0	0	0	0	0	0	0	0	0	0	0	0	0	0	0	0	0	0	0	0	0	0	0	0	0	0	0	0	0	0
0	0	0	0	0	0	0	0	0	0	0	0	0	0	0	0	0	0	0	0	0	0	0	0	0	0	0	0	0	0	0
0	0	0	0	0	0	0	0	0	0	0	0	0	0	0	0	0	0	0	0	0	0	0	0	0	0	0	0	0	0	0
0	0	0	0	0	0	0	0	0	0	0	0	0	0	0	0	0	0	0	0	0	0	0	0	0	0	0	0	0	0	0
0	0	0	0	0	0	0	0	0	0	0	0	0	0	0	0	0	0	0	0	0	0	0	0	0	0	0	0	0	0	0
0	0	0	0	0	0	0	0	0	0	0	0	0	0	0	0	0	0	0	0	0	0	0	0	0	0	0	0	0	0	0
0	0	0	0	0	0	0	0	0	0	0	0	0	0	0	0	0	0	0	0	0	0	0	0	0	0	0	0	0	0	0
0	0	0	0	0	0	0	0	0	0	0	0	0	0	0	0	0	0	0	0	0	0	0	0	0	0	0	0	0	0	0
0	0	0	0	0	0	0	0	0	0	0	0	0	0	0	0	0	0	0	0	0	0	0	0	0	0	0	0	0	0	0
0	0	0	0	0	0	0	0	0	0	0	0	0	0	0	0	0	0	0	0	0	0	0	0	0	0	0	0	0	0	0
0	0	0	0	0	0	0	0	0	0	0	0	0	0	0	0	0	0	0	0	0	0	0	0	0	0	0	0	0	0	0
0	0	0	0	0	0	0	0	0	0	0	0	0	0	0	0	0	0	0	0	0	0	0	0	0	0	0	0	0	0	0
0	0	0	0	0	0	0	0	0	0	0	0	0	0	0	0	0	0	0	0	0	0	0	0	0	0	0	0	0	0	0
0	0	0	0	0	0	0	0	0	0	0	0	0	0	0	0	0	0	0	0	0	0	0	0	0	0	0	0	0	0	0
0	0	0	0	0	0	0	0	0	0	0	0	0	0	0	0	0	0	0	0	0	0	0	0	0	0	0	0	0	0	0
0	0	0	0	0	0	0	0	0	0	0	0	0	0	0	0	0	0	0	0	0	0	0	0	0	0	0	0	0	0	0
0	0	0	0	0	0	0	0	0	0	0	0	0	0	0	0	0	0	0	0	0	0	0	0	0	0	0	0	0	0	0
0	0	0	0	0	0	0	0	0	0	0	0	0	0	0	0	0	0	0	0	0	0	0	0	0	0	0	0	0	0	0
0	0	0	0	0	0	0	0	0	0	0	0	0	0	0	0	0	0	0	0	0	0	0	0	0	0	0	0	0	0	0
0	0	0	0	0	0	0	0	0	0	0	0	0	0	0	0	0	0	0	0	0	0	0	0	0	0	0	0	0	0	0
0	0	0	0	0	0	0	0	0	0	0	0	0	0	0	0	0	0	0	0	0	0	0	0	0	0	0	0	0	0	0
0	0	0	0	0	0	0	0	0	0	0	0	0	0	0	0	0	0	0	0	0	0	0	0	0	0	0	0	0	0	0
0	0	0	0	0	0	0	0	0	0	0	0	0	0	0	0	0	0	0	0	0	0	0	0	0	0	0	0	0	0	0
0	0	0	0	0	0	0	0	0	0	0	0	0	0	0	0	0	0	0	0	0	0	0	0	0	0	0	0	0	0	0
0	0	0	0	0	0	0	0	0	0	0	0	0	0	0	0	0	0	0	0	0	0	0	0	0	0	0	0	0	0	0
0	0	0	0	0	0	0	0	0	0	0	0	0	0	0	0	0	0	0	0	0	0	0	0	0	0	0	0	0	0	0
0	0	0	0	0	0	0	0	0	0	0	0	0	0	0	0	0	0	0	0	0	0	0	0	0	0	0	0	0	0	0
0	0	0	0	0	0	0	0	0	0	0	0	0	0	0	0	0	0	0	0	0	0	0	0	0	0	0	0	0	0	0
0	0	0	0	0	0	0	0	0	0	0	0	0	0	0	0	0	0	0	0	0	0	0	0	0	0	0	0	0	0	0
0	0	0	0	0	0	0	0	0	0	0	0	0	0	0	0	0	0	0	0	0	0	0	0	0	0	0	0	0	0	0
0	0	0	0	0	0	0	0	0	0	0	0	0	0	0	0	0	0	0	0	0	0	0	0	0	0	0	0	0	0	0
0	0	0	0	0	0	0	0	0	0	0	0	0	0	0	0	0	0	0	0	0	0	0	0	0	0	0	0	0	0	0
0	0	0	0	0	0	0	0	0	0	0	0	0	0	0	0	0	0	0	0	0	0	0	0	0	0	0	0	0	0	0
0	0	0	0	0	0	0	0	0	0	0	0	0	0	0	0	0	0	0	0	0	0	0	0	0	0	0	0	0	0	0
0	0	0	0	0	0	0	0	0	0	0	0	0	0	0	0	0	0	0	0	0	0	0	0	0	0	0	0	0	0	0
0	0	0	0	0	0	0	0	0	0	0	0	0	0	0	0	0	0	0	0	0	0	0	0	0	0	0	0	0	0	0
0	0	0	0	0	0	0	0	0	0	0	0	0	0	0	0	0	0	0	0	0	0	0	0	0	0	0	0	0	0	0
0	0	0	0	0	0	0	0	0	0	0	0	0	0	0	0	0	0	0	0	0	0	0	0	0	0	0	0	0	0	0
0	0	0	0	0	0	0	0	0	0	0	0	0	0	0	0	0	0	0	0	0	0	0	0	0	0	0	0	0	0	0
0	0	0	0	0	0	0	0	0	0	0	0	0	0	0	0	0	0	0	0	0	0	0	0	0	0	0	0	0	0	0
0	0	0	0	0	0	0	0	0	0	0	0	0	0	0	0	0	0	0	0	0	0	0	0	0	0	0	0	0	0	0
0	0	0	0	0	0	0	0	0	0	0	0	0	0	0	0	0	0	0	0	0	0	0	0	0	0	0	0	0	0	0
0	0	0	0	0	0	0	0	0	0	0	0	0	0	0	0	0	0	0	0	0	0	0	0	0	0	0	0	0	0	0
0	0	0	0	0	0	0	0	0	0	0	0	0	0	0	0	0	0	0	0	0	0	0	0	0	0	0	0	0	0	0
0	0	0	0	0	0	0	0	0	0	0	0	0	0	0	0	0	0	0	0	0	0	0	0	0	0	0	0	0	0	0
0	0	0	0	0	0	0	0	0	0	0	0	0	0	0	0	0	0	0	0	0	0	0	0	0	0	0	0	0	0	0
0	0	0	0	0	0	0	0	0	0	0	0	0	0	0	0	0	0	0	0	0	0	0	0	0	0	0	0	0	0	0
0	0	0	0	0	0	0	0	0	0	0	0	0	0	0	0	0	0	0	0	0	0	0	0	0	0	0	0	0	0	0
0	0	0	0	0	0	0	0	0	0	0	0	0	0	0	0	0	0	0	0	0	0	0	0	0	0	0	0	0	0	0
0	0	0	0	0	0	0	0	0	0	0	0	0	0	0	0	0	0	0	0	0	0	0	0	0	0	0	0	0	0	0
0	0	0	0	0	0	0	0	0	0	0	0	0	0	0	0	0	0	0	0	0	0	0	0	0	0	0	0	0	0	0
0	0	0	0	0	0	0	0	0	0	0	0	0	0	0	0	0	0	0	0	0	0	0	0	0	0	0	0	0	0	0
0	0	0	0	0	0	0	0	0	0	0	0	0	0	0	0	0	0	0	0	0	0	0	0	0	0	0	0	0	0	0
0	0	0	0	0	0	0	0	0	0	0	0	0	0	0	0	0	0	0	0	0	0	0	0	0	0	0	0	0	0	0
0	0	0	0	0	0	0	0	0	0	0	0	0	0	0	0	0	0	0	0	0	0	0	0	0	0	0	0	0	0	0
0	0	0	0	0	0	0	0	0	0	0	0	0	0	0	0	0	0	0	0	0	0	0	0	0	0	0	0	0	0	0
0	0	0	0	0	0	0	0	0	0	0	0	0	0	0	0	0	0	0	0	0	0	0	0	0	0	0	0	0	0	0
0	0	0	0	0	0	0	0	0	0	0	0	0	0	0	0	0	0	0	0	0	0	0	0	0	0	0	0	0	0	0
0	0	0	0	0	0	0	0	0	0	0	0	0	0	0	0	0	0	0	0	0	0	0	0	0	0	0	0	0	0	0
0	0	0	0	0	0	0	0	0	0	0	0	0	0	0	0	0	0	0	0	0	0	0	0	0	0	0	0	0	0	0
0	0	0	0	0	0	0	0	0	0	0	0	0	0	0	0	0	0	0	0	0	0	0	0	0	0	0	0	0	0	0
0	0	0	0	0	0	0	0	0	0	0	0	0	0	0	0	0	0	0	0	0	0	0	0	0	0	0	0	0	0	0
0	0	0	0	0	0	0	0	0	0	0	0	0	0	0	0	0	0	0	0	0	0	0	0	0	0	0	0	0	0	0
0	0	0	0	0	0	0	0	0	0	0	0	0	0	0	0	0	0	0	0	0	0	0	0	0	0	0	0	0	0	0
0	0	0	0	0	0	0	0	0	0	0	0	0	0	0	0	0	0	0	0	0	0	0	0	0	0	0	0	0	0	0
0	0	0	0	0	0	0	0	0	0	0	0	0	0	0	0	0	0	0	0	0	0	0	0	0	0	0	0	0	0	0
0	0	0	0	0	0	0	0	0	0	0	0	0	0	0	0	0	0	0	0	0	0	0	0	0	0	0	0	0	0	0
0	0	0	0	0	0	0	0	0	0	0	0	0	0	0	0	0	0	0	0	0	0	0	0	0	0	0	0	0	0	0
0	0	0	0	0	0	0	0	0	0	0	0	0	0	0	0	0	0	0	0	0	0	0	0	0	0	0	0	0	0	0
0	0	0	0	0	0	0	0	0	0	0	0	0	0	0	0	0	0	0	0	0	0	0	0	0	0	0	0	0	0	0
0	0	0	0	0	0	0	0	0	0	0	0	0	0	0	0	0	0	0	0	0	0	0	0	0	0	0	0	0	0	0
0	0	0	0	0	0	0	0	0	0	0	0	0	0	0	0	0	0	0	0	0	0	0	0	0	0	0	0	0	0	0
0	0	0	0	0	0	0	0	0	0	0	0	0	0	0	0	0	0	0	0	0	0	0	0	0	0	0	0	0	0	0
0	0	0	0	0	0	0	0	0	0	0	0	0	0	0	0	0	0	0	0	0	0	0	0	0	0	0	0	0	0	0
0	0	0	0	0	0	0	0	0	0	0	0	0	0	0	0	0	0	0	0	0	0	0	0	0	0	0	0	0	0	0
0	0	0	0	0	0	0	0	0	0	0	0	0	0	0	0	0	0	0	0	0	0	0	0	0	0	0	0	0	0	0
0	0	0	0	0	0	0	0	0	0	0	0	0	0	0	0	0	0	0	0	0	0	0	0	0	0	0	0	0	0	0
0	0	0	0	0	0	0	0	0	0	0	0	0	0	0	0	0	0	0	0	0	0	0	0	0	0	0	0	0	0	0
0	0	0	0	0	0	0	0	0	0	0	0	0	0	0	0	0	0	0	0	0	0	0	0	0	0	0	0	0	0	0
0	0	0	0	0	0	0	0	0	0	0	0	0	0	0	0	0	0	0	0	0	0	0	0	0	0	0	0	0	0	0
0	0	0	0	0	0	0	0	0	0	0	0	0	0	0	0	0	0	0	0	0	0	0	0	0	0	0	0	0	0	0
0	0	0	0	0	0	0	0	0	0	0	0	0	0	0	0	0	0	0	0	0	0	0	0	0	0	0	0	0	0	0
0	0	0	0	0	0	0	0	0	0	0	0	0	0	0	0	0	0	0	0	0	0	0	0	0	0	0	0	0	0	0
0	0	0	0	0	0	0	0	0	0	0	0	0	0	0	0	0	0	0	0	0	0	0	0	0	0	0	0	0	0	0
0	0	0	0	0	0	0	0	0	0	0	0	0	0	0	0	0	0	0	0	0	0	0	0	0	0	0	0	0	0	0
0	0	0	0	0	0	0	0	0	0	0	0	0	0	0	0	0	0	0	0	0	0	0	0	0	0	0	0	0	0	0
0	0	0	0	0	0	0	0	0	0	0	0	0	0	0	0	0	0	0	0	0	0	0	0	0	0	0	0	0	0	0
0	0	0	0	0	0	0	0	0	0	0	0	0	0	0	0	0	0	0	0	0	0	0	0	0	0	0	0	0	0	0
0	0	0	0	0	0	0	0	0	0	0	0	0	0	0	0	0	0	0	0	0	0	0	0	0	0	0	0	0	0	0
0	0	0	0	0	0	0	0	0	0	0	0	0	0	0	0	0	0	0	0	0	0	0	0	0	0	0	0	0	0	0
0	0	0	0	0	0	0	0	0	0	0	0	0	0	0	0	0	0	0	0	0	0	0	0	0	0	0	0	0	0	0
0	0	0	0	0	0	0	0	0	0	0	0	0	0	0	0	0	0	0	0	0	0	0	0	0	0	0	0	0	0	0
0	0	0	0	0	0	0	0	0	0	0	0	0	0	0	0	0	0	0	0	0	0	0	0	0	0	0	0	0	0	0
0	0	0	0	0	0	0	0	0	0	0	0	0	0	0	0	0	0	0	0	0	0	0	0	0	0	0	0	0	0	0
0	0	0	0	0	0	0	0	0	0	0	0	0	0	0	0	0	0	0	0	0	0	0	0	0	0	0	0	0	0	0
0	0	0	0	0	0	0	0	0	0	0	0	0	0	0	0	0	0	0	0	0	0	0	0	0	0	0	0	0	0	0
0	0	0	0	0	0	0	0	0	0	0	0	0	0	0	0	0	0	0	0	0	0	0	0	0	0	0	0	0	0	0
0	0	0	0	0	0	0	0	0	0	0	0	0	0	0	0	0	0	0	0	0	0	0	0	0	0	0	0	0	0	0
0	0	0	0	0	0	0	0	0	0	0	0	0	0	0	0	0	0	0	0	0	0	0	0	0	0	0	0	0	0	0
0	0	0	0	0	0	0	0	0	0	0	0	0	0	0	0	0	0	0	0	0	0	0	0	0	0	0	0	0	0	0
0	0	0	0	0	0	0	0	0	0	0	0	0	0	0	0	0	0	0	0	0	0	0	0	0	0	0	0	0	0	0
0	0	0	0	0	0	0	0	0	0	0	0	0	0	0	0	0	0	0	0	0	0	0	0	0	0	0	0	0	0	0
0	0	0	0	0	0	0	0	0	0	0	0	0	0	0	0	0	0	0	0	0	0	0	0	0	0	0	0	0	0	0
0	0	0	0	0	0	0	0	0	0	0	0	0	0	0	0	0	0	0	0	0	0	0	0	0	0	0	0	0	0	0
0	0	0	0	0	0	0	0	0	0	0	0	0	0	0	0	0	0	0	0	0	0	0	0	0	0	0	0	0	0	0
0	0	0	0	0	0	0	0	0	0	0	0	0	0	0	0	0	0	0	0	0	0	0	0	0	0	0	0	0	0	0
0	0	0	0	0	0	0	0	0	0	0	0	0	0	0	0	0	0	0	0	0	0	0	0	0	0	0	0	0	0	0
0	0	0	0	0	0	0	0	0	0	0	0	0	0	0	0	0	0	0	0	0	0	0	0	0	0	0	0	0	0	0
0	0	0	0	0	0	0	0	0	0	0	0	0	0	0	0	0	0	0	0	0	0	0	0	0	0	0	0	0	0	0
0	0	0	0	0	0	0	0	0	0	0	0	0	0	0	0	0	0	0	0	0	0	0	0	0	0	0	0	0	0	0
0	0	0	0	0	0	0	0	0	0	0	0	0	0	0	0	0	0	0	0	0	0	0	0	0	0	0	0	0	0	0
0	0	0	0	0	0	0	0	0	0	0	0	0	0	0	0	0	0	0	0	0	0	0	0	0	0	0	0	0	0	0
0	0	0	0	0	0	0	0	0	0	0	0	0	0	0	0	0	0	0	0	0	0	0	0	0	0	0	0	0	0	0
0	0	0	0	0	0	0	0	0	0	0	0	0	0	0	0	0	0	0	0	0	0	0	0	0	0	0	0	0	0	0
0	0	0	0	0	0	0	0	0	0	0	0	0	0	0	0	0	0	0	0	0	0	0	0	0	0	0	0	0	0	0
0	0	0	0	0	0	0	0	0	0	0	0	0	0	0	0	0	0	0	0	0	0	0	0	0	0	0	0	0	0	0
0	0	0	0	0	0	0	0	0	0	0	0	0	0	0	0	0	0	0	0	0	0	0	0	0	0	0	0	0	0	0
0	0	0	0	0	0	0	0	0	0	0	0	0	0	0	0	0	0	0	0	0	0	0	0	0	0	0	0	0	0	0
0	0	0	0	0	0	0	0	0	0	0	0	0	0	0	0	0	0	0	0	0	0	0	0	0	0	0	0	0	0	0
0	0	0	0	0	0	0	0	0	0	0	0	0	0	0	0	0	0	0	0	0	0	0	0	0	0	0	0	0	0	0
0	0	0	0	0	0	0	0	0	0	0	0	0	0	0	0	0	0	0	0	0	0	0	0	0	0	0	0	0	0	0
0	0	0	0	0	0	0	0	0	0	0	0	0	0	0	0	0	0	0	0	0	0	0	0	0	0	0	0	0	0	0
0	0	0	0	0	0	0	0	0	0	0	0	0	0	0	0	0	0	0	0	0	0	0	0	0	0	0	0	0	0	0
0	0	0	0	0	0	0	0	0	0	0	0	0	0	0	0	0	0	0	0	0	0	0	0	0	0	0	0	0	0	0
0	0	0	0	0	0	0	0	0	0	0	0	0	0	0	0	0	0	0	0	0	0	0	0	0	0	0	0	0	0	0
0	0	0	0	0	0	0	0	0	0	0	0	0	0	0	0	0	0	0	0	0	0	0	0	0	0	0	0	0	0	0
0	0	0	0	0	0	0	0	0	0	0	0	0	0	0	0	0	0	0	0	0	0	0	0	0	0	0	0	0	0	0
0	0	0	0	0	0	0	0	0	0	0	0	0	0	0	0	0	0	0	0	0	0	0	0	0	0	0	0	0	0	0
0	0	0	0	0	0	0	0	0	0	0	0	0	0	0	0	0	0	0	0	0	0	0	0	0	0	0	0	0	0	0
0	0	0	0	0	0	0	0	0	0	0	0	0	0	0	0	0	0	0	0	0	0	0	0	0	0	0	0	0	0	0
0	0	0	0	0	0	0	0	0	0	0	0	0	0	0	0	0	0	0	0	0	0	0	0	0	0	0	0	0	0	0
0	0	0	0	0	0	0	0	0	0	0	0	0	0	0	0	0	0	0	0	0	0	0	0	0	0	0	0	0	0	0
0	0	0	0	0	0	0	0	0	0	0	0	0	0	0	0	0	0	0	0	0	0	0	0	0	0	0	0	0	0	0
0	0	0	0	0	0	0	0	0	0	0	0	0	0	0	0	0	0	0	0	0	0	0	0	0	0	0	0	0	0	0
0	0	0	0	0	0	0	0	0	0	0	0	0	0	0	0	0	0	0	0	0	0	0	0	0	0	0	0	0	0	0
0	0	0	0	0	0	0	0	0	0	0	0	0	0	0	0	0	0	0	0	0	0	0	0	0	0	0	0	0	0	0
0	0	0	0	0	0	0	0	0	0	0	0	0	0	0	0	0	0	0	0	0	0	0	0	0	0	0	0	0	0	0
0	0	0	0	0	0	0	0	0	0	0	0	0	0	0	0	0	0	0	0	0	0	0	0	0	0	0	0	0	0	0
0	0	0	0	0	0	0	0	0	0	0	0	0	0	0	0	0	0	0	0	0	0	0	0	0	0	0	0	0	0	0
0	0	0	0	0	0	0	0	0	0	0	0	0	0	0	0	0	0	0	0	0	0	0	0	0	0	0	0	0	0	0
0	0	0	0	0	0	0	0	0	0	0	0	0	0	0	0	0	0	0	0	0	0	0	0	0	0	0	0	0	0	0
0	0	0	0	0	0	0	0	0	0	0	0	0	0	0	0	0	0	0	0	0	0	0	0	0	0	0	0	0	0	0
0	0	0	0	0	0	0	0	0	0	0	0	0	0	0	0	0	0	0	0	0	0	0	0	0	0	0	0	0	0	0
0	0	0	0	0	0	0	0	0	0	0	0	0	0	0	0	0	0	0	0	0	0	0	0	0	0	0	0	0	0	0
0	0	0	0	0	0	0	0	0	0	0	0	0	0	0	0	0	0	0	0	0	0	0	0	0	0	0	0	0	0	0
0	0	0	0	0	0	0	0	0	0	0	0	0	0	0	0	0	0	0	0	0	0	0	0	0	0	0	0	0	0	0
0	0	0	0	0	0	0	0	0	0	0	0	0	0	0	0	0	0	0	0	0	0	0	0	0	0	0	0	0	0	0
0	0	0	0	0	0	0	0	0	0	0	0	0	0	0	0	0	0	0	0	0	0	0	0	0	0	0	0	0	0	0
0	0	0	0	0	0	0	0	0	0	0	0	0	0	0	0	0	0	0	0	0	0	0	0	0	0	0	0	0	0	0
0	0	0	0	0	0	0	0	0	0	0	0	0	0	0	0	0	0	0	0	0	0	0	0	0	0	0	0	0	0	0
0	0	0	0	0	0	0	0	0	0	0	0	0	0	0	0	0	0	0	0	0	0	0	0	0	0	0	0	0	0	0
0	0	0	0	0	0	0	0	0	0	0	0	0	0	0	0	0	0	0	0	0	0	0	0	0	0	0	0	0	0	0
0	0	0	0	0	0	0	0	0	0	0	0	0	0	0	0	0	0	0	0	0	0	0	0	0	0	0	0	0	0	0
0	0	0	0	0	0	0	0	0	0	0	0	0	0	0	0	0	0	0	0	0	0	0	0	0	0	0	0	0	0	0
0	0	0	0	0	0	0	0	0	0	0	0	0	0	0	0	0	0	0	0	0	0	0	0	0	0	0	0	0	0	0
0	0	0	0	0	0	0	0	0	0	0	0	0	0	0	0	0	0	0	0	0	0	0	0	0	0	0	0	0	0	0
0	0	0	0	0	0	0	0	0	0	0	0	0	0	0	0	0	0	0	0	0	0	0	0	0	0	0	0	0	0	0
0	0	0	0	0	0	0	0	0	0	0	0	0	0	0	0	0	0	0	0	0	0	0	0	0	0	0	0	0	0	0
0	0	0	0	0	0	0	0	0	0	0	0	0	0	0	0	0	0	0	0	0	0	0	0	0	0	0	0	0	0	0
0	0	0	0	0	0	0	0	0	0	0	0	0	0	0	0	0	0	0	0	0	0	0	0	0	0	0	0	0	0	0
0	0	0	0	0	0	0	0	0	0	0	0	0	0	0	0	0	0	0	0	0	0	0	0	0	0	0	0	0	0	0
0	0	0	0	0	0	0	0	0	0	0	0	0	0	0	0	0	0	0	0	0	0	0	0	0	0	0	0	0	0	0
0	0	0	0	0	0	0	0	0	0	0	0	0	0	0	0	0	0	0	0	0	0	0	0	0	0	0	0	0	0	0
0	0	0	0	0	0	0	0	0	0	0	0	0	0	0	0	0	0	0	0	0	0	0	0	0	0	0	0	0	0	0
0	0	0	0	0	0	0	0	0	0	0	0	0	0	0	0	0	0	0	0	0	0	0	0	0	0	0	0	0	0	0
0	0	0	0	0	0	0	0	0	0	0	0	0	0	0	0	0	0	0	0	0	0	0	0	0	0	0	0	0	0	0
0	0	0	0	0	0	0	0	0	0	0	0	0	0	0	0	0	0	0	0	0	0	0	0	0	0	0	0	0	0	0
0	0	0	0	0	0	0	0	0	0	0	0	0	0	0	0	0	0	0	0	0	0	0	0	0	0	0	0	0	0	0
0	0	0	0	0	0	0	0	0	0	0	0	0	0	0	0	0	0	0	0	0	0	0	0	0	0	0	0	0	0	0
0	0	0	0	0	0	0	0	0	0	0	0	0	0	0	0	0	0	0	0	0	0	0	0	0	0	0	0	0	0	0
0	0	0	0	0	0	0	0	0	0	0	0	0	0	0	0	0	0	0	0	0	0	0	0	0	0	0	0	0	0	0
0	0	0	0	0	0	0	0	0	0	0	0	0	0	0	0	0	0	0	0	0	0	0	0	0	0	0	0	0	0	0
0	0	0	0	0	0	0	0	0	0	0	0	0	0	0	0	0	0	0	0	0	0	0	0	0	0	0	0	0	0	0
0	0	0	0	0	0	0	0	0	0	0	0	0	0	0	0	0	0	0	0	0	0	0	0	0	0	0	0	0	0	0
0	0	0	0	0	0	0	0	0	0	0	0	0	0	0	0	0	0	0	0	0	0	0	0	0	0	0	0	0	0	0
0	0	0	0	0	0	0	0	0	0	0	0	0	0	0	0	0	0	0	0	0	0	0	0	0	0	0	0	0	0	0
0	0	0	0	0	0	0	0	0	0	0	0	0	0	0	0	0	0	0	0	0	0	0	0	0	0	0	0	0	0	0
0	0	0	0	0	0	0	0	0	0	0	0	0	0	0	0	0	0	0	0	0	0	0	0	0	0	0	0	0	0	0
0	0	0	0	0	0	0	0	0	0	0	0	0	0	0	0	0	0	0	0	0	0	0	0	0	0	0	0	0	0	0
0	0	0	0	0	0	0	0	0	0	0	0	0	0	0	0	0	0	0	0	0	0	0	0	0	0	0	0	0	0	0
0	0	0	0	0	0	0	0	0	0	0	0	0	0	0	0	0	0	0	0	0	0	0	0	0	0	0	0	0	0	0
0	0	0	0	0	0	0	0	0	0	0	0	0	0	0	0	0	0	0	0	0	0	0	0	0	0	0	0	0	0	0
0	0	0	0	0	0	0	0	0	0	0	0	0	0	0	0	0	0	0	0	0	0	0	0	0	0	0	0	0	0	0
0	0	0	0	0	0	0	0	0	0	0	0	0	0	0	0	0	0	0	0	0	0	0	0	0	0	0	0	0	0	0
0	0	0	0	0	0	0	0	0	0	0	0	0	0	0	0	0	0	0	0	0	0	0	0	0	0	0	0	0	0	0
0	0	0	0	0	0	0	0	0	0	0	0	0	0	0	0	0	0	0	0	0	0	0	0	0	0	0	0	0	0	0
0	0	0	0	0	0	0	0	0	0	0	0	0	0	0	0	0	0	0	0	0	0	0	0	0	0	0	0	0	0	0
0	0	0	0	0	0	0	0	0	0	0	0	0	0	0	0	0	0	0	0	0	0	0	0	0	0	0	0	0	0	0
0	0	0	0	0	0	0	0	0	0	0	0	0	0	0	0	0	0	0	0	0	0	0	0	0	0	0	0	0	0	0
0	0	0	0	0	0	0	0	0	0	0	0	0	0	0	0	0	0	0	0	0	0	0	0	0	0	0	0	0	0	0
0	0	0	0	0	0	0	0	0	0	0	0	0	0	0	0	0	0	0	0	0	0	0	0	0	0	0	0	0	0	0
0	0	0	0	0	0	0	0	0	0	0	0	0	0	0	0	0	0	0	0	0	0	0	0	0	0	0	0	0	0	0
0	0	0	0	0	0	0	0	0	0	0	0	0	0	0	0	0	0	0	0	0	0	0	0	0	0	0	0	0	0	0
0	0	0	0	0	0	0	0	0	0	0	0	0	0	0	0	0	0	0	0	0	0	0	0	0	0	0	0	0	0	0
0	0	0	0	0	0	0	0	0	0	0	0	0	0	0	0	0	0	0	0	0	0	0	0	0	0	0	0	0	0	0
0	0	0	0	0	0	0	0	0	0	0	0	0	0	0	0	0	0	0	0	0	0	0	0	0	0	0	0	0	0	0
0	0	0	0	0	0	0	0	0	0	0	0	0	0	0	0	0	0	0	0	0	0	0	0	0	0	0	0	0	0	0
0	0	0	0	0	0	0	0	0	0	0	0	0	0	0	0	0	0	0	0	0	0	0	0	0	0	0	0	0	0	0
0	0	0	0	0	0	0	0	0	0	0	0	0	0	0	0	0	0	0	0	0	0	0	0	0	0	0	0	0	0	0
0	0	0	0	0	0	0	0	0	0	0	0	0	0	0	0	0	0	0	0	0	0	0	0	0	0	0	0	0	0	0
0	0	0	0	0	0	0	0	0	0	0	0	0	0	0	0	0	0	0	0	0	0	0	0	0	0	0	0	0	0	0
0	0	0	0	0	0	0	0	0	0	0	0	0	0	0	0	0	0	0	0	0	0	0	0	0	0	0	0	0	0	0
0	0	0	0	0	0	0	0	0	0	0	0	0	0	0	0	0	0	0	0	0	0	0	0	0	0	0	0	0	0	0
0	0	0	0	0	0	0	0	0	0	0	0	0	0	0	0	0	0	0	0	0	0	0	0	0	0	0	0	0	0	0
0	0	0	0	0	0	0	0	0	0	0	0	0	0	0	0	0	0	0	0	0	0	0	0	0	0	0	0	0	0	0
0	0	0	0	0	0	0	0	0	0	0	0	0	0	0	0	0	0	0	0	0	0	0	0	0	0	0	0	0	0	0
0	0	0	0	0	0	0	0	0	0	0	0	0	0	0	0	0	0	0	0	0	0	0	0	0	0	0	0	0	0	0
0	0	0	0	0	0	0	0	0	0	0	0	0	0	0	0	0	0	0	0	0	0	0	0	0	0	0	0	0	0	0
0	0	0	0	0	0	0	0	0	0	0	0	0	0	0	0	0	0	0	0	0	0	0	0	0	0	0	0	0	0	0
0	0	0	0	0	0	0	0	0	0	0	0	0	0	0	0	0	0	0	0	0	0	0	0	0	0	0	0	0	0	0
0	0	0	0	0	0	0	0	0	0	0	0	0	0	0	0	0	0	0	0	0	0	0	0	0	0	0	0	0	0	0
0	0	0	0	0	0	0	0	0	0	0	0	0	0	0	0	0	0	0	0	0	0	0	0	0	0	0	0	0	0	0
0	0	0	0	0	0	0	0	0	0	0	0	0	0	0	0	0	0	0	0	0	0	0	0	0	0	0	0	0	0	0
0	0	0	0	0	0	0	0	0	0	0	0	0	0	0	0	0	0	0	0	0	0	0	0	0	0	0	0	0	0	0
0	0	0	0	0	0	0	0	0	0	0	0	0	0	0	0	0	0	0	0	0	0	0	0	0	0	0	0	0	0	0
0	0	0	0	0	0	0	0	0	0	0	0	0	0	0	0	0	0	0	0	0	0	0	0	0	0	0	0	0	0	0
0	0	0	0	0	0	0	0	0	0	0	0	0	0	0	0	0	0	0	0	0	0	0	0	0	0	0	0	0	0	0
0	0	0	0	0	0	0	0	0	0	0	0	0	0	0	0	0	0	0	0	0	0	0	0	0	0	0	0	0	0	0
0	0	0	0	0	0	0	0	0	0	0	0	0	0	0	0	0	0	0	0	0	0	0	0	0	0	0	0	0	0	0
0	0	0	0	0	0	0	0	0	0	0	0	0	0	0	0	0	0	0	0	0	0	0	0	0	0	0	0	0	0	0
0	0	0	0	0	0	0	0	0	0	0	0	0	0	0	0	0	0	0	0	0	0	0	0	0	0	0	0	0	0	0
0	0	0	0	0	0	0	0	0	0	0	0	0	0	0	0	0	0	0	0	0	0	0	0	0	0	0	0	0	0	0
0	0	0	0	0	0	0	0	0	0	0	0	0	0	0	0	0	0	0	0	0	0	0	0	0	0	0	0	0	0	0
0	0	0	0	0	0	0	0	0	0	0	0	0	0	0	0	0	0	0	0	0	0	0	0	0	0	0	0	0	0	0
0	0	0	0	0	0	0	0	0	0	0	0	0	0	0	0	0	0	0	0	0	0	0	0	0	0	0	0	0	0	0
0	0	0	0	0	0	0	0	0	0	0	0	0	0	0	0	0	0	0	0	0	0	0	0	0	0	0	0	0	0	0
0	0	0	0	0	0	0	0	0	0	0	0	0	0	0	0	0	0	0	0	0	0	0	0	0	0	0	0	0	0	0
0	0	0	0	0	0	0	0	0	0	0	0	0	0	0	0	0	0	0	0	0	0	0	0	0	0	0	0	0	0	0
0	0	0	0	0	0	0	0	0	0	0	0	0	0	0	0	0	0	0	0	0	0	0	0	0	0	0	0	0	0	0
0	0	0	0	0	0	0	0	0	0	0	0	0	0	0	0	0	0	0	0	0	0	0	0	0	0	0	0	0	0	0
0	0	0	0	0	0	0	0	0	0	0	0	0	0	0	0	0	0	0	0	0	0	0	0	0	0	0	0	0	0	0
0	0	0	0	0	0	0	0	0	0	0	0	0	0	0	0	0	0	0	0	0	0	0	0	0	0	0	0	0	0	0
0	0	0	0	0	0	0	0	0	0	0	0	0	0	0	0	0	0	0	0	0	0	0	0	0	0	0	0	0	0	0
0	0	0	0	0	0	0	0	0	0	0	0	0	0	0	0	0	0	0	0	0	0	0	0	0	0	0	0	0	0	0
0	0	0	0	0	0	0	0	0	0	0	0	0	0	0	0	0	0	0	0	0	0	0	0	0	0	0	0	0	0	0
0	0	0	0	0	0	0	0	0	0	0	0	0	0	0	0	0	0	0	0	0	0	0	0	0	0	0	0	0	0	0
0	0	0	0	0	0	0	0	0	0	0	0	0	0	0	0	0	0	0	0	0	0	0	0	0	0	0	0	0	0	0
0	0	0	0	0	0	0	0	0	0	0	0	0	0	0	0	0	0	0	0	0	0	0	0	0	0	0	0	0	0	0
0	0	0	0	0	0	0	0	0	0	0	0	0	0	0	0	0	0	0	0	0	0	0	0	0	0	0	0	0	0	0
0	0	0	0	0	0	0	0	0	0	0	0	0	0	0	0	0	0	0	0	0	0	0	0	0	0	0	0	0	0	0
0	0	0	0	0	0	0	0	0	0	0	0	0	0	0	0	0	0	0	0	0	0	0	0	0	0	0	0	0	0	0
0	0	0	0	0	0	0	0	0	0	0	0	0	0	0	0	0	0	0	0	0	0	0	0	0	0	0	0	0	0	0
0	0	0	0	0	0	0	0	0	0	0	0	0	0	0	0	0	0	0	0	0	0	0	0	0	0	0	0	0	0	0
0	0	0	0	0	0	0	0	0	0	0	0	0	0	0	0	0	0	0	0	0	0	0	0	0	0	0	0	0	0	0
0	0	0	0	0	0	0	0	0	0	0	0	0	0	0	0	0	0	0	0	0	0	0	0	0	0	0	0	0	0	0
0	0	0	0	0	0	0	0	0	0	0	0	0	0	0	0	0	0	0	0	0	0	0	0	0	0	0	0	0	0	0
0	0	0	0	0	0	0	0	0	0	0	0	0	0	0	0	0	0	0	0	0	0	0	0	0	0	0	0	0	0	0
0	0	0	0	0	0	0	0	0	0	0	0	0	0	0	0	0	0	0	0	0	0	0	0	0	0	0	0	0	0	0
0	0	0	0	0	0	0	0	0	0	0	0	0	0	0	0	0	0	0	0	0	0	0	0	0	0	0	0	0	0	0
0	0	0	0	0	0	0	0	0	0	0	0	0	0	0	0	0	0	0	0	0	0	0	0	0	0	0	0	0	0	0
0	0	0	0	0	0	0	0	0	0	0	0	0	0	0	0	0	0	0	0	0	0	0	0	0	0	0	0	0	0	0
0	0	0	0	0	0	0	0	0	0	0	0	0	0	0	0	0	0	0	0	0	0	0	0	0	0	0	0	0	0	0
0	0	0	0	0	0	0	0	0	0	0	0	0	0	0	0	0	0	0	0	0	0	0	0	0	0	0	0	0	0	0
0	0	0	0	0	0	0	0	0	0	0	0	0	0	0	0	0	0	0	0	0	0	0	0	0	0	0	0	0	0	0
0	0	0	0	0	0	0	0	0	0	0	0	0	0	0	0	0	0	0	0	0	0	0	0	0	0	0	0	0	0	0
0	0	0	0	0	0	0	0	0	0	0	0	0	0	0	0	0	0	0	0	0	0	0	0	0	0	0	0	0	0	0
0	0	0	0	0	0	0	0	0	0	0	0	0	0	0	0	0	0	0	0	0	0	0	0	0	0	0	0	0	0	0
0	0	0	0	0	0	0	0	0	0	0	0	0	0	0	0	0	0	0	0	0	0	0	0	0	0	0	0	0	0	0
0	0	0	0	0	0	0	0	0	0	0	0	0	0	0	0	0	0	0	0	0	0	0	0	0	0	0	0	0	0	0
0	0	0	0	0	0	0	0	0	0	0	0	0	0	0	0	0	0	0	0	0	0	0	0	0	0	0	0	0	0	0
0	0	0	0	0	0	0	0	0	0	0	0	0	0	0	0	0	0	0	0	0	0	0	0	0	0	0	0	0	0	0
0	0	0	0	0	0	0	0	0	0	0	0	0	0	0	0	0	0	0	0	0	0	0	0	0	0	0	0	0	0	0
0	0	0	0	0	0	0	0	0	0	0	0	0	0	0	0	0	0	0	0	0	0	0	0	0	0	0	0	0	0	0
0	0	0	0	0	0	0	0	0	0	0	0	0	0	0	0	0	0	0	0	0	0	0	0	0	0	0	0	0	0	0
0	0	0	0	0	0	0	0	0	0	0	0	0	0	0	0	0	0	0	0	0	0	0	0	0	0	0	0	0	0	0
0	0	0	0	0	0	0	0	0	0	0	0	0	0	0	0	0	0	0	0	0	0	0	0	0	0	0	0	0	0	0
0	0	0	0	0	0	0	0	0	0	0	0	0	0	0	0	0	0	0	0	0	0	0	0	0	0	0	0	0	0	0
0	0	0	0	0	0	0	0	0	0	0	0	0	0	0	0	0	0	0	0	0	0	0	0	0	0	0	0	0	0	0
0	0	0	0	0	0	0	0	0	0	0	0	0	0	0	0	0	0	0	0	0	0	0	0	0	0	0	0	0	0	0
0	0	0	0	0	0	0	0	0	0	0	0	0	0	0	0	0	0	0	0	0	0	0	0	0	0	0	0	0	0	0
0	0	0	0	0	0	0	0	0	0	0	0	0	0	0	0	0	0	0	0	0	0	0	0	0	0	0	0	0	0	0
0	0	0	0	0	0	0	0	0	0	0	0	0	0	0	0	0	0	0	0	0	0	0	0	0	0	0	0	0	0	0
0	0	0	0	0	0	0	0	0	0	0	0	0	0	0	0	0	0	0	0	0	0	0	0	0	0	0	0	0	0	0
0	0	0	0	0	0	0	0	0	0	0	0	0	0	0	0	0	0	0	0	0	0	0	0	0	0	0	0	0	0	0
0	0	0	0	0	0	0	0	0	0	0	0	0	0	0	0	0	0	0	0	0	0	0	0	0	0	0	0	0	0	0
0	0	0	0	0	0	0	0	0	0	0	0	0	0	0	0	0	0	0	0	0	0	0	0	0	0	0	0	0	0	0
0	0	0	0	0	0	0	0	0	0	0	0	0	0	0	0	0	0	0	0	0	0	0	0	0	0	0	0	0	0	0
0	0	0	0	0	0	0	0	0	0	0	0	0	0	0	0	0	0	0	0	0	0	0	0	0	0	0	0	0	0	0
0	0	0	0	0	0	0	0	0	0	0	0	0	0	0	0	0	0	0	0	0	0	0	0	0	0	0	0	0	0	0
0	0	0	0	0	0	0	0	0	0	0	0	0	0	0	0	0	0	0	0	0	0	0	0	0	0	0	0	0	0	0
0	0	0	0	0	0	0	0	0	0	0	0	0	0	0	0	0	0	0	0	0	0	0	0	0	0	0	0	0	0	0
0	0	0	0	0	0	0	0	0	0	0	0	0	0	0	0	0	0	0	0	0	0	0	0	0	0	0	0	0	0	0
0	0	0	0	0	0	0	0	0	0	0	0	0	0	0	0	0	0	0	0	0	0	0	0	0	0	0	0	0	0	0
0	0	0	0	0	0	0	0	0	0	0	0	0	0	0	0	0	0	0	0	0	0	0	0	0	0	0	0	0	0	0
0	0	0	0	0	0	0	0	0	0	0	0	0	0	0	0	0	0	0	0	0	0	0	0	0	0	0	0	0	0	0
0	0	0	0	0	0	0	0	0	0	0	0	0	0	0	0	0	0	0	0	0	0	0	0	0	0	0	0	0	0	0
0	0	0	0	0	0	0	0	0	0	0	0	0	0	0	0	0	0	0	0	0	0	0	0	0	0	0	0	0	0	0
0	0	0	0	0	0	0	0	0	0	0	0	0	0	0	0	0	0	0	0	0	0	0	0	0	0	0	0	0	0	0
0	0	0	0	0	0	0	0	0	0	0	0	0	0	0	0	0	0	0	0	0	0	0	0	0	0	0	0	0	0	0
0	0	0	0	0	0	0	0	0	0	0	0	0	0	0	0	0	0	0	0	0	0	0	0	0	0	0	0	0	0	0
0	0	0	0	0	0	0	0	0	0	0	0	0	0	0	0	0	0	0	0	0	0	0	0	0	0	0	0	0	0	0
0	0	0	0	0	0	0	0	0	0	0	0	0	0	0	0	0	0	0	0	0	0	0	0	0	0	0	0	0	0	0
0	0	0	0	0	0	0	0	0	0	0	0	0	0	0	0	0	0	0	0	0	0	0	0	0	0	0	0	0	0	0
0	0	0	0	0	0	0	0	0	0	0	0	0	0	0	0	0	0	0	0	0	0	0	0	0	0	0	0	0	0	0
0	0	0	0	0	0	0	0	0	0	0	0	0	0	0	0	0	0	0	0	0	0	0	0	0	0	0	0	0	0	0
0	0	0	0	0	0	0	0	0	0	0	0	0	0	0	0	0	0	0	0	0	0	0	0	0	0	0	0	0	0	0
0	0	0	0	0	0	0	0	0	0	0	0	0	0	0	0	0	0	0	0	0	0	0	0	0	0	0	0	0	0	0
0	0	0	0	0	0	0	0	0	0	0	0	0	0	0	0	0	0	0	0	0	0	0	0	0	0	0	0	0	0	0
0	0	0	0	0	0	0	0	0	0	0	0	0	0	0	0	0	0	0	0	0	0	0	0	0	0	0	0	0	0	0
0	0	0	0	0	0	0	0	0	0	0	0	0	0	0	0	0	0	0	0	0	0	0	0	0	0	0	0	0	0	0
0	0	0	0	0	0	0	0	0	0	0	0	0	0	0	0	0	0	0	0	0	0	0	0	0	0	0	0	0	0	0
0	0	0	0	0	0	0	0	0	0	0	0	0	0	0	0	0	0	0	0	0	0	0	0	0	0	0	0	0	0	0
0	0	0	0	0	0	0	0	0	0	0	0	0	0	0	0	0	0	0	0	0	0	0	0	0	0	0	0	0	0	0
0	0	0	0	0	0	0	0	0	0	0	0	0	0	0	0	0	0	0	0	0	0	0	0	0	0	0	0	0	0	0
0	0	0	0	0	0	0	0	0	0	0	0	0	0	0	0	0	0	0	0	0	0	0	0	0	0	0	0	0	0	0
0	0	0	0	0	0	0	0	0	0	0	0	0	0	0	0	0	0	0	0	0	0	0	0	0	0	0	0	0	0	0
0	0	0	0	0	0	0	0	0	0	0	0	0	0	0	0	0	0	0	0	0	0	0	0	0	0	0	0	0	0	0
0	0	0	0	0	0	0	0	0	0	0	0	0	0	0	0	0	0	0	0	0	0	0	0	0	0	0	0	0	0	0
0	0	0	0	0	0	0	0	0	0	0	0	0	0	0	0	0	0	0	0	0	0	0	0	0	0	0	0	0	0	0
0	0	0	0	0	0	0	0	0	0	0	0	0	0	0	0	0	0	0	0	0	0	0	0	0	0	0	0	0	0	0
0	0	0	0	0	0	0	0	0	0	0	0	0	0	0	0	0	0	0	0	0	0	0	0	0	0	0	0	0	0	0
0	0	0	0	0	0	0	0	0	0	0	0	0	0	0	0	0	0	0	0	0	0	0	0	0	0	0	0	0	0	0
0	0	0	0	0	0	0	0	0	0	0	0	0	0	0	0	0	0	0	0	0	0	0	0	0	0	0	0	0	0	0
0	0	0	0	0	0	0	0	0	0	0	0	0	0	0	0	0	0	0	0	0	0	0	0	0	0	0	0	0	0	0
0	0	0	0	0	0	0	0	0	0	0	0	0	0	0	0	0	0	0	0	0	0	0	0	0	0	0	0	0	0	0
0	0	0	0	0	0	0	0	0	0	0	0	0	0	0	0	0	0	0	0	0	0	0	0	0	0	0	0	0	0	0
0	0	0	0	0	0	0	0	0	0	0	0	0	0	0	0	0	0	0	0	0	0	0	0	0	0	0	0	0	0	0
0	0	0	0	0	0	0	0	0	0	0	0	0	0	0	0	0	0	0	0	0	0	0	0	0	0	0	0	0	0	0
0	0	0	0	0	0	0	0	0	0	0	0	0	0	0	0	0	0	0	0	0	0	0	0	0	0	0	0	0	0	0
0	0	0	0	0	0	0	0	0	0	0	0	0	0	0	0	0	0	0	0	0	0	0	0	0	0	0	0	0	0	0
0	0	0	0	0	0	0	0	0	0	0	0	0	0	0	0	0	0	0	0	0	0	0	0	0	0	0	0	0	0	0
0	0	0	0	0	0	0	0	0	0	0	0	0	0	0	0	0	0	0	0	0	0	0	0	0	0	0	0	0	0	0
0	0	0	0	0	0	0	0	0	0	0	0	0	0	0	0	0	0	0	0	0	0	0	0	0	0	0	0	0	0	0
0	0	0	0	0	0	0	0	0	0	0	0	0	0	0	0	0	0	0	0	0	0	0	0	0	0	0	0	0	0	0
0	0	0	0	0	0	0	0	0	0	0	0	0	0	0	0	0	0	0	0	0	0	0	0	0	0	0	0	0	0	0
0	0	0	0	0	0	0	0	0	0	0	0	0	0	0	0	0	0	0	0	0	0	0	0	0	0	0	0	0	0	0
0	0	0	0	0	0	0	0	0	0	0	0	0	0	0	0	0	0	0	0	0	0	0	0	0	0	0	0	0	0	0
0	0	0	0	0	0	0	0	0	0	0	0	0	0	0	0	0	0	0	0	0	0	0	0	0	0	0	0	0	0	0
0	0	0	0	0	0	0	0	0	0	0	0	0	0	0	0	0	0	0	0	0	0	0	0	0	0	0	0	0	0	0
0	0	0	0	0	0	0	0	0	0	0	0	0	0	0	0	0	0	0	0	0	0	0	0	0	0	0	0	0	0	0
0	0	0	0	0	0	0	0	0	0	0	0	0	0	0	0	0	0	0	0	0	0	0	0	0	0	0	0	0	0	0
0	0	0	0	0	0	0	0	0	0	0	0	0	0	0	0	0	0	0	0	0	0	0	0	0	0	0	0	0	0	0
0	0	0	0	0	0	0	0	0	0	0	0	0	0	0	0	0	0	0	0	0	0	0	0	0	0	0	0	0	0	0
0	0	0	0	0	0	0	0	0	0	0	0	0	0	0	0	0	0	0	0	0	0	0	0	0	0	0	0	0	0	0
0	0	0	0	0	0	0	0	0	0	0	0	0	0	0	0	0	0	0	0	0	0	0	0	0	0	0	0	0	0	0
0	0	0	0	0	0	0	0	0	0	0	0	0	0	0	0	0	0	0	0	0	0	0	0	0	0	0	0	0	0	0
0	0	0	0	0	0	0	0	0	0	0	0	0	0	0	0	0	0	0	0	0	0	0	0	0	0	0	0	0	0	0
0	0	0	0	0	0	0	0	0	0	0	0	0	0	0	0	0	0	0	0	0	0	0	0	0	0	0	0	0	0	0
0	0	0	0	0	0	0	0	0	0	0	0	0	0	0	0	0	0	0	0	0	0	0	0	0	0	0	0	0	0	0
0	0	0	0	0	0	0	0	0	0	0	0	0	0	0	0	0	0	0	0	0	0	0	0	0	0	0	0	0	0	0
0	0	0	0	0	0	0	0	0	0	0	0	0	0	0	0	0	0	0	0	0	0	0	0	0	0	0	0	0	0	0
0	0	0	0	0	0	0	0	0	0	0	0	0	0	0	0	0	0	0	0	0	0	0	0	0	0	0	0	0	0	0
0	0	0	0	0	0	0	0	0	0	0	0	0	0	0	0	0	0	0	0	0	0	0	0	0	0	0	0	0	0	0
0	0	0	0	0	0	0	0	0	0	0	0	0	0	0	0	0	0	0	0	0	0	0	0	0	0	0	0	0	0	0
0	0	0	0	0	0	0	0	0	0	0	0	0	0	0	0	0	0	0	0	0	0	0	0	0	0	0	0	0	0	0
0	0	0	0	0	0	0	0	0	0	0	0	0	0	0	0	0	0	0	0	0	0	0	0	0	0	0	0	0	0	0
0	0	0	0	0	0	0	0	0	0	0	0	0	0	0	0	0	0	0	0	0	0	0	0	0	0	0	0	0	0	0
0	0	0	0	0	0	0	0	0	0	0	0	0	0	0	0	0	0	0	0	0	0	0	0	0	0	0	0	0	0	0
0	0	0	0	0	0	0	0	0	0	0	0	0	0	0	0	0	0	0	0	0	0	0	0	0	0	0	0	0	0	0
0	0	0	0	0	0	0	0	0	0	0	0	0	0	0	0	0	0	0	0	0	0	0	0	0	0	0	0	0	0	0
0	0	0	0	0	0	0	0	0	0	0	0	0	0	0	0	0	0	0	0	0	0	0	0	0	0	0	0	0	0	0
0	0	0	0	0	0	0	0	0	0	0	0	0	0	0	0	0	0	0	0	0	0	0	0	0	0	0	0	0	0	0
0	0	0	0	0	0	0	0	0	0	0	0	0	0	0	0	0	0	0	0	0	0	0	0	0	0	0	0	0	0	0
0	0	0	0	0	0	0	0	0	0	0	0	0	0	0	0	0	0	0	0	0	0	0	0	0	0	0	0	0	0	0
0	0	0	0	0	0	0	0	0	0	0	0	0	0	0	0	0	0	0	0	0	0	0	0	0	0	0	0	0	0	0
0	0	0	0	0	0	0	0	0	0	0	0	0	0	0	0	0	0	0	0	0	0	0	0	0	0	0	0	0	0	0
0	0	0	0	0	0	0	0	0	0	0	0	0	0	0	0	0	0	0	0	0	0	0	0	0	0	0	0	0	0	0
0	0	0	0	0	0	0	0	0	0	0	0	0	0	0	0	0	0	0	0	0	0	0	0	0	0	0	0	0	0	0
0	0	0	0	0	0	0	0	0	0	0	0	0	0	0	0	0	0	0	0	0	0	0	0	0	0	0	0	0	0	0
0	0	0	0	0	0	0	0	0	0	0	0	0	0	0	0	0	0	0	0	0	0	0	0	0	0	0	0	0	0	0
0	0	0	0	0	0	0	0	0	0	0	0	0	0	0	0	0	0	0	0	0	0	0	0	0	0	0	0	0	0	0
0	0	0	0	0	0	0	0	0	0	0	0	0	0	0	0	0	0	0	0	0	0	0	0	0	0	0	0	0	0	0
0	0	0	0	0	0	0	0	0	0	0	0	0	0	0	0	0	0	0	0	0	0	0	0	0	0	0	0	0	0	0
0	0	0	0	0	0	0	0	0	0	0	0	0	0	0	0	0	0	0	0	0	0	0	0	0	0	0	0	0	0	0
0	0	0	0	0	0	0	0	0	0	0	0	0	0	0	0	0	0	0	0	0	0	0	0	0	0	0	0	0	0	0
0	0	0	0	0	0	0	0	0	0	0	0	0	0	0	0	0	0	0	0	0	0	0	0	0	0	0	0	0	0	0
0	0	0	0	0	0	0	0	0	0	0	0	0	0	0	0	0	0	0	0	0	0	0	0	0	0	0	0	0	0	0
0	0	0	0	0	0	0	0	0	0	0	0	0	0	0	0	0	0	0	0	0	0	0	0	0	0	0	0	0	0	0
0	0	0	0	0	0	0	0	0	0	0	0	0	0	0	0	0	0	0	0	0	0	0	0	0	0	0	0	0	0	0
0	0	0	0	0	0	0	0	0	0	0	0	0	0	0	0	0	0	0	0	0	0	0	0	0	0	0	0	0	0	0
0	0	0	0	0	0	0	0	0	0	0	0	0	0	0	0	0	0	0	0	0	0	0	0	0	0	0	0	0	0	0
0	0	0	0	0	0	0	0	0	0	0	0	0	0	0	0	0	0	0	0	0	0	0	0	0	0	0	0	0	0	0
0	0	0	0	0	0	0	0	0	0	0	0	0	0	0	0	0	0	0	0	0	0	0	0	0	0	0	0	0	0	0
0	0	0	0	0	0	0	0	0	0	0	0	0	0	0	0	0	0	0	0	0	0	0	0	0	0	0	0	0	0	0
0	0	0	0	0	0	0	0	0	0	0	0	0	0	0	0	0	0	0	0	0	0	0	0	0	0	0	0	0	0	0
0	0	0	0	0	0	0	0	0	0	0	0	0	0	0	0	0	0	0	0	0	0	0	0	0	0	0	0	0	0	0
0	0	0	0	0	0	0	0	0	0	0	0	0	0	0	0	0	0	0	0	0	0	0	0	0	0	0	0	0	0	0
0	0	0	0	0	0	0	0	0	0	0	0	0	0	0	0	0	0	0	0	0	0	0	0	0	0	0	0	0	0	0
0	0	0	0	0	0	0	0	0	0	0	0	0	0	0	0	0	0	0	0	0	0	0	0	0	0	0	0	0	0	0
0	0	0	0	0	0	0	0	0	0	0	0	0	0	0	0	0	0	0	0	0	0	0	0	0	0	0	0	0	0	0
0	0	0	0	0	0	0	0	0	0	0	0	0	0	0	0	0	0	0	0	0	0	0	0	0	0	0	0	0	0	0
0	0	0	0	0	0	0	0	0	0	0	0	0	0	0	0	0	0	0	0	0	0	0	0	0	0	0	0	0	0	0
0	0	0	0	0	0	0	0	0	0	0	0	0	0	0	0	0	0	0	0	0	0	0	0	0	0	0	0	0	0	0
0	0	0	0	0	0	0	0	0	0	0	0	0	0	0	0	0	0	0	0	0	0	0	0	0	0	0	0	0	0	0
0	0	0	0	0	0	0	0	0	0	0	0	0	0	0	0	0	0	0	0	0	0	0	0	0	0	0	0	0	0	0
0	0	0	0	0	0	0	0	0	0	0	0	0	0	0	0	0	0	0	0	0	0	0	0	0	0	0	0	0	0	0
0	0	0	0	0	0	0	0	0	0	0	0	0	0	0	0	0	0	0	0	0	0	0	0	0	0	0	0	0	0	0
0	0	0	0	0	0	0	0	0	0	0	0	0	0	0	0	0	0	0	0	0	0	0	0	0	0	0	0	0	0	0
0	0	0	0	0	0	0	0	0	0	0	0	0	0	0	0	0	0	0	0	0	0	0	0	0	0	0	0	0	0	0
0	0	0	0	0	0	0	0	0	0	0	0	0	0	0	0	0	0	0	0	0	0	0	0	0	0	0	0	0	0	0
0	0	0	0	0	0	0	0	0	0	0	0	0	0	0	0	0	0	0	0	0	0	0	0	0	0	0	0	0	0	0
0	0	0	0	0	0	0	0	0	0	0	0	0	0	0	0	0	0	0	0	0	0	0	0	0	0	0	0	0	0	0
0	0	0	0	0	0	0	0	0	0	0	0	0	0	0	0	0	0	0	0	0	0	0	0	0	0	0	0	0	0	0
0	0	0	0	0	0	0	0	0	0	0	0	0	0	0	0	0	0	0	0	0	0	0	0	0	0	0	0	0	0	0
0	0	0	0	0	0	0	0	0	0	0	0	0	0	0	0	0	0	0	0	0	0	0	0	0	0	0	0	0	0	0
0	0	0	0	0	0	0	0	0	0	0	0	0	0	0	0	0	0	0	0	0	0	0	0	0	0	0	0	0	0	0
0	0	0	0	0	0	0	0	0	0	0	0	0	0	0	0	0	0	0	0	0	0	0	0	0	0	0	0	0	0	0
0	0	0	0	0	0	0	0	0	0	0	0	0	0	0	0	0	0	0	0	0	0	0	0	0	0	0	0	0	0	0
0	0	0	0	0	0	0	0	0	0	0	0	0	0	0	0	0	0	0	0	0	0	0	0	0	0	0	0	0	0	0
0	0	0	0	0	0	0	0	0	0	0	0	0	0	0	0	0	0	0	0	0	0	0	0	0	0	0	0	0	0	0
0	0	0	0	0	0	0	0	0	0	0	0	0	0	0	0	0	0	0	0	0	0	0	0	0	0	0	0	0	0	0
0	0	0	0	0	0	0	0	0	0	0	0	0	0	0	0	0	0	0	0	0	0	0	0	0	0	0	0	0	0	0
0	0	0	0	0	0	0	0	0	0	0	0	0	0	0	0	0	0	0	0	0	0	0	0	0	0	0	0	0	0	0
0	0	0	0	0	0	0	0	0	0	0	0	0	0	0	0	0	0	0	0	0	0	0	0	0	0	0	0	0	0	0
0	0	0	0	0	0	0	0	0	0	0	0	0	0	0	0	0	0	0	0	0	0	0	0	0	0	0	0	0	0	0
0	0	0	0	0	0	0	0	0	0	0	0	0	0	0	0	0	0	0	0	0	0	0	0	0	0	0	0	0	0	0
0	0	0	0	0	0	0	0	0	0	0	0	0	0	0	0	0	0	0	0	0	0	0	0	0	0	0	0	0	0	0
0	0	0	0	0	0	0	0	0	0	0	0	0	0	0	0	0	0	0	0	0	0	0	0	0	0	0	0	0	0	0
0	0	0	0	0	0	0	0	0	0	0	0	0	0	0	0	0	0	0	0	0	0	0	0	0	0	0	0	0	0	0
0	0	0	0	0	0	0	0	0	0	0	0	0	0	0	0	0	0	0	0	0	0	0	0	0	0	0	0	0	0	0
0	0	0	0	0	0	0	0	0	0	0	0	0	0	0	0	0	0	0	0	0	0	0	0	0	0	0	0	0	0	0
0	0	0	0	0	0	0	0	0	0	0	0	0	0	0	0	0	0	0	0	0	0	0	0	0	0	0	0	0	0	0
0	0	0	0	0	0	0	0	0	0	0	0	0	0	0	0	0	0	0	0	0	0	0	0	0	0	0	0	0	0	0
0	0	0	0	0	0	0	0	0	0	0	0	0	0	0	0	0	0	0	0	0	0	0	0	0	0	0	0	0	0	0
0	0	0	0	0	0	0	0	0	0	0	0	0	0	0	0	0	0	0	0	0	0	0	0	0	0	0	0	0	0	0
0	0	0	0	0	0	0	0	0	0	0	0	0	0	0	0	0	0	0	0	0	0	0	0	0	0	0	0	0	0	0
0	0	0	0	0	0	0	0	0	0	0	0	0	0	0	0	0	0	0	0	0	0	0	0	0	0	0	0	0	0	0
0	0	0	0	0	0	0	0	0	0	0	0	0	0	0	0	0	0	0	0	0	0	0	0	0	0	0	0	0	0	0
0	0	0	0	0	0	0	0	0	0	0	0	0	0	0	0	0	0	0	0	0	0	0	0	0	0	0	0	0	0	0
0	0	0	0	0	0	0	0	0	0	0	0	0	0	0	0	0	0	0	0	0	0	0	0	0	0	0	0	0	0	0
0	0	0	0	0	0	0	0	0	0	0	0	0	0	0	0	0	0	0	0	0	0	0	0	0	0	0	0	0	0	0
0	0	0	0	0	0	0	0	0	0	0	0	0	0	0	0	0	0	0	0	0	0	0	0	0	0	0	0	0	0	0
0	0	0	0	0	0	0	0	0	0	0	0	0	0	0	0	0	0	0	0	0	0	0	0	0	0	0	0	0	0	0
0	0	0	0	0	0	0	0	0	0	0	0	0	0	0	0	0	0	0	0	0	0	0	0	0	0	0	0	0	0	0
0	0	0	0	0	0	0	0	0	0	0	0	0	0	0	0	0	0	0	0	0	0	0	0	0	0	0	0	0	0	0
0	0	0	0	0	0	0	0	0	0	0	0	0	0	0	0	0	0	0	0	0	0	0	0	0	0	0	0	0	0	0
0	0	0	0	0	0	0	0	0	0	0	0	0	0	0	0	0	0	0	0	0	0	0	0	0	0	0	0	0	0	0
0	0	0	0	0	0	0	0	0	0	0	0	0	0	0	0	0	0	0	0	0	0	0	0	0	0	0	0	0	0	0
0	0	0	0	0	0	0	0	0	0	0	0	0	0	0	0	0	0	0	0	0	0	0	0	0	0	0	0	0	0	0
0	0	0	0	0	0	0	0	0	0	0	0	0	0	0	0	0	0	0	0	0	0	0	0	0	0	0	0	0	0	0
0	0	0	0	0	0	0	0	0	0	0	0	0	0	0	0	0	0	0	0	0	0	0	0	0	0	0	0	0	0	0
0	0	0	0	0	0	0	0	0	0	0	0	0	0	0	0	0	0	0	0	0	0	0	0	0	0	0	0	0	0	0
0	0	0	0	0	0	0	0	0	0	0	0	0	0	0	0	0	0	0	0	0	0	0	0	0	0	0	0	0	0	0
0	0	0	0	0	0	0	0	0	0	0	0	0	0	0	0	0	0	0	0	0	0	0	0	0	0	0	0	0	0	0
0	0	0	0	0	0	0	0	0	0	0	0	0	0	0	0	0	0	0	0	0	0	0	0	0	0	0	0	0	0	0
0	0	0	0	0	0	0	0	0	0	0	0	0	0	0	0	0	0	0	0	0	0	0	0	0	0	0	0	0	0	0
0	0	0	0	0	0	0	0	0	0	0	0	0	0	0	0	0	0	0	0	0	0	0	0	0	0	0	0	0	0	0
0	0	0	0	0	0	0	0	0	0	0	0	0	0	0	0	0	0	0	0	0	0	0	0	0	0	0	0	0	0	0
0	0	0	0	0	0	0	0	0	0	0	0	0	0	0	0	0	0	0	0	0	0	0	0	0	0	0	0	0	0	0
0	0	0	0	0	0	0	0	0	0	0	0	0	0	0	0	0	0	0	0	0	0	0	0	0	0	0	0	0	0	0
0	0	0	0	0	0	0	0	0	0	0	0	0	0	0	0	0	0	0	0	0	0	0	0	0	0	0	0	0	0	0
0	0	0	0	0	0	0	0	0	0	0	0	0	0	0	0	0	0	0	0	0	0	0	0	0	0	0	0	0	0	0
0	0	0	0	0	0	0	0	0	0	0	0	0	0	0	0	0	0	0	0	0	0	0	0	0	0	0	0	0	0	0
0	0	0	0	0	0	0	0	0	0	0	0	0	0	0	0	0	0	0	0	0	0	0	0	0	0	0	0	0	0	0
0	0	0	0	0	0	0	0	0	0	0	0	0	0	0	0	0	0	0	0	0	0	0	0	0	0	0	0	0	0	0
0	0	0	0	0	0	0	0	0	0	0	0	0	0	0	0	0	0	0	0	0	0	0	0	0	0	0	0	0	0	0
0	0	0	0	0	0	0	0	0	0	0	0	0	0	0	0	0	0	0	0	0	0	0	0	0	0	0	0	0	0	0
0	0	0	0	0	0	0	0	0	0	0	0	0	0	0	0	0	0	0	0	0	0	0	0	0	0	0	0	0	0	0
0	0	0	0	0	0	0	0	0	0	0	0	0	0	0	0	0	0	0	0	0	0	0	0	0	0	0	0	0	0	0
0	0	0	0	0	0	0	0	0	0	0	0	0	0	0	0	0	0	0	0	0	0	0	0	0	0	0	0	0	0	0
0	0	0	0	0	0	0	0	0	0	0	0	0	0	0	0	0	0	0	0	0	0	0	0	0	0	0	0	0	0	0
0	0	0	0	0	0	0	0	0	0	0	0	0	0	0	0	0	0	0	0	0	0	0	0	0	0	0	0	0	0	0
0	0	0	0	0	0	0	0	0	0	0	0	0	0	0	0	0	0	0	0	0	0	0	0	0	0	0	0	0	0	0
0	0	0	0	0	0	0	0	0	0	0	0	0	0	0	0	0	0	0	0	0	0	0	0	0	0	0	0	0	0	0
0	0	0	0	0	0	0	0	0	0	0	0	0	0	0	0	0	0	0	0	0	0	0	0	0	0	0	0	0	0	0
0	0	0	0	0	0	0	0	0	0	0	0	0	0	0	0	0	0	0	0	0	0	0	0	0	0	0	0	0	0	0
0	0	0	0	0	0	0	0	0	0	0	0	0	0	0	0	0	0	0	0	0	0	0	0	0	0	0	0	0	0	0
0	0	0	0	0	0	0	0	0	0	0	0	0	0	0	0	0	0	0	0	0	0	0	0	0	0	0	0	0	0	0
0	0	0	0	0	0	0	0	0	0	0	0	0	0	0	0	0	0	0	0	0	0	0	0	0	0	0	0	0	0	0
0	0	0	0	0	0	0	0	0	0	0	0	0	0	0	0	0	0	0	0	0	0	0	0	0	0	0	0	0	0	0
0	0	0	0	0	0	0	0	0	0	0	0	0	0	0	0	0	0	0	0	0	0	0	0	0	0	0	0	0	0	0
0	0	0	0	0	0	0	0	0	0	0	0	0	0	0	0	0	0	0	0	0	0	0	0	0	0	0	0	0	0	0
0	0	0	0	0	0	0	0	0	0	0	0	0	0	0	0	0	0	0	0	0	0	0	0	0	0	0	0	0	0	0
0	0	0	0	0	0	0	0	0	0	0	0	0	0	0	0	0	0	0	0	0	0	0	0	0	0	0	0	0	0	0
0	0	0	0	0	0	0	0	0	0	0	0	0	0	0	0	0	0	0	0	0	0	0	0	0	0	0	0	0	0	0
0	0	0	0	0	0	0	0	0	0	0	0	0	0	0	0	0	0	0	0	0	0	0	0	0	0	0	0	0	0	0
0	0	0	0	0	0	0	0	0	0	0	0	0	0	0	0	0	0	0	0	0	0	0	0	0	0	0	0	0	0	0
0	0	0	0	0	0	0	0	0	0	0	0	0	0	0	0	0	0	0	0	0	0	0	0	0	0	0	0	0	0	0
0	0	0	0	0	0	0	0	0	0	0	0	0	0	0	0	0	0	0	0	0	0	0	0	0	0	0	0	0	0	0
0	0	0	0	0	0	0	0	0	0	0	0	0	0	0	0	0	0	0	0	0	0	0	0	0	0	0	0	0	0	0
0	0	0	0	0	0	0	0	0	0	0	0	0	0	0	0	0	0	0	0	0	0	0	0	0	0	0	0	0	0	0
0	0	0	0	0	0	0	0	0	0	0	0	0	0	0	0	0	0	0	0	0	0	0	0	0	0	0	0	0	0	0
0	0	0	0	0	0	0	0	0	0	0	0	0	0	0	0	0	0	0	0	0	0	0	0	0	0	0	0	0	0	0
0	0	0	0	0	0	0	0	0	0	0	0	0	0	0	0	0	0	0	0	0	0	0	0	0	0	0	0	0	0	0
0	0	0	0	0	0	0	0	0	0	0	0	0	0	0	0	0	0	0	0	0	0	0	0	0	0	0	0	0	0	0
0	0	0	0	0	0	0	0	0	0	0	0	0	0	0	0	0	0	0	0	0	0	0	0	0	0	0	0	0	0	0
0	0	0	0	0	0	0	0	0	0	0	0	0	0	0	0	0	0	0	0	0	0	0	0	0	0	0	0	0	0	0
0	0	0	0	0	0	0	0	0	0	0	0	0	0	0	0	0	0	0	0	0	0	0	0	0	0	0	0	0	0	0
0	0	0	0	0	0	0	0	0	0	0	0	0	0	0	0	0	0	0	0	0	0	0	0	0	0	0	0	0	0	0
0	0	0	0	0	0	0	0	0	0	0	0	0	0	0	0	0	0	0	0	0	0	0	0	0	0	0	0	0	0	0
0	0	0	0	0	0	0	0	0	0	0	0	0	0	0	0	0	0	0	0	0	0	0	0	0	0	0	0	0	0	0
0	0	0	0	0	0	0	0	0	0	0	0	0	0	0	0	0	0	0	0	0	0	0	0	0	0	0	0	0	0	0
0	0	0	0	0	0	0	0	0	0	0	0	0	0	0	0	0	0	0	0	0	0	0	0	0	0	0	0	0	0	0
0	0	0	0	0	0	0	0	0	0	0	0	0	0	0	0	0	0	0	0	0	0	0	0	0	0	0	0	0	0	0
0	0	0	0	0	0	0	0	0	0	0	0	0	0	0	0	0	0	0	0	0	0	0	0	0	0	0	0	0	0	0
0	0	0	0	0	0	0	0	0	0	0	0	0	0	0	0	0	0	0	0	0	0	0	0	0	0	0	0	0	0	0
0	0	0	0	0	0	0	0	0	0	0	0	0	0	0	0	0	0	0	0	0	0	0	0	0	0	0	0	0	0	0
0	0	0	0	0	0	0	0	0	0	0	0	0	0	0	0	0	0	0	0	0	0	0	0	0	0	0	0	0	0	0
0	0	0	0	0	0	0	0	0	0	0	0	0	0	0	0	0	0	0	0	0	0	0	0	0	0	0	0	0	0	0
0	0	0	0	0	0	0	0	0	0	0	0	0	0	0	0	0	0	0	0	0	0	0	0	0	0	0	0	0	0	0
0	0	0	0	0	0	0	0	0	0	0	0	0	0	0	0	0	0	0	0	0	0	0	0	0	0	0	0	0	0	0
0	0	0	0	0	0	0	0	0	0	0	0	0	0	0	0	0	0	0	0	0	0	0	0	0	0	0	0	0	0	0
0	0	0	0	0	0	0	0	0	0	0	0	0	0	0	0	0	0	0	0	0	0	0	0	0	0	0	0	0	0	0
0	0	0	0	0	0	0	0	0	0	0	0	0	0	0	0	0	0	0	0	0	0	0	0	0	0	0	0	0	0	0
0	0	0	0	0	0	0	0	0	0	0	0	0	0	0	0	0	0	0	0	0	0	0	0	0	0	0	0	0	0	0
0	0	0	0	0	0	0	0	0	0	0	0	0	0	0	0	0	0	0	0	0	0	0	0	0	0	0	0	0	0	0
0	0	0	0	0	0	0	0	0	0	0	0	0	0	0	0	0	0	0	0	0	0	0	0	0	0	0	0	0	0	0
0	0	0	0	0	0	0	0	0	0	0	0	0	0	0	0	0	0	0	0	0	0	0	0	0	0	0	0	0	0	0
0	0	0	0	0	0	0	0	0	0	0	0	0	0	0	0	0	0	0	0	0	0	0	0	0	0	0	0	0	0	0
0	0	0	0	0	0	0	0	0	0	0	0	0	0	0	0	0	0	0	0	0	0	0	0	0	0	0	0	0	0	0
0	0	0	0	0	0	0	0	0	0	0	0	0	0	0	0	0	0	0	0	0	0	0	0	0	0	0	0	0	0	0
0	0	0	0	0	0	0	0	0	0	0	0	0	0	0	0	0	0	0	0	0	0	0	0	0	0	0	0	0	0	0
0	0	0	0	0	0	0	0	0	0	0	0	0	0	0	0	0	0	0	0	0	0	0	0	0	0	0	0	0	0	0
0	0	0	0	0	0	0	0	0	0	0	0	0	0	0	0	0	0	0	0	0	0	0	0	0	0	0	0	0	0	0
0	0	0	0	0	0	0	0	0	0	0	0	0	0	0	0	0	0	0	0	0	0	0	0	0	0	0	0	0	0	0
0	0	0	0	0	0	0	0	0	0	0	0	0	0	0	0	0	0	0	0	0	0	0	0	0	0	0	0	0	0	0
0	0	0	0	0	0	0	0	0	0	0	0	0	0	0	0	0	0	0	0	0	0	0	0	0	0	0	0	0	0	0
0	0	0	0	0	0	0	0	0	0	0	0	0	0	0	0	0	0	0	0	0	0	0	0	0	0	0	0	0	0	0
0	0	0	0	0	0	0	0	0	0	0	0	0	0	0	0	0	0	0	0	0	0	0	0	0	0	0	0	0	0	0
0	0	0	0	0	0	0	0	0	0	0	0	0	0	0	0	0	0	0	0	0	0	0	0	0	0	0	0	0	0	0
0	0	0	0	0	0	0	0	0	0	0	0	0	0	0	0	0	0	0	0	0	0	0	0	0	0	0	0	0	0	0
0	0	0	0	0	0	0	0	0	0	0	0	0	0	0	0	0	0	0	0	0	0	0	0	0	0	0	0	0	0	0
0	0	0	0	0	0	0	0	0	0	0	0	0	0	0	0	0	0	0	0	0	0	0	0	0	0	0	0	0	0	0
0	0	0	0	0	0	0	0	0	0	0	0	0	0	0	0	0	0	0	0	0	0	0	0	0	0	0	0	0	0	0
0	0	0	0	0	0	0	0	0	0	0	0	0	0	0	0	0	0	0	0	0	0	0	0	0	0	0	0	0	0	0
0	0	0	0	0	0	0	0	0	0	0	0	0	0	0	0	0	0	0	0	0	0	0	0	0	0	0	0	0	0	0
0	0	0	0	0	0	0	0	0	0	0	0	0	0	0	0	0	0	0	0	0	0	0	0	0	0	0	0	0	0	0
0	0	0	0	0	0	0	0	0	0	0	0	0	0	0	0	0	0	0	0	0	0	0	0	0	0	0	0	0	0	0
0	0	0	0	0	0	0	0	0	0	0	0	0	0	0	0	0	0	0	0	0	0	0	0	0	0	0	0	0	0	0
0	0	0	0	0	0	0	0	0	0	0	0	0	0	0	0	0	0	0	0	0	0	0	0	0	0	0	0	0	0	0
0	0	0	0	0	0	0	0	0	0	0	0	0	0	0	0	0	0	0	0	0	0	0	0	0	0	0	0	0	0	0
0	0	0	0	0	0	0	0	0	0	0	0	0	0	0	0	0	0	0	0	0	0	0	0	0	0	0	0	0	0	0
0	0	0	0	0	0	0	0	0	0	0	0	0	0	0	0	0	0	0	0	0	0	0	0	0	0	0	0	0	0	0
0	0	0	0	0	0	0	0	0	0	0	0	0	0	0	0	0	0	0	0	0	0	0	0	0	0	0	0	0	0	0
0	0	0	0	0	0	0	0	0	0	0	0	0	0	0	0	0	0	0	0	0	0	0	0	0	0	0	0	0	0	0
0	0	0	0	0	0	0	0	0	0	0	0	0	0	0	0	0	0	0	0	0	0	0	0	0	0	0	0	0	0	0
0	0	0	0	0	0	0	0	0	0	0	0	0	0	0	0	0	0	0	0	0	0	0	0	0	0	0	0	0	0	0
0	0	0	0	0	0	0	0	0	0	0	0	0	0	0	0	0	0	0	0	0	0	0	0	0	0	0	0	0	0	0
0	0	0	0	0	0	0	0	0	0	0	0	0	0	0	0	0	0	0	0	0	0	0	0	0	0	0	0	0	0	0
0	0	0	0	0	0	0	0	0	0	0	0	0	0	0	0	0	0	0	0	0	0	0	0	0	0	0	0	0	0	0
0	0	0	0	0	0	0	0	0	0	0	0	0	0	0	0	0	0	0	0	0	0	0	0	0	0	0	0	0	0	0
0	0	0	0	0	0	0	0	0	0	0	0	0	0	0	0	0	0	0	0	0	0	0	0	0	0	0	0	0	0	0
0	0	0	0	0	0	0	0	0	0	0	0	0	0	0	0	0	0	0	0	0	0	0	0	0	0	0	0	0	0	0
0	0	0	0	0	0	0	0	0	0	0	0	0	0	0	0	0	0	0	0	0	0	0	0	0	0	0	0	0	0	0
0	0	0	0	0	0	0	0	0	0	0	0	0	0	0	0	0	0	0	0	0	0	0	0	0	0	0	0	0	0	0
0	0	0	0	0	0	0	0	0	0	0	0	0	0	0	0	0	0	0	0	0	0	0	0	0	0	0	0	0	0	0
0	0	0	0	0	0	0	0	0	0	0	0	0	0	0	0	0	0	0	0	0	0	0	0	0	0	0	0	0	0	0
0	0	0	0	0	0	0	0	0	0	0	0	0	0	0	0	0	0	0	0	0	0	0	0	0	0	0	0	0	0	0
0	0	0	0	0	0	0	0	0	0	0	0	0	0	0	0	0	0	0	0	0	0	0	0	0	0	0	0	0	0	0
0	0	0	0	0	0	0	0	0	0	0	0	0	0	0	0	0	0	0	0	0	0	0	0	0	0	0	0	0	0	0
0	0	0	0	0	0	0	0	0	0	0	0	0	0	0	0	0	0	0	0	0	0	0	0	0	0	0	0	0	0	0
0	0	0	0	0	0	0	0	0	0	0	0	0	0	0	0	0	0	0	0	0	0	0	0	0	0	0	0	0	0	0
0	0	0	0	0	0	0	0	0	0	0	0	0	0	0	0	0	0	0	0	0	0	0	0	0	0	0	0	0	0	0
0	0	0	0	0	0	0	0	0	0	0	0	0	0	0	0	0	0	0	0	0	0	0	0	0	0	0	0	0	0	0
0	0	0	0	0	0	0	0	0	0	0	0	0	0	0	0	0	0	0	0	0	0	0	0	0	0	0	0	0	0	0
0	0	0	0	0	0	0	0	0	0	0	0	0	0	0	0	0	0	0	0	0	0	0	0	0	0	0	0	0	0	0
0	0	0	0	0	0	0	0	0	0	0	0	0	0	0	0	0	0	0	0	0	0	0	0	0	0	0	0	0	0	0
0	0	0	0	0	0	0	0	0	0	0	0	0	0	0	0	0	0	0	0	0	0	0	0	0	0	0	0	0	0	0
0	0	0	0	0	0	0	0	0	0	0	0	0	0	0	0	0	0	0	0	0	0	0	0	0	0	0	0	0	0	0
0	0	0	0	0	0	0	0	0	0	0	0	0	0	0	0	0	0	0	0	0	0	0	0	0	0	0	0	0	0	0
0	0	0	0	0	0	0	0	0	0	0	0	0	0	0	0	0	0	0	0	0	0	0	0	0	0	0	0	0	0	0
0	0	0	0	0	0	0	0	0	0	0	0	0	0	0	0	0	0	0	0	0	0	0	0	0	0	0	0	0	0	0
0	0	0	0	0	0	0	0	0	0	0	0	0	0	0	0	0	0	0	0	0	0	0	0	0	0	0	0	0	0	0
0	0	0	0	0	0	0	0	0	0	0	0	0	0	0	0	0	0	0	0	0	0	0	0	0	0	0	0	0	0	0
0	0	0	0	0	0	0	0	0	0	0	0	0	0	0	0	0	0	0	0	0	0	0	0	0	0	0	0	0	0	0
0	0	0	0	0	0	0	0	0	0	0	0	0	0	0	0	0	0	0	0	0	0	0	0	0	0	0	0	0	0	0
0	0	0	0	0	0	0	0	0	0	0	0	0	0	0	0	0	0	0	0	0	0	0	0	0	0	0	0	0	0	0
0	0	0	0	0	0	0	0	0	0	0	0	0	0	0	0	0	0	0	0	0	0	0	0	0	0	0	0	0	0	0
0	0	0	0	0	0	0	0	0	0	0	0	0	0	0	0	0	0	0	0	0	0	0	0	0	0	0	0	0	0	0
0	0	0	0	0	0	0	0	0	0	0	0	0	0	0	0	0	0	0	0	0	0	0	0	0	0	0	0	0	0	0
0	0	0	0	0	0	0	0	0	0	0	0	0	0	0	0	0	0	0	0	0	0	0	0	0	0	0	0	0	0	0
0	0	0	0	0	0	0	0	0	0	0	0	0	0	0	0	0	0	0	0	0	0	0	0	0	0	0	0	0	0	0
0	0	0	0	0	0	0	0	0	0	0	0	0	0	0	0	0	0	0	0	0	0	0	0	0	0	0	0	0	0	0
0	0	0	0	0	0	0	0	0	0	0	0	0	0	0	0	0	0	0	0	0	0	0	0	0	0	0	0	0	0	0
0	0	0	0	0	0	0	0	0	0	0	0	0	0	0	0	0	0	0	0	0	0	0	0	0	0	0	0	0	0	0
0	0	0	0	0	0	0	0	0	0	0	0	0	0	0	0	0	0	0	0	0	0	0	0	0	0	0	0	0	0	0
0	0	0	0	0	0	0	0	0	0	0	0	0	0	0	0	0	0	0	0	0	0	0	0	0	0	0	0	0	0	0
0	0	0	0	0	0	0	0	0	0	0	0	0	0	0	0	0	0	0	0	0	0	0	0	0	0	0	0	0	0	0
0	0	0	0	0	0	0	0	0	0	0	0	0	0	0	0	0	0	0	0	0	0	0	0	0	0	0	0	0	0	0
0	0	0	0	0	0	0	0	0	0	0	0	0	0	0	0	0	0	0	0	0	0	0	0	0	0	0	0	0	0	0
0	0	0	0	0	0	0	0	0	0	0	0	0	0	0	0	0	0	0	0	0	0	0	0	0	0	0	0	0	0	0
0	0	0	0	0	0	0	0	0	0	0	0	0	0	0	0	0	0	0	0	0	0	0	0	0	0	0	0	0	0	0
0	0	0	0	0	0	0	0	0	0	0	0	0	0	0	0	0	0	0	0	0	0	0	0	0	0	0	0	0	0	0
0	0	0	0	0	0	0	0	0	0	0	0	0	0	0	0	0	0	0	0	0	0	0	0	0	0	0	0	0	0	0
0	0	0	0	0	0	0	0	0	0	0	0	0	0	0	0	0	0	0	0	0	0	0	0	0	0	0	0	0	0	0
0	0	0	0	0	0	0	0	0	0	0	0	0	0	0	0	0	0	0	0	0	0	0	0	0	0	0	0	0	0	0
0	0	0	0	0	0	0	0	0	0	0	0	0	0	0	0	0	0	0	0	0	0	0	0	0	0	0	0	0	0	0
0	0	0	0	0	0	0	0	0	0	0	0	0	0	0	0	0	0	0	0	0	0	0	0	0	0	0	0	0	0	0
0	0	0	0	0	0	0	0	0	0	0	0	0	0	0	0	0	0	0	0	0	0	0	0	0	0	0	0	0	0	0
0	0	0	0	0	0	0	0	0	0	0	0	0	0	0	0	0	0	0	0	0	0	0	0	0	0	0	0	0	0	0
0	0	0	0	0	0	0	0	0	0	0	0	0	0	0	0	0	0	0	0	0	0	0	0	0	0	0	0	0	0	0
0	0	0	0	0	0	0	0	0	0	0	0	0	0	0	0	0	0	0	0	0	0	0	0	0	0	0	0	0	0	0
0	0	0	0	0	0	0	0	0	0	0	0	0	0	0	0	0	0	0	0	0	0	0	0	0	0	0	0	0	0	0
0	0	0	0	0	0	0	0	0	0	0	0	0	0	0	0	0	0	0	0	0	0	0	0	0	0	0	0	0	0	0
0	0	0	0	0	0	0	0	0	0	0	0	0	0	0	0	0	0	0	0	0	0	0	0	0	0	0	0	0	0	0
0	0	0	0	0	0	0	0	0	0	0	0	0	0	0	0	0	0	0	0	0	0	0	0	0	0	0	0	0	0	0
0	0	0	0	0	0	0	0	0	0	0	0	0	0	0	0	0	0	0	0	0	0	0	0	0	0	0	0	0	0	0
0	0	0	0	0	0	0	0	0	0	0	0	0	0	0	0	0	0	0	0	0	0	0	0	0	0	0	0	0	0	0
0	0	0	0	0	0	0	0	0	0	0	0	0	0	0	0	0	0	0	0	0	0	0	0	0	0	0	0	0	0	0
0	0	0	0	0	0	0	0	0	0	0	0	0	0	0	0	0	0	0	0	0	0	0	0	0	0	0	0	0	0	0
0	0	0	0	0	0	0	0	0	0	0	0	0	0	0	0	0	0	0	0	0	0	0	0	0	0	0	0	0	0	0
0	0	0	0	0	0	0	0	0	0	0	0	0	0	0	0	0	0	0	0	0	0	0	0	0	0	0	0	0	0	0
0	0	0	0	0	0	0	0	0	0	0	0	0	0	0	0	0	0	0	0	0	0	0	0	0	0	0	0	0	0	0
0	0	0	0	0	0	0	0	0	0	0	0	0	0	0	0	0	0	0	0	0	0	0	0	0	0	0	0	0	0	0
0	0	0	0	0	0	0	0	0	0	0	0	0	0	0	0	0	0	0	0	0	0	0	0	0	0	0	0	0	0	0
0	0	0	0	0	0	0	0	0	0	0	0	0	0	0	0	0	0	0	0	0	0	0	0	0	0	0	0	0	0	0
0	0	0	0	0	0	0	0	0	0	0	0	0	0	0	0	0	0	0	0	0	0	0	0	0	0	0	0	0	0	0
0	0	0	0	0	0	0	0	0	0	0	0	0	0	0	0	0	0	0	0	0	0	0	0	0	0	0	0	0	0	0
0	0	0	0	0	0	0	0	0	0	0	0	0	0	0	0	0	0	0	0	0	0	0	0	0	0	0	0	0	0	0
0	0	0	0	0	0	0	0	0	0	0	0	0	0	0	0	0	0	0	0	0	0	0	0	0	0	0	0	0	0	0
0	0	0	0	0	0	0	0	0	0	0	0	0	0	0	0	0	0	0	0	0	0	0	0	0	0	0	0	0	0	0
0	0	0	0	0	0	0	0	0	0	0	0	0	0	0	0	0	0	0	0	0	0	0	0	0	0	0	0	0	0	0
0	0	0	0	0	0	0	0	0	0	0	0	0	0	0	0	0	0	0	0	0	0	0	0	0	0	0	0	0	0	0
0	0	0	0	0	0	0	0	0	0	0	0	0	0	0	0	0	0	0	0	0	0	0	0	0	0	0	0	0	0	0
0	0	0	0	0	0	0	0	0	0	0	0	0	0	0	0	0	0	0	0	0	0	0	0	0	0	0	0	0	0	0
0	0	0	0	0	0	0	0	0	0	0	0	0	0	0	0	0	0	0	0	0	0	0	0	0	0	0	0	0	0	0
0	0	0	0	0	0	0	0	0	0	0	0	0	0	0	0	0	0	0	0	0	0	0	0	0	0	0	0	0	0	0
0	0	0	0	0	0	0	0	0	0	0	0	0	0	0	0	0	0	0	0	0	0	0	0	0	0	0	0	0	0	0
0	0	0	0	0	0	0	0	0	0	0	0	0	0	0	0	0	0	0	0	0	0	0	0	0	0	0	0	0	0	0
0	0	0	0	0	0	0	0	0	0	0	0	0	0	0	0	0	0	0	0	0	0	0	0	0	0	0	0	0	0	0
0	0	0	0	0	0	0	0	0	0	0	0	0	0	0	0	0	0	0	0	0	0	0	0	0	0	0	0	0	0	0
0	0	0	0	0	0	0	0	0	0	0	0	0	0	0	0	0	0	0	0	0	0	0	0	0	0	0	0	0	0	0
0	0	0	0	0	0	0	0	0	0	0	0	0	0	0	0	0	0	0	0	0	0	0	0	0	0	0	0	0	0	0
0	0	0	0	0	0	0	0	0	0	0	0	0	0	0	0	0	0	0	0	0	0	0	0	0	0	0	0	0	0	0
0	0	0	0	0	0	0	0	0	0	0	0	0	0	0	0	0	0	0	0	0	0	0	0	0	0	0	0	0	0	0
0	0	0	0	0	0	0	0	0	0	0	0	0	0	0	0	0	0	0	0	0	0	0	0	0	0	0	0	0	0	0
0	0	0	0	0	0	0	0	0	0	0	0	0	0	0	0	0	0	0	0	0	0	0	0	0	0	0	0	0	0	0
0	0	0	0	0	0	0	0	0	0	0	0	0	0	0	0	0	0	0	0	0	0	0	0	0	0	0	0	0	0	0
0	0	0	0	0	0	0	0	0	0	0	0	0	0	0	0	0	0	0	0	0	0	0	0	0	0	0	0	0	0	0
0	0	0	0	0	0	0	0	0	0	0	0	0	0	0	0	0	0	0	0	0	0	0	0	0	0	0	0	0	0	0
0	0	0	0	0	0	0	0	0	0	0	0	0	0	0	0	0	0	0	0	0	0	0	0	0	0	0	0	0	0	0
0	0	0	0	0	0	0	0	0	0	0	0	0	0	0	0	0	0	0	0	0	0	0	0	0	0	0	0	0	0	0
0	0	0	0	0	0	0	0	0	0	0	0	0	0	0	0	0	0	0	0	0	0	0	0	0	0	0	0	0	0	0
0	0	0	0	0	0	0	0	0	0	0	0	0	0	0	0	0	0	0	0	0	0	0	0	0	0	0	0	0	0	0
0	0	0	0	0	0	0	0	0	0	0	0	0	0	0	0	0	0	0	0	0	0	0	0	0	0	0	0	0	0	0
0	0	0	0	0	0	0	0	0	0	0	0	0	0	0	0	0	0	0	0	0	0	0	0	0	0	0	0	0	0	0
0	0	0	0	0	0	0	0	0	0	0	0	0	0	0	0	0	0	0	0	0	0	0	0	0	0	0	0	0	0	0
0	0	0	0	0	0	0	0	0	0	0	0	0	0	0	0	0	0	0	0	0	0	0	0	0	0	0	0	0	0	0
0	0	0	0	0	0	0	0	0	0	0	0	0	0	0	0	0	0	0	0	0	0	0	0	0	0	0	0	0	0	0
0	0	0	0	0	0	0	0	0	0	0	0	0	0	0	0	0	0	0	0	0	0	0	0	0	0	0	0	0	0	0
0	0	0	0	0	0	0	0	0	0	0	0	0	0	0	0	0	0	0	0	0	0	0	0	0	0	0	0	0	0	0
0	0	0	0	0	0	0	0	0	0	0	0	0	0	0	0	0	0	0	0	0	0	0	0	0	0	0	0	0	0	0
0	0	0	0	0	0	0	0	0	0	0	0	0	0	0	0	0	0	0	0	0	0	0	0	0	0	0	0	0	0	0
0	0	0	0	0	0	0	0	0	0	0	0	0	0	0	0	0	0	0	0	0	0	0	0	0	0	0	0	0	0	0
0	0	0	0	0	0	0	0	0	0	0	0	0	0	0	0	0	0	0	0	0	0	0	0	0	0	0	0	0	0	0
0	0	0	0	0	0	0	0	0	0	0	0	0	0	0	0	0	0	0	0	0	0	0	0	0	0	0	0	0	0	0
0	0	0	0	0	0	0	0	0	0	0	0	0	0	0	0	0	0	0	0	0	0	0	0	0	0	0	0	0	0	0
0	0	0	0	0	0	0	0	0	0	0	0	0	0	0	0	0	0	0	0	0	0	0	0	0	0	0	0	0	0	0
0	0	0	0	0	0	0	0	0	0	0	0	0	0	0	0	0	0	0	0	0	0	0	0	0	0	0	0	0	0	0
0	0	0	0	0	0	0	0	0	0	0	0	0	0	0	0	0	0	0	0	0	0	0	0	0	0	0	0	0	0	0
0	0	0	0	0	0	0	0	0	0	0	0	0	0	0	0	0	0	0	0	0	0	0	0	0	0	0	0	0	0	0
0	0	0	0	0	0	0	0	0	0	0	0	0	0	0	0	0	0	0	0	0	0	0	0	0	0	0	0	0	0	0
0	0	0	0	0	0	0	0	0	0	0	0	0	0	0	0	0	0	0	0	0	0	0	0	0	0	0	0	0	0	0
0	0	0	0	0	0	0	0	0	0	0	0	0	0	0	0	0	0	0	0	0	0	0	0	0	0	0	0	0	0	0
0	0	0	0	0	0	0	0	0	0	0	0	0	0	0	0	0	0	0	0	0	0	0	0	0	0	0	0	0	0	0
0	0	0	0	0	0	0	0	0	0	0	0	0	0	0	0	0	0	0	0	0	0	0	0	0	0	0	0	0	0	0
0	0	0	0	0	0	0	0	0	0	0	0	0	0	0	0	0	0	0	0	0	0	0	0	0	0	0	0	0	0	0
0	0	0	0	0	0	0	0	0	0	0	0	0	0	0	0	0	0	0	0	0	0	0	0	0	0	0	0	0	0	0
0	0	0	0	0	0	0	0	0	0	0	0	0	0	0	0	0	0	0	0	0	0	0	0	0	0	0	0	0	0	0
0	0	0	0	0	0	0	0	0	0	0	0	0	0	0	0	0	0	0	0	0	0	0	0	0	0	0	0	0	0	0
0	0	0	0	0	0	0	0	0	0	0	0	0	0	0	0	0	0	0	0	0	0	0	0	0	0	0	0	0	0	0
0	0	0	0	0	0	0	0	0	0	0	0	0	0	0	0	0	0	0	0	0	0	0	0	0	0	0	0	0	0	0
0	0	0	0	0	0	0	0	0	0	0	0	0	0	0	0	0	0	0	0	0	0	0	0	0	0	0	0	0	0	0
0	0	0	0	0	0	0	0	0	0	0	0	0	0	0	0	0	0	0	0	0	0	0	0	0	0	0	0	0	0	0
0	0	0	0	0	0	0	0	0	0	0	0	0	0	0	0	0	0	0	0	0	0	0	0	0	0	0	0	0	0	0
0	0	0	0	0	0	0	0	0	0	0	0	0	0	0	0	0	0	0	0	0	0	0	0	0	0	0	0	0	0	0
0	0	0	0	0	0	0	0	0	0	0	0	0	0	0	0	0	0	0	0	0	0	0	0	0	0	0	0	0	0	0
0	0	0	0	0	0	0	0	0	0	0	0	0	0	0	0	0	0	0	0	0	0	0	0	0	0	0	0	0	0	0
0	0	0	0	0	0	0	0	0	0	0	0	0	0	0	0	0	0	0	0	0	0	0	0	0	0	0	0	0	0	0
0	0	0	0	0	0	0	0	0	0	0	0	0	0	0	0	0	0	0	0	0	0	0	0	0	0	0	0	0	0	0
0	0	0	0	0	0	0	0	0	0	0	0	0	0	0	0	0	0	0	0	0	0	0	0	0	0	0	0	0	0	0
0	0	0	0	0	0	0	0	0	0	0	0	0	0	0	0	0	0	0	0	0	0	0	0	0	0	0	0	0	0	0
0	0	0	0	0	0	0	0	0	0	0	0	0	0	0	0	0	0	0	0	0	0	0	0	0	0	0	0	0	0	0
0	0	0	0	0	0	0	0	0	0	0	0	0	0	0	0	0	0	0	0	0	0	0	0	0	0	0	0	0	0	0
0	0	0	0	0	0	0	0	0	0	0	0	0	0	0	0	0	0	0	0	0	0	0	0	0	0	0	0	0	0	0
0	0	0	0	0	0	0	0	0	0	0	0	0	0	0	0	0	0	0	0	0	0	0	0	0	0	0	0	0	0	0
0	0	0	0	0	0	0	0	0	0	0	0	0	0	0	0	0	0	0	0	0	0	0	0	0	0	0	0	0	0	0
0	0	0	0	0	0	0	0	0	0	0	0	0	0	0	0	0	0	0	0	0	0	0	0	0	0	0	0	0	0	0
0	0	0	0	0	0	0	0	0	0	0	0	0	0	0	0	0	0	0	0	0	0	0	0	0	0	0	0	0	0	0
0	0	0	0	0	0	0	0	0	0	0	0	0	0	0	0	0	0	0	0	0	0	0	0	0	0	0	0	0	0	0
0	0	0	0	0	0	0	0	0	0	0	0	0	0	0	0	0	0	0	0	0	0	0	0	0	0	0	0	0	0	0
0	0	0	0	0	0	0	0	0	0	0	0	0	0	0	0	0	0	0	0	0	0	0	0	0	0	0	0	0	0	0
0	0	0	0	0	0	0	0	0	0	0	0	0	0	0	0	0	0	0	0	0	0	0	0	0	0	0	0	0	0	0
0	0	0	0	0	0	0	0	0	0	0	0	0	0	0	0	0	0	0	0	0	0	0	0	0	0	0	0	0	0	0
0	0	0	0	0	0	0	0	0	0	0	0	0	0	0	0	0	0	0	0	0	0	0	0	0	0	0	0	0	0	0
0	0	0	0	0	0	0	0	0	0	0	0	0	0	0	0	0	0	0	0	0	0	0	0	0	0	0	0	0	0	0
0	0	0	0	0	0	0	0	0	0	0	0	0	0	0	0	0	0	0	0	0	0	0	0	0	0	0	0	0	0	0
0	0	0	0	0	0	0	0	0	0	0	0	0	0	0	0	0	0	0	0	0	0	0	0	0	0	0	0	0	0	0
0	0	0	0	0	0	0	0	0	0	0	0	0	0	0	0	0	0	0	0	0	0	0	0	0	0	0	0	0	0	0
0	0	0	0	0	0	0	0	0	0	0	0	0	0	0	0	0	0	0	0	0	0	0	0	0	0	0	0	0	0	0
0	0	0	0	0	0	0	0	0	0	0	0	0	0	0	0	0	0	0	0	0	0	0	0	0	0	0	0	0	0	0
0	0	0	0	0	0	0	0	0	0	0	0	0	0	0	0	0	0	0	0	0	0	0	0	0	0	0	0	0	0	0
0	0	0	0	0	0	0	0	0	0	0	0	0	0	0	0	0	0	0	0	0	0	0	0	0	0	0	0	0	0	0
0	0	0	0	0	0	0	0	0	0	0	0	0	0	0	0	0	0	0	0	0	0	0	0	0	0	0	0	0	0	0
0	0	0	0	0	0	0	0	0	0	0	0	0	0	0	0	0	0	0	0	0	0	0	0	0	0	0	0	0	0	0
0	0	0	0	0	0	0	0	0	0	0	0	0	0	0	0	0	0	0	0	0	0	0	0	0	0	0	0	0	0	0
0	0	0	0	0	0	0	0	0	0	0	0	0	0	0	0	0	0	0	0	0	0	0	0	0	0	0	0	0	0	0
0	0	0	0	0	0	0	0	0	0	0	0	0	0	0	0	0	0	0	0	0	0	0	0	0	0	0	0	0	0	0
0	0	0	0	0	0	0	0	0	0	0	0	0	0	0	0	0	0	0	0	0	0	0	0	0	0	0	0	0	0	0
0	0	0	0	0	0	0	0	0	0	0	0	0	0	0	0	0	0	0	0	0	0	0	0	0	0	0	0	0	0	0
0	0	0	0	0	0	0	0	0	0	0	0	0	0	0	0	0	0	0	0	0	0	0	0	0	0	0	0	0	0	0
0	0	0	0	0	0	0	0	0	0	0	0	0	0	0	0	0	0	0	0	0	0	0	0	0	0	0	0	0	0	0
0	0	0	0	0	0	0	0	0	0	0	0	0	0	0	0	0	0	0	0	0	0	0	0	0	0	0	0	0	0	0
0	0	0	0	0	0	0	0	0	0	0	0	0	0	0	0	0	0	0	0	0	0	0	0	0	0	0	0	0	0	0
0	0	0	0	0	0	0	0	0	0	0	0	0	0	0	0	0	0	0	0	0	0	0	0	0	0	0	0	0	0	0
0	0	0	0	0	0	0	0	0	0	0	0	0	0	0	0	0	0	0	0	0	0	0	0	0	0	0	0	0	0	0
0	0	0	0	0	0	0	0	0	0	0	0	0	0	0	0	0	0	0	0	0	0	0	0	0	0	0	0	0	0	0
0	0	0	0	0	0	0	0	0	0	0	0	0	0	0	0	0	0	0	0	0	0	0	0	0	0	0	0	0	0	0
0	0	0	0	0	0	0	0	0	0	0	0	0	0	0	0	0	0	0	0	0	0	0	0	0	0	0	0	0	0	0
0	0	0	0	0	0	0	0	0	0	0	0	0	0	0	0	0	0	0	0	0	0	0	0	0	0	0	0	0	0	0
0	0	0	0	0	0	0	0	0	0	0	0	0	0	0	0	0	0	0	0	0	0	0	0	0	0	0	0	0	0	0
0	0	0	0	0	0	0	0	0	0	0	0	0	0	0	0	0	0	0	0	0	0	0	0	0	0	0	0	0	0	0
0	0	0	0	0	0	0	0	0	0	0	0	0	0	0	0	0	0	0	0	0	0	0	0	0	0	0	0	0	0	0
0	0	0	0	0	0	0	0	0	0	0	0	0	0	0	0	0	0	0	0	0	0	0	0	0	0	0	0	0	0	0
0	0	0	0	0	0	0	0	0	0	0	0	0	0	0	0	0	0	0	0	0	0	0	0	0	0	0	0	0	0	0
0	0	0	0	0	0	0	0	0	0	0	0	0	0	0	0	0	0	0	0	0	0	0	0	0	0	0	0	0	0	0
0	0	0	0	0	0	0	0	0	0	0	0	0	0	0	0	0	0	0	0	0	0	0	0	0	0	0	0	0	0	0
0	0	0	0	0	0	0	0	0	0	0	0	0	0	0	0	0	0	0	0	0	0	0	0	0	0	0	0	0	0	0
0	0	0	0	0	0	0	0	0	0	0	0	0	0	0	0	0	0	0	0	0	0	0	0	0	0	0	0	0	0	0
0	0	0	0	0	0	0	0	0	0	0	0	0	0	0	0	0	0	0	0	0	0	0	0	0	0	0	0	0	0	0
0	0	0	0	0	0	0	0	0	0	0	0	0	0	0	0	0	0	0	0	0	0	0	0	0	0	0	0	0	0	0
0	0	0	0	0	0	0	0	0	0	0	0	0	0	0	0	0	0	0	0	0	0	0	0	0	0	0	0	0	0	0
0	0	0	0	0	0	0	0	0	0	0	0	0	0	0	0	0	0	0	0	0	0	0	0	0	0	0	0	0	0	0
0	0	0	0	0	0	0	0	0	0	0	0	0	0	0	0	0	0	0	0	0	0	0	0	0	0	0	0	0	0	0
0	0	0	0	0	0	0	0	0	0	0	0	0	0	0	0	0	0	0	0	0	0	0	0	0	0	0	0	0	0	0
0	0	0	0	0	0	0	0	0	0	0	0	0	0	0	0	0	0	0	0	0	0	0	0	0	0	0	0	0	0	0
0	0	0	0	0	0	0	0	0	0	0	0	0	0	0	0	0	0	0	0	0	0	0	0	0	0	0	0	0	0	0
0	0	0	0	0	0	0	0	0	0	0	0	0	0	0	0	0	0	0	0	0	0	0	0	0	0	0	0	0	0	0
0	0	0	0	0	0	0	0	0	0	0	0	0	0	0	0	0	0	0	0	0	0	0	0	0	0	0	0	0	0	0
0	0	0	0	0	0	0	0	0	0	0	0	0	0	0	0	0	0	0	0	0	0	0	0	0	0	0	0	0	0	0
0	0	0	0	0	0	0	0	0	0	0	0	0	0	0	0	0	0	0	0	0	0	0	0	0	0	0	0	0	0	0
0	0	0	0	0	0	0	0	0	0	0	0	0	0	0	0	0	0	0	0	0	0	0	0	0	0	0	0	0	0	0
0	0	0	0	0	0	0	0	0	0	0	0	0	0	0	0	0	0	0	0	0	0	0	0	0	0	0	0	0	0	0
0	0	0	0	0	0	0	0	0	0	0	0	0	0	0	0	0	0	0	0	0	0	0	0	0	0	0	0	0	0	0
0	0	0	0	0	0	0	0	0	0	0	0	0	0	0	0	0	0	0	0	0	0	0	0	0	0	0	0	0	0	0
0	0	0	0	0	0	0	0	0	0	0	0	0	0	0	0	0	0	0	0	0	0	0	0	0	0	0	0	0	0	0
0	0	0	0	0	0	0	0	0	0	0	0	0	0	0	0	0	0	0	0	0	0	0	0	0	0	0	0	0	0	0
0	0	0	0	0	0	0	0	0	0	0	0	0	0	0	0	0	0	0	0	0	0	0	0	0	0	0	0	0	0	0
0	0	0	0	0	0	0	0	0	0	0	0	0	0	0	0	0	0	0	0	0	0	0	0	0	0	0	0	0	0	0
0	0	0	0	0	0	0	0	0	0	0	0	0	0	0	0	0	0	0	0	0	0	0	0	0	0	0	0	0	0	0
0	0	0	0	0	0	0	0	0	0	0	0	0	0	0	0	0	0	0	0	0	0	0	0	0	0	0	0	0	0	0
0	0	0	0	0	0	0	0	0	0	0	0	0	0	0	0	0	0	0	0	0	0	0	0	0	0	0	0	0	0	0
0	0	0	0	0	0	0	0	0	0	0	0	0	0	0	0	0	0	0	0	0	0	0	0	0	0	0	0	0	0	0
0	0	0	0	0	0	0	0	0	0	0	0	0	0	0	0	0	0	0	0	0	0	0	0	0	0	0	0	0	0	0
0	0	0	0	0	0	0	0	0	0	0	0	0	0	0	0	0	0	0	0	0	0	0	0	0	0	0	0	0	0	0
0	0	0	0	0	0	0	0	0	0	0	0	0	0	0	0	0	0	0	0	0	0	0	0	0	0	0	0	0	0	0
0	0	0	0	0	0	0	0	0	0	0	0	0	0	0	0	0	0	0	0	0	0	0	0	0	0	0	0	0	0	0
0	0	0	0	0	0	0	0	0	0	0	0	0	0	0	0	0	0	0	0	0	0	0	0	0	0	0	0	0	0	0
0	0	0	0	0	0	0	0	0	0	0	0	0	0	0	0	0	0	0	0	0	0	0	0	0	0	0	0	0	0	0
0	0	0	0	0	0	0	0	0	0	0	0	0	0	0	0	0	0	0	0	0	0	0	0	0	0	0	0	0	0	0
0	0	0	0	0	0	0	0	0	0	0	0	0	0	0	0	0	0	0	0	0	0	0	0	0	0	0	0	0	0	0
0	0	0	0	0	0	0	0	0	0	0	0	0	0	0	0	0	0	0	0	0	0	0	0	0	0	0	0	0	0	0
0	0	0	0	0	0	0	0	0	0	0	0	0	0	0	0	0	0	0	0	0	0	0	0	0	0	0	0	0	0	0
0	0	0	0	0	0	0	0	0	0	0	0	0	0	0	0	0	0	0	0	0	0	0	0	0	0	0	0	0	0	0
0	0	0	0	0	0	0	0	0	0	0	0	0	0	0	0	0	0	0	0	0	0	0	0	0	0	0	0	0	0	0
0	0	0	0	0	0	0	0	0	0	0	0	0	0	0	0	0	0	0	0	0	0	0	0	0	0	0	0	0	0	0
0	0	0	0	0	0	0	0	0	0	0	0	0	0	0	0	0	0	0	0	0	0	0	0	0	0	0	0	0	0	0
0	0	0	0	0	0	0	0	0	0	0	0	0	0	0	0	0	0	0	0	0	0	0	0	0	0	0	0	0	0	0
0	0	0	0	0	0	0	0	0	0	0	0	0	0	0	0	0	0	0	0	0	0	0	0	0	0	0	0	0	0	0
0	0	0	0	0	0	0	0	0	0	0	0	0	0	0	0	0	0	0	0	0	0	0	0	0	0	0	0	0	0	0
0	0	0	0	0	0	0	0	0	0	0	0	0	0	0	0	0	0	0	0	0	0	0	0	0	0	0	0	0	0	0
0	0	0	0	0	0	0	0	0	0	0	0	0	0	0	0	0	0	0	0	0	0	0	0	0	0	0	0	0	0	0
0	0	0	0	0	0	0	0	0	0	0	0	0	0	0	0	0	0	0	0	0	0	0	0	0	0	0	0	0	0	0
0	0	0	0	0	0	0	0	0	0	0	0	0	0	0	0	0	0	0	0	0	0	0	0	0	0	0	0	0	0	0
0	0	0	0	0	0	0	0	0	0	0	0	0	0	0	0	0	0	0	0	0	0	0	0	0	0	0	0	0	0	0
0	0	0	0	0	0	0	0	0	0	0	0	0	0	0	0	0	0	0	0	0	0	0	0	0	0	0	0	0	0	0
0	0	0	0	0	0	0	0	0	0	0	0	0	0	0	0	0	0	0	0	0	0	0	0	0	0	0	0	0	0	0
0	0	0	0	0	0	0	0	0	0	0	0	0	0	0	0	0	0	0	0	0	0	0	0	0	0	0	0	0	0	0
0	0	0	0	0	0	0	0	0	0	0	0	0	0	0	0	0	0	0	0	0	0	0	0	0	0	0	0	0	0	0
0	0	0	0	0	0	0	0	0	0	0	0	0	0	0	0	0	0	0	0	0	0	0	0	0	0	0	0	0	0	0
0	0	0	0	0	0	0	0	0	0	0	0	0	0	0	0	0	0	0	0	0	0	0	0	0	0	0	0	0	0	0
0	0	0	0	0	0	0	0	0	0	0	0	0	0	0	0	0	0	0	0	0	0	0	0	0	0	0	0	0	0	0
0	0	0	0	0	0	0	0	0	0	0	0	0	0	0	0	0	0	0	0	0	0	0	0	0	0	0	0	0	0	0
0	0	0	0	0	0	0	0	0	0	0	0	0	0	0	0	0	0	0	0	0	0	0	0	0	0	0	0	0	0	0
0	0	0	0	0	0	0	0	0	0	0	0	0	0	0	0	0	0	0	0	0	0	0	0	0	0	0	0	0	0	0
0	0	0	0	0	0	0	0	0	0	0	0	0	0	0	0	0	0	0	0	0	0	0	0	0	0	0	0	0	0	0
0	0	0	0	0	0	0	0	0	0	0	0	0	0	0	0	0	0	0	0	0	0	0	0	0	0	0	0	0	0	0
0	0	0	0	0	0	0	0	0	0	0	0	0	0	0	0	0	0	0	0	0	0	0	0	0	0	0	0	0	0	0
0	0	0	0	0	0	0	0	0	0	0	0	0	0	0	0	0	0	0	0	0	0	0	0	0	0	0	0	0	0	0
0	0	0	0	0	0	0	0	0	0	0	0	0	0	0	0	0	0	0	0	0	0	0	0	0	0	0	0	0	0	0
0	0	0	0	0	0	0	0	0	0	0	0	0	0	0	0	0	0	0	0	0	0	0	0	0	0	0	0	0	0	0
0	0	0	0	0	0	0	0	0	0	0	0	0	0	0	0	0	0	0	0	0	0	0	0	0	0	0	0	0	0	0
0	0	0	0	0	0	0	0	0	0	0	0	0	0	0	0	0	0	0	0	0	0	0	0	0	0	0	0	0	0	0
0	0	0	0	0	0	0	0	0	0	0	0	0	0	0	0	0	0	0	0	0	0	0	0	0	0	0	0	0	0	0
0	0	0	0	0	0	0	0	0	0	0	0	0	0	0	0	0	0	0	0	0	0	0	0	0	0	0	0	0	0	0
0	0	0	0	0	0	0	0	0	0	0	0	0	0	0	0	0	0	0	0	0	0	0	0	0	0	0	0	0	0	0
0	0	0	0	0	0	0	0	0	0	0	0	0	0	0	0	0	0	0	0	0	0	0	0	0	0	0	0	0	0	0
0	0	0	0	0	0	0	0	0	0	0	0	0	0	0	0	0	0	0	0	0	0	0	0	0	0	0	0	0	0	0
0	0	0	0	0	0	0	0	0	0	0	0	0	0	0	0	0	0	0	0	0	0	0	0	0	0	0	0	0	0	0
0	0	0	0	0	0	0	0	0	0	0	0	0	0	0	0	0	0	0	0	0	0	0	0	0	0	0	0	0	0	0
0	0	0	0	0	0	0	0	0	0	0	0	0	0	0	0	0	0	0	0	0	0	0	0	0	0	0	0	0	0	0
0	0	0	0	0	0	0	0	0	0	0	0	0	0	0	0	0	0	0	0	0	0	0	0	0	0	0	0	0	0	0
0	0	0	0	0	0	0	0	0	0	0	0	0	0	0	0	0	0	0	0	0	0	0	0	0	0	0	0	0	0	0
0	0	0	0	0	0	0	0	0	0	0	0	0	0	0	0	0	0	0	0	0	0	0	0	0	0	0	0	0	0	0
0	0	0	0	0	0	0	0	0	0	0	0	0	0	0	0	0	0	0	0	0	0	0	0	0	0	0	0	0	0	0
0	0	0	0	0	0	0	0	0	0	0	0	0	0	0	0	0	0	0	0	0	0	0	0	0	0	0	0	0	0	0
0	0	0	0	0	0	0	0	0	0	0	0	0	0	0	0	0	0	0	0	0	0	0	0	0	0	0	0	0	0	0
0	0	0	0	0	0	0	0	0	0	0	0	0	0	0	0	0	0	0	0	0	0	0	0	0	0	0	0	0	0	0
0	0	0	0	0	0	0	0	0	0	0	0	0	0	0	0	0	0	0	0	0	0	0	0	0	0	0	0	0	0	0
0	0	0	0	0	0	0	0	0	0	0	0	0	0	0	0	0	0	0	0	0	0	0	0	0	0	0	0	0	0	0
0	0	0	0	0	0	0	0	0	0	0	0	0	0	0	0	0	0	0	0	0	0	0	0	0	0	0	0	0	0	0
0	0	0	0	0	0	0	0	0	0	0	0	0	0	0	0	0	0	0	0	0	0	0	0	0	0	0	0	0	0	0
0	0	0	0	0	0	0	0	0	0	0	0	0	0	0	0	0	0	0	0	0	0	0	0	0	0	0	0	0	0	0
0	0	0	0	0	0	0	0	0	0	0	0	0	0	0	0	0	0	0	0	0	0	0	0	0	0	0	0	0	0	0
0	0	0	0	0	0	0	0	0	0	0	0	0	0	0	0	0	0	0	0	0	0	0	0	0	0	0	0	0	0	0
0	0	0	0	0	0	0	0	0	0	0	0	0	0	0	0	0	0	0	0	0	0	0	0	0	0	0	0	0	0	0
0	0	0	0	0	0	0	0	0	0	0	0	0	0	0	0	0	0	0	0	0	0	0	0	0	0	0	0	0	0	0
0	0	0	0	0	0	0	0	0	0	0	0	0	0	0	0	0	0	0	0	0	0	0	0	0	0	0	0	0	0	0
0	0	0	0	0	0	0	0	0	0	0	0	0	0	0	0	0	0	0	0	0	0	0	0	0	0	0	0	0	0	0
0	0	0	0	0	0	0	0	0	0	0	0	0	0	0	0	0	0	0	0	0	0	0	0	0	0	0	0	0	0	0
0	0	0	0	0	0	0	0	0	0	0	0	0	0	0	0	0	0	0	0	0	0	0	0	0	0	0	0	0	0	0
0	0	0	0	0	0	0	0	0	0	0	0	0	0	0	0	0	0	0	0	0	0	0	0	0	0	0	0	0	0	0
0	0	0	0	0	0	0	0	0	0	0	0	0	0	0	0	0	0	0	0	0	0	0	0	0	0	0	0	0	0	0
0	0	0	0	0	0	0	0	0	0	0	0	0	0	0	0	0	0	0	0	0	0	0	0	0	0	0	0	0	0	0
0	0	0	0	0	0	0	0	0	0	0	0	0	0	0	0	0	0	0	0	0	0	0	0	0	0	0	0	0	0	0
0	0	0	0	0	0	0	0	0	0	0	0	0	0	0	0	0	0	0	0	0	0	0	0	0	0	0	0	0	0	0
0	0	0	0	0	0	0	0	0	0	0	0	0	0	0	0	0	0	0	0	0	0	0	0	0	0	0	0	0	0	0
0	0	0	0	0	0	0	0	0	0	0	0	0	0	0	0	0	0	0	0	0	0	0	0	0	0	0	0	0	0	0
0	0	0	0	0	0	0	0	0	0	0	0	0	0	0	0	0	0	0	0	0	0	0	0	0	0	0	0	0	0	0
0	0	0	0	0	0	0	0	0	0	0	0	0	0	0	0	0	0	0	0	0	0	0	0	0	0	0	0	0	0	0
0	0	0	0	0	0	0	0	0	0	0	0	0	0	0	0	0	0	0	0	0	0	0	0	0	0	0	0	0	0	0
0	0	0	0	0	0	0	0	0	0	0	0	0	0	0	0	0	0	0	0	0	0	0	0	0	0	0	0	0	0	0
0	0	0	0	0	0	0	0	0	0	0	0	0	0	0	0	0	0	0	0	0	0	0	0	0	0	0	0	0	0	0
0	0	0	0	0	0	0	0	0	0	0	0	0	0	0	0	0	0	0	0	0	0	0	0	0	0	0	0	0	0	0
0	0	0	0	0	0	0	0	0	0	0	0	0	0	0	0	0	0	0	0	0	0	0	0	0	0	0	0	0	0	0
0	0	0	0	0	0	0	0	0	0	0	0	0	0	0	0	0	0	0	0	0	0	0	0	0	0	0	0	0	0	0
0	0	0	0	0	0	0	0	0	0	0	0	0	0	0	0	0	0	0	0	0	0	0	0	0	0	0	0	0	0	0
0	0	0	0	0	0	0	0	0	0	0	0	0	0	0	0	0	0	0	0	0	0	0	0	0	0	0	0	0	0	0
0	0	0	0	0	0	0	0	0	0	0	0	0	0	0	0	0	0	0	0	0	0	0	0	0	0	0	0	0	0	0
0	0	0	0	0	0	0	0	0	0	0	0	0	0	0	0	0	0	0	0	0	0	0	0	0	0	0	0	0	0	0
0	0	0	0	0	0	0	0	0	0	0	0	0	0	0	0	0	0	0	0	0	0	0	0	0	0	0	0	0	0	0
0	0	0	0	0	0	0	0	0	0	0	0	0	0	0	0	0	0	0	0	0	0	0	0	0	0	0	0	0	0	0
0	0	0	0	0	0	0	0	0	0	0	0	0	0	0	0	0	0	0	0	0	0	0	0	0	0	0	0	0	0	0
0	0	0	0	0	0	0	0	0	0	0	0	0	0	0	0	0	0	0	0	0	0	0	0	0	0	0	0	0	0	0
0	0	0	0	0	0	0	0	0	0	0	0	0	0	0	0	0	0	0	0	0	0	0	0	0	0	0	0	0	0	0
0	0	0	0	0	0	0	0	0	0	0	0	0	0	0	0	0	0	0	0	0	0	0	0	0	0	0	0	0	0	0
0	0	0	0	0	0	0	0	0	0	0	0	0	0	0	0	0	0	0	0	0	0	0	0	0	0	0	0	0	0	0
0	0	0	0	0	0	0	0	0	0	0	0	0	0	0	0	0	0	0	0	0	0	0	0	0	0	0	0	0	0	0
0	0	0	0	0	0	0	0	0	0	0	0	0	0	0	0	0	0	0	0	0	0	0	0	0	0	0	0	0	0	0
0	0	0	0	0	0	0	0	0	0	0	0	0	0	0	0	0	0	0	0	0	0	0	0	0	0	0	0	0	0	0
0	0	0	0	0	0	0	0	0	0	0	0	0	0	0	0	0	0	0	0	0	0	0	0	0	0	0	0	0	0	0
0	0	0	0	0	0	0	0	0	0	0	0	0	0	0	0	0	0	0	0	0	0	0	0	0	0	0	0	0	0	0
0	0	0	0	0	0	0	0	0	0	0	0	0	0	0	0	0	0	0	0	0	0	0	0	0	0	0	0	0	0	0
0	0	0	0	0	0	0	0	0	0	0	0	0	0	0	0	0	0	0	0	0	0	0	0	0	0	0	0	0	0	0
0	0	0	0	0	0	0	0	0	0	0	0	0	0	0	0	0	0	0	0	0	0	0	0	0	0	0	0	0	0	0
0	0	0	0	0	0	0	0	0	0	0	0	0	0	0	0	0	0	0	0	0	0	0	0	0	0	0	0	0	0	0
0	0	0	0	0	0	0	0	0	0	0	0	0	0	0	0	0	0	0	0	0	0	0	0	0	0	0	0	0	0	0
0	0	0	0	0	0	0	0	0	0	0	0	0	0	0	0	0	0	0	0	0	0	0	0	0	0	0	0	0	0	0
0	0	0	0	0	0	0	0	0	0	0	0	0	0	0	0	0	0	0	0	0	0	0	0	0	0	0	0	0	0	0
0	0	0	0	0	0	0	0	0	0	0	0	0	0	0	0	0	0	0	0	0	0	0	0	0	0	0	0	0	0	0
0	0	0	0	0	0	0	0	0	0	0	0	0	0	0	0	0	0	0	0	0	0	0	0	0	0	0	0	0	0	0
0	0	0	0	0	0	0	0	0	0	0	0	0	0	0	0	0	0	0	0	0	0	0	0	0	0	0	0	0	0	0
0	0	0	0	0	0	0	0	0	0	0	0	0	0	0	0	0	0	0	0	0	0	0	0	0	0	0	0	0	0	0
0	0	0	0	0	0	0	0	0	0	0	0	0	0	0	0	0	0	0	0	0	0	0	0	0	0	0	0	0	0	0
0	0	0	0	0	0	0	0	0	0	0	0	0	0	0	0	0	0	0	0	0	0	0	0	0	0	0	0	0	0	0
0	0	0	0	0	0	0	0	0	0	0	0	0	0	0	0	0	0	0	0	0	0	0	0	0	0	0	0	0	0	0
0	0	0	0	0	0	0	0	0	0	0	0	0	0	0	0	0	0	0	0	0	0	0	0	0	0	0	0	0	0	0
0	0	0	0	0	0	0	0	0	0	0	0	0	0	0	0	0	0	0	0	0	0	0	0	0	0	0	0	0	0	0
0	0	0	0	0	0	0	0	0	0	0	0	0	0	0	0	0	0	0	0	0	0	0	0	0	0	0	0	0	0	0
0	0	0	0	0	0	0	0	0	0	0	0	0	0	0	0	0	0	0	0	0	0	0	0	0	0	0	0	0	0	0
0	0	0	0	0	0	0	0	0	0	0	0	0	0	0	0	0	0	0	0	0	0	0	0	0	0	0	0	0	0	0
0	0	0	0	0	0	0	0	0	0	0	0	0	0	0	0	0	0	0	0	0	0	0	0	0	0	0	0	0	0	0
0	0	0	0	0	0	0	0	0	0	0	0	0	0	0	0	0	0	0	0	0	0	0	0	0	0	0	0	0	0	0
0	0	0	0	0	0	0	0	0	0	0	0	0	0	0	0	0	0	0	0	0	0	0	0	0	0	0	0	0	0	0
0	0	0	0	0	0	0	0	0	0	0	0	0	0	0	0	0	0	0	0	0	0	0	0	0	0	0	0	0	0	0
0	0	0	0	0	0	0	0	0	0	0	0	0	0	0	0	0	0	0	0	0	0	0	0	0	0	0	0	0	0	0
0	0	0	0	0	0	0	0	0	0	0	0	0	0	0	0	0	0	0	0	0	0	0	0	0	0	0	0	0	0	0
0	0	0	0	0	0	0	0	0	0	0	0	0	0	0	0	0	0	0	0	0	0	0	0	0	0	0	0	0	0	0
0	0	0	0	0	0	0	0	0	0	0	0	0	0	0	0	0	0	0	0	0	0	0	0	0	0	0	0	0	0	0
0	0	0	0	0	0	0	0	0	0	0	0	0	0	0	0	0	0	0	0	0	0	0	0	0	0	0	0	0	0	0
0	0	0	0	0	0	0	0	0	0	0	0	0	0	0	0	0	0	0	0	0	0	0	0	0	0	0	0	0	0	0
0	0	0	0	0	0	0	0	0	0	0	0	0	0	0	0	0	0	0	0	0	0	0	0	0	0	0	0	0	0	0
0	0	0	0	0	0	0	0	0	0	0	0	0	0	0	0	0	0	0	0	0	0	0	0	0	0	0	0	0	0	0
0	0	0	0	0	0	0	0	0	0	0	0	0	0	0	0	0	0	0	0	0	0	0	0	0	0	0	0	0	0	0
0	0	0	0	0	0	0	0	0	0	0	0	0	0	0	0	0	0	0	0	0	0	0	0	0	0	0	0	0	0	0
0	0	0	0	0	0	0	0	0	0	0	0	0	0	0	0	0	0	0	0	0	0	0	0	0	0	0	0	0	0	0
0	0	0	0	0	0	0	0	0	0	0	0	0	0	0	0	0	0	0	0	0	0	0	0	0	0	0	0	0	0	0
0	0	0	0	0	0	0	0	0	0	0	0	0	0	0	0	0	0	0	0	0	0	0	0	0	0	0	0	0	0	0
0	0	0	0	0	0	0	0	0	0	0	0	0	0	0	0	0	0	0	0	0	0	0	0	0	0	0	0	0	0	0
0	0	0	0	0	0	0	0	0	0	0	0	0	0	0	0	0	0	0	0	0	0	0	0	0	0	0	0	0	0	0
0	0	0	0	0	0	0	0	0	0	0	0	0	0	0	0	0	0	0	0	0	0	0	0	0	0	0	0	0	0	0
0	0	0	0	0	0	0	0	0	0	0	0	0	0	0	0	0	0	0	0	0	0	0	0	0	0	0	0	0	0	0
0	0	0	0	0	0	0	0	0	0	0	0	0	0	0	0	0	0	0	0	0	0	0	0	0	0	0	0	0	0	0
0	0	0	0	0	0	0	0	0	0	0	0	0	0	0	0	0	0	0	0	0	0	0	0	0	0	0	0	0	0	0
0	0	0	0	0	0	0	0	0	0	0	0	0	0	0	0	0	0	0	0	0	0	0	0	0	0	0	0	0	0	0
0	0	0	0	0	0	0	0	0	0	0	0	0	0	0	0	0	0	0	0	0	0	0	0	0	0	0	0	0	0	0
0	0	0	0	0	0	0	0	0	0	0	0	0	0	0	0	0	0	0	0	0	0	0	0	0	0	0	0	0	0	0
0	0	0	0	0	0	0	0	0	0	0	0	0	0	0	0	0	0	0	0	0	0	0	0	0	0	0	0	0	0	0
0	0	0	0	0	0	0	0	0	0	0	0	0	0	0	0	0	0	0	0	0	0	0	0	0	0	0	0	0	0	0
0	0	0	0	0	0	0	0	0	0	0	0	0	0	0	0	0	0	0	0	0	0	0	0	0	0	0	0	0	0	0
0	0	0	0	0	0	0	0	0	0	0	0	0	0	0	0	0	0	0	0	0	0	0	0	0	0	0	0	0	0	0
0	0	0	0	0	0	0	0	0	0	0	0	0	0	0	0	0	0	0	0	0	0	0	0	0	0	0	0	0	0	0
0	0	0	0	0	0	0	0	0	0	0	0	0	0	0	0	0	0	0	0	0	0	0	0	0	0	0	0	0	0	0
0	0	0	0	0	0	0	0	0	0	0	0	0	0	0	0	0	0	0	0	0	0	0	0	0	0	0	0	0	0	0
0	0	0	0	0	0	0	0	0	0	0	0	0	0	0	0	0	0	0	0	0	0	0	0	0	0	0	0	0	0	0
0	0	0	0	0	0	0	0	0	0	0	0	0	0	0	0	0	0	0	0	0	0	0	0	0	0	0	0	0	0	0
0	0	0	0	0	0	0	0	0	0	0	0	0	0	0	0	0	0	0	0	0	0	0	0	0	0	0	0	0	0	0
0	0	0	0	0	0	0	0	0	0	0	0	0	0	0	0	0	0	0	0	0	0	0	0	0	0	0	0	0	0	0
0	0	0	0	0	0	0	0	0	0	0	0	0	0	0	0	0	0	0	0	0	0	0	0	0	0	0	0	0	0	0
0	0	0	0	0	0	0	0	0	0	0	0	0	0	0	0	0	0	0	0	0	0	0	0	0	0	0	0	0	0	0
0	0	0	0	0	0	0	0	0	0	0	0	0	0	0	0	0	0	0	0	0	0	0	0	0	0	0	0	0	0	0
0	0	0	0	0	0	0	0	0	0	0	0	0	0	0	0	0	0	0	0	0	0	0	0	0	0	0	0	0	0	0
0	0	0	0	0	0	0	0	0	0	0	0	0	0	0	0	0	0	0	0	0	0	0	0	0	0	0	0	0	0	0
0	0	0	0	0	0	0	0	0	0	0	0	0	0	0	0	0	0	0	0	0	0	0	0	0	0	0	0	0	0	0
0	0	0	0	0	0	0	0	0	0	0	0	0	0	0	0	0	0	0	0	0	0	0	0	0	0	0	0	0	0	0
0	0	0	0	0	0	0	0	0	0	0	0	0	0	0	0	0	0	0	0	0	0	0	0	0	0	0	0	0	0	0
0	0	0	0	0	0	0	0	0	0	0	0	0	0	0	0	0	0	0	0	0	0	0	0	0	0	0	0	0	0	0
0	0	0	0	0	0	0	0	0	0	0	0	0	0	0	0	0	0	0	0	0	0	0	0	0	0	0	0	0	0	0
0	0	0	0	0	0	0	0	0	0	0	0	0	0	0	0	0	0	0	0	0	0	0	0	0	0	0	0	0	0	0
0	0	0	0	0	0	0	0	0	0	0	0	0	0	0	0	0	0	0	0	0	0	0	0	0	0	0	0	0	0	0
0	0	0	0	0	0	0	0	0	0	0	0	0	0	0	0	0	0	0	0	0	0	0	0	0	0	0	0	0	0	0
0	0	0	0	0	0	0	0	0	0	0	0	0	0	0	0	0	0	0	0	0	0	0	0	0	0	0	0	0	0	0
0	0	0	0	0	0	0	0	0	0	0	0	0	0	0	0	0	0	0	0	0	0	0	0	0	0	0	0	0	0	0
0	0	0	0	0	0	0	0	0	0	0	0	0	0	0	0	0	0	0	0	0	0	0	0	0	0	0	0	0	0	0
0	0	0	0	0	0	0	0	0	0	0	0	0	0	0	0	0	0	0	0	0	0	0	0	0	0	0	0	0	0	0
0	0	0	0	0	0	0	0	0	0	0	0	0	0	0	0	0	0	0	0	0	0	0	0	0	0	0	0	0	0	0
0	0	0	0	0	0	0	0	0	0	0	0	0	0	0	0	0	0	0	0	0	0	0	0	0	0	0	0	0	0	0
0	0	0	0	0	0	0	0	0	0	0	0	0	0	0	0	0	0	0	0	0	0	0	0	0	0	0	0	0	0	0
0	0	0	0	0	0	0	0	0	0	0	0	0	0	0	0	0	0	0	0	0	0	0	0	0	0	0	0	0	0	0
0	0	0	0	0	0	0	0	0	0	0	0	0	0	0	0	0	0	0	0	0	0	0	0	0	0	0	0	0	0	0
0	0	0	0	0	0	0	0	0	0	0	0	0	0	0	0	0	0	0	0	0	0	0	0	0	0	0	0	0	0	0
0	0	0	0	0	0	0	0	0	0	0	0	0	0	0	0	0	0	0	0	0	0	0	0	0	0	0	0	0	0	0
0	0	0	0	0	0	0	0	0	0	0	0	0	0	0	0	0	0	0	0	0	0	0	0	0	0	0	0	0	0	0
0	0	0	0	0	0	0	0	0	0	0	0	0	0	0	0	0	0	0	0	0	0	0	0	0	0	0	0	0	0	0
0	0	0	0	0	0	0	0	0	0	0	0	0	0	0	0	0	0	0	0	0	0	0	0	0	0	0	0	0	0	0
0	0	0	0	0	0	0	0	0	0	0	0	0	0	0	0	0	0	0	0	0	0	0	0	0	0	0	0	0	0	0
0	0	0	0	0	0	0	0	0	0	0	0	0	0	0	0	0	0	0	0	0	0	0	0	0	0	0	0	0	0	0
0	0	0	0	0	0	0	0	0	0	0	0	0	0	0	0	0	0	0	0	0	0	0	0	0	0	0	0	0	0	0
0	0	0	0	0	0	0	0	0	0	0	0	0	0	0	0	0	0	0	0	0	0	0	0	0	0	0	0	0	0	0
0	0	0	0	0	0	0	0	0	0	0	0	0	0	0	0	0	0	0	0	0	0	0	0	0	0	0	0	0	0	0
0	0	0	0	0	0	0	0	0	0	0	0	0	0	0	0	0	0	0	0	0	0	0	0	0	0	0	0	0	0	0
0	0	0	0	0	0	0	0	0	0	0	0	0	0	0	0	0	0	0	0	0	0	0	0	0	0	0	0	0	0	0
0	0	0	0	0	0	0	0	0	0	0	0	0	0	0	0	0	0	0	0	0	0	0	0	0	0	0	0	0	0	0
0	0	0	0	0	0	0	0	0	0	0	0	0	0	0	0	0	0	0	0	0	0	0	0	0	0	0	0	0	0	0
0	0	0	0	0	0	0	0	0	0	0	0	0	0	0	0	0	0	0	0	0	0	0	0	0	0	0	0	0	0	0
0	0	0	0	0	0	0	0	0	0	0	0	0	0	0	0	0	0	0	0	0	0	0	0	0	0	0	0	0	0	0
0	0	0	0	0	0	0	0	0	0	0	0	0	0	0	0	0	0	0	0	0	0	0	0	0	0	0	0	0	0	0
0	0	0	0	0	0	0	0	0	0	0	0	0	0	0	0	0	0	0	0	0	0	0	0	0	0	0	0	0	0	0
0	0	0	0	0	0	0	0	0	0	0	0	0	0	0	0	0	0	0	0	0	0	0	0	0	0	0	0	0	0	0
0	0	0	0	0	0	0	0	0	0	0	0	0	0	0	0	0	0	0	0	0	0	0	0	0	0	0	0	0	0	0
0	0	0	0	0	0	0	0	0	0	0	0	0	0	0	0	0	0	0	0	0	0	0	0	0	0	0	0	0	0	0
0	0	0	0	0	0	0	0	0	0	0	0	0	0	0	0	0	0	0	0	0	0	0	0	0	0	0	0	0	0	0
0	0	0	0	0	0	0	0	0	0	0	0	0	0	0	0	0	0	0	0	0	0	0	0	0	0	0	0	0	0	0
0	0	0	0	0	0	0	0	0	0	0	0	0	0	0	0	0	0	0	0	0	0	0	0	0	0	0	0	0	0	0
0	0	0	0	0	0	0	0	0	0	0	0	0	0	0	0	0	0	0	0	0	0	0	0	0	0	0	0	0	0	0
0	0	0	0	0	0	0	0	0	0	0	0	0	0	0	0	0	0	0	0	0	0	0	0	0	0	0	0	0	0	0
0	0	0	0	0	0	0	0	0	0	0	0	0	0	0	0	0	0	0	0	0	0	0	0	0	0	0	0	0	0	0
0	0	0	0	0	0	0	0	0	0	0	0	0	0	0	0	0	0	0	0	0	0	0	0	0	0	0	0	0	0	0
0	0	0	0	0	0	0	0	0	0	0	0	0	0	0	0	0	0	0	0	0	0	0	0	0	0	0	0	0	0	0
0	0	0	0	0	0	0	0	0	0	0	0	0	0	0	0	0	0	0	0	0	0	0	0	0	0	0	0	0	0	0
0	0	0	0	0	0	0	0	0	0	0	0	0	0	0	0	0	0	0	0	0	0	0	0	0	0	0	0	0	0	0
0	0	0	0	0	0	0	0	0	0	0	0	0	0	0	0	0	0	0	0	0	0	0	0	0	0	0	0	0	0	0
0	0	0	0	0	0	0	0	0	0	0	0	0	0	0	0	0	0	0	0	0	0	0	0	0	0	0	0	0	0	0
0	0	0	0	0	0	0	0	0	0	0	0	0	0	0	0	0	0	0	0	0	0	0	0	0	0	0	0	0	0	0
0	0	0	0	0	0	0	0	0	0	0	0	0	0	0	0	0	0	0	0	0	0	0	0	0	0	0	0	0	0	0
0	0	0	0	0	0	0	0	0	0	0	0	0	0	0	0	0	0	0	0	0	0	0	0	0	0	0	0	0	0	0
0	0	0	0	0	0	0	0	0	0	0	0	0	0	0	0	0	0	0	0	0	0	0	0	0	0	0	0	0	0	0
0	0	0	0	0	0	0	0	0	0	0	0	0	0	0	0	0	0	0	0	0	0	0	0	0	0	0	0	0	0	0
0	0	0	0	0	0	0	0	0	0	0	0	0	0	0	0	0	0	0	0	0	0	0	0	0	0	0	0	0	0	0
0	0	0	0	0	0	0	0	0	0	0	0	0	0	0	0	0	0	0	0	0	0	0	0	0	0	0	0	0	0	0
0	0	0	0	0	0	0	0	0	0	0	0	0	0	0	0	0	0	0	0	0	0	0	0	0	0	0	0	0	0	0
0	0	0	0	0	0	0	0	0	0	0	0	0	0	0	0	0	0	0	0	0	0	0	0	0	0	0	0	0	0	0
0	0	0	0	0	0	0	0	0	0	0	0	0	0	0	0	0	0	0	0	0	0	0	0	0	0	0	0	0	0	0
0	0	0	0	0	0	0	0	0	0	0	0	0	0	0	0	0	0	0	0	0	0	0	0	0	0	0	0	0	0	0
0	0	0	0	0	0	0	0	0	0	0	0	0	0	0	0	0	0	0	0	0	0	0	0	0	0	0	0	0	0	0
0	0	0	0	0	0	0	0	0	0	0	0	0	0	0	0	0	0	0	0	0	0	0	0	0	0	0	0	0	0	0
0	0	0	0	0	0	0	0	0	0	0	0	0	0	0	0	0	0	0	0	0	0	0	0	0	0	0	0	0	0	0
0	0	0	0	0	0	0	0	0	0	0	0	0	0	0	0	0	0	0	0	0	0	0	0	0	0	0	0	0	0	0
0	0	0	0	0	0	0	0	0	0	0	0	0	0	0	0	0	0	0	0	0	0	0	0	0	0	0	0	0	0	0
0	0	0	0	0	0	0	0	0	0	0	0	0	0	0	0	0	0	0	0	0	0	0	0	0	0	0	0	0	0	0
0	0	0	0	0	0	0	0	0	0	0	0	0	0	0	0	0	0	0	0	0	0	0	0	0	0	0	0	0	0	0
0	0	0	0	0	0	0	0	0	0	0	0	0	0	0	0	0	0	0	0	0	0	0	0	0	0	0	0	0	0	0
0	0	0	0	0	0	0	0	0	0	0	0	0	0	0	0	0	0	0	0	0	0	0	0	0	0	0	0	0	0	0
0	0	0	0	0	0	0	0	0	0	0	0	0	0	0	0	0	0	0	0	0	0	0	0	0	0	0	0	0	0	0
0	0	0	0	0	0	0	0	0	0	0	0	0	0	0	0	0	0	0	0	0	0	0	0	0	0	0	0	0	0	0
0	0	0	0	0	0	0	0	0	0	0	0	0	0	0	0	0	0	0	0	0	0	0	0	0	0	0	0	0	0	0
0	0	0	0	0	0	0	0	0	0	0	0	0	0	0	0	0	0	0	0	0	0	0	0	0	0	0	0	0	0	0
0	0	0	0	0	0	0	0	0	0	0	0	0	0	0	0	0	0	0	0	0	0	0	0	0	0	0	0	0	0	0
0	0	0	0	0	0	0	0	0	0	0	0	0	0	0	0	0	0	0	0	0	0	0	0	0	0	0	0	0	0	0
0	0	0	0	0	0	0	0	0	0	0	0	0	0	0	0	0	0	0	0	0	0	0	0	0	0	0	0	0	0	0
0	0	0	0	0	0	0	0	0	0	0	0	0	0	0	0	0	0	0	0	0	0	0	0	0	0	0	0	0	0	0
0	0	0	0	0	0	0	0	0	0	0	0	0	0	0	0	0	0	0	0	0	0	0	0	0	0	0	0	0	0	0
0	0	0	0	0	0	0	0	0	0	0	0	0	0	0	0	0	0	0	0	0	0	0	0	0	0	0	0	0	0	0
0	0	0	0	0	0	0	0	0	0	0	0	0	0	0	0	0	0	0	0	0	0	0	0	0	0	0	0	0	0	0
0	0	0	0	0	0	0	0	0	0	0	0	0	0	0	0	0	0	0	0	0	0	0	0	0	0	0	0	0	0	0
0	0	0	0	0	0	0	0	0	0	0	0	0	0	0	0	0	0	0	0	0	0	0	0	0	0	0	0	0	0	0
0	0	0	0	0	0	0	0	0	0	0	0	0	0	0	0	0	0	0	0	0	0	0	0	0	0	0	0	0	0	0
0	0	0	0	0	0	0	0	0	0	0	0	0	0	0	0	0	0	0	0	0	0	0	0	0	0	0	0	0	0	0
0	0	0	0	0	0	0	0	0	0	0	0	0	0	0	0	0	0	0	0	0	0	0	0	0	0	0	0	0	0	0
0	0	0	0	0	0	0	0	0	0	0	0	0	0	0	0	0	0	0	0	0	0	0	0	0	0	0	0	0	0	0
0	0	0	0	0	0	0	0	0	0	0	0	0	0	0	0	0	0	0	0	0	0	0	0	0	0	0	0	0	0	0
0	0	0	0	0	0	0	0	0	0	0	0	0	0	0	0	0	0	0	0	0	0	0	0	0	0	0	0	0	0	0
0	0	0	0	0	0	0	0	0	0	0	0	0	0	0	0	0	0	0	0	0	0	0	0	0	0	0	0	0	0	0
0	0	0	0	0	0	0	0	0	0	0	0	0	0	0	0	0	0	0	0	0	0	0	0	0	0	0	0	0	0	0
0	0	0	0	0	0	0	0	0	0	0	0	0	0	0	0	0	0	0	0	0	0	0	0	0	0	0	0	0	0	0
0	0	0	0	0	0	0	0	0	0	0	0	0	0	0	0	0	0	0	0	0	0	0	0	0	0	0	0	0	0	0
0	0	0	0	0	0	0	0	0	0	0	0	0	0	0	0	0	0	0	0	0	0	0	0	0	0	0	0	0	0	0
0	0	0	0	0	0	0	0	0	0	0	0	0	0	0	0	0	0	0	0	0	0	0	0	0	0	0	0	0	0	0
0	0	0	0	0	0	0	0	0	0	0	0	0	0	0	0	0	0	0	0	0	0	0	0	0	0	0	0	0	0	0
0	0	0	0	0	0	0	0	0	0	0	0	0	0	0	0	0	0	0	0	0	0	0	0	0	0	0	0	0	0	0
0	0	0	0	0	0	0	0	0	0	0	0	0	0	0	0	0	0	0	0	0	0	0	0	0	0	0	0	0	0	0
0	0	0	0	0	0	0	0	0	0	0	0	0	0	0	0	0	0	0	0	0	0	0	0	0	0	0	0	0	0	0
0	0	0	0	0	0	0	0	0	0	0	0	0	0	0	0	0	0	0	0	0	0	0	0	0	0	0	0	0	0	0
0	0	0	0	0	0	0	0	0	0	0	0	0	0	0	0	0	0	0	0	0	0	0	0	0	0	0	0	0	0	0
0	0	0	0	0	0	0	0	0	0	0	0	0	0	0	0	0	0	0	0	0	0	0	0	0	0	0	0	0	0	0
0	0	0	0	0	0	0	0	0	0	0	0	0	0	0	0	0	0	0	0	0	0	0	0	0	0	0	0	0	0	0
0	0	0	0	0	0	0	0	0	0	0	0	0	0	0	0	0	0	0	0	0	0	0	0	0	0	0	0	0	0	0
0	0	0	0	0	0	0	0	0	0	0	0	0	0	0	0	0	0	0	0	0	0	0	0	0	0	0	0	0	0	0
0	0	0	0	0	0	0	0	0	0	0	0	0	0	0	0	0	0	0	0	0	0	0	0	0	0	0	0	0	0	0
0	0	0	0	0	0	0	0	0	0	0	0	0	0	0	0	0	0	0	0	0	0	0	0	0	0	0	0	0	0	0
0	0	0	0	0	0	0	0	0	0	0	0	0	0	0	0	0	0	0	0	0	0	0	0	0	0	0	0	0	0	0
0	0	0	0	0	0	0	0	0	0	0	0	0	0	0	0	0	0	0	0	0	0	0	0	0	0	0	0	0	0	0
0	0	0	0	0	0	0	0	0	0	0	0	0	0	0	0	0	0	0	0	0	0	0	0	0	0	0	0	0	0	0
0	0	0	0	0	0	0	0	0	0	0	0	0	0	0	0	0	0	0	0	0	0	0	0	0	0	0	0	0	0	0
0	0	0	0	0	0	0	0	0	0	0	0	0	0	0	0	0	0	0	0	0	0	0	0	0	0	0	0	0	0	0
0	0	0	0	0	0	0	0	0	0	0	0	0	0	0	0	0	0	0	0	0	0	0	0	0	0	0	0	0	0	0
0	0	0	0	0	0	0	0	0	0	0	0	0	0	0	0	0	0	0	0	0	0	0	0	0	0	0	0	0	0	0
0	0	0	0	0	0	0	0	0	0	0	0	0	0	0	0	0	0	0	0	0	0	0	0	0	0	0	0	0	0	0
0	0	0	0	0	0	0	0	0	0	0	0	0	0	0	0	0	0	0	0	0	0	0	0	0	0	0	0	0	0	0
0	0	0	0	0	0	0	0	0	0	0	0	0	0	0	0	0	0	0	0	0	0	0	0	0	0	0	0	0	0	0
0	0	0	0	0	0	0	0	0	0	0	0	0	0	0	0	0	0	0	0	0	0	0	0	0	0	0	0	0	0	0
0	0	0	0	0	0	0	0	0	0	0	0	0	0	0	0	0	0	0	0	0	0	0	0	0	0	0	0	0	0	0
0	0	0	0	0	0	0	0	0	0	0	0	0	0	0	0	0	0	0	0	0	0	0	0	0	0	0	0	0	0	0
0	0	0	0	0	0	0	0	0	0	0	0	0	0	0	0	0	0	0	0	0	0	0	0	0	0	0	0	0	0	0
0	0	0	0	0	0	0	0	0	0	0	0	0	0	0	0	0	0	0	0	0	0	0	0	0	0	0	0	0	0	0
0	0	0	0	0	0	0	0	0	0	0	0	0	0	0	0	0	0	0	0	0	0	0	0	0	0	0	0	0	0	0
0	0	0	0	0	0	0	0	0	0	0	0	0	0	0	0	0	0	0	0	0	0	0	0	0	0	0	0	0	0	0
0	0	0	0	0	0	0	0	0	0	0	0	0	0	0	0	0	0	0	0	0	0	0	0	0	0	0	0	0	0	0
0	0	0	0	0	0	0	0	0	0	0	0	0	0	0	0	0	0	0	0	0	0	0	0	0	0	0	0	0	0	0
0	0	0	0	0	0	0	0	0	0	0	0	0	0	0	0	0	0	0	0	0	0	0	0	0	0	0	0	0	0	0
0	0	0	0	0	0	0	0	0	0	0	0	0	0	0	0	0	0	0	0	0	0	0	0	0	0	0	0	0	0	0
0	0	0	0	0	0	0	0	0	0	0	0	0	0	0	0	0	0	0	0	0	0	0	0	0	0	0	0	0	0	0
0	0	0	0	0	0	0	0	0	0	0	0	0	0	0	0	0	0	0	0	0	0	0	0	0	0	0	0	0	0	0
0	0	0	0	0	0	0	0	0	0	0	0	0	0	0	0	0	0	0	0	0	0	0	0	0	0	0	0	0	0	0
0	0	0	0	0	0	0	0	0	0	0	0	0	0	0	0	0	0	0	0	0	0	0	0	0	0	0	0	0	0	0
0	0	0	0	0	0	0	0	0	0	0	0	0	0	0	0	0	0	0	0	0	0	0	0	0	0	0	0	0	0	0
0	0	0	0	0	0	0	0	0	0	0	0	0	0	0	0	0	0	0	0	0	0	0	0	0	0	0	0	0	0	0
0	0	0	0	0	0	0	0	0	0	0	0	0	0	0	0	0	0	0	0	0	0	0	0	0	0	0	0	0	0	0
0	0	0	0	0	0	0	0	0	0	0	0	0	0	0	0	0	0	0	0	0	0	0	0	0	0	0	0	0	0	0
0	0	0	0	0	0	0	0	0	0	0	0	0	0	0	0	0	0	0	0	0	0	0	0	0	0	0	0	0	0	0
0	0	0	0	0	0	0	0	0	0	0	0	0	0	0	0	0	0	0	0	0	0	0	0	0	0	0	0	0	0	0
0	0	0	0	0	0	0	0	0	0	0	0	0	0	0	0	0	0	0	0	0	0	0	0	0	0	0	0	0	0	0
0	0	0	0	0	0	0	0	0	0	0	0	0	0	0	0	0	0	0	0	0	0	0	0	0	0	0	0	0	0	0
0	0	0	0	0	0	0	0	0	0	0	0	0	0	0	0	0	0	0	0	0	0	0	0	0	0	0	0	0	0	0
0	0	0	0	0	0	0	0	0	0	0	0	0	0	0	0	0	0	0	0	0	0	0	0	0	0	0	0	0	0	0
0	0	0	0	0	0	0	0	0	0	0	0	0	0	0	0	0	0	0	0	0	0	0	0	0	0	0	0	0	0	0
0	0	0	0	0	0	0	0	0	0	0	0	0	0	0	0	0	0	0	0	0	0	0	0	0	0	0	0	0	0	0
0	0	0	0	0	0	0	0	0	0	0	0	0	0	0	0	0	0	0	0	0	0	0	0	0	0	0	0	0	0	0
0	0	0	0	0	0	0	0	0	0	0	0	0	0	0	0	0	0	0	0	0	0	0	0	0	0	0	0	0	0	0
0	0	0	0	0	0	0	0	0	0	0	0	0	0	0	0	0	0	0	0	0	0	0	0	0	0	0	0	0	0	0
0	0	0	0	0	0	0	0	0	0	0	0	0	0	0	0	0	0	0	0	0	0	0	0	0	0	0	0	0	0	0
0	0	0	0	0	0	0	0	0	0	0	0	0	0	0	0	0	0	0	0	0	0	0	0	0	0	0	0	0	0	0
0	0	0	0	0	0	0	0	0	0	0	0	0	0	0	0	0	0	0	0	0	0	0	0	0	0	0	0	0	0	0
0	0	0	0	0	0	0	0	0	0	0	0	0	0	0	0	0	0	0	0	0	0	0	0	0	0	0	0	0	0	0
0	0	0	0	0	0	0	0	0	0	0	0	0	0	0	0	0	0	0	0	0	0	0	0	0	0	0	0	0	0	0
0	0	0	0	0	0	0	0	0	0	0	0	0	0	0	0	0	0	0	0	0	0	0	0	0	0	0	0	0	0	0
0	0	0	0	0	0	0	0	0	0	0	0	0	0	0	0	0	0	0	0	0	0	0	0	0	0	0	0	0	0	0
0	0	0	0	0	0	0	0	0	0	0	0	0	0	0	0	0	0	0	0	0	0	0	0	0	0	0	0	0	0	0
0	0	0	0	0	0	0	0	0	0	0	0	0	0	0	0	0	0	0	0	0	0	0	0	0	0	0	0	0	0	0
0	0	0	0	0	0	0	0	0	0	0	0	0	0	0	0	0	0	0	0	0	0	0	0	0	0	0	0	0	0	0
0	0	0	0	0	0	0	0	0	0	0	0	0	0	0	0	0	0	0	0	0	0	0	0	0	0	0	0	0	0	0
0	0	0	0	0	0	0	0	0	0	0	0	0	0	0	0	0	0	0	0	0	0	0	0	0	0	0	0	0	0	0
0	0	0	0	0	0	0	0	0	0	0	0	0	0	0	0	0	0	0	0	0	0	0	0	0	0	0	0	0	0	0
0	0	0	0	0	0	0	0	0	0	0	0	0	0	0	0	0	0	0	0	0	0	0	0	0	0	0	0	0	0	0
0	0	0	0	0	0	0	0	0	0	0	0	0	0	0	0	0	0	0	0	0	0	0	0	0	0	0	0	0	0	0
0	0	0	0	0	0	0	0	0	0	0	0	0	0	0	0	0	0	0	0	0	0	0	0	0	0	0	0	0	0	0
0	0	0	0	0	0	0	0	0	0	0	0	0	0	0	0	0	0	0	0	0	0	0	0	0	0	0	0	0	0	0
0	0	0	0	0	0	0	0	0	0	0	0	0	0	0	0	0	0	0	0	0	0	0	0	0	0	0	0	0	0	0
0	0	0	0	0	0	0	0	0	0	0	0	0	0	0	0	0	0	0	0	0	0	0	0	0	0	0	0	0	0	0
0	0	0	0	0	0	0	0	0	0	0	0	0	0	0	0	0	0	0	0	0	0	0	0	0	0	0	0	0	0	0
0	0	0	0	0	0	0	0	0	0	0	0	0	0	0	0	0	0	0	0	0	0	0	0	0	0	0	0	0	0	0
0	0	0	0	0	0	0	0	0	0	0	0	0	0	0	0	0	0	0	0	0	0	0	0	0	0	0	0	0	0	0
0	0	0	0	0	0	0	0	0	0	0	0	0	0	0	0	0	0	0	0	0	0	0	0	0	0	0	0	0	0	0
0	0	0	0	0	0	0	0	0	0	0	0	0	0	0	0	0	0	0	0	0	0	0	0	0	0	0	0	0	0	0
0	0	0	0	0	0	0	0	0	0	0	0	0	0	0	0	0	0	0	0	0	0	0	0	0	0	0	0	0	0	0
0	0	0	0	0	0	0	0	0	0	0	0	0	0	0	0	0	0	0	0	0	0	0	0	0	0	0	0	0	0	0
0	0	0	0	0	0	0	0	0	0	0	0	0	0	0	0	0	0	0	0	0	0	0	0	0	0	0	0	0	0	0
0	0	0	0	0	0	0	0	0	0	0	0	0	0	0	0	0	0	0	0	0	0	0	0	0	0	0	0	0	0	0
0	0	0	0	0	0	0	0	0	0	0	0	0	0	0	0	0	0	0	0	0	0	0	0	0	0	0	0	0	0	0
0	0	0	0	0	0	0	0	0	0	0	0	0	0	0	0	0	0	0	0	0	0	0	0	0	0	0	0	0	0	0
0	0	0	0	0	0	0	0	0	0	0	0	0	0	0	0	0	0	0	0	0	0	0	0	0	0	0	0	0	0	0
0	0	0	0	0	0	0	0	0	0	0	0	0	0	0	0	0	0	0	0	0	0	0	0	0	0	0	0	0	0	0
0	0	0	0	0	0	0	0	0	0	0	0	0	0	0	0	0	0	0	0	0	0	0	0	0	0	0	0	0	0	0
0	0	0	0	0	0	0	0	0	0	0	0	0	0	0	0	0	0	0	0	0	0	0	0	0	0	0	0	0	0	0
0	0	0	0	0	0	0	0	0	0	0	0	0	0	0	0	0	0	0	0	0	0	0	0	0	0	0	0	0	0	0
0	0	0	0	0	0	0	0	0	0	0	0	0	0	0	0	0	0	0	0	0	0	0	0	0	0	0	0	0	0	0
0	0	0	0	0	0	0	0	0	0	0	0	0	0	0	0	0	0	0	0	0	0	0	0	0	0	0	0	0	0	0
0	0	0	0	0	0	0	0	0	0	0	0	0	0	0	0	0	0	0	0	0	0	0	0	0	0	0	0	0	0	0
0	0	0	0	0	0	0	0	0	0	0	0	0	0	0	0	0	0	0	0	0	0	0	0	0	0	0	0	0	0	0
0	0	0	0	0	0	0	0	0	0	0	0	0	0	0	0	0	0	0	0	0	0	0	0	0	0	0	0	0	0	0
0	0	0	0	0	0	0	0	0	0	0	0	0	0	0	0	0	0	0	0	0	0	0	0	0	0	0	0	0	0	0
0	0	0	0	0	0	0	0	0	0	0	0	0	0	0	0	0	0	0	0	0	0	0	0	0	0	0	0	0	0	0
0	0	0	0	0	0	0	0	0	0	0	0	0	0	0	0	0	0	0	0	0	0	0	0	0	0	0	0	0	0	0
0	0	0	0	0	0	0	0	0	0	0	0	0	0	0	0	0	0	0	0	0	0	0	0	0	0	0	0	0	0	0
0	0	0	0	0	0	0	0	0	0	0	0	0	0	0	0	0	0	0	0	0	0	0	0	0	0	0	0	0	0	0
0	0	0	0	0	0	0	0	0	0	0	0	0	0	0	0	0	0	0	0	0	0	0	0	0	0	0	0	0	0	0
0	0	0	0	0	0	0	0	0	0	0	0	0	0	0	0	0	0	0	0	0	0	0	0	0	0	0	0	0	0	0
0	0	0	0	0	0	0	0	0	0	0	0	0	0	0	0	0	0	0	0	0	0	0	0	0	0	0	0	0	0	0
0	0	0	0	0	0	0	0	0	0	0	0	0	0	0	0	0	0	0	0	0	0	0	0	0	0	0	0	0	0	0
0	0	0	0	0	0	0	0	0	0	0	0	0	0	0	0	0	0	0	0	0	0	0	0	0	0	0	0	0	0	0
0	0	0	0	0	0	0	0	0	0	0	0	0	0	0	0	0	0	0	0	0	0	0	0	0	0	0	0	0	0	0
0	0	0	0	0	0	0	0	0	0	0	0	0	0	0	0	0	0	0	0	0	0	0	0	0	0	0	0	0	0	0
0	0	0	0	0	0	0	0	0	0	0	0	0	0	0	0	0	0	0	0	0	0	0	0	0	0	0	0	0	0	0
0	0	0	0	0	0	0	0	0	0	0	0	0	0	0	0	0	0	0	0	0	0	0	0	0	0	0	0	0	0	0
0	0	0	0	0	0	0	0	0	0	0	0	0	0	0	0	0	0	0	0	0	0	0	0	0	0	0	0	0	0	0
0	0	0	0	0	0	0	0	0	0	0	0	0	0	0	0	0	0	0	0	0	0	0	0	0	0	0	0	0	0	0
0	0	0	0	0	0	0	0	0	0	0	0	0	0	0	0	0	0	0	0	0	0	0	0	0	0	0	0	0	0	0
0	0	0	0	0	0	0	0	0	0	0	0	0	0	0	0	0	0	0	0	0	0	0	0	0	0	0	0	0	0	0
0	0	0	0	0	0	0	0	0	0	0	0	0	0	0	0	0	0	0	0	0	0	0	0	0	0	0	0	0	0	0
0	0	0	0	0	0	0	0	0	0	0	0	0	0	0	0	0	0	0	0	0	0	0	0	0	0	0	0	0	0	0
0	0	0	0	0	0	0	0	0	0	0	0	0	0	0	0	0	0	0	0	0	0	0	0	0	0	0	0	0	0	0
0	0	0	0	0	0	0	0	0	0	0	0	0	0	0	0	0	0	0	0	0	0	0	0	0	0	0	0	0	0	0
0	0	0	0	0	0	0	0	0	0	0	0	0	0	0	0	0	0	0	0	0	0	0	0	0	0	0	0	0	0	0
0	0	0	0	0	0	0	0	0	0	0	0	0	0	0	0	0	0	0	0	0	0	0	0	0	0	0	0	0	0	0
0	0	0	0	0	0	0	0	0	0	0	0	0	0	0	0	0	0	0	0	0	0	0	0	0	0	0	0	0	0	0
0	0	0	0	0	0	0	0	0	0	0	0	0	0	0	0	0	0	0	0	0	0	0	0	0	0	0	0	0	0	0
0	0	0	0	0	0	0	0	0	0	0	0	0	0	0	0	0	0	0	0	0	0	0	0	0	0	0	0	0	0	0
0	0	0	0	0	0	0	0	0	0	0	0	0	0	0	0	0	0	0	0	0	0	0	0	0	0	0	0	0	0	0
0	0	0	0	0	0	0	0	0	0	0	0	0	0	0	0	0	0	0	0	0	0	0	0	0	0	0	0	0	0	0
0	0	0	0	0	0	0	0	0	0	0	0	0	0	0	0	0	0	0	0	0	0	0	0	0	0	0	0	0	0	0
0	0	0	0	0	0	0	0	0	0	0	0	0	0	0	0	0	0	0	0	0	0	0	0	0	0	0	0	0	0	0
0	0	0	0	0	0	0	0	0	0	0	0	0	0	0	0	0	0	0	0	0	0	0	0	0	0	0	0	0	0	0
0	0	0	0	0	0	0	0	0	0	0	0	0	0	0	0	0	0	0	0	0	0	0	0	0	0	0	0	0	0	0
0	0	0	0	0	0	0	0	0	0	0	0	0	0	0	0	0	0	0	0	0	0	0	0	0	0	0	0	0	0	0
0	0	0	0	0	0	0	0	0	0	0	0	0	0	0	0	0	0	0	0	0	0	0	0	0	0	0	0	0	0	0
0	0	0	0	0	0	0	0	0	0	0	0	0	0	0	0	0	0	0	0	0	0	0	0	0	0	0	0	0	0	0
0	0	0	0	0	0	0	0	0	0	0	0	0	0	0	0	0	0	0	0	0	0	0	0	0	0	0	0	0	0	0
0	0	0	0	0	0	0	0	0	0	0	0	0	0	0	0	0	0	0	0	0	0	0	0	0	0	0	0	0	0	0
0	0	0	0	0	0	0	0	0	0	0	0	0	0	0	0	0	0	0	0	0	0	0	0	0	0	0	0	0	0	0
0	0	0	0	0	0	0	0	0	0	0	0	0	0	0	0	0	0	0	0	0	0	0	0	0	0	0	0	0	0	0
0	0	0	0	0	0	0	0	0	0	0	0	0	0	0	0	0	0	0	0	0	0	0	0	0	0	0	0	0	0	0
0	0	0	0	0	0	0	0	0	0	0	0	0	0	0	0	0	0	0	0	0	0	0	0	0	0	0	0	0	0	0
0	0	0	0	0	0	0	0	0	0	0	0	0	0	0	0	0	0	0	0	0	0	0	0	0	0	0	0	0	0	0
0	0	0	0	0	0	0	0	0	0	0	0	0	0	0	0	0	0	0	0	0	0	0	0	0	0	0	0	0	0	0
0	0	0	0	0	0	0	0	0	0	0	0	0	0	0	0	0	0	0	0	0	0	0	0	0	0	0	0	0	0	0
0	0	0	0	0	0	0	0	0	0	0	0	0	0	0	0	0	0	0	0	0	0	0	0	0	0	0	0	0	0	0
0	0	0	0	0	0	0	0	0	0	0	0	0	0	0	0	0	0	0	0	0	0	0	0	0	0	0	0	0	0	0
0	0	0	0	0	0	0	0	0	0	0	0	0	0	0	0	0	0	0	0	0	0	0	0	0	0	0	0	0	0	0
0	0	0	0	0	0	0	0	0	0	0	0	0	0	0	0	0	0	0	0	0	0	0	0	0	0	0	0	0	0	0
0	0	0	0	0	0	0	0	0	0	0	0	0	0	0	0	0	0	0	0	0	0	0	0	0	0	0	0	0	0	0
0	0	0	0	0	0	0	0	0	0	0	0	0	0	0	0	0	0	0	0	0	0	0	0	0	0	0	0	0	0	0
0	0	0	0	0	0	0	0	0	0	0	0	0	0	0	0	0	0	0	0	0	0	0	0	0	0	0	0	0	0	0
0	0	0	0	0	0	0	0	0	0	0	0	0	0	0	0	0	0	0	0	0	0	0	0	0	0	0	0	0	0	0
0	0	0	0	0	0	0	0	0	0	0	0	0	0	0	0	0	0	0	0	0	0	0	0	0	0	0	0	0	0	0
0	0	0	0	0	0	0	0	0	0	0	0	0	0	0	0	0	0	0	0	0	0	0	0	0	0	0	0	0	0	0
0	0	0	0	0	0	0	0	0	0	0	0	0	0	0	0	0	0	0	0	0	0	0	0	0	0	0	0	0	0	0
0	0	0	0	0	0	0	0	0	0	0	0	0	0	0	0	0	0	0	0	0	0	0	0	0	0	0	0	0	0	0
0	0	0	0	0	0	0	0	0	0	0	0	0	0	0	0	0	0	0	0	0	0	0	0	0	0	0	0	0	0	0
0	0	0	0	0	0	0	0	0	0	0	0	0	0	0	0	0	0	0	0	0	0	0	0	0	0	0	0	0	0	0
0	0	0	0	0	0	0	0	0	0	0	0	0	0	0	0	0	0	0	0	0	0	0	0	0	0	0	0	0	0	0
0	0	0	0	0	0	0	0	0	0	0	0	0	0	0	0	0	0	0	0	0	0	0	0	0	0	0	0	0	0	0
0	0	0	0	0	0	0	0	0	0	0	0	0	0	0	0	0	0	0	0	0	0	0	0	0	0	0	0	0	0	0
0	0	0	0	0	0	0	0	0	0	0	0	0	0	0	0	0	0	0	0	0	0	0	0	0	0	0	0	0	0	0
0	0	0	0	0	0	0	0	0	0	0	0	0	0	0	0	0	0	0	0	0	0	0	0	0	0	0	0	0	0	0
0	0	0	0	0	0	0	0	0	0	0	0	0	0	0	0	0	0	0	0	0	0	0	0	0	0	0	0	0	0	0
0	0	0	0	0	0	0	0	0	0	0	0	0	0	0	0	0	0	0	0	0	0	0	0	0	0	0	0	0	0	0
0	0	0	0	0	0	0	0	0	0	0	0	0	0	0	0	0	0	0	0	0	0	0	0	0	0	0	0	0	0	0
0	0	0	0	0	0	0	0	0	0	0	0	0	0	0	0	0	0	0	0	0	0	0	0	0	0	0	0	0	0	0
0	0	0	0	0	0	0	0	0	0	0	0	0	0	0	0	0	0	0	0	0	0	0	0	0	0	0	0	0	0	0
0	0	0	0	0	0	0	0	0	0	0	0	0	0	0	0	0	0	0	0	0	0	0	0	0	0	0	0	0	0	0
0	0	0	0	0	0	0	0	0	0	0	0	0	0	0	0	0	0	0	0	0	0	0	0	0	0	0	0	0	0	0
0	0	0	0	0	0	0	0	0	0	0	0	0	0	0	0	0	0	0	0	0	0	0	0	0	0	0	0	0	0	0
0	0	0	0	0	0	0	0	0	0	0	0	0	0	0	0	0	0	0	0	0	0	0	0	0	0	0	0	0	0	0
0	0	0	0	0	0	0	0	0	0	0	0	0	0	0	0	0	0	0	0	0	0	0	0	0	0	0	0	0	0	0
0	0	0	0	0	0	0	0	0	0	0	0	0	0	0	0	0	0	0	0	0	0	0	0	0	0	0	0	0	0	0
0	0	0	0	0	0	0	0	0	0	0	0	0	0	0	0	0	0	0	0	0	0	0	0	0	0	0	0	0	0	0
0	0	0	0	0	0	0	0	0	0	0	0	0	0	0	0	0	0	0	0	0	0	0	0	0	0	0	0	0	0	0
0	0	0	0	0	0	0	0	0	0	0	0	0	0	0	0	0	0	0	0	0	0	0	0	0	0	0	0	0	0	0
0	0	0	0	0	0	0	0	0	0	0	0	0	0	0	0	0	0	0	0	0	0	0	0	0	0	0	0	0	0	0
0	0	0	0	0	0	0	0	0	0	0	0	0	0	0	0	0	0	0	0	0	0	0	0	0	0	0	0	0	0	0
0	0	0	0	0	0	0	0	0	0	0	0	0	0	0	0	0	0	0	0	0	0	0	0	0	0	0	0	0	0	0
0	0	0	0	0	0	0	0	0	0	0	0	0	0	0	0	0	0	0	0	0	0	0	0	0	0	0	0	0	0	0
0	0	0	0	0	0	0	0	0	0	0	0	0	0	0	0	0	0	0	0	0	0	0	0	0	0	0	0	0	0	0
0	0	0	0	0	0	0	0	0	0	0	0	0	0	0	0	0	0	0	0	0	0	0	0	0	0	0	0	0	0	0
0	0	0	0	0	0	0	0	0	0	0	0	0	0	0	0	0	0	0	0	0	0	0	0	0	0	0	0	0	0	0
0	0	0	0	0	0	0	0	0	0	0	0	0	0	0	0	0	0	0	0	0	0	0	0	0	0	0	0	0	0	0
0	0	0	0	0	0	0	0	0	0	0	0	0	0	0	0	0	0	0	0	0	0	0	0	0	0	0	0	0	0	0
0	0	0	0	0	0	0	0	0	0	0	0	0	0	0	0	0	0	0	0	0	0	0	0	0	0	0	0	0	0	0
0	0	0	0	0	0	0	0	0	0	0	0	0	0	0	0	0	0	0	0	0	0	0	0	0	0	0	0	0	0	0
0	0	0	0	0	0	0	0	0	0	0	0	0	0	0	0	0	0	0	0	0	0	0	0	0	0	0	0	0	0	0
0	0	0	0	0	0	0	0	0	0	0	0	0	0	0	0	0	0	0	0	0	0	0	0	0	0	0	0	0	0	0
0	0	0	0	0	0	0	0	0	0	0	0	0	0	0	0	0	0	0	0	0	0	0	0	0	0	0	0	0	0	0
0	0	0	0	0	0	0	0	0	0	0	0	0	0	0	0	0	0	0	0	0	0	0	0	0	0	0	0	0	0	0
0	0	0	0	0	0	0	0	0	0	0	0	0	0	0	0	0	0	0	0	0	0	0	0	0	0	0	0	0	0	0
0	0	0	0	0	0	0	0	0	0	0	0	0	0	0	0	0	0	0	0	0	0	0	0	0	0	0	0	0	0	0
0	0	0	0	0	0	0	0	0	0	0	0	0	0	0	0	0	0	0	0	0	0	0	0	0	0	0	0	0	0	0
0	0	0	0	0	0	0	0	0	0	0	0	0	0	0	0	0	0	0	0	0	0	0	0	0	0	0	0	0	0	0
0	0	0	0	0	0	0	0	0	0	0	0	0	0	0	0	0	0	0	0	0	0	0	0	0	0	0	0	0	0	0
0	0	0	0	0	0	0	0	0	0	0	0	0	0	0	0	0	0	0	0	0	0	0	0	0	0	0	0	0	0	0
0	0	0	0	0	0	0	0	0	0	0	0	0	0	0	0	0	0	0	0	0	0	0	0	0	0	0	0	0	0	0
0	0	0	0	0	0	0	0	0	0	0	0	0	0	0	0	0	0	0	0	0	0	0	0	0	0	0	0	0	0	0
0	0	0	0	0	0	0	0	0	0	0	0	0	0	0	0	0	0	0	0	0	0	0	0	0	0	0	0	0	0	0
0	0	0	0	0	0	0	0	0	0	0	0	0	0	0	0	0	0	0	0	0	0	0	0	0	0	0	0	0	0	0
0	0	0	0	0	0	0	0	0	0	0	0	0	0	0	0	0	0	0	0	0	0	0	0	0	0	0	0	0	0	0
0	0	0	0	0	0	0	0	0	0	0	0	0	0	0	0	0	0	0	0	0	0	0	0	0	0	0	0	0	0	0
0	0	0	0	0	0	0	0	0	0	0	0	0	0	0	0	0	0	0	0	0	0	0	0	0	0	0	0	0	0	0
0	0	0	0	0	0	0	0	0	0	0	0	0	0	0	0	0	0	0	0	0	0	0	0	0	0	0	0	0	0	0
0	0	0	0	0	0	0	0	0	0	0	0	0	0	0	0	0	0	0	0	0	0	0	0	0	0	0	0	0	0	0
0	0	0	0	0	0	0	0	0	0	0	0	0	0	0	0	0	0	0	0	0	0	0	0	0	0	0	0	0	0	0
0	0	0	0	0	0	0	0	0	0	0	0	0	0	0	0	0	0	0	0	0	0	0	0	0	0	0	0	0	0	0
0	0	0	0	0	0	0	0	0	0	0	0	0	0	0	0	0	0	0	0	0	0	0	0	0	0	0	0	0	0	0
0	0	0	0	0	0	0	0	0	0	0	0	0	0	0	0	0	0	0	0	0	0	0	0	0	0	0	0	0	0	0
0	0	0	0	0	0	0	0	0	0	0	0	0	0	0	0	0	0	0	0	0	0	0	0	0	0	0	0	0	0	0
0	0	0	0	0	0	0	0	0	0	0	0	0	0	0	0	0	0	0	0	0	0	0	0	0	0	0	0	0	0	0
0	0	0	0	0	0	0	0	0	0	0	0	0	0	0	0	0	0	0	0	0	0	0	0	0	0	0	0	0	0	0
0	0	0	0	0	0	0	0	0	0	0	0	0	0	0	0	0	0	0	0	0	0	0	0	0	0	0	0	0	0	0
0	0	0	0	0	0	0	0	0	0	0	0	0	0	0	0	0	0	0	0	0	0	0	0	0	0	0	0	0	0	0
0	0	0	0	0	0	0	0	0	0	0	0	0	0	0	0	0	0	0	0	0	0	0	0	0	0	0	0	0	0	0
0	0	0	0	0	0	0	0	0	0	0	0	0	0	0	0	0	0	0	0	0	0	0	0	0	0	0	0	0	0	0
0	0	0	0	0	0	0	0	0	0	0	0	0	0	0	0	0	0	0	0	0	0	0	0	0	0	0	0	0	0	0
0	0	0	0	0	0	0	0	0	0	0	0	0	0	0	0	0	0	0	0	0	0	0	0	0	0	0	0	0	0	0
0	0	0	0	0	0	0	0	0	0	0	0	0	0	0	0	0	0	0	0	0	0	0	0	0	0	0	0	0	0	0
0	0	0	0	0	0	0	0	0	0	0	0	0	0	0	0	0	0	0	0	0	0	0	0	0	0	0	0	0	0	0
0	0	0	0	0	0	0	0	0	0	0	0	0	0	0	0	0	0	0	0	0	0	0	0	0	0	0	0	0	0	0
0	0	0	0	0	0	0	0	0	0	0	0	0	0	0	0	0	0	0	0	0	0	0	0	0	0	0	0	0	0	0
0	0	0	0	0	0	0	0	0	0	0	0	0	0	0	0	0	0	0	0	0	0	0	0	0	0	0	0	0	0	0
0	0	0	0	0	0	0	0	0	0	0	0	0	0	0	0	0	0	0	0	0	0	0	0	0	0	0	0	0	0	0
0	0	0	0	0	0	0	0	0	0	0	0	0	0	0	0	0	0	0	0	0	0	0	0	0	0	0	0	0	0	0
0	0	0	0	0	0	0	0	0	0	0	0	0	0	0	0	0	0	0	0	0	0	0	0	0	0	0	0	0	0	0
0	0	0	0	0	0	0	0	0	0	0	0	0	0	0	0	0	0	0	0	0	0	0	0	0	0	0	0	0	0	0
0	0	0	0	0	0	0	0	0	0	0	0	0	0	0	0	0	0	0	0	0	0	0	0	0	0	0	0	0	0	0
0	0	0	0	0	0	0	0	0	0	0	0	0	0	0	0	0	0	0	0	0	0	0	0	0	0	0	0	0	0	0
0	0	0	0	0	0	0	0	0	0	0	0	0	0	0	0	0	0	0	0	0	0	0	0	0	0	0	0	0	0	0
0	0	0	0	0	0	0	0	0	0	0	0	0	0	0	0	0	0	0	0	0	0	0	0	0	0	0	0	0	0	0
0	0	0	0	0	0	0	0	0	0	0	0	0	0	0	0	0	0	0	0	0	0	0	0	0	0	0	0	0	0	0
0	0	0	0	0	0	0	0	0	0	0	0	0	0	0	0	0	0	0	0	0	0	0	0	0	0	0	0	0	0	0
0	0	0	0	0	0	0	0	0	0	0	0	0	0	0	0	0	0	0	0	0	0	0	0	0	0	0	0	0	0	0
0	0	0	0	0	0	0	0	0	0	0	0	0	0	0	0	0	0	0	0	0	0	0	0	0	0	0	0	0	0	0
0	0	0	0	0	0	0	0	0	0	0	0	0	0	0	0	0	0	0	0	0	0	0	0	0	0	0	0	0	0	0
0	0	0	0	0	0	0	0	0	0	0	0	0	0	0	0	0	0	0	0	0	0	0	0	0	0	0	0	0	0	0
0	0	0	0	0	0	0	0	0	0	0	0	0	0	0	0	0	0	0	0	0	0	0	0	0	0	0	0	0	0	0
0	0	0	0	0	0	0	0	0	0	0	0	0	0	0	0	0	0	0	0	0	0	0	0	0	0	0	0	0	0	0
0	0	0	0	0	0	0	0	0	0	0	0	0	0	0	0	0	0	0	0	0	0	0	0	0	0	0	0	0	0	0
0	0	0	0	0	0	0	0	0	0	0	0	0	0	0	0	0	0	0	0	0	0	0	0	0	0	0	0	0	0	0
0	0	0	0	0	0	0	0	0	0	0	0	0	0	0	0	0	0	0	0	0	0	0	0	0	0	0	0	0	0	0
0	0	0	0	0	0	0	0	0	0	0	0	0	0	0	0	0	0	0	0	0	0	0	0	0	0	0	0	0	0	0
0	0	0	0	0	0	0	0	0	0	0	0	0	0	0	0	0	0	0	0	0	0	0	0	0	0	0	0	0	0	0
0	0	0	0	0	0	0	0	0	0	0	0	0	0	0	0	0	0	0	0	0	0	0	0	0	0	0	0	0	0	0
0	0	0	0	0	0	0	0	0	0	0	0	0	0	0	0	0	0	0	0	0	0	0	0	0	0	0	0	0	0	0
0	0	0	0	0	0	0	0	0	0	0	0	0	0	0	0	0	0	0	0	0	0	0	0	0	0	0	0	0	0	0
0	0	0	0	0	0	0	0	0	0	0	0	0	0	0	0	0	0	0	0	0	0	0	0	0	0	0	0	0	0	0
0	0	0	0	0	0	0	0	0	0	0	0	0	0	0	0	0	0	0	0	0	0	0	0	0	0	0	0	0	0	0
[truncated: 1,000 more rows]
