# Supplementary material for: A modified shuffled frog leaping algorithm with inertia weight
Source: Sci Rep. 2024 Feb 20;14:4146. doi: 10.1038/s41598-024-51306-1 (PMC11224354; doi:10.1038/s41598-024-51306-1)
Supplement: Supplementary file 1 — Supplementary Information. [file 41598_2024_51306_MOESM1_ESM.zip › data/F2/MSFLA_R_13.xls]

## Sheet: Sheet1
0.00731759	0.0193137	-0.0828206	0.017225	1.00253	-0.420083	0.30895	0.453497	0.696883	-0.320088	0.0247188	0.182763	-0.646582	0.128486	0.155047	0.661814	-0.321439	-0.428802	-0.00846584	0.071587	-0.639667	0.519541	-0.439111	-0.907685	0.444648	0.426572	0.0221886	0.486029	0.666545	0.381118	10.8915
0.0171218	0.000445631	-0.000262047	0.0081895	-0.0234866	0.00866932	-0.0134324	-0.00151965	0.0440846	-0.167541	-0.0299251	0.0547162	-0.00106119	0.0146647	0.0049079	0.0581122	-0.0158182	0.00383647	0.0195251	-0.0108505	-0.0987197	-0.00414266	0.0409442	-0.107869	0.0583391	0.0401906	-0.00134242	-0.0392256	-0.0199182	0.103193	1.01206
0.00650305	-0.000314435	-0.000847996	-0.00488782	0.000466591	-0.00386699	0.00432418	-0.00456674	0.00110136	-0.00506959	0.0258812	-0.00179692	-0.00890827	0.00411003	-0.00116214	0.00491368	0.000442779	0.00376397	-0.00579462	0.00351728	0.000644086	-0.00132563	3.12899e-05	-0.000467713	-0.00148158	-0.00240229	-0.00121239	-0.0090329	-0.000886481	0.000339132	0.110063
0.000856417	0.000446554	0.000195105	-0.000189104	-7.57337e-05	-0.000534203	5.76286e-05	9.2885e-05	2.42377e-05	-0.000647533	-0.000308031	-0.00103816	0.000130934	0.00256229	-0.000394103	-0.000527212	-8.73892e-05	-0.000130818	0.000229394	-0.000226288	-0.00061478	0.000394108	-0.000167131	-0.000498818	-0.000650031	-0.000829116	-0.000155334	-0.000650016	-0.000906782	-0.000346053	0.0139662
-2.65523e-05	-5.25467e-05	-5.15344e-05	-9.7565e-05	-0.000104111	-8.4347e-05	-0.000126042	3.68545e-05	-5.80965e-05	7.15739e-05	2.01519e-05	-5.15976e-05	5.86759e-06	3.44077e-05	0.00015438	3.32614e-05	1.96838e-05	-0.00018356	7.99445e-05	-9.1814e-05	-0.000107752	-0.000196971	1.38752e-06	1.67725e-05	-1.61305e-05	-1.08764e-05	0.000255602	-0.000157171	1.2338e-05	-6.29514e-05	0.00222184
-5.61707e-06	2.40871e-06	-9.70806e-07	-1.53123e-07	7.63062e-06	-1.22426e-07	-1.23753e-06	9.4719e-06	-1.84621e-05	-1.1239e-05	-2.37303e-05	-1.00915e-05	-2.83428e-06	6.86404e-06	-5.07462e-07	-2.92256e-06	8.0107e-06	-9.35946e-06	-7.80109e-06	-3.54155e-07	2.65318e-06	4.94288e-06	9.59023e-06	-2.5955e-05	5.63692e-06	-2.57883e-05	-6.44556e-06	3.52738e-06	3.18948e-06	2.46974e-06	0.000219988
1.76545e-06	-5.53362e-07	2.12723e-06	1.75503e-07	5.69139e-07	1.78973e-07	3.8725e-07	-3.47875e-07	-3.243e-07	-1.60546e-06	5.62122e-07	-1.67891e-06	-2.02517e-07	-2.06398e-06	-1.25839e-07	1.22623e-06	1.56647e-07	4.70084e-08	2.47443e-06	9.06634e-07	-3.44809e-07	-3.20425e-06	3.9508e-08	1.53448e-06	-6.54375e-08	-1.83746e-08	5.21631e-07	-2.69072e-07	-2.63388e-07	-7.2217e-08	2.3812e-05
3.34285e-07	-1.19182e-07	8.53868e-08	8.05351e-08	-9.45763e-08	-9.76286e-08	1.31079e-10	1.07804e-07	-1.07373e-07	1.04895e-07	-1.71131e-08	-1.30872e-07	8.12742e-09	1.56571e-09	1.88141e-09	8.4573e-08	2.46198e-07	1.78515e-07	-2.33146e-07	2.69369e-08	1.05799e-07	1.19862e-08	3.01957e-07	-8.64433e-09	1.58619e-08	-5.25327e-08	4.01559e-08	-4.14495e-09	-7.82373e-08	1.61569e-07	2.84161e-06
-6.69747e-09	-5.66269e-08	-1.93759e-08	2.18557e-08	4.10074e-09	9.46484e-09	8.17301e-09	-1.36547e-08	7.91076e-09	2.66789e-09	-2.44015e-08	9.27248e-09	2.35423e-08	1.81505e-08	-4.33148e-08	-1.51866e-08	4.83406e-10	1.06571e-08	5.57455e-09	-7.58477e-09	8.20677e-09	1.57522e-08	1.51622e-08	9.66582e-09	-9.6952e-09	-1.48301e-09	-1.93948e-08	3.53677e-08	-2.3344e-08	6.43338e-09	4.53201e-07
-9.69355e-10	-1.26738e-09	-9.51293e-11	2.20439e-09	-6.76773e-11	-2.97918e-09	-2.65029e-10	-3.05863e-12	-4.16495e-10	-3.22386e-10	4.14451e-09	4.35136e-10	1.0329e-09	-4.00389e-11	-8.70565e-10	1.13359e-09	-2.35352e-09	-2.69217e-09	1.21294e-09	-1.95418e-09	6.10464e-09	-8.81343e-10	1.5096e-11	-1.30694e-09	1.72952e-09	1.54433e-09	-1.42765e-09	1.93091e-09	6.58204e-10	-9.56635e-10	4.10149e-08
2.9527e-12	-1.24437e-10	3.91999e-11	1.47746e-10	-1.69528e-11	5.77722e-11	8.70444e-11	5.27571e-11	1.3549e-10	6.42005e-11	3.31613e-11	-1.40617e-10	6.1562e-10	-3.3302e-10	-6.03787e-11	-1.11185e-09	-2.13959e-10	-1.96168e-10	1.23399e-10	-5.87439e-11	2.96817e-11	-8.59403e-10	7.50206e-11	7.02409e-11	-4.31925e-11	-2.23793e-10	1.50616e-10	-6.80887e-11	-5.82804e-10	5.84632e-10	6.30294e-09
4.37531e-12	4.2752e-14	1.68326e-10	1.34564e-11	1.5289e-12	-2.51641e-11	1.69743e-12	2.24365e-12	-3.5224e-11	-9.5289e-11	6.08792e-11	-1.82335e-12	-1.53303e-11	-6.26686e-12	-2.90551e-11	3.76295e-12	3.80989e-11	3.75372e-12	-7.55742e-11	9.02087e-12	-5.19312e-11	-1.17031e-11	-5.30189e-12	-3.04315e-12	-1.59558e-12	2.17167e-11	4.81924e-12	3.98582e-11	5.9057e-12	-5.2064e-11	7.88852e-10
-9.34773e-14	-6.67404e-12	-4.29475e-12	-1.93888e-12	1.17862e-12	4.28169e-12	-3.03267e-12	1.96829e-12	-1.32555e-12	-2.39124e-13	2.52839e-13	8.72803e-12	-6.79904e-12	-2.18037e-12	3.90857e-12	1.95259e-13	-8.03593e-12	6.47493e-12	-1.31889e-12	3.19944e-12	-7.47235e-13	2.31288e-13	1.39183e-12	3.26712e-12	5.77765e-12	3.81239e-12	9.96027e-13	-1.66564e-12	8.18072e-13	2.04348e-12	8.68711e-11
-6.5497e-13	-9.2754e-14	7.76664e-14	2.36412e-13	9.21913e-15	-1.15371e-12	9.19966e-13	-6.58035e-14	3.77408e-15	-1.38307e-12	-1.65235e-13	4.09669e-14	-2.69049e-13	4.01904e-13	-4.54588e-13	8.98323e-13	-9.99908e-14	-2.31883e-13	3.79126e-14	9.11112e-15	1.49859e-13	3.35341e-14	2.53023e-13	3.53858e-13	-3.17351e-14	-3.25813e-13	-8.79276e-16	-1.71996e-12	7.23031e-14	3.81511e-13	1.05288e-11
4.04503e-15	1.22156e-14	3.25421e-14	-9.91644e-15	6.7411e-14	-7.14871e-14	1.96838e-14	-2.49409e-14	2.23108e-14	-3.94867e-14	-5.32574e-16	-1.09291e-14	-1.22155e-14	-6.90743e-14	-1.01833e-14	-1.8138e-14	-1.92568e-13	-3.61403e-14	-1.76689e-14	-1.34259e-14	-1.46397e-14	1.01135e-13	-1.07673e-13	6.66281e-15	1.51955e-14	1.0431e-14	-5.54148e-15	2.8374e-14	1.35927e-14	-3.88442e-14	1.027e-12
6.73806e-16	-7.72772e-16	9.67717e-15	6.13145e-15	5.35067e-15	-1.5342e-15	3.79896e-15	-3.55906e-15	7.19909e-15	5.62465e-16	-4.051e-16	-1.24944e-15	-6.89309e-16	4.2109e-15	-4.57061e-15	-1.2603e-14	-2.59378e-15	2.69566e-15	-8.29797e-15	-1.70073e-15	-3.52229e-15	-2.87034e-15	6.26801e-15	-8.85486e-16	-3.43308e-15	-5.01723e-16	-4.74976e-15	-3.12685e-14	1.49733e-14	-2.2434e-15	1.48992e-13
-6.24266e-16	-7.53804e-17	3.20918e-16	1.79647e-16	9.29198e-16	4.2872e-16	6.73971e-16	-5.11092e-16	1.18438e-15	-3.14661e-15	-1.79521e-15	-1.20884e-15	1.54643e-16	3.18423e-16	6.09379e-16	-1.12096e-15	4.05969e-16	1.02869e-15	6.78137e-17	2.76494e-16	3.78256e-15	2.29189e-16	-6.74727e-16	-3.91415e-16	1.50478e-15	1.24785e-16	-1.91202e-15	2.05053e-15	4.58409e-16	-7.98339e-16	2.69874e-14
-7.92416e-17	1.03132e-16	-5.77454e-19	-1.2027e-16	-9.74881e-17	4.84915e-18	3.17167e-18	-4.13001e-17	9.38688e-18	2.30444e-17	-3.17709e-16	7.92814e-17	1.4371e-16	1.13037e-17	1.00857e-16	-1.06804e-16	2.48441e-17	-3.6591e-18	-7.05953e-18	-3.22817e-17	-5.11047e-18	-8.83174e-17	4.1308e-18	1.22093e-16	-4.45738e-17	-2.49813e-17	1.68555e-16	-1.85435e-16	5.43454e-17	-5.73426e-17	2.06486e-15
-1.94264e-18	-1.3293e-18	3.26521e-18	2.64647e-18	3.93676e-18	8.29072e-18	1.18535e-17	1.65048e-18	-9.29873e-18	-9.06323e-18	-5.95565e-19	-7.34643e-19	-6.64986e-19	1.23689e-17	1.95694e-17	1.09438e-17	1.28144e-17	1.00636e-17	8.3356e-18	-3.07054e-18	8.71649e-18	9.27237e-18	1.24745e-17	3.67791e-17	2.06694e-19	-1.54711e-18	4.68652e-19	2.93018e-18	3.30168e-18	9.21048e-18	2.17346e-16
3.67276e-19	-9.21328e-19	8.931e-18	-6.75602e-20	-1.00767e-18	-4.1214e-18	1.76072e-18	3.43927e-19	-1.33007e-19	-3.40137e-19	-1.8383e-18	1.16534e-18	2.03325e-19	5.8559e-19	5.76424e-19	1.06052e-18	-7.16143e-19	9.77783e-19	3.78894e-19	1.04438e-18	1.2555e-19	3.04004e-19	1.41031e-19	3.99772e-18	2.59236e-19	-1.94759e-18	-3.07248e-19	-2.23751e-18	-1.51219e-18	-2.62586e-19	3.76354e-17
-1.78859e-20	-2.12339e-19	-9.18781e-21	-7.58637e-20	1.83692e-19	1.14435e-19	-2.5737e-19	-7.70432e-20	3.15012e-19	-1.20996e-19	-1.24986e-20	-7.04363e-20	5.26169e-21	2.92072e-20	-9.18289e-20	2.89243e-19	2.38116e-21	-5.6614e-20	-2.56007e-20	3.3225e-19	-4.87327e-20	-7.52442e-20	1.26574e-19	-4.96883e-20	1.09998e-20	2.5009e-19	-2.04488e-20	1.35915e-19	-8.52486e-20	7.07411e-20	3.17283e-18
-3.46155e-20	2.53548e-21	-1.63542e-21	1.04978e-20	-1.42496e-20	2.9261e-20	-2.8055e-21	1.24021e-20	3.05702e-20	2.46757e-21	2.42726e-20	-6.26109e-21	-2.96176e-20	3.89424e-21	1.61353e-20	1.2588e-19	-1.32523e-20	-2.35375e-20	1.99281e-20	3.36414e-21	1.58043e-20	-1.32104e-20	1.02336e-20	-1.7348e-20	-1.18899e-20	-3.03469e-20	-7.525e-23	1.10543e-20	-1.3335e-20	2.53853e-20	5.55866e-19
-2.6572e-21	4.9304e-22	-3.84471e-21	6.20456e-22	1.018e-21	3.67262e-22	-1.43538e-21	2.6866e-21	-8.15948e-21	-6.17408e-23	-2.79735e-21	-1.37954e-21	-9.79146e-22	-6.09947e-22	-5.59854e-22	1.4898e-21	-6.0225e-21	9.98131e-22	-3.04968e-23	-5.22177e-21	1.14618e-22	1.85348e-21	2.24474e-21	6.23063e-23	-1.78138e-20	1.84096e-21	-2.12964e-21	1.86828e-21	-6.80607e-22	-1.38514e-20	8.38922e-20
-9.144e-23	7.32829e-22	-4.1867e-23	1.50681e-22	2.88246e-23	-3.13597e-22	2.2062e-22	1.8912e-22	-7.69684e-23	1.04877e-22	-2.68455e-22	-5.15258e-22	-1.68056e-22	1.21539e-22	4.09674e-22	1.62503e-22	-2.47961e-23	-1.62551e-22	1.05241e-22	3.07801e-22	-1.96546e-22	6.35521e-22	8.29987e-22	9.15459e-24	-2.37684e-22	-4.60849e-23	-1.15274e-22	5.58785e-22	-1.61892e-22	2.34603e-22	7.22223e-21
-2.96058e-23	-1.02446e-23	-1.89489e-23	-1.47153e-23	-1.23962e-23	-1.49194e-23	1.59926e-22	2.7699e-23	-7.19987e-24	-1.92416e-24	-1.29859e-23	7.90167e-23	4.74278e-24	1.08663e-22	-9.26467e-24	4.87054e-23	-4.62117e-23	1.94208e-23	-4.68394e-24	-4.65428e-23	1.36831e-23	2.18885e-23	-2.91791e-23	1.09316e-23	-2.52757e-23	4.25756e-24	-5.3685e-23	1.21758e-23	9.52866e-24	-1.42681e-22	1.0011e-21
-2.42481e-24	-7.20546e-26	-7.79362e-26	3.55021e-24	-4.53495e-24	1.90033e-25	-1.34519e-24	2.79567e-24	3.88084e-24	1.38999e-24	-4.22585e-25	2.19445e-24	3.13437e-24	-2.22222e-24	9.2837e-24	1.14238e-24	-6.71416e-25	-5.89029e-24	-2.51084e-24	-1.38938e-24	-2.9533e-24	-1.17267e-24	6.5579e-24	1.08777e-23	-3.14925e-24	1.10077e-23	1.77612e-24	3.86422e-24	4.43371e-24	-5.29482e-24	1.00211e-22
2.41583e-26	1.92325e-25	8.27033e-25	8.6449e-26	-1.53532e-25	-6.55559e-25	1.75148e-24	8.0527e-25	-1.23304e-25	-4.17128e-25	1.62718e-25	-3.0743e-25	-1.09411e-25	4.72909e-25	4.91767e-25	8.92677e-25	-5.28955e-25	-3.36357e-25	3.44196e-25	2.19604e-25	5.03317e-25	-1.32604e-24	2.31151e-25	1.44067e-24	1.24678e-25	-2.24309e-25	1.52148e-25	1.18588e-24	3.97896e-25	1.55524e-25	1.46439e-23
1.43586e-26	-2.18929e-26	1.66357e-26	-2.79042e-26	7.54823e-27	-4.77101e-26	2.81264e-26	-8.60996e-26	1.15595e-25	-2.38552e-25	-5.11909e-26	1.21321e-26	5.54167e-27	-1.03668e-26	-3.41832e-26	3.74748e-25	1.45906e-25	1.92154e-26	-1.09514e-25	-4.09805e-26	4.09491e-27	6.50158e-26	-1.91856e-27	-5.00747e-26	3.7445e-26	-8.48021e-26	1.32373e-25	-2.12277e-28	-1.19102e-26	-8.73937e-26	1.88344e-24
-3.08078e-26	1.28761e-26	6.81947e-27	2.91017e-27	1.16932e-26	1.00893e-26	-3.79541e-27	-1.33178e-26	8.83721e-28	4.79221e-27	3.68765e-27	3.85976e-27	1.24813e-26	-5.98287e-27	1.3612e-26	4.25208e-27	-1.04731e-26	3.47772e-27	5.72271e-27	8.13174e-27	-6.67127e-27	-5.8352e-27	-1.57219e-27	6.13978e-27	-3.15482e-26	1.14111e-26	2.52823e-27	-9.50065e-27	-5.48982e-27	5.3554e-27	2.55718e-25
-1.78638e-28	1.26159e-28	-1.74037e-27	-2.38176e-28	-9.40675e-28	4.68633e-29	-1.66303e-27	9.89954e-30	-5.61745e-28	1.62731e-28	-2.20011e-27	1.6921e-27	-1.05502e-27	5.7271e-29	-1.54483e-27	2.24973e-29	1.11381e-27	9.42203e-28	-1.84821e-28	-4.07796e-28	1.87351e-27	9.73709e-28	-6.12045e-28	-2.29694e-28	-1.64521e-27	-2.30736e-28	3.96918e-28	-2.78192e-27	-6.66035e-28	-1.71017e-27	2.60087e-26
-1.46318e-29	4.50253e-29	-4.29585e-29	-4.93741e-30	2.06621e-28	8.05181e-29	4.10699e-29	5.6629e-29	-1.18403e-28	1.34072e-28	-1.11564e-28	-5.45378e-29	-4.29016e-29	-4.60877e-29	-5.19738e-29	-3.25265e-29	2.91653e-28	-4.90491e-30	2.99368e-29	-4.12103e-29	-1.34833e-28	-1.8798e-28	7.98569e-30	2.09945e-28	-3.51951e-28	7.5751e-29	-1.4303e-29	-2.76703e-29	-8.97003e-31	1.0119e-28	2.56467e-27
1.08979e-29	-2.41456e-29	-9.74925e-30	5.63112e-30	2.86183e-29	5.66305e-30	1.14529e-28	6.20756e-30	4.68603e-30	-4.08129e-29	4.81706e-30	-1.0174e-29	5.23566e-30	-1.72721e-29	-1.5881e-29	2.33224e-30	3.07124e-29	2.85504e-30	6.13285e-30	-1.23401e-29	1.42931e-29	-9.07067e-30	2.18099e-29	-1.08847e-29	1.46903e-30	2.99473e-30	-2.34378e-30	-4.91508e-30	2.67652e-30	-2.83751e-29	4.57526e-28
5.1194e-30	-2.11116e-30	1.03366e-30	-7.41894e-31	-6.53892e-31	9.83158e-31	1.69736e-30	1.33316e-30	5.24317e-31	1.92261e-30	-2.31032e-30	-1.69901e-30	-3.69395e-30	1.13261e-31	-2.33496e-30	-2.892e-31	1.57051e-31	2.14358e-30	1.2727e-30	-3.63547e-30	5.26276e-31	-6.75249e-31	-2.82857e-30	4.89641e-31	2.16838e-31	8.75008e-31	-1.27627e-30	-3.43471e-31	2.48908e-30	1.60188e-30	4.50924e-29
7.46904e-31	3.3309e-31	-1.50396e-31	3.81284e-32	-4.06855e-31	4.26852e-31	-4.00021e-31	-2.56273e-31	2.36426e-32	-3.28888e-31	1.55605e-32	4.87368e-32	2.1015e-31	-8.40702e-32	-1.92733e-31	2.67615e-32	-2.43597e-33	-1.43321e-31	-1.22796e-32	7.87089e-33	-7.33598e-32	7.77304e-32	-3.50703e-31	-1.02395e-31	-6.54929e-31	4.54793e-32	2.1326e-31	-2.11766e-32	-6.27162e-32	-2.71245e-31	5.72796e-30
-6.5693e-32	5.2749e-33	9.26029e-34	7.23064e-32	1.48836e-32	-4.83318e-32	1.0125e-32	-4.46069e-32	8.66406e-33	5.107e-32	6.20883e-32	-1.64541e-32	1.37365e-32	2.35678e-32	-1.3145e-32	-4.11286e-33	-6.46014e-32	6.73396e-33	-2.62412e-32	3.73105e-32	-2.98828e-32	-2.83386e-33	-4.95499e-32	-4.90348e-33	-2.75955e-32	-5.56938e-32	-1.967e-32	4.43266e-32	1.88332e-32	1.58711e-32	8.59034e-31
2.71305e-34	-3.73113e-33	-3.36223e-33	-4.65783e-34	-3.388e-33	1.17765e-33	-8.85631e-34	-2.94172e-33	-3.59245e-33	-1.41185e-33	-4.25322e-34	-2.2542e-32	1.83351e-32	-1.1464e-32	1.91179e-33	1.54861e-32	-1.37131e-33	6.09854e-33	7.51879e-34	-4.82393e-33	1.58114e-33	1.36988e-33	1.04501e-33	-2.15077e-33	4.22627e-33	-1.65525e-33	-3.66839e-33	-3.223e-34	2.30496e-33	1.57774e-33	1.24339e-31
4.16131e-34	7.3287e-35	-2.27816e-34	-1.54038e-34	4.89869e-35	-1.72302e-35	8.48203e-34	2.31814e-34	-1.91872e-33	-1.6326e-34	-4.16019e-34	-3.50776e-34	-3.19897e-34	-2.34942e-34	3.55088e-34	2.46552e-35	-1.33429e-33	2.29989e-34	1.98677e-34	2.2897e-34	1.71153e-35	1.25263e-34	5.23411e-34	-1.76633e-34	3.72684e-34	-9.75046e-35	3.65317e-34	3.46915e-34	5.92107e-34	-7.71511e-34	1.11813e-32
2.92053e-35	2.1622e-35	-7.52248e-35	-1.40892e-34	-6.28729e-38	1.61688e-34	-1.65688e-34	1.72133e-34	8.16618e-35	-9.71368e-35	-1.52354e-35	-2.22909e-35	3.10059e-35	-2.03117e-35	-4.62485e-36	1.9621e-35	2.71699e-35	-1.24713e-34	-1.9059e-35	2.62526e-35	1.4779e-35	3.85898e-35	1.69601e-35	2.8207e-35	4.32648e-35	-1.03533e-34	-2.63618e-35	-1.15043e-35	-5.89327e-35	-6.31564e-35	1.66089e-33
3.28641e-36	5.07347e-36	-2.89018e-36	-2.32276e-35	1.43858e-35	-5.3242e-36	7.57077e-36	6.36403e-36	-1.00728e-35	1.33267e-35	-9.45378e-36	-2.27423e-36	3.64651e-36	1.72749e-35	9.42988e-36	1.22534e-35	-3.83127e-36	-1.28779e-35	2.35093e-36	-2.96358e-36	-1.76536e-36	-7.49482e-36	2.47188e-36	-3.97958e-36	-2.47369e-36	-4.79984e-36	1.38901e-35	-2.63303e-37	-9.89225e-38	1.65677e-35	2.21684e-34
-2.79819e-37	-6.71325e-37	-6.33635e-37	-2.6877e-36	-6.4801e-37	-5.3352e-37	6.39232e-37	2.64357e-37	3.37461e-37	-5.13312e-37	1.25873e-36	-7.77233e-37	2.0249e-36	-1.23658e-37	-1.69113e-37	-4.40981e-37	9.10619e-37	4.53473e-37	-2.69555e-36	-1.22768e-37	-1.74997e-36	3.27352e-37	1.16408e-36	-7.64634e-37	3.03505e-37	3.38392e-36	-1.08383e-38	3.36746e-37	-4.92394e-37	-4.22751e-37	2.51416e-35
1.02577e-37	-3.53621e-37	-2.36764e-37	-1.76807e-37	-1.08755e-37	-4.10079e-38	1.48599e-37	-8.72584e-38	6.14841e-38	1.08748e-37	3.84555e-38	-2.54951e-37	8.43045e-38	1.17035e-37	2.24338e-37	8.05584e-38	2.60333e-38	2.84974e-37	-6.58523e-38	-1.19696e-38	3.3483e-38	2.55553e-38	-2.47779e-37	8.42562e-37	3.58066e-38	-2.91949e-37	9.20707e-38	1.47671e-37	6.83677e-38	-9.76321e-38	4.49697e-36
-7.39852e-39	1.50089e-38	2.41259e-39	4.5344e-39	1.75574e-39	-1.33437e-38	-4.41577e-39	-4.46139e-39	-2.33866e-38	1.40577e-38	-2.55778e-38	-7.1387e-39	-1.33613e-38	7.27592e-39	-9.88447e-39	-3.13489e-38	5.65815e-38	8.21553e-39	-5.86861e-39	-4.81006e-39	-6.68846e-39	-2.48543e-39	-3.55183e-38	-1.56159e-39	1.49869e-38	-4.33182e-39	-5.57638e-39	2.28749e-39	-7.46826e-39	-1.85464e-39	3.43598e-37
5.72406e-40	1.26295e-39	2.67442e-40	1.50692e-39	-3.2933e-39	-9.67813e-41	-5.54084e-40	-3.69241e-39	4.09369e-39	-4.30868e-39	-5.73179e-40	6.09357e-40	2.49854e-39	-1.27221e-39	-3.93729e-40	-1.71054e-39	4.95877e-39	5.3219e-40	4.95648e-41	1.63704e-40	-5.55956e-40	-4.80509e-40	-7.30863e-40	-1.65832e-39	-4.93566e-40	9.54493e-40	1.92953e-39	2.01483e-39	-1.17243e-39	1.11205e-39	4.3513e-38
2.75863e-40	2.35957e-40	1.4619e-40	-2.126e-41	-1.24437e-41	-2.41308e-41	-2.81275e-40	-1.03732e-40	-8.56279e-40	-1.45935e-40	6.14794e-40	-2.25006e-40	2.10667e-40	-5.50154e-41	-7.83683e-41	-1.11766e-40	-2.07791e-40	-5.01431e-41	-1.76457e-40	-3.88773e-41	3.83188e-41	-2.86105e-40	-1.83901e-40	-3.99721e-41	8.33547e-40	5.22951e-41	1.81174e-40	-7.38018e-40	4.65749e-40	-1.82353e-40	6.87339e-39
7.60976e-42	2.02474e-41	-2.1692e-41	-2.26122e-41	8.10333e-41	-5.01804e-42	2.09188e-41	9.92748e-42	5.28997e-41	9.13482e-42	6.65452e-41	-8.59901e-42	-2.35562e-42	3.23676e-43	-1.16298e-41	9.11848e-42	-4.42167e-42	1.09461e-41	-1.1086e-42	-3.18889e-41	-2.54033e-41	-2.84951e-41	-9.24593e-42	8.87883e-43	1.47685e-40	7.61634e-42	-6.25854e-42	-1.11216e-41	-2.00144e-41	-3.93018e-42	6.58689e-40
1.25905e-42	5.70601e-42	7.57072e-43	-8.22322e-43	3.15568e-42	1.09771e-42	6.2475e-43	1.80999e-42	-6.10999e-42	-2.98998e-42	1.02577e-41	2.02379e-43	-3.92675e-42	4.91408e-42	-1.10777e-43	2.27538e-43	1.59566e-42	-2.74799e-42	-4.38205e-42	4.30603e-43	-4.51715e-42	-3.16287e-42	1.82198e-42	3.83326e-43	-4.23377e-42	-8.42351e-42	4.23986e-43	-1.15104e-42	-3.46042e-42	2.11599e-43	8.09177e-41
3.62683e-43	1.62111e-43	4.23215e-44	7.6177e-43	2.168e-44	-1.61844e-44	2.81842e-43	6.52457e-43	-5.20571e-43	3.77574e-43	4.85704e-44	-1.1967e-43	-2.72447e-43	-9.28238e-44	2.25736e-43	2.96223e-43	-1.24546e-42	-1.3675e-43	3.20648e-43	5.91348e-43	-1.90233e-43	-6.36229e-44	2.52193e-43	-9.80779e-44	6.38599e-44	1.18475e-43	-3.49875e-43	3.13748e-43	-2.07405e-44	-5.54284e-43	8.57398e-42
8.8044e-45	2.53852e-45	-7.55579e-44	1.94873e-44	-9.00691e-44	-2.21209e-45	1.27688e-43	2.74126e-44	-1.10559e-43	-6.06945e-44	2.72443e-44	3.30671e-45	-8.66691e-44	-1.36324e-44	-1.53427e-43	1.7985e-44	6.37993e-44	-4.22138e-44	2.13575e-45	7.34571e-45	-8.11777e-44	-1.39613e-43	-4.26682e-44	-4.60662e-44	5.42528e-45	-4.03623e-44	3.2655e-45	9.81891e-45	-4.65241e-44	-4.85575e-44	1.40626e-42
3.23978e-45	-2.82653e-45	-2.96133e-45	1.27117e-45	-4.61641e-45	3.90023e-45	5.47418e-45	-1.12773e-44	7.5279e-45	-2.41304e-45	-2.0947e-45	-1.87206e-44	1.5726e-45	-1.05446e-45	-1.62703e-44	4.80595e-45	-1.61634e-45	2.57266e-45	5.02052e-46	-1.69388e-46	1.12667e-44	-6.94654e-46	1.05411e-45	4.16464e-45	2.44956e-45	-1.44776e-45	9.41573e-45	2.47434e-45	-3.71074e-45	-1.12525e-44	1.42818e-43
-1.72944e-46	-1.37359e-45	2.03464e-45	-5.51722e-46	6.86873e-46	-1.02153e-46	9.08033e-46	1.54746e-46	1.4434e-45	-3.95596e-46	-4.28741e-46	3.66012e-46	-6.43089e-46	9.79046e-46	-1.44744e-45	1.49029e-46	7.28933e-46	1.10343e-46	-2.13167e-47	-1.23417e-46	3.54248e-46	5.98843e-46	-2.92543e-46	-5.31859e-46	7.15195e-46	1.60307e-46	-8.89862e-48	2.0454e-45	1.25634e-45	-2.64081e-46	1.90488e-44
3.89103e-48	2.05052e-47	-8.45807e-48	-8.02568e-47	1.65854e-46	-3.26152e-47	-5.5039e-47	-6.82018e-47	-4.96045e-47	-4.50856e-49	-3.68093e-47	6.15718e-47	1.16727e-47	-4.23042e-48	-2.72519e-47	-3.1226e-46	4.5317e-47	1.11095e-46	-4.828e-48	7.24359e-49	-7.34194e-47	6.98007e-48	1.1636e-46	7.32028e-47	9.05725e-47	-1.02945e-47	-3.35989e-47	2.08304e-48	6.99478e-47	4.62398e-47	1.62333e-45
4.8653e-48	1.19354e-47	5.58366e-49	1.1442e-49	2.04364e-48	2.60539e-48	-8.33707e-48	-4.70245e-48	7.94491e-48	6.21447e-48	-5.53771e-47	8.79086e-49	-2.31065e-48	-6.49803e-48	1.52807e-47	1.26445e-47	6.89511e-48	1.42234e-47	2.4178e-48	2.52972e-47	7.53774e-48	1.63456e-47	-1.93223e-48	7.49931e-48	5.54614e-48	-1.5298e-48	4.06226e-49	2.43007e-48	-2.45786e-47	2.09898e-48	2.6105e-46
-1.60523e-48	1.20667e-48	-6.34721e-49	-2.06872e-49	1.17779e-48	-1.03561e-48	-2.64671e-48	-1.55651e-48	-2.40251e-48	-5.12491e-49	1.36929e-48	5.62701e-49	1.43374e-48	-7.34141e-49	-1.13949e-48	-4.42921e-48	1.64762e-48	-6.75945e-49	4.87516e-49	1.5178e-50	-1.49542e-48	1.23606e-48	1.01464e-48	1.05209e-48	1.32855e-48	-4.13412e-49	5.95809e-49	4.00058e-48	5.9249e-49	2.28551e-49	3.74376e-47
-5.2916e-50	3.89143e-49	-2.30699e-49	1.21099e-49	-8.60995e-50	-9.3238e-50	-3.99297e-49	-6.44958e-50	5.24503e-49	-1.57242e-49	-2.23971e-49	7.60678e-50	-2.86443e-49	5.77593e-50	-1.0037e-49	1.66214e-50	3.69181e-49	-1.72695e-50	1.24884e-49	-2.15927e-49	-3.16314e-49	-9.07108e-50	2.1196e-49	-5.54226e-50	-7.09439e-50	-2.10399e-50	4.42456e-50	-1.45421e-49	-7.9025e-50	6.33145e-49	5.27545e-48
4.95712e-51	-7.70044e-51	1.2018e-51	8.92697e-50	7.40854e-51	-2.8095e-51	-3.91383e-50	2.50894e-50	9.82322e-51	-2.3001e-50	2.72997e-52	4.9967e-51	1.45963e-50	4.73954e-51	7.73068e-51	-8.17229e-51	-9.72498e-51	1.86112e-51	-6.06913e-51	-6.63384e-51	-1.49439e-50	-1.20947e-50	7.00087e-51	-7.65988e-52	-3.57331e-50	1.72948e-51	-1.52959e-50	2.41614e-51	2.20371e-51	-7.8232e-51	3.75204e-49
-5.7971e-51	1.51367e-51	-6.22825e-52	5.89761e-52	-6.61627e-52	1.35223e-51	-1.20723e-51	2.9195e-51	-8.51296e-51	1.72515e-51	3.18988e-51	-3.34092e-51	-1.14036e-50	3.69613e-52	-6.33802e-51	-8.31431e-51	3.73723e-51	-1.9889e-51	-8.2722e-52	-4.37495e-52	-2.69022e-51	-6.77588e-52	-2.72739e-51	-1.41996e-51	9.87013e-52	-9.27564e-52	1.49479e-51	-1.67789e-51	1.56249e-51	-7.85874e-52	7.98e-50
-8.52648e-52	-1.39208e-52	-7.70035e-52	1.40701e-52	-1.49078e-52	-4.07767e-52	5.25881e-52	-3.83037e-54	-3.09043e-52	-3.34477e-53	2.75593e-52	-1.7383e-52	-1.10346e-53	-5.25543e-53	2.27195e-52	1.263e-52	-4.64349e-52	-5.8311e-53	-5.23574e-54	-2.943e-52	4.41704e-52	-4.53336e-52	2.13449e-52	3.96012e-52	9.54294e-53	4.49034e-53	-1.41841e-51	1.68254e-52	-1.8202e-52	3.2591e-53	8.46645e-51
-3.38435e-54	2.19487e-53	8.31585e-53	1.09614e-53	-1.03794e-53	2.63746e-53	4.65854e-53	1.94506e-53	-1.29989e-52	1.95382e-53	-3.32328e-55	-4.71061e-53	-9.49929e-53	-1.005e-52	-2.95879e-53	-2.93547e-53	-3.4027e-53	8.28591e-53	-2.88144e-54	-4.86924e-54	-3.28368e-53	8.32527e-53	1.75296e-53	7.61693e-53	3.60953e-53	8.1691e-54	-7.31642e-54	1.28459e-53	-6.90823e-53	2.91584e-53	1.17074e-51
2.63884e-54	-3.86463e-54	3.85523e-54	1.58009e-54	-6.30847e-55	-3.68677e-54	-9.89194e-55	-7.55299e-54	2.12687e-53	2.77256e-54	2.89658e-54	-1.56112e-54	-1.90733e-54	-7.97296e-54	2.67932e-53	1.27042e-54	-1.1648e-54	-1.643e-54	4.20592e-55	-1.93506e-54	-5.50678e-55	-2.36537e-54	-1.01102e-53	-1.01944e-54	-7.3273e-54	-1.39744e-54	-1.4079e-54	-7.49975e-54	1.22751e-54	1.48735e-53	1.44184e-52
-9.3134e-55	6.16944e-55	3.69283e-56	-1.25189e-55	-1.45745e-55	6.33293e-55	4.17535e-55	-1.52518e-54	-3.51202e-55	-6.33004e-55	-4.53843e-55	6.15659e-56	4.99177e-55	-7.74467e-55	-5.96916e-56	-3.66935e-57	-5.34506e-55	-1.51717e-55	2.27782e-54	-3.94999e-55	7.37044e-55	1.60608e-55	-2.38807e-55	-3.775e-56	-4.5427e-55	6.97087e-55	1.01581e-55	-1.59558e-55	4.408e-55	-1.68436e-55	1.38238e-53
1.66172e-55	-7.66897e-56	7.35672e-56	9.59408e-56	-2.39598e-56	-4.72149e-56	3.77843e-56	2.33844e-57	3.22423e-56	3.94958e-56	-7.80358e-56	-3.06166e-57	-2.42612e-56	-8.26642e-56	4.26195e-56	-5.21442e-56	-2.74431e-56	-1.30946e-55	-2.17245e-56	3.03095e-57	-1.2853e-56	-1.75639e-56	-8.83539e-56	2.17554e-55	-7.63386e-56	-6.60393e-57	7.96025e-56	2.48849e-55	6.70653e-57	1.20214e-56	1.82778e-54
2.36388e-57	-4.98798e-57	-3.48002e-57	4.90904e-57	-5.25002e-57	-1.80693e-57	-3.3765e-57	1.2234e-56	-1.26594e-56	7.4652e-57	1.00889e-56	1.98167e-56	9.86578e-57	1.62532e-57	9.84613e-57	4.48823e-57	-8.65238e-57	5.74871e-57	3.6938e-57	4.17963e-57	-6.98057e-57	9.2644e-58	3.03904e-57	-8.6066e-57	1.13463e-56	-1.74295e-57	-3.92985e-57	-4.85509e-57	5.25352e-58	-1.66534e-57	1.80156e-55
5.07944e-58	5.35114e-58	-4.30995e-58	-5.25181e-58	3.46167e-60	1.82909e-57	-7.23191e-58	-5.66074e-58	-2.19306e-57	3.16495e-58	-1.83455e-57	8.90296e-58	5.2894e-58	-5.31071e-58	-2.05345e-57	-1.99543e-58	-1.57493e-57	-4.63469e-58	4.10355e-58	-3.65941e-58	-7.91474e-58	1.73655e-59	7.17483e-58	-8.92931e-58	-4.92566e-58	8.60332e-58	-1.54803e-57	2.41167e-58	-8.50074e-59	1.35792e-57	2.34874e-56
-2.65086e-58	1.10856e-58	1.50803e-58	7.48387e-59	-1.15232e-58	-1.77836e-58	-5.41778e-60	6.69624e-59	-3.70159e-59	-1.18338e-58	-2.72788e-58	-9.46546e-60	7.92518e-59	-6.47478e-59	8.10097e-59	-1.7481e-58	3.47276e-58	1.60405e-59	1.34607e-58	3.11847e-59	-9.16754e-59	1.41489e-58	9.16174e-59	1.35879e-58	-4.43285e-60	1.64533e-58	-1.87222e-58	8.28111e-59	3.75207e-58	1.53507e-58	3.76194e-57
-1.96517e-59	-8.9971e-60	9.43215e-60	-1.45108e-59	4.60027e-60	1.61879e-59	6.58239e-60	-4.02388e-59	-7.07612e-60	-7.28681e-60	2.2178e-60	-1.26445e-59	-7.56944e-60	4.86942e-60	-8.635e-60	9.33628e-60	9.25572e-60	-2.34079e-60	-1.73086e-59	6.2548e-60	1.44504e-60	1.07898e-59	-3.53748e-60	3.30272e-59	4.43703e-61	2.38034e-59	1.30844e-59	-9.85477e-61	-4.17969e-60	2.01798e-60	3.0831e-58
-4.84429e-60	-1.03765e-60	3.41124e-60	2.46155e-61	-8.15411e-62	-4.02291e-60	-1.0519e-60	-2.86699e-60	-6.00063e-61	-1.88832e-60	-8.2493e-60	6.59216e-61	1.17869e-60	4.09511e-61	3.13161e-60	6.55016e-61	2.79995e-61	-4.9373e-61	-3.8306e-60	-4.19064e-62	8.03227e-61	1.54093e-60	6.99864e-61	-2.09808e-60	-2.14598e-60	-3.39551e-61	1.16063e-60	-1.77464e-60	-1.03232e-60	-3.56648e-61	5.09325e-59
-9.9967e-62	1.74588e-61	4.00048e-62	-2.04843e-61	5.63663e-62	1.73941e-61	1.16021e-61	9.81794e-61	-3.40796e-61	-7.88059e-61	-1.05334e-61	-2.01044e-61	-1.19325e-61	-1.48704e-61	1.39786e-61	7.86731e-62	6.59916e-61	1.83703e-61	-2.7471e-61	1.08083e-60	-9.6467e-62	3.1195e-61	-4.43534e-62	-6.98005e-62	3.87971e-61	1.61382e-61	4.56585e-62	-1.75186e-61	1.78296e-62	5.46137e-62	7.33362e-60
6.18338e-63	1.72818e-62	6.47457e-62	7.25339e-63	-4.17038e-62	2.78278e-62	-1.72588e-62	-5.45145e-62	1.08796e-62	4.82572e-62	5.24381e-63	1.9848e-62	-2.85037e-62	2.29388e-63	1.32598e-62	-2.91978e-62	-1.42085e-62	2.11278e-62	-1.73065e-63	9.71934e-63	1.19816e-62	-2.6422e-62	-1.54876e-62	1.03213e-62	-5.47914e-62	-1.91404e-62	-1.78029e-62	2.9958e-63	-3.51084e-62	-1.01385e-62	6.45229e-61
9.91517e-64	2.78554e-63	2.03593e-63	-6.28268e-64	8.61571e-63	3.44489e-63	-2.70456e-64	-2.28624e-62	-1.03052e-62	-7.10548e-63	-9.03946e-63	2.22605e-63	-3.24237e-63	3.882e-64	-4.42451e-63	-5.54471e-63	2.00935e-64	5.23439e-63	2.1101e-64	-2.32335e-64	-4.93392e-63	-6.61952e-63	1.763e-64	2.2055e-63	-3.88568e-63	-1.82759e-63	-1.11839e-63	-3.36031e-63	-2.2239e-63	-2.45457e-64	1.16386e-61
-9.1883e-65	-3.18614e-64	9.00884e-66	3.21943e-64	8.99983e-64	1.17264e-64	-2.73222e-65	-5.58276e-64	2.02271e-65	1.73253e-64	-2.41159e-64	3.12504e-65	-3.26186e-64	4.9439e-64	4.8002e-64	-8.25573e-64	-2.55689e-64	1.56158e-63	-3.19104e-65	-1.75366e-64	-2.0253e-64	7.19654e-64	-2.62168e-65	2.63967e-64	-2.18299e-64	2.64507e-64	5.74566e-64	1.22604e-65	-6.74999e-64	-1.13229e-63	1.10502e-62
2.07534e-65	-1.95737e-65	-2.51968e-66	3.30203e-64	4.16665e-65	-2.57311e-65	6.33732e-65	-1.0367e-64	-6.26597e-65	-5.23948e-65	3.83874e-65	-8.51242e-66	-8.29265e-65	-1.11431e-65	-1.85789e-65	-5.44948e-66	-2.42369e-65	1.02796e-64	2.18828e-64	2.82232e-65	-2.58131e-64	5.28944e-65	5.5602e-65	-5.7023e-65	7.93853e-66	-6.85478e-66	7.86841e-65	5.2397e-65	4.9861e-65	-5.00972e-65	1.93111e-63
4.23024e-66	7.79293e-65	-6.50237e-66	-5.63781e-66	-4.60964e-66	-5.49096e-66	3.1213e-66	2.18445e-66	-9.57076e-66	-1.00727e-65	-1.1052e-65	-1.55747e-66	2.5999e-66	-1.05358e-66	5.67877e-66	-1.92252e-65	8.74706e-66	2.3385e-66	2.75632e-66	3.22217e-67	5.56582e-66	-1.07534e-66	-3.00407e-66	-8.98716e-66	1.73432e-65	6.31764e-66	1.24236e-66	-1.40174e-66	7.9075e-66	2.72898e-66	2.40254e-64
-6.54175e-67	1.38678e-66	1.51354e-66	5.74275e-67	1.85248e-66	1.09283e-66	9.10998e-68	9.25049e-67	6.16859e-67	1.06556e-66	1.81299e-66	-2.34909e-67	-1.39386e-66	1.2794e-66	2.32783e-66	-5.45621e-67	-3.33613e-67	-1.57275e-66	2.06567e-66	6.42061e-68	-1.06527e-67	1.5735e-67	5.06642e-68	4.73513e-67	-1.98383e-67	-2.35444e-67	-8.03963e-67	6.11328e-67	1.1437e-66	1.22112e-67	2.53065e-65
-3.8248e-67	-1.65839e-67	1.69068e-67	-1.38904e-67	2.84254e-67	-6.0786e-68	3.65882e-69	-1.28345e-67	-7.88881e-69	1.10133e-67	-9.94127e-69	9.919e-68	2.36622e-68	2.33172e-68	-1.47051e-67	7.86184e-69	-1.40287e-67	-2.53133e-67	2.4013e-67	6.35978e-68	1.57766e-67	6.447e-69	1.39438e-67	-3.25966e-68	-6.96183e-68	-1.81795e-67	4.43626e-68	7.95185e-68	1.71981e-68	4.01613e-68	3.22843e-66
-4.45644e-69	5.51535e-69	-6.66855e-69	-2.85004e-68	1.07131e-68	1.00376e-68	-1.37168e-69	1.30072e-68	-9.13252e-69	-9.18246e-69	-1.39572e-68	-4.8884e-69	-3.4494e-70	2.50111e-68	-1.02007e-68	-8.14859e-69	-6.84523e-70	7.27845e-70	3.75703e-69	-1.16326e-68	2.88147e-68	2.05148e-69	2.26444e-68	9.26656e-70	9.36201e-69	-1.60516e-68	2.09233e-68	-1.09628e-69	5.26332e-69	4.74868e-69	2.89821e-67
-7.09862e-69	-9.81367e-70	9.53887e-70	1.36933e-70	4.53048e-70	-1.35105e-69	-4.87402e-70	-2.9361e-70	-2.91959e-69	-1.57179e-69	-3.84583e-70	-1.08459e-69	-6.08505e-71	3.58069e-69	1.98182e-69	1.06213e-69	-1.6074e-70	-4.51926e-70	-4.43596e-70	1.31067e-69	7.45774e-69	-1.23552e-69	2.06844e-69	-5.8218e-70	2.32196e-70	2.02789e-69	-2.3031e-69	2.46239e-69	-7.87211e-70	-5.01496e-70	4.64271e-68
4.751e-72	9.18413e-71	-2.34532e-71	-9.30341e-71	-1.6689e-71	-1.78204e-70	-3.33582e-72	3.94959e-71	1.59431e-71	-1.08543e-70	8.76393e-70	6.9586e-71	7.8358e-71	-1.45229e-70	1.78108e-70	-5.226e-71	5.68827e-71	7.09109e-71	-2.86524e-70	-1.11872e-71	-2.72754e-71	8.20174e-71	-1.4142e-70	1.63328e-70	-1.27537e-70	-1.47272e-70	2.29151e-71	1.59011e-70	1.7696e-70	1.61108e-70	3.60957e-69
2.47412e-71	3.20333e-72	-8.41811e-71	-3.23722e-72	7.76891e-71	-1.73979e-71	9.61399e-72	3.31715e-72	-1.5133e-71	1.2941e-70	3.00998e-71	1.52367e-72	-1.64764e-71	-1.23831e-71	8.63862e-72	2.94812e-72	7.54728e-72	8.80043e-72	-4.6564e-71	-3.05633e-72	-1.05491e-72	1.76678e-71	-2.66995e-71	1.44758e-71	-2.57241e-71	-1.88769e-71	1.3279e-71	1.64759e-71	-6.90474e-72	3.17215e-72	6.50292e-70
2.54226e-72	3.47494e-72	-1.08816e-71	-4.18355e-73	1.44146e-72	-1.23441e-72	-2.33897e-72	1.7964e-71	-1.67085e-72	1.00848e-72	9.27147e-73	7.72352e-73	-1.72158e-72	-5.81711e-73	-9.58915e-73	-1.29579e-71	3.92734e-72	-2.33225e-73	-8.30026e-73	1.57135e-73	-3.64361e-72	4.99364e-73	2.45274e-72	-1.53231e-72	-1.17954e-72	-1.97296e-72	-1.91167e-72	-3.87697e-73	-1.85528e-72	-7.85016e-73	8.22627e-71
3.83223e-73	2.7479e-73	-1.09048e-72	-3.93324e-74	3.26035e-73	1.24942e-73	-1.76367e-73	2.61586e-73	1.51314e-73	9.89127e-74	1.35305e-73	-9.86685e-73	-4.75835e-73	1.64409e-73	1.17323e-73	1.85632e-73	-2.46185e-73	-1.8434e-73	4.09117e-73	-2.11474e-73	-6.031e-74	-2.07729e-74	3.5536e-73	-5.0311e-73	7.41483e-73	1.79151e-73	1.04953e-72	1.79046e-74	-8.18418e-73	-3.83992e-73	1.01733e-71
5.39374e-74	7.54133e-74	7.40078e-74	1.07508e-73	3.45261e-74	2.15922e-74	-1.93497e-74	-5.66125e-74	-9.78473e-75	-1.54203e-74	4.71742e-74	3.84325e-74	3.44658e-74	2.24777e-75	4.50241e-74	8.13537e-75	-1.42556e-74	-1.5516e-74	-2.62459e-75	1.35645e-75	1.06378e-73	-1.63338e-74	1.96598e-74	-7.47198e-75	-2.24605e-74	7.28374e-77	7.04893e-75	9.90864e-74	-1.89469e-74	-1.15648e-74	9.86407e-73
-1.73592e-75	-3.71349e-75	1.76669e-75	6.72931e-75	6.78622e-75	8.06841e-75	2.67964e-75	7.92839e-75	-1.85173e-74	-1.40027e-74	3.15833e-75	3.31493e-75	-8.16932e-75	3.51258e-75	1.07452e-74	-3.01063e-75	2.88146e-75	4.99358e-75	-3.33473e-76	7.15013e-76	-3.19749e-75	-1.2209e-74	1.69397e-76	-4.72476e-75	3.35366e-75	3.26711e-75	1.21809e-75	5.60478e-75	1.66526e-77	1.53467e-75	1.48058e-73
-6.44674e-77	1.21337e-75	-2.69741e-76	-6.33372e-77	6.26433e-76	-7.33389e-76	-5.68966e-77	-1.30279e-75	-3.24431e-76	-1.95005e-76	-9.3287e-76	3.77231e-76	-3.76586e-76	1.21168e-75	-2.79376e-76	-1.38278e-75	4.00812e-76	1.43858e-75	-1.25988e-75	-8.97316e-76	-6.21215e-76	3.14468e-76	2.89212e-76	-2.1612e-76	-2.00505e-75	-7.79216e-76	5.65432e-76	4.51093e-76	-9.85693e-76	-1.19146e-75	2.08259e-74
2.48803e-76	1.05151e-76	4.73418e-76	4.14207e-77	1.07229e-76	-2.92126e-77	-4.60405e-77	1.56442e-76	4.31957e-77	5.66192e-77	2.56479e-77	9.21972e-78	1.3364e-77	-3.10705e-77	2.88106e-78	6.83968e-77	-1.20651e-78	-1.09559e-76	-3.01375e-77	2.17538e-77	1.7707e-77	2.17106e-77	-1.16319e-76	6.03824e-77	6.49548e-77	-5.70873e-77	1.17968e-76	-6.77698e-78	2.72e-76	5.1351e-77	2.40703e-75
5.96164e-79	-2.31248e-78	6.62573e-78	-1.54947e-77	1.69499e-77	-5.46512e-79	-3.29475e-78	-1.57708e-77	-1.32636e-77	-5.95368e-79	-2.22949e-78	1.15238e-80	1.85969e-77	-1.4758e-77	6.8855e-78	5.0064e-78	3.53558e-78	-6.28839e-79	5.45769e-78	1.71434e-78	-1.14689e-77	2.21078e-77	-8.29695e-78	1.53335e-78	1.6292e-77	1.7876e-78	3.6606e-77	-9.72308e-78	3.38603e-77	-1.53748e-77	2.91325e-76
-5.91216e-79	1.80862e-78	-6.63311e-79	7.19674e-79	-1.04918e-79	5.69851e-78	-3.65619e-78	-1.44985e-78	3.93981e-79	1.76018e-78	2.54433e-79	2.15679e-78	8.25683e-78	4.53678e-80	1.40521e-79	-3.41226e-79	1.25582e-78	4.08155e-79	-2.08654e-78	5.95157e-80	1.70748e-79	-5.64716e-79	-2.21295e-79	1.20042e-78	8.18308e-79	6.04668e-79	-7.38939e-79	-3.15337e-79	2.19229e-79	8.56844e-79	3.75622e-77
3.86031e-81	1.28983e-79	5.83676e-80	-2.16388e-80	-3.73829e-80	5.84725e-80	1.94582e-79	-2.03554e-80	-7.30853e-79	-1.49467e-79	-4.03743e-80	-2.54236e-79	5.87123e-79	-4.37171e-79	2.9941e-79	-2.50588e-80	2.06246e-79	-1.57219e-80	-8.17381e-79	-6.47523e-79	-1.44763e-79	-2.86677e-79	9.33401e-80	4.51918e-79	4.20392e-80	5.70394e-80	-2.15344e-79	2.63095e-80	5.27594e-79	-3.61307e-79	6.94054e-78
-3.53224e-80	5.95365e-81	8.76658e-81	-5.7425e-80	-1.84743e-80	5.52837e-81	2.0556e-80	-4.61047e-80	-2.89872e-81	-2.24223e-80	-6.28412e-81	8.96251e-82	2.60138e-81	-4.31687e-81	-1.2501e-80	-1.69762e-80	4.86314e-82	-3.72196e-82	1.97534e-81	6.62507e-81	1.2295e-80	2.54627e-80	-1.57196e-80	-3.52922e-80	2.82695e-80	-2.44508e-80	-2.17854e-80	1.70393e-80	5.6434e-81	2.47249e-80	4.87169e-79
7.22661e-81	-2.34074e-81	3.94643e-81	6.04291e-81	1.80317e-81	-2.98936e-82	8.84682e-82	-1.01289e-81	1.39554e-81	-1.17107e-81	-3.27372e-81	3.76981e-81	-1.06898e-82	1.40722e-81	-1.38539e-81	2.83275e-82	-3.3704e-81	8.30001e-82	3.27276e-81	-1.58052e-81	2.12974e-82	2.42065e-81	-7.24222e-82	1.59583e-82	8.53497e-81	-1.48228e-82	3.13391e-82	4.28355e-81	-3.68245e-81	-2.179e-81	6.8062e-80
6.57057e-83	-1.41433e-82	1.99504e-82	-2.21116e-82	-7.34203e-84	1.47815e-82	3.87618e-82	-1.6186e-82	6.83468e-82	2.12375e-82	-3.86228e-83	-5.76008e-82	2.89879e-83	-1.87223e-82	-9.75087e-83	-6.18008e-82	4.59334e-82	1.04619e-81	-4.42331e-83	-2.11947e-82	5.09693e-83	-3.12998e-83	-3.78514e-82	-5.10558e-82	-2.1376e-81	-5.14793e-84	1.0455e-82	1.84259e-82	-1.05765e-82	-9.71568e-83	9.14212e-81
-1.44372e-83	-1.21342e-83	-7.51629e-83	-1.80492e-83	6.19121e-83	3.89177e-83	9.31514e-84	-7.06568e-83	-5.22809e-83	-4.77027e-83	-7.15913e-84	5.47262e-83	-1.80379e-83	-1.06159e-83	3.23574e-83	5.24063e-83	-3.17613e-83	-1.74908e-83	1.02996e-83	-1.31123e-83	4.19374e-83	-2.34159e-83	4.34372e-84	7.72626e-83	-6.62356e-85	-3.84929e-83	2.77037e-83	-8.78944e-83	1.33076e-83	-1.90002e-83	9.82557e-82
-7.41141e-84	2.00516e-84	-3.6899e-84	2.53663e-84	1.15406e-85	-2.74795e-84	1.92742e-84	1.64604e-84	-5.53679e-85	-4.67061e-84	1.27733e-84	6.25685e-85	1.45929e-84	4.30884e-84	-5.75716e-84	1.38583e-85	1.08634e-83	-6.33645e-84	-1.43136e-84	-4.4265e-84	-5.92968e-84	9.28169e-85	5.09947e-84	1.3417e-84	4.91156e-84	-1.17185e-83	3.7123e-84	4.172e-84	-2.31224e-84	-1.42744e-84	1.05482e-82
-5.24494e-85	-7.36805e-85	3.64006e-86	5.9268e-85	2.91562e-85	-4.90908e-85	-5.53981e-86	-1.30996e-85	-7.06261e-85	-1.45959e-85	-7.23392e-85	2.29751e-85	4.32427e-85	2.98792e-85	-2.96074e-85	4.20857e-85	7.02159e-85	3.37481e-85	3.81403e-85	-5.22317e-85	9.02972e-85	-6.05898e-86	-3.55349e-85	1.02776e-85	1.64555e-85	-1.83576e-85	4.74456e-85	2.00412e-85	-2.57757e-85	2.42573e-84	1.31843e-83
5.65488e-86	7.16999e-86	4.57745e-86	3.76605e-86	-3.65109e-86	1.18389e-85	2.2738e-86	4.7613e-86	1.41958e-85	-2.1313e-85	2.47589e-86	2.71287e-86	-4.40216e-86	-4.5191e-86	1.07277e-85	2.36666e-86	1.2068e-86	1.09293e-85	-1.71447e-85	-5.77117e-86	2.41935e-88	1.44713e-86	-1.14515e-85	-3.08109e-86	-5.23016e-86	-8.07134e-86	-3.66122e-86	1.07569e-85	-5.8298e-86	-5.96611e-87	1.91609e-84
1.12782e-86	-3.51579e-87	1.25764e-86	-9.27648e-87	-1.35054e-86	-1.51748e-86	1.6315e-87	1.27685e-86	-2.27206e-87	1.441e-86	1.79311e-87	2.52015e-87	2.40852e-86	5.09234e-87	1.04949e-86	2.04466e-87	-5.79204e-87	2.35723e-87	-1.73491e-86	-3.03942e-87	8.7904e-87	-4.48769e-90	-1.97178e-87	3.13508e-87	1.79212e-86	1.16226e-86	8.07214e-88	-4.48449e-87	-5.71222e-88	1.72743e-88	2.20459e-85
8.21311e-88	2.06594e-88	8.00144e-88	-4.12954e-88	-6.21366e-89	-4.74877e-87	6.90485e-88	2.82976e-88	2.1881e-89	6.7905e-89	1.52758e-88	-1.74601e-87	-1.22252e-87	-6.51475e-88	-1.21438e-87	7.11717e-88	2.85831e-87	2.03398e-87	-4.6949e-87	8.9174e-88	-1.39487e-88	9.84453e-88	1.66107e-87	1.66482e-87	6.55783e-88	-1.66096e-87	-7.55618e-88	6.32334e-87	2.10514e-88	-1.71281e-87	4.00618e-86
-2.40062e-88	1.29819e-88	1.16434e-89	3.7681e-89	1.96433e-89	-1.96632e-88	1.51741e-88	1.21555e-88	-6.05818e-88	2.33809e-88	9.20071e-89	2.09632e-88	-9.07529e-91	-1.00863e-88	-1.93732e-89	4.42331e-89	2.43683e-89	6.69898e-90	-9.66396e-90	-1.50013e-88	-1.10185e-88	3.21091e-89	-1.56078e-89	3.77854e-88	-1.91915e-88	-1.75529e-88	-1.46288e-89	1.22839e-88	6.93506e-88	1.60434e-88	4.30077e-87
-2.67581e-90	3.09339e-90	2.21355e-90	-9.45271e-90	-1.65991e-89	-1.86098e-90	2.57498e-89	-1.93196e-90	-2.1906e-89	-2.11518e-90	5.67787e-90	5.75638e-90	3.18478e-90	1.54996e-89	-3.81166e-89	3.51697e-91	-8.8529e-90	-6.24568e-90	-8.27662e-90	6.47192e-90	9.03749e-91	3.29023e-89	1.54575e-89	2.70541e-89	-1.43389e-90	-1.83727e-89	-1.15541e-89	-6.13666e-90	1.06082e-89	-2.95256e-90	3.13408e-88
-1.00338e-89	-6.6866e-90	-1.60377e-91	1.44895e-90	-1.98297e-90	-1.53368e-90	1.44447e-90	-2.83208e-90	6.46916e-90	-1.79038e-90	6.60349e-91	4.11507e-91	2.2562e-90	9.63962e-91	1.98218e-90	7.74393e-93	-1.93512e-90	9.47249e-91	-2.20567e-91	1.85863e-90	-5.04817e-91	2.86426e-90	3.53214e-91	-8.7941e-91	-1.31857e-90	-5.45284e-91	-4.87628e-91	3.27766e-90	-2.5647e-91	-2.02077e-90	5.8134e-89
1.58555e-92	1.14697e-91	-5.15121e-92	-4.99314e-92	-4.76034e-91	1.42364e-92	-4.38072e-91	-3.2804e-91	-2.91715e-91	4.14376e-91	2.25822e-91	-1.08734e-91	-7.4306e-93	1.30059e-91	9.17437e-92	-1.48468e-91	-3.35072e-91	-2.07342e-91	3.16204e-91	-2.29862e-91	7.19019e-92	-9.40658e-91	-2.80676e-92	3.24029e-91	2.25033e-91	-4.1671e-92	-3.69411e-92	6.95719e-92	1.35909e-91	4.7316e-91	6.34215e-90
-2.1685e-92	2.51338e-92	9.32398e-92	3.55478e-93	1.36539e-92	1.76347e-91	5.32985e-93	-7.43268e-93	-2.08881e-92	-1.49549e-92	9.93795e-93	2.92174e-93	-3.5569e-92	-5.0681e-92	3.04994e-92	8.43039e-92	-3.20835e-92	-2.33289e-92	2.89883e-92	-1.12267e-92	-6.1132e-93	-2.53456e-93	6.08041e-92	1.4868e-93	-6.4813e-92	2.19957e-92	8.61847e-93	1.10793e-93	1.96245e-92	3.17915e-92	9.1065e-91
-7.63605e-93	-2.93999e-94	-6.51005e-94	3.44867e-93	-3.50214e-93	-9.52593e-93	-3.07551e-93	-6.88949e-94	-2.12093e-93	-3.84221e-94	-5.59204e-93	6.73194e-93	-8.01551e-93	3.54075e-93	-1.04375e-93	-5.33038e-93	-9.40276e-93	-6.12879e-94	-3.50446e-93	-3.66703e-93	-7.62902e-95	5.27784e-93	7.36312e-93	-1.5126e-93	2.0298e-93	6.20686e-94	2.37376e-93	8.14492e-93	-4.32955e-93	2.76096e-93	1.13258e-91
8.98551e-95	-9.58096e-94	2.4841e-94	8.58969e-95	-1.40861e-93	3.28473e-94	9.12355e-94	1.68644e-95	-5.17561e-94	-4.31529e-94	-1.74182e-94	-3.06018e-97	-6.12213e-94	2.13841e-94	-3.65328e-94	5.8718e-96	-5.65786e-95	-5.78861e-94	8.01501e-94	-5.63402e-94	2.09063e-94	3.06614e-94	-1.67149e-94	-6.05365e-94	-1.13531e-94	-1.58812e-94	1.81052e-94	1.83321e-94	-1.59203e-94	2.11008e-94	1.06648e-92
-5.29487e-95	2.01251e-95	7.8853e-96	-1.98049e-95	1.11803e-95	3.30433e-95	-2.45519e-94	6.12147e-97	1.3857e-95	4.64991e-95	-5.99701e-95	2.14437e-96	7.26588e-95	2.18575e-95	-1.1362e-94	4.15528e-95	4.98267e-95	4.08551e-95	-1.58755e-95	-2.81662e-95	-2.42584e-94	-6.71358e-95	5.62126e-95	4.09095e-95	-1.49351e-95	-4.97729e-95	5.74876e-96	-4.61994e-95	5.24345e-95	-7.71531e-96	1.48165e-93
-7.31098e-96	1.97714e-97	2.6834e-95	-5.23536e-96	1.47153e-96	2.61741e-96	-4.30293e-96	5.24799e-97	8.87197e-96	2.52775e-96	4.08308e-96	-1.42095e-96	9.92061e-96	3.9321e-96	8.03888e-96	-1.69741e-95	8.89922e-96	4.48996e-96	-5.35433e-96	-6.24165e-96	2.34393e-96	-1.54691e-97	1.0666e-95	-4.7767e-96	-1.40297e-96	2.80783e-96	2.85468e-96	-7.15644e-97	-8.24367e-96	3.48625e-96	1.66702e-94
2.1741e-97	3.46311e-97	-2.83087e-98	1.30234e-96	-6.72347e-97	-2.01927e-97	-6.84509e-97	-2.89167e-97	6.10537e-99	7.32172e-97	2.74559e-96	-1.04886e-96	-1.78053e-96	-6.13051e-97	4.8036e-97	-3.94582e-97	1.96734e-97	-2.29667e-96	3.35788e-97	1.54653e-96	-1.67178e-96	-1.24613e-96	-2.70015e-97	-3.15744e-98	5.77559e-97	8.31966e-97	-2.60173e-97	7.23464e-97	4.76804e-97	-4.81019e-97	2.24898e-95
5.62985e-98	1.88525e-98	2.54203e-98	-4.07994e-98	1.16021e-97	1.15969e-97	-1.37107e-97	1.56975e-97	-8.85859e-98	-1.30224e-98	-1.02658e-98	-3.48696e-98	-4.36179e-98	1.28739e-97	1.28589e-97	-3.12804e-98	6.65325e-98	-3.35134e-98	3.72517e-98	-1.07018e-97	2.05225e-98	2.07548e-97	-2.1391e-97	4.32136e-98	1.0676e-97	-9.74048e-98	1.08591e-97	-1.93948e-97	4.93387e-100	2.54163e-98	2.40854e-96
2.29848e-98	-1.22909e-98	3.85621e-99	-1.69962e-98	2.28044e-98	8.08919e-99	1.01126e-99	-1.87276e-98	-1.29228e-98	-1.91793e-98	-1.89275e-98	6.61961e-99	1.03314e-98	-1.44382e-98	-1.32584e-98	-1.2006e-99	8.42063e-99	2.26487e-100	-1.60384e-98	2.33273e-99	2.05252e-99	1.9827e-98	-3.57604e-98	-1.45295e-98	3.46628e-98	2.14542e-98	2.70071e-98	-3.14547e-98	1.20512e-98	4.2404e-99	4.33697e-97
-4.999e-100	9.54901e-100	1.70808e-99	6.64161e-101	-2.63676e-99	-2.24749e-99	-6.67734e-100	3.044e-99	-1.06785e-99	-3.35566e-99	6.93324e-100	-2.12239e-99	-1.59147e-99	-4.89544e-100	-9.90167e-100	1.4194e-99	-1.1473e-99	7.32332e-100	4.21571e-100	-1.52555e-99	3.77786e-99	3.50508e-99	-6.73136e-100	2.64277e-99	-5.81851e-100	-4.25602e-99	3.07858e-100	2.95874e-99	1.7956e-99	-2.33608e-99	5.02168e-98
-1.84539e-100	5.05145e-100	-1.15922e-100	-1.3478e-100	-1.57609e-100	1.88636e-100	2.15899e-102	2.42169e-101	-2.17523e-100	-1.40742e-100	-3.40749e-101	-2.31742e-101	4.13596e-100	-2.25072e-100	2.45375e-100	-3.81485e-101	5.64195e-101	-1.59119e-100	-4.52362e-100	-1.69574e-100	-1.72252e-100	2.30135e-100	4.45787e-101	2.21107e-100	8.29841e-101	2.20128e-100	2.75817e-100	1.42663e-100	-2.41193e-100	6.47439e-101	5.18379e-99
4.29436e-102	-2.49308e-101	-4.15315e-101	-2.50911e-101	-3.74678e-101	-1.269e-102	-2.05917e-101	-6.40094e-103	-3.17421e-101	-6.07016e-101	3.88331e-102	-2.93068e-102	9.2984e-102	-3.28435e-101	-4.86974e-102	-1.30763e-101	-4.3998e-102	2.13916e-102	-2.08769e-101	1.03331e-102	2.50771e-101	-4.15844e-103	2.75931e-101	-8.76088e-102	4.45488e-102	-1.17404e-101	-2.26825e-101	1.80599e-102	6.22223e-101	7.80712e-102	5.16171e-100
-9.09384e-103	-3.42553e-102	-7.07891e-102	-3.48796e-102	-2.00295e-102	1.18058e-101	1.15595e-102	-2.11538e-102	-9.63372e-103	-7.19378e-102	1.83339e-103	4.87917e-102	-5.90908e-103	-4.1256e-103	9.08903e-103	3.00916e-102	2.39455e-103	3.88878e-103	-1.5057e-102	-1.17349e-103	-1.30958e-102	-9.80339e-102	3.52533e-103	6.78715e-103	-1.92278e-102	1.02909e-102	4.50356e-102	-1.39448e-102	-2.37764e-102	1.87151e-102	7.76177e-101
3.92125e-103	3.12661e-103	3.81684e-103	-2.9086e-104	-1.25682e-103	-4.82341e-104	-1.25563e-104	-1.44839e-102	-3.0212e-103	-3.7928e-103	3.60407e-103	-5.60871e-103	9.3952e-104	-1.5908e-103	-2.71226e-103	-1.48094e-102	-2.71087e-103	-2.19743e-104	-4.70713e-104	-2.00276e-103	-3.87351e-103	-2.47462e-103	-1.06038e-103	-2.50981e-103	-1.85466e-103	-4.22213e-104	4.11044e-103	-3.24094e-103	3.70919e-103	2.10141e-102	1.13257e-101
1.0557e-104	-9.23622e-105	-1.77722e-104	2.82825e-104	2.79799e-104	-4.43799e-105	-1.56822e-104	2.69456e-104	4.45708e-104	4.39828e-104	-3.19389e-105	-1.65599e-104	-3.92307e-105	1.85934e-104	-2.55669e-104	7.29819e-104	-1.37807e-104	-2.42213e-104	-7.5842e-104	-2.47102e-104	2.68439e-104	-1.85027e-104	2.60053e-104	-3.86739e-104	-5.19406e-104	-2.34871e-104	-5.51077e-104	6.05236e-104	-1.03043e-103	-4.1223e-105	9.17071e-103
2.78813e-105	-1.16658e-104	8.15079e-105	-1.62083e-106	-6.84509e-106	1.20037e-105	-5.05652e-105	4.49571e-105	1.67297e-105	-2.01272e-106	2.08293e-107	-5.3458e-105	1.00689e-104	3.93213e-105	-1.39986e-104	1.72586e-104	-1.33706e-105	4.10412e-105	-2.03248e-105	-9.40309e-105	3.84439e-106	-6.24738e-106	4.14884e-105	5.4715e-105	-1.56711e-104	-2.91733e-105	-1.725e-105	5.21134e-105	1.14569e-104	1.22758e-104	1.63467e-103
1.03943e-105	1.93692e-105	3.55988e-106	3.89407e-106	5.24504e-106	8.10618e-106	-4.5966e-107	-3.31501e-106	4.30432e-106	-1.49613e-105	-1.84853e-105	-1.10118e-106	-5.76495e-106	-2.81301e-105	5.12194e-106	2.32079e-106	5.05007e-106	-9.45015e-106	-3.80548e-106	-1.1587e-106	2.30911e-106	-5.05678e-108	-2.38471e-106	2.28615e-105	-1.00305e-105	4.39218e-106	-2.60378e-106	-2.50204e-105	-2.78972e-106	3.83081e-106	2.30271e-104
-4.99366e-107	-1.69048e-106	1.51282e-106	-9.81867e-107	7.17809e-107	-2.52763e-107	2.00603e-106	-3.49016e-106	-2.13944e-109	-4.02996e-107	-4.11468e-107	-1.67199e-106	-3.27903e-108	4.70703e-107	-1.77338e-107	-5.19598e-107	-3.2963e-107	3.63293e-107	-9.71712e-108	-1.69651e-106	-3.99975e-108	-1.08065e-106	7.06187e-107	-5.27845e-107	-1.53978e-107	-1.22355e-108	1.64401e-107	5.93443e-107	-2.51887e-107	-1.64707e-106	2.25046e-105
1.90072e-108	-1.02e-107	-7.85206e-108	-4.83849e-108	-1.79134e-107	-1.12098e-107	-4.10275e-108	-9.10327e-108	-1.31919e-107	-6.2423e-108	7.02881e-108	1.22881e-107	6.97885e-108	-7.93279e-108	-1.11837e-107	1.1494e-107	-1.25704e-108	9.16247e-108	-1.36672e-107	3.70404e-108	1.06847e-107	3.87796e-108	8.85366e-109	-5.01839e-108	-1.0377e-107	1.10147e-107	-4.44117e-108	2.98982e-107	6.53598e-108	-7.0123e-107	3.24108e-106
-2.29464e-109	3.39357e-109	1.37716e-108	1.60493e-110	-1.80975e-108	-1.00077e-108	-4.29687e-109	2.59262e-108	-1.20857e-108	5.42151e-110	8.8392e-110	-1.42179e-108	1.79738e-108	-4.88108e-110	-1.15564e-109	9.91595e-109	1.76236e-108	2.50859e-110	4.23925e-109	-1.66536e-108	1.49319e-108	5.41132e-108	-1.7467e-109	3.28072e-109	-2.69819e-108	1.09046e-108	-4.81449e-108	-4.01913e-109	-9.33685e-109	-1.2956e-108	3.60395e-107
-5.23598e-110	-3.2958e-109	-1.55508e-109	2.14243e-109	3.72011e-109	-1.8709e-109	2.31978e-110	-1.46396e-109	5.41409e-110	-4.74153e-110	-2.72179e-110	-4.95542e-110	1.47712e-109	9.69559e-111	-2.34844e-110	-1.35141e-109	2.20275e-110	2.30799e-110	1.91901e-109	1.55981e-109	2.12198e-109	-1.0698e-109	-1.01122e-109	-2.74819e-111	-7.27398e-110	-1.25582e-110	1.54931e-109	-1.0888e-109	3.01025e-110	9.31445e-110	3.26314e-108
-4.77607e-111	-2.82056e-110	1.16928e-110	-8.29998e-111	-1.81897e-110	2.31771e-110	1.00367e-110	-1.13331e-110	1.66264e-111	-2.96935e-111	4.59742e-111	-9.38832e-111	-8.46112e-111	-2.08511e-110	-5.74147e-111	-4.51919e-111	-3.67743e-110	2.59969e-111	1.32565e-110	7.06889e-111	-8.80227e-111	3.01652e-110	5.25005e-111	2.06638e-110	2.48247e-110	5.41412e-111	1.91743e-111	9.39459e-111	1.34454e-110	-4.52533e-110	3.98732e-109
8.00866e-112	-1.60313e-111	-2.34276e-111	-5.4582e-112	-3.76475e-111	1.86958e-111	-4.50296e-111	2.27413e-111	1.09885e-111	3.53124e-111	8.0922e-111	-7.80147e-112	-7.51294e-112	-4.1224e-112	7.49415e-111	-1.52396e-111	-6.79768e-112	4.20858e-114	-5.77826e-113	-2.37927e-111	2.81765e-112	-1.54732e-111	5.17084e-112	3.74769e-111	-1.8945e-111	-1.37983e-111	-1.4486e-111	-4.06591e-111	-2.84632e-111	-2.87713e-112	6.25258e-110
5.02123e-112	-1.20772e-112	-1.28133e-113	-3.48135e-112	-3.26737e-112	-1.8561e-114	-1.68205e-112	7.51296e-112	4.63574e-112	-3.39732e-112	3.32663e-112	4.86526e-112	3.22375e-112	-4.67167e-113	6.55515e-114	-3.74566e-112	3.93621e-113	-7.53315e-113	2.04762e-113	-2.50599e-112	-7.88299e-113	-1.78329e-112	1.80146e-112	-9.40661e-113	-4.704e-112	-1.48827e-112	3.16224e-112	5.28809e-113	-2.55339e-112	-3.80809e-112	7.14627e-111
7.76948e-113	-1.61851e-113	1.30262e-113	7.81513e-114	-1.72736e-113	4.22328e-114	-2.03649e-113	1.10801e-113	2.47537e-114	-3.85042e-113	-4.12322e-113	-1.06117e-113	3.46852e-114	-1.17613e-113	2.70189e-113	1.1192e-112	1.54624e-113	5.55294e-113	-4.06692e-113	-4.41919e-113	1.13198e-113	1.0873e-113	-1.81022e-112	-4.25353e-113	-6.83053e-114	2.25399e-113	3.6767e-113	-2.74239e-113	1.48214e-113	4.77536e-114	9.29417e-112
-7.11529e-115	6.74264e-114	2.59365e-114	4.26625e-114	-5.52847e-115	8.36139e-114	1.33976e-116	2.66108e-114	7.05601e-115	-1.11394e-114	7.79352e-115	-2.26755e-114	-8.77032e-115	1.97453e-114	-2.55343e-115	-1.35181e-114	-1.1128e-113	-3.4636e-115	-3.73568e-114	2.76902e-114	-7.54815e-115	-3.01499e-114	-4.09569e-115	1.76701e-114	5.22699e-114	1.62484e-113	3.98301e-115	4.80115e-114	-7.11898e-114	1.2127e-113	1.05074e-112
-1.65061e-115	7.54023e-115	3.9027e-115	-2.98429e-116	-3.92722e-115	7.89277e-115	-2.23822e-115	2.66856e-116	2.42675e-114	-2.31835e-116	-1.29502e-115	2.32554e-115	6.80014e-115	1.95386e-115	4.95507e-115	-3.74047e-116	3.96212e-116	5.54697e-115	-8.58763e-116	-1.50999e-115	9.16591e-116	3.73931e-116	-3.59787e-115	-6.42679e-115	-2.0868e-115	-1.28411e-114	-1.16986e-115	2.36668e-115	-2.59596e-115	-1.0365e-114	1.20973e-113
-1.48637e-117	-1.69741e-116	3.54476e-119	2.69567e-116	-9.89341e-117	-2.89132e-116	-7.83936e-117	-1.91608e-116	-5.79723e-116	-6.97365e-116	1.46516e-116	-2.1443e-115	3.65429e-116	-2.40765e-116	2.84726e-116	-6.4314e-116	2.24314e-116	-1.32743e-116	2.00052e-116	-1.75263e-116	-2.66395e-117	-1.88699e-116	1.61508e-116	-4.55493e-116	-2.40822e-116	-2.98532e-116	4.61538e-116	-2.0006e-116	4.77004e-116	1.87446e-116	9.64467e-115
1.62742e-116	-1.94448e-117	-5.81741e-117	9.45188e-117	-4.55045e-117	-1.19815e-116	2.81893e-118	-1.08888e-116	-8.50331e-118	-8.06841e-117	1.02318e-116	-1.88575e-117	1.51327e-116	-2.02227e-117	-1.12109e-116	-1.42069e-116	2.68647e-117	-5.41069e-117	2.80192e-117	-3.07888e-117	-1.1236e-117	1.00428e-116	-3.33121e-118	-1.42128e-116	-1.99319e-117	-6.52023e-118	4.44112e-118	-8.44784e-118	2.10736e-116	-3.73198e-117	1.9323e-115
-9.04639e-119	-4.1007e-118	5.50911e-118	3.93295e-118	-1.34205e-118	-4.7716e-118	9.41008e-120	4.55815e-119	-5.28723e-118	-2.45848e-118	1.03121e-117	-4.00281e-118	-7.46996e-118	-3.66364e-118	2.03371e-117	3.16179e-119	1.52801e-118	-1.20462e-118	-6.40483e-118	-1.07822e-117	-8.56333e-118	-4.87488e-118	7.51485e-119	2.39016e-118	9.00561e-119	3.34627e-120	-1.12348e-117	4.18468e-119	8.70532e-118	1.72619e-118	1.34477e-116
1.82176e-120	1.32028e-118	9.41698e-119	-1.3604e-118	-1.69757e-118	-8.28524e-119	2.31502e-120	3.25487e-119	-1.08837e-118	-2.21457e-119	-6.89029e-119	1.09029e-118	-5.1388e-120	5.24083e-118	3.407e-119	1.62022e-118	-9.28298e-121	-5.51912e-120	-7.85194e-119	-3.24824e-119	4.05432e-119	-3.83128e-119	-1.30116e-119	1.74587e-118	6.33654e-121	-5.96145e-121	6.56862e-119	-3.75999e-119	-1.17504e-118	8.96301e-120	2.30065e-117
2.54996e-119	-3.87549e-120	8.38783e-121	2.105e-119	-1.99133e-119	8.01675e-120	5.97083e-120	-4.35875e-120	7.16592e-121	7.27977e-120	1.2682e-120	2.45612e-121	-1.39265e-119	2.06477e-120	8.96418e-122	-5.92563e-120	4.60639e-120	2.62758e-119	-5.57803e-120	4.28732e-120	8.82816e-119	-1.17775e-119	-4.61202e-120	-1.8536e-119	-9.31917e-120	-2.99761e-119	2.62721e-121	-2.81191e-119	2.29009e-119	-7.16944e-120	3.82742e-118
-6.08328e-122	-2.99471e-122	-1.31075e-120	-9.53597e-121	2.61619e-120	-2.03693e-121	-1.46953e-121	3.0214e-120	-4.59556e-121	-6.21743e-121	4.34375e-121	8.38163e-121	-4.3791e-120	-9.90338e-121	-1.16076e-120	5.90311e-121	3.70662e-120	-1.00238e-120	-2.20217e-121	-6.57931e-121	4.86484e-121	-1.6054e-120	-4.449e-121	4.61034e-121	-1.5334e-120	3.66001e-120	-1.91816e-120	-3.99741e-120	8.10574e-121	-1.34175e-120	3.9664e-119
2.80601e-121	-1.08189e-121	-1.20285e-121	2.43399e-122	-2.55129e-121	-5.98226e-122	-2.41072e-122	5.79377e-122	-4.58436e-121	-9.17088e-122	1.00205e-121	6.37976e-122	-4.89197e-121	-9.99805e-122	1.47385e-121	4.08606e-121	7.82029e-122	2.47829e-121	-1.23082e-121	6.26729e-122	2.20219e-122	6.51744e-122	-1.37139e-121	2.91588e-121	-3.4597e-122	-1.97117e-121	3.4086e-121	3.30392e-122	2.99618e-121	-7.69582e-122	4.79963e-120
-7.03192e-123	-1.16946e-122	-3.40055e-123	-6.5644e-122	-5.95676e-122	-2.97707e-122	1.50086e-122	2.50018e-122	1.19032e-122	1.66197e-122	8.07763e-123	1.04043e-123	-8.69644e-123	1.4838e-122	2.51669e-122	-1.89613e-122	1.56218e-122	4.00343e-122	3.67583e-122	-3.5843e-122	2.31872e-122	1.05978e-121	-1.2698e-122	-3.52539e-122	-5.29054e-123	-1.10848e-122	-6.92546e-122	-6.45281e-122	1.04235e-122	-4.52476e-124	7.88832e-121
-3.54431e-124	2.1608e-123	1.13738e-123	-7.77961e-124	6.43794e-124	-3.75466e-123	-4.96181e-123	3.78107e-123	-2.78855e-124	1.57646e-123	-1.43495e-123	7.29975e-123	-1.30693e-123	1.02956e-123	-1.6011e-123	-1.03606e-123	-3.34385e-123	2.5528e-124	-3.84912e-125	1.74276e-123	5.74655e-123	5.77592e-123	-4.80341e-124	-1.41468e-122	1.12694e-123	-1.49693e-123	7.5406e-124	5.51499e-124	2.98461e-124	-2.53916e-123	7.14327e-122
-2.07082e-124	5.03564e-124	-2.3865e-124	-4.93691e-124	-3.32819e-124	-2.6056e-124	3.35148e-124	-4.50018e-125	-3.02074e-124	4.2426e-125	4.18191e-125	-3.93666e-124	-8.42115e-125	4.52297e-124	8.49237e-124	-5.85763e-124	2.03554e-124	1.44882e-123	6.67956e-124	-7.9699e-124	-1.1995e-124	2.24283e-124	-6.87379e-124	1.36086e-124	6.17315e-125	6.89446e-124	1.09788e-124	-9.07872e-124	-2.17644e-124	1.10519e-124	1.155e-122
-3.50807e-125	1.3501e-125	-3.09363e-126	-5.34008e-126	5.49157e-125	5.38642e-125	3.86415e-126	2.43202e-124	2.59033e-126	-3.95603e-126	-2.36406e-126	-3.72318e-125	4.36805e-126	5.36752e-126	5.01234e-125	9.40837e-126	-1.97473e-125	1.97173e-125	4.63976e-125	4.80999e-126	3.00334e-125	1.74953e-125	-9.88882e-125	-7.20665e-125	8.04252e-125	-4.75923e-125	2.08128e-125	8.33785e-125	-5.23804e-125	6.81953e-126	1.12884e-123
-2.11728e-126	4.75398e-127	-1.31354e-126	-9.48431e-126	-2.65016e-127	8.49635e-127	-4.70438e-126	7.42486e-126	-1.66098e-126	1.68819e-125	-2.6187e-127	3.40297e-126	-2.19153e-125	1.02297e-125	9.48062e-126	-7.60198e-126	1.81257e-125	-6.37074e-127	-3.43692e-126	5.39918e-126	2.47524e-126	3.13462e-126	2.17603e-126	-8.29373e-127	5.02527e-127	1.39878e-125	2.4107e-126	-5.93897e-126	-6.62475e-126	-1.27267e-126	1.65021e-124
-2.97366e-127	2.84405e-127	-3.97171e-127	-1.37335e-127	-1.22288e-126	3.0246e-128	2.48195e-127	-6.58046e-127	-1.16915e-126	3.19347e-128	8.15178e-127	1.54379e-127	1.72921e-127	2.16182e-127	-9.40315e-127	5.86509e-127	-5.51662e-128	8.15057e-128	6.06217e-129	1.26691e-126	2.0317e-127	-2.97459e-127	4.87213e-127	-1.90564e-127	2.4428e-127	4.67618e-128	9.65194e-128	1.31306e-126	2.71303e-127	-2.42895e-127	1.21651e-125
3.0491e-128	3.32353e-128	-1.92359e-128	-3.22415e-128	7.26942e-128	3.99166e-128	-1.45924e-127	-1.9036e-128	-7.36763e-128	-2.05444e-128	-8.10518e-128	-1.51817e-128	-1.17223e-127	5.69476e-128	-3.94645e-128	1.1291e-128	2.51336e-129	-5.8024e-128	1.941e-129	2.21577e-128	-1.16598e-128	-1.87906e-127	-2.63739e-128	7.05056e-128	1.96309e-128	1.50163e-128	7.10653e-128	1.44128e-127	8.05646e-128	-3.43323e-128	1.55397e-126
-1.06516e-129	-3.42097e-128	6.58726e-129	9.05254e-129	1.9997e-128	1.10834e-128	-8.96399e-130	7.33764e-129	5.46504e-129	8.40292e-129	-1.74452e-128	2.73477e-129	1.19428e-128	-1.50617e-128	-1.44882e-128	1.53188e-129	5.25535e-129	-2.62999e-128	1.22929e-128	4.73079e-129	-1.12016e-128	-1.0549e-128	9.68399e-129	-3.70463e-131	2.40218e-129	-1.89493e-129	-4.62231e-129	-3.06037e-129	2.7633e-128	-9.57905e-129	2.96544e-127
1.96276e-129	1.04651e-129	-3.33386e-130	-1.37467e-129	1.1907e-129	2.03899e-130	1.63593e-130	1.59696e-129	-2.3896e-130	-1.74177e-129	-5.04585e-130	-2.15227e-130	-1.04074e-130	1.86689e-130	4.57868e-130	3.45983e-130	8.13396e-130	3.39215e-129	5.50253e-130	2.37271e-130	1.13852e-129	-6.1537e-129	-1.53113e-129	3.58945e-130	-7.07395e-130	-1.70223e-130	-1.07002e-129	2.17526e-129	-7.63208e-130	-9.23357e-130	3.16525e-128
-2.01336e-130	6.31689e-131	-5.79097e-132	5.39092e-131	-1.75694e-130	-1.78576e-131	8.34274e-132	6.57324e-131	5.73051e-131	2.98031e-131	-3.22043e-131	-2.71935e-131	9.87384e-131	-7.62461e-131	-7.92733e-131	4.57967e-130	1.73836e-131	6.22041e-130	6.88846e-132	-6.70796e-131	1.45881e-131	-1.85604e-130	1.10925e-130	1.63142e-130	4.83767e-131	1.53172e-132	-1.02557e-130	-2.3168e-131	-1.19183e-130	-1.90431e-130	3.12346e-129
-2.52504e-131	6.2831e-132	6.13413e-132	2.37231e-132	-8.72395e-133	7.94695e-132	-9.12733e-132	-1.27112e-131	-2.69894e-131	7.25735e-132	4.53847e-133	5.94235e-132	1.78822e-131	-1.2189e-131	-5.06265e-132	1.18592e-131	1.58347e-131	-1.63808e-131	7.67365e-132	-6.01309e-132	-4.41817e-131	-1.9903e-131	-3.22486e-131	2.65747e-131	3.55306e-132	3.62805e-132	-1.21329e-131	2.42864e-132	-7.28778e-132	-1.51004e-131	3.71275e-130
-6.86075e-133	-3.68599e-133	-8.45407e-133	-8.62324e-134	-4.28155e-132	5.90991e-133	-2.69267e-132	-1.64308e-132	1.45818e-132	4.33623e-132	-3.41332e-132	-7.79887e-133	-1.8103e-132	-3.52632e-132	3.9085e-132	-2.40202e-132	-1.28156e-132	3.65494e-133	7.88021e-133	-3.43706e-133	-6.48607e-132	1.91344e-134	2.51836e-132	1.12081e-132	1.09541e-132	-3.57547e-132	-3.04948e-132	-4.18195e-132	-2.86863e-132	-7.54472e-133	6.12779e-131
-2.49524e-134	2.4226e-134	-1.75474e-133	-5.18593e-134	-4.58008e-134	4.98499e-134	4.89582e-134	1.08807e-133	-6.28534e-133	3.0941e-133	-3.18417e-133	-6.59992e-134	1.54172e-133	1.97622e-134	-6.97523e-134	-3.51841e-133	-2.36138e-134	1.79537e-133	-1.90981e-133	-6.95664e-133	-4.84634e-134	1.62066e-133	2.54639e-134	1.4916e-133	-2.61101e-133	1.47929e-133	-2.29193e-133	-1.07458e-133	5.70066e-133	-7.93992e-134	5.31791e-132
2.55123e-136	6.46207e-135	1.91571e-134	-3.00404e-134	1.38332e-134	-2.94998e-134	5.2662e-135	6.55495e-135	-5.16336e-134	5.96675e-137	-3.21784e-134	-1.08751e-134	-1.49082e-134	2.11566e-134	-4.69993e-135	-4.40716e-134	-8.74303e-134	1.56358e-134	-2.10419e-134	2.03233e-134	2.83949e-134	2.29423e-135	3.85955e-134	-6.02061e-135	6.25554e-134	-3.37339e-134	-7.36402e-134	-7.13344e-135	1.04877e-133	1.57065e-134	8.08036e-133
7.58306e-135	2.69167e-135	6.43153e-135	9.08046e-135	1.77264e-134	6.14439e-136	3.74182e-136	2.69287e-135	-3.71938e-136	1.60455e-135	-4.55719e-136	-1.33996e-135	5.92447e-135	3.13166e-135	-3.72522e-136	1.04822e-135	3.64564e-135	-1.99796e-135	2.18891e-136	1.34647e-135	-3.8637e-135	3.86987e-135	2.44426e-135	1.67255e-135	-2.35367e-135	-6.29632e-135	-6.63387e-135	-7.28711e-135	1.81996e-135	-1.67544e-136	1.05061e-133
2.26194e-136	5.0215e-136	-6.57568e-136	-3.03914e-137	1.39487e-136	9.89217e-136	-1.92197e-136	4.05215e-136	1.35346e-135	-1.90536e-137	4.06651e-137	-5.86539e-136	-2.05821e-136	4.18029e-136	-1.07598e-135	-5.19755e-136	-4.11249e-136	1.84485e-136	4.05815e-136	2.91314e-136	-8.28396e-136	6.00021e-137	-9.38368e-136	3.49459e-136	1.02052e-135	-1.32864e-136	-2.4618e-136	5.92334e-137	-3.79685e-136	-2.37081e-135	1.50401e-134
3.19403e-137	9.16164e-138	1.92873e-137	2.79798e-137	-1.69965e-137	2.85803e-138	-1.61122e-136	-3.49671e-138	-1.7471e-136	9.27628e-137	-1.331e-137	1.25246e-137	-4.62784e-138	-1.34561e-136	2.40577e-136	-5.7854e-138	1.02214e-136	-2.26001e-138	-1.14334e-136	-6.47015e-137	1.01239e-136	5.84574e-138	-3.61727e-137	-6.69441e-137	3.94029e-137	-1.61087e-136	7.60303e-138	-2.56972e-137	-1.0273e-137	8.33894e-137	1.77286e-135
1.29562e-137	-2.03753e-137	4.28162e-138	9.73437e-138	-1.04779e-137	-9.38389e-139	-7.3293e-138	2.69715e-138	-1.38144e-137	2.62295e-138	6.22811e-139	5.18254e-138	-1.44065e-137	5.71558e-138	-4.07351e-139	-1.01838e-137	7.37796e-138	-4.60626e-138	3.1331e-137	-5.09517e-138	2.58489e-138	1.63531e-138	-7.41875e-138	-1.33344e-137	2.32552e-138	-2.78001e-138	-1.50773e-138	1.88497e-137	6.54587e-138	-8.69845e-138	2.35837e-136
1.52984e-138	2.10445e-138	1.12213e-138	3.49504e-139	3.2203e-139	1.17254e-139	-1.85402e-138	-5.57786e-139	3.07607e-140	-5.12211e-139	2.09359e-139	-7.43716e-139	-6.08911e-140	-1.30806e-138	7.76992e-139	5.93582e-139	2.13707e-140	-8.04126e-139	6.36236e-139	-7.25933e-139	-2.48048e-139	-7.05347e-139	1.17831e-139	1.10738e-138	-1.44646e-138	-1.76793e-138	-1.91954e-139	6.04696e-139	2.20861e-139	3.32105e-139	2.11229e-137
6.75748e-140	-8.26268e-140	-9.77193e-141	1.14007e-139	-8.57114e-140	-5.58384e-140	4.81728e-140	-1.59078e-139	4.85468e-140	2.38666e-139	3.02259e-140	-6.29541e-140	-1.6833e-139	3.65537e-140	9.64645e-140	-1.41106e-140	6.5647e-140	2.40618e-139	1.42752e-139	3.61059e-140	2.54097e-140	-4.25558e-141	2.03402e-139	-3.20857e-139	-6.09426e-140	2.58612e-139	1.38627e-140	-3.74096e-140	-5.89817e-140	-4.36799e-141	2.79186e-138
-2.16133e-140	-9.91402e-141	-5.3728e-141	5.21458e-140	-5.08462e-141	7.40266e-141	1.93977e-141	-7.47313e-142	9.08429e-142	-9.94811e-141	-5.96137e-141	-3.87203e-141	5.23787e-141	8.44661e-141	-6.42862e-140	1.62576e-140	6.31892e-141	4.41513e-141	3.86142e-141	-1.25665e-140	-6.46485e-141	1.48103e-140	7.72875e-141	1.44443e-140	2.93089e-141	-8.09413e-141	1.87819e-140	-1.14943e-140	3.09833e-143	1.80823e-141	3.32889e-139
-1.6093e-141	-1.44965e-142	1.17359e-141	3.01727e-142	-1.25337e-141	-7.28047e-142	-4.72856e-142	-1.0594e-141	7.88461e-142	5.31585e-142	-3.09627e-141	-1.10228e-142	-6.30852e-141	-2.31274e-141	-5.07308e-144	-7.94963e-141	-5.80586e-142	3.12553e-142	-3.50603e-142	-1.11315e-141	2.3841e-141	4.09792e-142	-2.18093e-141	4.14021e-142	1.16077e-143	2.84829e-141	-4.27715e-141	-5.63355e-142	7.92739e-142	7.18717e-142	4.48033e-140
3.50043e-142	2.2315e-143	1.48207e-142	-3.70011e-143	1.17755e-143	1.29215e-142	3.79444e-142	4.04853e-142	-3.06261e-142	-5.11679e-142	6.55035e-144	-1.26348e-142	4.49348e-143	-1.83713e-143	-4.3976e-144	-1.50323e-142	-3.58652e-143	3.13133e-143	4.495e-143	2.15153e-142	3.55471e-142	-3.67663e-143	-9.40974e-142	-3.21223e-142	1.41717e-143	4.2951e-143	1.08489e-142	1.44233e-142	5.71723e-143	-4.94966e-143	5.04995e-141
-1.67169e-143	-4.53908e-143	2.29627e-143	1.91366e-145	-3.14366e-143	2.50508e-144	-2.61642e-144	1.99151e-143	-1.85601e-143	-2.34769e-143	2.69497e-143	-5.09864e-144	-1.70002e-143	-4.00654e-145	5.53215e-143	-8.34251e-143	9.87978e-145	2.55624e-143	-6.72976e-143	-4.06905e-143	2.57554e-143	-6.41738e-144	2.34711e-143	-1.7148e-144	3.47997e-143	-5.98939e-144	1.51284e-143	7.41607e-144	-2.05502e-143	3.61453e-144	6.51363e-142
-1.42161e-144	-1.62478e-143	3.54423e-144	2.31025e-144	-1.11492e-143	-1.37845e-144	3.27772e-144	5.98266e-145	-2.90678e-145	3.94398e-144	1.11363e-144	-5.02415e-144	3.10814e-144	-1.64673e-145	-2.59528e-146	1.21891e-144	-2.26961e-144	-9.67725e-145	1.99926e-144	5.54482e-144	-1.56372e-144	-1.33552e-144	-4.5233e-144	1.95893e-144	-4.9281e-144	-3.08116e-144	3.68122e-144	-4.39576e-144	1.34159e-144	-6.0794e-144	9.84878e-143
-8.95593e-145	-6.00523e-145	-9.74737e-145	1.2061e-144	-4.83713e-145	-7.95495e-145	-5.40603e-146	-6.7322e-145	4.48623e-145	5.877e-146	4.26699e-145	4.98032e-146	-7.91146e-146	-4.89123e-145	1.08943e-144	-2.25576e-145	2.16089e-145	8.94661e-146	1.08921e-145	-8.03155e-146	4.23499e-145	-1.66116e-145	-6.3048e-145	-9.33059e-146	-8.9092e-146	4.87843e-147	-7.01524e-145	3.28169e-145	-2.9723e-145	2.2748e-146	1.18024e-143
9.40807e-146	3.41841e-146	-6.09165e-146	3.22607e-147	2.65633e-146	6.94076e-146	-5.94587e-146	4.95827e-146	-6.60332e-147	-1.18942e-145	2.5783e-146	-3.00887e-146	-1.74191e-146	4.68545e-146	3.73622e-146	6.57077e-148	2.18558e-146	2.82035e-146	4.2069e-146	-1.65693e-147	6.07528e-146	1.01232e-145	-1.51321e-146	2.6312e-146	5.47496e-146	2.39097e-147	2.99524e-146	-1.37606e-146	4.31875e-146	6.58957e-146	1.18828e-144
-1.03191e-148	5.869e-147	5.68822e-147	-8.34222e-147	-1.22033e-146	-4.50585e-147	9.09092e-148	1.19619e-148	-4.95546e-147	-1.64808e-147	-1.57089e-147	7.54559e-147	-1.97178e-147	-3.84487e-147	-1.4984e-147	4.15702e-147	3.65769e-148	7.71665e-147	-1.82074e-147	6.55829e-147	2.05459e-146	1.6666e-147	-8.99333e-147	2.81966e-147	-5.55596e-148	-3.60458e-147	-1.16239e-147	-4.44068e-147	-1.21793e-148	3.5335e-147	1.28838e-145
2.97784e-148	1.87835e-147	-4.80962e-148	1.488e-147	2.66255e-149	7.42969e-148	-7.85507e-148	3.81179e-148	4.9134e-148	-1.43211e-147	-5.7732e-148	-4.66406e-148	1.32752e-148	-1.32985e-148	1.90456e-147	-1.84862e-148	6.22849e-148	-3.41144e-149	5.66929e-148	8.74963e-148	2.22341e-152	-7.76117e-149	1.29163e-148	-4.21158e-148	-6.03125e-148	3.86634e-148	-1.99184e-148	-4.20824e-148	-3.78931e-148	-1.70665e-148	1.62899e-146
7.29967e-149	8.4107e-150	3.68899e-148	-1.3733e-148	-2.34738e-149	3.07045e-148	8.97234e-149	-8.76977e-150	-8.59134e-149	4.10103e-150	7.14502e-149	2.0145e-148	-1.50873e-148	9.53625e-149	1.41092e-150	-2.69988e-149	-1.28427e-148	6.42432e-149	1.50298e-149	-2.83257e-149	3.08164e-149	-7.80797e-149	-3.42439e-149	-1.56977e-149	-4.49635e-149	2.12258e-148	-4.30582e-149	-1.10697e-148	1.14954e-148	-5.11843e-149	2.62619e-147
4.44639e-150	1.46825e-150	4.86609e-150	-9.6927e-150	2.9292e-149	-2.01609e-149	-3.48913e-150	-4.02248e-150	9.51844e-151	1.95089e-149	6.55529e-150	-2.08877e-150	4.68366e-150	-1.61953e-149	5.01505e-150	4.12003e-150	-1.27505e-150	-9.49166e-150	-6.4605e-150	-1.9385e-150	1.95915e-150	-1.88096e-149	2.86877e-150	4.9464e-152	6.71367e-150	5.44031e-150	-1.54209e-150	-1.78635e-149	5.22544e-150	-2.99951e-150	2.19194e-148
1.16711e-150	-3.97836e-151	-1.42219e-151	2.11116e-150	-6.21495e-151	1.0936e-150	3.43601e-150	-2.75315e-150	3.48594e-151	-3.73854e-150	-2.31665e-150	-9.48798e-151	-8.29245e-151	-1.12494e-150	4.27365e-152	3.39797e-151	-4.1917e-151	-4.64066e-150	-1.52232e-151	4.61402e-151	2.26445e-150	-5.0075e-151	-2.20978e-150	1.17474e-150	-4.78544e-151	4.48742e-150	-1.37563e-150	4.36922e-150	-3.21022e-150	-1.91542e-151	4.73477e-149
3.20936e-152	4.44191e-152	-4.76648e-151	2.00438e-151	1.28227e-151	4.87638e-152	-1.16799e-151	-3.65709e-152	-1.81325e-151	1.0703e-151	-3.98563e-153	-8.76514e-152	1.64347e-152	-1.00854e-151	2.25969e-152	-9.3883e-152	-9.79698e-152	3.96964e-152	3.56338e-152	-9.03693e-153	-4.67867e-151	1.71736e-151	-3.0403e-152	2.93526e-151	-5.89967e-152	2.41263e-151	2.4551e-151	-5.17393e-151	-9.83758e-152	9.8483e-152	4.10361e-150
-3.55237e-153	2.94291e-152	-3.77756e-152	1.36257e-152	1.66374e-152	1.58948e-152	-8.54609e-154	-1.47567e-152	1.88144e-153	-8.04854e-153	-5.59971e-153	-3.82959e-153	2.10095e-152	-9.29748e-153	5.29655e-153	5.99427e-153	1.29226e-152	-1.29078e-153	3.69163e-153	2.54175e-152	6.77761e-153	1.03222e-151	-3.15703e-153	1.32324e-152	-4.00641e-152	-1.34192e-153	-2.58994e-153	-9.59922e-153	1.58953e-153	1.82131e-152	4.36593e-151
1.08344e-153	6.27625e-154	1.11725e-153	2.79111e-153	1.67954e-153	-6.88925e-153	7.20655e-154	-2.72384e-153	-2.84309e-153	1.92983e-153	1.35646e-153	2.49245e-153	-1.92237e-153	-6.67889e-153	3.7e-153	2.33263e-153	1.22743e-153	3.7686e-153	4.4937e-153	-1.71119e-153	-4.91982e-154	5.26444e-154	-1.01366e-153	1.40799e-152	2.30184e-153	-2.21752e-154	-5.14216e-153	3.90917e-153	-2.72669e-153	-9.12103e-154	8.3415e-152
7.31108e-155	4.76747e-154	4.85678e-155	4.98629e-155	1.74888e-154	-3.19044e-154	-4.00401e-154	3.9315e-154	-6.92388e-155	2.27734e-154	1.17691e-154	-5.30485e-154	7.32336e-155	-5.67225e-156	-1.09433e-153	-2.28563e-154	2.84479e-155	-3.81483e-154	-1.73632e-154	6.59702e-155	-1.85868e-154	-5.0825e-154	1.60125e-154	-4.18102e-154	-6.36844e-154	2.28975e-154	8.19279e-155	-1.3235e-154	-1.76374e-154	-1.46713e-154	7.60778e-153
-7.80307e-156	5.55413e-155	-1.04816e-155	3.53007e-155	-1.18816e-155	-8.05704e-156	-1.80805e-155	-4.87961e-155	-2.07429e-155	-2.57663e-157	-7.72893e-156	1.21594e-155	-7.18183e-156	1.21737e-155	1.08386e-154	-2.33108e-155	5.69434e-156	3.66173e-156	3.51201e-155	-1.44979e-155	-1.48575e-155	-2.39054e-155	1.47989e-156	-1.28498e-155	9.57093e-156	-1.47112e-155	2.541e-155	6.13059e-156	2.97215e-155	1.99162e-155	6.0541e-154
-9.45987e-157	-3.75034e-156	1.64234e-156	-2.05754e-156	5.48115e-157	1.07222e-155	-3.33999e-156	-1.0926e-156	-1.09139e-155	-3.70051e-156	5.08968e-156	1.03128e-156	4.84445e-157	-4.86812e-157	3.46914e-156	-3.12678e-156	2.16395e-156	-1.05022e-156	1.22452e-155	4.3847e-156	-2.4917e-156	-2.177e-156	6.79142e-156	9.49147e-156	-1.8147e-156	-5.99356e-156	6.02388e-157	1.28555e-156	-6.96559e-156	1.20093e-156	1.1106e-154
1.74639e-156	1.34595e-157	-3.62108e-157	-9.23432e-158	-4.4428e-157	1.73762e-156	1.60244e-157	1.83541e-157	7.90147e-157	2.531e-157	1.45063e-156	-6.01184e-157	1.1424e-157	7.22304e-157	2.77617e-157	-1.80661e-156	9.40582e-157	7.63937e-158	5.21951e-157	2.29919e-156	1.47669e-156	-1.04783e-157	-1.10956e-156	3.49629e-157	3.91047e-157	1.56328e-157	3.64766e-157	1.45824e-157	-2.54958e-157	-8.89091e-157	1.99578e-155
-1.51043e-158	2.62118e-158	1.90586e-157	5.57483e-158	-2.7756e-157	2.68813e-157	2.90707e-158	-1.77234e-158	-4.03187e-158	-5.72616e-158	-4.4537e-159	1.94031e-158	1.57302e-158	-4.03981e-158	-6.32066e-158	-1.12613e-157	-9.95464e-160	-5.23408e-159	-6.25129e-159	-2.12805e-158	1.27348e-159	3.1105e-157	9.50693e-158	1.35444e-157	-4.22543e-158	8.05775e-158	1.95637e-158	5.84764e-158	6.63125e-158	-7.81119e-158	2.1561e-156
-4.46888e-159	4.04946e-160	8.6606e-159	-2.99827e-159	-1.04504e-158	-1.31857e-158	2.79848e-159	-9.59049e-159	-2.33785e-159	8.5183e-159	1.08518e-158	1.64388e-158	-2.57259e-159	8.09118e-160	-6.54395e-159	-9.97433e-159	-2.69639e-159	2.2417e-159	-1.12213e-158	-6.62338e-159	6.21933e-159	-8.89875e-160	-5.86781e-160	-1.56565e-158	-2.4726e-159	-1.30947e-158	2.23316e-159	-2.06714e-159	-2.25465e-159	-6.32194e-159	1.85184e-157
-1.58873e-159	-7.1309e-160	9.04593e-160	5.03372e-160	-1.19159e-159	-8.57688e-160	-3.94464e-160	-1.12514e-159	-4.24194e-160	2.5601e-159	1.99512e-160	1.2374e-159	4.33645e-160	-8.42014e-160	2.02634e-161	-1.06337e-159	-1.21694e-161	-1.18242e-160	-3.6852e-160	-7.37565e-160	4.61636e-160	9.5413e-160	-7.86e-160	1.62031e-160	9.00324e-160	-3.67735e-160	-1.74502e-159	1.11414e-159	4.20645e-161	-1.00052e-159	2.28293e-158
-2.41775e-161	-2.85998e-161	-1.5265e-160	-2.20496e-160	-2.33189e-160	3.7342e-160	-1.96614e-161	4.88942e-161	-1.26436e-160	2.48754e-160	-2.6558e-160	2.28164e-161	-1.26232e-160	2.00327e-161	-2.56063e-161	1.9048e-160	1.53735e-161	-3.44174e-161	5.20206e-161	9.91503e-162	1.61917e-160	2.65927e-161	-7.28764e-161	-9.88331e-161	-3.77476e-161	1.59294e-161	-2.0181e-160	2.99724e-160	1.21972e-160	-5.12131e-161	3.32737e-159
-1.11197e-161	-8.72522e-162	-1.44674e-161	1.01636e-161	3.22409e-162	-7.36609e-162	3.47493e-161	2.20376e-161	6.0647e-162	-2.16086e-161	8.38498e-162	1.57919e-160	6.42496e-162	-2.45118e-161	1.52153e-162	-2.59298e-161	-4.96447e-162	2.81653e-161	9.58286e-162	6.92763e-162	-5.65364e-162	2.32742e-161	8.70436e-163	-2.27901e-161	2.45376e-163	4.07909e-161	-8.52578e-161	4.74361e-162	-7.02618e-162	-1.0082e-161	6.14593e-160
1.58379e-162	-8.71837e-163	6.52632e-163	1.73002e-162	-8.14537e-162	2.36524e-162	-1.90177e-162	-7.95253e-163	-1.32851e-162	2.44213e-162	-3.68915e-162	1.64456e-162	-1.7249e-162	-8.77744e-164	8.78489e-163	2.34523e-163	-1.85684e-162	-3.53693e-163	5.45964e-162	3.94923e-163	-1.37244e-162	-4.03533e-163	-2.05502e-162	6.10184e-162	1.53731e-163	-2.19528e-162	1.52375e-162	-5.37992e-163	-1.1988e-162	9.486e-164	5.37783e-161
3.43372e-163	-7.60587e-164	7.99694e-163	2.27835e-163	-8.48679e-164	-4.98394e-163	-7.79349e-164	2.27975e-163	-1.40558e-163	1.86861e-163	-9.69986e-164	-1.1972e-163	6.24062e-164	-1.33564e-163	-1.68808e-163	-2.11797e-163	1.12942e-163	2.48756e-163	-9.47738e-164	1.30493e-163	2.08092e-163	7.82851e-164	-4.12567e-163	-6.36598e-164	-5.59719e-164	-3.97372e-163	7.16706e-163	3.10548e-163	3.42233e-164	-4.87822e-164	6.37002e-162
1.60405e-164	1.77265e-164	1.44629e-166	5.48859e-165	4.57208e-164	-1.27649e-164	-2.00227e-164	2.5382e-164	7.43147e-165	1.29205e-164	-1.45566e-164	-3.3827e-164	-3.16694e-164	-2.88029e-164	-3.81987e-164	1.14738e-165	-2.13587e-164	-9.94945e-165	-2.13079e-164	-2.17987e-164	-4.61875e-164	5.43593e-165	-7.38018e-165	-1.31018e-164	-2.82346e-165	-7.92952e-164	-2.41144e-165	-4.76658e-164	1.67918e-164	3.00118e-166	6.07652e-163
6.21665e-166	-2.91746e-165	-7.02016e-166	1.10854e-165	-2.22071e-166	3.07594e-166	-5.20709e-165	3.77533e-165	-4.0866e-166	-2.84321e-165	5.17199e-166	-1.65968e-165	4.53119e-166	4.36866e-167	-2.13127e-165	6.98076e-166	-2.97106e-165	3.63411e-165	-4.37873e-165	1.87224e-165	-1.07989e-165	-8.42363e-165	7.1994e-166	-1.70757e-165	4.01964e-165	-2.38683e-165	-8.65709e-165	-8.80914e-166	1.87409e-165	4.26679e-165	7.04892e-164
5.03028e-167	6.24699e-167	-7.80268e-167	-6.60917e-166	1.82073e-166	-6.15377e-166	-5.94893e-166	3.12143e-166	1.10076e-166	1.23476e-166	-2.19704e-166	1.91827e-167	2.08833e-167	-6.2968e-166	3.42164e-166	6.58081e-167	-8.71354e-166	1.33847e-166	-8.57531e-167	5.35299e-166	7.07467e-166	-3.52184e-166	6.84603e-167	-6.86458e-168	-4.81474e-166	9.11726e-168	3.51317e-166	4.76828e-166	-1.83992e-166	4.28238e-166	8.77937e-165
-1.51573e-167	2.02842e-167	1.62482e-167	-8.76281e-167	2.35011e-167	4.28205e-167	4.28326e-167	1.09074e-167	-2.51283e-167	-7.48901e-167	-9.1869e-167	7.85247e-167	3.42527e-168	-1.18974e-166	-2.89534e-167	-3.4117e-167	1.70423e-167	-1.05242e-167	-7.79957e-168	3.23672e-167	3.38405e-167	2.9583e-167	-2.56938e-168	5.49695e-167	-7.82561e-167	-5.57057e-167	1.28236e-166	2.63075e-168	-1.93627e-167	3.28121e-168	1.19143e-165
-9.65748e-168	-3.80139e-168	4.72196e-168	-9.38304e-169	6.44884e-169	1.09983e-168	4.26643e-169	2.5559e-169	1.54422e-168	2.41577e-168	8.64197e-168	-2.50148e-168	1.42717e-169	1.04446e-167	1.09532e-169	2.167e-168	1.21782e-171	-3.38456e-168	-1.25092e-167	-2.62258e-167	2.22591e-167	-3.23733e-168	4.4776e-168	-2.592e-168	3.53239e-167	1.33799e-168	4.9527e-168	-3.19234e-168	-4.21135e-168	-1.38066e-167	1.87025e-166
1.60785e-170	-5.56786e-169	3.25293e-169	-3.54292e-169	4.30192e-170	4.66167e-169	-1.02327e-168	-1.13161e-168	-7.29078e-170	-1.73883e-168	1.73222e-169	8.7569e-169	-2.87317e-169	-1.43616e-169	2.01112e-170	4.6808e-169	1.0059e-168	3.34098e-169	-1.13766e-169	3.94448e-169	-5.80446e-169	-3.054e-169	-9.47166e-170	-2.16546e-168	-1.81927e-169	-7.6869e-169	4.99018e-169	4.26463e-169	6.32569e-169	3.80414e-169	1.55796e-167
3.29691e-170	2.27665e-171	6.27669e-170	3.40531e-170	-4.4441e-170	-1.50659e-169	1.60586e-170	-5.87865e-170	-3.798e-170	-2.5457e-169	6.88743e-170	5.34415e-170	7.53216e-170	-1.43759e-169	-2.06581e-170	9.324e-170	2.54682e-170	-2.39241e-170	-5.05027e-171	1.72181e-169	5.57436e-170	-6.7694e-170	1.54382e-170	-3.59868e-171	-1.20328e-170	-7.31633e-171	3.94532e-170	-1.81648e-169	-1.25829e-169	-1.47359e-169	2.03259e-168
-1.27638e-170	-3.8242e-171	2.72922e-172	-7.66591e-171	-3.85903e-170	7.38575e-171	-5.45999e-171	-1.13607e-171	-4.38844e-171	3.8809e-170	-5.3811e-171	-5.47218e-171	5.66663e-171	1.03395e-171	3.52289e-172	-6.09566e-171	9.53799e-171	-2.537e-172	1.818e-170	-1.52286e-171	2.26452e-171	9.86505e-171	-8.62879e-171	-4.13884e-172	-1.06046e-170	1.79953e-170	-3.58111e-173	-7.73397e-171	-1.4222e-170	3.07213e-171	2.48629e-169
8.34409e-172	-1.77288e-172	-1.87588e-171	4.0553e-172	-2.93748e-171	2.41932e-172	7.10165e-173	1.05966e-171	1.60268e-172	2.78878e-172	3.8692e-172	5.84485e-172	-8.17672e-172	-2.82433e-172	-1.44511e-171	-1.85342e-172	-6.28585e-172	-2.00969e-171	-8.37292e-172	-1.57831e-172	-5.2839e-171	-5.19888e-172	-7.57765e-172	1.95538e-171	5.41561e-171	3.84686e-172	-3.11959e-171	-5.22865e-171	-2.73244e-171	3.21428e-171	4.39899e-170
-3.36972e-173	7.09292e-173	2.27142e-173	-1.02929e-172	1.33549e-172	1.10324e-172	5.11199e-173	4.57086e-172	1.30577e-172	-3.90688e-173	-1.69869e-172	-5.68227e-174	-3.38023e-173	-1.79732e-173	-8.37759e-173	-7.7474e-173	2.83583e-172	-1.36899e-173	1.47654e-172	-3.29367e-172	4.86854e-173	2.13081e-172	-3.59004e-173	1.42821e-172	2.46608e-172	4.2745e-173	-2.96049e-172	4.45549e-172	-4.80804e-173	1.05147e-172	3.93953e-171
-3.04106e-174	5.57933e-173	9.08014e-174	-9.28464e-174	-1.18829e-173	4.88675e-174	-2.06829e-173	2.19391e-173	1.27831e-173	-2.76395e-173	-2.75382e-174	-5.74796e-174	1.74478e-173	1.54291e-173	-2.97779e-174	1.84884e-173	-2.01427e-173	-3.08028e-173	2.74468e-173	6.74792e-174	9.51752e-174	-2.71557e-173	5.19533e-173	-6.03276e-173	-1.19395e-173	3.71362e-174	6.24463e-173	-7.31922e-174	-5.75021e-174	-1.66548e-173	5.81776e-172
-1.04974e-173	-8.72389e-174	-3.81894e-175	-2.27645e-174	-2.30098e-174	-3.14526e-174	2.84455e-174	-3.83816e-175	1.08985e-174	3.77868e-174	-4.51931e-174	-1.40853e-174	6.62654e-176	9.05893e-175	-3.9978e-174	4.35909e-175	-2.84365e-175	-4.90358e-175	-1.53843e-174	-1.28223e-174	-3.35085e-175	2.08584e-176	-6.81162e-175	5.95494e-175	-5.59174e-174	7.56349e-175	-1.32075e-174	3.92315e-175	1.08156e-174	-2.38261e-174	6.35098e-173
6.54213e-177	-4.55087e-175	1.19456e-175	2.76817e-175	-9.76325e-176	-7.11067e-175	1.97132e-174	2.03205e-175	1.14222e-175	-2.57644e-175	1.86022e-175	5.40648e-176	3.8984e-176	5.84973e-175	-3.1555e-176	4.88623e-176	2.67715e-175	1.1409e-175	5.24798e-175	3.19223e-175	-1.28956e-175	-6.31091e-176	4.75106e-175	-1.78858e-175	6.75316e-176	-6.62433e-176	1.91406e-175	-2.42594e-176	3.26719e-175	-2.07166e-175	8.11264e-174
1.97426e-176	-7.56866e-176	1.33405e-175	-2.15006e-176	1.27903e-175	5.35593e-176	3.84391e-176	-2.8237e-176	-7.80339e-177	-1.73223e-175	-5.79708e-177	-3.28038e-176	-5.1921e-176	-5.31244e-177	-3.16854e-176	-2.37689e-176	4.35397e-176	6.11973e-176	1.2118e-176	2.9834e-176	3.08732e-176	5.47656e-176	-2.64431e-176	1.84305e-176	-2.33917e-176	-1.05434e-176	2.41046e-176	-1.32525e-176	1.08486e-176	-3.44908e-176	1.22462e-174
1.62462e-177	-4.83979e-177	5.42524e-177	-3.24371e-177	-9.40455e-177	8.71148e-177	-3.3434e-179	3.13088e-177	1.08593e-177	1.03558e-176	-7.23931e-177	-1.4024e-177	1.3183e-176	3.79897e-177	-1.54627e-176	-1.84173e-177	3.03552e-177	3.84553e-177	-9.09931e-177	3.88266e-177	4.28543e-177	-3.35601e-177	-8.34845e-177	-4.80451e-178	-1.47462e-177	-3.16454e-178	1.02348e-177	-5.78939e-177	-4.77658e-177	-3.05796e-177	1.43555e-175
-4.91206e-178	3.52318e-179	7.52728e-180	-8.083e-178	-3.34889e-178	-2.42376e-178	-7.16391e-179	3.91008e-178	-5.80719e-179	-4.31264e-179	-2.46729e-178	-6.09512e-178	-2.79756e-177	-2.58766e-177	3.93774e-178	-1.60643e-177	-5.06904e-178	3.64028e-178	5.90386e-178	-6.78635e-178	-2.07116e-178	2.30522e-179	-1.15354e-178	-3.03938e-178	1.98578e-178	-4.58609e-178	7.94231e-178	3.53037e-178	-9.11578e-181	-1.17296e-178	1.54371e-176
9.76284e-179	2.81649e-179	-7.28667e-179	-4.08859e-179	-3.15498e-179	7.13451e-179	-1.02748e-178	-4.83772e-180	5.4868e-180	8.59421e-179	4.20767e-179	3.0055e-179	2.10832e-178	1.74473e-178	1.9206e-179	1.36768e-178	1.32552e-178	-2.40728e-179	7.33697e-179	9.63068e-179	3.92972e-179	-5.72361e-179	-1.07847e-178	1.41666e-178	2.61101e-179	-1.14556e-179	-4.13444e-179	-1.19456e-179	4.43873e-179	-7.07752e-180	1.96953e-177
-5.31696e-180	3.4721e-181	-2.68809e-180	7.20068e-180	2.19721e-179	-4.25379e-180	-8.15264e-181	1.69218e-179	9.2389e-180	1.84155e-180	-5.1176e-180	-8.23537e-180	2.27413e-179	-1.94481e-179	-5.52765e-180	1.00576e-179	8.90269e-181	6.43237e-180	1.21744e-179	-2.48383e-180	4.10312e-179	1.10738e-179	-7.84831e-180	3.17063e-179	-2.10187e-180	-3.31956e-180	1.13328e-179	1.00314e-180	-1.80143e-179	-2.35272e-180	2.93489e-178
5.43553e-182	2.70038e-180	1.72628e-180	1.71708e-181	-4.72684e-181	-1.20048e-180	1.25947e-181	4.90066e-181	4.97937e-181	9.69772e-181	-2.04257e-181	2.98025e-180	-2.56678e-180	5.36298e-181	-5.3584e-181	-5.63267e-181	-1.46913e-181	4.32063e-180	9.8025e-182	-2.03649e-181	3.2268e-181	1.15524e-181	-7.69743e-181	-3.99612e-181	-2.28577e-181	-6.52922e-181	-5.74408e-181	-2.3875e-181	-1.95875e-180	-2.12895e-181	2.60394e-179
-1.9495e-182	2.47081e-181	8.29789e-183	1.7254e-182	6.12518e-181	-3.80783e-183	4.93379e-182	-1.41337e-181	2.04758e-182	3.7039e-182	-7.49443e-182	-8.49488e-182	-6.3873e-182	-2.23586e-183	7.73018e-181	-1.73094e-182	3.45866e-181	-7.51589e-182	-2.32357e-182	1.4559e-180	1.20017e-181	-1.00043e-181	6.24771e-181	1.92499e-181	-1.02748e-181	-3.2378e-181	1.15126e-181	7.61475e-182	-2.80143e-181	-1.9487e-181	6.20328e-180
5.66325e-183	-7.76024e-183	-7.90748e-182	-3.31995e-182	-3.44986e-182	-5.35682e-182	-6.4083e-183	1.32718e-182	-7.24882e-184	8.22353e-183	7.47791e-183	-2.75133e-182	-2.17429e-182	-1.49987e-183	-4.07379e-183	-9.28039e-183	2.06954e-182	-1.67464e-182	-4.4423e-182	5.68138e-183	1.84455e-183	3.93901e-183	2.81482e-183	-2.40584e-182	3.74603e-182	1.63896e-182	7.92155e-183	1.19392e-182	3.92517e-183	3.36057e-183	5.1518e-181
-5.57702e-184	4.57293e-183	-6.88935e-183	-5.50339e-184	3.11143e-183	1.50338e-183	-3.91571e-183	3.89338e-183	-9.80405e-184	3.25256e-183	-2.42786e-183	-6.01486e-184	1.25178e-183	8.53086e-184	-3.05967e-183	4.5544e-184	5.45442e-184	-1.79346e-183	-1.37908e-182	5.05086e-184	-8.82097e-184	-6.23219e-184	-2.48474e-183	5.26762e-183	-1.64909e-183	3.73982e-184	-3.34893e-183	-1.11326e-183	1.36697e-184	1.77151e-183	7.21624e-182
-9.60244e-185	4.57944e-184	1.94696e-184	2.25201e-184	-1.63058e-185	1.56302e-184	8.20106e-185	9.7538e-184	-5.96007e-184	-9.44807e-185	1.74844e-184	-5.34515e-184	1.46699e-183	-4.23828e-187	4.40892e-184	-1.10767e-184	1.63466e-184	7.25859e-185	-6.33806e-184	6.11021e-185	1.10435e-185	1.08086e-184	6.94359e-184	2.12635e-184	-8.15953e-184	-1.68756e-184	-1.93258e-184	-6.83422e-185	-9.6959e-186	1.8372e-185	8.85425e-183
2.08461e-186	3.34061e-185	2.19071e-185	8.87017e-185	1.00961e-185	4.13023e-185	-9.77169e-186	-3.8342e-185	-5.30049e-186	3.03842e-185	9.58646e-186	-2.0691e-185	-1.41602e-185	-1.21686e-185	1.1011e-185	-1.04545e-185	3.01042e-185	5.71982e-186	3.60111e-185	3.25634e-186	1.04047e-185	3.59241e-185	-2.77805e-185	9.87951e-186	-4.31925e-185	2.48886e-185	3.57751e-185	2.4915e-185	3.65877e-185	-3.24451e-185	7.16252e-184
2.71674e-188	7.15307e-186	4.35328e-186	2.10302e-186	8.62753e-186	6.35518e-186	-2.60321e-186	-4.45661e-186	1.39904e-185	7.99905e-186	-9.76685e-186	-8.11742e-186	-6.1551e-187	3.22891e-186	3.12048e-186	3.44298e-186	1.69512e-186	1.12526e-186	4.67356e-187	-1.9534e-186	-9.36697e-187	2.38158e-186	2.46083e-186	-9.73091e-187	2.12014e-186	-4.63831e-188	-5.79327e-187	1.77394e-186	1.24025e-186	-4.52034e-186	1.08234e-184
1.36931e-186	-8.0276e-187	1.56977e-187	2.04952e-187	-5.67162e-187	8.25248e-188	2.81179e-187	-1.93479e-186	2.00139e-187	1.05789e-187	1.91652e-187	4.17246e-187	-3.11029e-186	8.58844e-187	-4.20634e-187	-8.00445e-187	-5.0088e-187	1.05424e-187	6.46888e-187	-6.21154e-188	-4.08281e-187	-1.504e-187	6.29812e-187	3.81551e-187	1.38598e-186	3.27554e-188	-1.38431e-187	2.94445e-188	-5.69406e-188	-1.57679e-187	1.61913e-185
-5.38308e-188	-3.2438e-188	3.07036e-188	-1.78578e-189	-7.23387e-188	2.7593e-189	3.48494e-189	-2.61053e-188	-2.51797e-188	1.82658e-188	1.47118e-187	4.1361e-187	2.86456e-187	-1.5858e-188	6.98931e-188	6.34579e-188	4.21587e-190	4.32263e-188	5.63483e-189	2.2121e-188	2.82761e-188	-1.58577e-188	8.42862e-188	2.77559e-188	-1.26541e-189	-1.18605e-188	1.1425e-187	-1.96802e-188	4.99254e-188	5.18191e-188	1.73967e-186
1.05675e-188	2.10491e-188	-1.38096e-188	3.46975e-189	-1.29513e-188	1.41886e-188	-3.09439e-189	-8.54778e-189	8.63005e-189	3.77807e-189	1.55319e-188	-7.91588e-189	-1.26602e-188	-2.64572e-189	2.8819e-188	2.16834e-188	-2.47672e-189	2.83039e-189	-3.72389e-190	4.04723e-189	3.44166e-189	-2.37273e-188	1.06872e-188	9.039e-190	-1.18144e-188	1.17089e-188	5.2028e-189	2.41258e-189	-4.63697e-189	8.1131e-190	2.74416e-187
2.15431e-189	4.84455e-190	-3.15549e-190	7.47062e-190	-7.08805e-190	-1.96918e-191	-2.89696e-190	-2.42721e-190	2.31077e-189	-6.55258e-190	3.29548e-191	-1.49792e-190	-5.5794e-191	3.10594e-190	-2.26919e-189	-5.45368e-190	-6.32292e-190	1.25644e-190	-1.071e-189	-1.38294e-189	-1.27291e-189	2.01425e-190	2.3914e-189	1.58369e-189	6.37429e-190	7.15121e-190	1.00188e-189	7.16468e-190	1.99274e-189	-2.70025e-190	2.5287e-188
8.41405e-192	5.44394e-191	-8.4859e-190	3.29155e-191	-1.88836e-190	1.70263e-190	-1.73325e-190	8.82226e-191	6.07121e-191	-1.6662e-190	-5.31148e-191	1.18131e-191	1.10552e-190	4.7909e-191	-1.41534e-190	1.03227e-190	4.52386e-191	-5.09207e-191	2.95846e-191	3.69362e-190	-3.54636e-191	2.34646e-191	5.34248e-191	-1.53299e-190	-2.46292e-190	1.76201e-191	-6.77908e-191	-2.95867e-191	7.42424e-191	-5.95091e-191	3.51629e-189
5.82504e-192	2.75674e-192	-1.91554e-191	-3.69872e-191	-6.32172e-191	9.37528e-192	-9.17068e-192	6.32495e-193	-5.32981e-194	2.91697e-192	1.19389e-191	7.56272e-192	-9.66695e-192	-1.7842e-191	9.1783e-192	1.24088e-191	-2.49161e-191	-1.82809e-192	-7.11678e-192	-1.39698e-191	-4.13361e-192	-6.17544e-193	1.03987e-191	2.16203e-191	-2.99314e-191	-4.8507e-191	3.31279e-192	6.81124e-192	2.69823e-193	2.19504e-192	3.94316e-190
2.73017e-192	1.23039e-192	1.56948e-192	4.53352e-192	-5.32888e-193	2.21364e-192	4.85062e-194	-6.46337e-193	-1.61148e-192	9.07393e-193	-1.26176e-192	-2.31485e-192	1.32917e-193	-3.82245e-192	2.31034e-193	-5.13385e-192	8.94439e-193	1.82982e-192	-1.57438e-192	-1.70352e-193	1.1671e-192	-6.38066e-193	2.94752e-193	1.25104e-192	-2.40215e-193	4.13138e-192	6.15557e-194	-5.73113e-192	3.09519e-192	2.80747e-193	5.02808e-191
-4.77394e-193	-4.66248e-193	-2.53343e-193	-2.49574e-193	2.04713e-193	1.23558e-193	8.34546e-194	3.47115e-193	-2.69853e-193	-5.80799e-196	4.97478e-194	-7.87867e-194	7.23026e-194	-8.1619e-193	-4.85118e-193	-6.2797e-194	1.42892e-193	-7.81531e-194	9.48948e-194	-3.30581e-193	4.29586e-194	-1.09584e-193	3.96461e-194	-3.9303e-194	-4.03471e-193	2.83225e-193	-2.38649e-195	1.16163e-193	7.67559e-195	-4.28581e-193	6.16029e-192
-2.94927e-194	-5.88364e-194	-3.32272e-194	-5.81588e-194	5.3021e-194	5.1931e-195	1.38258e-194	-4.30175e-194	3.32476e-194	1.79272e-194	-4.91372e-195	2.54194e-195	3.46283e-194	1.3348e-194	5.74169e-194	1.24242e-193	-1.56908e-196	-1.93866e-195	-1.79913e-194	1.4176e-194	-3.80621e-194	-2.20579e-195	1.86075e-194	8.00613e-194	-8.02681e-195	2.48834e-194	-1.03491e-193	1.11274e-194	2.01407e-195	4.77594e-195	9.10557e-193
1.18737e-194	4.45967e-195	-1.82407e-195	-5.64372e-196	-3.4646e-197	2.73824e-195	2.55783e-196	2.20132e-195	1.04411e-195	-7.64104e-198	-3.05848e-195	-8.68328e-195	-3.69903e-195	-3.98981e-196	-2.7778e-196	-9.55364e-196	-2.42353e-195	-2.06508e-195	-7.27455e-195	6.95771e-195	-8.7384e-196	3.64377e-195	1.39411e-196	2.0155e-195	1.97165e-195	5.1046e-195	-4.47398e-196	-1.56084e-195	-6.38823e-195	-6.24849e-195	8.91911e-194
-4.0025e-196	8.31597e-196	-1.98156e-197	-4.80974e-196	-2.77048e-197	-5.4256e-196	6.6081e-196	-2.41985e-196	-2.11137e-197	-9.80366e-197	2.29774e-196	2.55058e-196	2.54298e-196	3.26414e-197	-6.06685e-196	2.70931e-196	-1.5059e-195	-2.04329e-196	-2.21431e-197	2.66057e-196	2.55106e-196	-3.53611e-196	-1.13826e-196	-4.89118e-197	3.43223e-197	-7.73913e-197	5.90377e-196	-7.28216e-196	-7.4701e-196	6.6498e-197	9.98793e-195
5.87547e-197	-6.4918e-198	-9.10687e-197	9.97074e-197	1.74252e-197	-1.46562e-196	1.59835e-196	3.29122e-197	-5.56716e-198	-1.56701e-196	3.59203e-197	-5.11295e-197	-3.96613e-198	2.45319e-197	-7.55982e-197	-8.89395e-198	3.39462e-197	-1.21245e-198	-1.86559e-197	1.05811e-197	1.50901e-196	7.50919e-198	-2.23336e-197	3.5621e-197	6.13201e-197	-9.37831e-198	1.07079e-197	-2.84042e-197	-7.72916e-197	1.86653e-196	1.62958e-195
3.38711e-197	7.7662e-198	1.27831e-198	-1.14913e-198	9.62787e-198	5.83727e-197	5.49035e-199	2.68785e-198	1.98535e-198	2.54548e-199	2.07688e-198	7.77223e-198	5.67372e-198	-1.93402e-197	-4.67949e-198	-3.12151e-198	-4.69384e-198	-3.73468e-199	-1.05371e-198	-8.07141e-199	4.97585e-198	2.46413e-198	-4.8796e-198	4.27605e-198	3.04695e-198	-7.06582e-201	-8.04103e-198	3.71879e-198	4.35602e-200	5.60406e-198	2.04191e-196
-2.99817e-200	-8.82156e-200	-9.36854e-201	-6.99725e-199	8.27969e-199	-1.33878e-198	1.18846e-198	2.49071e-198	3.58665e-199	-1.07477e-198	-6.99691e-200	-1.66455e-199	1.51163e-198	-1.82715e-199	-2.79577e-199	2.23674e-199	-2.02058e-199	2.24377e-200	3.04243e-199	-1.08482e-198	-7.74831e-199	4.02976e-199	1.15751e-198	-4.09872e-200	-3.72991e-199	1.79873e-198	-5.00056e-199	-1.63469e-198	4.8855e-199	-5.93625e-199	1.99192e-197
-3.53175e-200	2.04601e-199	6.11964e-199	-1.41581e-199	6.38719e-201	-1.82028e-201	-1.02091e-199	1.27847e-199	4.89518e-200	-2.87388e-200	-3.71458e-200	-3.08913e-199	-1.04936e-201	1.12514e-199	3.57384e-200	1.34887e-199	8.71103e-200	9.14041e-200	4.25699e-200	1.35322e-200	5.70246e-200	-1.4896e-199	1.0028e-200	-6.91624e-200	-2.47253e-200	-3.85613e-200	7.32092e-200	-5.89645e-200	1.73635e-199	9.7008e-201	2.83813e-198
8.67519e-201	-1.04798e-200	7.21095e-201	-1.21627e-200	-7.63459e-201	6.40718e-202	-3.33792e-201	1.69022e-201	1.82772e-200	2.33628e-201	-1.02402e-200	-4.70802e-201	1.01148e-200	6.0317e-203	-2.45998e-200	8.55669e-201	-3.75939e-201	-1.12361e-201	-2.30271e-201	6.95755e-201	6.09234e-201	3.73192e-200	2.26637e-200	-3.95577e-201	6.50966e-201	1.85186e-200	1.40003e-200	2.93253e-201	2.47964e-201	-4.49839e-201	2.63839e-199
1.75084e-201	-4.34343e-202	7.50392e-202	5.30058e-201	3.44035e-202	7.94677e-202	8.1378e-202	-4.64845e-202	7.23576e-202	6.37159e-202	8.25828e-202	2.86788e-202	2.09691e-201	9.80617e-203	-2.14636e-201	-2.17254e-201	-1.71417e-202	-4.03588e-201	-6.39882e-202	4.92835e-201	2.30153e-201	-2.64064e-201	9.47395e-202	8.69178e-202	-2.88662e-201	5.23108e-201	1.03431e-201	1.35161e-201	-1.2621e-201	-4.80037e-203	4.79887e-200
1.03726e-202	7.81438e-203	-1.43399e-202	3.19416e-202	3.45994e-202	-3.59842e-203	-1.81944e-202	3.29638e-202	-8.91491e-203	9.15211e-204	6.78909e-203	1.01435e-202	1.31194e-202	2.93984e-202	9.65494e-204	-7.60164e-203	-1.72569e-202	-8.92024e-204	1.82632e-202	-1.01686e-202	-6.55118e-203	-5.19788e-202	-1.38041e-202	1.11201e-202	-2.36225e-202	1.47081e-202	-2.04472e-202	-3.19374e-202	2.4669e-203	-4.40583e-203	4.59295e-201
-2.71827e-204	3.02942e-203	1.13617e-203	-8.99923e-204	-6.9926e-203	2.17752e-203	1.50496e-203	1.01333e-204	3.92726e-204	-3.23789e-203	-4.27256e-203	2.81867e-204	1.76537e-203	2.9217e-204	2.00314e-203	3.06033e-203	-1.06902e-203	1.71e-204	-5.6433e-203	6.83978e-203	9.70516e-203	1.26196e-204	3.96783e-203	-3.1051e-203	-1.41785e-203	-1.04242e-203	5.03402e-205	6.57379e-204	2.93171e-204	4.39124e-204	6.59475e-202
-3.83722e-206	-1.74393e-204	4.74625e-206	3.76081e-205	-3.64407e-204	1.59893e-203	-1.74618e-204	-2.43213e-205	7.2687e-205	-1.34314e-205	-3.5766e-204	-1.04607e-204	-4.67977e-204	-1.2614e-204	-1.34808e-204	-4.26123e-205	8.3275e-205	-1.81228e-204	-1.34231e-204	-3.75878e-204	-2.87636e-204	-1.17382e-204	-9.58141e-204	3.4346e-204	2.07004e-205	1.76593e-204	3.94447e-205	-2.20775e-204	-4.13011e-204	-1.41742e-204	7.19628e-203
-4.94493e-205	-1.03879e-205	1.90042e-205	7.79501e-206	1.30613e-205	-8.61364e-205	-2.64123e-205	2.16616e-206	-3.38106e-205	-3.15398e-205	7.64388e-206	-7.15689e-206	2.53469e-205	1.5812e-204	-7.90658e-205	1.61266e-205	1.34247e-206	1.67481e-204	8.05766e-205	2.121e-205	1.77527e-204	6.05923e-206	5.72661e-205	-2.32274e-206	-8.03273e-205	-3.34167e-206	6.07922e-206	-1.0447e-204	1.47104e-206	-6.31716e-206	1.28901e-203
-6.79665e-206	1.19012e-206	-4.13352e-206	4.02608e-206	1.09448e-205	6.91771e-206	-2.42741e-206	-9.58299e-207	-1.12006e-205	-2.53121e-206	2.82088e-205	-4.87227e-207	1.84683e-206	-2.78315e-206	1.66286e-206	-4.18607e-206	-4.24031e-206	1.44411e-206	-9.8006e-206	-9.57184e-207	-3.64709e-206	-1.21588e-206	-1.52654e-206	4.71215e-206	-1.87319e-207	2.92129e-206	6.42067e-206	4.82896e-206	-2.5311e-207	-5.50963e-206	1.37966e-204
-9.34715e-207	-1.92146e-206	6.14883e-207	1.24787e-206	-4.03893e-207	4.93046e-207	-4.30234e-208	4.5242e-207	3.1827e-207	-7.89201e-208	-5.1408e-207	2.4981e-206	1.06297e-207	5.53764e-207	-4.14662e-207	6.74369e-207	4.37418e-207	5.56136e-207	-4.89339e-207	-4.46074e-207	3.20753e-207	-4.13689e-207	2.92799e-208	3.98767e-207	1.04026e-206	4.02609e-207	-1.16507e-206	-5.94971e-207	-6.30848e-209	-1.07234e-206	1.86428e-205
-8.75755e-208	4.78945e-209	-2.30215e-207	2.71044e-208	-2.44882e-208	1.74853e-207	-3.96331e-208	2.4209e-209	-4.11726e-208	2.49946e-208	1.59852e-208	-1.19262e-208	1.24064e-207	-1.80395e-207	-3.38846e-208	-5.76976e-208	4.51918e-208	-4.06765e-208	-2.83069e-208	1.76485e-207	-5.01997e-209	4.25016e-208	-1.07399e-207	-3.21832e-207	5.67688e-208	-7.87394e-209	-2.3687e-210	-2.27863e-208	-3.7632e-208	-5.79188e-208	2.03183e-206
-8.24514e-210	1.90387e-209	-1.06534e-208	-1.97248e-209	-1.1988e-208	1.08726e-209	-1.09807e-208	1.06181e-209	2.05012e-210	-2.66643e-209	3.5542e-209	-6.42084e-209	6.34659e-209	-1.49061e-208	-7.38064e-209	-1.38216e-210	1.74829e-208	6.62522e-209	9.26779e-210	2.27937e-208	1.81499e-209	-1.50424e-208	2.23445e-209	-6.8634e-209	-2.55993e-209	2.60382e-210	6.85801e-209	1.39808e-209	6.56468e-209	1.05531e-209	1.7457e-207
3.80646e-210	-9.69202e-213	2.17155e-210	2.29485e-209	-4.25475e-209	2.82829e-210	6.23595e-210	1.26797e-210	-1.75197e-211	3.55673e-211	2.23449e-210	-2.98006e-209	3.20137e-210	-4.29083e-210	-1.03728e-209	-7.37669e-212	6.77644e-210	7.24983e-210	4.07367e-210	3.69686e-209	4.05169e-211	-1.39311e-210	3.18436e-209	9.08748e-210	1.71131e-210	-4.7527e-210	1.61357e-209	-2.66799e-210	-1.45358e-209	3.28453e-210	2.73207e-208
-6.97772e-212	6.62499e-212	1.55048e-211	-1.98e-210	3.02697e-211	7.1106e-211	-7.49953e-212	-4.68929e-210	-6.8472e-211	3.35946e-211	3.89599e-212	-2.42923e-211	-1.90882e-210	5.85855e-211	-1.17202e-210	9.71957e-211	-6.38705e-211	1.18137e-210	-2.56972e-210	-8.15513e-211	-1.8282e-210	-4.10058e-211	-2.56654e-211	-2.78995e-210	-2.86619e-212	5.52413e-211	9.85132e-211	-1.02551e-210	1.2583e-211	-6.8894e-211	2.7887e-209
-7.2346e-212	-8.30197e-212	-4.55288e-212	-7.34355e-212	1.37875e-211	-1.01602e-211	6.75698e-212	4.14399e-211	-2.24652e-212	-2.03575e-211	6.1996e-212	1.95672e-211	1.3175e-212	-2.75771e-212	3.9779e-211	-5.43008e-212	2.52341e-212	-1.62944e-211	-7.06825e-212	5.25699e-212	2.7513e-212	-1.56319e-211	1.72432e-212	-3.75511e-211	-3.0768e-212	-6.6123e-212	-2.27728e-211	1.84278e-211	6.07644e-212	-9.25931e-212	3.5226e-210
-1.83115e-212	-4.40702e-213	1.77906e-212	-2.9171e-212	-1.72838e-212	-2.34578e-212	6.53411e-213	1.03216e-211	2.73221e-213	1.03525e-212	3.08675e-213	-5.8338e-213	-3.29485e-212	1.84352e-212	1.84451e-212	-4.71963e-213	2.29855e-212	1.42109e-212	-2.03783e-212	1.96574e-212	1.16985e-213	1.36326e-212	-1.59298e-212	2.28032e-212	-9.84461e-213	-1.93126e-212	2.4368e-212	-2.69172e-212	-2.38251e-214	1.49183e-212	5.43092e-211
7.99798e-214	-2.06111e-213	-2.11739e-213	-4.35179e-214	-7.6699e-214	-1.30808e-213	-1.13973e-213	4.57115e-213	-1.40762e-214	5.92386e-213	-3.59597e-214	2.39783e-214	1.32348e-213	1.77501e-213	7.15388e-213	-9.57073e-216	2.84837e-214	-1.39694e-213	-1.36997e-214	-2.32682e-213	1.16009e-213	-1.54189e-213	1.81588e-213	-7.20464e-214	2.9854e-213	1.9572e-213	2.11743e-213	2.53669e-213	8.14315e-214	-2.43646e-213	5.23568e-212
8.20387e-215	2.70859e-214	1.06302e-213	-4.91211e-214	1.80647e-214	-5.36791e-215	4.21689e-215	-3.75875e-214	-2.58277e-214	2.50312e-215	2.91952e-214	1.14785e-214	-5.36054e-215	-2.66909e-215	1.69762e-215	-4.38525e-216	-8.24e-216	3.41802e-214	7.07009e-215	3.87669e-214	-5.78072e-214	-4.69629e-214	3.13294e-214	1.10335e-214	7.27878e-215	1.7322e-214	-1.39576e-214	4.92043e-214	-5.23012e-214	1.12594e-214	7.14417e-213
4.0555e-216	-4.1168e-215	-7.51565e-216	4.46682e-216	-8.61411e-216	-2.68282e-215	9.23515e-216	1.06801e-215	-4.22596e-217	-1.71287e-215	-3.64269e-215	2.66767e-215	-1.70227e-215	-2.04808e-215	2.71334e-215	-5.23431e-215	4.59227e-215	-2.71866e-215	-6.9261e-215	-3.16521e-215	-5.22317e-215	-4.59627e-215	-8.29264e-215	5.41206e-216	3.74846e-215	5.38585e-215	-1.14096e-215	-1.69636e-215	2.48476e-216	3.43243e-216	7.96387e-214
-1.80683e-217	-5.601e-216	1.12877e-215	1.49974e-216	3.22353e-216	-1.79169e-216	-7.59783e-217	-2.88689e-216	-3.51961e-216	4.60142e-216	1.09319e-216	-3.48331e-216	-5.92035e-218	-8.37728e-216	1.73563e-216	1.32753e-216	-5.59094e-216	-1.74358e-217	3.38309e-216	1.64258e-216	1.62075e-215	3.56243e-216	-1.11676e-215	-4.39491e-216	-1.14632e-216	1.20664e-216	-1.52844e-216	-2.06553e-216	2.64926e-216	-4.38831e-216	1.10536e-214
-5.10201e-217	4.49623e-217	-2.89528e-217	3.94573e-217	1.86178e-217	-2.31486e-217	3.05891e-217	-3.91142e-217	-5.15874e-217	2.61128e-217	5.54339e-218	-3.90585e-217	-1.66716e-216	-1.83738e-217	1.5655e-216	1.15263e-217	2.34048e-217	8.01602e-218	1.02812e-217	-2.57711e-217	2.1053e-217	-1.01511e-216	-1.94665e-217	4.87788e-217	-1.16639e-217	2.27785e-217	-1.74822e-217	6.54106e-218	1.36427e-217	1.0378e-217	1.0921e-215
1.20035e-217	-8.71336e-218	1.10403e-217	-3.76196e-218	-5.01037e-218	7.34715e-218	-2.30508e-218	3.71817e-218	-7.91321e-218	-2.63788e-220	-4.69516e-218	2.51138e-217	3.25733e-218	-5.03755e-218	-6.06021e-218	2.88187e-218	-8.42685e-218	1.04515e-217	3.52122e-218	-1.06765e-217	3.92428e-218	-5.57513e-218	1.61337e-218	-2.68619e-218	-1.19135e-217	1.45422e-218	-1.75665e-218	1.92677e-218	-5.15917e-218	1.07473e-217	1.88718e-216
-1.56458e-219	1.72073e-219	1.77525e-218	-9.71058e-219	8.78365e-219	3.40881e-219	-2.29687e-219	5.21865e-219	-2.69712e-219	-3.20602e-219	4.42263e-220	1.49341e-219	-4.80821e-219	2.85813e-219	2.50503e-219	5.15724e-220	-7.0695e-219	5.62466e-220	7.2943e-220	-2.15385e-219	-1.46938e-220	2.99179e-219	-2.97982e-220	3.37328e-219	1.66407e-219	-1.60977e-220	7.74138e-219	9.0171e-219	9.11183e-219	4.13293e-219	1.18136e-217
-3.33159e-220	-6.06818e-219	1.25581e-220	-6.82663e-220	1.22887e-219	-1.02705e-219	9.81157e-221	2.70811e-220	-9.18192e-220	9.10161e-220	8.31937e-220	-1.24968e-219	2.0776e-220	2.23154e-220	-2.78797e-220	2.11468e-222	-7.8242e-220	-3.31605e-220	-9.15067e-220	8.43113e-220	4.04431e-220	-6.2502e-220	1.92808e-219	-4.13235e-220	-7.21748e-220	-2.30844e-219	1.21781e-219	-3.9373e-220	-1.7113e-219	-1.12083e-219	2.81731e-218
1.04114e-220	8.71383e-221	-3.1962e-221	-5.4531e-221	-4.79264e-222	3.27839e-221	1.83317e-220	-1.80564e-221	-8.2363e-221	2.69699e-220	-1.76457e-220	1.3009e-221	2.97758e-222	-3.65099e-220	-2.55823e-221	3.37322e-221	-1.96233e-221	-2.44595e-220	3.28322e-221	1.15065e-220	7.31247e-221	-4.23886e-221	-3.00417e-221	1.53109e-220	9.97496e-221	-1.13994e-221	-2.08936e-221	2.35774e-221	4.38648e-221	-1.18159e-220	2.51404e-219
5.78829e-222	-1.33155e-223	-3.24048e-222	-3.07205e-222	-1.27037e-221	-1.89886e-222	-1.13517e-221	8.65622e-223	1.4334e-222	1.91319e-222	1.15772e-221	-7.67265e-222	-6.32652e-223	2.43274e-221	-1.02597e-222	-2.29912e-222	-1.82446e-221	2.44625e-221	2.55208e-221	-4.09152e-222	-4.87571e-222	1.37282e-222	-1.71572e-221	-5.19178e-223	-1.03984e-221	1.15329e-221	3.46123e-222	3.75717e-222	5.64054e-221	-5.5037e-221	3.26772e-220
-8.65883e-223	2.04819e-222	1.90605e-222	2.91057e-222	8.46149e-223	-1.93982e-223	8.72527e-223	-5.048e-223	-2.87935e-223	3.6221e-222	2.17793e-222	-1.35324e-222	-1.08372e-222	-1.27879e-222	9.9331e-223	2.06845e-223	7.23113e-223	1.07435e-222	1.061e-223	1.68147e-223	2.43409e-222	2.13067e-222	1.44431e-223	-1.65013e-222	4.22447e-223	1.42334e-222	4.81221e-224	-4.26845e-223	-4.7421e-222	-1.22039e-222	3.78663e-221
1.63604e-224	2.93623e-223	-5.01591e-224	2.08176e-224	-1.16535e-223	-9.358e-224	-5.54527e-224	-1.76597e-223	4.49488e-224	3.94053e-224	-1.27542e-223	1.06982e-223	6.14375e-224	1.12948e-224	6.76128e-224	2.53109e-223	5.23537e-224	6.98955e-224	1.49229e-223	-9.59141e-225	-2.53053e-224	-3.39714e-223	4.45226e-223	-1.45466e-224	-2.72788e-223	4.72036e-223	2.11399e-223	-3.33342e-223	-2.80819e-223	1.33902e-223	4.3456e-222
-6.95008e-224	5.75643e-224	2.80962e-225	-6.4799e-225	4.50854e-224	-9.58426e-225	1.8884e-225	3.77803e-224	7.77039e-225	4.98115e-224	1.16243e-224	4.61524e-224	-2.30973e-224	1.18936e-224	-3.46177e-224	-2.24237e-224	-1.83616e-224	-3.8152e-224	-2.24748e-225	1.43702e-224	5.20072e-225	-7.49873e-224	-1.52289e-224	-7.47915e-225	-7.90858e-225	2.21724e-224	1.86676e-224	-2.20732e-225	3.41575e-224	-1.46027e-224	7.13827e-223
5.55622e-227	-6.01317e-225	1.65747e-224	-1.28736e-225	-1.63068e-226	1.97571e-225	-5.18918e-225	3.70784e-225	2.06847e-226	-2.53121e-225	-3.73424e-225	3.52964e-225	1.57303e-225	-5.97133e-225	-4.88369e-226	-4.04374e-226	5.4442e-225	4.99001e-227	-5.45042e-225	2.64989e-225	3.09367e-225	3.26805e-225	-2.63068e-225	-7.51355e-225	-9.6379e-226	3.61336e-225	3.21667e-225	3.96264e-225	-4.69588e-225	2.99656e-225	1.02955e-223
-2.82892e-226	-1.13864e-225	-8.13861e-226	5.59631e-226	-3.66829e-227	-9.96267e-227	-5.16763e-226	-4.25119e-226	1.84403e-226	-8.1592e-227	-4.51616e-227	-1.11525e-225	8.33458e-226	-4.69019e-226	8.46621e-226	1.00378e-225	-1.95718e-226	-3.5671e-226	-2.45522e-226	-4.50144e-226	-1.94178e-226	6.59549e-227	-1.07156e-227	5.64483e-226	2.10506e-226	6.96163e-227	3.85105e-226	1.23149e-226	6.92101e-226	9.73108e-227	1.21137e-224
-1.73151e-228	4.21843e-227	1.45513e-226	-4.52769e-227	-1.2996e-226	1.0082e-227	9.10738e-227	-4.32787e-227	-1.95068e-227	2.29208e-227	-7.09475e-227	-8.45843e-227	-2.82342e-227	1.01334e-226	-1.32682e-226	-6.9011e-228	-2.53224e-227	-8.24893e-228	4.2646e-227	4.71609e-227	1.85458e-227	1.59604e-228	1.38604e-226	1.7594e-227	3.16248e-227	5.44681e-227	3.17022e-227	6.4262e-227	-4.01459e-227	4.09855e-227	1.53912e-225
1.95168e-227	4.16784e-228	-5.88287e-229	-7.13312e-228	-2.83716e-227	3.08308e-228	-1.03445e-227	4.54246e-228	8.68649e-228	1.63795e-227	-5.08036e-228	4.46061e-228	1.41499e-227	2.19332e-228	1.36166e-228	3.39512e-228	-1.19625e-227	1.14484e-227	1.24242e-228	1.02318e-227	-4.03243e-228	2.25475e-228	5.79316e-229	-4.74857e-228	-1.72306e-229	-3.14808e-230	-1.83478e-228	-8.17217e-230	-1.29251e-227	-1.28039e-227	2.07804e-226
6.98331e-229	-1.85392e-229	-4.80834e-229	-1.01028e-228	-1.6041e-228	1.41028e-229	-6.35842e-229	1.63913e-229	4.50784e-229	2.2948e-229	2.87734e-230	1.08729e-228	-6.76935e-229	-3.99028e-229	-9.83231e-230	7.86124e-229	-2.44806e-228	4.63523e-229	7.05504e-229	6.6952e-229	-1.11951e-229	-1.65893e-229	8.51893e-231	-7.53648e-229	5.23059e-229	-4.9185e-229	3.5143e-229	-1.88803e-229	-1.35016e-228	9.34369e-229	1.78427e-227
1.04771e-229	-8.93881e-230	-1.1612e-229	-8.1885e-230	-1.48758e-230	9.39588e-230	-2.22884e-229	-2.58842e-230	5.23217e-230	-2.10644e-229	-9.14868e-230	4.4088e-230	-6.74438e-230	-5.65511e-230	1.12425e-229	-4.77703e-230	2.15604e-230	2.88565e-231	1.53079e-230	-1.16871e-229	3.7448e-232	-1.23411e-230	3.02714e-230	-4.13292e-230	7.91616e-230	8.38246e-230	3.41514e-230	-2.42281e-230	-1.66304e-229	5.33491e-230	2.11446e-228
1.32171e-230	-6.94294e-231	2.63774e-230	-3.01582e-231	2.32323e-231	1.63642e-231	1.13495e-231	-2.99815e-232	-2.71699e-231	1.48835e-231	9.74877e-232	-9.63016e-231	1.91678e-231	5.93263e-231	4.25118e-230	-2.52846e-230	4.57363e-230	2.45169e-230	3.52622e-231	-5.30727e-231	-2.87402e-232	2.03342e-230	3.91348e-231	-2.32761e-231	-1.71503e-230	3.86835e-231	6.73885e-232	-2.73445e-230	-8.00615e-231	-1.53672e-230	3.23764e-229
1.08567e-231	-5.01547e-233	-7.64037e-232	1.59435e-231	9.20853e-233	4.44361e-232	-9.34971e-232	2.11457e-232	-3.27328e-232	1.98294e-231	2.80508e-231	-9.06706e-232	-1.94005e-232	-1.2426e-231	1.27734e-231	1.76774e-231	7.73962e-232	-2.96502e-231	-1.05964e-231	3.17718e-231	1.75539e-231	8.95357e-232	7.17605e-232	4.76293e-232	-1.99208e-231	-1.02885e-231	2.36213e-231	-9.74731e-233	-1.02362e-232	2.61114e-231	3.56953e-230
4.11429e-234	2.94722e-234	-1.4554e-232	2.86548e-233	2.93373e-232	1.09441e-232	1.1635e-232	9.72876e-233	3.31346e-233	-5.36163e-233	2.28886e-233	-3.89294e-232	-3.49103e-232	-2.0282e-233	1.90905e-232	-1.74834e-232	-2.50528e-233	-1.04546e-232	5.28342e-233	-3.95996e-234	7.59872e-232	-3.23101e-232	-8.13909e-233	-4.84288e-233	1.54999e-232	4.4617e-232	3.20534e-232	5.71634e-234	6.29938e-233	-1.00553e-232	4.52192e-231
1.46231e-233	4.90554e-234	-1.17868e-233	1.43119e-233	-1.49371e-234	1.36221e-233	7.40355e-234	2.44507e-233	-5.75785e-234	6.68173e-234	-7.28387e-234	2.78373e-234	7.96026e-233	-2.50843e-233	5.13812e-233	3.09204e-233	9.44688e-234	-1.06819e-233	1.01817e-233	9.20796e-234	-2.42972e-234	1.80067e-235	-1.61359e-233	7.4177e-234	-9.45341e-234	1.40506e-233	-2.67642e-233	-4.39111e-233	-2.73827e-233	4.6731e-233	5.36068e-232
-5.33576e-235	-4.85192e-235	2.04569e-236	-3.29612e-235	-2.12669e-235	-4.25804e-234	2.4211e-234	-7.36715e-235	-4.55498e-237	-2.04298e-234	1.48737e-234	-2.84507e-234	4.50376e-234	6.47425e-234	-6.13909e-235	2.23513e-234	5.16489e-235	2.73677e-234	-1.48682e-234	1.39345e-234	2.25035e-234	1.98196e-234	1.68827e-234	-1.48477e-234	1.68019e-234	4.16502e-234	-2.91498e-234	-2.09279e-234	-5.84571e-235	-4.21262e-234	5.83934e-233
1.00993e-234	-1.27254e-235	-1.8898e-235	4.14941e-235	1.61986e-235	-1.6592e-235	7.86813e-235	3.51145e-235	-3.05167e-236	1.11472e-235	-1.85593e-235	-7.50183e-236	3.77975e-235	-8.48867e-238	1.415e-236	9.06399e-236	4.86147e-237	3.94351e-235	-1.24748e-235	2.31576e-235	2.05109e-235	2.85206e-235	2.05372e-235	-1.59983e-235	-3.62583e-235	2.61156e-235	2.35444e-235	1.55637e-236	-2.81734e-235	1.8924e-235	7.05011e-234
2.22032e-235	-1.20184e-236	-7.19329e-236	-2.18006e-236	2.90867e-236	4.8018e-237	-3.17659e-236	-1.31092e-236	-5.88865e-238	-2.8189e-236	-5.52472e-236	1.54193e-236	-1.88503e-237	1.61486e-236	2.47756e-237	3.21625e-238	-2.4291e-236	2.99891e-236	2.17536e-236	-7.12201e-236	-3.83614e-236	-4.64904e-238	-6.28008e-237	3.8787e-236	1.01328e-236	-1.97717e-237	-2.77054e-236	2.67822e-236	-4.99687e-236	-3.76793e-236	9.12217e-235
-2.1859e-238	-3.87415e-237	2.71176e-238	3.32723e-237	4.59386e-238	-1.49381e-237	5.59612e-237	1.433e-239	-3.09787e-237	2.75328e-237	-2.83346e-237	-1.03779e-237	-1.50949e-237	3.01905e-237	7.44268e-238	2.11722e-237	1.18188e-237	-4.17947e-237	-2.30538e-237	3.35254e-237	-5.84927e-238	3.0236e-237	-6.58345e-237	-7.5045e-237	-1.17555e-237	7.63112e-237	4.78803e-237	2.1224e-237	-9.24189e-238	6.30878e-237	8.4033e-236
3.43689e-238	-6.29843e-239	-3.04784e-238	1.24502e-238	1.19146e-239	-2.04887e-237	-8.3666e-239	2.0311e-238	-7.06518e-238	-4.88391e-238	-3.84532e-239	-4.01923e-238	4.21119e-239	1.95899e-237	-2.48703e-238	5.01037e-238	-2.2486e-238	2.35778e-238	-1.11815e-237	9.04141e-239	-3.43581e-238	1.35863e-238	6.07792e-238	-4.31528e-238	1.45294e-238	6.9818e-238	-4.37292e-238	9.70971e-238	4.12556e-238	7.01674e-239	1.34921e-236
5.92073e-239	2.74884e-239	-8.3794e-239	1.05354e-238	-3.83472e-239	1.4828e-238	5.04015e-240	3.27838e-239	3.9236e-239	-3.45314e-239	-5.95778e-239	3.11965e-239	-1.68435e-238	2.86883e-239	-3.18204e-239	1.24477e-238	-6.03494e-240	-5.46602e-239	3.06841e-239	6.48885e-240	-1.94868e-239	2.77311e-239	-5.24963e-239	-5.64691e-239	1.2103e-239	-3.55615e-240	5.19986e-239	8.25062e-239	-1.79935e-238	1.86438e-239	1.62105e-237
5.02857e-242	-7.735e-241	9.41542e-240	-5.65688e-240	5.58609e-240	-1.05263e-239	2.80384e-240	4.10907e-240	5.27737e-240	3.92927e-240	1.74254e-239	2.65696e-241	-5.24607e-240	-4.21897e-240	-2.51723e-240	-6.54576e-240	-2.91859e-240	-6.95126e-240	-1.61728e-239	6.14064e-240	1.80913e-239	5.09484e-240	9.48179e-241	-3.4327e-240	2.32387e-240	1.54248e-239	-3.22277e-240	-1.27362e-240	1.31696e-239	-1.24737e-239	1.91986e-238
5.40184e-241	7.36452e-241	1.76516e-240	-2.84919e-241	1.18879e-241	-5.39291e-241	-1.56309e-240	5.25585e-241	-1.26982e-240	2.40589e-240	3.33786e-240	1.1698e-240	-1.35008e-241	5.44329e-241	5.59324e-241	-2.59144e-241	-3.08134e-241	3.28913e-240	-1.62726e-241	-7.91496e-242	2.94375e-242	1.95627e-241	1.42115e-240	1.40734e-240	2.39845e-241	-6.75039e-241	6.83846e-242	-8.93969e-241	-4.36153e-241	5.27759e-241	2.54886e-239
1.09699e-241	-1.16066e-241	-5.87114e-242	-1.05481e-242	-2.01654e-241	-1.5388e-241	6.13049e-242	-1.36368e-241	-5.41964e-243	1.93246e-241	-5.73361e-243	-1.88859e-241	8.99612e-242	-2.2907e-242	1.10351e-241	1.10481e-242	5.34167e-242	4.73454e-242	-1.31904e-242	4.63032e-242	-6.23115e-242	4.90676e-242	-8.45717e-241	1.09749e-241	9.6729e-242	3.17561e-242	1.26736e-241	4.81917e-243	-8.83711e-242	-1.42325e-241	3.19359e-240
-6.2339e-243	-5.46908e-243	-1.91648e-242	3.058e-243	-2.2831e-244	3.94558e-243	2.47324e-243	-1.10787e-242	-2.89345e-243	-1.28548e-243	3.54928e-243	7.08617e-243	4.61323e-242	7.37392e-243	-7.67482e-242	8.29162e-242	-2.48363e-242	8.4664e-243	-5.4153e-243	4.92986e-244	-2.43937e-242	1.40745e-242	7.48866e-243	-4.05537e-243	-1.17108e-242	-1.89535e-242	-2.20849e-242	-2.68365e-243	-4.75618e-243	1.94818e-242	4.48531e-241
-9.17909e-245	1.68473e-244	-9.42841e-243	-5.48078e-244	-3.16056e-243	-1.18352e-243	1.6054e-243	3.31248e-244	-1.40866e-243	-5.82225e-244	-1.59764e-243	-1.43764e-243	8.14067e-243	-1.78087e-243	-3.26351e-244	1.1821e-243	1.04588e-243	-1.62426e-243	1.69966e-245	4.47774e-244	-9.82455e-244	-1.18579e-243	-1.57913e-243	2.0131e-243	3.47376e-244	8.97527e-245	-4.50682e-243	3.30472e-243	9.34458e-244	2.96801e-244	5.1349e-242
-5.82626e-244	2.9499e-244	-5.54451e-246	-2.80272e-244	-1.28464e-244	2.73643e-244	-6.99209e-245	4.77297e-245	-1.46089e-244	1.37306e-244	-4.85407e-244	8.87778e-245	9.89226e-245	3.27234e-244	-1.059e-244	6.47698e-245	-4.44326e-244	-3.08592e-244	6.42957e-245	2.55244e-244	1.70264e-244	1.15413e-245	-1.88836e-244	-2.5468e-244	6.49001e-245	6.29915e-245	1.35757e-244	-8.54666e-245	2.25983e-244	-1.74448e-244	5.58492e-243
3.10009e-245	-8.04224e-247	7.63558e-246	-4.71279e-245	-9.4113e-245	-1.14186e-245	-1.33826e-245	1.99037e-246	-1.07392e-245	-3.86775e-245	-1.20887e-245	8.00908e-245	8.30431e-245	-3.62723e-247	2.04809e-245	-2.53645e-245	-3.7097e-246	2.32642e-245	-4.30204e-245	-2.21829e-247	1.24926e-244	3.29203e-245	1.29712e-245	3.48241e-245	-3.50752e-245	-3.36533e-245	-4.45149e-246	2.65635e-245	-1.05179e-245	-4.28207e-246	8.68721e-244
1.52714e-245	-1.28501e-246	-1.09346e-247	-1.74025e-246	1.70619e-246	-9.87375e-247	3.68025e-246	1.59776e-246	1.83623e-246	-2.92278e-247	-3.92421e-246	-1.57507e-246	-4.27832e-246	-9.03278e-246	-1.46962e-246	3.29277e-246	1.00767e-246	3.60674e-247	-2.52381e-246	-5.4869e-247	3.44855e-246	1.40975e-246	-6.12926e-246	-2.05588e-246	3.08635e-246	1.94612e-246	1.63993e-246	8.4509e-247	3.58357e-247	-1.91952e-246	7.93585e-245
-5.83354e-247	-1.42264e-247	1.51183e-247	-1.74427e-248	3.62488e-247	1.96858e-248	-2.71982e-247	9.0083e-247	7.7816e-247	-1.54012e-247	7.3889e-247	-5.98544e-248	3.24422e-247	-6.25917e-247	3.93318e-247	7.58636e-248	6.10519e-247	-5.83433e-247	1.49341e-246	-5.85797e-247	-1.41288e-247	1.13134e-248	7.58564e-247	-2.44858e-247	4.99216e-247	-4.38445e-247	-1.75966e-247	8.15619e-247	-3.09291e-247	5.77997e-247	1.28454e-245
6.39985e-248	-5.31963e-248	-7.31209e-248	-6.35848e-250	1.5366e-248	-8.8818e-248	-9.93937e-249	4.80006e-248	-1.05316e-247	-9.67415e-248	-1.15862e-248	-8.52994e-248	7.42549e-248	-1.2825e-247	1.55068e-248	1.47654e-248	3.44096e-248	1.20885e-247	-4.44547e-249	-1.68002e-248	-3.87247e-249	-1.83489e-248	1.03196e-247	-4.91904e-248	-5.73204e-248	-1.08154e-247	7.45385e-249	2.46386e-248	-3.67003e-248	-1.43684e-247	1.61389e-246
3.43846e-249	2.54079e-249	4.85126e-249	4.65942e-249	3.14036e-249	2.22628e-248	-3.86846e-249	-3.54996e-249	6.61737e-250	-4.43257e-249	-1.70181e-248	3.33698e-249	1.21285e-249	8.41868e-249	-3.11675e-249	-3.29795e-249	-6.04121e-249	2.14514e-248	-1.50801e-249	-6.84869e-250	6.61419e-249	-7.58137e-250	2.02796e-249	9.15544e-249	2.21441e-249	1.30722e-249	-3.47216e-249	-2.33018e-249	4.26653e-249	1.50637e-249	1.53145e-247
-4.50585e-250	2.18168e-250	1.69947e-250	2.37821e-250	-8.43185e-250	-2.58836e-249	-7.37152e-250	8.75724e-251	2.06521e-250	1.03083e-249	-6.17216e-250	1.58592e-249	2.32619e-250	-1.98323e-249	4.1914e-250	-4.32239e-250	8.47201e-250	-2.83816e-249	3.45145e-250	-1.37267e-250	-7.16712e-250	2.22173e-250	3.26355e-250	-1.14698e-249	1.69901e-250	9.72314e-252	-4.36895e-250	-1.22305e-250	-1.01832e-251	1.4259e-251	1.91838e-248
-1.64234e-250	-6.21129e-252	-3.99185e-251	3.74598e-251	8.06196e-252	2.64388e-252	-1.5943e-251	5.32498e-252	7.3773e-250	9.06813e-251	9.95948e-252	-6.14417e-251	1.44773e-251	5.23355e-251	6.98752e-251	3.92116e-251	3.52071e-251	-1.81761e-251	2.95034e-250	-2.27133e-250	-3.05335e-251	2.72441e-251	2.48952e-251	2.13763e-252	8.87199e-251	-8.6069e-251	-5.0466e-251	1.24866e-251	-1.08048e-252	-5.58817e-251	2.31057e-249
-7.00057e-251	-1.62261e-251	3.31357e-253	-1.57108e-251	-4.77885e-252	-3.37619e-252	-6.64323e-252	-2.06263e-251	1.66683e-251	1.07514e-251	5.05594e-253	5.391e-251	-1.05433e-251	2.87529e-251	-5.53047e-252	4.46627e-252	1.90623e-253	1.0454e-253	3.81559e-252	-3.77028e-252	-2.00343e-252	3.29246e-251	-2.15298e-252	-2.37416e-251	-3.42889e-252	1.15943e-251	-1.77317e-252	-5.81276e-253	6.89408e-252	-4.16887e-252	3.65971e-250
-1.8106e-252	-2.50999e-252	-6.42157e-252	1.05714e-252	-2.48442e-252	-1.86842e-252	2.93905e-252	5.13182e-253	-3.16976e-252	-1.15776e-252	2.68112e-252	-1.62334e-253	1.03233e-252	2.56061e-252	2.31979e-253	7.70393e-253	-1.72246e-252	-2.18609e-252	-1.78338e-252	-3.48376e-253	-2.81171e-253	-7.33301e-254	-1.17983e-253	2.15885e-253	2.07675e-252	2.74114e-253	1.20841e-252	4.70442e-253	-6.63367e-254	1.50887e-252	4.37043e-251
7.17338e-254	-2.28759e-254	3.26824e-253	-2.30448e-253	1.35588e-253	-6.62435e-255	-4.82028e-253	-2.25512e-253	2.06927e-253	1.55152e-253	-2.82245e-254	-1.8739e-253	9.31416e-254	1.40328e-254	-7.94333e-254	-8.87035e-253	-5.04984e-254	-1.56687e-253	2.06492e-253	-1.68802e-253	1.14397e-253	-4.58891e-254	-3.37943e-253	9.58434e-254	-4.76391e-254	-1.65719e-253	-1.03483e-254	-9.15117e-255	3.2998e-253	-2.7468e-253	5.16704e-252
6.21928e-254	9.123e-255	1.48179e-255	1.67627e-254	1.5018e-255	5.34668e-254	3.36902e-255	-2.48592e-254	1.40854e-254	-5.23488e-254	-3.21276e-255	-4.20301e-254	-5.57003e-255	-2.42271e-254	1.47852e-254	-4.45945e-254	-3.36546e-255	2.17015e-254	-1.92495e-254	-8.79611e-255	-5.95043e-255	1.22113e-254	2.66418e-255	1.47305e-254	-4.31533e-254	3.63159e-255	1.286e-254	2.32963e-254	7.46051e-255	1.01846e-254	5.62866e-253
1.96776e-255	-7.93284e-255	5.59817e-256	-2.05642e-255	-6.15183e-256	3.65682e-256	-1.02654e-255	-1.63567e-255	9.32074e-256	-2.73447e-255	-1.09224e-255	7.35898e-256	-1.20035e-255	-5.36464e-255	7.77178e-256	-7.32454e-256	4.04015e-256	-3.23463e-255	-3.38415e-255	6.51146e-255	2.07744e-255	-2.32025e-255	6.23711e-255	-7.06735e-256	-3.10161e-255	-4.44394e-255	-5.34109e-256	-1.40575e-257	-1.0811e-255	1.09044e-255	6.48703e-254
3.31188e-256	1.15663e-256	4.61866e-257	-1.15105e-256	-4.07546e-256	-9.56659e-257	-5.28144e-256	1.18935e-257	9.15546e-258	1.20924e-256	8.09789e-258	-1.33682e-256	6.30801e-257	-6.89262e-257	-6.45658e-257	-4.42377e-257	-1.07558e-256	1.37648e-256	-8.81594e-256	-3.44981e-256	-3.13865e-256	2.54847e-257	-1.07901e-256	-2.3388e-256	-4.73334e-256	3.00979e-256	-3.47473e-257	-1.33406e-255	1.54833e-256	2.15869e-257	6.63652e-255
-4.27193e-257	-4.0773e-257	-1.2942e-257	-5.04994e-257	-2.48792e-257	9.69212e-257	-3.05897e-257	6.93297e-258	9.154e-258	1.90909e-257	2.05168e-259	1.16977e-257	2.69151e-257	6.84106e-257	-8.56321e-258	-2.63431e-257	-4.76393e-257	5.27103e-258	4.19966e-257	-3.03754e-258	2.59528e-257	5.13316e-257	2.45453e-257	-1.46053e-257	-2.62677e-257	1.65069e-258	-2.1538e-257	-6.07636e-258	-4.75324e-257	-3.15656e-257	8.25646e-256
-2.61306e-258	-1.95208e-258	-1.53346e-258	-4.55181e-258	1.4947e-258	-5.83066e-258	-2.22297e-259	-2.46581e-258	-9.38837e-258	-6.6096e-259	3.61504e-258	1.94255e-258	-3.10399e-258	-3.65964e-258	-4.70314e-258	1.74334e-258	5.195e-258	4.53404e-258	7.34956e-258	1.63281e-258	8.28168e-258	-2.17043e-258	5.12269e-258	-5.29344e-259	4.25546e-258	1.7573e-257	4.87118e-258	-3.86135e-258	8.57619e-258	3.98253e-258	1.27416e-256
-6.15265e-259	-2.95784e-259	6.21005e-260	-2.21735e-258	7.87366e-259	1.01798e-258	-6.44635e-259	4.19446e-259	-5.31268e-259	2.6821e-259	1.19954e-259	1.09365e-259	7.20587e-262	2.38192e-259	1.06901e-259	-2.84066e-259	-6.62807e-259	3.49598e-259	5.96308e-259	-4.19217e-259	6.28293e-260	-4.63276e-259	5.01952e-260	1.34133e-261	6.94854e-259	-4.28313e-260	2.73121e-261	-5.21138e-259	8.52183e-259	8.56802e-259	1.32947e-257
-7.59972e-260	-1.02529e-259	1.09327e-259	4.3929e-260	1.73202e-260	2.43514e-260	3.0935e-260	8.54188e-262	-5.1198e-260	3.34888e-260	-1.281e-259	2.76777e-260	2.66561e-260	2.00396e-260	1.32397e-260	2.22791e-259	-7.63145e-260	-1.03723e-259	-1.02318e-260	4.8836e-262	-1.41989e-259	-4.19083e-260	1.0444e-259	9.90889e-261	9.09104e-260	-1.19912e-259	1.35696e-259	3.00891e-260	-1.1064e-260	-7.38266e-260	1.87894e-258
7.89004e-261	4.92841e-261	4.64635e-261	1.28389e-261	-7.02145e-261	2.00536e-260	-2.17e-260	5.12914e-262	2.43234e-262	-4.2531e-260	1.90246e-260	3.78183e-261	-4.44823e-261	1.20475e-260	-2.53007e-262	6.5332e-261	-8.34486e-261	4.3433e-262	1.0322e-260	6.92877e-261	4.92434e-261	4.0814e-261	-6.63272e-261	5.04025e-263	-1.89752e-260	2.17532e-260	6.12558e-262	-3.41824e-261	9.97605e-261	-3.1153e-261	2.56469e-259
-2.26552e-261	3.75902e-262	5.25972e-262	9.90995e-262	6.44387e-262	-8.73824e-263	3.86894e-262	-1.03577e-261	-1.58196e-261	3.80862e-262	-1.28094e-262	-3.35035e-262	1.43327e-261	-6.56475e-263	1.02913e-261	5.48754e-262	-2.52617e-262	-3.48359e-262	-1.12158e-261	-2.12643e-261	-4.79687e-262	5.5456e-263	1.98021e-261	-4.45526e-262	2.94684e-262	-4.09354e-261	1.83156e-262	-1.352e-261	-4.39511e-263	-6.9233e-262	2.52851e-260
2.20755e-263	-9.87884e-263	1.16423e-263	-2.95185e-262	-1.72035e-262	-1.19932e-262	-8.12358e-263	-1.15666e-262	-1.458e-262	3.49045e-262	2.59652e-263	-8.49705e-264	-6.33581e-263	-4.82718e-262	3.63595e-263	-1.36272e-264	8.72636e-264	-3.26188e-262	-6.22196e-263	7.70322e-263	8.41972e-263	-8.17996e-263	-9.78549e-263	4.29858e-263	-2.33828e-262	3.70118e-262	4.74458e-263	-2.14106e-262	-1.01944e-262	-3.75479e-263	3.81566e-261
4.18399e-264	-2.79424e-264	8.03982e-265	-2.18049e-263	-5.8993e-264	5.02641e-264	-3.96601e-263	-2.09479e-264	-3.15535e-265	9.18618e-263	-9.44111e-264	7.83229e-264	1.45413e-263	-9.4371e-264	-1.1021e-263	-1.79574e-265	-4.93091e-263	-8.33442e-264	-2.05802e-264	4.45441e-264	-4.4185e-264	3.60911e-264	-1.49251e-263	-2.6248e-263	1.30563e-263	2.45344e-263	-3.01426e-263	-6.60955e-265	-3.31591e-263	-1.3332e-263	4.55139e-262
-9.6502e-265	-1.70573e-264	4.08582e-264	1.46397e-264	5.06315e-264	-1.04761e-264	2.29048e-267	-3.49109e-265	2.43935e-264	2.39299e-264	-1.40863e-264	-9.90125e-265	-1.0956e-264	5.74897e-265	2.4007e-264	-2.71959e-265	3.95751e-265	-2.39948e-264	-4.67274e-264	-4.02684e-264	-4.08516e-265	-5.45953e-264	-6.9045e-265	7.12528e-265	-1.32023e-264	4.00693e-265	-8.36094e-264	7.81437e-266	4.01226e-264	5.93806e-264	6.51331e-263
-3.18503e-265	-3.00818e-266	4.0233e-266	-2.65991e-265	2.53352e-266	6.99176e-267	-3.39624e-265	-1.55469e-265	2.65974e-265	-2.93444e-265	2.54476e-265	3.01407e-265	-7.81722e-266	-3.47745e-266	1.85937e-265	-2.57593e-266	6.3743e-266	-3.62336e-266	9.23803e-265	-3.32283e-265	-1.75925e-265	5.77644e-266	-1.52384e-265	-5.43933e-266	3.4844e-265	5.16532e-265	7.65188e-266	-1.20659e-265	-4.66857e-265	-1.98902e-266	5.9676e-264
-1.71122e-266	1.49627e-266	-6.52783e-266	2.66023e-266	-9.48891e-266	1.44553e-266	-2.19524e-266	-3.17028e-266	5.14548e-266	-1.90962e-266	-2.90748e-265	-1.11352e-266	-1.09916e-266	-1.00699e-266	2.85838e-266	1.42023e-266	-4.54308e-267	3.54434e-266	4.54239e-266	-1.01149e-265	-4.64448e-266	1.43755e-266	-1.39173e-266	-1.78004e-265	6.06709e-267	-2.04536e-266	2.40507e-266	2.50632e-267	-1.95764e-266	-1.51228e-266	1.25032e-264
-4.96109e-267	-5.12843e-267	4.09152e-268	4.33803e-268	2.00285e-266	-2.58373e-267	-7.10477e-267	-2.32864e-267	-7.9704e-267	4.02728e-268	6.27563e-267	-3.19664e-267	-4.13421e-268	-6.74659e-268	-1.33103e-267	-3.05926e-268	2.27647e-267	1.12916e-267	2.11544e-268	6.47161e-268	-1.50391e-267	7.32137e-268	-4.80468e-267	7.18688e-267	-3.31018e-267	3.25618e-267	2.84685e-269	8.754e-269	1.83982e-266	-2.06185e-266	1.2774e-265
1.60825e-268	-8.44938e-268	1.68182e-268	3.43109e-269	-1.39705e-267	3.48788e-268	3.32689e-268	4.49374e-268	-4.72581e-268	-5.65127e-268	-1.21249e-268	-3.42961e-268	2.64358e-268	1.19522e-267	1.00526e-267	-2.83985e-268	-1.43205e-268	1.70205e-268	-2.84853e-268	-8.56616e-269	4.08371e-268	-6.33459e-268	2.49209e-269	-4.45159e-268	4.9875e-268	-4.64625e-268	7.07275e-268	-1.68023e-267	-2.62157e-268	-5.06179e-268	1.43019e-266
-3.02239e-269	2.31834e-269	3.58623e-269	-3.42717e-269	5.56356e-269	3.41001e-269	-2.02334e-268	-4.26367e-269	-6.27445e-269	-1.06951e-270	-5.70504e-269	-4.01174e-269	-5.68799e-269	-4.44868e-269	8.80755e-270	6.21061e-270	2.53596e-269	9.50867e-270	1.80484e-269	-3.62459e-269	-5.54015e-272	1.24492e-269	5.7348e-269	-9.41877e-271	-1.21133e-269	-1.5667e-268	1.44011e-269	-1.19579e-270	1.12187e-269	-2.34092e-269	1.11458e-267
-3.1263e-270	-4.19978e-270	-2.88073e-270	5.16809e-270	4.51846e-270	3.2668e-270	1.41421e-269	-1.89673e-270	5.26425e-270	-2.51533e-270	-1.0862e-269	1.78636e-269	-5.28341e-270	8.07803e-270	-2.36924e-269	-2.86886e-269	3.31075e-270	8.30792e-270	3.48169e-270	3.46416e-270	4.79951e-271	-3.56227e-271	9.63247e-270	5.07003e-271	3.43804e-270	-1.37385e-270	2.24565e-269	-4.78914e-270	8.99048e-270	-4.31236e-270	2.16347e-268
-1.24334e-270	-2.82427e-271	-8.12749e-271	1.10452e-270	5.12063e-271	-2.11191e-271	-1.50122e-270	1.28885e-270	-8.47427e-271	1.19496e-270	4.55047e-272	1.10355e-270	2.20245e-271	-7.33142e-271	-1.02958e-270	-1.05365e-270	-4.46547e-271	1.22275e-270	7.06871e-271	-2.96008e-271	-3.34205e-271	-6.41335e-271	1.58988e-270	1.07164e-270	-5.26601e-271	-1.32775e-270	-2.83828e-271	-1.43589e-270	8.48292e-271	-1.63058e-271	2.40791e-269
-2.50379e-271	3.08508e-272	-6.07554e-272	6.68895e-272	-2.31772e-272	-7.1187e-272	3.97088e-272	2.13419e-273	2.53027e-272	4.49414e-272	3.24152e-272	-8.32321e-273	2.32392e-272	-2.20302e-271	8.44283e-272	8.92296e-273	3.20108e-272	-2.37134e-271	2.09712e-271	3.96368e-273	5.98066e-272	9.29034e-272	-5.77631e-272	5.88505e-272	1.4625e-272	-2.16035e-272	-4.28765e-271	-3.02091e-272	-4.54759e-273	-5.83351e-272	2.30319e-270
-1.5706e-272	1.17417e-272	2.13786e-272	-1.27854e-272	2.55333e-273	2.16134e-272	-1.04609e-272	8.43951e-275	-2.31559e-273	-4.05647e-273	3.01915e-272	1.09033e-272	-2.24419e-272	4.21083e-272	-6.35909e-273	-3.01563e-273	-5.17791e-273	8.57293e-273	5.40399e-273	1.06568e-273	-1.2205e-272	-1.82416e-272	5.09448e-272	1.56237e-273	9.22641e-274	-1.42148e-272	-8.83976e-273	7.82239e-273	2.79382e-274	-1.59527e-273	3.54564e-271
3.47175e-273	-3.31273e-274	-1.53978e-274	2.51837e-274	-1.0851e-273	-8.18932e-274	6.61712e-273	-6.55749e-274	3.11278e-273	9.20138e-274	-7.27534e-274	4.33187e-274	-5.33926e-274	1.19414e-273	-4.28856e-274	-1.74601e-274	1.95815e-273	-2.58208e-273	1.58395e-273	-8.45066e-274	-6.88402e-275	-5.78146e-274	2.267e-273	3.22632e-273	8.72237e-274	-8.22634e-274	1.39048e-273	-1.14436e-273	-5.75745e-274	-1.46854e-274	3.89728e-272
6.75396e-274	-1.61179e-275	-4.123e-274	5.30762e-275	-2.14756e-274	7.08927e-275	-4.68456e-275	-7.42238e-275	9.55412e-275	-1.19114e-274	-2.20778e-274	1.36072e-274	-2.43702e-274	1.14709e-274	-3.29335e-274	-9.15946e-276	6.3238e-275	-5.92222e-275	8.56582e-275	-5.00885e-275	3.40631e-274	5.14712e-275	3.38806e-275	-3.23231e-275	4.3765e-274	-1.7449e-274	1.36775e-274	-3.6421e-274	-1.45738e-275	2.59309e-274	4.93554e-273
4.14461e-276	-1.61679e-275	4.65653e-277	-2.41807e-275	-2.60257e-275	9.31696e-276	6.14449e-276	3.58241e-275	7.97681e-276	-1.33399e-275	-2.69441e-275	-4.29203e-276	7.656e-276	2.26494e-275	-6.37645e-277	6.84566e-276	-4.63923e-276	-4.76193e-275	2.74345e-275	1.15788e-275	4.03555e-275	-3.08723e-275	-2.32874e-275	2.37491e-275	1.59173e-276	1.78539e-277	-6.53813e-276	1.10916e-275	1.82002e-275	-3.69279e-275	4.96676e-274
-5.22236e-276	-1.23742e-277	-1.20253e-276	-4.27623e-276	7.56021e-276	-1.09914e-277	-4.86191e-277	6.54909e-277	4.01371e-276	-8.75658e-276	9.31216e-277	1.1956e-276	2.73327e-276	2.44409e-276	9.39994e-277	-1.73152e-276	-6.29822e-278	6.68659e-278	4.16142e-276	-1.69616e-276	2.60275e-277	-5.17314e-276	4.15221e-277	1.59607e-276	1.48159e-276	-3.08179e-276	-9.11552e-277	2.15492e-276	1.24379e-276	-8.32564e-276	7.30135e-275
-4.00405e-277	5.36549e-277	-7.61985e-277	6.18076e-277	-3.20525e-277	-6.01784e-277	4.34058e-277	1.2602e-276	6.65955e-277	6.97924e-277	2.59075e-277	2.95655e-277	2.63545e-277	-2.14667e-277	-4.01676e-277	-6.61073e-278	4.13906e-277	7.8718e-277	8.30302e-277	2.35241e-278	-8.56777e-277	-4.64317e-277	-3.83265e-277	-1.85145e-277	1.63639e-277	6.7267e-279	-1.32748e-277	-7.68992e-277	5.98591e-277	7.37847e-277	1.41512e-275
-2.46477e-278	-6.19044e-279	-5.07825e-278	-6.92552e-279	-1.28292e-277	-1.99383e-278	-3.3473e-279	-1.01129e-277	-6.07186e-278	1.30769e-277	3.22819e-278	1.43435e-277	-4.94182e-279	-8.15817e-278	1.51323e-278	1.67804e-278	1.13254e-278	-3.41132e-278	1.55077e-278	3.44375e-278	1.97861e-278	9.05751e-279	1.37461e-278	4.62945e-279	-2.93889e-278	5.50901e-278	-4.45073e-278	-2.50886e-278	-3.5473e-278	-5.05761e-278	1.20962e-276
-1.46356e-278	-7.18505e-281	1.42964e-278	-3.63854e-279	1.78688e-279	1.74001e-279	-1.36965e-279	-1.88018e-279	-6.0508e-279	4.83522e-279	1.05839e-279	-1.75363e-279	1.43408e-278	-7.5731e-279	6.52109e-279	-6.2502e-279	-2.15242e-279	3.35168e-279	2.56068e-279	-2.79654e-279	-1.57947e-279	3.36542e-278	-3.5281e-279	-1.45458e-279	-1.53157e-279	-6.32439e-281	-2.34541e-279	6.78225e-279	-3.31282e-279	-8.16857e-279	1.61084e-277
8.6115e-280	6.55364e-280	1.45448e-280	4.82381e-280	-1.65695e-280	-5.7567e-281	3.60671e-280	-3.11167e-280	1.52878e-280	2.38693e-279	-2.46307e-280	4.44651e-280	1.81239e-280	-6.95918e-281	2.00692e-281	4.2515e-280	-1.18464e-280	2.47319e-279	-9.1742e-280	-2.64547e-279	5.40519e-281	-6.07427e-280	-2.08531e-281	3.62537e-281	-7.32654e-280	4.10354e-280	-1.07288e-279	-9.26544e-280	1.02791e-280	6.59996e-280	1.77446e-278
-1.24472e-280	-8.65246e-281	3.33639e-281	-1.89617e-281	1.36702e-280	-5.52251e-281	1.67269e-280	9.9999e-281	-9.73722e-282	-7.16161e-281	3.6079e-281	-3.32154e-282	1.12884e-281	2.23257e-280	-6.23442e-281	-6.40996e-285	-4.27292e-282	3.55658e-281	-2.29602e-281	-4.41482e-280	-5.68025e-281	-1.51244e-281	-2.10541e-280	-4.32391e-282	-3.47842e-282	-3.56207e-282	5.72759e-281	3.21736e-281	8.50119e-282	5.86908e-281	2.09492e-279
-3.54649e-282	-5.28188e-282	-2.88089e-282	-3.12577e-281	-2.12964e-282	2.03797e-283	1.29868e-282	1.72448e-282	-1.11942e-281	3.22059e-282	3.27298e-283	1.5083e-281	5.21538e-282	-1.2021e-281	-5.17343e-282	6.55196e-282	-4.7134e-281	-1.38561e-281	1.07183e-281	2.76434e-281	1.53614e-281	1.05568e-281	6.39408e-282	-1.45581e-281	6.66471e-283	3.62188e-282	4.22537e-282	3.18775e-282	1.1139e-282	9.12943e-282	2.75277e-280
-2.83372e-282	-2.41308e-283	-5.10935e-283	2.50769e-282	-3.05224e-283	1.41166e-282	-2.23017e-282	3.1202e-283	5.78377e-283	1.09728e-282	-1.63517e-283	-6.50594e-283	3.62469e-283	2.42436e-282	6.1114e-283	-1.14456e-282	-1.67115e-282	-1.045e-282	4.53234e-283	-8.7959e-283	1.15713e-282	-4.6297e-283	-4.80625e-283	9.51575e-283	-6.29671e-283	-1.92003e-282	-1.72629e-282	-2.81356e-283	-2.81946e-284	4.72566e-284	2.91191e-281
-1.81795e-283	-1.32418e-283	3.67754e-284	2.20587e-284	1.55737e-283	-6.08087e-284	-8.51242e-284	-9.33747e-284	-2.11769e-283	1.51206e-283	1.53966e-283	-3.97351e-284	1.74022e-283	-1.96947e-283	3.26935e-283	1.24182e-283	-2.11768e-284	3.45691e-283	-1.12815e-283	-2.15778e-285	-7.1199e-284	7.71256e-284	1.67612e-286	2.84761e-283	1.08987e-283	-1.23303e-283	-1.52198e-283	-6.5819e-284	1.12294e-283	2.25306e-283	3.84985e-282
-3.96224e-284	-3.6829e-285	5.21871e-285	-1.38713e-284	-7.72792e-285	-3.19639e-284	-4.84541e-285	2.90735e-284	-8.19653e-285	4.02282e-285	1.4993e-284	4.76436e-285	2.80285e-284	-1.60466e-284	7.41391e-285	-1.72178e-284	-1.0437e-285	2.8221e-284	-4.67896e-284	1.03872e-283	-5.77222e-286	2.45176e-284	7.69932e-286	4.87847e-285	2.21542e-284	9.28915e-285	8.98822e-285	1.53836e-285	4.80271e-285	-1.49891e-284	5.0912e-283
-8.92237e-286	-4.8405e-286	1.0207e-286	-5.27717e-285	-1.96756e-285	-5.97823e-285	5.89125e-285	-1.2613e-286	9.33767e-286	8.53003e-286	-3.68177e-286	1.87071e-285	-8.57871e-287	1.17277e-285	-1.81054e-285	-7.60196e-286	3.14933e-285	-4.92054e-286	-4.48473e-285	-1.86633e-285	-3.39015e-285	2.898e-285	-4.75736e-286	-1.93046e-285	9.83016e-286	-3.71331e-286	-2.76958e-285	1.73279e-285	4.66e-285	-3.11461e-285	6.08918e-284
-2.23314e-287	3.40144e-287	1.2374e-286	1.40549e-286	-2.76046e-286	-1.20225e-286	-1.56541e-286	-7.05866e-287	4.02197e-287	6.22673e-287	3.88932e-286	-2.31212e-286	-3.73248e-288	-3.44193e-286	7.97329e-287	1.31574e-286	-4.10014e-286	1.02686e-285	7.78597e-287	2.59728e-286	3.74408e-286	1.90466e-287	2.76197e-286	-8.97428e-287	3.88137e-286	-3.71679e-286	4.74979e-286	6.67232e-287	9.61949e-287	5.66653e-287	6.21413e-285
-8.26561e-287	-2.99383e-287	7.04486e-287	5.59293e-287	-2.05982e-287	-6.80544e-287	-1.25434e-287	5.48407e-288	1.79878e-287	7.03079e-287	3.08679e-287	-1.72547e-287	-1.00514e-287	-4.10862e-287	6.50631e-287	1.46205e-287	6.19456e-287	1.14218e-286	2.75505e-287	3.7951e-287	-7.86665e-288	-1.55663e-288	9.02104e-288	-3.12655e-288	-7.40071e-287	3.04387e-287	2.51399e-287	-5.46833e-287	1.93947e-287	4.81347e-288	1.0846e-285
-1.82222e-288	-1.20765e-287	3.06626e-288	3.52549e-288	2.12915e-288	5.46055e-288	8.15604e-288	-1.0391e-288	-1.12427e-288	5.27243e-289	1.37492e-288	1.61116e-287	-2.63849e-288	-2.72827e-288	3.33703e-288	1.2881e-288	-5.12822e-289	-1.42966e-287	1.31812e-288	2.01437e-288	-1.20881e-287	-4.15106e-288	-1.96196e-288	-1.31444e-288	3.92335e-288	2.17734e-288	3.00605e-290	1.24178e-287	4.24358e-288	-8.38459e-288	1.35239e-286
1.77617e-290	-1.0509e-288	-9.20938e-290	1.57101e-289	-2.51551e-289	-6.06413e-289	-1.54564e-288	-4.35067e-289	-2.63073e-288	-1.1076e-288	-1.12545e-289	9.2539e-290	-1.97887e-288	-3.23478e-290	1.65058e-288	-2.51994e-289	3.5497e-289	1.31093e-288	3.84444e-289	5.14351e-289	4.63789e-289	-5.23476e-289	1.7944e-289	5.33311e-289	3.58293e-289	1.0356e-289	6.63504e-289	2.74427e-289	3.21149e-288	-1.02737e-288	2.19171e-287
-5.1237e-290	1.59081e-289	-2.01987e-290	1.2798e-289	1.13968e-290	1.58125e-289	-1.77526e-289	4.58632e-290	2.35461e-290	3.42317e-290	8.31712e-290	-1.25368e-290	1.3018e-290	1.78695e-290	4.22811e-291	-8.5398e-290	2.72894e-290	-4.92594e-290	-9.17942e-291	-9.21212e-291	8.1962e-290	-1.14796e-289	1.40537e-290	9.64314e-290	9.62551e-291	1.66542e-290	1.08182e-289	-5.73201e-290	8.5274e-290	2.60558e-289	1.96521e-288
-7.96315e-291	-3.02504e-290	-4.01965e-291	6.38056e-292	7.81831e-292	-3.1197e-291	-5.66774e-291	-1.822e-290	-4.9152e-291	4.2462e-291	4.21403e-291	-2.02353e-291	2.55002e-291	5.33013e-291	-1.35583e-290	8.68029e-292	-7.63665e-291	-2.03832e-291	1.66567e-292	1.92586e-290	1.84843e-290	-1.70581e-290	-2.30402e-290	3.0211e-291	1.58835e-291	4.12304e-291	-4.5551e-292	-4.07473e-290	-8.03089e-291	-2.97939e-291	2.56994e-289
-1.62799e-291	-8.85536e-293	-1.67252e-291	1.817e-293	-1.4297e-292	2.58835e-292	-2.12218e-292	1.7611e-291	1.27185e-293	-1.11663e-291	-2.64471e-292	-3.06309e-291	4.15591e-292	2.73754e-292	-9.14171e-292	2.17333e-291	-4.49423e-292	4.64796e-292	1.67544e-292	-6.69574e-292	-9.35316e-292	-1.7244e-291	2.13883e-292	-4.55626e-292	-6.84157e-294	-1.40553e-292	-2.86525e-291	-5.45366e-292	2.91558e-292	-1.90118e-291	2.48474e-290
2.16199e-293	4.18245e-292	-1.4773e-292	3.08199e-292	7.09763e-294	4.09345e-293	-2.05175e-293	1.04099e-292	5.28879e-292	-8.88524e-293	-8.29644e-293	-4.46563e-293	-4.20292e-293	-9.52997e-294	1.68199e-292	-5.67089e-294	1.98015e-292	-1.06231e-292	2.35661e-292	6.14903e-293	-2.23048e-292	9.75895e-293	-3.92353e-293	6.05371e-293	5.50125e-293	-1.12143e-292	1.83739e-293	-1.15077e-292	-8.8474e-293	2.54349e-292	3.70446e-291
8.21506e-294	1.85832e-293	-6.69003e-294	7.34107e-294	1.50705e-293	3.91687e-294	-1.07904e-293	-1.49349e-293	-2.32862e-293	-2.20822e-293	2.16016e-293	-6.93709e-294	2.10278e-293	4.76579e-294	2.40418e-293	-1.56291e-293	3.56646e-294	9.09659e-294	-5.42767e-293	1.67938e-293	2.32941e-293	4.76487e-294	-4.41345e-294	-2.42795e-294	-1.09152e-293	-5.04567e-294	1.24081e-293	3.36608e-293	2.70027e-293	-2.71483e-293	4.59728e-292
-5.67186e-295	7.90577e-294	3.54025e-294	-2.07999e-294	-2.71424e-294	-3.19656e-295	-1.70916e-294	-5.0905e-295	-3.70434e-295	2.94318e-294	-8.14272e-295	-2.84372e-294	1.09288e-295	-2.01228e-294	3.1819e-295	-6.22674e-295	-1.48028e-294	3.34118e-294	-6.75612e-295	-1.3062e-294	-1.61689e-294	5.03205e-295	4.09003e-294	-2.48848e-294	-2.48153e-294	-4.14957e-294	9.3906e-295	3.37924e-294	1.32764e-293	-9.55687e-295	7.00627e-293
-1.6962e-295	-8.21671e-295	3.45389e-295	1.89043e-295	-9.78964e-296	-4.81027e-295	1.63903e-296	2.28582e-295	-3.15165e-295	-2.21997e-295	-1.70656e-295	6.07044e-296	-4.84287e-295	5.66841e-297	-1.35136e-295	1.34504e-295	-5.72528e-295	-4.49537e-296	1.58308e-295	3.45502e-295	-6.405e-296	6.1332e-296	2.61223e-296	8.19481e-296	2.42763e-295	1.50625e-295	-1.54111e-295	-1.27129e-295	-5.89086e-295	3.08184e-295	6.80438e-294
4.92489e-296	4.26203e-297	-1.18234e-296	-1.21605e-295	-2.12438e-297	1.09251e-297	2.17138e-296	-1.10367e-296	5.2542e-297	3.77588e-296	-9.39947e-296	4.90735e-296	7.25048e-297	6.52342e-296	2.49994e-297	2.15744e-296	1.35084e-296	-1.46508e-295	-1.18238e-296	-1.39455e-296	2.16642e-296	-5.95362e-297	1.60318e-295	6.70091e-297	-1.68133e-297	4.81143e-296	-2.03069e-296	-1.08862e-297	-7.84293e-298	1.28584e-296	9.70804e-295
5.40243e-297	6.22333e-297	-5.92887e-297	1.76361e-297	2.30772e-297	2.36626e-297	5.07834e-297	2.0989e-297	-4.03119e-297	4.37871e-298	-3.48628e-297	8.11825e-298	-6.90303e-297	1.1853e-298	-7.72028e-297	-1.02307e-296	5.19675e-298	-7.14824e-297	-2.92824e-297	-2.4443e-297	-7.18105e-298	1.27355e-297	-5.06541e-297	-3.19626e-297	3.34685e-297	-4.0374e-298	-5.21955e-297	4.14723e-297	2.49769e-297	-1.15372e-297	1.04972e-295
2.08773e-298	-5.51731e-300	-1.34651e-300	9.46149e-298	4.88173e-298	2.30915e-298	6.3864e-299	-5.93839e-299	9.1198e-298	1.7981e-298	-1.69534e-298	-3.51435e-298	1.0086e-298	2.31071e-298	3.58747e-298	-6.01904e-298	2.23599e-298	3.61926e-298	-2.84782e-298	1.83944e-299	-5.40521e-298	9.77597e-299	-1.39112e-297	1.2774e-298	-3.70683e-298	-1.00057e-298	-1.27098e-298	-3.99521e-298	8.87971e-298	3.98891e-298	1.02395e-296
1.76447e-299	-4.86315e-299	5.13214e-299	2.10551e-299	8.45092e-299	1.85992e-299	3.70006e-299	-6.76701e-299	1.86784e-299	1.95824e-299	-4.42193e-300	9.95215e-300	-3.41774e-299	1.54103e-298	9.31592e-299	-5.33199e-299	-2.2925e-299	-6.82973e-300	-7.53827e-299	-3.55607e-299	-6.56088e-299	1.0732e-299	5.6183e-299	2.42203e-299	4.67452e-301	-4.07255e-299	1.88423e-299	-2.64526e-298	-2.06759e-298	-7.36218e-300	1.56995e-297
2.18966e-300	-7.16165e-300	-7.52844e-300	-9.09249e-300	-1.76684e-299	1.37789e-299	-3.57642e-300	-3.99331e-300	-7.58595e-300	9.50331e-300	2.16669e-300	-1.68367e-300	6.82149e-300	-7.32933e-300	1.0536e-299	-3.80664e-300	-7.12417e-300	-2.52591e-300	8.98559e-301	1.49202e-301	-7.57496e-301	2.63541e-299	-5.69057e-300	-1.43869e-300	-7.13915e-300	1.86174e-299	7.71308e-300	-2.48956e-299	-8.52243e-300	4.95663e-300	2.31205e-298
-1.95481e-301	-3.75787e-301	-9.91991e-301	5.28371e-301	-8.90547e-301	-2.78476e-301	1.06342e-300	-6.06884e-302	-1.90375e-300	-1.11925e-301	-1.45232e-300	-3.47333e-301	-3.32081e-302	8.20843e-301	-6.80622e-301	6.56264e-301	-4.34471e-302	1.41106e-301	-4.95266e-301	-4.23795e-301	-6.82584e-301	5.4409e-301	-3.54171e-301	-6.4229e-301	6.22966e-301	-1.39286e-301	-8.80839e-301	-9.77451e-301	2.12252e-300	2.53398e-301	1.87142e-299
1.05891e-301	-7.1615e-302	9.01204e-302	7.96453e-302	-4.36342e-302	3.92653e-302	3.36228e-302	-5.88207e-302	1.48154e-303	6.42636e-302	-9.82147e-303	9.85244e-302	-1.41701e-301	2.94151e-302	-1.88258e-301	1.17551e-300	-2.67323e-302	-1.66787e-302	4.62369e-303	-8.77689e-302	-3.10441e-301	-1.83052e-302	-6.34459e-302	-1.62154e-302	2.14002e-301	7.16421e-302	-3.09705e-302	3.07816e-302	1.59142e-301	-8.9605e-303	3.2913e-300
2.70446e-302	1.02973e-303	8.25077e-303	3.38003e-303	-2.29784e-302	-2.8035e-302	-1.19097e-303	1.45089e-302	1.28668e-302	1.10473e-302	-1.33438e-302	1.223e-303	-3.30625e-303	-7.78024e-303	-6.42903e-303	3.98421e-303	-9.32424e-304	-7.14532e-303	4.59739e-303	-3.12517e-302	1.15327e-303	3.45038e-304	-3.89156e-303	5.87226e-303	-2.24267e-303	2.74737e-302	-5.47942e-302	-1.42534e-302	2.08226e-302	5.68546e-304	3.41743e-301
-9.22923e-304	4.80651e-304	1.06446e-303	2.38503e-303	-1.49603e-303	1.01144e-305	3.38577e-305	-3.94292e-304	-1.34606e-303	1.90004e-304	1.49198e-303	7.26662e-303	-6.33403e-304	1.08675e-303	5.2995e-304	5.8105e-304	2.80722e-304	-8.14363e-305	-2.33316e-303	-2.90526e-304	-1.34471e-303	-1.07037e-303	-4.4808e-303	-5.74673e-304	1.42767e-303	1.17817e-303	-1.16168e-303	-2.10104e-303	1.61008e-304	1.7125e-303	3.81116e-302
6.71175e-304	5.47261e-306	2.92509e-305	5.42253e-304	-9.12245e-305	-4.17903e-304	-7.11329e-305	7.61829e-305	-9.41958e-305	1.28296e-305	-2.39911e-304	1.54181e-306	8.39161e-306	-8.47005e-305	-2.04018e-304	-1.49342e-305	-1.43477e-304	-7.29382e-305	-3.86979e-306	-1.70733e-304	1.58566e-304	1.14395e-304	2.0797e-304	3.68008e-305	1.30295e-305	-4.71193e-304	3.04626e-305	-2.03457e-304	3.12484e-305	8.89155e-305	4.31217e-303
-1.44964e-304	-1.17318e-305	-2.58904e-305	-7.46488e-305	1.15455e-304	-5.83386e-307	3.82648e-307	-1.01346e-305	1.7889e-305	-1.06086e-305	6.38121e-305	-1.02063e-305	-1.66688e-305	9.69443e-306	-5.09252e-306	4.67285e-305	1.01753e-305	-2.60093e-305	1.20029e-305	3.336e-305	9.35546e-306	-1.16922e-305	2.00973e-306	-2.27187e-305	1.4923e-305	-5.3484e-306	2.92991e-306	-3.82598e-305	-1.33142e-306	-5.74661e-306	7.60353e-304
-4.04755e-306	5.9599e-306	5.33179e-307	1.92844e-306	4.39688e-307	-1.49877e-306	1.75011e-306	1.58222e-306	1.34116e-307	-2.25654e-306	1.18066e-306	-4.18046e-307	1.92653e-307	2.10935e-306	4.59875e-307	1.52837e-306	3.97985e-306	-3.73546e-306	1.94935e-306	1.25174e-306	1.48489e-306	2.3084e-307	-1.95813e-306	-9.24179e-307	-3.00337e-306	-7.41201e-307	-4.36666e-307	-1.55551e-306	-2.7387e-307	-6.7496e-307	4.82195e-305
-3.95561e-307	1.15126e-306	-2.59144e-307	-2.70379e-307	1.45688e-307	-2.26027e-307	-4.70958e-308	5.07082e-308	1.00092e-307	-5.85459e-307	7.23604e-308	4.12634e-307	-9.83765e-308	3.32161e-307	2.50548e-307	1.70764e-307	-3.69962e-307	-5.43321e-307	6.73622e-308	-1.92359e-307	2.97309e-308	0	-6.82174e-307	4.35607e-308	7.87911e-307	-1.34191e-307	7.7148e-308	-7.00457e-307	3.20108e-307	-2.89815e-307	8.81674e-306
0	-1.04256e-307	0	0	-1.40237e-307	0	5.64285e-308	-2.95179e-308	0	0	0	-4.167e-308	-2.48048e-308	0	-9.74078e-308	1.05574e-307	9.82603e-308	5.5874e-308	0	0	0	0	8.45742e-308	0	0	0	0	-3.63932e-308	7.35753e-308	0	1.14195e-306
0	0	0	0	0	0	0	0	0	0	0	0	0	0	0	0	0	0	0	0	0	0	0	0	0	0	0	0	0	0	1.32161e-307
0	0	0	0	0	0	0	0	0	0	0	0	0	0	0	0	0	0	0	0	0	0	0	0	0	0	0	0	0	0	0
0	0	0	0	0	0	0	0	0	0	0	0	0	0	0	0	0	0	0	0	0	0	0	0	0	0	0	0	0	0	0
0	0	0	0	0	0	0	0	0	0	0	0	0	0	0	0	0	0	0	0	0	0	0	0	0	0	0	0	0	0	0
0	0	0	0	0	0	0	0	0	0	0	0	0	0	0	0	0	0	0	0	0	0	0	0	0	0	0	0	0	0	0
0	0	0	0	0	0	0	0	0	0	0	0	0	0	0	0	0	0	0	0	0	0	0	0	0	0	0	0	0	0	0
0	0	0	0	0	0	0	0	0	0	0	0	0	0	0	0	0	0	0	0	0	0	0	0	0	0	0	0	0	0	0
0	0	0	0	0	0	0	0	0	0	0	0	0	0	0	0	0	0	0	0	0	0	0	0	0	0	0	0	0	0	0
0	0	0	0	0	0	0	0	0	0	0	0	0	0	0	0	0	0	0	0	0	0	0	0	0	0	0	0	0	0	0
0	0	0	0	0	0	0	0	0	0	0	0	0	0	0	0	0	0	0	0	0	0	0	0	0	0	0	0	0	0	0
0	0	0	0	0	0	0	0	0	0	0	0	0	0	0	0	0	0	0	0	0	0	0	0	0	0	0	0	0	0	0
0	0	0	0	0	0	0	0	0	0	0	0	0	0	0	0	0	0	0	0	0	0	0	0	0	0	0	0	0	0	0
0	0	0	0	0	0	0	0	0	0	0	0	0	0	0	0	0	0	0	0	0	0	0	0	0	0	0	0	0	0	0
0	0	0	0	0	0	0	0	0	0	0	0	0	0	0	0	0	0	0	0	0	0	0	0	0	0	0	0	0	0	0
0	0	0	0	0	0	0	0	0	0	0	0	0	0	0	0	0	0	0	0	0	0	0	0	0	0	0	0	0	0	0
0	0	0	0	0	0	0	0	0	0	0	0	0	0	0	0	0	0	0	0	0	0	0	0	0	0	0	0	0	0	0
0	0	0	0	0	0	0	0	0	0	0	0	0	0	0	0	0	0	0	0	0	0	0	0	0	0	0	0	0	0	0
0	0	0	0	0	0	0	0	0	0	0	0	0	0	0	0	0	0	0	0	0	0	0	0	0	0	0	0	0	0	0
0	0	0	0	0	0	0	0	0	0	0	0	0	0	0	0	0	0	0	0	0	0	0	0	0	0	0	0	0	0	0
0	0	0	0	0	0	0	0	0	0	0	0	0	0	0	0	0	0	0	0	0	0	0	0	0	0	0	0	0	0	0
0	0	0	0	0	0	0	0	0	0	0	0	0	0	0	0	0	0	0	0	0	0	0	0	0	0	0	0	0	0	0
0	0	0	0	0	0	0	0	0	0	0	0	0	0	0	0	0	0	0	0	0	0	0	0	0	0	0	0	0	0	0
0	0	0	0	0	0	0	0	0	0	0	0	0	0	0	0	0	0	0	0	0	0	0	0	0	0	0	0	0	0	0
0	0	0	0	0	0	0	0	0	0	0	0	0	0	0	0	0	0	0	0	0	0	0	0	0	0	0	0	0	0	0
0	0	0	0	0	0	0	0	0	0	0	0	0	0	0	0	0	0	0	0	0	0	0	0	0	0	0	0	0	0	0
0	0	0	0	0	0	0	0	0	0	0	0	0	0	0	0	0	0	0	0	0	0	0	0	0	0	0	0	0	0	0
0	0	0	0	0	0	0	0	0	0	0	0	0	0	0	0	0	0	0	0	0	0	0	0	0	0	0	0	0	0	0
0	0	0	0	0	0	0	0	0	0	0	0	0	0	0	0	0	0	0	0	0	0	0	0	0	0	0	0	0	0	0
0	0	0	0	0	0	0	0	0	0	0	0	0	0	0	0	0	0	0	0	0	0	0	0	0	0	0	0	0	0	0
0	0	0	0	0	0	0	0	0	0	0	0	0	0	0	0	0	0	0	0	0	0	0	0	0	0	0	0	0	0	0
0	0	0	0	0	0	0	0	0	0	0	0	0	0	0	0	0	0	0	0	0	0	0	0	0	0	0	0	0	0	0
0	0	0	0	0	0	0	0	0	0	0	0	0	0	0	0	0	0	0	0	0	0	0	0	0	0	0	0	0	0	0
0	0	0	0	0	0	0	0	0	0	0	0	0	0	0	0	0	0	0	0	0	0	0	0	0	0	0	0	0	0	0
0	0	0	0	0	0	0	0	0	0	0	0	0	0	0	0	0	0	0	0	0	0	0	0	0	0	0	0	0	0	0
0	0	0	0	0	0	0	0	0	0	0	0	0	0	0	0	0	0	0	0	0	0	0	0	0	0	0	0	0	0	0
0	0	0	0	0	0	0	0	0	0	0	0	0	0	0	0	0	0	0	0	0	0	0	0	0	0	0	0	0	0	0
0	0	0	0	0	0	0	0	0	0	0	0	0	0	0	0	0	0	0	0	0	0	0	0	0	0	0	0	0	0	0
0	0	0	0	0	0	0	0	0	0	0	0	0	0	0	0	0	0	0	0	0	0	0	0	0	0	0	0	0	0	0
0	0	0	0	0	0	0	0	0	0	0	0	0	0	0	0	0	0	0	0	0	0	0	0	0	0	0	0	0	0	0
0	0	0	0	0	0	0	0	0	0	0	0	0	0	0	0	0	0	0	0	0	0	0	0	0	0	0	0	0	0	0
0	0	0	0	0	0	0	0	0	0	0	0	0	0	0	0	0	0	0	0	0	0	0	0	0	0	0	0	0	0	0
0	0	0	0	0	0	0	0	0	0	0	0	0	0	0	0	0	0	0	0	0	0	0	0	0	0	0	0	0	0	0
0	0	0	0	0	0	0	0	0	0	0	0	0	0	0	0	0	0	0	0	0	0	0	0	0	0	0	0	0	0	0
0	0	0	0	0	0	0	0	0	0	0	0	0	0	0	0	0	0	0	0	0	0	0	0	0	0	0	0	0	0	0
0	0	0	0	0	0	0	0	0	0	0	0	0	0	0	0	0	0	0	0	0	0	0	0	0	0	0	0	0	0	0
0	0	0	0	0	0	0	0	0	0	0	0	0	0	0	0	0	0	0	0	0	0	0	0	0	0	0	0	0	0	0
0	0	0	0	0	0	0	0	0	0	0	0	0	0	0	0	0	0	0	0	0	0	0	0	0	0	0	0	0	0	0
0	0	0	0	0	0	0	0	0	0	0	0	0	0	0	0	0	0	0	0	0	0	0	0	0	0	0	0	0	0	0
0	0	0	0	0	0	0	0	0	0	0	0	0	0	0	0	0	0	0	0	0	0	0	0	0	0	0	0	0	0	0
0	0	0	0	0	0	0	0	0	0	0	0	0	0	0	0	0	0	0	0	0	0	0	0	0	0	0	0	0	0	0
0	0	0	0	0	0	0	0	0	0	0	0	0	0	0	0	0	0	0	0	0	0	0	0	0	0	0	0	0	0	0
0	0	0	0	0	0	0	0	0	0	0	0	0	0	0	0	0	0	0	0	0	0	0	0	0	0	0	0	0	0	0
0	0	0	0	0	0	0	0	0	0	0	0	0	0	0	0	0	0	0	0	0	0	0	0	0	0	0	0	0	0	0
0	0	0	0	0	0	0	0	0	0	0	0	0	0	0	0	0	0	0	0	0	0	0	0	0	0	0	0	0	0	0
0	0	0	0	0	0	0	0	0	0	0	0	0	0	0	0	0	0	0	0	0	0	0	0	0	0	0	0	0	0	0
0	0	0	0	0	0	0	0	0	0	0	0	0	0	0	0	0	0	0	0	0	0	0	0	0	0	0	0	0	0	0
0	0	0	0	0	0	0	0	0	0	0	0	0	0	0	0	0	0	0	0	0	0	0	0	0	0	0	0	0	0	0
0	0	0	0	0	0	0	0	0	0	0	0	0	0	0	0	0	0	0	0	0	0	0	0	0	0	0	0	0	0	0
0	0	0	0	0	0	0	0	0	0	0	0	0	0	0	0	0	0	0	0	0	0	0	0	0	0	0	0	0	0	0
0	0	0	0	0	0	0	0	0	0	0	0	0	0	0	0	0	0	0	0	0	0	0	0	0	0	0	0	0	0	0
0	0	0	0	0	0	0	0	0	0	0	0	0	0	0	0	0	0	0	0	0	0	0	0	0	0	0	0	0	0	0
0	0	0	0	0	0	0	0	0	0	0	0	0	0	0	0	0	0	0	0	0	0	0	0	0	0	0	0	0	0	0
0	0	0	0	0	0	0	0	0	0	0	0	0	0	0	0	0	0	0	0	0	0	0	0	0	0	0	0	0	0	0
0	0	0	0	0	0	0	0	0	0	0	0	0	0	0	0	0	0	0	0	0	0	0	0	0	0	0	0	0	0	0
0	0	0	0	0	0	0	0	0	0	0	0	0	0	0	0	0	0	0	0	0	0	0	0	0	0	0	0	0	0	0
0	0	0	0	0	0	0	0	0	0	0	0	0	0	0	0	0	0	0	0	0	0	0	0	0	0	0	0	0	0	0
0	0	0	0	0	0	0	0	0	0	0	0	0	0	0	0	0	0	0	0	0	0	0	0	0	0	0	0	0	0	0
0	0	0	0	0	0	0	0	0	0	0	0	0	0	0	0	0	0	0	0	0	0	0	0	0	0	0	0	0	0	0
0	0	0	0	0	0	0	0	0	0	0	0	0	0	0	0	0	0	0	0	0	0	0	0	0	0	0	0	0	0	0
0	0	0	0	0	0	0	0	0	0	0	0	0	0	0	0	0	0	0	0	0	0	0	0	0	0	0	0	0	0	0
0	0	0	0	0	0	0	0	0	0	0	0	0	0	0	0	0	0	0	0	0	0	0	0	0	0	0	0	0	0	0
0	0	0	0	0	0	0	0	0	0	0	0	0	0	0	0	0	0	0	0	0	0	0	0	0	0	0	0	0	0	0
0	0	0	0	0	0	0	0	0	0	0	0	0	0	0	0	0	0	0	0	0	0	0	0	0	0	0	0	0	0	0
0	0	0	0	0	0	0	0	0	0	0	0	0	0	0	0	0	0	0	0	0	0	0	0	0	0	0	0	0	0	0
0	0	0	0	0	0	0	0	0	0	0	0	0	0	0	0	0	0	0	0	0	0	0	0	0	0	0	0	0	0	0
0	0	0	0	0	0	0	0	0	0	0	0	0	0	0	0	0	0	0	0	0	0	0	0	0	0	0	0	0	0	0
0	0	0	0	0	0	0	0	0	0	0	0	0	0	0	0	0	0	0	0	0	0	0	0	0	0	0	0	0	0	0
0	0	0	0	0	0	0	0	0	0	0	0	0	0	0	0	0	0	0	0	0	0	0	0	0	0	0	0	0	0	0
0	0	0	0	0	0	0	0	0	0	0	0	0	0	0	0	0	0	0	0	0	0	0	0	0	0	0	0	0	0	0
0	0	0	0	0	0	0	0	0	0	0	0	0	0	0	0	0	0	0	0	0	0	0	0	0	0	0	0	0	0	0
0	0	0	0	0	0	0	0	0	0	0	0	0	0	0	0	0	0	0	0	0	0	0	0	0	0	0	0	0	0	0
0	0	0	0	0	0	0	0	0	0	0	0	0	0	0	0	0	0	0	0	0	0	0	0	0	0	0	0	0	0	0
0	0	0	0	0	0	0	0	0	0	0	0	0	0	0	0	0	0	0	0	0	0	0	0	0	0	0	0	0	0	0
0	0	0	0	0	0	0	0	0	0	0	0	0	0	0	0	0	0	0	0	0	0	0	0	0	0	0	0	0	0	0
0	0	0	0	0	0	0	0	0	0	0	0	0	0	0	0	0	0	0	0	0	0	0	0	0	0	0	0	0	0	0
0	0	0	0	0	0	0	0	0	0	0	0	0	0	0	0	0	0	0	0	0	0	0	0	0	0	0	0	0	0	0
0	0	0	0	0	0	0	0	0	0	0	0	0	0	0	0	0	0	0	0	0	0	0	0	0	0	0	0	0	0	0
0	0	0	0	0	0	0	0	0	0	0	0	0	0	0	0	0	0	0	0	0	0	0	0	0	0	0	0	0	0	0
0	0	0	0	0	0	0	0	0	0	0	0	0	0	0	0	0	0	0	0	0	0	0	0	0	0	0	0	0	0	0
0	0	0	0	0	0	0	0	0	0	0	0	0	0	0	0	0	0	0	0	0	0	0	0	0	0	0	0	0	0	0
0	0	0	0	0	0	0	0	0	0	0	0	0	0	0	0	0	0	0	0	0	0	0	0	0	0	0	0	0	0	0
0	0	0	0	0	0	0	0	0	0	0	0	0	0	0	0	0	0	0	0	0	0	0	0	0	0	0	0	0	0	0
0	0	0	0	0	0	0	0	0	0	0	0	0	0	0	0	0	0	0	0	0	0	0	0	0	0	0	0	0	0	0
0	0	0	0	0	0	0	0	0	0	0	0	0	0	0	0	0	0	0	0	0	0	0	0	0	0	0	0	0	0	0
0	0	0	0	0	0	0	0	0	0	0	0	0	0	0	0	0	0	0	0	0	0	0	0	0	0	0	0	0	0	0
0	0	0	0	0	0	0	0	0	0	0	0	0	0	0	0	0	0	0	0	0	0	0	0	0	0	0	0	0	0	0
0	0	0	0	0	0	0	0	0	0	0	0	0	0	0	0	0	0	0	0	0	0	0	0	0	0	0	0	0	0	0
0	0	0	0	0	0	0	0	0	0	0	0	0	0	0	0	0	0	0	0	0	0	0	0	0	0	0	0	0	0	0
0	0	0	0	0	0	0	0	0	0	0	0	0	0	0	0	0	0	0	0	0	0	0	0	0	0	0	0	0	0	0
0	0	0	0	0	0	0	0	0	0	0	0	0	0	0	0	0	0	0	0	0	0	0	0	0	0	0	0	0	0	0
0	0	0	0	0	0	0	0	0	0	0	0	0	0	0	0	0	0	0	0	0	0	0	0	0	0	0	0	0	0	0
0	0	0	0	0	0	0	0	0	0	0	0	0	0	0	0	0	0	0	0	0	0	0	0	0	0	0	0	0	0	0
0	0	0	0	0	0	0	0	0	0	0	0	0	0	0	0	0	0	0	0	0	0	0	0	0	0	0	0	0	0	0
0	0	0	0	0	0	0	0	0	0	0	0	0	0	0	0	0	0	0	0	0	0	0	0	0	0	0	0	0	0	0
0	0	0	0	0	0	0	0	0	0	0	0	0	0	0	0	0	0	0	0	0	0	0	0	0	0	0	0	0	0	0
0	0	0	0	0	0	0	0	0	0	0	0	0	0	0	0	0	0	0	0	0	0	0	0	0	0	0	0	0	0	0
0	0	0	0	0	0	0	0	0	0	0	0	0	0	0	0	0	0	0	0	0	0	0	0	0	0	0	0	0	0	0
0	0	0	0	0	0	0	0	0	0	0	0	0	0	0	0	0	0	0	0	0	0	0	0	0	0	0	0	0	0	0
0	0	0	0	0	0	0	0	0	0	0	0	0	0	0	0	0	0	0	0	0	0	0	0	0	0	0	0	0	0	0
0	0	0	0	0	0	0	0	0	0	0	0	0	0	0	0	0	0	0	0	0	0	0	0	0	0	0	0	0	0	0
0	0	0	0	0	0	0	0	0	0	0	0	0	0	0	0	0	0	0	0	0	0	0	0	0	0	0	0	0	0	0
0	0	0	0	0	0	0	0	0	0	0	0	0	0	0	0	0	0	0	0	0	0	0	0	0	0	0	0	0	0	0
0	0	0	0	0	0	0	0	0	0	0	0	0	0	0	0	0	0	0	0	0	0	0	0	0	0	0	0	0	0	0
0	0	0	0	0	0	0	0	0	0	0	0	0	0	0	0	0	0	0	0	0	0	0	0	0	0	0	0	0	0	0
0	0	0	0	0	0	0	0	0	0	0	0	0	0	0	0	0	0	0	0	0	0	0	0	0	0	0	0	0	0	0
0	0	0	0	0	0	0	0	0	0	0	0	0	0	0	0	0	0	0	0	0	0	0	0	0	0	0	0	0	0	0
0	0	0	0	0	0	0	0	0	0	0	0	0	0	0	0	0	0	0	0	0	0	0	0	0	0	0	0	0	0	0
0	0	0	0	0	0	0	0	0	0	0	0	0	0	0	0	0	0	0	0	0	0	0	0	0	0	0	0	0	0	0
0	0	0	0	0	0	0	0	0	0	0	0	0	0	0	0	0	0	0	0	0	0	0	0	0	0	0	0	0	0	0
0	0	0	0	0	0	0	0	0	0	0	0	0	0	0	0	0	0	0	0	0	0	0	0	0	0	0	0	0	0	0
0	0	0	0	0	0	0	0	0	0	0	0	0	0	0	0	0	0	0	0	0	0	0	0	0	0	0	0	0	0	0
0	0	0	0	0	0	0	0	0	0	0	0	0	0	0	0	0	0	0	0	0	0	0	0	0	0	0	0	0	0	0
0	0	0	0	0	0	0	0	0	0	0	0	0	0	0	0	0	0	0	0	0	0	0	0	0	0	0	0	0	0	0
0	0	0	0	0	0	0	0	0	0	0	0	0	0	0	0	0	0	0	0	0	0	0	0	0	0	0	0	0	0	0
0	0	0	0	0	0	0	0	0	0	0	0	0	0	0	0	0	0	0	0	0	0	0	0	0	0	0	0	0	0	0
0	0	0	0	0	0	0	0	0	0	0	0	0	0	0	0	0	0	0	0	0	0	0	0	0	0	0	0	0	0	0
0	0	0	0	0	0	0	0	0	0	0	0	0	0	0	0	0	0	0	0	0	0	0	0	0	0	0	0	0	0	0
0	0	0	0	0	0	0	0	0	0	0	0	0	0	0	0	0	0	0	0	0	0	0	0	0	0	0	0	0	0	0
0	0	0	0	0	0	0	0	0	0	0	0	0	0	0	0	0	0	0	0	0	0	0	0	0	0	0	0	0	0	0
0	0	0	0	0	0	0	0	0	0	0	0	0	0	0	0	0	0	0	0	0	0	0	0	0	0	0	0	0	0	0
0	0	0	0	0	0	0	0	0	0	0	0	0	0	0	0	0	0	0	0	0	0	0	0	0	0	0	0	0	0	0
0	0	0	0	0	0	0	0	0	0	0	0	0	0	0	0	0	0	0	0	0	0	0	0	0	0	0	0	0	0	0
0	0	0	0	0	0	0	0	0	0	0	0	0	0	0	0	0	0	0	0	0	0	0	0	0	0	0	0	0	0	0
0	0	0	0	0	0	0	0	0	0	0	0	0	0	0	0	0	0	0	0	0	0	0	0	0	0	0	0	0	0	0
0	0	0	0	0	0	0	0	0	0	0	0	0	0	0	0	0	0	0	0	0	0	0	0	0	0	0	0	0	0	0
0	0	0	0	0	0	0	0	0	0	0	0	0	0	0	0	0	0	0	0	0	0	0	0	0	0	0	0	0	0	0
0	0	0	0	0	0	0	0	0	0	0	0	0	0	0	0	0	0	0	0	0	0	0	0	0	0	0	0	0	0	0
0	0	0	0	0	0	0	0	0	0	0	0	0	0	0	0	0	0	0	0	0	0	0	0	0	0	0	0	0	0	0
0	0	0	0	0	0	0	0	0	0	0	0	0	0	0	0	0	0	0	0	0	0	0	0	0	0	0	0	0	0	0
0	0	0	0	0	0	0	0	0	0	0	0	0	0	0	0	0	0	0	0	0	0	0	0	0	0	0	0	0	0	0
0	0	0	0	0	0	0	0	0	0	0	0	0	0	0	0	0	0	0	0	0	0	0	0	0	0	0	0	0	0	0
0	0	0	0	0	0	0	0	0	0	0	0	0	0	0	0	0	0	0	0	0	0	0	0	0	0	0	0	0	0	0
0	0	0	0	0	0	0	0	0	0	0	0	0	0	0	0	0	0	0	0	0	0	0	0	0	0	0	0	0	0	0
0	0	0	0	0	0	0	0	0	0	0	0	0	0	0	0	0	0	0	0	0	0	0	0	0	0	0	0	0	0	0
0	0	0	0	0	0	0	0	0	0	0	0	0	0	0	0	0	0	0	0	0	0	0	0	0	0	0	0	0	0	0
0	0	0	0	0	0	0	0	0	0	0	0	0	0	0	0	0	0	0	0	0	0	0	0	0	0	0	0	0	0	0
0	0	0	0	0	0	0	0	0	0	0	0	0	0	0	0	0	0	0	0	0	0	0	0	0	0	0	0	0	0	0
0	0	0	0	0	0	0	0	0	0	0	0	0	0	0	0	0	0	0	0	0	0	0	0	0	0	0	0	0	0	0
0	0	0	0	0	0	0	0	0	0	0	0	0	0	0	0	0	0	0	0	0	0	0	0	0	0	0	0	0	0	0
0	0	0	0	0	0	0	0	0	0	0	0	0	0	0	0	0	0	0	0	0	0	0	0	0	0	0	0	0	0	0
0	0	0	0	0	0	0	0	0	0	0	0	0	0	0	0	0	0	0	0	0	0	0	0	0	0	0	0	0	0	0
0	0	0	0	0	0	0	0	0	0	0	0	0	0	0	0	0	0	0	0	0	0	0	0	0	0	0	0	0	0	0
0	0	0	0	0	0	0	0	0	0	0	0	0	0	0	0	0	0	0	0	0	0	0	0	0	0	0	0	0	0	0
0	0	0	0	0	0	0	0	0	0	0	0	0	0	0	0	0	0	0	0	0	0	0	0	0	0	0	0	0	0	0
0	0	0	0	0	0	0	0	0	0	0	0	0	0	0	0	0	0	0	0	0	0	0	0	0	0	0	0	0	0	0
0	0	0	0	0	0	0	0	0	0	0	0	0	0	0	0	0	0	0	0	0	0	0	0	0	0	0	0	0	0	0
0	0	0	0	0	0	0	0	0	0	0	0	0	0	0	0	0	0	0	0	0	0	0	0	0	0	0	0	0	0	0
0	0	0	0	0	0	0	0	0	0	0	0	0	0	0	0	0	0	0	0	0	0	0	0	0	0	0	0	0	0	0
0	0	0	0	0	0	0	0	0	0	0	0	0	0	0	0	0	0	0	0	0	0	0	0	0	0	0	0	0	0	0
0	0	0	0	0	0	0	0	0	0	0	0	0	0	0	0	0	0	0	0	0	0	0	0	0	0	0	0	0	0	0
0	0	0	0	0	0	0	0	0	0	0	0	0	0	0	0	0	0	0	0	0	0	0	0	0	0	0	0	0	0	0
0	0	0	0	0	0	0	0	0	0	0	0	0	0	0	0	0	0	0	0	0	0	0	0	0	0	0	0	0	0	0
0	0	0	0	0	0	0	0	0	0	0	0	0	0	0	0	0	0	0	0	0	0	0	0	0	0	0	0	0	0	0
0	0	0	0	0	0	0	0	0	0	0	0	0	0	0	0	0	0	0	0	0	0	0	0	0	0	0	0	0	0	0
0	0	0	0	0	0	0	0	0	0	0	0	0	0	0	0	0	0	0	0	0	0	0	0	0	0	0	0	0	0	0
0	0	0	0	0	0	0	0	0	0	0	0	0	0	0	0	0	0	0	0	0	0	0	0	0	0	0	0	0	0	0
0	0	0	0	0	0	0	0	0	0	0	0	0	0	0	0	0	0	0	0	0	0	0	0	0	0	0	0	0	0	0
0	0	0	0	0	0	0	0	0	0	0	0	0	0	0	0	0	0	0	0	0	0	0	0	0	0	0	0	0	0	0
0	0	0	0	0	0	0	0	0	0	0	0	0	0	0	0	0	0	0	0	0	0	0	0	0	0	0	0	0	0	0
0	0	0	0	0	0	0	0	0	0	0	0	0	0	0	0	0	0	0	0	0	0	0	0	0	0	0	0	0	0	0
0	0	0	0	0	0	0	0	0	0	0	0	0	0	0	0	0	0	0	0	0	0	0	0	0	0	0	0	0	0	0
0	0	0	0	0	0	0	0	0	0	0	0	0	0	0	0	0	0	0	0	0	0	0	0	0	0	0	0	0	0	0
0	0	0	0	0	0	0	0	0	0	0	0	0	0	0	0	0	0	0	0	0	0	0	0	0	0	0	0	0	0	0
0	0	0	0	0	0	0	0	0	0	0	0	0	0	0	0	0	0	0	0	0	0	0	0	0	0	0	0	0	0	0
0	0	0	0	0	0	0	0	0	0	0	0	0	0	0	0	0	0	0	0	0	0	0	0	0	0	0	0	0	0	0
0	0	0	0	0	0	0	0	0	0	0	0	0	0	0	0	0	0	0	0	0	0	0	0	0	0	0	0	0	0	0
0	0	0	0	0	0	0	0	0	0	0	0	0	0	0	0	0	0	0	0	0	0	0	0	0	0	0	0	0	0	0
0	0	0	0	0	0	0	0	0	0	0	0	0	0	0	0	0	0	0	0	0	0	0	0	0	0	0	0	0	0	0
0	0	0	0	0	0	0	0	0	0	0	0	0	0	0	0	0	0	0	0	0	0	0	0	0	0	0	0	0	0	0
0	0	0	0	0	0	0	0	0	0	0	0	0	0	0	0	0	0	0	0	0	0	0	0	0	0	0	0	0	0	0
0	0	0	0	0	0	0	0	0	0	0	0	0	0	0	0	0	0	0	0	0	0	0	0	0	0	0	0	0	0	0
0	0	0	0	0	0	0	0	0	0	0	0	0	0	0	0	0	0	0	0	0	0	0	0	0	0	0	0	0	0	0
0	0	0	0	0	0	0	0	0	0	0	0	0	0	0	0	0	0	0	0	0	0	0	0	0	0	0	0	0	0	0
0	0	0	0	0	0	0	0	0	0	0	0	0	0	0	0	0	0	0	0	0	0	0	0	0	0	0	0	0	0	0
0	0	0	0	0	0	0	0	0	0	0	0	0	0	0	0	0	0	0	0	0	0	0	0	0	0	0	0	0	0	0
0	0	0	0	0	0	0	0	0	0	0	0	0	0	0	0	0	0	0	0	0	0	0	0	0	0	0	0	0	0	0
0	0	0	0	0	0	0	0	0	0	0	0	0	0	0	0	0	0	0	0	0	0	0	0	0	0	0	0	0	0	0
0	0	0	0	0	0	0	0	0	0	0	0	0	0	0	0	0	0	0	0	0	0	0	0	0	0	0	0	0	0	0
0	0	0	0	0	0	0	0	0	0	0	0	0	0	0	0	0	0	0	0	0	0	0	0	0	0	0	0	0	0	0
0	0	0	0	0	0	0	0	0	0	0	0	0	0	0	0	0	0	0	0	0	0	0	0	0	0	0	0	0	0	0
0	0	0	0	0	0	0	0	0	0	0	0	0	0	0	0	0	0	0	0	0	0	0	0	0	0	0	0	0	0	0
0	0	0	0	0	0	0	0	0	0	0	0	0	0	0	0	0	0	0	0	0	0	0	0	0	0	0	0	0	0	0
0	0	0	0	0	0	0	0	0	0	0	0	0	0	0	0	0	0	0	0	0	0	0	0	0	0	0	0	0	0	0
0	0	0	0	0	0	0	0	0	0	0	0	0	0	0	0	0	0	0	0	0	0	0	0	0	0	0	0	0	0	0
0	0	0	0	0	0	0	0	0	0	0	0	0	0	0	0	0	0	0	0	0	0	0	0	0	0	0	0	0	0	0
0	0	0	0	0	0	0	0	0	0	0	0	0	0	0	0	0	0	0	0	0	0	0	0	0	0	0	0	0	0	0
0	0	0	0	0	0	0	0	0	0	0	0	0	0	0	0	0	0	0	0	0	0	0	0	0	0	0	0	0	0	0
0	0	0	0	0	0	0	0	0	0	0	0	0	0	0	0	0	0	0	0	0	0	0	0	0	0	0	0	0	0	0
0	0	0	0	0	0	0	0	0	0	0	0	0	0	0	0	0	0	0	0	0	0	0	0	0	0	0	0	0	0	0
0	0	0	0	0	0	0	0	0	0	0	0	0	0	0	0	0	0	0	0	0	0	0	0	0	0	0	0	0	0	0
0	0	0	0	0	0	0	0	0	0	0	0	0	0	0	0	0	0	0	0	0	0	0	0	0	0	0	0	0	0	0
0	0	0	0	0	0	0	0	0	0	0	0	0	0	0	0	0	0	0	0	0	0	0	0	0	0	0	0	0	0	0
0	0	0	0	0	0	0	0	0	0	0	0	0	0	0	0	0	0	0	0	0	0	0	0	0	0	0	0	0	0	0
0	0	0	0	0	0	0	0	0	0	0	0	0	0	0	0	0	0	0	0	0	0	0	0	0	0	0	0	0	0	0
0	0	0	0	0	0	0	0	0	0	0	0	0	0	0	0	0	0	0	0	0	0	0	0	0	0	0	0	0	0	0
0	0	0	0	0	0	0	0	0	0	0	0	0	0	0	0	0	0	0	0	0	0	0	0	0	0	0	0	0	0	0
0	0	0	0	0	0	0	0	0	0	0	0	0	0	0	0	0	0	0	0	0	0	0	0	0	0	0	0	0	0	0
0	0	0	0	0	0	0	0	0	0	0	0	0	0	0	0	0	0	0	0	0	0	0	0	0	0	0	0	0	0	0
0	0	0	0	0	0	0	0	0	0	0	0	0	0	0	0	0	0	0	0	0	0	0	0	0	0	0	0	0	0	0
0	0	0	0	0	0	0	0	0	0	0	0	0	0	0	0	0	0	0	0	0	0	0	0	0	0	0	0	0	0	0
0	0	0	0	0	0	0	0	0	0	0	0	0	0	0	0	0	0	0	0	0	0	0	0	0	0	0	0	0	0	0
0	0	0	0	0	0	0	0	0	0	0	0	0	0	0	0	0	0	0	0	0	0	0	0	0	0	0	0	0	0	0
0	0	0	0	0	0	0	0	0	0	0	0	0	0	0	0	0	0	0	0	0	0	0	0	0	0	0	0	0	0	0
0	0	0	0	0	0	0	0	0	0	0	0	0	0	0	0	0	0	0	0	0	0	0	0	0	0	0	0	0	0	0
0	0	0	0	0	0	0	0	0	0	0	0	0	0	0	0	0	0	0	0	0	0	0	0	0	0	0	0	0	0	0
0	0	0	0	0	0	0	0	0	0	0	0	0	0	0	0	0	0	0	0	0	0	0	0	0	0	0	0	0	0	0
0	0	0	0	0	0	0	0	0	0	0	0	0	0	0	0	0	0	0	0	0	0	0	0	0	0	0	0	0	0	0
0	0	0	0	0	0	0	0	0	0	0	0	0	0	0	0	0	0	0	0	0	0	0	0	0	0	0	0	0	0	0
0	0	0	0	0	0	0	0	0	0	0	0	0	0	0	0	0	0	0	0	0	0	0	0	0	0	0	0	0	0	0
0	0	0	0	0	0	0	0	0	0	0	0	0	0	0	0	0	0	0	0	0	0	0	0	0	0	0	0	0	0	0
0	0	0	0	0	0	0	0	0	0	0	0	0	0	0	0	0	0	0	0	0	0	0	0	0	0	0	0	0	0	0
0	0	0	0	0	0	0	0	0	0	0	0	0	0	0	0	0	0	0	0	0	0	0	0	0	0	0	0	0	0	0
0	0	0	0	0	0	0	0	0	0	0	0	0	0	0	0	0	0	0	0	0	0	0	0	0	0	0	0	0	0	0
0	0	0	0	0	0	0	0	0	0	0	0	0	0	0	0	0	0	0	0	0	0	0	0	0	0	0	0	0	0	0
0	0	0	0	0	0	0	0	0	0	0	0	0	0	0	0	0	0	0	0	0	0	0	0	0	0	0	0	0	0	0
0	0	0	0	0	0	0	0	0	0	0	0	0	0	0	0	0	0	0	0	0	0	0	0	0	0	0	0	0	0	0
0	0	0	0	0	0	0	0	0	0	0	0	0	0	0	0	0	0	0	0	0	0	0	0	0	0	0	0	0	0	0
0	0	0	0	0	0	0	0	0	0	0	0	0	0	0	0	0	0	0	0	0	0	0	0	0	0	0	0	0	0	0
0	0	0	0	0	0	0	0	0	0	0	0	0	0	0	0	0	0	0	0	0	0	0	0	0	0	0	0	0	0	0
0	0	0	0	0	0	0	0	0	0	0	0	0	0	0	0	0	0	0	0	0	0	0	0	0	0	0	0	0	0	0
0	0	0	0	0	0	0	0	0	0	0	0	0	0	0	0	0	0	0	0	0	0	0	0	0	0	0	0	0	0	0
0	0	0	0	0	0	0	0	0	0	0	0	0	0	0	0	0	0	0	0	0	0	0	0	0	0	0	0	0	0	0
0	0	0	0	0	0	0	0	0	0	0	0	0	0	0	0	0	0	0	0	0	0	0	0	0	0	0	0	0	0	0
0	0	0	0	0	0	0	0	0	0	0	0	0	0	0	0	0	0	0	0	0	0	0	0	0	0	0	0	0	0	0
0	0	0	0	0	0	0	0	0	0	0	0	0	0	0	0	0	0	0	0	0	0	0	0	0	0	0	0	0	0	0
0	0	0	0	0	0	0	0	0	0	0	0	0	0	0	0	0	0	0	0	0	0	0	0	0	0	0	0	0	0	0
0	0	0	0	0	0	0	0	0	0	0	0	0	0	0	0	0	0	0	0	0	0	0	0	0	0	0	0	0	0	0
0	0	0	0	0	0	0	0	0	0	0	0	0	0	0	0	0	0	0	0	0	0	0	0	0	0	0	0	0	0	0
0	0	0	0	0	0	0	0	0	0	0	0	0	0	0	0	0	0	0	0	0	0	0	0	0	0	0	0	0	0	0
0	0	0	0	0	0	0	0	0	0	0	0	0	0	0	0	0	0	0	0	0	0	0	0	0	0	0	0	0	0	0
0	0	0	0	0	0	0	0	0	0	0	0	0	0	0	0	0	0	0	0	0	0	0	0	0	0	0	0	0	0	0
0	0	0	0	0	0	0	0	0	0	0	0	0	0	0	0	0	0	0	0	0	0	0	0	0	0	0	0	0	0	0
0	0	0	0	0	0	0	0	0	0	0	0	0	0	0	0	0	0	0	0	0	0	0	0	0	0	0	0	0	0	0
0	0	0	0	0	0	0	0	0	0	0	0	0	0	0	0	0	0	0	0	0	0	0	0	0	0	0	0	0	0	0
0	0	0	0	0	0	0	0	0	0	0	0	0	0	0	0	0	0	0	0	0	0	0	0	0	0	0	0	0	0	0
0	0	0	0	0	0	0	0	0	0	0	0	0	0	0	0	0	0	0	0	0	0	0	0	0	0	0	0	0	0	0
0	0	0	0	0	0	0	0	0	0	0	0	0	0	0	0	0	0	0	0	0	0	0	0	0	0	0	0	0	0	0
0	0	0	0	0	0	0	0	0	0	0	0	0	0	0	0	0	0	0	0	0	0	0	0	0	0	0	0	0	0	0
0	0	0	0	0	0	0	0	0	0	0	0	0	0	0	0	0	0	0	0	0	0	0	0	0	0	0	0	0	0	0
0	0	0	0	0	0	0	0	0	0	0	0	0	0	0	0	0	0	0	0	0	0	0	0	0	0	0	0	0	0	0
0	0	0	0	0	0	0	0	0	0	0	0	0	0	0	0	0	0	0	0	0	0	0	0	0	0	0	0	0	0	0
0	0	0	0	0	0	0	0	0	0	0	0	0	0	0	0	0	0	0	0	0	0	0	0	0	0	0	0	0	0	0
0	0	0	0	0	0	0	0	0	0	0	0	0	0	0	0	0	0	0	0	0	0	0	0	0	0	0	0	0	0	0
0	0	0	0	0	0	0	0	0	0	0	0	0	0	0	0	0	0	0	0	0	0	0	0	0	0	0	0	0	0	0
0	0	0	0	0	0	0	0	0	0	0	0	0	0	0	0	0	0	0	0	0	0	0	0	0	0	0	0	0	0	0
0	0	0	0	0	0	0	0	0	0	0	0	0	0	0	0	0	0	0	0	0	0	0	0	0	0	0	0	0	0	0
0	0	0	0	0	0	0	0	0	0	0	0	0	0	0	0	0	0	0	0	0	0	0	0	0	0	0	0	0	0	0
0	0	0	0	0	0	0	0	0	0	0	0	0	0	0	0	0	0	0	0	0	0	0	0	0	0	0	0	0	0	0
0	0	0	0	0	0	0	0	0	0	0	0	0	0	0	0	0	0	0	0	0	0	0	0	0	0	0	0	0	0	0
0	0	0	0	0	0	0	0	0	0	0	0	0	0	0	0	0	0	0	0	0	0	0	0	0	0	0	0	0	0	0
0	0	0	0	0	0	0	0	0	0	0	0	0	0	0	0	0	0	0	0	0	0	0	0	0	0	0	0	0	0	0
0	0	0	0	0	0	0	0	0	0	0	0	0	0	0	0	0	0	0	0	0	0	0	0	0	0	0	0	0	0	0
0	0	0	0	0	0	0	0	0	0	0	0	0	0	0	0	0	0	0	0	0	0	0	0	0	0	0	0	0	0	0
0	0	0	0	0	0	0	0	0	0	0	0	0	0	0	0	0	0	0	0	0	0	0	0	0	0	0	0	0	0	0
0	0	0	0	0	0	0	0	0	0	0	0	0	0	0	0	0	0	0	0	0	0	0	0	0	0	0	0	0	0	0
0	0	0	0	0	0	0	0	0	0	0	0	0	0	0	0	0	0	0	0	0	0	0	0	0	0	0	0	0	0	0
0	0	0	0	0	0	0	0	0	0	0	0	0	0	0	0	0	0	0	0	0	0	0	0	0	0	0	0	0	0	0
0	0	0	0	0	0	0	0	0	0	0	0	0	0	0	0	0	0	0	0	0	0	0	0	0	0	0	0	0	0	0
0	0	0	0	0	0	0	0	0	0	0	0	0	0	0	0	0	0	0	0	0	0	0	0	0	0	0	0	0	0	0
0	0	0	0	0	0	0	0	0	0	0	0	0	0	0	0	0	0	0	0	0	0	0	0	0	0	0	0	0	0	0
0	0	0	0	0	0	0	0	0	0	0	0	0	0	0	0	0	0	0	0	0	0	0	0	0	0	0	0	0	0	0
0	0	0	0	0	0	0	0	0	0	0	0	0	0	0	0	0	0	0	0	0	0	0	0	0	0	0	0	0	0	0
0	0	0	0	0	0	0	0	0	0	0	0	0	0	0	0	0	0	0	0	0	0	0	0	0	0	0	0	0	0	0
0	0	0	0	0	0	0	0	0	0	0	0	0	0	0	0	0	0	0	0	0	0	0	0	0	0	0	0	0	0	0
0	0	0	0	0	0	0	0	0	0	0	0	0	0	0	0	0	0	0	0	0	0	0	0	0	0	0	0	0	0	0
0	0	0	0	0	0	0	0	0	0	0	0	0	0	0	0	0	0	0	0	0	0	0	0	0	0	0	0	0	0	0
0	0	0	0	0	0	0	0	0	0	0	0	0	0	0	0	0	0	0	0	0	0	0	0	0	0	0	0	0	0	0
0	0	0	0	0	0	0	0	0	0	0	0	0	0	0	0	0	0	0	0	0	0	0	0	0	0	0	0	0	0	0
0	0	0	0	0	0	0	0	0	0	0	0	0	0	0	0	0	0	0	0	0	0	0	0	0	0	0	0	0	0	0
0	0	0	0	0	0	0	0	0	0	0	0	0	0	0	0	0	0	0	0	0	0	0	0	0	0	0	0	0	0	0
0	0	0	0	0	0	0	0	0	0	0	0	0	0	0	0	0	0	0	0	0	0	0	0	0	0	0	0	0	0	0
0	0	0	0	0	0	0	0	0	0	0	0	0	0	0	0	0	0	0	0	0	0	0	0	0	0	0	0	0	0	0
0	0	0	0	0	0	0	0	0	0	0	0	0	0	0	0	0	0	0	0	0	0	0	0	0	0	0	0	0	0	0
0	0	0	0	0	0	0	0	0	0	0	0	0	0	0	0	0	0	0	0	0	0	0	0	0	0	0	0	0	0	0
0	0	0	0	0	0	0	0	0	0	0	0	0	0	0	0	0	0	0	0	0	0	0	0	0	0	0	0	0	0	0
0	0	0	0	0	0	0	0	0	0	0	0	0	0	0	0	0	0	0	0	0	0	0	0	0	0	0	0	0	0	0
0	0	0	0	0	0	0	0	0	0	0	0	0	0	0	0	0	0	0	0	0	0	0	0	0	0	0	0	0	0	0
0	0	0	0	0	0	0	0	0	0	0	0	0	0	0	0	0	0	0	0	0	0	0	0	0	0	0	0	0	0	0
0	0	0	0	0	0	0	0	0	0	0	0	0	0	0	0	0	0	0	0	0	0	0	0	0	0	0	0	0	0	0
0	0	0	0	0	0	0	0	0	0	0	0	0	0	0	0	0	0	0	0	0	0	0	0	0	0	0	0	0	0	0
0	0	0	0	0	0	0	0	0	0	0	0	0	0	0	0	0	0	0	0	0	0	0	0	0	0	0	0	0	0	0
0	0	0	0	0	0	0	0	0	0	0	0	0	0	0	0	0	0	0	0	0	0	0	0	0	0	0	0	0	0	0
0	0	0	0	0	0	0	0	0	0	0	0	0	0	0	0	0	0	0	0	0	0	0	0	0	0	0	0	0	0	0
0	0	0	0	0	0	0	0	0	0	0	0	0	0	0	0	0	0	0	0	0	0	0	0	0	0	0	0	0	0	0
0	0	0	0	0	0	0	0	0	0	0	0	0	0	0	0	0	0	0	0	0	0	0	0	0	0	0	0	0	0	0
0	0	0	0	0	0	0	0	0	0	0	0	0	0	0	0	0	0	0	0	0	0	0	0	0	0	0	0	0	0	0
0	0	0	0	0	0	0	0	0	0	0	0	0	0	0	0	0	0	0	0	0	0	0	0	0	0	0	0	0	0	0
0	0	0	0	0	0	0	0	0	0	0	0	0	0	0	0	0	0	0	0	0	0	0	0	0	0	0	0	0	0	0
0	0	0	0	0	0	0	0	0	0	0	0	0	0	0	0	0	0	0	0	0	0	0	0	0	0	0	0	0	0	0
0	0	0	0	0	0	0	0	0	0	0	0	0	0	0	0	0	0	0	0	0	0	0	0	0	0	0	0	0	0	0
0	0	0	0	0	0	0	0	0	0	0	0	0	0	0	0	0	0	0	0	0	0	0	0	0	0	0	0	0	0	0
0	0	0	0	0	0	0	0	0	0	0	0	0	0	0	0	0	0	0	0	0	0	0	0	0	0	0	0	0	0	0
0	0	0	0	0	0	0	0	0	0	0	0	0	0	0	0	0	0	0	0	0	0	0	0	0	0	0	0	0	0	0
0	0	0	0	0	0	0	0	0	0	0	0	0	0	0	0	0	0	0	0	0	0	0	0	0	0	0	0	0	0	0
0	0	0	0	0	0	0	0	0	0	0	0	0	0	0	0	0	0	0	0	0	0	0	0	0	0	0	0	0	0	0
0	0	0	0	0	0	0	0	0	0	0	0	0	0	0	0	0	0	0	0	0	0	0	0	0	0	0	0	0	0	0
0	0	0	0	0	0	0	0	0	0	0	0	0	0	0	0	0	0	0	0	0	0	0	0	0	0	0	0	0	0	0
0	0	0	0	0	0	0	0	0	0	0	0	0	0	0	0	0	0	0	0	0	0	0	0	0	0	0	0	0	0	0
0	0	0	0	0	0	0	0	0	0	0	0	0	0	0	0	0	0	0	0	0	0	0	0	0	0	0	0	0	0	0
0	0	0	0	0	0	0	0	0	0	0	0	0	0	0	0	0	0	0	0	0	0	0	0	0	0	0	0	0	0	0
0	0	0	0	0	0	0	0	0	0	0	0	0	0	0	0	0	0	0	0	0	0	0	0	0	0	0	0	0	0	0
0	0	0	0	0	0	0	0	0	0	0	0	0	0	0	0	0	0	0	0	0	0	0	0	0	0	0	0	0	0	0
0	0	0	0	0	0	0	0	0	0	0	0	0	0	0	0	0	0	0	0	0	0	0	0	0	0	0	0	0	0	0
0	0	0	0	0	0	0	0	0	0	0	0	0	0	0	0	0	0	0	0	0	0	0	0	0	0	0	0	0	0	0
0	0	0	0	0	0	0	0	0	0	0	0	0	0	0	0	0	0	0	0	0	0	0	0	0	0	0	0	0	0	0
0	0	0	0	0	0	0	0	0	0	0	0	0	0	0	0	0	0	0	0	0	0	0	0	0	0	0	0	0	0	0
0	0	0	0	0	0	0	0	0	0	0	0	0	0	0	0	0	0	0	0	0	0	0	0	0	0	0	0	0	0	0
0	0	0	0	0	0	0	0	0	0	0	0	0	0	0	0	0	0	0	0	0	0	0	0	0	0	0	0	0	0	0
0	0	0	0	0	0	0	0	0	0	0	0	0	0	0	0	0	0	0	0	0	0	0	0	0	0	0	0	0	0	0
0	0	0	0	0	0	0	0	0	0	0	0	0	0	0	0	0	0	0	0	0	0	0	0	0	0	0	0	0	0	0
0	0	0	0	0	0	0	0	0	0	0	0	0	0	0	0	0	0	0	0	0	0	0	0	0	0	0	0	0	0	0
0	0	0	0	0	0	0	0	0	0	0	0	0	0	0	0	0	0	0	0	0	0	0	0	0	0	0	0	0	0	0
0	0	0	0	0	0	0	0	0	0	0	0	0	0	0	0	0	0	0	0	0	0	0	0	0	0	0	0	0	0	0
0	0	0	0	0	0	0	0	0	0	0	0	0	0	0	0	0	0	0	0	0	0	0	0	0	0	0	0	0	0	0
0	0	0	0	0	0	0	0	0	0	0	0	0	0	0	0	0	0	0	0	0	0	0	0	0	0	0	0	0	0	0
0	0	0	0	0	0	0	0	0	0	0	0	0	0	0	0	0	0	0	0	0	0	0	0	0	0	0	0	0	0	0
0	0	0	0	0	0	0	0	0	0	0	0	0	0	0	0	0	0	0	0	0	0	0	0	0	0	0	0	0	0	0
0	0	0	0	0	0	0	0	0	0	0	0	0	0	0	0	0	0	0	0	0	0	0	0	0	0	0	0	0	0	0
0	0	0	0	0	0	0	0	0	0	0	0	0	0	0	0	0	0	0	0	0	0	0	0	0	0	0	0	0	0	0
0	0	0	0	0	0	0	0	0	0	0	0	0	0	0	0	0	0	0	0	0	0	0	0	0	0	0	0	0	0	0
0	0	0	0	0	0	0	0	0	0	0	0	0	0	0	0	0	0	0	0	0	0	0	0	0	0	0	0	0	0	0
0	0	0	0	0	0	0	0	0	0	0	0	0	0	0	0	0	0	0	0	0	0	0	0	0	0	0	0	0	0	0
0	0	0	0	0	0	0	0	0	0	0	0	0	0	0	0	0	0	0	0	0	0	0	0	0	0	0	0	0	0	0
0	0	0	0	0	0	0	0	0	0	0	0	0	0	0	0	0	0	0	0	0	0	0	0	0	0	0	0	0	0	0
0	0	0	0	0	0	0	0	0	0	0	0	0	0	0	0	0	0	0	0	0	0	0	0	0	0	0	0	0	0	0
0	0	0	0	0	0	0	0	0	0	0	0	0	0	0	0	0	0	0	0	0	0	0	0	0	0	0	0	0	0	0
0	0	0	0	0	0	0	0	0	0	0	0	0	0	0	0	0	0	0	0	0	0	0	0	0	0	0	0	0	0	0
0	0	0	0	0	0	0	0	0	0	0	0	0	0	0	0	0	0	0	0	0	0	0	0	0	0	0	0	0	0	0
0	0	0	0	0	0	0	0	0	0	0	0	0	0	0	0	0	0	0	0	0	0	0	0	0	0	0	0	0	0	0
0	0	0	0	0	0	0	0	0	0	0	0	0	0	0	0	0	0	0	0	0	0	0	0	0	0	0	0	0	0	0
0	0	0	0	0	0	0	0	0	0	0	0	0	0	0	0	0	0	0	0	0	0	0	0	0	0	0	0	0	0	0
0	0	0	0	0	0	0	0	0	0	0	0	0	0	0	0	0	0	0	0	0	0	0	0	0	0	0	0	0	0	0
0	0	0	0	0	0	0	0	0	0	0	0	0	0	0	0	0	0	0	0	0	0	0	0	0	0	0	0	0	0	0
0	0	0	0	0	0	0	0	0	0	0	0	0	0	0	0	0	0	0	0	0	0	0	0	0	0	0	0	0	0	0
0	0	0	0	0	0	0	0	0	0	0	0	0	0	0	0	0	0	0	0	0	0	0	0	0	0	0	0	0	0	0
0	0	0	0	0	0	0	0	0	0	0	0	0	0	0	0	0	0	0	0	0	0	0	0	0	0	0	0	0	0	0
0	0	0	0	0	0	0	0	0	0	0	0	0	0	0	0	0	0	0	0	0	0	0	0	0	0	0	0	0	0	0
0	0	0	0	0	0	0	0	0	0	0	0	0	0	0	0	0	0	0	0	0	0	0	0	0	0	0	0	0	0	0
0	0	0	0	0	0	0	0	0	0	0	0	0	0	0	0	0	0	0	0	0	0	0	0	0	0	0	0	0	0	0
0	0	0	0	0	0	0	0	0	0	0	0	0	0	0	0	0	0	0	0	0	0	0	0	0	0	0	0	0	0	0
0	0	0	0	0	0	0	0	0	0	0	0	0	0	0	0	0	0	0	0	0	0	0	0	0	0	0	0	0	0	0
0	0	0	0	0	0	0	0	0	0	0	0	0	0	0	0	0	0	0	0	0	0	0	0	0	0	0	0	0	0	0
0	0	0	0	0	0	0	0	0	0	0	0	0	0	0	0	0	0	0	0	0	0	0	0	0	0	0	0	0	0	0
0	0	0	0	0	0	0	0	0	0	0	0	0	0	0	0	0	0	0	0	0	0	0	0	0	0	0	0	0	0	0
0	0	0	0	0	0	0	0	0	0	0	0	0	0	0	0	0	0	0	0	0	0	0	0	0	0	0	0	0	0	0
0	0	0	0	0	0	0	0	0	0	0	0	0	0	0	0	0	0	0	0	0	0	0	0	0	0	0	0	0	0	0
0	0	0	0	0	0	0	0	0	0	0	0	0	0	0	0	0	0	0	0	0	0	0	0	0	0	0	0	0	0	0
0	0	0	0	0	0	0	0	0	0	0	0	0	0	0	0	0	0	0	0	0	0	0	0	0	0	0	0	0	0	0
0	0	0	0	0	0	0	0	0	0	0	0	0	0	0	0	0	0	0	0	0	0	0	0	0	0	0	0	0	0	0
0	0	0	0	0	0	0	0	0	0	0	0	0	0	0	0	0	0	0	0	0	0	0	0	0	0	0	0	0	0	0
0	0	0	0	0	0	0	0	0	0	0	0	0	0	0	0	0	0	0	0	0	0	0	0	0	0	0	0	0	0	0
0	0	0	0	0	0	0	0	0	0	0	0	0	0	0	0	0	0	0	0	0	0	0	0	0	0	0	0	0	0	0
0	0	0	0	0	0	0	0	0	0	0	0	0	0	0	0	0	0	0	0	0	0	0	0	0	0	0	0	0	0	0
0	0	0	0	0	0	0	0	0	0	0	0	0	0	0	0	0	0	0	0	0	0	0	0	0	0	0	0	0	0	0
0	0	0	0	0	0	0	0	0	0	0	0	0	0	0	0	0	0	0	0	0	0	0	0	0	0	0	0	0	0	0
0	0	0	0	0	0	0	0	0	0	0	0	0	0	0	0	0	0	0	0	0	0	0	0	0	0	0	0	0	0	0
0	0	0	0	0	0	0	0	0	0	0	0	0	0	0	0	0	0	0	0	0	0	0	0	0	0	0	0	0	0	0
0	0	0	0	0	0	0	0	0	0	0	0	0	0	0	0	0	0	0	0	0	0	0	0	0	0	0	0	0	0	0
0	0	0	0	0	0	0	0	0	0	0	0	0	0	0	0	0	0	0	0	0	0	0	0	0	0	0	0	0	0	0
0	0	0	0	0	0	0	0	0	0	0	0	0	0	0	0	0	0	0	0	0	0	0	0	0	0	0	0	0	0	0
0	0	0	0	0	0	0	0	0	0	0	0	0	0	0	0	0	0	0	0	0	0	0	0	0	0	0	0	0	0	0
0	0	0	0	0	0	0	0	0	0	0	0	0	0	0	0	0	0	0	0	0	0	0	0	0	0	0	0	0	0	0
0	0	0	0	0	0	0	0	0	0	0	0	0	0	0	0	0	0	0	0	0	0	0	0	0	0	0	0	0	0	0
0	0	0	0	0	0	0	0	0	0	0	0	0	0	0	0	0	0	0	0	0	0	0	0	0	0	0	0	0	0	0
0	0	0	0	0	0	0	0	0	0	0	0	0	0	0	0	0	0	0	0	0	0	0	0	0	0	0	0	0	0	0
0	0	0	0	0	0	0	0	0	0	0	0	0	0	0	0	0	0	0	0	0	0	0	0	0	0	0	0	0	0	0
0	0	0	0	0	0	0	0	0	0	0	0	0	0	0	0	0	0	0	0	0	0	0	0	0	0	0	0	0	0	0
0	0	0	0	0	0	0	0	0	0	0	0	0	0	0	0	0	0	0	0	0	0	0	0	0	0	0	0	0	0	0
0	0	0	0	0	0	0	0	0	0	0	0	0	0	0	0	0	0	0	0	0	0	0	0	0	0	0	0	0	0	0
0	0	0	0	0	0	0	0	0	0	0	0	0	0	0	0	0	0	0	0	0	0	0	0	0	0	0	0	0	0	0
0	0	0	0	0	0	0	0	0	0	0	0	0	0	0	0	0	0	0	0	0	0	0	0	0	0	0	0	0	0	0
0	0	0	0	0	0	0	0	0	0	0	0	0	0	0	0	0	0	0	0	0	0	0	0	0	0	0	0	0	0	0
0	0	0	0	0	0	0	0	0	0	0	0	0	0	0	0	0	0	0	0	0	0	0	0	0	0	0	0	0	0	0
0	0	0	0	0	0	0	0	0	0	0	0	0	0	0	0	0	0	0	0	0	0	0	0	0	0	0	0	0	0	0
0	0	0	0	0	0	0	0	0	0	0	0	0	0	0	0	0	0	0	0	0	0	0	0	0	0	0	0	0	0	0
0	0	0	0	0	0	0	0	0	0	0	0	0	0	0	0	0	0	0	0	0	0	0	0	0	0	0	0	0	0	0
0	0	0	0	0	0	0	0	0	0	0	0	0	0	0	0	0	0	0	0	0	0	0	0	0	0	0	0	0	0	0
0	0	0	0	0	0	0	0	0	0	0	0	0	0	0	0	0	0	0	0	0	0	0	0	0	0	0	0	0	0	0
0	0	0	0	0	0	0	0	0	0	0	0	0	0	0	0	0	0	0	0	0	0	0	0	0	0	0	0	0	0	0
0	0	0	0	0	0	0	0	0	0	0	0	0	0	0	0	0	0	0	0	0	0	0	0	0	0	0	0	0	0	0
0	0	0	0	0	0	0	0	0	0	0	0	0	0	0	0	0	0	0	0	0	0	0	0	0	0	0	0	0	0	0
0	0	0	0	0	0	0	0	0	0	0	0	0	0	0	0	0	0	0	0	0	0	0	0	0	0	0	0	0	0	0
0	0	0	0	0	0	0	0	0	0	0	0	0	0	0	0	0	0	0	0	0	0	0	0	0	0	0	0	0	0	0
0	0	0	0	0	0	0	0	0	0	0	0	0	0	0	0	0	0	0	0	0	0	0	0	0	0	0	0	0	0	0
0	0	0	0	0	0	0	0	0	0	0	0	0	0	0	0	0	0	0	0	0	0	0	0	0	0	0	0	0	0	0
0	0	0	0	0	0	0	0	0	0	0	0	0	0	0	0	0	0	0	0	0	0	0	0	0	0	0	0	0	0	0
0	0	0	0	0	0	0	0	0	0	0	0	0	0	0	0	0	0	0	0	0	0	0	0	0	0	0	0	0	0	0
0	0	0	0	0	0	0	0	0	0	0	0	0	0	0	0	0	0	0	0	0	0	0	0	0	0	0	0	0	0	0
0	0	0	0	0	0	0	0	0	0	0	0	0	0	0	0	0	0	0	0	0	0	0	0	0	0	0	0	0	0	0
0	0	0	0	0	0	0	0	0	0	0	0	0	0	0	0	0	0	0	0	0	0	0	0	0	0	0	0	0	0	0
0	0	0	0	0	0	0	0	0	0	0	0	0	0	0	0	0	0	0	0	0	0	0	0	0	0	0	0	0	0	0
0	0	0	0	0	0	0	0	0	0	0	0	0	0	0	0	0	0	0	0	0	0	0	0	0	0	0	0	0	0	0
0	0	0	0	0	0	0	0	0	0	0	0	0	0	0	0	0	0	0	0	0	0	0	0	0	0	0	0	0	0	0
0	0	0	0	0	0	0	0	0	0	0	0	0	0	0	0	0	0	0	0	0	0	0	0	0	0	0	0	0	0	0
0	0	0	0	0	0	0	0	0	0	0	0	0	0	0	0	0	0	0	0	0	0	0	0	0	0	0	0	0	0	0
0	0	0	0	0	0	0	0	0	0	0	0	0	0	0	0	0	0	0	0	0	0	0	0	0	0	0	0	0	0	0
0	0	0	0	0	0	0	0	0	0	0	0	0	0	0	0	0	0	0	0	0	0	0	0	0	0	0	0	0	0	0
0	0	0	0	0	0	0	0	0	0	0	0	0	0	0	0	0	0	0	0	0	0	0	0	0	0	0	0	0	0	0
0	0	0	0	0	0	0	0	0	0	0	0	0	0	0	0	0	0	0	0	0	0	0	0	0	0	0	0	0	0	0
0	0	0	0	0	0	0	0	0	0	0	0	0	0	0	0	0	0	0	0	0	0	0	0	0	0	0	0	0	0	0
0	0	0	0	0	0	0	0	0	0	0	0	0	0	0	0	0	0	0	0	0	0	0	0	0	0	0	0	0	0	0
0	0	0	0	0	0	0	0	0	0	0	0	0	0	0	0	0	0	0	0	0	0	0	0	0	0	0	0	0	0	0
0	0	0	0	0	0	0	0	0	0	0	0	0	0	0	0	0	0	0	0	0	0	0	0	0	0	0	0	0	0	0
0	0	0	0	0	0	0	0	0	0	0	0	0	0	0	0	0	0	0	0	0	0	0	0	0	0	0	0	0	0	0
0	0	0	0	0	0	0	0	0	0	0	0	0	0	0	0	0	0	0	0	0	0	0	0	0	0	0	0	0	0	0
0	0	0	0	0	0	0	0	0	0	0	0	0	0	0	0	0	0	0	0	0	0	0	0	0	0	0	0	0	0	0
0	0	0	0	0	0	0	0	0	0	0	0	0	0	0	0	0	0	0	0	0	0	0	0	0	0	0	0	0	0	0
0	0	0	0	0	0	0	0	0	0	0	0	0	0	0	0	0	0	0	0	0	0	0	0	0	0	0	0	0	0	0
0	0	0	0	0	0	0	0	0	0	0	0	0	0	0	0	0	0	0	0	0	0	0	0	0	0	0	0	0	0	0
0	0	0	0	0	0	0	0	0	0	0	0	0	0	0	0	0	0	0	0	0	0	0	0	0	0	0	0	0	0	0
0	0	0	0	0	0	0	0	0	0	0	0	0	0	0	0	0	0	0	0	0	0	0	0	0	0	0	0	0	0	0
0	0	0	0	0	0	0	0	0	0	0	0	0	0	0	0	0	0	0	0	0	0	0	0	0	0	0	0	0	0	0
0	0	0	0	0	0	0	0	0	0	0	0	0	0	0	0	0	0	0	0	0	0	0	0	0	0	0	0	0	0	0
0	0	0	0	0	0	0	0	0	0	0	0	0	0	0	0	0	0	0	0	0	0	0	0	0	0	0	0	0	0	0
0	0	0	0	0	0	0	0	0	0	0	0	0	0	0	0	0	0	0	0	0	0	0	0	0	0	0	0	0	0	0
0	0	0	0	0	0	0	0	0	0	0	0	0	0	0	0	0	0	0	0	0	0	0	0	0	0	0	0	0	0	0
0	0	0	0	0	0	0	0	0	0	0	0	0	0	0	0	0	0	0	0	0	0	0	0	0	0	0	0	0	0	0
0	0	0	0	0	0	0	0	0	0	0	0	0	0	0	0	0	0	0	0	0	0	0	0	0	0	0	0	0	0	0
0	0	0	0	0	0	0	0	0	0	0	0	0	0	0	0	0	0	0	0	0	0	0	0	0	0	0	0	0	0	0
0	0	0	0	0	0	0	0	0	0	0	0	0	0	0	0	0	0	0	0	0	0	0	0	0	0	0	0	0	0	0
0	0	0	0	0	0	0	0	0	0	0	0	0	0	0	0	0	0	0	0	0	0	0	0	0	0	0	0	0	0	0
0	0	0	0	0	0	0	0	0	0	0	0	0	0	0	0	0	0	0	0	0	0	0	0	0	0	0	0	0	0	0
0	0	0	0	0	0	0	0	0	0	0	0	0	0	0	0	0	0	0	0	0	0	0	0	0	0	0	0	0	0	0
0	0	0	0	0	0	0	0	0	0	0	0	0	0	0	0	0	0	0	0	0	0	0	0	0	0	0	0	0	0	0
0	0	0	0	0	0	0	0	0	0	0	0	0	0	0	0	0	0	0	0	0	0	0	0	0	0	0	0	0	0	0
0	0	0	0	0	0	0	0	0	0	0	0	0	0	0	0	0	0	0	0	0	0	0	0	0	0	0	0	0	0	0
0	0	0	0	0	0	0	0	0	0	0	0	0	0	0	0	0	0	0	0	0	0	0	0	0	0	0	0	0	0	0
0	0	0	0	0	0	0	0	0	0	0	0	0	0	0	0	0	0	0	0	0	0	0	0	0	0	0	0	0	0	0
0	0	0	0	0	0	0	0	0	0	0	0	0	0	0	0	0	0	0	0	0	0	0	0	0	0	0	0	0	0	0
0	0	0	0	0	0	0	0	0	0	0	0	0	0	0	0	0	0	0	0	0	0	0	0	0	0	0	0	0	0	0
0	0	0	0	0	0	0	0	0	0	0	0	0	0	0	0	0	0	0	0	0	0	0	0	0	0	0	0	0	0	0
0	0	0	0	0	0	0	0	0	0	0	0	0	0	0	0	0	0	0	0	0	0	0	0	0	0	0	0	0	0	0
0	0	0	0	0	0	0	0	0	0	0	0	0	0	0	0	0	0	0	0	0	0	0	0	0	0	0	0	0	0	0
0	0	0	0	0	0	0	0	0	0	0	0	0	0	0	0	0	0	0	0	0	0	0	0	0	0	0	0	0	0	0
0	0	0	0	0	0	0	0	0	0	0	0	0	0	0	0	0	0	0	0	0	0	0	0	0	0	0	0	0	0	0
0	0	0	0	0	0	0	0	0	0	0	0	0	0	0	0	0	0	0	0	0	0	0	0	0	0	0	0	0	0	0
0	0	0	0	0	0	0	0	0	0	0	0	0	0	0	0	0	0	0	0	0	0	0	0	0	0	0	0	0	0	0
0	0	0	0	0	0	0	0	0	0	0	0	0	0	0	0	0	0	0	0	0	0	0	0	0	0	0	0	0	0	0
0	0	0	0	0	0	0	0	0	0	0	0	0	0	0	0	0	0	0	0	0	0	0	0	0	0	0	0	0	0	0
0	0	0	0	0	0	0	0	0	0	0	0	0	0	0	0	0	0	0	0	0	0	0	0	0	0	0	0	0	0	0
0	0	0	0	0	0	0	0	0	0	0	0	0	0	0	0	0	0	0	0	0	0	0	0	0	0	0	0	0	0	0
0	0	0	0	0	0	0	0	0	0	0	0	0	0	0	0	0	0	0	0	0	0	0	0	0	0	0	0	0	0	0
0	0	0	0	0	0	0	0	0	0	0	0	0	0	0	0	0	0	0	0	0	0	0	0	0	0	0	0	0	0	0
0	0	0	0	0	0	0	0	0	0	0	0	0	0	0	0	0	0	0	0	0	0	0	0	0	0	0	0	0	0	0
0	0	0	0	0	0	0	0	0	0	0	0	0	0	0	0	0	0	0	0	0	0	0	0	0	0	0	0	0	0	0
0	0	0	0	0	0	0	0	0	0	0	0	0	0	0	0	0	0	0	0	0	0	0	0	0	0	0	0	0	0	0
0	0	0	0	0	0	0	0	0	0	0	0	0	0	0	0	0	0	0	0	0	0	0	0	0	0	0	0	0	0	0
0	0	0	0	0	0	0	0	0	0	0	0	0	0	0	0	0	0	0	0	0	0	0	0	0	0	0	0	0	0	0
0	0	0	0	0	0	0	0	0	0	0	0	0	0	0	0	0	0	0	0	0	0	0	0	0	0	0	0	0	0	0
0	0	0	0	0	0	0	0	0	0	0	0	0	0	0	0	0	0	0	0	0	0	0	0	0	0	0	0	0	0	0
0	0	0	0	0	0	0	0	0	0	0	0	0	0	0	0	0	0	0	0	0	0	0	0	0	0	0	0	0	0	0
0	0	0	0	0	0	0	0	0	0	0	0	0	0	0	0	0	0	0	0	0	0	0	0	0	0	0	0	0	0	0
0	0	0	0	0	0	0	0	0	0	0	0	0	0	0	0	0	0	0	0	0	0	0	0	0	0	0	0	0	0	0
0	0	0	0	0	0	0	0	0	0	0	0	0	0	0	0	0	0	0	0	0	0	0	0	0	0	0	0	0	0	0
0	0	0	0	0	0	0	0	0	0	0	0	0	0	0	0	0	0	0	0	0	0	0	0	0	0	0	0	0	0	0
0	0	0	0	0	0	0	0	0	0	0	0	0	0	0	0	0	0	0	0	0	0	0	0	0	0	0	0	0	0	0
0	0	0	0	0	0	0	0	0	0	0	0	0	0	0	0	0	0	0	0	0	0	0	0	0	0	0	0	0	0	0
0	0	0	0	0	0	0	0	0	0	0	0	0	0	0	0	0	0	0	0	0	0	0	0	0	0	0	0	0	0	0
0	0	0	0	0	0	0	0	0	0	0	0	0	0	0	0	0	0	0	0	0	0	0	0	0	0	0	0	0	0	0
0	0	0	0	0	0	0	0	0	0	0	0	0	0	0	0	0	0	0	0	0	0	0	0	0	0	0	0	0	0	0
0	0	0	0	0	0	0	0	0	0	0	0	0	0	0	0	0	0	0	0	0	0	0	0	0	0	0	0	0	0	0
0	0	0	0	0	0	0	0	0	0	0	0	0	0	0	0	0	0	0	0	0	0	0	0	0	0	0	0	0	0	0
0	0	0	0	0	0	0	0	0	0	0	0	0	0	0	0	0	0	0	0	0	0	0	0	0	0	0	0	0	0	0
0	0	0	0	0	0	0	0	0	0	0	0	0	0	0	0	0	0	0	0	0	0	0	0	0	0	0	0	0	0	0
0	0	0	0	0	0	0	0	0	0	0	0	0	0	0	0	0	0	0	0	0	0	0	0	0	0	0	0	0	0	0
0	0	0	0	0	0	0	0	0	0	0	0	0	0	0	0	0	0	0	0	0	0	0	0	0	0	0	0	0	0	0
0	0	0	0	0	0	0	0	0	0	0	0	0	0	0	0	0	0	0	0	0	0	0	0	0	0	0	0	0	0	0
0	0	0	0	0	0	0	0	0	0	0	0	0	0	0	0	0	0	0	0	0	0	0	0	0	0	0	0	0	0	0
0	0	0	0	0	0	0	0	0	0	0	0	0	0	0	0	0	0	0	0	0	0	0	0	0	0	0	0	0	0	0
0	0	0	0	0	0	0	0	0	0	0	0	0	0	0	0	0	0	0	0	0	0	0	0	0	0	0	0	0	0	0
0	0	0	0	0	0	0	0	0	0	0	0	0	0	0	0	0	0	0	0	0	0	0	0	0	0	0	0	0	0	0
0	0	0	0	0	0	0	0	0	0	0	0	0	0	0	0	0	0	0	0	0	0	0	0	0	0	0	0	0	0	0
0	0	0	0	0	0	0	0	0	0	0	0	0	0	0	0	0	0	0	0	0	0	0	0	0	0	0	0	0	0	0
0	0	0	0	0	0	0	0	0	0	0	0	0	0	0	0	0	0	0	0	0	0	0	0	0	0	0	0	0	0	0
0	0	0	0	0	0	0	0	0	0	0	0	0	0	0	0	0	0	0	0	0	0	0	0	0	0	0	0	0	0	0
0	0	0	0	0	0	0	0	0	0	0	0	0	0	0	0	0	0	0	0	0	0	0	0	0	0	0	0	0	0	0
0	0	0	0	0	0	0	0	0	0	0	0	0	0	0	0	0	0	0	0	0	0	0	0	0	0	0	0	0	0	0
0	0	0	0	0	0	0	0	0	0	0	0	0	0	0	0	0	0	0	0	0	0	0	0	0	0	0	0	0	0	0
0	0	0	0	0	0	0	0	0	0	0	0	0	0	0	0	0	0	0	0	0	0	0	0	0	0	0	0	0	0	0
0	0	0	0	0	0	0	0	0	0	0	0	0	0	0	0	0	0	0	0	0	0	0	0	0	0	0	0	0	0	0
0	0	0	0	0	0	0	0	0	0	0	0	0	0	0	0	0	0	0	0	0	0	0	0	0	0	0	0	0	0	0
0	0	0	0	0	0	0	0	0	0	0	0	0	0	0	0	0	0	0	0	0	0	0	0	0	0	0	0	0	0	0
0	0	0	0	0	0	0	0	0	0	0	0	0	0	0	0	0	0	0	0	0	0	0	0	0	0	0	0	0	0	0
0	0	0	0	0	0	0	0	0	0	0	0	0	0	0	0	0	0	0	0	0	0	0	0	0	0	0	0	0	0	0
0	0	0	0	0	0	0	0	0	0	0	0	0	0	0	0	0	0	0	0	0	0	0	0	0	0	0	0	0	0	0
0	0	0	0	0	0	0	0	0	0	0	0	0	0	0	0	0	0	0	0	0	0	0	0	0	0	0	0	0	0	0
0	0	0	0	0	0	0	0	0	0	0	0	0	0	0	0	0	0	0	0	0	0	0	0	0	0	0	0	0	0	0
0	0	0	0	0	0	0	0	0	0	0	0	0	0	0	0	0	0	0	0	0	0	0	0	0	0	0	0	0	0	0
0	0	0	0	0	0	0	0	0	0	0	0	0	0	0	0	0	0	0	0	0	0	0	0	0	0	0	0	0	0	0
0	0	0	0	0	0	0	0	0	0	0	0	0	0	0	0	0	0	0	0	0	0	0	0	0	0	0	0	0	0	0
0	0	0	0	0	0	0	0	0	0	0	0	0	0	0	0	0	0	0	0	0	0	0	0	0	0	0	0	0	0	0
0	0	0	0	0	0	0	0	0	0	0	0	0	0	0	0	0	0	0	0	0	0	0	0	0	0	0	0	0	0	0
0	0	0	0	0	0	0	0	0	0	0	0	0	0	0	0	0	0	0	0	0	0	0	0	0	0	0	0	0	0	0
0	0	0	0	0	0	0	0	0	0	0	0	0	0	0	0	0	0	0	0	0	0	0	0	0	0	0	0	0	0	0
0	0	0	0	0	0	0	0	0	0	0	0	0	0	0	0	0	0	0	0	0	0	0	0	0	0	0	0	0	0	0
0	0	0	0	0	0	0	0	0	0	0	0	0	0	0	0	0	0	0	0	0	0	0	0	0	0	0	0	0	0	0
0	0	0	0	0	0	0	0	0	0	0	0	0	0	0	0	0	0	0	0	0	0	0	0	0	0	0	0	0	0	0
0	0	0	0	0	0	0	0	0	0	0	0	0	0	0	0	0	0	0	0	0	0	0	0	0	0	0	0	0	0	0
0	0	0	0	0	0	0	0	0	0	0	0	0	0	0	0	0	0	0	0	0	0	0	0	0	0	0	0	0	0	0
0	0	0	0	0	0	0	0	0	0	0	0	0	0	0	0	0	0	0	0	0	0	0	0	0	0	0	0	0	0	0
0	0	0	0	0	0	0	0	0	0	0	0	0	0	0	0	0	0	0	0	0	0	0	0	0	0	0	0	0	0	0
0	0	0	0	0	0	0	0	0	0	0	0	0	0	0	0	0	0	0	0	0	0	0	0	0	0	0	0	0	0	0
0	0	0	0	0	0	0	0	0	0	0	0	0	0	0	0	0	0	0	0	0	0	0	0	0	0	0	0	0	0	0
0	0	0	0	0	0	0	0	0	0	0	0	0	0	0	0	0	0	0	0	0	0	0	0	0	0	0	0	0	0	0
0	0	0	0	0	0	0	0	0	0	0	0	0	0	0	0	0	0	0	0	0	0	0	0	0	0	0	0	0	0	0
0	0	0	0	0	0	0	0	0	0	0	0	0	0	0	0	0	0	0	0	0	0	0	0	0	0	0	0	0	0	0
0	0	0	0	0	0	0	0	0	0	0	0	0	0	0	0	0	0	0	0	0	0	0	0	0	0	0	0	0	0	0
0	0	0	0	0	0	0	0	0	0	0	0	0	0	0	0	0	0	0	0	0	0	0	0	0	0	0	0	0	0	0
0	0	0	0	0	0	0	0	0	0	0	0	0	0	0	0	0	0	0	0	0	0	0	0	0	0	0	0	0	0	0
0	0	0	0	0	0	0	0	0	0	0	0	0	0	0	0	0	0	0	0	0	0	0	0	0	0	0	0	0	0	0
0	0	0	0	0	0	0	0	0	0	0	0	0	0	0	0	0	0	0	0	0	0	0	0	0	0	0	0	0	0	0
0	0	0	0	0	0	0	0	0	0	0	0	0	0	0	0	0	0	0	0	0	0	0	0	0	0	0	0	0	0	0
0	0	0	0	0	0	0	0	0	0	0	0	0	0	0	0	0	0	0	0	0	0	0	0	0	0	0	0	0	0	0
0	0	0	0	0	0	0	0	0	0	0	0	0	0	0	0	0	0	0	0	0	0	0	0	0	0	0	0	0	0	0
0	0	0	0	0	0	0	0	0	0	0	0	0	0	0	0	0	0	0	0	0	0	0	0	0	0	0	0	0	0	0
0	0	0	0	0	0	0	0	0	0	0	0	0	0	0	0	0	0	0	0	0	0	0	0	0	0	0	0	0	0	0
0	0	0	0	0	0	0	0	0	0	0	0	0	0	0	0	0	0	0	0	0	0	0	0	0	0	0	0	0	0	0
0	0	0	0	0	0	0	0	0	0	0	0	0	0	0	0	0	0	0	0	0	0	0	0	0	0	0	0	0	0	0
0	0	0	0	0	0	0	0	0	0	0	0	0	0	0	0	0	0	0	0	0	0	0	0	0	0	0	0	0	0	0
0	0	0	0	0	0	0	0	0	0	0	0	0	0	0	0	0	0	0	0	0	0	0	0	0	0	0	0	0	0	0
0	0	0	0	0	0	0	0	0	0	0	0	0	0	0	0	0	0	0	0	0	0	0	0	0	0	0	0	0	0	0
0	0	0	0	0	0	0	0	0	0	0	0	0	0	0	0	0	0	0	0	0	0	0	0	0	0	0	0	0	0	0
0	0	0	0	0	0	0	0	0	0	0	0	0	0	0	0	0	0	0	0	0	0	0	0	0	0	0	0	0	0	0
0	0	0	0	0	0	0	0	0	0	0	0	0	0	0	0	0	0	0	0	0	0	0	0	0	0	0	0	0	0	0
0	0	0	0	0	0	0	0	0	0	0	0	0	0	0	0	0	0	0	0	0	0	0	0	0	0	0	0	0	0	0
0	0	0	0	0	0	0	0	0	0	0	0	0	0	0	0	0	0	0	0	0	0	0	0	0	0	0	0	0	0	0
0	0	0	0	0	0	0	0	0	0	0	0	0	0	0	0	0	0	0	0	0	0	0	0	0	0	0	0	0	0	0
0	0	0	0	0	0	0	0	0	0	0	0	0	0	0	0	0	0	0	0	0	0	0	0	0	0	0	0	0	0	0
0	0	0	0	0	0	0	0	0	0	0	0	0	0	0	0	0	0	0	0	0	0	0	0	0	0	0	0	0	0	0
0	0	0	0	0	0	0	0	0	0	0	0	0	0	0	0	0	0	0	0	0	0	0	0	0	0	0	0	0	0	0
0	0	0	0	0	0	0	0	0	0	0	0	0	0	0	0	0	0	0	0	0	0	0	0	0	0	0	0	0	0	0
0	0	0	0	0	0	0	0	0	0	0	0	0	0	0	0	0	0	0	0	0	0	0	0	0	0	0	0	0	0	0
0	0	0	0	0	0	0	0	0	0	0	0	0	0	0	0	0	0	0	0	0	0	0	0	0	0	0	0	0	0	0
0	0	0	0	0	0	0	0	0	0	0	0	0	0	0	0	0	0	0	0	0	0	0	0	0	0	0	0	0	0	0
0	0	0	0	0	0	0	0	0	0	0	0	0	0	0	0	0	0	0	0	0	0	0	0	0	0	0	0	0	0	0
0	0	0	0	0	0	0	0	0	0	0	0	0	0	0	0	0	0	0	0	0	0	0	0	0	0	0	0	0	0	0
0	0	0	0	0	0	0	0	0	0	0	0	0	0	0	0	0	0	0	0	0	0	0	0	0	0	0	0	0	0	0
0	0	0	0	0	0	0	0	0	0	0	0	0	0	0	0	0	0	0	0	0	0	0	0	0	0	0	0	0	0	0
0	0	0	0	0	0	0	0	0	0	0	0	0	0	0	0	0	0	0	0	0	0	0	0	0	0	0	0	0	0	0
0	0	0	0	0	0	0	0	0	0	0	0	0	0	0	0	0	0	0	0	0	0	0	0	0	0	0	0	0	0	0
0	0	0	0	0	0	0	0	0	0	0	0	0	0	0	0	0	0	0	0	0	0	0	0	0	0	0	0	0	0	0
0	0	0	0	0	0	0	0	0	0	0	0	0	0	0	0	0	0	0	0	0	0	0	0	0	0	0	0	0	0	0
0	0	0	0	0	0	0	0	0	0	0	0	0	0	0	0	0	0	0	0	0	0	0	0	0	0	0	0	0	0	0
0	0	0	0	0	0	0	0	0	0	0	0	0	0	0	0	0	0	0	0	0	0	0	0	0	0	0	0	0	0	0
0	0	0	0	0	0	0	0	0	0	0	0	0	0	0	0	0	0	0	0	0	0	0	0	0	0	0	0	0	0	0
0	0	0	0	0	0	0	0	0	0	0	0	0	0	0	0	0	0	0	0	0	0	0	0	0	0	0	0	0	0	0
0	0	0	0	0	0	0	0	0	0	0	0	0	0	0	0	0	0	0	0	0	0	0	0	0	0	0	0	0	0	0
0	0	0	0	0	0	0	0	0	0	0	0	0	0	0	0	0	0	0	0	0	0	0	0	0	0	0	0	0	0	0
0	0	0	0	0	0	0	0	0	0	0	0	0	0	0	0	0	0	0	0	0	0	0	0	0	0	0	0	0	0	0
0	0	0	0	0	0	0	0	0	0	0	0	0	0	0	0	0	0	0	0	0	0	0	0	0	0	0	0	0	0	0
0	0	0	0	0	0	0	0	0	0	0	0	0	0	0	0	0	0	0	0	0	0	0	0	0	0	0	0	0	0	0
0	0	0	0	0	0	0	0	0	0	0	0	0	0	0	0	0	0	0	0	0	0	0	0	0	0	0	0	0	0	0
0	0	0	0	0	0	0	0	0	0	0	0	0	0	0	0	0	0	0	0	0	0	0	0	0	0	0	0	0	0	0
0	0	0	0	0	0	0	0	0	0	0	0	0	0	0	0	0	0	0	0	0	0	0	0	0	0	0	0	0	0	0
0	0	0	0	0	0	0	0	0	0	0	0	0	0	0	0	0	0	0	0	0	0	0	0	0	0	0	0	0	0	0
0	0	0	0	0	0	0	0	0	0	0	0	0	0	0	0	0	0	0	0	0	0	0	0	0	0	0	0	0	0	0
0	0	0	0	0	0	0	0	0	0	0	0	0	0	0	0	0	0	0	0	0	0	0	0	0	0	0	0	0	0	0
0	0	0	0	0	0	0	0	0	0	0	0	0	0	0	0	0	0	0	0	0	0	0	0	0	0	0	0	0	0	0
0	0	0	0	0	0	0	0	0	0	0	0	0	0	0	0	0	0	0	0	0	0	0	0	0	0	0	0	0	0	0
0	0	0	0	0	0	0	0	0	0	0	0	0	0	0	0	0	0	0	0	0	0	0	0	0	0	0	0	0	0	0
0	0	0	0	0	0	0	0	0	0	0	0	0	0	0	0	0	0	0	0	0	0	0	0	0	0	0	0	0	0	0
0	0	0	0	0	0	0	0	0	0	0	0	0	0	0	0	0	0	0	0	0	0	0	0	0	0	0	0	0	0	0
0	0	0	0	0	0	0	0	0	0	0	0	0	0	0	0	0	0	0	0	0	0	0	0	0	0	0	0	0	0	0
0	0	0	0	0	0	0	0	0	0	0	0	0	0	0	0	0	0	0	0	0	0	0	0	0	0	0	0	0	0	0
0	0	0	0	0	0	0	0	0	0	0	0	0	0	0	0	0	0	0	0	0	0	0	0	0	0	0	0	0	0	0
0	0	0	0	0	0	0	0	0	0	0	0	0	0	0	0	0	0	0	0	0	0	0	0	0	0	0	0	0	0	0
0	0	0	0	0	0	0	0	0	0	0	0	0	0	0	0	0	0	0	0	0	0	0	0	0	0	0	0	0	0	0
0	0	0	0	0	0	0	0	0	0	0	0	0	0	0	0	0	0	0	0	0	0	0	0	0	0	0	0	0	0	0
0	0	0	0	0	0	0	0	0	0	0	0	0	0	0	0	0	0	0	0	0	0	0	0	0	0	0	0	0	0	0
0	0	0	0	0	0	0	0	0	0	0	0	0	0	0	0	0	0	0	0	0	0	0	0	0	0	0	0	0	0	0
0	0	0	0	0	0	0	0	0	0	0	0	0	0	0	0	0	0	0	0	0	0	0	0	0	0	0	0	0	0	0
0	0	0	0	0	0	0	0	0	0	0	0	0	0	0	0	0	0	0	0	0	0	0	0	0	0	0	0	0	0	0
0	0	0	0	0	0	0	0	0	0	0	0	0	0	0	0	0	0	0	0	0	0	0	0	0	0	0	0	0	0	0
0	0	0	0	0	0	0	0	0	0	0	0	0	0	0	0	0	0	0	0	0	0	0	0	0	0	0	0	0	0	0
0	0	0	0	0	0	0	0	0	0	0	0	0	0	0	0	0	0	0	0	0	0	0	0	0	0	0	0	0	0	0
0	0	0	0	0	0	0	0	0	0	0	0	0	0	0	0	0	0	0	0	0	0	0	0	0	0	0	0	0	0	0
0	0	0	0	0	0	0	0	0	0	0	0	0	0	0	0	0	0	0	0	0	0	0	0	0	0	0	0	0	0	0
0	0	0	0	0	0	0	0	0	0	0	0	0	0	0	0	0	0	0	0	0	0	0	0	0	0	0	0	0	0	0
0	0	0	0	0	0	0	0	0	0	0	0	0	0	0	0	0	0	0	0	0	0	0	0	0	0	0	0	0	0	0
0	0	0	0	0	0	0	0	0	0	0	0	0	0	0	0	0	0	0	0	0	0	0	0	0	0	0	0	0	0	0
0	0	0	0	0	0	0	0	0	0	0	0	0	0	0	0	0	0	0	0	0	0	0	0	0	0	0	0	0	0	0
0	0	0	0	0	0	0	0	0	0	0	0	0	0	0	0	0	0	0	0	0	0	0	0	0	0	0	0	0	0	0
0	0	0	0	0	0	0	0	0	0	0	0	0	0	0	0	0	0	0	0	0	0	0	0	0	0	0	0	0	0	0
0	0	0	0	0	0	0	0	0	0	0	0	0	0	0	0	0	0	0	0	0	0	0	0	0	0	0	0	0	0	0
0	0	0	0	0	0	0	0	0	0	0	0	0	0	0	0	0	0	0	0	0	0	0	0	0	0	0	0	0	0	0
0	0	0	0	0	0	0	0	0	0	0	0	0	0	0	0	0	0	0	0	0	0	0	0	0	0	0	0	0	0	0
0	0	0	0	0	0	0	0	0	0	0	0	0	0	0	0	0	0	0	0	0	0	0	0	0	0	0	0	0	0	0
0	0	0	0	0	0	0	0	0	0	0	0	0	0	0	0	0	0	0	0	0	0	0	0	0	0	0	0	0	0	0
0	0	0	0	0	0	0	0	0	0	0	0	0	0	0	0	0	0	0	0	0	0	0	0	0	0	0	0	0	0	0
0	0	0	0	0	0	0	0	0	0	0	0	0	0	0	0	0	0	0	0	0	0	0	0	0	0	0	0	0	0	0
0	0	0	0	0	0	0	0	0	0	0	0	0	0	0	0	0	0	0	0	0	0	0	0	0	0	0	0	0	0	0
0	0	0	0	0	0	0	0	0	0	0	0	0	0	0	0	0	0	0	0	0	0	0	0	0	0	0	0	0	0	0
0	0	0	0	0	0	0	0	0	0	0	0	0	0	0	0	0	0	0	0	0	0	0	0	0	0	0	0	0	0	0
0	0	0	0	0	0	0	0	0	0	0	0	0	0	0	0	0	0	0	0	0	0	0	0	0	0	0	0	0	0	0
0	0	0	0	0	0	0	0	0	0	0	0	0	0	0	0	0	0	0	0	0	0	0	0	0	0	0	0	0	0	0
0	0	0	0	0	0	0	0	0	0	0	0	0	0	0	0	0	0	0	0	0	0	0	0	0	0	0	0	0	0	0
0	0	0	0	0	0	0	0	0	0	0	0	0	0	0	0	0	0	0	0	0	0	0	0	0	0	0	0	0	0	0
0	0	0	0	0	0	0	0	0	0	0	0	0	0	0	0	0	0	0	0	0	0	0	0	0	0	0	0	0	0	0
0	0	0	0	0	0	0	0	0	0	0	0	0	0	0	0	0	0	0	0	0	0	0	0	0	0	0	0	0	0	0
0	0	0	0	0	0	0	0	0	0	0	0	0	0	0	0	0	0	0	0	0	0	0	0	0	0	0	0	0	0	0
0	0	0	0	0	0	0	0	0	0	0	0	0	0	0	0	0	0	0	0	0	0	0	0	0	0	0	0	0	0	0
0	0	0	0	0	0	0	0	0	0	0	0	0	0	0	0	0	0	0	0	0	0	0	0	0	0	0	0	0	0	0
0	0	0	0	0	0	0	0	0	0	0	0	0	0	0	0	0	0	0	0	0	0	0	0	0	0	0	0	0	0	0
0	0	0	0	0	0	0	0	0	0	0	0	0	0	0	0	0	0	0	0	0	0	0	0	0	0	0	0	0	0	0
0	0	0	0	0	0	0	0	0	0	0	0	0	0	0	0	0	0	0	0	0	0	0	0	0	0	0	0	0	0	0
0	0	0	0	0	0	0	0	0	0	0	0	0	0	0	0	0	0	0	0	0	0	0	0	0	0	0	0	0	0	0
0	0	0	0	0	0	0	0	0	0	0	0	0	0	0	0	0	0	0	0	0	0	0	0	0	0	0	0	0	0	0
0	0	0	0	0	0	0	0	0	0	0	0	0	0	0	0	0	0	0	0	0	0	0	0	0	0	0	0	0	0	0
0	0	0	0	0	0	0	0	0	0	0	0	0	0	0	0	0	0	0	0	0	0	0	0	0	0	0	0	0	0	0
0	0	0	0	0	0	0	0	0	0	0	0	0	0	0	0	0	0	0	0	0	0	0	0	0	0	0	0	0	0	0
0	0	0	0	0	0	0	0	0	0	0	0	0	0	0	0	0	0	0	0	0	0	0	0	0	0	0	0	0	0	0
0	0	0	0	0	0	0	0	0	0	0	0	0	0	0	0	0	0	0	0	0	0	0	0	0	0	0	0	0	0	0
0	0	0	0	0	0	0	0	0	0	0	0	0	0	0	0	0	0	0	0	0	0	0	0	0	0	0	0	0	0	0
0	0	0	0	0	0	0	0	0	0	0	0	0	0	0	0	0	0	0	0	0	0	0	0	0	0	0	0	0	0	0
0	0	0	0	0	0	0	0	0	0	0	0	0	0	0	0	0	0	0	0	0	0	0	0	0	0	0	0	0	0	0
0	0	0	0	0	0	0	0	0	0	0	0	0	0	0	0	0	0	0	0	0	0	0	0	0	0	0	0	0	0	0
0	0	0	0	0	0	0	0	0	0	0	0	0	0	0	0	0	0	0	0	0	0	0	0	0	0	0	0	0	0	0
0	0	0	0	0	0	0	0	0	0	0	0	0	0	0	0	0	0	0	0	0	0	0	0	0	0	0	0	0	0	0
0	0	0	0	0	0	0	0	0	0	0	0	0	0	0	0	0	0	0	0	0	0	0	0	0	0	0	0	0	0	0
0	0	0	0	0	0	0	0	0	0	0	0	0	0	0	0	0	0	0	0	0	0	0	0	0	0	0	0	0	0	0
0	0	0	0	0	0	0	0	0	0	0	0	0	0	0	0	0	0	0	0	0	0	0	0	0	0	0	0	0	0	0
0	0	0	0	0	0	0	0	0	0	0	0	0	0	0	0	0	0	0	0	0	0	0	0	0	0	0	0	0	0	0
0	0	0	0	0	0	0	0	0	0	0	0	0	0	0	0	0	0	0	0	0	0	0	0	0	0	0	0	0	0	0
0	0	0	0	0	0	0	0	0	0	0	0	0	0	0	0	0	0	0	0	0	0	0	0	0	0	0	0	0	0	0
0	0	0	0	0	0	0	0	0	0	0	0	0	0	0	0	0	0	0	0	0	0	0	0	0	0	0	0	0	0	0
0	0	0	0	0	0	0	0	0	0	0	0	0	0	0	0	0	0	0	0	0	0	0	0	0	0	0	0	0	0	0
0	0	0	0	0	0	0	0	0	0	0	0	0	0	0	0	0	0	0	0	0	0	0	0	0	0	0	0	0	0	0
0	0	0	0	0	0	0	0	0	0	0	0	0	0	0	0	0	0	0	0	0	0	0	0	0	0	0	0	0	0	0
0	0	0	0	0	0	0	0	0	0	0	0	0	0	0	0	0	0	0	0	0	0	0	0	0	0	0	0	0	0	0
0	0	0	0	0	0	0	0	0	0	0	0	0	0	0	0	0	0	0	0	0	0	0	0	0	0	0	0	0	0	0
0	0	0	0	0	0	0	0	0	0	0	0	0	0	0	0	0	0	0	0	0	0	0	0	0	0	0	0	0	0	0
0	0	0	0	0	0	0	0	0	0	0	0	0	0	0	0	0	0	0	0	0	0	0	0	0	0	0	0	0	0	0
0	0	0	0	0	0	0	0	0	0	0	0	0	0	0	0	0	0	0	0	0	0	0	0	0	0	0	0	0	0	0
0	0	0	0	0	0	0	0	0	0	0	0	0	0	0	0	0	0	0	0	0	0	0	0	0	0	0	0	0	0	0
0	0	0	0	0	0	0	0	0	0	0	0	0	0	0	0	0	0	0	0	0	0	0	0	0	0	0	0	0	0	0
0	0	0	0	0	0	0	0	0	0	0	0	0	0	0	0	0	0	0	0	0	0	0	0	0	0	0	0	0	0	0
0	0	0	0	0	0	0	0	0	0	0	0	0	0	0	0	0	0	0	0	0	0	0	0	0	0	0	0	0	0	0
0	0	0	0	0	0	0	0	0	0	0	0	0	0	0	0	0	0	0	0	0	0	0	0	0	0	0	0	0	0	0
0	0	0	0	0	0	0	0	0	0	0	0	0	0	0	0	0	0	0	0	0	0	0	0	0	0	0	0	0	0	0
0	0	0	0	0	0	0	0	0	0	0	0	0	0	0	0	0	0	0	0	0	0	0	0	0	0	0	0	0	0	0
0	0	0	0	0	0	0	0	0	0	0	0	0	0	0	0	0	0	0	0	0	0	0	0	0	0	0	0	0	0	0
0	0	0	0	0	0	0	0	0	0	0	0	0	0	0	0	0	0	0	0	0	0	0	0	0	0	0	0	0	0	0
0	0	0	0	0	0	0	0	0	0	0	0	0	0	0	0	0	0	0	0	0	0	0	0	0	0	0	0	0	0	0
0	0	0	0	0	0	0	0	0	0	0	0	0	0	0	0	0	0	0	0	0	0	0	0	0	0	0	0	0	0	0
0	0	0	0	0	0	0	0	0	0	0	0	0	0	0	0	0	0	0	0	0	0	0	0	0	0	0	0	0	0	0
0	0	0	0	0	0	0	0	0	0	0	0	0	0	0	0	0	0	0	0	0	0	0	0	0	0	0	0	0	0	0
0	0	0	0	0	0	0	0	0	0	0	0	0	0	0	0	0	0	0	0	0	0	0	0	0	0	0	0	0	0	0
0	0	0	0	0	0	0	0	0	0	0	0	0	0	0	0	0	0	0	0	0	0	0	0	0	0	0	0	0	0	0
0	0	0	0	0	0	0	0	0	0	0	0	0	0	0	0	0	0	0	0	0	0	0	0	0	0	0	0	0	0	0
0	0	0	0	0	0	0	0	0	0	0	0	0	0	0	0	0	0	0	0	0	0	0	0	0	0	0	0	0	0	0
0	0	0	0	0	0	0	0	0	0	0	0	0	0	0	0	0	0	0	0	0	0	0	0	0	0	0	0	0	0	0
0	0	0	0	0	0	0	0	0	0	0	0	0	0	0	0	0	0	0	0	0	0	0	0	0	0	0	0	0	0	0
0	0	0	0	0	0	0	0	0	0	0	0	0	0	0	0	0	0	0	0	0	0	0	0	0	0	0	0	0	0	0
0	0	0	0	0	0	0	0	0	0	0	0	0	0	0	0	0	0	0	0	0	0	0	0	0	0	0	0	0	0	0
0	0	0	0	0	0	0	0	0	0	0	0	0	0	0	0	0	0	0	0	0	0	0	0	0	0	0	0	0	0	0
0	0	0	0	0	0	0	0	0	0	0	0	0	0	0	0	0	0	0	0	0	0	0	0	0	0	0	0	0	0	0
0	0	0	0	0	0	0	0	0	0	0	0	0	0	0	0	0	0	0	0	0	0	0	0	0	0	0	0	0	0	0
0	0	0	0	0	0	0	0	0	0	0	0	0	0	0	0	0	0	0	0	0	0	0	0	0	0	0	0	0	0	0
0	0	0	0	0	0	0	0	0	0	0	0	0	0	0	0	0	0	0	0	0	0	0	0	0	0	0	0	0	0	0
0	0	0	0	0	0	0	0	0	0	0	0	0	0	0	0	0	0	0	0	0	0	0	0	0	0	0	0	0	0	0
0	0	0	0	0	0	0	0	0	0	0	0	0	0	0	0	0	0	0	0	0	0	0	0	0	0	0	0	0	0	0
0	0	0	0	0	0	0	0	0	0	0	0	0	0	0	0	0	0	0	0	0	0	0	0	0	0	0	0	0	0	0
0	0	0	0	0	0	0	0	0	0	0	0	0	0	0	0	0	0	0	0	0	0	0	0	0	0	0	0	0	0	0
0	0	0	0	0	0	0	0	0	0	0	0	0	0	0	0	0	0	0	0	0	0	0	0	0	0	0	0	0	0	0
0	0	0	0	0	0	0	0	0	0	0	0	0	0	0	0	0	0	0	0	0	0	0	0	0	0	0	0	0	0	0
0	0	0	0	0	0	0	0	0	0	0	0	0	0	0	0	0	0	0	0	0	0	0	0	0	0	0	0	0	0	0
0	0	0	0	0	0	0	0	0	0	0	0	0	0	0	0	0	0	0	0	0	0	0	0	0	0	0	0	0	0	0
0	0	0	0	0	0	0	0	0	0	0	0	0	0	0	0	0	0	0	0	0	0	0	0	0	0	0	0	0	0	0
0	0	0	0	0	0	0	0	0	0	0	0	0	0	0	0	0	0	0	0	0	0	0	0	0	0	0	0	0	0	0
0	0	0	0	0	0	0	0	0	0	0	0	0	0	0	0	0	0	0	0	0	0	0	0	0	0	0	0	0	0	0
0	0	0	0	0	0	0	0	0	0	0	0	0	0	0	0	0	0	0	0	0	0	0	0	0	0	0	0	0	0	0
0	0	0	0	0	0	0	0	0	0	0	0	0	0	0	0	0	0	0	0	0	0	0	0	0	0	0	0	0	0	0
0	0	0	0	0	0	0	0	0	0	0	0	0	0	0	0	0	0	0	0	0	0	0	0	0	0	0	0	0	0	0
0	0	0	0	0	0	0	0	0	0	0	0	0	0	0	0	0	0	0	0	0	0	0	0	0	0	0	0	0	0	0
0	0	0	0	0	0	0	0	0	0	0	0	0	0	0	0	0	0	0	0	0	0	0	0	0	0	0	0	0	0	0
0	0	0	0	0	0	0	0	0	0	0	0	0	0	0	0	0	0	0	0	0	0	0	0	0	0	0	0	0	0	0
0	0	0	0	0	0	0	0	0	0	0	0	0	0	0	0	0	0	0	0	0	0	0	0	0	0	0	0	0	0	0
0	0	0	0	0	0	0	0	0	0	0	0	0	0	0	0	0	0	0	0	0	0	0	0	0	0	0	0	0	0	0
0	0	0	0	0	0	0	0	0	0	0	0	0	0	0	0	0	0	0	0	0	0	0	0	0	0	0	0	0	0	0
0	0	0	0	0	0	0	0	0	0	0	0	0	0	0	0	0	0	0	0	0	0	0	0	0	0	0	0	0	0	0
0	0	0	0	0	0	0	0	0	0	0	0	0	0	0	0	0	0	0	0	0	0	0	0	0	0	0	0	0	0	0
0	0	0	0	0	0	0	0	0	0	0	0	0	0	0	0	0	0	0	0	0	0	0	0	0	0	0	0	0	0	0
0	0	0	0	0	0	0	0	0	0	0	0	0	0	0	0	0	0	0	0	0	0	0	0	0	0	0	0	0	0	0
0	0	0	0	0	0	0	0	0	0	0	0	0	0	0	0	0	0	0	0	0	0	0	0	0	0	0	0	0	0	0
0	0	0	0	0	0	0	0	0	0	0	0	0	0	0	0	0	0	0	0	0	0	0	0	0	0	0	0	0	0	0
0	0	0	0	0	0	0	0	0	0	0	0	0	0	0	0	0	0	0	0	0	0	0	0	0	0	0	0	0	0	0
0	0	0	0	0	0	0	0	0	0	0	0	0	0	0	0	0	0	0	0	0	0	0	0	0	0	0	0	0	0	0
0	0	0	0	0	0	0	0	0	0	0	0	0	0	0	0	0	0	0	0	0	0	0	0	0	0	0	0	0	0	0
0	0	0	0	0	0	0	0	0	0	0	0	0	0	0	0	0	0	0	0	0	0	0	0	0	0	0	0	0	0	0
0	0	0	0	0	0	0	0	0	0	0	0	0	0	0	0	0	0	0	0	0	0	0	0	0	0	0	0	0	0	0
0	0	0	0	0	0	0	0	0	0	0	0	0	0	0	0	0	0	0	0	0	0	0	0	0	0	0	0	0	0	0
0	0	0	0	0	0	0	0	0	0	0	0	0	0	0	0	0	0	0	0	0	0	0	0	0	0	0	0	0	0	0
0	0	0	0	0	0	0	0	0	0	0	0	0	0	0	0	0	0	0	0	0	0	0	0	0	0	0	0	0	0	0
0	0	0	0	0	0	0	0	0	0	0	0	0	0	0	0	0	0	0	0	0	0	0	0	0	0	0	0	0	0	0
0	0	0	0	0	0	0	0	0	0	0	0	0	0	0	0	0	0	0	0	0	0	0	0	0	0	0	0	0	0	0
0	0	0	0	0	0	0	0	0	0	0	0	0	0	0	0	0	0	0	0	0	0	0	0	0	0	0	0	0	0	0
0	0	0	0	0	0	0	0	0	0	0	0	0	0	0	0	0	0	0	0	0	0	0	0	0	0	0	0	0	0	0
0	0	0	0	0	0	0	0	0	0	0	0	0	0	0	0	0	0	0	0	0	0	0	0	0	0	0	0	0	0	0
0	0	0	0	0	0	0	0	0	0	0	0	0	0	0	0	0	0	0	0	0	0	0	0	0	0	0	0	0	0	0
0	0	0	0	0	0	0	0	0	0	0	0	0	0	0	0	0	0	0	0	0	0	0	0	0	0	0	0	0	0	0
0	0	0	0	0	0	0	0	0	0	0	0	0	0	0	0	0	0	0	0	0	0	0	0	0	0	0	0	0	0	0
0	0	0	0	0	0	0	0	0	0	0	0	0	0	0	0	0	0	0	0	0	0	0	0	0	0	0	0	0	0	0
0	0	0	0	0	0	0	0	0	0	0	0	0	0	0	0	0	0	0	0	0	0	0	0	0	0	0	0	0	0	0
0	0	0	0	0	0	0	0	0	0	0	0	0	0	0	0	0	0	0	0	0	0	0	0	0	0	0	0	0	0	0
0	0	0	0	0	0	0	0	0	0	0	0	0	0	0	0	0	0	0	0	0	0	0	0	0	0	0	0	0	0	0
0	0	0	0	0	0	0	0	0	0	0	0	0	0	0	0	0	0	0	0	0	0	0	0	0	0	0	0	0	0	0
0	0	0	0	0	0	0	0	0	0	0	0	0	0	0	0	0	0	0	0	0	0	0	0	0	0	0	0	0	0	0
0	0	0	0	0	0	0	0	0	0	0	0	0	0	0	0	0	0	0	0	0	0	0	0	0	0	0	0	0	0	0
0	0	0	0	0	0	0	0	0	0	0	0	0	0	0	0	0	0	0	0	0	0	0	0	0	0	0	0	0	0	0
0	0	0	0	0	0	0	0	0	0	0	0	0	0	0	0	0	0	0	0	0	0	0	0	0	0	0	0	0	0	0
0	0	0	0	0	0	0	0	0	0	0	0	0	0	0	0	0	0	0	0	0	0	0	0	0	0	0	0	0	0	0
0	0	0	0	0	0	0	0	0	0	0	0	0	0	0	0	0	0	0	0	0	0	0	0	0	0	0	0	0	0	0
0	0	0	0	0	0	0	0	0	0	0	0	0	0	0	0	0	0	0	0	0	0	0	0	0	0	0	0	0	0	0
0	0	0	0	0	0	0	0	0	0	0	0	0	0	0	0	0	0	0	0	0	0	0	0	0	0	0	0	0	0	0
0	0	0	0	0	0	0	0	0	0	0	0	0	0	0	0	0	0	0	0	0	0	0	0	0	0	0	0	0	0	0
0	0	0	0	0	0	0	0	0	0	0	0	0	0	0	0	0	0	0	0	0	0	0	0	0	0	0	0	0	0	0
0	0	0	0	0	0	0	0	0	0	0	0	0	0	0	0	0	0	0	0	0	0	0	0	0	0	0	0	0	0	0
0	0	0	0	0	0	0	0	0	0	0	0	0	0	0	0	0	0	0	0	0	0	0	0	0	0	0	0	0	0	0
0	0	0	0	0	0	0	0	0	0	0	0	0	0	0	0	0	0	0	0	0	0	0	0	0	0	0	0	0	0	0
0	0	0	0	0	0	0	0	0	0	0	0	0	0	0	0	0	0	0	0	0	0	0	0	0	0	0	0	0	0	0
0	0	0	0	0	0	0	0	0	0	0	0	0	0	0	0	0	0	0	0	0	0	0	0	0	0	0	0	0	0	0
0	0	0	0	0	0	0	0	0	0	0	0	0	0	0	0	0	0	0	0	0	0	0	0	0	0	0	0	0	0	0
0	0	0	0	0	0	0	0	0	0	0	0	0	0	0	0	0	0	0	0	0	0	0	0	0	0	0	0	0	0	0
0	0	0	0	0	0	0	0	0	0	0	0	0	0	0	0	0	0	0	0	0	0	0	0	0	0	0	0	0	0	0
0	0	0	0	0	0	0	0	0	0	0	0	0	0	0	0	0	0	0	0	0	0	0	0	0	0	0	0	0	0	0
0	0	0	0	0	0	0	0	0	0	0	0	0	0	0	0	0	0	0	0	0	0	0	0	0	0	0	0	0	0	0
0	0	0	0	0	0	0	0	0	0	0	0	0	0	0	0	0	0	0	0	0	0	0	0	0	0	0	0	0	0	0
0	0	0	0	0	0	0	0	0	0	0	0	0	0	0	0	0	0	0	0	0	0	0	0	0	0	0	0	0	0	0
0	0	0	0	0	0	0	0	0	0	0	0	0	0	0	0	0	0	0	0	0	0	0	0	0	0	0	0	0	0	0
0	0	0	0	0	0	0	0	0	0	0	0	0	0	0	0	0	0	0	0	0	0	0	0	0	0	0	0	0	0	0
0	0	0	0	0	0	0	0	0	0	0	0	0	0	0	0	0	0	0	0	0	0	0	0	0	0	0	0	0	0	0
0	0	0	0	0	0	0	0	0	0	0	0	0	0	0	0	0	0	0	0	0	0	0	0	0	0	0	0	0	0	0
0	0	0	0	0	0	0	0	0	0	0	0	0	0	0	0	0	0	0	0	0	0	0	0	0	0	0	0	0	0	0
0	0	0	0	0	0	0	0	0	0	0	0	0	0	0	0	0	0	0	0	0	0	0	0	0	0	0	0	0	0	0
0	0	0	0	0	0	0	0	0	0	0	0	0	0	0	0	0	0	0	0	0	0	0	0	0	0	0	0	0	0	0
0	0	0	0	0	0	0	0	0	0	0	0	0	0	0	0	0	0	0	0	0	0	0	0	0	0	0	0	0	0	0
0	0	0	0	0	0	0	0	0	0	0	0	0	0	0	0	0	0	0	0	0	0	0	0	0	0	0	0	0	0	0
0	0	0	0	0	0	0	0	0	0	0	0	0	0	0	0	0	0	0	0	0	0	0	0	0	0	0	0	0	0	0
0	0	0	0	0	0	0	0	0	0	0	0	0	0	0	0	0	0	0	0	0	0	0	0	0	0	0	0	0	0	0
0	0	0	0	0	0	0	0	0	0	0	0	0	0	0	0	0	0	0	0	0	0	0	0	0	0	0	0	0	0	0
0	0	0	0	0	0	0	0	0	0	0	0	0	0	0	0	0	0	0	0	0	0	0	0	0	0	0	0	0	0	0
0	0	0	0	0	0	0	0	0	0	0	0	0	0	0	0	0	0	0	0	0	0	0	0	0	0	0	0	0	0	0
0	0	0	0	0	0	0	0	0	0	0	0	0	0	0	0	0	0	0	0	0	0	0	0	0	0	0	0	0	0	0
0	0	0	0	0	0	0	0	0	0	0	0	0	0	0	0	0	0	0	0	0	0	0	0	0	0	0	0	0	0	0
0	0	0	0	0	0	0	0	0	0	0	0	0	0	0	0	0	0	0	0	0	0	0	0	0	0	0	0	0	0	0
0	0	0	0	0	0	0	0	0	0	0	0	0	0	0	0	0	0	0	0	0	0	0	0	0	0	0	0	0	0	0
0	0	0	0	0	0	0	0	0	0	0	0	0	0	0	0	0	0	0	0	0	0	0	0	0	0	0	0	0	0	0
0	0	0	0	0	0	0	0	0	0	0	0	0	0	0	0	0	0	0	0	0	0	0	0	0	0	0	0	0	0	0
0	0	0	0	0	0	0	0	0	0	0	0	0	0	0	0	0	0	0	0	0	0	0	0	0	0	0	0	0	0	0
0	0	0	0	0	0	0	0	0	0	0	0	0	0	0	0	0	0	0	0	0	0	0	0	0	0	0	0	0	0	0
0	0	0	0	0	0	0	0	0	0	0	0	0	0	0	0	0	0	0	0	0	0	0	0	0	0	0	0	0	0	0
0	0	0	0	0	0	0	0	0	0	0	0	0	0	0	0	0	0	0	0	0	0	0	0	0	0	0	0	0	0	0
0	0	0	0	0	0	0	0	0	0	0	0	0	0	0	0	0	0	0	0	0	0	0	0	0	0	0	0	0	0	0
0	0	0	0	0	0	0	0	0	0	0	0	0	0	0	0	0	0	0	0	0	0	0	0	0	0	0	0	0	0	0
0	0	0	0	0	0	0	0	0	0	0	0	0	0	0	0	0	0	0	0	0	0	0	0	0	0	0	0	0	0	0
0	0	0	0	0	0	0	0	0	0	0	0	0	0	0	0	0	0	0	0	0	0	0	0	0	0	0	0	0	0	0
0	0	0	0	0	0	0	0	0	0	0	0	0	0	0	0	0	0	0	0	0	0	0	0	0	0	0	0	0	0	0
0	0	0	0	0	0	0	0	0	0	0	0	0	0	0	0	0	0	0	0	0	0	0	0	0	0	0	0	0	0	0
0	0	0	0	0	0	0	0	0	0	0	0	0	0	0	0	0	0	0	0	0	0	0	0	0	0	0	0	0	0	0
0	0	0	0	0	0	0	0	0	0	0	0	0	0	0	0	0	0	0	0	0	0	0	0	0	0	0	0	0	0	0
0	0	0	0	0	0	0	0	0	0	0	0	0	0	0	0	0	0	0	0	0	0	0	0	0	0	0	0	0	0	0
0	0	0	0	0	0	0	0	0	0	0	0	0	0	0	0	0	0	0	0	0	0	0	0	0	0	0	0	0	0	0
0	0	0	0	0	0	0	0	0	0	0	0	0	0	0	0	0	0	0	0	0	0	0	0	0	0	0	0	0	0	0
0	0	0	0	0	0	0	0	0	0	0	0	0	0	0	0	0	0	0	0	0	0	0	0	0	0	0	0	0	0	0
0	0	0	0	0	0	0	0	0	0	0	0	0	0	0	0	0	0	0	0	0	0	0	0	0	0	0	0	0	0	0
0	0	0	0	0	0	0	0	0	0	0	0	0	0	0	0	0	0	0	0	0	0	0	0	0	0	0	0	0	0	0
0	0	0	0	0	0	0	0	0	0	0	0	0	0	0	0	0	0	0	0	0	0	0	0	0	0	0	0	0	0	0
0	0	0	0	0	0	0	0	0	0	0	0	0	0	0	0	0	0	0	0	0	0	0	0	0	0	0	0	0	0	0
0	0	0	0	0	0	0	0	0	0	0	0	0	0	0	0	0	0	0	0	0	0	0	0	0	0	0	0	0	0	0
0	0	0	0	0	0	0	0	0	0	0	0	0	0	0	0	0	0	0	0	0	0	0	0	0	0	0	0	0	0	0
0	0	0	0	0	0	0	0	0	0	0	0	0	0	0	0	0	0	0	0	0	0	0	0	0	0	0	0	0	0	0
0	0	0	0	0	0	0	0	0	0	0	0	0	0	0	0	0	0	0	0	0	0	0	0	0	0	0	0	0	0	0
0	0	0	0	0	0	0	0	0	0	0	0	0	0	0	0	0	0	0	0	0	0	0	0	0	0	0	0	0	0	0
0	0	0	0	0	0	0	0	0	0	0	0	0	0	0	0	0	0	0	0	0	0	0	0	0	0	0	0	0	0	0
0	0	0	0	0	0	0	0	0	0	0	0	0	0	0	0	0	0	0	0	0	0	0	0	0	0	0	0	0	0	0
0	0	0	0	0	0	0	0	0	0	0	0	0	0	0	0	0	0	0	0	0	0	0	0	0	0	0	0	0	0	0
0	0	0	0	0	0	0	0	0	0	0	0	0	0	0	0	0	0	0	0	0	0	0	0	0	0	0	0	0	0	0
0	0	0	0	0	0	0	0	0	0	0	0	0	0	0	0	0	0	0	0	0	0	0	0	0	0	0	0	0	0	0
0	0	0	0	0	0	0	0	0	0	0	0	0	0	0	0	0	0	0	0	0	0	0	0	0	0	0	0	0	0	0
0	0	0	0	0	0	0	0	0	0	0	0	0	0	0	0	0	0	0	0	0	0	0	0	0	0	0	0	0	0	0
0	0	0	0	0	0	0	0	0	0	0	0	0	0	0	0	0	0	0	0	0	0	0	0	0	0	0	0	0	0	0
0	0	0	0	0	0	0	0	0	0	0	0	0	0	0	0	0	0	0	0	0	0	0	0	0	0	0	0	0	0	0
0	0	0	0	0	0	0	0	0	0	0	0	0	0	0	0	0	0	0	0	0	0	0	0	0	0	0	0	0	0	0
0	0	0	0	0	0	0	0	0	0	0	0	0	0	0	0	0	0	0	0	0	0	0	0	0	0	0	0	0	0	0
0	0	0	0	0	0	0	0	0	0	0	0	0	0	0	0	0	0	0	0	0	0	0	0	0	0	0	0	0	0	0
0	0	0	0	0	0	0	0	0	0	0	0	0	0	0	0	0	0	0	0	0	0	0	0	0	0	0	0	0	0	0
0	0	0	0	0	0	0	0	0	0	0	0	0	0	0	0	0	0	0	0	0	0	0	0	0	0	0	0	0	0	0
0	0	0	0	0	0	0	0	0	0	0	0	0	0	0	0	0	0	0	0	0	0	0	0	0	0	0	0	0	0	0
0	0	0	0	0	0	0	0	0	0	0	0	0	0	0	0	0	0	0	0	0	0	0	0	0	0	0	0	0	0	0
0	0	0	0	0	0	0	0	0	0	0	0	0	0	0	0	0	0	0	0	0	0	0	0	0	0	0	0	0	0	0
0	0	0	0	0	0	0	0	0	0	0	0	0	0	0	0	0	0	0	0	0	0	0	0	0	0	0	0	0	0	0
0	0	0	0	0	0	0	0	0	0	0	0	0	0	0	0	0	0	0	0	0	0	0	0	0	0	0	0	0	0	0
0	0	0	0	0	0	0	0	0	0	0	0	0	0	0	0	0	0	0	0	0	0	0	0	0	0	0	0	0	0	0
0	0	0	0	0	0	0	0	0	0	0	0	0	0	0	0	0	0	0	0	0	0	0	0	0	0	0	0	0	0	0
0	0	0	0	0	0	0	0	0	0	0	0	0	0	0	0	0	0	0	0	0	0	0	0	0	0	0	0	0	0	0
0	0	0	0	0	0	0	0	0	0	0	0	0	0	0	0	0	0	0	0	0	0	0	0	0	0	0	0	0	0	0
0	0	0	0	0	0	0	0	0	0	0	0	0	0	0	0	0	0	0	0	0	0	0	0	0	0	0	0	0	0	0
0	0	0	0	0	0	0	0	0	0	0	0	0	0	0	0	0	0	0	0	0	0	0	0	0	0	0	0	0	0	0
0	0	0	0	0	0	0	0	0	0	0	0	0	0	0	0	0	0	0	0	0	0	0	0	0	0	0	0	0	0	0
0	0	0	0	0	0	0	0	0	0	0	0	0	0	0	0	0	0	0	0	0	0	0	0	0	0	0	0	0	0	0
0	0	0	0	0	0	0	0	0	0	0	0	0	0	0	0	0	0	0	0	0	0	0	0	0	0	0	0	0	0	0
0	0	0	0	0	0	0	0	0	0	0	0	0	0	0	0	0	0	0	0	0	0	0	0	0	0	0	0	0	0	0
0	0	0	0	0	0	0	0	0	0	0	0	0	0	0	0	0	0	0	0	0	0	0	0	0	0	0	0	0	0	0
0	0	0	0	0	0	0	0	0	0	0	0	0	0	0	0	0	0	0	0	0	0	0	0	0	0	0	0	0	0	0
0	0	0	0	0	0	0	0	0	0	0	0	0	0	0	0	0	0	0	0	0	0	0	0	0	0	0	0	0	0	0
0	0	0	0	0	0	0	0	0	0	0	0	0	0	0	0	0	0	0	0	0	0	0	0	0	0	0	0	0	0	0
0	0	0	0	0	0	0	0	0	0	0	0	0	0	0	0	0	0	0	0	0	0	0	0	0	0	0	0	0	0	0
0	0	0	0	0	0	0	0	0	0	0	0	0	0	0	0	0	0	0	0	0	0	0	0	0	0	0	0	0	0	0
0	0	0	0	0	0	0	0	0	0	0	0	0	0	0	0	0	0	0	0	0	0	0	0	0	0	0	0	0	0	0
0	0	0	0	0	0	0	0	0	0	0	0	0	0	0	0	0	0	0	0	0	0	0	0	0	0	0	0	0	0	0
0	0	0	0	0	0	0	0	0	0	0	0	0	0	0	0	0	0	0	0	0	0	0	0	0	0	0	0	0	0	0
0	0	0	0	0	0	0	0	0	0	0	0	0	0	0	0	0	0	0	0	0	0	0	0	0	0	0	0	0	0	0
0	0	0	0	0	0	0	0	0	0	0	0	0	0	0	0	0	0	0	0	0	0	0	0	0	0	0	0	0	0	0
0	0	0	0	0	0	0	0	0	0	0	0	0	0	0	0	0	0	0	0	0	0	0	0	0	0	0	0	0	0	0
0	0	0	0	0	0	0	0	0	0	0	0	0	0	0	0	0	0	0	0	0	0	0	0	0	0	0	0	0	0	0
0	0	0	0	0	0	0	0	0	0	0	0	0	0	0	0	0	0	0	0	0	0	0	0	0	0	0	0	0	0	0
0	0	0	0	0	0	0	0	0	0	0	0	0	0	0	0	0	0	0	0	0	0	0	0	0	0	0	0	0	0	0
0	0	0	0	0	0	0	0	0	0	0	0	0	0	0	0	0	0	0	0	0	0	0	0	0	0	0	0	0	0	0
0	0	0	0	0	0	0	0	0	0	0	0	0	0	0	0	0	0	0	0	0	0	0	0	0	0	0	0	0	0	0
0	0	0	0	0	0	0	0	0	0	0	0	0	0	0	0	0	0	0	0	0	0	0	0	0	0	0	0	0	0	0
0	0	0	0	0	0	0	0	0	0	0	0	0	0	0	0	0	0	0	0	0	0	0	0	0	0	0	0	0	0	0
0	0	0	0	0	0	0	0	0	0	0	0	0	0	0	0	0	0	0	0	0	0	0	0	0	0	0	0	0	0	0
0	0	0	0	0	0	0	0	0	0	0	0	0	0	0	0	0	0	0	0	0	0	0	0	0	0	0	0	0	0	0
0	0	0	0	0	0	0	0	0	0	0	0	0	0	0	0	0	0	0	0	0	0	0	0	0	0	0	0	0	0	0
0	0	0	0	0	0	0	0	0	0	0	0	0	0	0	0	0	0	0	0	0	0	0	0	0	0	0	0	0	0	0
0	0	0	0	0	0	0	0	0	0	0	0	0	0	0	0	0	0	0	0	0	0	0	0	0	0	0	0	0	0	0
0	0	0	0	0	0	0	0	0	0	0	0	0	0	0	0	0	0	0	0	0	0	0	0	0	0	0	0	0	0	0
0	0	0	0	0	0	0	0	0	0	0	0	0	0	0	0	0	0	0	0	0	0	0	0	0	0	0	0	0	0	0
0	0	0	0	0	0	0	0	0	0	0	0	0	0	0	0	0	0	0	0	0	0	0	0	0	0	0	0	0	0	0
0	0	0	0	0	0	0	0	0	0	0	0	0	0	0	0	0	0	0	0	0	0	0	0	0	0	0	0	0	0	0
0	0	0	0	0	0	0	0	0	0	0	0	0	0	0	0	0	0	0	0	0	0	0	0	0	0	0	0	0	0	0
0	0	0	0	0	0	0	0	0	0	0	0	0	0	0	0	0	0	0	0	0	0	0	0	0	0	0	0	0	0	0
0	0	0	0	0	0	0	0	0	0	0	0	0	0	0	0	0	0	0	0	0	0	0	0	0	0	0	0	0	0	0
0	0	0	0	0	0	0	0	0	0	0	0	0	0	0	0	0	0	0	0	0	0	0	0	0	0	0	0	0	0	0
0	0	0	0	0	0	0	0	0	0	0	0	0	0	0	0	0	0	0	0	0	0	0	0	0	0	0	0	0	0	0
0	0	0	0	0	0	0	0	0	0	0	0	0	0	0	0	0	0	0	0	0	0	0	0	0	0	0	0	0	0	0
0	0	0	0	0	0	0	0	0	0	0	0	0	0	0	0	0	0	0	0	0	0	0	0	0	0	0	0	0	0	0
0	0	0	0	0	0	0	0	0	0	0	0	0	0	0	0	0	0	0	0	0	0	0	0	0	0	0	0	0	0	0
0	0	0	0	0	0	0	0	0	0	0	0	0	0	0	0	0	0	0	0	0	0	0	0	0	0	0	0	0	0	0
0	0	0	0	0	0	0	0	0	0	0	0	0	0	0	0	0	0	0	0	0	0	0	0	0	0	0	0	0	0	0
0	0	0	0	0	0	0	0	0	0	0	0	0	0	0	0	0	0	0	0	0	0	0	0	0	0	0	0	0	0	0
0	0	0	0	0	0	0	0	0	0	0	0	0	0	0	0	0	0	0	0	0	0	0	0	0	0	0	0	0	0	0
0	0	0	0	0	0	0	0	0	0	0	0	0	0	0	0	0	0	0	0	0	0	0	0	0	0	0	0	0	0	0
0	0	0	0	0	0	0	0	0	0	0	0	0	0	0	0	0	0	0	0	0	0	0	0	0	0	0	0	0	0	0
0	0	0	0	0	0	0	0	0	0	0	0	0	0	0	0	0	0	0	0	0	0	0	0	0	0	0	0	0	0	0
0	0	0	0	0	0	0	0	0	0	0	0	0	0	0	0	0	0	0	0	0	0	0	0	0	0	0	0	0	0	0
0	0	0	0	0	0	0	0	0	0	0	0	0	0	0	0	0	0	0	0	0	0	0	0	0	0	0	0	0	0	0
0	0	0	0	0	0	0	0	0	0	0	0	0	0	0	0	0	0	0	0	0	0	0	0	0	0	0	0	0	0	0
0	0	0	0	0	0	0	0	0	0	0	0	0	0	0	0	0	0	0	0	0	0	0	0	0	0	0	0	0	0	0
0	0	0	0	0	0	0	0	0	0	0	0	0	0	0	0	0	0	0	0	0	0	0	0	0	0	0	0	0	0	0
0	0	0	0	0	0	0	0	0	0	0	0	0	0	0	0	0	0	0	0	0	0	0	0	0	0	0	0	0	0	0
0	0	0	0	0	0	0	0	0	0	0	0	0	0	0	0	0	0	0	0	0	0	0	0	0	0	0	0	0	0	0
0	0	0	0	0	0	0	0	0	0	0	0	0	0	0	0	0	0	0	0	0	0	0	0	0	0	0	0	0	0	0
0	0	0	0	0	0	0	0	0	0	0	0	0	0	0	0	0	0	0	0	0	0	0	0	0	0	0	0	0	0	0
0	0	0	0	0	0	0	0	0	0	0	0	0	0	0	0	0	0	0	0	0	0	0	0	0	0	0	0	0	0	0
0	0	0	0	0	0	0	0	0	0	0	0	0	0	0	0	0	0	0	0	0	0	0	0	0	0	0	0	0	0	0
0	0	0	0	0	0	0	0	0	0	0	0	0	0	0	0	0	0	0	0	0	0	0	0	0	0	0	0	0	0	0
0	0	0	0	0	0	0	0	0	0	0	0	0	0	0	0	0	0	0	0	0	0	0	0	0	0	0	0	0	0	0
0	0	0	0	0	0	0	0	0	0	0	0	0	0	0	0	0	0	0	0	0	0	0	0	0	0	0	0	0	0	0
0	0	0	0	0	0	0	0	0	0	0	0	0	0	0	0	0	0	0	0	0	0	0	0	0	0	0	0	0	0	0
0	0	0	0	0	0	0	0	0	0	0	0	0	0	0	0	0	0	0	0	0	0	0	0	0	0	0	0	0	0	0
0	0	0	0	0	0	0	0	0	0	0	0	0	0	0	0	0	0	0	0	0	0	0	0	0	0	0	0	0	0	0
0	0	0	0	0	0	0	0	0	0	0	0	0	0	0	0	0	0	0	0	0	0	0	0	0	0	0	0	0	0	0
0	0	0	0	0	0	0	0	0	0	0	0	0	0	0	0	0	0	0	0	0	0	0	0	0	0	0	0	0	0	0
0	0	0	0	0	0	0	0	0	0	0	0	0	0	0	0	0	0	0	0	0	0	0	0	0	0	0	0	0	0	0
0	0	0	0	0	0	0	0	0	0	0	0	0	0	0	0	0	0	0	0	0	0	0	0	0	0	0	0	0	0	0
0	0	0	0	0	0	0	0	0	0	0	0	0	0	0	0	0	0	0	0	0	0	0	0	0	0	0	0	0	0	0
0	0	0	0	0	0	0	0	0	0	0	0	0	0	0	0	0	0	0	0	0	0	0	0	0	0	0	0	0	0	0
0	0	0	0	0	0	0	0	0	0	0	0	0	0	0	0	0	0	0	0	0	0	0	0	0	0	0	0	0	0	0
0	0	0	0	0	0	0	0	0	0	0	0	0	0	0	0	0	0	0	0	0	0	0	0	0	0	0	0	0	0	0
0	0	0	0	0	0	0	0	0	0	0	0	0	0	0	0	0	0	0	0	0	0	0	0	0	0	0	0	0	0	0
0	0	0	0	0	0	0	0	0	0	0	0	0	0	0	0	0	0	0	0	0	0	0	0	0	0	0	0	0	0	0
0	0	0	0	0	0	0	0	0	0	0	0	0	0	0	0	0	0	0	0	0	0	0	0	0	0	0	0	0	0	0
0	0	0	0	0	0	0	0	0	0	0	0	0	0	0	0	0	0	0	0	0	0	0	0	0	0	0	0	0	0	0
0	0	0	0	0	0	0	0	0	0	0	0	0	0	0	0	0	0	0	0	0	0	0	0	0	0	0	0	0	0	0
0	0	0	0	0	0	0	0	0	0	0	0	0	0	0	0	0	0	0	0	0	0	0	0	0	0	0	0	0	0	0
0	0	0	0	0	0	0	0	0	0	0	0	0	0	0	0	0	0	0	0	0	0	0	0	0	0	0	0	0	0	0
0	0	0	0	0	0	0	0	0	0	0	0	0	0	0	0	0	0	0	0	0	0	0	0	0	0	0	0	0	0	0
0	0	0	0	0	0	0	0	0	0	0	0	0	0	0	0	0	0	0	0	0	0	0	0	0	0	0	0	0	0	0
0	0	0	0	0	0	0	0	0	0	0	0	0	0	0	0	0	0	0	0	0	0	0	0	0	0	0	0	0	0	0
0	0	0	0	0	0	0	0	0	0	0	0	0	0	0	0	0	0	0	0	0	0	0	0	0	0	0	0	0	0	0
0	0	0	0	0	0	0	0	0	0	0	0	0	0	0	0	0	0	0	0	0	0	0	0	0	0	0	0	0	0	0
0	0	0	0	0	0	0	0	0	0	0	0	0	0	0	0	0	0	0	0	0	0	0	0	0	0	0	0	0	0	0
0	0	0	0	0	0	0	0	0	0	0	0	0	0	0	0	0	0	0	0	0	0	0	0	0	0	0	0	0	0	0
0	0	0	0	0	0	0	0	0	0	0	0	0	0	0	0	0	0	0	0	0	0	0	0	0	0	0	0	0	0	0
0	0	0	0	0	0	0	0	0	0	0	0	0	0	0	0	0	0	0	0	0	0	0	0	0	0	0	0	0	0	0
0	0	0	0	0	0	0	0	0	0	0	0	0	0	0	0	0	0	0	0	0	0	0	0	0	0	0	0	0	0	0
0	0	0	0	0	0	0	0	0	0	0	0	0	0	0	0	0	0	0	0	0	0	0	0	0	0	0	0	0	0	0
0	0	0	0	0	0	0	0	0	0	0	0	0	0	0	0	0	0	0	0	0	0	0	0	0	0	0	0	0	0	0
0	0	0	0	0	0	0	0	0	0	0	0	0	0	0	0	0	0	0	0	0	0	0	0	0	0	0	0	0	0	0
0	0	0	0	0	0	0	0	0	0	0	0	0	0	0	0	0	0	0	0	0	0	0	0	0	0	0	0	0	0	0
0	0	0	0	0	0	0	0	0	0	0	0	0	0	0	0	0	0	0	0	0	0	0	0	0	0	0	0	0	0	0
0	0	0	0	0	0	0	0	0	0	0	0	0	0	0	0	0	0	0	0	0	0	0	0	0	0	0	0	0	0	0
0	0	0	0	0	0	0	0	0	0	0	0	0	0	0	0	0	0	0	0	0	0	0	0	0	0	0	0	0	0	0
0	0	0	0	0	0	0	0	0	0	0	0	0	0	0	0	0	0	0	0	0	0	0	0	0	0	0	0	0	0	0
0	0	0	0	0	0	0	0	0	0	0	0	0	0	0	0	0	0	0	0	0	0	0	0	0	0	0	0	0	0	0
0	0	0	0	0	0	0	0	0	0	0	0	0	0	0	0	0	0	0	0	0	0	0	0	0	0	0	0	0	0	0
0	0	0	0	0	0	0	0	0	0	0	0	0	0	0	0	0	0	0	0	0	0	0	0	0	0	0	0	0	0	0
0	0	0	0	0	0	0	0	0	0	0	0	0	0	0	0	0	0	0	0	0	0	0	0	0	0	0	0	0	0	0
0	0	0	0	0	0	0	0	0	0	0	0	0	0	0	0	0	0	0	0	0	0	0	0	0	0	0	0	0	0	0
0	0	0	0	0	0	0	0	0	0	0	0	0	0	0	0	0	0	0	0	0	0	0	0	0	0	0	0	0	0	0
0	0	0	0	0	0	0	0	0	0	0	0	0	0	0	0	0	0	0	0	0	0	0	0	0	0	0	0	0	0	0
0	0	0	0	0	0	0	0	0	0	0	0	0	0	0	0	0	0	0	0	0	0	0	0	0	0	0	0	0	0	0
0	0	0	0	0	0	0	0	0	0	0	0	0	0	0	0	0	0	0	0	0	0	0	0	0	0	0	0	0	0	0
0	0	0	0	0	0	0	0	0	0	0	0	0	0	0	0	0	0	0	0	0	0	0	0	0	0	0	0	0	0	0
0	0	0	0	0	0	0	0	0	0	0	0	0	0	0	0	0	0	0	0	0	0	0	0	0	0	0	0	0	0	0
0	0	0	0	0	0	0	0	0	0	0	0	0	0	0	0	0	0	0	0	0	0	0	0	0	0	0	0	0	0	0
0	0	0	0	0	0	0	0	0	0	0	0	0	0	0	0	0	0	0	0	0	0	0	0	0	0	0	0	0	0	0
0	0	0	0	0	0	0	0	0	0	0	0	0	0	0	0	0	0	0	0	0	0	0	0	0	0	0	0	0	0	0
0	0	0	0	0	0	0	0	0	0	0	0	0	0	0	0	0	0	0	0	0	0	0	0	0	0	0	0	0	0	0
0	0	0	0	0	0	0	0	0	0	0	0	0	0	0	0	0	0	0	0	0	0	0	0	0	0	0	0	0	0	0
0	0	0	0	0	0	0	0	0	0	0	0	0	0	0	0	0	0	0	0	0	0	0	0	0	0	0	0	0	0	0
0	0	0	0	0	0	0	0	0	0	0	0	0	0	0	0	0	0	0	0	0	0	0	0	0	0	0	0	0	0	0
0	0	0	0	0	0	0	0	0	0	0	0	0	0	0	0	0	0	0	0	0	0	0	0	0	0	0	0	0	0	0
0	0	0	0	0	0	0	0	0	0	0	0	0	0	0	0	0	0	0	0	0	0	0	0	0	0	0	0	0	0	0
0	0	0	0	0	0	0	0	0	0	0	0	0	0	0	0	0	0	0	0	0	0	0	0	0	0	0	0	0	0	0
0	0	0	0	0	0	0	0	0	0	0	0	0	0	0	0	0	0	0	0	0	0	0	0	0	0	0	0	0	0	0
0	0	0	0	0	0	0	0	0	0	0	0	0	0	0	0	0	0	0	0	0	0	0	0	0	0	0	0	0	0	0
0	0	0	0	0	0	0	0	0	0	0	0	0	0	0	0	0	0	0	0	0	0	0	0	0	0	0	0	0	0	0
0	0	0	0	0	0	0	0	0	0	0	0	0	0	0	0	0	0	0	0	0	0	0	0	0	0	0	0	0	0	0
0	0	0	0	0	0	0	0	0	0	0	0	0	0	0	0	0	0	0	0	0	0	0	0	0	0	0	0	0	0	0
0	0	0	0	0	0	0	0	0	0	0	0	0	0	0	0	0	0	0	0	0	0	0	0	0	0	0	0	0	0	0
0	0	0	0	0	0	0	0	0	0	0	0	0	0	0	0	0	0	0	0	0	0	0	0	0	0	0	0	0	0	0
0	0	0	0	0	0	0	0	0	0	0	0	0	0	0	0	0	0	0	0	0	0	0	0	0	0	0	0	0	0	0
0	0	0	0	0	0	0	0	0	0	0	0	0	0	0	0	0	0	0	0	0	0	0	0	0	0	0	0	0	0	0
0	0	0	0	0	0	0	0	0	0	0	0	0	0	0	0	0	0	0	0	0	0	0	0	0	0	0	0	0	0	0
0	0	0	0	0	0	0	0	0	0	0	0	0	0	0	0	0	0	0	0	0	0	0	0	0	0	0	0	0	0	0
0	0	0	0	0	0	0	0	0	0	0	0	0	0	0	0	0	0	0	0	0	0	0	0	0	0	0	0	0	0	0
0	0	0	0	0	0	0	0	0	0	0	0	0	0	0	0	0	0	0	0	0	0	0	0	0	0	0	0	0	0	0
0	0	0	0	0	0	0	0	0	0	0	0	0	0	0	0	0	0	0	0	0	0	0	0	0	0	0	0	0	0	0
0	0	0	0	0	0	0	0	0	0	0	0	0	0	0	0	0	0	0	0	0	0	0	0	0	0	0	0	0	0	0
0	0	0	0	0	0	0	0	0	0	0	0	0	0	0	0	0	0	0	0	0	0	0	0	0	0	0	0	0	0	0
0	0	0	0	0	0	0	0	0	0	0	0	0	0	0	0	0	0	0	0	0	0	0	0	0	0	0	0	0	0	0
0	0	0	0	0	0	0	0	0	0	0	0	0	0	0	0	0	0	0	0	0	0	0	0	0	0	0	0	0	0	0
0	0	0	0	0	0	0	0	0	0	0	0	0	0	0	0	0	0	0	0	0	0	0	0	0	0	0	0	0	0	0
0	0	0	0	0	0	0	0	0	0	0	0	0	0	0	0	0	0	0	0	0	0	0	0	0	0	0	0	0	0	0
0	0	0	0	0	0	0	0	0	0	0	0	0	0	0	0	0	0	0	0	0	0	0	0	0	0	0	0	0	0	0
0	0	0	0	0	0	0	0	0	0	0	0	0	0	0	0	0	0	0	0	0	0	0	0	0	0	0	0	0	0	0
0	0	0	0	0	0	0	0	0	0	0	0	0	0	0	0	0	0	0	0	0	0	0	0	0	0	0	0	0	0	0
0	0	0	0	0	0	0	0	0	0	0	0	0	0	0	0	0	0	0	0	0	0	0	0	0	0	0	0	0	0	0
0	0	0	0	0	0	0	0	0	0	0	0	0	0	0	0	0	0	0	0	0	0	0	0	0	0	0	0	0	0	0
0	0	0	0	0	0	0	0	0	0	0	0	0	0	0	0	0	0	0	0	0	0	0	0	0	0	0	0	0	0	0
0	0	0	0	0	0	0	0	0	0	0	0	0	0	0	0	0	0	0	0	0	0	0	0	0	0	0	0	0	0	0
0	0	0	0	0	0	0	0	0	0	0	0	0	0	0	0	0	0	0	0	0	0	0	0	0	0	0	0	0	0	0
0	0	0	0	0	0	0	0	0	0	0	0	0	0	0	0	0	0	0	0	0	0	0	0	0	0	0	0	0	0	0
0	0	0	0	0	0	0	0	0	0	0	0	0	0	0	0	0	0	0	0	0	0	0	0	0	0	0	0	0	0	0
0	0	0	0	0	0	0	0	0	0	0	0	0	0	0	0	0	0	0	0	0	0	0	0	0	0	0	0	0	0	0
0	0	0	0	0	0	0	0	0	0	0	0	0	0	0	0	0	0	0	0	0	0	0	0	0	0	0	0	0	0	0
0	0	0	0	0	0	0	0	0	0	0	0	0	0	0	0	0	0	0	0	0	0	0	0	0	0	0	0	0	0	0
0	0	0	0	0	0	0	0	0	0	0	0	0	0	0	0	0	0	0	0	0	0	0	0	0	0	0	0	0	0	0
0	0	0	0	0	0	0	0	0	0	0	0	0	0	0	0	0	0	0	0	0	0	0	0	0	0	0	0	0	0	0
0	0	0	0	0	0	0	0	0	0	0	0	0	0	0	0	0	0	0	0	0	0	0	0	0	0	0	0	0	0	0
0	0	0	0	0	0	0	0	0	0	0	0	0	0	0	0	0	0	0	0	0	0	0	0	0	0	0	0	0	0	0
0	0	0	0	0	0	0	0	0	0	0	0	0	0	0	0	0	0	0	0	0	0	0	0	0	0	0	0	0	0	0
0	0	0	0	0	0	0	0	0	0	0	0	0	0	0	0	0	0	0	0	0	0	0	0	0	0	0	0	0	0	0
0	0	0	0	0	0	0	0	0	0	0	0	0	0	0	0	0	0	0	0	0	0	0	0	0	0	0	0	0	0	0
0	0	0	0	0	0	0	0	0	0	0	0	0	0	0	0	0	0	0	0	0	0	0	0	0	0	0	0	0	0	0
0	0	0	0	0	0	0	0	0	0	0	0	0	0	0	0	0	0	0	0	0	0	0	0	0	0	0	0	0	0	0
0	0	0	0	0	0	0	0	0	0	0	0	0	0	0	0	0	0	0	0	0	0	0	0	0	0	0	0	0	0	0
0	0	0	0	0	0	0	0	0	0	0	0	0	0	0	0	0	0	0	0	0	0	0	0	0	0	0	0	0	0	0
0	0	0	0	0	0	0	0	0	0	0	0	0	0	0	0	0	0	0	0	0	0	0	0	0	0	0	0	0	0	0
0	0	0	0	0	0	0	0	0	0	0	0	0	0	0	0	0	0	0	0	0	0	0	0	0	0	0	0	0	0	0
0	0	0	0	0	0	0	0	0	0	0	0	0	0	0	0	0	0	0	0	0	0	0	0	0	0	0	0	0	0	0
0	0	0	0	0	0	0	0	0	0	0	0	0	0	0	0	0	0	0	0	0	0	0	0	0	0	0	0	0	0	0
0	0	0	0	0	0	0	0	0	0	0	0	0	0	0	0	0	0	0	0	0	0	0	0	0	0	0	0	0	0	0
0	0	0	0	0	0	0	0	0	0	0	0	0	0	0	0	0	0	0	0	0	0	0	0	0	0	0	0	0	0	0
0	0	0	0	0	0	0	0	0	0	0	0	0	0	0	0	0	0	0	0	0	0	0	0	0	0	0	0	0	0	0
0	0	0	0	0	0	0	0	0	0	0	0	0	0	0	0	0	0	0	0	0	0	0	0	0	0	0	0	0	0	0
0	0	0	0	0	0	0	0	0	0	0	0	0	0	0	0	0	0	0	0	0	0	0	0	0	0	0	0	0	0	0
0	0	0	0	0	0	0	0	0	0	0	0	0	0	0	0	0	0	0	0	0	0	0	0	0	0	0	0	0	0	0
0	0	0	0	0	0	0	0	0	0	0	0	0	0	0	0	0	0	0	0	0	0	0	0	0	0	0	0	0	0	0
0	0	0	0	0	0	0	0	0	0	0	0	0	0	0	0	0	0	0	0	0	0	0	0	0	0	0	0	0	0	0
0	0	0	0	0	0	0	0	0	0	0	0	0	0	0	0	0	0	0	0	0	0	0	0	0	0	0	0	0	0	0
0	0	0	0	0	0	0	0	0	0	0	0	0	0	0	0	0	0	0	0	0	0	0	0	0	0	0	0	0	0	0
0	0	0	0	0	0	0	0	0	0	0	0	0	0	0	0	0	0	0	0	0	0	0	0	0	0	0	0	0	0	0
0	0	0	0	0	0	0	0	0	0	0	0	0	0	0	0	0	0	0	0	0	0	0	0	0	0	0	0	0	0	0
0	0	0	0	0	0	0	0	0	0	0	0	0	0	0	0	0	0	0	0	0	0	0	0	0	0	0	0	0	0	0
0	0	0	0	0	0	0	0	0	0	0	0	0	0	0	0	0	0	0	0	0	0	0	0	0	0	0	0	0	0	0
0	0	0	0	0	0	0	0	0	0	0	0	0	0	0	0	0	0	0	0	0	0	0	0	0	0	0	0	0	0	0
0	0	0	0	0	0	0	0	0	0	0	0	0	0	0	0	0	0	0	0	0	0	0	0	0	0	0	0	0	0	0
0	0	0	0	0	0	0	0	0	0	0	0	0	0	0	0	0	0	0	0	0	0	0	0	0	0	0	0	0	0	0
0	0	0	0	0	0	0	0	0	0	0	0	0	0	0	0	0	0	0	0	0	0	0	0	0	0	0	0	0	0	0
0	0	0	0	0	0	0	0	0	0	0	0	0	0	0	0	0	0	0	0	0	0	0	0	0	0	0	0	0	0	0
0	0	0	0	0	0	0	0	0	0	0	0	0	0	0	0	0	0	0	0	0	0	0	0	0	0	0	0	0	0	0
0	0	0	0	0	0	0	0	0	0	0	0	0	0	0	0	0	0	0	0	0	0	0	0	0	0	0	0	0	0	0
0	0	0	0	0	0	0	0	0	0	0	0	0	0	0	0	0	0	0	0	0	0	0	0	0	0	0	0	0	0	0
0	0	0	0	0	0	0	0	0	0	0	0	0	0	0	0	0	0	0	0	0	0	0	0	0	0	0	0	0	0	0
0	0	0	0	0	0	0	0	0	0	0	0	0	0	0	0	0	0	0	0	0	0	0	0	0	0	0	0	0	0	0
0	0	0	0	0	0	0	0	0	0	0	0	0	0	0	0	0	0	0	0	0	0	0	0	0	0	0	0	0	0	0
0	0	0	0	0	0	0	0	0	0	0	0	0	0	0	0	0	0	0	0	0	0	0	0	0	0	0	0	0	0	0
0	0	0	0	0	0	0	0	0	0	0	0	0	0	0	0	0	0	0	0	0	0	0	0	0	0	0	0	0	0	0
0	0	0	0	0	0	0	0	0	0	0	0	0	0	0	0	0	0	0	0	0	0	0	0	0	0	0	0	0	0	0
0	0	0	0	0	0	0	0	0	0	0	0	0	0	0	0	0	0	0	0	0	0	0	0	0	0	0	0	0	0	0
0	0	0	0	0	0	0	0	0	0	0	0	0	0	0	0	0	0	0	0	0	0	0	0	0	0	0	0	0	0	0
0	0	0	0	0	0	0	0	0	0	0	0	0	0	0	0	0	0	0	0	0	0	0	0	0	0	0	0	0	0	0
0	0	0	0	0	0	0	0	0	0	0	0	0	0	0	0	0	0	0	0	0	0	0	0	0	0	0	0	0	0	0
0	0	0	0	0	0	0	0	0	0	0	0	0	0	0	0	0	0	0	0	0	0	0	0	0	0	0	0	0	0	0
0	0	0	0	0	0	0	0	0	0	0	0	0	0	0	0	0	0	0	0	0	0	0	0	0	0	0	0	0	0	0
0	0	0	0	0	0	0	0	0	0	0	0	0	0	0	0	0	0	0	0	0	0	0	0	0	0	0	0	0	0	0
0	0	0	0	0	0	0	0	0	0	0	0	0	0	0	0	0	0	0	0	0	0	0	0	0	0	0	0	0	0	0
0	0	0	0	0	0	0	0	0	0	0	0	0	0	0	0	0	0	0	0	0	0	0	0	0	0	0	0	0	0	0
0	0	0	0	0	0	0	0	0	0	0	0	0	0	0	0	0	0	0	0	0	0	0	0	0	0	0	0	0	0	0
0	0	0	0	0	0	0	0	0	0	0	0	0	0	0	0	0	0	0	0	0	0	0	0	0	0	0	0	0	0	0
0	0	0	0	0	0	0	0	0	0	0	0	0	0	0	0	0	0	0	0	0	0	0	0	0	0	0	0	0	0	0
0	0	0	0	0	0	0	0	0	0	0	0	0	0	0	0	0	0	0	0	0	0	0	0	0	0	0	0	0	0	0
0	0	0	0	0	0	0	0	0	0	0	0	0	0	0	0	0	0	0	0	0	0	0	0	0	0	0	0	0	0	0
0	0	0	0	0	0	0	0	0	0	0	0	0	0	0	0	0	0	0	0	0	0	0	0	0	0	0	0	0	0	0
0	0	0	0	0	0	0	0	0	0	0	0	0	0	0	0	0	0	0	0	0	0	0	0	0	0	0	0	0	0	0
0	0	0	0	0	0	0	0	0	0	0	0	0	0	0	0	0	0	0	0	0	0	0	0	0	0	0	0	0	0	0
0	0	0	0	0	0	0	0	0	0	0	0	0	0	0	0	0	0	0	0	0	0	0	0	0	0	0	0	0	0	0
0	0	0	0	0	0	0	0	0	0	0	0	0	0	0	0	0	0	0	0	0	0	0	0	0	0	0	0	0	0	0
0	0	0	0	0	0	0	0	0	0	0	0	0	0	0	0	0	0	0	0	0	0	0	0	0	0	0	0	0	0	0
0	0	0	0	0	0	0	0	0	0	0	0	0	0	0	0	0	0	0	0	0	0	0	0	0	0	0	0	0	0	0
0	0	0	0	0	0	0	0	0	0	0	0	0	0	0	0	0	0	0	0	0	0	0	0	0	0	0	0	0	0	0
0	0	0	0	0	0	0	0	0	0	0	0	0	0	0	0	0	0	0	0	0	0	0	0	0	0	0	0	0	0	0
0	0	0	0	0	0	0	0	0	0	0	0	0	0	0	0	0	0	0	0	0	0	0	0	0	0	0	0	0	0	0
0	0	0	0	0	0	0	0	0	0	0	0	0	0	0	0	0	0	0	0	0	0	0	0	0	0	0	0	0	0	0
0	0	0	0	0	0	0	0	0	0	0	0	0	0	0	0	0	0	0	0	0	0	0	0	0	0	0	0	0	0	0
0	0	0	0	0	0	0	0	0	0	0	0	0	0	0	0	0	0	0	0	0	0	0	0	0	0	0	0	0	0	0
0	0	0	0	0	0	0	0	0	0	0	0	0	0	0	0	0	0	0	0	0	0	0	0	0	0	0	0	0	0	0
0	0	0	0	0	0	0	0	0	0	0	0	0	0	0	0	0	0	0	0	0	0	0	0	0	0	0	0	0	0	0
0	0	0	0	0	0	0	0	0	0	0	0	0	0	0	0	0	0	0	0	0	0	0	0	0	0	0	0	0	0	0
0	0	0	0	0	0	0	0	0	0	0	0	0	0	0	0	0	0	0	0	0	0	0	0	0	0	0	0	0	0	0
0	0	0	0	0	0	0	0	0	0	0	0	0	0	0	0	0	0	0	0	0	0	0	0	0	0	0	0	0	0	0
0	0	0	0	0	0	0	0	0	0	0	0	0	0	0	0	0	0	0	0	0	0	0	0	0	0	0	0	0	0	0
0	0	0	0	0	0	0	0	0	0	0	0	0	0	0	0	0	0	0	0	0	0	0	0	0	0	0	0	0	0	0
0	0	0	0	0	0	0	0	0	0	0	0	0	0	0	0	0	0	0	0	0	0	0	0	0	0	0	0	0	0	0
0	0	0	0	0	0	0	0	0	0	0	0	0	0	0	0	0	0	0	0	0	0	0	0	0	0	0	0	0	0	0
0	0	0	0	0	0	0	0	0	0	0	0	0	0	0	0	0	0	0	0	0	0	0	0	0	0	0	0	0	0	0
0	0	0	0	0	0	0	0	0	0	0	0	0	0	0	0	0	0	0	0	0	0	0	0	0	0	0	0	0	0	0
0	0	0	0	0	0	0	0	0	0	0	0	0	0	0	0	0	0	0	0	0	0	0	0	0	0	0	0	0	0	0
0	0	0	0	0	0	0	0	0	0	0	0	0	0	0	0	0	0	0	0	0	0	0	0	0	0	0	0	0	0	0
0	0	0	0	0	0	0	0	0	0	0	0	0	0	0	0	0	0	0	0	0	0	0	0	0	0	0	0	0	0	0
0	0	0	0	0	0	0	0	0	0	0	0	0	0	0	0	0	0	0	0	0	0	0	0	0	0	0	0	0	0	0
0	0	0	0	0	0	0	0	0	0	0	0	0	0	0	0	0	0	0	0	0	0	0	0	0	0	0	0	0	0	0
0	0	0	0	0	0	0	0	0	0	0	0	0	0	0	0	0	0	0	0	0	0	0	0	0	0	0	0	0	0	0
0	0	0	0	0	0	0	0	0	0	0	0	0	0	0	0	0	0	0	0	0	0	0	0	0	0	0	0	0	0	0
0	0	0	0	0	0	0	0	0	0	0	0	0	0	0	0	0	0	0	0	0	0	0	0	0	0	0	0	0	0	0
0	0	0	0	0	0	0	0	0	0	0	0	0	0	0	0	0	0	0	0	0	0	0	0	0	0	0	0	0	0	0
0	0	0	0	0	0	0	0	0	0	0	0	0	0	0	0	0	0	0	0	0	0	0	0	0	0	0	0	0	0	0
0	0	0	0	0	0	0	0	0	0	0	0	0	0	0	0	0	0	0	0	0	0	0	0	0	0	0	0	0	0	0
0	0	0	0	0	0	0	0	0	0	0	0	0	0	0	0	0	0	0	0	0	0	0	0	0	0	0	0	0	0	0
0	0	0	0	0	0	0	0	0	0	0	0	0	0	0	0	0	0	0	0	0	0	0	0	0	0	0	0	0	0	0
0	0	0	0	0	0	0	0	0	0	0	0	0	0	0	0	0	0	0	0	0	0	0	0	0	0	0	0	0	0	0
0	0	0	0	0	0	0	0	0	0	0	0	0	0	0	0	0	0	0	0	0	0	0	0	0	0	0	0	0	0	0
0	0	0	0	0	0	0	0	0	0	0	0	0	0	0	0	0	0	0	0	0	0	0	0	0	0	0	0	0	0	0
0	0	0	0	0	0	0	0	0	0	0	0	0	0	0	0	0	0	0	0	0	0	0	0	0	0	0	0	0	0	0
0	0	0	0	0	0	0	0	0	0	0	0	0	0	0	0	0	0	0	0	0	0	0	0	0	0	0	0	0	0	0
0	0	0	0	0	0	0	0	0	0	0	0	0	0	0	0	0	0	0	0	0	0	0	0	0	0	0	0	0	0	0
0	0	0	0	0	0	0	0	0	0	0	0	0	0	0	0	0	0	0	0	0	0	0	0	0	0	0	0	0	0	0
0	0	0	0	0	0	0	0	0	0	0	0	0	0	0	0	0	0	0	0	0	0	0	0	0	0	0	0	0	0	0
0	0	0	0	0	0	0	0	0	0	0	0	0	0	0	0	0	0	0	0	0	0	0	0	0	0	0	0	0	0	0
0	0	0	0	0	0	0	0	0	0	0	0	0	0	0	0	0	0	0	0	0	0	0	0	0	0	0	0	0	0	0
0	0	0	0	0	0	0	0	0	0	0	0	0	0	0	0	0	0	0	0	0	0	0	0	0	0	0	0	0	0	0
0	0	0	0	0	0	0	0	0	0	0	0	0	0	0	0	0	0	0	0	0	0	0	0	0	0	0	0	0	0	0
0	0	0	0	0	0	0	0	0	0	0	0	0	0	0	0	0	0	0	0	0	0	0	0	0	0	0	0	0	0	0
0	0	0	0	0	0	0	0	0	0	0	0	0	0	0	0	0	0	0	0	0	0	0	0	0	0	0	0	0	0	0
0	0	0	0	0	0	0	0	0	0	0	0	0	0	0	0	0	0	0	0	0	0	0	0	0	0	0	0	0	0	0
0	0	0	0	0	0	0	0	0	0	0	0	0	0	0	0	0	0	0	0	0	0	0	0	0	0	0	0	0	0	0
0	0	0	0	0	0	0	0	0	0	0	0	0	0	0	0	0	0	0	0	0	0	0	0	0	0	0	0	0	0	0
0	0	0	0	0	0	0	0	0	0	0	0	0	0	0	0	0	0	0	0	0	0	0	0	0	0	0	0	0	0	0
0	0	0	0	0	0	0	0	0	0	0	0	0	0	0	0	0	0	0	0	0	0	0	0	0	0	0	0	0	0	0
0	0	0	0	0	0	0	0	0	0	0	0	0	0	0	0	0	0	0	0	0	0	0	0	0	0	0	0	0	0	0
0	0	0	0	0	0	0	0	0	0	0	0	0	0	0	0	0	0	0	0	0	0	0	0	0	0	0	0	0	0	0
0	0	0	0	0	0	0	0	0	0	0	0	0	0	0	0	0	0	0	0	0	0	0	0	0	0	0	0	0	0	0
0	0	0	0	0	0	0	0	0	0	0	0	0	0	0	0	0	0	0	0	0	0	0	0	0	0	0	0	0	0	0
0	0	0	0	0	0	0	0	0	0	0	0	0	0	0	0	0	0	0	0	0	0	0	0	0	0	0	0	0	0	0
0	0	0	0	0	0	0	0	0	0	0	0	0	0	0	0	0	0	0	0	0	0	0	0	0	0	0	0	0	0	0
0	0	0	0	0	0	0	0	0	0	0	0	0	0	0	0	0	0	0	0	0	0	0	0	0	0	0	0	0	0	0
0	0	0	0	0	0	0	0	0	0	0	0	0	0	0	0	0	0	0	0	0	0	0	0	0	0	0	0	0	0	0
0	0	0	0	0	0	0	0	0	0	0	0	0	0	0	0	0	0	0	0	0	0	0	0	0	0	0	0	0	0	0
0	0	0	0	0	0	0	0	0	0	0	0	0	0	0	0	0	0	0	0	0	0	0	0	0	0	0	0	0	0	0
0	0	0	0	0	0	0	0	0	0	0	0	0	0	0	0	0	0	0	0	0	0	0	0	0	0	0	0	0	0	0
0	0	0	0	0	0	0	0	0	0	0	0	0	0	0	0	0	0	0	0	0	0	0	0	0	0	0	0	0	0	0
0	0	0	0	0	0	0	0	0	0	0	0	0	0	0	0	0	0	0	0	0	0	0	0	0	0	0	0	0	0	0
0	0	0	0	0	0	0	0	0	0	0	0	0	0	0	0	0	0	0	0	0	0	0	0	0	0	0	0	0	0	0
0	0	0	0	0	0	0	0	0	0	0	0	0	0	0	0	0	0	0	0	0	0	0	0	0	0	0	0	0	0	0
0	0	0	0	0	0	0	0	0	0	0	0	0	0	0	0	0	0	0	0	0	0	0	0	0	0	0	0	0	0	0
0	0	0	0	0	0	0	0	0	0	0	0	0	0	0	0	0	0	0	0	0	0	0	0	0	0	0	0	0	0	0
0	0	0	0	0	0	0	0	0	0	0	0	0	0	0	0	0	0	0	0	0	0	0	0	0	0	0	0	0	0	0
0	0	0	0	0	0	0	0	0	0	0	0	0	0	0	0	0	0	0	0	0	0	0	0	0	0	0	0	0	0	0
0	0	0	0	0	0	0	0	0	0	0	0	0	0	0	0	0	0	0	0	0	0	0	0	0	0	0	0	0	0	0
0	0	0	0	0	0	0	0	0	0	0	0	0	0	0	0	0	0	0	0	0	0	0	0	0	0	0	0	0	0	0
0	0	0	0	0	0	0	0	0	0	0	0	0	0	0	0	0	0	0	0	0	0	0	0	0	0	0	0	0	0	0
0	0	0	0	0	0	0	0	0	0	0	0	0	0	0	0	0	0	0	0	0	0	0	0	0	0	0	0	0	0	0
0	0	0	0	0	0	0	0	0	0	0	0	0	0	0	0	0	0	0	0	0	0	0	0	0	0	0	0	0	0	0
0	0	0	0	0	0	0	0	0	0	0	0	0	0	0	0	0	0	0	0	0	0	0	0	0	0	0	0	0	0	0
0	0	0	0	0	0	0	0	0	0	0	0	0	0	0	0	0	0	0	0	0	0	0	0	0	0	0	0	0	0	0
0	0	0	0	0	0	0	0	0	0	0	0	0	0	0	0	0	0	0	0	0	0	0	0	0	0	0	0	0	0	0
0	0	0	0	0	0	0	0	0	0	0	0	0	0	0	0	0	0	0	0	0	0	0	0	0	0	0	0	0	0	0
0	0	0	0	0	0	0	0	0	0	0	0	0	0	0	0	0	0	0	0	0	0	0	0	0	0	0	0	0	0	0
0	0	0	0	0	0	0	0	0	0	0	0	0	0	0	0	0	0	0	0	0	0	0	0	0	0	0	0	0	0	0
0	0	0	0	0	0	0	0	0	0	0	0	0	0	0	0	0	0	0	0	0	0	0	0	0	0	0	0	0	0	0
0	0	0	0	0	0	0	0	0	0	0	0	0	0	0	0	0	0	0	0	0	0	0	0	0	0	0	0	0	0	0
0	0	0	0	0	0	0	0	0	0	0	0	0	0	0	0	0	0	0	0	0	0	0	0	0	0	0	0	0	0	0
0	0	0	0	0	0	0	0	0	0	0	0	0	0	0	0	0	0	0	0	0	0	0	0	0	0	0	0	0	0	0
0	0	0	0	0	0	0	0	0	0	0	0	0	0	0	0	0	0	0	0	0	0	0	0	0	0	0	0	0	0	0
0	0	0	0	0	0	0	0	0	0	0	0	0	0	0	0	0	0	0	0	0	0	0	0	0	0	0	0	0	0	0
0	0	0	0	0	0	0	0	0	0	0	0	0	0	0	0	0	0	0	0	0	0	0	0	0	0	0	0	0	0	0
0	0	0	0	0	0	0	0	0	0	0	0	0	0	0	0	0	0	0	0	0	0	0	0	0	0	0	0	0	0	0
0	0	0	0	0	0	0	0	0	0	0	0	0	0	0	0	0	0	0	0	0	0	0	0	0	0	0	0	0	0	0
0	0	0	0	0	0	0	0	0	0	0	0	0	0	0	0	0	0	0	0	0	0	0	0	0	0	0	0	0	0	0
0	0	0	0	0	0	0	0	0	0	0	0	0	0	0	0	0	0	0	0	0	0	0	0	0	0	0	0	0	0	0
0	0	0	0	0	0	0	0	0	0	0	0	0	0	0	0	0	0	0	0	0	0	0	0	0	0	0	0	0	0	0
0	0	0	0	0	0	0	0	0	0	0	0	0	0	0	0	0	0	0	0	0	0	0	0	0	0	0	0	0	0	0
0	0	0	0	0	0	0	0	0	0	0	0	0	0	0	0	0	0	0	0	0	0	0	0	0	0	0	0	0	0	0
0	0	0	0	0	0	0	0	0	0	0	0	0	0	0	0	0	0	0	0	0	0	0	0	0	0	0	0	0	0	0
0	0	0	0	0	0	0	0	0	0	0	0	0	0	0	0	0	0	0	0	0	0	0	0	0	0	0	0	0	0	0
0	0	0	0	0	0	0	0	0	0	0	0	0	0	0	0	0	0	0	0	0	0	0	0	0	0	0	0	0	0	0
0	0	0	0	0	0	0	0	0	0	0	0	0	0	0	0	0	0	0	0	0	0	0	0	0	0	0	0	0	0	0
0	0	0	0	0	0	0	0	0	0	0	0	0	0	0	0	0	0	0	0	0	0	0	0	0	0	0	0	0	0	0
0	0	0	0	0	0	0	0	0	0	0	0	0	0	0	0	0	0	0	0	0	0	0	0	0	0	0	0	0	0	0
0	0	0	0	0	0	0	0	0	0	0	0	0	0	0	0	0	0	0	0	0	0	0	0	0	0	0	0	0	0	0
0	0	0	0	0	0	0	0	0	0	0	0	0	0	0	0	0	0	0	0	0	0	0	0	0	0	0	0	0	0	0
0	0	0	0	0	0	0	0	0	0	0	0	0	0	0	0	0	0	0	0	0	0	0	0	0	0	0	0	0	0	0
0	0	0	0	0	0	0	0	0	0	0	0	0	0	0	0	0	0	0	0	0	0	0	0	0	0	0	0	0	0	0
0	0	0	0	0	0	0	0	0	0	0	0	0	0	0	0	0	0	0	0	0	0	0	0	0	0	0	0	0	0	0
0	0	0	0	0	0	0	0	0	0	0	0	0	0	0	0	0	0	0	0	0	0	0	0	0	0	0	0	0	0	0
0	0	0	0	0	0	0	0	0	0	0	0	0	0	0	0	0	0	0	0	0	0	0	0	0	0	0	0	0	0	0
0	0	0	0	0	0	0	0	0	0	0	0	0	0	0	0	0	0	0	0	0	0	0	0	0	0	0	0	0	0	0
0	0	0	0	0	0	0	0	0	0	0	0	0	0	0	0	0	0	0	0	0	0	0	0	0	0	0	0	0	0	0
0	0	0	0	0	0	0	0	0	0	0	0	0	0	0	0	0	0	0	0	0	0	0	0	0	0	0	0	0	0	0
0	0	0	0	0	0	0	0	0	0	0	0	0	0	0	0	0	0	0	0	0	0	0	0	0	0	0	0	0	0	0
0	0	0	0	0	0	0	0	0	0	0	0	0	0	0	0	0	0	0	0	0	0	0	0	0	0	0	0	0	0	0
0	0	0	0	0	0	0	0	0	0	0	0	0	0	0	0	0	0	0	0	0	0	0	0	0	0	0	0	0	0	0
0	0	0	0	0	0	0	0	0	0	0	0	0	0	0	0	0	0	0	0	0	0	0	0	0	0	0	0	0	0	0
0	0	0	0	0	0	0	0	0	0	0	0	0	0	0	0	0	0	0	0	0	0	0	0	0	0	0	0	0	0	0
0	0	0	0	0	0	0	0	0	0	0	0	0	0	0	0	0	0	0	0	0	0	0	0	0	0	0	0	0	0	0
0	0	0	0	0	0	0	0	0	0	0	0	0	0	0	0	0	0	0	0	0	0	0	0	0	0	0	0	0	0	0
0	0	0	0	0	0	0	0	0	0	0	0	0	0	0	0	0	0	0	0	0	0	0	0	0	0	0	0	0	0	0
0	0	0	0	0	0	0	0	0	0	0	0	0	0	0	0	0	0	0	0	0	0	0	0	0	0	0	0	0	0	0
0	0	0	0	0	0	0	0	0	0	0	0	0	0	0	0	0	0	0	0	0	0	0	0	0	0	0	0	0	0	0
0	0	0	0	0	0	0	0	0	0	0	0	0	0	0	0	0	0	0	0	0	0	0	0	0	0	0	0	0	0	0
0	0	0	0	0	0	0	0	0	0	0	0	0	0	0	0	0	0	0	0	0	0	0	0	0	0	0	0	0	0	0
0	0	0	0	0	0	0	0	0	0	0	0	0	0	0	0	0	0	0	0	0	0	0	0	0	0	0	0	0	0	0
0	0	0	0	0	0	0	0	0	0	0	0	0	0	0	0	0	0	0	0	0	0	0	0	0	0	0	0	0	0	0
0	0	0	0	0	0	0	0	0	0	0	0	0	0	0	0	0	0	0	0	0	0	0	0	0	0	0	0	0	0	0
0	0	0	0	0	0	0	0	0	0	0	0	0	0	0	0	0	0	0	0	0	0	0	0	0	0	0	0	0	0	0
0	0	0	0	0	0	0	0	0	0	0	0	0	0	0	0	0	0	0	0	0	0	0	0	0	0	0	0	0	0	0
0	0	0	0	0	0	0	0	0	0	0	0	0	0	0	0	0	0	0	0	0	0	0	0	0	0	0	0	0	0	0
0	0	0	0	0	0	0	0	0	0	0	0	0	0	0	0	0	0	0	0	0	0	0	0	0	0	0	0	0	0	0
0	0	0	0	0	0	0	0	0	0	0	0	0	0	0	0	0	0	0	0	0	0	0	0	0	0	0	0	0	0	0
0	0	0	0	0	0	0	0	0	0	0	0	0	0	0	0	0	0	0	0	0	0	0	0	0	0	0	0	0	0	0
0	0	0	0	0	0	0	0	0	0	0	0	0	0	0	0	0	0	0	0	0	0	0	0	0	0	0	0	0	0	0
0	0	0	0	0	0	0	0	0	0	0	0	0	0	0	0	0	0	0	0	0	0	0	0	0	0	0	0	0	0	0
0	0	0	0	0	0	0	0	0	0	0	0	0	0	0	0	0	0	0	0	0	0	0	0	0	0	0	0	0	0	0
0	0	0	0	0	0	0	0	0	0	0	0	0	0	0	0	0	0	0	0	0	0	0	0	0	0	0	0	0	0	0
0	0	0	0	0	0	0	0	0	0	0	0	0	0	0	0	0	0	0	0	0	0	0	0	0	0	0	0	0	0	0
0	0	0	0	0	0	0	0	0	0	0	0	0	0	0	0	0	0	0	0	0	0	0	0	0	0	0	0	0	0	0
0	0	0	0	0	0	0	0	0	0	0	0	0	0	0	0	0	0	0	0	0	0	0	0	0	0	0	0	0	0	0
0	0	0	0	0	0	0	0	0	0	0	0	0	0	0	0	0	0	0	0	0	0	0	0	0	0	0	0	0	0	0
0	0	0	0	0	0	0	0	0	0	0	0	0	0	0	0	0	0	0	0	0	0	0	0	0	0	0	0	0	0	0
0	0	0	0	0	0	0	0	0	0	0	0	0	0	0	0	0	0	0	0	0	0	0	0	0	0	0	0	0	0	0
0	0	0	0	0	0	0	0	0	0	0	0	0	0	0	0	0	0	0	0	0	0	0	0	0	0	0	0	0	0	0
0	0	0	0	0	0	0	0	0	0	0	0	0	0	0	0	0	0	0	0	0	0	0	0	0	0	0	0	0	0	0
0	0	0	0	0	0	0	0	0	0	0	0	0	0	0	0	0	0	0	0	0	0	0	0	0	0	0	0	0	0	0
0	0	0	0	0	0	0	0	0	0	0	0	0	0	0	0	0	0	0	0	0	0	0	0	0	0	0	0	0	0	0
0	0	0	0	0	0	0	0	0	0	0	0	0	0	0	0	0	0	0	0	0	0	0	0	0	0	0	0	0	0	0
0	0	0	0	0	0	0	0	0	0	0	0	0	0	0	0	0	0	0	0	0	0	0	0	0	0	0	0	0	0	0
0	0	0	0	0	0	0	0	0	0	0	0	0	0	0	0	0	0	0	0	0	0	0	0	0	0	0	0	0	0	0
0	0	0	0	0	0	0	0	0	0	0	0	0	0	0	0	0	0	0	0	0	0	0	0	0	0	0	0	0	0	0
0	0	0	0	0	0	0	0	0	0	0	0	0	0	0	0	0	0	0	0	0	0	0	0	0	0	0	0	0	0	0
0	0	0	0	0	0	0	0	0	0	0	0	0	0	0	0	0	0	0	0	0	0	0	0	0	0	0	0	0	0	0
0	0	0	0	0	0	0	0	0	0	0	0	0	0	0	0	0	0	0	0	0	0	0	0	0	0	0	0	0	0	0
0	0	0	0	0	0	0	0	0	0	0	0	0	0	0	0	0	0	0	0	0	0	0	0	0	0	0	0	0	0	0
0	0	0	0	0	0	0	0	0	0	0	0	0	0	0	0	0	0	0	0	0	0	0	0	0	0	0	0	0	0	0
0	0	0	0	0	0	0	0	0	0	0	0	0	0	0	0	0	0	0	0	0	0	0	0	0	0	0	0	0	0	0
0	0	0	0	0	0	0	0	0	0	0	0	0	0	0	0	0	0	0	0	0	0	0	0	0	0	0	0	0	0	0
0	0	0	0	0	0	0	0	0	0	0	0	0	0	0	0	0	0	0	0	0	0	0	0	0	0	0	0	0	0	0
0	0	0	0	0	0	0	0	0	0	0	0	0	0	0	0	0	0	0	0	0	0	0	0	0	0	0	0	0	0	0
0	0	0	0	0	0	0	0	0	0	0	0	0	0	0	0	0	0	0	0	0	0	0	0	0	0	0	0	0	0	0
0	0	0	0	0	0	0	0	0	0	0	0	0	0	0	0	0	0	0	0	0	0	0	0	0	0	0	0	0	0	0
0	0	0	0	0	0	0	0	0	0	0	0	0	0	0	0	0	0	0	0	0	0	0	0	0	0	0	0	0	0	0
0	0	0	0	0	0	0	0	0	0	0	0	0	0	0	0	0	0	0	0	0	0	0	0	0	0	0	0	0	0	0
0	0	0	0	0	0	0	0	0	0	0	0	0	0	0	0	0	0	0	0	0	0	0	0	0	0	0	0	0	0	0
0	0	0	0	0	0	0	0	0	0	0	0	0	0	0	0	0	0	0	0	0	0	0	0	0	0	0	0	0	0	0
0	0	0	0	0	0	0	0	0	0	0	0	0	0	0	0	0	0	0	0	0	0	0	0	0	0	0	0	0	0	0
0	0	0	0	0	0	0	0	0	0	0	0	0	0	0	0	0	0	0	0	0	0	0	0	0	0	0	0	0	0	0
0	0	0	0	0	0	0	0	0	0	0	0	0	0	0	0	0	0	0	0	0	0	0	0	0	0	0	0	0	0	0
0	0	0	0	0	0	0	0	0	0	0	0	0	0	0	0	0	0	0	0	0	0	0	0	0	0	0	0	0	0	0
0	0	0	0	0	0	0	0	0	0	0	0	0	0	0	0	0	0	0	0	0	0	0	0	0	0	0	0	0	0	0
0	0	0	0	0	0	0	0	0	0	0	0	0	0	0	0	0	0	0	0	0	0	0	0	0	0	0	0	0	0	0
0	0	0	0	0	0	0	0	0	0	0	0	0	0	0	0	0	0	0	0	0	0	0	0	0	0	0	0	0	0	0
0	0	0	0	0	0	0	0	0	0	0	0	0	0	0	0	0	0	0	0	0	0	0	0	0	0	0	0	0	0	0
0	0	0	0	0	0	0	0	0	0	0	0	0	0	0	0	0	0	0	0	0	0	0	0	0	0	0	0	0	0	0
0	0	0	0	0	0	0	0	0	0	0	0	0	0	0	0	0	0	0	0	0	0	0	0	0	0	0	0	0	0	0
0	0	0	0	0	0	0	0	0	0	0	0	0	0	0	0	0	0	0	0	0	0	0	0	0	0	0	0	0	0	0
0	0	0	0	0	0	0	0	0	0	0	0	0	0	0	0	0	0	0	0	0	0	0	0	0	0	0	0	0	0	0
0	0	0	0	0	0	0	0	0	0	0	0	0	0	0	0	0	0	0	0	0	0	0	0	0	0	0	0	0	0	0
0	0	0	0	0	0	0	0	0	0	0	0	0	0	0	0	0	0	0	0	0	0	0	0	0	0	0	0	0	0	0
0	0	0	0	0	0	0	0	0	0	0	0	0	0	0	0	0	0	0	0	0	0	0	0	0	0	0	0	0	0	0
0	0	0	0	0	0	0	0	0	0	0	0	0	0	0	0	0	0	0	0	0	0	0	0	0	0	0	0	0	0	0
0	0	0	0	0	0	0	0	0	0	0	0	0	0	0	0	0	0	0	0	0	0	0	0	0	0	0	0	0	0	0
0	0	0	0	0	0	0	0	0	0	0	0	0	0	0	0	0	0	0	0	0	0	0	0	0	0	0	0	0	0	0
0	0	0	0	0	0	0	0	0	0	0	0	0	0	0	0	0	0	0	0	0	0	0	0	0	0	0	0	0	0	0
0	0	0	0	0	0	0	0	0	0	0	0	0	0	0	0	0	0	0	0	0	0	0	0	0	0	0	0	0	0	0
0	0	0	0	0	0	0	0	0	0	0	0	0	0	0	0	0	0	0	0	0	0	0	0	0	0	0	0	0	0	0
0	0	0	0	0	0	0	0	0	0	0	0	0	0	0	0	0	0	0	0	0	0	0	0	0	0	0	0	0	0	0
0	0	0	0	0	0	0	0	0	0	0	0	0	0	0	0	0	0	0	0	0	0	0	0	0	0	0	0	0	0	0
0	0	0	0	0	0	0	0	0	0	0	0	0	0	0	0	0	0	0	0	0	0	0	0	0	0	0	0	0	0	0
0	0	0	0	0	0	0	0	0	0	0	0	0	0	0	0	0	0	0	0	0	0	0	0	0	0	0	0	0	0	0
0	0	0	0	0	0	0	0	0	0	0	0	0	0	0	0	0	0	0	0	0	0	0	0	0	0	0	0	0	0	0
0	0	0	0	0	0	0	0	0	0	0	0	0	0	0	0	0	0	0	0	0	0	0	0	0	0	0	0	0	0	0
0	0	0	0	0	0	0	0	0	0	0	0	0	0	0	0	0	0	0	0	0	0	0	0	0	0	0	0	0	0	0
0	0	0	0	0	0	0	0	0	0	0	0	0	0	0	0	0	0	0	0	0	0	0	0	0	0	0	0	0	0	0
0	0	0	0	0	0	0	0	0	0	0	0	0	0	0	0	0	0	0	0	0	0	0	0	0	0	0	0	0	0	0
0	0	0	0	0	0	0	0	0	0	0	0	0	0	0	0	0	0	0	0	0	0	0	0	0	0	0	0	0	0	0
0	0	0	0	0	0	0	0	0	0	0	0	0	0	0	0	0	0	0	0	0	0	0	0	0	0	0	0	0	0	0
0	0	0	0	0	0	0	0	0	0	0	0	0	0	0	0	0	0	0	0	0	0	0	0	0	0	0	0	0	0	0
0	0	0	0	0	0	0	0	0	0	0	0	0	0	0	0	0	0	0	0	0	0	0	0	0	0	0	0	0	0	0
0	0	0	0	0	0	0	0	0	0	0	0	0	0	0	0	0	0	0	0	0	0	0	0	0	0	0	0	0	0	0
0	0	0	0	0	0	0	0	0	0	0	0	0	0	0	0	0	0	0	0	0	0	0	0	0	0	0	0	0	0	0
0	0	0	0	0	0	0	0	0	0	0	0	0	0	0	0	0	0	0	0	0	0	0	0	0	0	0	0	0	0	0
0	0	0	0	0	0	0	0	0	0	0	0	0	0	0	0	0	0	0	0	0	0	0	0	0	0	0	0	0	0	0
0	0	0	0	0	0	0	0	0	0	0	0	0	0	0	0	0	0	0	0	0	0	0	0	0	0	0	0	0	0	0
0	0	0	0	0	0	0	0	0	0	0	0	0	0	0	0	0	0	0	0	0	0	0	0	0	0	0	0	0	0	0
0	0	0	0	0	0	0	0	0	0	0	0	0	0	0	0	0	0	0	0	0	0	0	0	0	0	0	0	0	0	0
0	0	0	0	0	0	0	0	0	0	0	0	0	0	0	0	0	0	0	0	0	0	0	0	0	0	0	0	0	0	0
0	0	0	0	0	0	0	0	0	0	0	0	0	0	0	0	0	0	0	0	0	0	0	0	0	0	0	0	0	0	0
0	0	0	0	0	0	0	0	0	0	0	0	0	0	0	0	0	0	0	0	0	0	0	0	0	0	0	0	0	0	0
0	0	0	0	0	0	0	0	0	0	0	0	0	0	0	0	0	0	0	0	0	0	0	0	0	0	0	0	0	0	0
0	0	0	0	0	0	0	0	0	0	0	0	0	0	0	0	0	0	0	0	0	0	0	0	0	0	0	0	0	0	0
0	0	0	0	0	0	0	0	0	0	0	0	0	0	0	0	0	0	0	0	0	0	0	0	0	0	0	0	0	0	0
0	0	0	0	0	0	0	0	0	0	0	0	0	0	0	0	0	0	0	0	0	0	0	0	0	0	0	0	0	0	0
0	0	0	0	0	0	0	0	0	0	0	0	0	0	0	0	0	0	0	0	0	0	0	0	0	0	0	0	0	0	0
0	0	0	0	0	0	0	0	0	0	0	0	0	0	0	0	0	0	0	0	0	0	0	0	0	0	0	0	0	0	0
0	0	0	0	0	0	0	0	0	0	0	0	0	0	0	0	0	0	0	0	0	0	0	0	0	0	0	0	0	0	0
0	0	0	0	0	0	0	0	0	0	0	0	0	0	0	0	0	0	0	0	0	0	0	0	0	0	0	0	0	0	0
0	0	0	0	0	0	0	0	0	0	0	0	0	0	0	0	0	0	0	0	0	0	0	0	0	0	0	0	0	0	0
0	0	0	0	0	0	0	0	0	0	0	0	0	0	0	0	0	0	0	0	0	0	0	0	0	0	0	0	0	0	0
0	0	0	0	0	0	0	0	0	0	0	0	0	0	0	0	0	0	0	0	0	0	0	0	0	0	0	0	0	0	0
0	0	0	0	0	0	0	0	0	0	0	0	0	0	0	0	0	0	0	0	0	0	0	0	0	0	0	0	0	0	0
0	0	0	0	0	0	0	0	0	0	0	0	0	0	0	0	0	0	0	0	0	0	0	0	0	0	0	0	0	0	0
0	0	0	0	0	0	0	0	0	0	0	0	0	0	0	0	0	0	0	0	0	0	0	0	0	0	0	0	0	0	0
0	0	0	0	0	0	0	0	0	0	0	0	0	0	0	0	0	0	0	0	0	0	0	0	0	0	0	0	0	0	0
0	0	0	0	0	0	0	0	0	0	0	0	0	0	0	0	0	0	0	0	0	0	0	0	0	0	0	0	0	0	0
0	0	0	0	0	0	0	0	0	0	0	0	0	0	0	0	0	0	0	0	0	0	0	0	0	0	0	0	0	0	0
0	0	0	0	0	0	0	0	0	0	0	0	0	0	0	0	0	0	0	0	0	0	0	0	0	0	0	0	0	0	0
0	0	0	0	0	0	0	0	0	0	0	0	0	0	0	0	0	0	0	0	0	0	0	0	0	0	0	0	0	0	0
0	0	0	0	0	0	0	0	0	0	0	0	0	0	0	0	0	0	0	0	0	0	0	0	0	0	0	0	0	0	0
0	0	0	0	0	0	0	0	0	0	0	0	0	0	0	0	0	0	0	0	0	0	0	0	0	0	0	0	0	0	0
0	0	0	0	0	0	0	0	0	0	0	0	0	0	0	0	0	0	0	0	0	0	0	0	0	0	0	0	0	0	0
0	0	0	0	0	0	0	0	0	0	0	0	0	0	0	0	0	0	0	0	0	0	0	0	0	0	0	0	0	0	0
0	0	0	0	0	0	0	0	0	0	0	0	0	0	0	0	0	0	0	0	0	0	0	0	0	0	0	0	0	0	0
0	0	0	0	0	0	0	0	0	0	0	0	0	0	0	0	0	0	0	0	0	0	0	0	0	0	0	0	0	0	0
0	0	0	0	0	0	0	0	0	0	0	0	0	0	0	0	0	0	0	0	0	0	0	0	0	0	0	0	0	0	0
0	0	0	0	0	0	0	0	0	0	0	0	0	0	0	0	0	0	0	0	0	0	0	0	0	0	0	0	0	0	0
0	0	0	0	0	0	0	0	0	0	0	0	0	0	0	0	0	0	0	0	0	0	0	0	0	0	0	0	0	0	0
0	0	0	0	0	0	0	0	0	0	0	0	0	0	0	0	0	0	0	0	0	0	0	0	0	0	0	0	0	0	0
0	0	0	0	0	0	0	0	0	0	0	0	0	0	0	0	0	0	0	0	0	0	0	0	0	0	0	0	0	0	0
0	0	0	0	0	0	0	0	0	0	0	0	0	0	0	0	0	0	0	0	0	0	0	0	0	0	0	0	0	0	0
0	0	0	0	0	0	0	0	0	0	0	0	0	0	0	0	0	0	0	0	0	0	0	0	0	0	0	0	0	0	0
0	0	0	0	0	0	0	0	0	0	0	0	0	0	0	0	0	0	0	0	0	0	0	0	0	0	0	0	0	0	0
0	0	0	0	0	0	0	0	0	0	0	0	0	0	0	0	0	0	0	0	0	0	0	0	0	0	0	0	0	0	0
0	0	0	0	0	0	0	0	0	0	0	0	0	0	0	0	0	0	0	0	0	0	0	0	0	0	0	0	0	0	0
0	0	0	0	0	0	0	0	0	0	0	0	0	0	0	0	0	0	0	0	0	0	0	0	0	0	0	0	0	0	0
0	0	0	0	0	0	0	0	0	0	0	0	0	0	0	0	0	0	0	0	0	0	0	0	0	0	0	0	0	0	0
0	0	0	0	0	0	0	0	0	0	0	0	0	0	0	0	0	0	0	0	0	0	0	0	0	0	0	0	0	0	0
0	0	0	0	0	0	0	0	0	0	0	0	0	0	0	0	0	0	0	0	0	0	0	0	0	0	0	0	0	0	0
0	0	0	0	0	0	0	0	0	0	0	0	0	0	0	0	0	0	0	0	0	0	0	0	0	0	0	0	0	0	0
0	0	0	0	0	0	0	0	0	0	0	0	0	0	0	0	0	0	0	0	0	0	0	0	0	0	0	0	0	0	0
0	0	0	0	0	0	0	0	0	0	0	0	0	0	0	0	0	0	0	0	0	0	0	0	0	0	0	0	0	0	0
0	0	0	0	0	0	0	0	0	0	0	0	0	0	0	0	0	0	0	0	0	0	0	0	0	0	0	0	0	0	0
0	0	0	0	0	0	0	0	0	0	0	0	0	0	0	0	0	0	0	0	0	0	0	0	0	0	0	0	0	0	0
0	0	0	0	0	0	0	0	0	0	0	0	0	0	0	0	0	0	0	0	0	0	0	0	0	0	0	0	0	0	0
0	0	0	0	0	0	0	0	0	0	0	0	0	0	0	0	0	0	0	0	0	0	0	0	0	0	0	0	0	0	0
0	0	0	0	0	0	0	0	0	0	0	0	0	0	0	0	0	0	0	0	0	0	0	0	0	0	0	0	0	0	0
0	0	0	0	0	0	0	0	0	0	0	0	0	0	0	0	0	0	0	0	0	0	0	0	0	0	0	0	0	0	0
0	0	0	0	0	0	0	0	0	0	0	0	0	0	0	0	0	0	0	0	0	0	0	0	0	0	0	0	0	0	0
0	0	0	0	0	0	0	0	0	0	0	0	0	0	0	0	0	0	0	0	0	0	0	0	0	0	0	0	0	0	0
0	0	0	0	0	0	0	0	0	0	0	0	0	0	0	0	0	0	0	0	0	0	0	0	0	0	0	0	0	0	0
0	0	0	0	0	0	0	0	0	0	0	0	0	0	0	0	0	0	0	0	0	0	0	0	0	0	0	0	0	0	0
0	0	0	0	0	0	0	0	0	0	0	0	0	0	0	0	0	0	0	0	0	0	0	0	0	0	0	0	0	0	0
0	0	0	0	0	0	0	0	0	0	0	0	0	0	0	0	0	0	0	0	0	0	0	0	0	0	0	0	0	0	0
0	0	0	0	0	0	0	0	0	0	0	0	0	0	0	0	0	0	0	0	0	0	0	0	0	0	0	0	0	0	0
0	0	0	0	0	0	0	0	0	0	0	0	0	0	0	0	0	0	0	0	0	0	0	0	0	0	0	0	0	0	0
0	0	0	0	0	0	0	0	0	0	0	0	0	0	0	0	0	0	0	0	0	0	0	0	0	0	0	0	0	0	0
0	0	0	0	0	0	0	0	0	0	0	0	0	0	0	0	0	0	0	0	0	0	0	0	0	0	0	0	0	0	0
0	0	0	0	0	0	0	0	0	0	0	0	0	0	0	0	0	0	0	0	0	0	0	0	0	0	0	0	0	0	0
0	0	0	0	0	0	0	0	0	0	0	0	0	0	0	0	0	0	0	0	0	0	0	0	0	0	0	0	0	0	0
0	0	0	0	0	0	0	0	0	0	0	0	0	0	0	0	0	0	0	0	0	0	0	0	0	0	0	0	0	0	0
0	0	0	0	0	0	0	0	0	0	0	0	0	0	0	0	0	0	0	0	0	0	0	0	0	0	0	0	0	0	0
0	0	0	0	0	0	0	0	0	0	0	0	0	0	0	0	0	0	0	0	0	0	0	0	0	0	0	0	0	0	0
0	0	0	0	0	0	0	0	0	0	0	0	0	0	0	0	0	0	0	0	0	0	0	0	0	0	0	0	0	0	0
0	0	0	0	0	0	0	0	0	0	0	0	0	0	0	0	0	0	0	0	0	0	0	0	0	0	0	0	0	0	0
0	0	0	0	0	0	0	0	0	0	0	0	0	0	0	0	0	0	0	0	0	0	0	0	0	0	0	0	0	0	0
0	0	0	0	0	0	0	0	0	0	0	0	0	0	0	0	0	0	0	0	0	0	0	0	0	0	0	0	0	0	0
0	0	0	0	0	0	0	0	0	0	0	0	0	0	0	0	0	0	0	0	0	0	0	0	0	0	0	0	0	0	0
0	0	0	0	0	0	0	0	0	0	0	0	0	0	0	0	0	0	0	0	0	0	0	0	0	0	0	0	0	0	0
0	0	0	0	0	0	0	0	0	0	0	0	0	0	0	0	0	0	0	0	0	0	0	0	0	0	0	0	0	0	0
0	0	0	0	0	0	0	0	0	0	0	0	0	0	0	0	0	0	0	0	0	0	0	0	0	0	0	0	0	0	0
0	0	0	0	0	0	0	0	0	0	0	0	0	0	0	0	0	0	0	0	0	0	0	0	0	0	0	0	0	0	0
0	0	0	0	0	0	0	0	0	0	0	0	0	0	0	0	0	0	0	0	0	0	0	0	0	0	0	0	0	0	0
0	0	0	0	0	0	0	0	0	0	0	0	0	0	0	0	0	0	0	0	0	0	0	0	0	0	0	0	0	0	0
0	0	0	0	0	0	0	0	0	0	0	0	0	0	0	0	0	0	0	0	0	0	0	0	0	0	0	0	0	0	0
0	0	0	0	0	0	0	0	0	0	0	0	0	0	0	0	0	0	0	0	0	0	0	0	0	0	0	0	0	0	0
0	0	0	0	0	0	0	0	0	0	0	0	0	0	0	0	0	0	0	0	0	0	0	0	0	0	0	0	0	0	0
0	0	0	0	0	0	0	0	0	0	0	0	0	0	0	0	0	0	0	0	0	0	0	0	0	0	0	0	0	0	0
0	0	0	0	0	0	0	0	0	0	0	0	0	0	0	0	0	0	0	0	0	0	0	0	0	0	0	0	0	0	0
0	0	0	0	0	0	0	0	0	0	0	0	0	0	0	0	0	0	0	0	0	0	0	0	0	0	0	0	0	0	0
0	0	0	0	0	0	0	0	0	0	0	0	0	0	0	0	0	0	0	0	0	0	0	0	0	0	0	0	0	0	0
0	0	0	0	0	0	0	0	0	0	0	0	0	0	0	0	0	0	0	0	0	0	0	0	0	0	0	0	0	0	0
0	0	0	0	0	0	0	0	0	0	0	0	0	0	0	0	0	0	0	0	0	0	0	0	0	0	0	0	0	0	0
0	0	0	0	0	0	0	0	0	0	0	0	0	0	0	0	0	0	0	0	0	0	0	0	0	0	0	0	0	0	0
0	0	0	0	0	0	0	0	0	0	0	0	0	0	0	0	0	0	0	0	0	0	0	0	0	0	0	0	0	0	0
0	0	0	0	0	0	0	0	0	0	0	0	0	0	0	0	0	0	0	0	0	0	0	0	0	0	0	0	0	0	0
0	0	0	0	0	0	0	0	0	0	0	0	0	0	0	0	0	0	0	0	0	0	0	0	0	0	0	0	0	0	0
0	0	0	0	0	0	0	0	0	0	0	0	0	0	0	0	0	0	0	0	0	0	0	0	0	0	0	0	0	0	0
0	0	0	0	0	0	0	0	0	0	0	0	0	0	0	0	0	0	0	0	0	0	0	0	0	0	0	0	0	0	0
0	0	0	0	0	0	0	0	0	0	0	0	0	0	0	0	0	0	0	0	0	0	0	0	0	0	0	0	0	0	0
0	0	0	0	0	0	0	0	0	0	0	0	0	0	0	0	0	0	0	0	0	0	0	0	0	0	0	0	0	0	0
0	0	0	0	0	0	0	0	0	0	0	0	0	0	0	0	0	0	0	0	0	0	0	0	0	0	0	0	0	0	0
0	0	0	0	0	0	0	0	0	0	0	0	0	0	0	0	0	0	0	0	0	0	0	0	0	0	0	0	0	0	0
0	0	0	0	0	0	0	0	0	0	0	0	0	0	0	0	0	0	0	0	0	0	0	0	0	0	0	0	0	0	0
0	0	0	0	0	0	0	0	0	0	0	0	0	0	0	0	0	0	0	0	0	0	0	0	0	0	0	0	0	0	0
0	0	0	0	0	0	0	0	0	0	0	0	0	0	0	0	0	0	0	0	0	0	0	0	0	0	0	0	0	0	0
0	0	0	0	0	0	0	0	0	0	0	0	0	0	0	0	0	0	0	0	0	0	0	0	0	0	0	0	0	0	0
0	0	0	0	0	0	0	0	0	0	0	0	0	0	0	0	0	0	0	0	0	0	0	0	0	0	0	0	0	0	0
0	0	0	0	0	0	0	0	0	0	0	0	0	0	0	0	0	0	0	0	0	0	0	0	0	0	0	0	0	0	0
0	0	0	0	0	0	0	0	0	0	0	0	0	0	0	0	0	0	0	0	0	0	0	0	0	0	0	0	0	0	0
0	0	0	0	0	0	0	0	0	0	0	0	0	0	0	0	0	0	0	0	0	0	0	0	0	0	0	0	0	0	0
0	0	0	0	0	0	0	0	0	0	0	0	0	0	0	0	0	0	0	0	0	0	0	0	0	0	0	0	0	0	0
0	0	0	0	0	0	0	0	0	0	0	0	0	0	0	0	0	0	0	0	0	0	0	0	0	0	0	0	0	0	0
0	0	0	0	0	0	0	0	0	0	0	0	0	0	0	0	0	0	0	0	0	0	0	0	0	0	0	0	0	0	0
0	0	0	0	0	0	0	0	0	0	0	0	0	0	0	0	0	0	0	0	0	0	0	0	0	0	0	0	0	0	0
0	0	0	0	0	0	0	0	0	0	0	0	0	0	0	0	0	0	0	0	0	0	0	0	0	0	0	0	0	0	0
0	0	0	0	0	0	0	0	0	0	0	0	0	0	0	0	0	0	0	0	0	0	0	0	0	0	0	0	0	0	0
0	0	0	0	0	0	0	0	0	0	0	0	0	0	0	0	0	0	0	0	0	0	0	0	0	0	0	0	0	0	0
0	0	0	0	0	0	0	0	0	0	0	0	0	0	0	0	0	0	0	0	0	0	0	0	0	0	0	0	0	0	0
0	0	0	0	0	0	0	0	0	0	0	0	0	0	0	0	0	0	0	0	0	0	0	0	0	0	0	0	0	0	0
0	0	0	0	0	0	0	0	0	0	0	0	0	0	0	0	0	0	0	0	0	0	0	0	0	0	0	0	0	0	0
0	0	0	0	0	0	0	0	0	0	0	0	0	0	0	0	0	0	0	0	0	0	0	0	0	0	0	0	0	0	0
0	0	0	0	0	0	0	0	0	0	0	0	0	0	0	0	0	0	0	0	0	0	0	0	0	0	0	0	0	0	0
0	0	0	0	0	0	0	0	0	0	0	0	0	0	0	0	0	0	0	0	0	0	0	0	0	0	0	0	0	0	0
0	0	0	0	0	0	0	0	0	0	0	0	0	0	0	0	0	0	0	0	0	0	0	0	0	0	0	0	0	0	0
0	0	0	0	0	0	0	0	0	0	0	0	0	0	0	0	0	0	0	0	0	0	0	0	0	0	0	0	0	0	0
0	0	0	0	0	0	0	0	0	0	0	0	0	0	0	0	0	0	0	0	0	0	0	0	0	0	0	0	0	0	0
0	0	0	0	0	0	0	0	0	0	0	0	0	0	0	0	0	0	0	0	0	0	0	0	0	0	0	0	0	0	0
0	0	0	0	0	0	0	0	0	0	0	0	0	0	0	0	0	0	0	0	0	0	0	0	0	0	0	0	0	0	0
0	0	0	0	0	0	0	0	0	0	0	0	0	0	0	0	0	0	0	0	0	0	0	0	0	0	0	0	0	0	0
0	0	0	0	0	0	0	0	0	0	0	0	0	0	0	0	0	0	0	0	0	0	0	0	0	0	0	0	0	0	0
0	0	0	0	0	0	0	0	0	0	0	0	0	0	0	0	0	0	0	0	0	0	0	0	0	0	0	0	0	0	0
0	0	0	0	0	0	0	0	0	0	0	0	0	0	0	0	0	0	0	0	0	0	0	0	0	0	0	0	0	0	0
0	0	0	0	0	0	0	0	0	0	0	0	0	0	0	0	0	0	0	0	0	0	0	0	0	0	0	0	0	0	0
0	0	0	0	0	0	0	0	0	0	0	0	0	0	0	0	0	0	0	0	0	0	0	0	0	0	0	0	0	0	0
0	0	0	0	0	0	0	0	0	0	0	0	0	0	0	0	0	0	0	0	0	0	0	0	0	0	0	0	0	0	0
0	0	0	0	0	0	0	0	0	0	0	0	0	0	0	0	0	0	0	0	0	0	0	0	0	0	0	0	0	0	0
0	0	0	0	0	0	0	0	0	0	0	0	0	0	0	0	0	0	0	0	0	0	0	0	0	0	0	0	0	0	0
0	0	0	0	0	0	0	0	0	0	0	0	0	0	0	0	0	0	0	0	0	0	0	0	0	0	0	0	0	0	0
0	0	0	0	0	0	0	0	0	0	0	0	0	0	0	0	0	0	0	0	0	0	0	0	0	0	0	0	0	0	0
0	0	0	0	0	0	0	0	0	0	0	0	0	0	0	0	0	0	0	0	0	0	0	0	0	0	0	0	0	0	0
0	0	0	0	0	0	0	0	0	0	0	0	0	0	0	0	0	0	0	0	0	0	0	0	0	0	0	0	0	0	0
0	0	0	0	0	0	0	0	0	0	0	0	0	0	0	0	0	0	0	0	0	0	0	0	0	0	0	0	0	0	0
0	0	0	0	0	0	0	0	0	0	0	0	0	0	0	0	0	0	0	0	0	0	0	0	0	0	0	0	0	0	0
0	0	0	0	0	0	0	0	0	0	0	0	0	0	0	0	0	0	0	0	0	0	0	0	0	0	0	0	0	0	0
0	0	0	0	0	0	0	0	0	0	0	0	0	0	0	0	0	0	0	0	0	0	0	0	0	0	0	0	0	0	0
0	0	0	0	0	0	0	0	0	0	0	0	0	0	0	0	0	0	0	0	0	0	0	0	0	0	0	0	0	0	0
0	0	0	0	0	0	0	0	0	0	0	0	0	0	0	0	0	0	0	0	0	0	0	0	0	0	0	0	0	0	0
0	0	0	0	0	0	0	0	0	0	0	0	0	0	0	0	0	0	0	0	0	0	0	0	0	0	0	0	0	0	0
0	0	0	0	0	0	0	0	0	0	0	0	0	0	0	0	0	0	0	0	0	0	0	0	0	0	0	0	0	0	0
0	0	0	0	0	0	0	0	0	0	0	0	0	0	0	0	0	0	0	0	0	0	0	0	0	0	0	0	0	0	0
0	0	0	0	0	0	0	0	0	0	0	0	0	0	0	0	0	0	0	0	0	0	0	0	0	0	0	0	0	0	0
0	0	0	0	0	0	0	0	0	0	0	0	0	0	0	0	0	0	0	0	0	0	0	0	0	0	0	0	0	0	0
0	0	0	0	0	0	0	0	0	0	0	0	0	0	0	0	0	0	0	0	0	0	0	0	0	0	0	0	0	0	0
0	0	0	0	0	0	0	0	0	0	0	0	0	0	0	0	0	0	0	0	0	0	0	0	0	0	0	0	0	0	0
0	0	0	0	0	0	0	0	0	0	0	0	0	0	0	0	0	0	0	0	0	0	0	0	0	0	0	0	0	0	0
0	0	0	0	0	0	0	0	0	0	0	0	0	0	0	0	0	0	0	0	0	0	0	0	0	0	0	0	0	0	0
0	0	0	0	0	0	0	0	0	0	0	0	0	0	0	0	0	0	0	0	0	0	0	0	0	0	0	0	0	0	0
0	0	0	0	0	0	0	0	0	0	0	0	0	0	0	0	0	0	0	0	0	0	0	0	0	0	0	0	0	0	0
0	0	0	0	0	0	0	0	0	0	0	0	0	0	0	0	0	0	0	0	0	0	0	0	0	0	0	0	0	0	0
0	0	0	0	0	0	0	0	0	0	0	0	0	0	0	0	0	0	0	0	0	0	0	0	0	0	0	0	0	0	0
0	0	0	0	0	0	0	0	0	0	0	0	0	0	0	0	0	0	0	0	0	0	0	0	0	0	0	0	0	0	0
0	0	0	0	0	0	0	0	0	0	0	0	0	0	0	0	0	0	0	0	0	0	0	0	0	0	0	0	0	0	0
0	0	0	0	0	0	0	0	0	0	0	0	0	0	0	0	0	0	0	0	0	0	0	0	0	0	0	0	0	0	0
0	0	0	0	0	0	0	0	0	0	0	0	0	0	0	0	0	0	0	0	0	0	0	0	0	0	0	0	0	0	0
0	0	0	0	0	0	0	0	0	0	0	0	0	0	0	0	0	0	0	0	0	0	0	0	0	0	0	0	0	0	0
0	0	0	0	0	0	0	0	0	0	0	0	0	0	0	0	0	0	0	0	0	0	0	0	0	0	0	0	0	0	0
0	0	0	0	0	0	0	0	0	0	0	0	0	0	0	0	0	0	0	0	0	0	0	0	0	0	0	0	0	0	0
0	0	0	0	0	0	0	0	0	0	0	0	0	0	0	0	0	0	0	0	0	0	0	0	0	0	0	0	0	0	0
0	0	0	0	0	0	0	0	0	0	0	0	0	0	0	0	0	0	0	0	0	0	0	0	0	0	0	0	0	0	0
0	0	0	0	0	0	0	0	0	0	0	0	0	0	0	0	0	0	0	0	0	0	0	0	0	0	0	0	0	0	0
0	0	0	0	0	0	0	0	0	0	0	0	0	0	0	0	0	0	0	0	0	0	0	0	0	0	0	0	0	0	0
0	0	0	0	0	0	0	0	0	0	0	0	0	0	0	0	0	0	0	0	0	0	0	0	0	0	0	0	0	0	0
0	0	0	0	0	0	0	0	0	0	0	0	0	0	0	0	0	0	0	0	0	0	0	0	0	0	0	0	0	0	0
0	0	0	0	0	0	0	0	0	0	0	0	0	0	0	0	0	0	0	0	0	0	0	0	0	0	0	0	0	0	0
0	0	0	0	0	0	0	0	0	0	0	0	0	0	0	0	0	0	0	0	0	0	0	0	0	0	0	0	0	0	0
0	0	0	0	0	0	0	0	0	0	0	0	0	0	0	0	0	0	0	0	0	0	0	0	0	0	0	0	0	0	0
0	0	0	0	0	0	0	0	0	0	0	0	0	0	0	0	0	0	0	0	0	0	0	0	0	0	0	0	0	0	0
0	0	0	0	0	0	0	0	0	0	0	0	0	0	0	0	0	0	0	0	0	0	0	0	0	0	0	0	0	0	0
0	0	0	0	0	0	0	0	0	0	0	0	0	0	0	0	0	0	0	0	0	0	0	0	0	0	0	0	0	0	0
0	0	0	0	0	0	0	0	0	0	0	0	0	0	0	0	0	0	0	0	0	0	0	0	0	0	0	0	0	0	0
0	0	0	0	0	0	0	0	0	0	0	0	0	0	0	0	0	0	0	0	0	0	0	0	0	0	0	0	0	0	0
0	0	0	0	0	0	0	0	0	0	0	0	0	0	0	0	0	0	0	0	0	0	0	0	0	0	0	0	0	0	0
0	0	0	0	0	0	0	0	0	0	0	0	0	0	0	0	0	0	0	0	0	0	0	0	0	0	0	0	0	0	0
0	0	0	0	0	0	0	0	0	0	0	0	0	0	0	0	0	0	0	0	0	0	0	0	0	0	0	0	0	0	0
0	0	0	0	0	0	0	0	0	0	0	0	0	0	0	0	0	0	0	0	0	0	0	0	0	0	0	0	0	0	0
0	0	0	0	0	0	0	0	0	0	0	0	0	0	0	0	0	0	0	0	0	0	0	0	0	0	0	0	0	0	0
0	0	0	0	0	0	0	0	0	0	0	0	0	0	0	0	0	0	0	0	0	0	0	0	0	0	0	0	0	0	0
0	0	0	0	0	0	0	0	0	0	0	0	0	0	0	0	0	0	0	0	0	0	0	0	0	0	0	0	0	0	0
0	0	0	0	0	0	0	0	0	0	0	0	0	0	0	0	0	0	0	0	0	0	0	0	0	0	0	0	0	0	0
0	0	0	0	0	0	0	0	0	0	0	0	0	0	0	0	0	0	0	0	0	0	0	0	0	0	0	0	0	0	0
0	0	0	0	0	0	0	0	0	0	0	0	0	0	0	0	0	0	0	0	0	0	0	0	0	0	0	0	0	0	0
0	0	0	0	0	0	0	0	0	0	0	0	0	0	0	0	0	0	0	0	0	0	0	0	0	0	0	0	0	0	0
0	0	0	0	0	0	0	0	0	0	0	0	0	0	0	0	0	0	0	0	0	0	0	0	0	0	0	0	0	0	0
0	0	0	0	0	0	0	0	0	0	0	0	0	0	0	0	0	0	0	0	0	0	0	0	0	0	0	0	0	0	0
0	0	0	0	0	0	0	0	0	0	0	0	0	0	0	0	0	0	0	0	0	0	0	0	0	0	0	0	0	0	0
0	0	0	0	0	0	0	0	0	0	0	0	0	0	0	0	0	0	0	0	0	0	0	0	0	0	0	0	0	0	0
0	0	0	0	0	0	0	0	0	0	0	0	0	0	0	0	0	0	0	0	0	0	0	0	0	0	0	0	0	0	0
0	0	0	0	0	0	0	0	0	0	0	0	0	0	0	0	0	0	0	0	0	0	0	0	0	0	0	0	0	0	0
0	0	0	0	0	0	0	0	0	0	0	0	0	0	0	0	0	0	0	0	0	0	0	0	0	0	0	0	0	0	0
0	0	0	0	0	0	0	0	0	0	0	0	0	0	0	0	0	0	0	0	0	0	0	0	0	0	0	0	0	0	0
0	0	0	0	0	0	0	0	0	0	0	0	0	0	0	0	0	0	0	0	0	0	0	0	0	0	0	0	0	0	0
0	0	0	0	0	0	0	0	0	0	0	0	0	0	0	0	0	0	0	0	0	0	0	0	0	0	0	0	0	0	0
0	0	0	0	0	0	0	0	0	0	0	0	0	0	0	0	0	0	0	0	0	0	0	0	0	0	0	0	0	0	0
0	0	0	0	0	0	0	0	0	0	0	0	0	0	0	0	0	0	0	0	0	0	0	0	0	0	0	0	0	0	0
0	0	0	0	0	0	0	0	0	0	0	0	0	0	0	0	0	0	0	0	0	0	0	0	0	0	0	0	0	0	0
0	0	0	0	0	0	0	0	0	0	0	0	0	0	0	0	0	0	0	0	0	0	0	0	0	0	0	0	0	0	0
0	0	0	0	0	0	0	0	0	0	0	0	0	0	0	0	0	0	0	0	0	0	0	0	0	0	0	0	0	0	0
0	0	0	0	0	0	0	0	0	0	0	0	0	0	0	0	0	0	0	0	0	0	0	0	0	0	0	0	0	0	0
0	0	0	0	0	0	0	0	0	0	0	0	0	0	0	0	0	0	0	0	0	0	0	0	0	0	0	0	0	0	0
0	0	0	0	0	0	0	0	0	0	0	0	0	0	0	0	0	0	0	0	0	0	0	0	0	0	0	0	0	0	0
0	0	0	0	0	0	0	0	0	0	0	0	0	0	0	0	0	0	0	0	0	0	0	0	0	0	0	0	0	0	0
0	0	0	0	0	0	0	0	0	0	0	0	0	0	0	0	0	0	0	0	0	0	0	0	0	0	0	0	0	0	0
0	0	0	0	0	0	0	0	0	0	0	0	0	0	0	0	0	0	0	0	0	0	0	0	0	0	0	0	0	0	0
0	0	0	0	0	0	0	0	0	0	0	0	0	0	0	0	0	0	0	0	0	0	0	0	0	0	0	0	0	0	0
0	0	0	0	0	0	0	0	0	0	0	0	0	0	0	0	0	0	0	0	0	0	0	0	0	0	0	0	0	0	0
0	0	0	0	0	0	0	0	0	0	0	0	0	0	0	0	0	0	0	0	0	0	0	0	0	0	0	0	0	0	0
0	0	0	0	0	0	0	0	0	0	0	0	0	0	0	0	0	0	0	0	0	0	0	0	0	0	0	0	0	0	0
0	0	0	0	0	0	0	0	0	0	0	0	0	0	0	0	0	0	0	0	0	0	0	0	0	0	0	0	0	0	0
0	0	0	0	0	0	0	0	0	0	0	0	0	0	0	0	0	0	0	0	0	0	0	0	0	0	0	0	0	0	0
0	0	0	0	0	0	0	0	0	0	0	0	0	0	0	0	0	0	0	0	0	0	0	0	0	0	0	0	0	0	0
0	0	0	0	0	0	0	0	0	0	0	0	0	0	0	0	0	0	0	0	0	0	0	0	0	0	0	0	0	0	0
0	0	0	0	0	0	0	0	0	0	0	0	0	0	0	0	0	0	0	0	0	0	0	0	0	0	0	0	0	0	0
0	0	0	0	0	0	0	0	0	0	0	0	0	0	0	0	0	0	0	0	0	0	0	0	0	0	0	0	0	0	0
0	0	0	0	0	0	0	0	0	0	0	0	0	0	0	0	0	0	0	0	0	0	0	0	0	0	0	0	0	0	0
0	0	0	0	0	0	0	0	0	0	0	0	0	0	0	0	0	0	0	0	0	0	0	0	0	0	0	0	0	0	0
0	0	0	0	0	0	0	0	0	0	0	0	0	0	0	0	0	0	0	0	0	0	0	0	0	0	0	0	0	0	0
0	0	0	0	0	0	0	0	0	0	0	0	0	0	0	0	0	0	0	0	0	0	0	0	0	0	0	0	0	0	0
0	0	0	0	0	0	0	0	0	0	0	0	0	0	0	0	0	0	0	0	0	0	0	0	0	0	0	0	0	0	0
0	0	0	0	0	0	0	0	0	0	0	0	0	0	0	0	0	0	0	0	0	0	0	0	0	0	0	0	0	0	0
0	0	0	0	0	0	0	0	0	0	0	0	0	0	0	0	0	0	0	0	0	0	0	0	0	0	0	0	0	0	0
0	0	0	0	0	0	0	0	0	0	0	0	0	0	0	0	0	0	0	0	0	0	0	0	0	0	0	0	0	0	0
0	0	0	0	0	0	0	0	0	0	0	0	0	0	0	0	0	0	0	0	0	0	0	0	0	0	0	0	0	0	0
0	0	0	0	0	0	0	0	0	0	0	0	0	0	0	0	0	0	0	0	0	0	0	0	0	0	0	0	0	0	0
0	0	0	0	0	0	0	0	0	0	0	0	0	0	0	0	0	0	0	0	0	0	0	0	0	0	0	0	0	0	0
0	0	0	0	0	0	0	0	0	0	0	0	0	0	0	0	0	0	0	0	0	0	0	0	0	0	0	0	0	0	0
0	0	0	0	0	0	0	0	0	0	0	0	0	0	0	0	0	0	0	0	0	0	0	0	0	0	0	0	0	0	0
0	0	0	0	0	0	0	0	0	0	0	0	0	0	0	0	0	0	0	0	0	0	0	0	0	0	0	0	0	0	0
0	0	0	0	0	0	0	0	0	0	0	0	0	0	0	0	0	0	0	0	0	0	0	0	0	0	0	0	0	0	0
0	0	0	0	0	0	0	0	0	0	0	0	0	0	0	0	0	0	0	0	0	0	0	0	0	0	0	0	0	0	0
0	0	0	0	0	0	0	0	0	0	0	0	0	0	0	0	0	0	0	0	0	0	0	0	0	0	0	0	0	0	0
0	0	0	0	0	0	0	0	0	0	0	0	0	0	0	0	0	0	0	0	0	0	0	0	0	0	0	0	0	0	0
0	0	0	0	0	0	0	0	0	0	0	0	0	0	0	0	0	0	0	0	0	0	0	0	0	0	0	0	0	0	0
0	0	0	0	0	0	0	0	0	0	0	0	0	0	0	0	0	0	0	0	0	0	0	0	0	0	0	0	0	0	0
0	0	0	0	0	0	0	0	0	0	0	0	0	0	0	0	0	0	0	0	0	0	0	0	0	0	0	0	0	0	0
0	0	0	0	0	0	0	0	0	0	0	0	0	0	0	0	0	0	0	0	0	0	0	0	0	0	0	0	0	0	0
0	0	0	0	0	0	0	0	0	0	0	0	0	0	0	0	0	0	0	0	0	0	0	0	0	0	0	0	0	0	0
0	0	0	0	0	0	0	0	0	0	0	0	0	0	0	0	0	0	0	0	0	0	0	0	0	0	0	0	0	0	0
0	0	0	0	0	0	0	0	0	0	0	0	0	0	0	0	0	0	0	0	0	0	0	0	0	0	0	0	0	0	0
0	0	0	0	0	0	0	0	0	0	0	0	0	0	0	0	0	0	0	0	0	0	0	0	0	0	0	0	0	0	0
0	0	0	0	0	0	0	0	0	0	0	0	0	0	0	0	0	0	0	0	0	0	0	0	0	0	0	0	0	0	0
0	0	0	0	0	0	0	0	0	0	0	0	0	0	0	0	0	0	0	0	0	0	0	0	0	0	0	0	0	0	0
0	0	0	0	0	0	0	0	0	0	0	0	0	0	0	0	0	0	0	0	0	0	0	0	0	0	0	0	0	0	0
0	0	0	0	0	0	0	0	0	0	0	0	0	0	0	0	0	0	0	0	0	0	0	0	0	0	0	0	0	0	0
0	0	0	0	0	0	0	0	0	0	0	0	0	0	0	0	0	0	0	0	0	0	0	0	0	0	0	0	0	0	0
0	0	0	0	0	0	0	0	0	0	0	0	0	0	0	0	0	0	0	0	0	0	0	0	0	0	0	0	0	0	0
0	0	0	0	0	0	0	0	0	0	0	0	0	0	0	0	0	0	0	0	0	0	0	0	0	0	0	0	0	0	0
0	0	0	0	0	0	0	0	0	0	0	0	0	0	0	0	0	0	0	0	0	0	0	0	0	0	0	0	0	0	0
0	0	0	0	0	0	0	0	0	0	0	0	0	0	0	0	0	0	0	0	0	0	0	0	0	0	0	0	0	0	0
0	0	0	0	0	0	0	0	0	0	0	0	0	0	0	0	0	0	0	0	0	0	0	0	0	0	0	0	0	0	0
0	0	0	0	0	0	0	0	0	0	0	0	0	0	0	0	0	0	0	0	0	0	0	0	0	0	0	0	0	0	0
0	0	0	0	0	0	0	0	0	0	0	0	0	0	0	0	0	0	0	0	0	0	0	0	0	0	0	0	0	0	0
0	0	0	0	0	0	0	0	0	0	0	0	0	0	0	0	0	0	0	0	0	0	0	0	0	0	0	0	0	0	0
0	0	0	0	0	0	0	0	0	0	0	0	0	0	0	0	0	0	0	0	0	0	0	0	0	0	0	0	0	0	0
0	0	0	0	0	0	0	0	0	0	0	0	0	0	0	0	0	0	0	0	0	0	0	0	0	0	0	0	0	0	0
0	0	0	0	0	0	0	0	0	0	0	0	0	0	0	0	0	0	0	0	0	0	0	0	0	0	0	0	0	0	0
0	0	0	0	0	0	0	0	0	0	0	0	0	0	0	0	0	0	0	0	0	0	0	0	0	0	0	0	0	0	0
0	0	0	0	0	0	0	0	0	0	0	0	0	0	0	0	0	0	0	0	0	0	0	0	0	0	0	0	0	0	0
0	0	0	0	0	0	0	0	0	0	0	0	0	0	0	0	0	0	0	0	0	0	0	0	0	0	0	0	0	0	0
0	0	0	0	0	0	0	0	0	0	0	0	0	0	0	0	0	0	0	0	0	0	0	0	0	0	0	0	0	0	0
0	0	0	0	0	0	0	0	0	0	0	0	0	0	0	0	0	0	0	0	0	0	0	0	0	0	0	0	0	0	0
0	0	0	0	0	0	0	0	0	0	0	0	0	0	0	0	0	0	0	0	0	0	0	0	0	0	0	0	0	0	0
0	0	0	0	0	0	0	0	0	0	0	0	0	0	0	0	0	0	0	0	0	0	0	0	0	0	0	0	0	0	0
0	0	0	0	0	0	0	0	0	0	0	0	0	0	0	0	0	0	0	0	0	0	0	0	0	0	0	0	0	0	0
0	0	0	0	0	0	0	0	0	0	0	0	0	0	0	0	0	0	0	0	0	0	0	0	0	0	0	0	0	0	0
0	0	0	0	0	0	0	0	0	0	0	0	0	0	0	0	0	0	0	0	0	0	0	0	0	0	0	0	0	0	0
0	0	0	0	0	0	0	0	0	0	0	0	0	0	0	0	0	0	0	0	0	0	0	0	0	0	0	0	0	0	0
0	0	0	0	0	0	0	0	0	0	0	0	0	0	0	0	0	0	0	0	0	0	0	0	0	0	0	0	0	0	0
0	0	0	0	0	0	0	0	0	0	0	0	0	0	0	0	0	0	0	0	0	0	0	0	0	0	0	0	0	0	0
0	0	0	0	0	0	0	0	0	0	0	0	0	0	0	0	0	0	0	0	0	0	0	0	0	0	0	0	0	0	0
0	0	0	0	0	0	0	0	0	0	0	0	0	0	0	0	0	0	0	0	0	0	0	0	0	0	0	0	0	0	0
0	0	0	0	0	0	0	0	0	0	0	0	0	0	0	0	0	0	0	0	0	0	0	0	0	0	0	0	0	0	0
0	0	0	0	0	0	0	0	0	0	0	0	0	0	0	0	0	0	0	0	0	0	0	0	0	0	0	0	0	0	0
0	0	0	0	0	0	0	0	0	0	0	0	0	0	0	0	0	0	0	0	0	0	0	0	0	0	0	0	0	0	0
0	0	0	0	0	0	0	0	0	0	0	0	0	0	0	0	0	0	0	0	0	0	0	0	0	0	0	0	0	0	0
0	0	0	0	0	0	0	0	0	0	0	0	0	0	0	0	0	0	0	0	0	0	0	0	0	0	0	0	0	0	0
0	0	0	0	0	0	0	0	0	0	0	0	0	0	0	0	0	0	0	0	0	0	0	0	0	0	0	0	0	0	0
0	0	0	0	0	0	0	0	0	0	0	0	0	0	0	0	0	0	0	0	0	0	0	0	0	0	0	0	0	0	0
0	0	0	0	0	0	0	0	0	0	0	0	0	0	0	0	0	0	0	0	0	0	0	0	0	0	0	0	0	0	0
0	0	0	0	0	0	0	0	0	0	0	0	0	0	0	0	0	0	0	0	0	0	0	0	0	0	0	0	0	0	0
0	0	0	0	0	0	0	0	0	0	0	0	0	0	0	0	0	0	0	0	0	0	0	0	0	0	0	0	0	0	0
0	0	0	0	0	0	0	0	0	0	0	0	0	0	0	0	0	0	0	0	0	0	0	0	0	0	0	0	0	0	0
0	0	0	0	0	0	0	0	0	0	0	0	0	0	0	0	0	0	0	0	0	0	0	0	0	0	0	0	0	0	0
0	0	0	0	0	0	0	0	0	0	0	0	0	0	0	0	0	0	0	0	0	0	0	0	0	0	0	0	0	0	0
0	0	0	0	0	0	0	0	0	0	0	0	0	0	0	0	0	0	0	0	0	0	0	0	0	0	0	0	0	0	0
0	0	0	0	0	0	0	0	0	0	0	0	0	0	0	0	0	0	0	0	0	0	0	0	0	0	0	0	0	0	0
0	0	0	0	0	0	0	0	0	0	0	0	0	0	0	0	0	0	0	0	0	0	0	0	0	0	0	0	0	0	0
0	0	0	0	0	0	0	0	0	0	0	0	0	0	0	0	0	0	0	0	0	0	0	0	0	0	0	0	0	0	0
0	0	0	0	0	0	0	0	0	0	0	0	0	0	0	0	0	0	0	0	0	0	0	0	0	0	0	0	0	0	0
0	0	0	0	0	0	0	0	0	0	0	0	0	0	0	0	0	0	0	0	0	0	0	0	0	0	0	0	0	0	0
0	0	0	0	0	0	0	0	0	0	0	0	0	0	0	0	0	0	0	0	0	0	0	0	0	0	0	0	0	0	0
0	0	0	0	0	0	0	0	0	0	0	0	0	0	0	0	0	0	0	0	0	0	0	0	0	0	0	0	0	0	0
0	0	0	0	0	0	0	0	0	0	0	0	0	0	0	0	0	0	0	0	0	0	0	0	0	0	0	0	0	0	0
0	0	0	0	0	0	0	0	0	0	0	0	0	0	0	0	0	0	0	0	0	0	0	0	0	0	0	0	0	0	0
0	0	0	0	0	0	0	0	0	0	0	0	0	0	0	0	0	0	0	0	0	0	0	0	0	0	0	0	0	0	0
0	0	0	0	0	0	0	0	0	0	0	0	0	0	0	0	0	0	0	0	0	0	0	0	0	0	0	0	0	0	0
0	0	0	0	0	0	0	0	0	0	0	0	0	0	0	0	0	0	0	0	0	0	0	0	0	0	0	0	0	0	0
0	0	0	0	0	0	0	0	0	0	0	0	0	0	0	0	0	0	0	0	0	0	0	0	0	0	0	0	0	0	0
0	0	0	0	0	0	0	0	0	0	0	0	0	0	0	0	0	0	0	0	0	0	0	0	0	0	0	0	0	0	0
0	0	0	0	0	0	0	0	0	0	0	0	0	0	0	0	0	0	0	0	0	0	0	0	0	0	0	0	0	0	0
0	0	0	0	0	0	0	0	0	0	0	0	0	0	0	0	0	0	0	0	0	0	0	0	0	0	0	0	0	0	0
0	0	0	0	0	0	0	0	0	0	0	0	0	0	0	0	0	0	0	0	0	0	0	0	0	0	0	0	0	0	0
0	0	0	0	0	0	0	0	0	0	0	0	0	0	0	0	0	0	0	0	0	0	0	0	0	0	0	0	0	0	0
0	0	0	0	0	0	0	0	0	0	0	0	0	0	0	0	0	0	0	0	0	0	0	0	0	0	0	0	0	0	0
0	0	0	0	0	0	0	0	0	0	0	0	0	0	0	0	0	0	0	0	0	0	0	0	0	0	0	0	0	0	0
0	0	0	0	0	0	0	0	0	0	0	0	0	0	0	0	0	0	0	0	0	0	0	0	0	0	0	0	0	0	0
0	0	0	0	0	0	0	0	0	0	0	0	0	0	0	0	0	0	0	0	0	0	0	0	0	0	0	0	0	0	0
0	0	0	0	0	0	0	0	0	0	0	0	0	0	0	0	0	0	0	0	0	0	0	0	0	0	0	0	0	0	0
0	0	0	0	0	0	0	0	0	0	0	0	0	0	0	0	0	0	0	0	0	0	0	0	0	0	0	0	0	0	0
0	0	0	0	0	0	0	0	0	0	0	0	0	0	0	0	0	0	0	0	0	0	0	0	0	0	0	0	0	0	0
0	0	0	0	0	0	0	0	0	0	0	0	0	0	0	0	0	0	0	0	0	0	0	0	0	0	0	0	0	0	0
0	0	0	0	0	0	0	0	0	0	0	0	0	0	0	0	0	0	0	0	0	0	0	0	0	0	0	0	0	0	0
0	0	0	0	0	0	0	0	0	0	0	0	0	0	0	0	0	0	0	0	0	0	0	0	0	0	0	0	0	0	0
0	0	0	0	0	0	0	0	0	0	0	0	0	0	0	0	0	0	0	0	0	0	0	0	0	0	0	0	0	0	0
0	0	0	0	0	0	0	0	0	0	0	0	0	0	0	0	0	0	0	0	0	0	0	0	0	0	0	0	0	0	0
0	0	0	0	0	0	0	0	0	0	0	0	0	0	0	0	0	0	0	0	0	0	0	0	0	0	0	0	0	0	0
0	0	0	0	0	0	0	0	0	0	0	0	0	0	0	0	0	0	0	0	0	0	0	0	0	0	0	0	0	0	0
0	0	0	0	0	0	0	0	0	0	0	0	0	0	0	0	0	0	0	0	0	0	0	0	0	0	0	0	0	0	0
0	0	0	0	0	0	0	0	0	0	0	0	0	0	0	0	0	0	0	0	0	0	0	0	0	0	0	0	0	0	0
0	0	0	0	0	0	0	0	0	0	0	0	0	0	0	0	0	0	0	0	0	0	0	0	0	0	0	0	0	0	0
0	0	0	0	0	0	0	0	0	0	0	0	0	0	0	0	0	0	0	0	0	0	0	0	0	0	0	0	0	0	0
0	0	0	0	0	0	0	0	0	0	0	0	0	0	0	0	0	0	0	0	0	0	0	0	0	0	0	0	0	0	0
0	0	0	0	0	0	0	0	0	0	0	0	0	0	0	0	0	0	0	0	0	0	0	0	0	0	0	0	0	0	0
0	0	0	0	0	0	0	0	0	0	0	0	0	0	0	0	0	0	0	0	0	0	0	0	0	0	0	0	0	0	0
0	0	0	0	0	0	0	0	0	0	0	0	0	0	0	0	0	0	0	0	0	0	0	0	0	0	0	0	0	0	0
0	0	0	0	0	0	0	0	0	0	0	0	0	0	0	0	0	0	0	0	0	0	0	0	0	0	0	0	0	0	0
0	0	0	0	0	0	0	0	0	0	0	0	0	0	0	0	0	0	0	0	0	0	0	0	0	0	0	0	0	0	0
0	0	0	0	0	0	0	0	0	0	0	0	0	0	0	0	0	0	0	0	0	0	0	0	0	0	0	0	0	0	0
0	0	0	0	0	0	0	0	0	0	0	0	0	0	0	0	0	0	0	0	0	0	0	0	0	0	0	0	0	0	0
0	0	0	0	0	0	0	0	0	0	0	0	0	0	0	0	0	0	0	0	0	0	0	0	0	0	0	0	0	0	0
0	0	0	0	0	0	0	0	0	0	0	0	0	0	0	0	0	0	0	0	0	0	0	0	0	0	0	0	0	0	0
0	0	0	0	0	0	0	0	0	0	0	0	0	0	0	0	0	0	0	0	0	0	0	0	0	0	0	0	0	0	0
0	0	0	0	0	0	0	0	0	0	0	0	0	0	0	0	0	0	0	0	0	0	0	0	0	0	0	0	0	0	0
0	0	0	0	0	0	0	0	0	0	0	0	0	0	0	0	0	0	0	0	0	0	0	0	0	0	0	0	0	0	0
0	0	0	0	0	0	0	0	0	0	0	0	0	0	0	0	0	0	0	0	0	0	0	0	0	0	0	0	0	0	0
0	0	0	0	0	0	0	0	0	0	0	0	0	0	0	0	0	0	0	0	0	0	0	0	0	0	0	0	0	0	0
0	0	0	0	0	0	0	0	0	0	0	0	0	0	0	0	0	0	0	0	0	0	0	0	0	0	0	0	0	0	0
0	0	0	0	0	0	0	0	0	0	0	0	0	0	0	0	0	0	0	0	0	0	0	0	0	0	0	0	0	0	0
0	0	0	0	0	0	0	0	0	0	0	0	0	0	0	0	0	0	0	0	0	0	0	0	0	0	0	0	0	0	0
0	0	0	0	0	0	0	0	0	0	0	0	0	0	0	0	0	0	0	0	0	0	0	0	0	0	0	0	0	0	0
0	0	0	0	0	0	0	0	0	0	0	0	0	0	0	0	0	0	0	0	0	0	0	0	0	0	0	0	0	0	0
0	0	0	0	0	0	0	0	0	0	0	0	0	0	0	0	0	0	0	0	0	0	0	0	0	0	0	0	0	0	0
0	0	0	0	0	0	0	0	0	0	0	0	0	0	0	0	0	0	0	0	0	0	0	0	0	0	0	0	0	0	0
0	0	0	0	0	0	0	0	0	0	0	0	0	0	0	0	0	0	0	0	0	0	0	0	0	0	0	0	0	0	0
0	0	0	0	0	0	0	0	0	0	0	0	0	0	0	0	0	0	0	0	0	0	0	0	0	0	0	0	0	0	0
0	0	0	0	0	0	0	0	0	0	0	0	0	0	0	0	0	0	0	0	0	0	0	0	0	0	0	0	0	0	0
0	0	0	0	0	0	0	0	0	0	0	0	0	0	0	0	0	0	0	0	0	0	0	0	0	0	0	0	0	0	0
0	0	0	0	0	0	0	0	0	0	0	0	0	0	0	0	0	0	0	0	0	0	0	0	0	0	0	0	0	0	0
0	0	0	0	0	0	0	0	0	0	0	0	0	0	0	0	0	0	0	0	0	0	0	0	0	0	0	0	0	0	0
0	0	0	0	0	0	0	0	0	0	0	0	0	0	0	0	0	0	0	0	0	0	0	0	0	0	0	0	0	0	0
0	0	0	0	0	0	0	0	0	0	0	0	0	0	0	0	0	0	0	0	0	0	0	0	0	0	0	0	0	0	0
0	0	0	0	0	0	0	0	0	0	0	0	0	0	0	0	0	0	0	0	0	0	0	0	0	0	0	0	0	0	0
0	0	0	0	0	0	0	0	0	0	0	0	0	0	0	0	0	0	0	0	0	0	0	0	0	0	0	0	0	0	0
0	0	0	0	0	0	0	0	0	0	0	0	0	0	0	0	0	0	0	0	0	0	0	0	0	0	0	0	0	0	0
0	0	0	0	0	0	0	0	0	0	0	0	0	0	0	0	0	0	0	0	0	0	0	0	0	0	0	0	0	0	0
0	0	0	0	0	0	0	0	0	0	0	0	0	0	0	0	0	0	0	0	0	0	0	0	0	0	0	0	0	0	0
0	0	0	0	0	0	0	0	0	0	0	0	0	0	0	0	0	0	0	0	0	0	0	0	0	0	0	0	0	0	0
0	0	0	0	0	0	0	0	0	0	0	0	0	0	0	0	0	0	0	0	0	0	0	0	0	0	0	0	0	0	0
0	0	0	0	0	0	0	0	0	0	0	0	0	0	0	0	0	0	0	0	0	0	0	0	0	0	0	0	0	0	0
0	0	0	0	0	0	0	0	0	0	0	0	0	0	0	0	0	0	0	0	0	0	0	0	0	0	0	0	0	0	0
0	0	0	0	0	0	0	0	0	0	0	0	0	0	0	0	0	0	0	0	0	0	0	0	0	0	0	0	0	0	0
0	0	0	0	0	0	0	0	0	0	0	0	0	0	0	0	0	0	0	0	0	0	0	0	0	0	0	0	0	0	0
0	0	0	0	0	0	0	0	0	0	0	0	0	0	0	0	0	0	0	0	0	0	0	0	0	0	0	0	0	0	0
0	0	0	0	0	0	0	0	0	0	0	0	0	0	0	0	0	0	0	0	0	0	0	0	0	0	0	0	0	0	0
0	0	0	0	0	0	0	0	0	0	0	0	0	0	0	0	0	0	0	0	0	0	0	0	0	0	0	0	0	0	0
0	0	0	0	0	0	0	0	0	0	0	0	0	0	0	0	0	0	0	0	0	0	0	0	0	0	0	0	0	0	0
0	0	0	0	0	0	0	0	0	0	0	0	0	0	0	0	0	0	0	0	0	0	0	0	0	0	0	0	0	0	0
0	0	0	0	0	0	0	0	0	0	0	0	0	0	0	0	0	0	0	0	0	0	0	0	0	0	0	0	0	0	0
0	0	0	0	0	0	0	0	0	0	0	0	0	0	0	0	0	0	0	0	0	0	0	0	0	0	0	0	0	0	0
0	0	0	0	0	0	0	0	0	0	0	0	0	0	0	0	0	0	0	0	0	0	0	0	0	0	0	0	0	0	0
0	0	0	0	0	0	0	0	0	0	0	0	0	0	0	0	0	0	0	0	0	0	0	0	0	0	0	0	0	0	0
0	0	0	0	0	0	0	0	0	0	0	0	0	0	0	0	0	0	0	0	0	0	0	0	0	0	0	0	0	0	0
0	0	0	0	0	0	0	0	0	0	0	0	0	0	0	0	0	0	0	0	0	0	0	0	0	0	0	0	0	0	0
0	0	0	0	0	0	0	0	0	0	0	0	0	0	0	0	0	0	0	0	0	0	0	0	0	0	0	0	0	0	0
0	0	0	0	0	0	0	0	0	0	0	0	0	0	0	0	0	0	0	0	0	0	0	0	0	0	0	0	0	0	0
0	0	0	0	0	0	0	0	0	0	0	0	0	0	0	0	0	0	0	0	0	0	0	0	0	0	0	0	0	0	0
0	0	0	0	0	0	0	0	0	0	0	0	0	0	0	0	0	0	0	0	0	0	0	0	0	0	0	0	0	0	0
0	0	0	0	0	0	0	0	0	0	0	0	0	0	0	0	0	0	0	0	0	0	0	0	0	0	0	0	0	0	0
0	0	0	0	0	0	0	0	0	0	0	0	0	0	0	0	0	0	0	0	0	0	0	0	0	0	0	0	0	0	0
0	0	0	0	0	0	0	0	0	0	0	0	0	0	0	0	0	0	0	0	0	0	0	0	0	0	0	0	0	0	0
0	0	0	0	0	0	0	0	0	0	0	0	0	0	0	0	0	0	0	0	0	0	0	0	0	0	0	0	0	0	0
0	0	0	0	0	0	0	0	0	0	0	0	0	0	0	0	0	0	0	0	0	0	0	0	0	0	0	0	0	0	0
0	0	0	0	0	0	0	0	0	0	0	0	0	0	0	0	0	0	0	0	0	0	0	0	0	0	0	0	0	0	0
0	0	0	0	0	0	0	0	0	0	0	0	0	0	0	0	0	0	0	0	0	0	0	0	0	0	0	0	0	0	0
0	0	0	0	0	0	0	0	0	0	0	0	0	0	0	0	0	0	0	0	0	0	0	0	0	0	0	0	0	0	0
0	0	0	0	0	0	0	0	0	0	0	0	0	0	0	0	0	0	0	0	0	0	0	0	0	0	0	0	0	0	0
0	0	0	0	0	0	0	0	0	0	0	0	0	0	0	0	0	0	0	0	0	0	0	0	0	0	0	0	0	0	0
0	0	0	0	0	0	0	0	0	0	0	0	0	0	0	0	0	0	0	0	0	0	0	0	0	0	0	0	0	0	0
0	0	0	0	0	0	0	0	0	0	0	0	0	0	0	0	0	0	0	0	0	0	0	0	0	0	0	0	0	0	0
0	0	0	0	0	0	0	0	0	0	0	0	0	0	0	0	0	0	0	0	0	0	0	0	0	0	0	0	0	0	0
0	0	0	0	0	0	0	0	0	0	0	0	0	0	0	0	0	0	0	0	0	0	0	0	0	0	0	0	0	0	0
0	0	0	0	0	0	0	0	0	0	0	0	0	0	0	0	0	0	0	0	0	0	0	0	0	0	0	0	0	0	0
0	0	0	0	0	0	0	0	0	0	0	0	0	0	0	0	0	0	0	0	0	0	0	0	0	0	0	0	0	0	0
0	0	0	0	0	0	0	0	0	0	0	0	0	0	0	0	0	0	0	0	0	0	0	0	0	0	0	0	0	0	0
0	0	0	0	0	0	0	0	0	0	0	0	0	0	0	0	0	0	0	0	0	0	0	0	0	0	0	0	0	0	0
0	0	0	0	0	0	0	0	0	0	0	0	0	0	0	0	0	0	0	0	0	0	0	0	0	0	0	0	0	0	0
0	0	0	0	0	0	0	0	0	0	0	0	0	0	0	0	0	0	0	0	0	0	0	0	0	0	0	0	0	0	0
0	0	0	0	0	0	0	0	0	0	0	0	0	0	0	0	0	0	0	0	0	0	0	0	0	0	0	0	0	0	0
0	0	0	0	0	0	0	0	0	0	0	0	0	0	0	0	0	0	0	0	0	0	0	0	0	0	0	0	0	0	0
0	0	0	0	0	0	0	0	0	0	0	0	0	0	0	0	0	0	0	0	0	0	0	0	0	0	0	0	0	0	0
0	0	0	0	0	0	0	0	0	0	0	0	0	0	0	0	0	0	0	0	0	0	0	0	0	0	0	0	0	0	0
0	0	0	0	0	0	0	0	0	0	0	0	0	0	0	0	0	0	0	0	0	0	0	0	0	0	0	0	0	0	0
0	0	0	0	0	0	0	0	0	0	0	0	0	0	0	0	0	0	0	0	0	0	0	0	0	0	0	0	0	0	0
0	0	0	0	0	0	0	0	0	0	0	0	0	0	0	0	0	0	0	0	0	0	0	0	0	0	0	0	0	0	0
0	0	0	0	0	0	0	0	0	0	0	0	0	0	0	0	0	0	0	0	0	0	0	0	0	0	0	0	0	0	0
0	0	0	0	0	0	0	0	0	0	0	0	0	0	0	0	0	0	0	0	0	0	0	0	0	0	0	0	0	0	0
0	0	0	0	0	0	0	0	0	0	0	0	0	0	0	0	0	0	0	0	0	0	0	0	0	0	0	0	0	0	0
0	0	0	0	0	0	0	0	0	0	0	0	0	0	0	0	0	0	0	0	0	0	0	0	0	0	0	0	0	0	0
0	0	0	0	0	0	0	0	0	0	0	0	0	0	0	0	0	0	0	0	0	0	0	0	0	0	0	0	0	0	0
0	0	0	0	0	0	0	0	0	0	0	0	0	0	0	0	0	0	0	0	0	0	0	0	0	0	0	0	0	0	0
0	0	0	0	0	0	0	0	0	0	0	0	0	0	0	0	0	0	0	0	0	0	0	0	0	0	0	0	0	0	0
0	0	0	0	0	0	0	0	0	0	0	0	0	0	0	0	0	0	0	0	0	0	0	0	0	0	0	0	0	0	0
0	0	0	0	0	0	0	0	0	0	0	0	0	0	0	0	0	0	0	0	0	0	0	0	0	0	0	0	0	0	0
0	0	0	0	0	0	0	0	0	0	0	0	0	0	0	0	0	0	0	0	0	0	0	0	0	0	0	0	0	0	0
0	0	0	0	0	0	0	0	0	0	0	0	0	0	0	0	0	0	0	0	0	0	0	0	0	0	0	0	0	0	0
0	0	0	0	0	0	0	0	0	0	0	0	0	0	0	0	0	0	0	0	0	0	0	0	0	0	0	0	0	0	0
0	0	0	0	0	0	0	0	0	0	0	0	0	0	0	0	0	0	0	0	0	0	0	0	0	0	0	0	0	0	0
0	0	0	0	0	0	0	0	0	0	0	0	0	0	0	0	0	0	0	0	0	0	0	0	0	0	0	0	0	0	0
0	0	0	0	0	0	0	0	0	0	0	0	0	0	0	0	0	0	0	0	0	0	0	0	0	0	0	0	0	0	0
0	0	0	0	0	0	0	0	0	0	0	0	0	0	0	0	0	0	0	0	0	0	0	0	0	0	0	0	0	0	0
0	0	0	0	0	0	0	0	0	0	0	0	0	0	0	0	0	0	0	0	0	0	0	0	0	0	0	0	0	0	0
0	0	0	0	0	0	0	0	0	0	0	0	0	0	0	0	0	0	0	0	0	0	0	0	0	0	0	0	0	0	0
0	0	0	0	0	0	0	0	0	0	0	0	0	0	0	0	0	0	0	0	0	0	0	0	0	0	0	0	0	0	0
0	0	0	0	0	0	0	0	0	0	0	0	0	0	0	0	0	0	0	0	0	0	0	0	0	0	0	0	0	0	0
0	0	0	0	0	0	0	0	0	0	0	0	0	0	0	0	0	0	0	0	0	0	0	0	0	0	0	0	0	0	0
0	0	0	0	0	0	0	0	0	0	0	0	0	0	0	0	0	0	0	0	0	0	0	0	0	0	0	0	0	0	0
0	0	0	0	0	0	0	0	0	0	0	0	0	0	0	0	0	0	0	0	0	0	0	0	0	0	0	0	0	0	0
0	0	0	0	0	0	0	0	0	0	0	0	0	0	0	0	0	0	0	0	0	0	0	0	0	0	0	0	0	0	0
0	0	0	0	0	0	0	0	0	0	0	0	0	0	0	0	0	0	0	0	0	0	0	0	0	0	0	0	0	0	0
0	0	0	0	0	0	0	0	0	0	0	0	0	0	0	0	0	0	0	0	0	0	0	0	0	0	0	0	0	0	0
0	0	0	0	0	0	0	0	0	0	0	0	0	0	0	0	0	0	0	0	0	0	0	0	0	0	0	0	0	0	0
0	0	0	0	0	0	0	0	0	0	0	0	0	0	0	0	0	0	0	0	0	0	0	0	0	0	0	0	0	0	0
[truncated: 1,000 more rows]
