# Supplementary material for: A modified shuffled frog leaping algorithm with inertia weight
Source: Sci Rep. 2024 Feb 20;14:4146. doi: 10.1038/s41598-024-51306-1 (PMC11224354; doi:10.1038/s41598-024-51306-1)
Supplement: Supplementary file 1 — Supplementary Information. [file 41598_2024_51306_MOESM1_ESM.zip › data/F2/MSFLA_R_14.xls]

## Sheet: Sheet1
0.0537777	-0.318446	0.51217	0.231391	-0.195725	0.0775948	0.371664	0.047493	-0.0285659	-0.0347777	0.339763	-0.802029	0.69843	-0.0577984	0.447278	0.868899	-0.0672166	0.286759	0.664014	-0.224817	0.920969	-0.0759831	0.0194777	-0.37016	-0.0730288	-0.0551634	-0.242714	-0.0718697	0.0817143	0.125065	8.36475
0.0160341	0.0244352	-0.00670533	0.021132	0.0422583	-0.0186861	-0.0689959	0.000199135	-0.0306757	-0.00607843	-0.0196083	-0.0371339	0.0117526	-0.0149612	0.0241313	0.114409	-0.00430043	0.0768158	-0.00547631	0.00353913	0.0106227	0.0024407	-0.0251349	0.0756409	0.00140022	-0.0229861	-0.0142495	-0.0101052	-0.00315096	-0.0063769	0.719436
0.000641454	-0.000843619	-0.000812594	0.0032607	-0.011775	-0.00245216	-0.00536653	0.00790279	0.0216254	-0.000342517	0.00210098	-0.00559176	0.00303466	-0.00736114	0.00870507	-0.00798469	-0.00434398	7.19418e-05	-0.00133845	-0.00519205	0.0139466	0.00258922	0.0041219	0.000633976	-0.0419628	-0.00263194	-0.00266297	-0.00912108	-5.26422e-05	-0.00772277	0.186193
-0.000175993	-8.8783e-05	-0.000408263	-0.000764981	0.00086337	-0.000727527	0.000472091	-0.000224987	0.000554198	0.000161346	0.000216072	-0.00093976	-0.00123801	0.000246796	-0.000191745	1.93491e-06	0.000236008	0.000730765	-0.000154319	8.58192e-05	8.91433e-05	-0.00106065	0.000897028	-0.00179118	-0.000196027	-1.83665e-05	-0.000247829	-0.00103214	-0.000141402	-8.97448e-05	0.0140463
-4.09846e-05	-7.98077e-05	-5.22117e-05	2.76037e-05	6.25236e-05	-1.41922e-05	-9.42329e-05	4.6782e-06	-2.33673e-05	-0.000285697	-2.98144e-05	0.000124331	-0.000154814	6.30468e-05	-4.90499e-06	5.53889e-05	1.73954e-05	2.67429e-05	-4.2828e-05	-2.17722e-05	-4.67098e-05	2.53109e-05	0.000215193	0.00014714	9.1832e-05	3.62569e-05	-2.37349e-05	7.01571e-05	8.31431e-05	-1.77976e-05	0.00198361
4.789e-06	1.75562e-06	-4.214e-07	-1.21362e-05	-4.59256e-06	-1.03293e-05	-6.6146e-07	-2.82456e-06	5.87804e-06	3.57131e-07	-1.78849e-06	-8.15933e-06	-1.19954e-06	-4.99169e-06	8.89897e-07	-1.52007e-06	-1.98177e-05	1.18786e-07	-1.09059e-05	-1.13972e-05	1.15444e-05	2.71467e-05	-8.79378e-06	5.6529e-06	1.28711e-05	1.91631e-07	3.02418e-06	4.47264e-06	6.89847e-06	-6.88941e-06	0.000192019
2.15037e-06	-6.80301e-08	-1.14554e-06	-2.35351e-07	3.01988e-07	-2.88632e-07	4.37138e-06	6.77125e-07	7.93109e-07	-3.53754e-07	3.92551e-07	1.35318e-06	-3.04994e-07	3.0932e-07	1.07623e-06	2.44219e-07	9.08787e-08	2.17496e-07	-1.95992e-07	2.98943e-06	-1.05776e-06	2.19277e-08	-8.14982e-07	1.09716e-06	5.83259e-07	6.5699e-07	1.62445e-07	-5.96584e-07	-1.24819e-06	-1.22481e-06	2.50237e-05
-1.04357e-07	-4.13758e-08	-1.26165e-07	1.59445e-08	8.32363e-08	-2.39322e-08	5.05396e-08	-3.26214e-08	-4.71926e-08	-2.00664e-07	2.94339e-07	1.384e-08	-7.89045e-08	4.94332e-08	-1.45038e-07	-1.36379e-07	-1.3517e-08	-2.52936e-08	4.93616e-08	-8.44877e-09	1.43461e-07	7.57268e-08	-1.9564e-07	-8.03442e-08	-1.56272e-08	-1.0756e-07	-3.87438e-08	6.47928e-08	1.59915e-07	7.32715e-08	2.49567e-06
2.46028e-08	1.59259e-08	-1.29428e-08	3.25759e-09	-1.35624e-08	-1.19187e-09	2.19501e-08	7.48607e-09	-3.25507e-08	2.62283e-09	-1.15404e-08	9.95555e-08	-5.37588e-09	-3.26791e-08	1.48632e-08	9.01538e-09	-2.39236e-08	-2.34395e-08	-1.93404e-08	-2.23992e-08	-2.26369e-08	4.13011e-08	-4.20939e-09	-4.06364e-09	7.55637e-09	2.27937e-08	-7.11235e-09	-2.98242e-08	2.9388e-09	-3.37064e-08	5.74368e-07
4.40178e-10	-1.80328e-10	1.20515e-09	-3.16511e-10	-1.04993e-09	8.12439e-10	1.42064e-09	-5.12523e-11	1.93129e-10	2.61038e-09	1.45269e-08	4.34998e-10	3.01881e-09	2.25524e-09	2.03799e-09	-5.71702e-10	1.7597e-09	4.42674e-10	1.57625e-10	-1.14355e-09	-2.65118e-10	4.42352e-10	-1.0737e-09	-5.45463e-10	6.96646e-10	-2.38542e-09	1.05686e-09	-1.87772e-09	1.54283e-10	-2.71698e-10	4.33983e-08
-1.17538e-10	-3.64158e-11	-9.88572e-10	5.18486e-11	3.47999e-12	-1.68095e-11	2.7952e-11	-3.41296e-10	-6.8847e-11	-1.05333e-09	1.57474e-10	-5.90951e-10	1.34591e-10	-1.57201e-10	-5.30601e-10	-3.15691e-10	7.64192e-11	8.86462e-10	-5.0979e-11	-6.73248e-12	-3.29695e-10	2.11898e-10	-3.63452e-11	8.49832e-11	-3.43933e-11	1.55402e-10	-6.16427e-10	2.2998e-10	-9.63004e-11	9.60533e-11	7.50466e-09
-8.62883e-13	5.9407e-12	7.53014e-12	3.76162e-11	2.8762e-12	7.72386e-11	2.14608e-11	-6.75258e-12	-2.7183e-11	-2.62364e-11	1.0247e-10	1.82459e-11	-1.19135e-11	-1.54289e-11	-5.53946e-12	2.9189e-13	1.10614e-11	1.58885e-11	-7.80496e-12	-5.1555e-11	-2.61326e-11	1.71644e-11	1.04958e-11	-5.97075e-11	-3.03868e-11	1.21148e-11	-1.87281e-11	-2.1963e-11	9.35367e-13	-2.6686e-11	6.78211e-10
-1.19016e-12	2.75907e-12	-1.2086e-12	-5.46852e-13	-2.4771e-12	1.10891e-12	2.52938e-12	-2.90893e-12	-2.45308e-12	-1.85673e-12	-4.75698e-13	-2.6281e-12	4.64313e-12	-2.55503e-12	2.01616e-12	-9.66684e-12	2.52023e-13	-7.17978e-12	1.06126e-11	-7.40117e-14	-2.09656e-12	-3.74963e-12	-1.5352e-12	-2.98499e-13	1.29793e-13	-1.45242e-13	1.31314e-13	-7.77088e-13	2.44426e-12	-8.86225e-13	7.1336e-11
2.34163e-13	4.09624e-13	-5.48264e-14	6.39369e-13	9.49243e-13	2.40543e-13	-1.19773e-13	-3.12014e-13	7.66297e-13	-5.64285e-13	-2.26235e-13	-1.30346e-13	5.46202e-13	-2.85774e-13	-2.21897e-13	5.03052e-13	1.53178e-13	4.52782e-14	-8.65405e-13	-1.29093e-14	1.05907e-14	-7.32226e-13	1.45234e-13	-6.84899e-14	2.69146e-13	4.52731e-13	1.07933e-13	-2.04875e-14	-1.32826e-13	-2.27024e-13	9.4471e-12
5.46163e-14	-9.44169e-15	2.1853e-13	-5.25884e-15	2.92409e-14	8.38176e-14	-9.14295e-15	9.72046e-15	-4.81487e-15	6.0705e-14	8.31573e-15	-9.51608e-15	6.75085e-14	-8.66655e-14	-9.92299e-15	-9.65804e-15	5.41073e-14	-3.1755e-14	-7.92907e-14	-2.95411e-14	-2.31367e-14	4.4952e-14	6.9527e-14	-4.95329e-16	-1.78351e-14	5.72089e-14	7.58684e-15	-1.09446e-14	-2.09684e-14	1.39468e-13	1.26369e-12
-1.42606e-14	-1.93198e-15	-2.1838e-15	-6.99451e-15	-3.21778e-15	-1.55949e-15	3.25303e-15	-2.74811e-15	-5.94753e-16	-2.37922e-15	1.40743e-14	-1.31029e-14	-3.51091e-15	1.7341e-15	-5.28928e-15	8.91182e-16	-2.59884e-15	-9.76253e-15	5.90382e-15	-7.91138e-16	-1.06073e-14	-5.45099e-15	-6.47642e-16	4.92307e-15	1.66424e-15	-3.30146e-15	-1.78626e-15	1.53515e-15	-3.07214e-15	4.11676e-15	1.33887e-13
-3.79345e-16	1.43413e-15	2.94766e-16	2.78149e-16	-2.66825e-16	-9.47214e-17	2.38977e-17	-1.01488e-16	1.27389e-16	-3.24848e-16	1.50267e-15	-3.82395e-16	-5.81953e-16	3.9216e-16	2.99574e-17	-1.90509e-16	-1.71871e-16	-2.53953e-15	2.02909e-17	7.78818e-16	-2.37202e-17	-1.10796e-16	1.36237e-15	-1.27607e-16	5.22941e-17	-2.8146e-16	-1.73614e-15	6.78806e-16	2.11547e-16	-1.3099e-15	1.58103e-14
1.00017e-17	5.74056e-17	-2.35488e-17	7.95829e-17	-7.14305e-19	2.34461e-16	9.72038e-17	-3.89971e-17	1.06552e-16	-3.81713e-16	-3.62896e-17	-1.10317e-16	-7.08379e-17	5.71704e-17	1.89801e-17	-2.92779e-17	-4.81526e-16	8.00904e-17	-1.00383e-16	1.12639e-16	3.11676e-17	-1.95901e-16	5.95296e-17	4.34632e-17	4.11975e-17	-6.71373e-18	-8.40815e-17	-1.36518e-16	-1.80071e-16	-6.71011e-17	2.97344e-15
-6.24902e-18	-5.28944e-18	-2.85108e-17	-2.13642e-18	2.03671e-18	8.76804e-18	-1.28633e-18	9.90057e-18	-2.61265e-18	4.65132e-18	-8.54644e-18	-1.96254e-17	-1.0511e-17	-1.10612e-18	2.76373e-17	4.21728e-18	-5.96532e-18	-1.99539e-17	9.18361e-18	-5.52936e-18	7.02951e-18	2.48873e-17	7.81001e-18	-5.5242e-19	3.13998e-18	2.36359e-18	2.66067e-18	8.99184e-18	-1.54441e-17	1.2054e-17	2.6865e-16
-7.05769e-19	-2.3473e-19	8.66559e-20	3.89112e-18	1.29277e-19	-4.74167e-19	1.3233e-18	3.56601e-18	-4.14196e-19	-9.95631e-20	3.35225e-19	-1.31426e-18	1.24607e-19	3.50868e-20	9.29943e-21	-1.0211e-18	9.08183e-19	-1.72881e-18	-1.96464e-20	-3.00719e-18	6.89273e-19	-1.90776e-18	-2.58241e-18	1.21603e-18	-7.02874e-19	2.65172e-18	-9.65827e-20	4.37452e-19	-2.2265e-18	-7.31137e-19	3.267e-17
8.62937e-20	-8.87592e-21	1.96454e-19	-1.35821e-19	-1.53071e-19	-2.62258e-20	2.95365e-21	-6.08891e-23	7.16927e-20	-1.59352e-19	6.69598e-20	-4.59913e-19	-5.21963e-20	1.8958e-19	-8.34081e-20	1.44003e-19	1.36279e-19	4.09309e-20	-1.85193e-20	-2.05615e-19	3.91844e-20	-1.01178e-19	-7.12511e-20	-1.78463e-19	-1.90224e-20	-6.32035e-20	9.39233e-21	3.61743e-19	-2.14253e-19	8.80064e-20	3.3839e-18
3.32002e-21	-7.19058e-21	3.15324e-21	-5.71682e-21	-2.70649e-20	2.95349e-20	1.40671e-20	1.37303e-20	-6.15484e-21	-6.69545e-21	9.77583e-21	5.80227e-20	-5.38369e-22	4.34269e-21	1.13617e-21	2.55268e-20	-6.73935e-21	-1.27071e-20	7.97748e-21	-9.18883e-21	1.26169e-20	-1.95217e-21	-1.17327e-20	1.19187e-20	-1.27076e-20	-1.45751e-20	-4.20725e-21	2.20718e-20	-2.95084e-20	-4.68469e-20	4.20721e-19
-8.85007e-22	-6.30726e-22	1.97814e-21	-1.90048e-22	-4.84148e-22	2.33174e-25	-9.37938e-22	-1.257e-21	5.39674e-21	3.80461e-21	-1.04089e-21	-4.2119e-21	-1.10869e-21	6.87752e-22	-1.27865e-21	4.52187e-21	6.0596e-22	-4.71601e-22	-1.28181e-20	1.19015e-21	2.93533e-22	-4.17566e-23	-2.34249e-21	2.23949e-21	-9.68124e-21	-2.14944e-21	-1.51605e-21	-4.87617e-22	2.93801e-22	2.04636e-22	6.27503e-20
6.06839e-22	2.41782e-23	1.7082e-22	6.63917e-22	2.45374e-22	-2.07109e-22	2.02628e-22	-2.63291e-22	3.98012e-23	-4.05143e-22	1.20077e-21	2.48214e-22	6.69025e-23	-1.69476e-23	7.7842e-23	1.60267e-22	-2.27428e-22	-1.62784e-22	-2.37068e-23	4.0639e-22	9.43471e-22	-8.81353e-22	-1.41499e-22	2.24601e-22	-6.46121e-24	-4.65799e-23	9.18826e-23	-4.10522e-22	3.22674e-22	8.46752e-22	9.33614e-21
4.73232e-23	-3.33802e-24	-3.86174e-26	6.05194e-23	-3.30931e-23	-3.19581e-23	4.62289e-24	1.71373e-25	-3.15698e-23	5.02553e-23	-2.8822e-23	4.8912e-23	-3.51828e-23	7.15863e-24	-5.28078e-24	-1.04654e-22	-2.69382e-24	2.26189e-23	-4.01366e-23	3.10859e-23	-2.32388e-23	2.45386e-23	-3.48552e-23	-4.13468e-23	-3.56888e-23	9.39875e-27	-1.14317e-22	-2.77275e-23	1.09779e-23	1.06861e-23	9.12821e-22
5.64634e-24	5.74582e-24	1.19051e-24	5.04156e-24	1.19417e-24	1.77291e-24	-7.20222e-26	9.25099e-25	6.70589e-24	8.74419e-24	1.52768e-24	5.91654e-24	8.56162e-24	-7.55326e-24	-2.88372e-24	4.24227e-24	1.71008e-24	-2.62723e-24	6.53104e-24	-4.44666e-24	3.0385e-24	2.17425e-25	1.56288e-24	-1.03686e-23	-3.98227e-24	5.95667e-25	-1.50327e-24	1.30287e-25	6.72624e-24	-6.89321e-24	1.18057e-22
-4.01083e-26	3.09301e-25	1.12786e-24	-9.75983e-25	-2.88142e-25	3.14096e-25	3.64578e-25	3.29493e-25	-8.79755e-26	8.05896e-25	-2.56086e-25	-8.70953e-25	-5.76823e-25	7.47815e-25	-1.15392e-24	1.98887e-25	-1.80105e-25	-2.90225e-25	2.74195e-25	-1.14437e-25	1.24716e-24	7.75049e-25	3.89907e-25	1.21997e-25	6.97885e-25	-1.39046e-25	1.15888e-25	-6.22168e-25	-1.1957e-25	-2.26818e-25	1.37624e-23
-4.59001e-26	-1.71679e-26	1.76512e-25	3.92621e-26	-1.37949e-26	5.59278e-26	8.87218e-26	-1.61686e-26	-3.38698e-26	-3.01611e-26	-8.92329e-26	2.54307e-26	9.5562e-26	-9.04494e-26	-1.50469e-26	-2.58795e-26	2.85177e-26	5.44104e-27	-7.41923e-26	-2.14542e-26	-3.77096e-26	-9.6074e-27	2.13734e-26	1.85309e-26	-7.292e-26	4.17193e-26	-5.89911e-26	-3.33546e-26	-2.53091e-26	-1.0648e-25	1.41469e-24
-2.22649e-26	1.2884e-26	8.05137e-27	3.34787e-28	1.07687e-26	4.58984e-27	-3.52046e-28	-5.78929e-27	4.0684e-27	-4.66555e-29	-4.337e-27	3.98178e-28	7.83238e-28	1.85773e-26	-2.83367e-27	2.83547e-27	-1.55729e-27	-8.39082e-27	-1.8253e-27	-1.34445e-27	2.97533e-27	-1.13628e-27	1.79484e-26	-1.00766e-28	-3.34772e-27	5.56753e-27	-1.96362e-27	4.16735e-27	-1.25961e-27	-2.65058e-27	1.5315e-25
-2.06077e-27	-2.04166e-27	2.72529e-27	-3.83324e-28	2.14387e-28	-6.75923e-28	-6.09e-28	3.86914e-28	5.05486e-29	-1.99982e-28	-1.86936e-27	6.87572e-28	-8.34819e-29	2.46709e-28	-6.49279e-28	1.25629e-27	1.16712e-27	6.50065e-28	-3.70713e-28	-9.43824e-28	1.10763e-27	9.19174e-28	2.36698e-28	6.30257e-28	8.64746e-28	1.37963e-27	-9.18182e-28	7.69388e-28	-5.0317e-29	-2.7772e-27	2.69254e-26
4.87235e-29	2.24941e-28	-4.14405e-30	-1.15445e-28	-6.08702e-29	-1.53398e-28	-2.26726e-29	-2.45732e-28	5.27048e-28	-2.16136e-28	1.15217e-28	-5.34507e-29	7.30749e-29	5.52621e-29	-1.2837e-28	1.67578e-28	-1.3833e-29	-1.62559e-28	-5.7073e-29	-8.28043e-30	-1.40482e-28	1.16495e-28	1.32085e-28	-1.14532e-28	-2.093e-28	-3.88943e-29	3.02963e-28	1.4443e-29	2.75504e-28	-4.49335e-28	4.24784e-27
-1.15424e-29	1.85885e-29	4.95638e-30	-1.58776e-29	5.22331e-30	3.5361e-29	-4.67667e-29	1.15318e-29	6.16281e-30	-6.0073e-30	9.85949e-30	-1.12365e-29	-1.75512e-29	5.67657e-30	-9.92008e-31	2.3764e-29	1.35125e-29	8.18915e-30	3.62817e-30	-1.22261e-29	-1.58201e-29	4.66767e-30	-1.9762e-29	2.80947e-29	5.6857e-30	-6.01477e-30	1.38148e-31	-1.45357e-29	3.45425e-30	-1.1402e-29	3.78229e-28
-2.12237e-30	3.58966e-30	-4.24936e-30	-2.40803e-32	1.13737e-30	1.12631e-31	2.06933e-30	-7.5645e-31	-2.0082e-31	-3.33544e-30	-3.83871e-30	-1.84052e-32	-2.42222e-30	1.04419e-30	-4.92628e-31	-1.68951e-30	-2.46192e-30	5.68497e-30	-1.06144e-31	-6.31853e-30	6.91527e-30	-2.39654e-31	4.21504e-31	1.77987e-30	1.13408e-31	-4.47706e-30	1.55884e-30	-5.75526e-31	-1.99594e-30	-1.69414e-30	6.14459e-29
-1.39006e-31	2.4729e-32	2.39156e-31	-8.18476e-32	5.95974e-32	6.67118e-32	-1.5901e-33	2.59368e-31	7.59773e-34	6.32121e-31	4.40783e-32	-1.52451e-31	-1.41867e-30	3.64937e-32	3.74822e-31	-2.72417e-31	-3.20653e-31	1.15836e-31	-1.55887e-32	-2.40936e-31	-1.19862e-32	1.64956e-32	1.43357e-32	9.20449e-32	4.90429e-32	-5.41016e-31	-4.13988e-31	-1.68806e-31	4.15234e-31	-2.57868e-31	6.47764e-30
8.74927e-33	-2.29658e-33	6.68211e-32	6.2651e-33	4.89239e-34	-3.48351e-32	-3.36513e-32	2.32289e-33	1.23059e-33	-3.78709e-32	-3.20436e-32	1.95381e-32	3.73069e-32	8.30188e-32	1.22026e-32	-1.87061e-33	-2.95655e-32	1.15915e-31	1.93205e-33	9.5828e-33	-1.24639e-33	-5.24536e-34	-3.12104e-33	-1.94154e-32	4.13353e-32	2.35957e-32	-5.78029e-32	-1.20954e-32	-5.00721e-32	-2.78826e-32	7.74599e-31
-7.60036e-33	1.20569e-32	3.68687e-33	-1.56542e-33	1.65145e-33	-7.40697e-34	-3.65929e-33	-1.40029e-33	3.17788e-33	-4.29649e-33	-6.08331e-34	-3.72958e-34	-2.91034e-33	-4.39304e-33	-1.84875e-33	-3.95217e-33	-1.62045e-33	-2.39784e-33	2.97331e-34	4.6625e-33	1.77928e-33	-3.70493e-33	-4.99817e-33	-4.84021e-34	-1.14336e-34	1.76102e-33	9.85111e-34	-1.97762e-33	7.47928e-35	-5.18507e-33	8.39637e-32
-5.42513e-34	5.46971e-36	3.16854e-35	2.43701e-34	6.25107e-34	5.93469e-34	-6.50989e-34	-3.41461e-34	6.93552e-34	6.15807e-35	1.5378e-34	1.24708e-33	3.63791e-34	-1.90803e-34	3.27033e-35	5.71754e-34	2.63296e-34	-6.60134e-35	2.32076e-34	-8.39774e-34	-7.25141e-34	-1.48535e-34	4.30466e-35	-7.6127e-35	4.39174e-34	6.02529e-34	-7.79397e-34	-5.20619e-34	2.57581e-34	-5.17753e-34	1.18605e-32
-2.12576e-35	1.06879e-34	1.04718e-35	-4.93325e-35	1.75098e-35	-1.19103e-35	6.43485e-35	8.10602e-35	8.9966e-36	-1.19308e-35	1.03277e-35	2.0387e-36	-8.31703e-36	-1.17787e-35	7.12917e-35	2.27801e-35	-1.69558e-34	4.53816e-38	-4.89574e-35	-5.3615e-37	9.92654e-35	3.05716e-35	-1.576e-35	2.18428e-35	1.16629e-35	-4.56853e-35	-9.17849e-36	-4.49296e-35	-4.65217e-35	-7.89483e-36	1.06264e-33
-7.99026e-37	1.81976e-36	1.63594e-36	-1.06283e-35	-8.24331e-36	4.953e-36	-1.1266e-35	-4.94774e-36	-3.17563e-37	-6.3676e-38	4.40765e-36	-4.12858e-35	1.31595e-36	-2.01802e-36	1.85599e-36	6.4011e-36	-1.01661e-35	-4.22514e-37	-6.23456e-36	1.79818e-35	-7.9853e-37	-5.78199e-36	6.9855e-37	2.25387e-35	1.58949e-37	-1.17521e-36	8.35246e-36	7.32793e-36	4.01035e-36	-1.16184e-35	1.99225e-34
-1.12513e-37	-8.24788e-37	-1.2908e-36	4.5982e-37	-5.57773e-38	-7.02691e-37	1.58574e-37	5.06478e-37	2.14375e-36	6.31739e-37	-5.18916e-37	4.75068e-39	-1.94209e-37	4.69234e-38	-8.46125e-37	2.18637e-36	-4.06704e-37	-3.35084e-37	3.44132e-37	8.33595e-38	4.17115e-37	-9.32686e-37	-7.85507e-38	-1.23803e-37	3.93903e-37	6.1216e-37	-1.42093e-36	-1.46572e-36	-3.84627e-37	-9.72864e-37	1.86559e-35
-3.77899e-38	2.70629e-38	2.09674e-37	1.85557e-38	3.67716e-37	1.27504e-37	1.43093e-37	-4.94875e-38	2.00647e-38	4.67171e-39	6.27604e-38	5.37692e-38	-2.49578e-38	2.29729e-38	2.38747e-38	1.27569e-37	8.39795e-38	-5.39716e-38	-2.79551e-38	3.42123e-37	3.89845e-38	-5.15597e-38	-9.66632e-39	6.04806e-38	-7.07864e-38	-3.86135e-38	-1.46016e-37	5.10957e-38	-4.71777e-37	-3.933e-38	2.80786e-36
4.42557e-39	4.0753e-39	-4.18792e-39	1.28784e-38	9.43088e-39	-2.6586e-40	-1.13843e-38	-4.22292e-39	-5.99455e-39	-2.72905e-38	5.00113e-39	6.26983e-39	4.73997e-39	-1.06295e-39	8.12135e-39	1.77524e-38	-3.29276e-39	5.05609e-39	1.90267e-39	4.13757e-38	3.25579e-39	-1.40522e-39	-8.85746e-41	-3.48076e-39	-2.78825e-39	1.09765e-38	1.31953e-38	-2.7063e-38	3.46267e-40	2.14199e-38	2.62751e-37
-1.01019e-39	4.41983e-41	-7.05429e-40	3.80338e-41	-1.77087e-39	2.386e-40	-1.31329e-39	6.70295e-41	-2.01065e-39	-5.62572e-40	2.49165e-40	-5.78484e-41	1.64711e-39	-9.50651e-40	6.37254e-40	3.48777e-39	-2.97915e-40	1.44595e-40	-7.36762e-40	2.79066e-39	2.78868e-40	-3.75257e-39	-1.42751e-39	7.28222e-40	-6.29972e-40	-1.65325e-39	3.15173e-39	-1.32222e-39	-4.16294e-40	-2.84635e-40	3.24059e-38
3.43596e-40	2.21872e-40	2.78616e-42	-2.04859e-40	-1.81308e-40	1.26276e-40	1.89239e-40	-1.93322e-41	1.40155e-40	1.22769e-39	2.73554e-40	3.66408e-40	-9.53744e-41	4.0611e-41	2.20064e-40	1.04566e-40	8.91229e-41	-6.02751e-41	-1.50597e-41	2.25541e-41	-7.26284e-42	-2.25935e-40	5.67248e-42	1.65653e-40	2.82789e-41	8.20718e-41	-1.32805e-41	-1.244e-41	3.236e-40	7.41106e-40	5.55001e-39
-3.12073e-42	-3.41588e-41	1.08027e-40	3.78644e-41	6.74976e-42	1.3074e-41	-1.05444e-41	-1.708e-41	1.71342e-41	2.39159e-41	4.05167e-41	2.69007e-42	-8.94846e-45	7.01034e-41	-3.54332e-42	-1.48296e-42	-2.95103e-41	-5.7986e-41	2.75552e-41	5.43476e-41	-4.35551e-42	-4.18098e-42	9.64671e-42	1.8141e-42	-1.62103e-41	1.23961e-41	2.0427e-41	1.45162e-41	-7.75955e-42	-1.49315e-41	6.65651e-40
-1.50876e-42	2.22715e-42	-3.75577e-42	-8.52366e-42	1.29057e-42	4.76148e-42	-8.17327e-43	-6.55112e-43	-2.72078e-42	-7.36594e-42	1.00985e-41	-1.44447e-42	-5.3158e-42	2.16752e-42	-3.67822e-42	-2.27515e-43	-1.41655e-42	-1.07628e-42	5.19849e-43	6.39448e-42	-8.01877e-44	2.28138e-42	-9.00108e-42	3.33168e-42	3.50724e-42	1.94588e-42	-1.08132e-41	-3.25975e-43	7.70647e-44	-6.52101e-43	9.79815e-41
-9.40353e-43	2.95667e-43	6.71901e-45	-2.20132e-43	1.23464e-43	-6.67124e-44	3.8959e-43	-5.01541e-43	2.76395e-43	-5.61099e-43	-1.12282e-43	-1.10234e-43	5.77859e-43	-2.77442e-43	-1.20801e-42	5.61433e-43	1.942e-43	4.44323e-44	-2.25769e-43	-1.04441e-43	-2.4094e-43	2.41206e-44	1.82357e-43	5.25594e-43	1.78438e-43	-1.84819e-43	-1.50505e-42	1.3141e-43	-1.14117e-42	-4.90701e-43	1.14024e-41
6.56339e-44	-9.90087e-46	-1.38205e-43	2.69053e-44	3.98128e-44	2.69887e-44	-2.30148e-44	-4.50738e-44	-3.52388e-44	2.65427e-44	4.18106e-44	-2.3303e-44	-1.67457e-44	6.2047e-45	-6.29869e-45	-1.6307e-44	-1.92898e-44	-4.39624e-44	-8.92473e-45	1.76231e-44	3.2618e-44	-2.7041e-44	1.20397e-43	-2.21931e-43	-1.61934e-43	-8.7768e-45	1.11046e-44	4.77798e-45	-3.56231e-44	1.94418e-44	1.27252e-42
-8.86321e-46	-8.09858e-45	2.22712e-45	-1.83403e-44	-5.44058e-45	-6.22221e-45	-3.24053e-45	5.56665e-45	4.87395e-46	7.60658e-45	-6.55711e-45	1.14896e-45	-4.3739e-46	-7.49332e-45	6.08273e-46	8.4907e-46	-2.92985e-45	-1.89072e-45	-1.39073e-45	-5.27684e-45	3.13587e-45	-1.56792e-45	-4.71282e-45	-3.56568e-45	-6.23286e-45	4.85593e-45	-3.10401e-45	-4.91881e-45	8.94909e-45	-4.29746e-45	1.32039e-43
4.79056e-46	2.72844e-46	-3.20009e-46	-1.56672e-45	-2.87468e-45	-1.07533e-45	-1.15165e-46	-1.42527e-46	5.0338e-46	4.50479e-46	2.60931e-46	3.95828e-46	8.84434e-46	1.60499e-45	-1.5526e-46	3.98475e-47	1.16628e-45	-1.2344e-45	5.75967e-46	5.24008e-46	3.44575e-46	-5.53024e-46	1.61647e-45	-2.68152e-46	9.6849e-46	4.15208e-46	6.095e-46	6.86484e-47	8.33273e-47	8.77911e-46	2.04474e-44
1.02999e-46	-2.02416e-46	6.12235e-47	4.95855e-47	-3.8343e-46	-1.2955e-47	-1.47422e-46	-1.86329e-46	5.3703e-47	-2.25651e-47	6.21507e-47	1.12079e-46	-2.76786e-47	2.16883e-47	-4.47442e-47	2.74379e-47	8.54737e-47	4.49489e-47	1.33835e-46	-1.77722e-46	-1.6746e-47	-1.4618e-46	2.34871e-46	1.28482e-47	-5.13851e-47	9.72195e-47	-7.23391e-47	-6.73929e-47	-5.8519e-48	3.82224e-47	2.70344e-45
8.05446e-48	9.40208e-49	1.46752e-47	-1.36702e-47	1.94778e-47	-2.03117e-47	2.76718e-49	-5.14689e-48	-1.24714e-47	2.96024e-48	5.67852e-48	-1.74059e-47	-1.76447e-47	2.2251e-48	7.28953e-48	-1.18486e-47	2.42426e-47	-4.40407e-48	-2.07309e-47	-1.61069e-48	1.34874e-47	-9.56635e-48	1.25375e-47	1.05749e-47	-2.1012e-47	2.12456e-48	-1.19049e-47	3.69673e-47	1.68002e-47	1.09571e-48	3.47136e-46
-4.38503e-49	-8.14577e-49	1.8349e-49	-1.86835e-49	-1.33578e-48	5.81141e-48	-1.80454e-48	-1.40074e-48	5.38575e-49	3.99551e-49	2.55279e-49	-1.54103e-48	1.14727e-48	1.06278e-50	-3.21837e-50	-8.50506e-49	2.07875e-50	-3.51464e-48	7.42928e-49	-7.4187e-49	-1.14251e-48	6.13043e-49	1.97979e-49	1.25028e-49	1.0836e-48	9.25793e-50	3.42911e-49	2.81972e-49	-9.1812e-50	4.92886e-50	2.57919e-47
1.30997e-49	5.54431e-50	-3.38827e-49	2.23957e-50	-1.96162e-50	9.42848e-49	5.78e-50	1.35176e-49	1.62713e-49	1.71555e-49	-1.08784e-50	2.76196e-49	5.08841e-51	2.79035e-50	-1.90484e-49	-4.98263e-50	-6.555e-50	2.76358e-49	9.30122e-50	7.2104e-50	-6.07903e-50	1.54528e-49	-7.83523e-50	-5.70343e-51	2.00931e-50	-4.80009e-49	6.42176e-50	1.43542e-49	1.15072e-49	-4.47603e-50	4.27184e-48
2.405e-51	-7.73346e-51	-3.45829e-50	6.37845e-51	-5.05664e-51	2.52759e-50	-5.45383e-51	-1.40421e-50	6.1903e-50	-5.97903e-50	-1.18088e-50	-4.15911e-50	1.29943e-50	6.6536e-50	1.03815e-50	3.85819e-51	7.26212e-50	-7.78046e-51	7.07379e-51	4.91001e-51	1.37517e-50	-6.85944e-51	-1.54007e-50	-6.45399e-52	8.66836e-51	2.58918e-50	1.18941e-50	-2.87754e-51	2.05276e-51	-1.01697e-51	5.51236e-49
-2.26491e-51	-1.02016e-52	9.54507e-52	-1.95135e-51	-3.32137e-51	-9.23712e-52	2.08934e-52	-3.18795e-51	2.30295e-51	-3.93914e-51	2.8526e-52	5.01102e-51	2.34325e-51	-5.5852e-52	3.56394e-52	-2.86449e-51	7.49309e-52	1.63505e-51	1.40382e-52	-1.67539e-51	-9.32559e-51	5.54476e-52	5.61882e-52	2.22366e-51	2.01632e-52	-1.20088e-51	3.01194e-53	5.09597e-52	-2.79005e-51	-2.77277e-51	5.49466e-50
4.23893e-53	4.92728e-52	4.61699e-52	1.81635e-52	-7.08033e-53	-6.74436e-53	-8.00846e-53	-5.5846e-52	-1.14432e-52	3.61621e-53	-1.3831e-53	-5.70879e-53	-1.381e-52	-3.13129e-52	-9.93364e-52	7.0693e-53	-1.37259e-52	1.93674e-52	-4.63079e-52	-1.88073e-52	-1.30014e-51	6.57436e-53	-8.97393e-53	2.95289e-52	1.74915e-52	1.62063e-52	2.12181e-52	4.40087e-52	-2.46257e-53	-1.30171e-52	7.56908e-51
-8.9311e-54	-1.3705e-53	-9.80478e-54	1.71069e-53	1.88171e-53	2.28991e-54	-3.21142e-54	6.20772e-53	3.82887e-53	-6.26108e-54	-1.85667e-53	-1.66392e-53	-3.21041e-53	1.80281e-53	1.21982e-54	4.49711e-56	-9.20732e-55	-7.31359e-53	1.34449e-52	3.83428e-53	-5.20342e-53	3.47411e-53	1.22059e-53	-1.95407e-53	-9.12726e-54	4.74182e-53	5.11015e-53	-4.40521e-53	-4.64089e-53	-6.75169e-53	8.98091e-52
-3.47792e-54	-3.02191e-54	-1.27259e-53	-3.5476e-55	-5.80902e-55	2.84616e-54	-1.85534e-53	-1.09673e-54	3.3732e-54	2.70575e-54	-4.4367e-54	8.30518e-54	5.79318e-54	-8.90191e-54	-5.86276e-54	-1.18247e-53	2.40342e-54	2.12538e-54	-7.89889e-55	1.40418e-54	2.17151e-54	-1.46086e-54	-5.14705e-55	-2.18095e-54	2.68674e-54	-4.53096e-55	-9.41032e-56	5.10753e-54	2.94512e-54	-3.10915e-54	1.21308e-52
-1.07303e-54	-2.22744e-55	1.30953e-55	-5.34202e-56	-2.50221e-55	1.06379e-55	-1.12678e-55	-3.35113e-55	-3.71007e-56	3.31478e-55	-9.79355e-56	7.01048e-55	-4.04531e-56	2.39748e-55	3.92829e-56	2.34723e-55	-2.93246e-55	-1.59344e-55	-1.84943e-54	-1.43927e-54	-4.76823e-55	7.4121e-55	1.10261e-55	-1.77186e-54	1.40118e-55	4.05812e-55	-5.55548e-55	1.75514e-55	-7.23156e-57	1.49841e-55	1.22818e-53
4.24712e-56	-2.15099e-56	-1.52614e-57	-5.67007e-56	-1.19666e-56	-3.70916e-56	-7.74133e-56	3.74421e-56	-6.21015e-56	2.57464e-56	4.3919e-56	2.62496e-56	-2.87093e-56	4.69389e-56	3.72014e-56	-2.05846e-56	-1.82298e-56	-1.90027e-56	5.46069e-56	-8.2501e-56	-2.49946e-56	9.74658e-56	-2.92829e-56	1.03844e-55	-1.07456e-55	3.12128e-55	-1.6092e-55	-2.01403e-55	-9.24342e-56	1.32301e-55	2.01414e-54
-8.99119e-57	6.01603e-58	-4.08538e-57	7.67415e-57	5.00662e-57	-8.55937e-57	-6.4276e-57	-2.83097e-56	-7.55226e-58	3.47686e-56	1.92693e-58	-9.49987e-57	-1.66943e-57	5.2725e-57	3.6309e-57	1.1268e-56	1.54647e-57	-4.02606e-57	-6.68607e-57	-5.49819e-58	-1.23919e-56	1.06371e-56	-1.30423e-57	1.22558e-56	-1.05858e-56	4.95517e-57	2.29031e-57	-1.15944e-57	4.7667e-57	-2.54754e-57	2.12415e-55
-1.88653e-58	-4.59602e-58	6.36164e-58	1.40803e-57	8.50827e-58	-4.91466e-58	1.39564e-58	2.47261e-58	1.25396e-57	2.8403e-58	-4.39969e-58	-1.26784e-57	3.51242e-58	-6.36873e-58	2.18632e-58	2.00064e-57	-1.42584e-57	-1.69157e-57	1.75056e-59	-2.20519e-59	-4.11926e-58	2.85562e-58	-4.27143e-58	-1.25524e-57	6.02697e-58	1.28366e-57	1.42059e-58	2.9783e-58	3.73542e-58	9.99898e-59	1.92114e-56
2.26834e-58	-5.10989e-59	-4.13033e-59	4.10064e-59	-8.94588e-59	-2.53906e-58	3.68851e-59	-1.91567e-59	-6.52575e-59	1.84399e-58	2.78434e-59	-1.99743e-58	6.41892e-59	1.52559e-59	-1.10709e-58	-4.94498e-59	-3.07698e-59	2.92054e-58	1.35155e-58	4.50905e-61	-2.26796e-58	9.244e-59	6.54003e-59	-1.58649e-59	-4.79769e-59	8.00751e-59	6.48288e-60	1.71543e-58	6.73005e-60	1.72044e-58	2.82028e-57
8.55501e-60	-1.72284e-59	5.51013e-60	4.6285e-60	1.82772e-59	2.26098e-59	-1.1768e-59	1.48479e-59	1.7795e-59	-2.04276e-59	-4.23237e-60	4.93879e-60	2.31432e-60	-3.41691e-60	-4.41471e-60	-1.02132e-59	2.10587e-60	-1.02633e-60	5.09483e-59	-2.01638e-61	-2.22839e-59	-9.28723e-60	-2.27945e-59	1.83377e-60	1.3492e-59	-2.26599e-59	-4.11966e-60	8.80703e-60	-1.81624e-59	7.39835e-61	3.4964e-58
-8.95573e-61	-2.97638e-60	8.78452e-60	5.37702e-61	-7.0758e-61	6.23626e-60	-9.93862e-61	2.08e-60	-2.03172e-60	3.61385e-61	3.65621e-63	2.87706e-60	2.19241e-60	-1.09732e-60	4.63862e-61	3.63189e-61	-1.83139e-60	-2.06744e-60	2.39156e-60	-8.46785e-61	6.59367e-60	-3.05728e-60	-3.72689e-60	1.32798e-60	-9.09382e-61	-6.26937e-61	-1.57467e-61	-1.06862e-60	-4.27239e-61	1.04369e-60	5.86788e-59
-2.23558e-61	-3.85771e-62	-2.96791e-61	-1.67815e-61	-5.753e-62	-2.77246e-61	3.27706e-61	-3.7395e-61	-3.66255e-62	4.06503e-61	2.44466e-61	-3.1125e-62	5.38276e-62	-2.08816e-61	9.78006e-62	-2.95272e-62	-3.05333e-61	-2.42219e-61	-3.10846e-61	-4.33345e-63	-4.27039e-63	-1.47061e-61	1.59008e-61	-5.13764e-63	2.21696e-61	2.87713e-61	-4.2342e-61	-2.41896e-61	2.09223e-61	-3.31331e-62	5.46715e-60
8.51541e-63	-8.00875e-63	1.19704e-61	1.128e-61	3.49976e-62	1.98118e-62	6.45619e-63	2.60118e-62	-4.22134e-62	-4.44318e-62	7.92533e-63	4.19986e-62	8.01726e-64	9.1625e-63	1.15628e-62	5.10755e-62	4.91022e-62	-1.65904e-62	5.19657e-63	-3.42941e-62	-1.44359e-62	1.61124e-62	-3.41275e-63	-1.91659e-62	-4.86814e-62	3.03569e-62	-1.93935e-62	1.13151e-62	2.24393e-62	1.30349e-62	8.49008e-61
3.86111e-63	3.27782e-63	-3.35215e-63	1.98978e-63	7.17523e-64	6.03003e-64	6.8613e-63	9.8721e-64	-3.34884e-64	2.47633e-63	-1.97223e-64	1.2023e-62	-2.39654e-63	6.60171e-64	-5.02146e-63	8.45595e-64	-1.39923e-63	9.54496e-64	-1.92057e-63	-6.89931e-63	3.62462e-64	-2.19103e-63	1.06722e-62	-2.91754e-63	-7.24776e-64	-6.25839e-64	-9.75989e-63	-9.95279e-65	-7.49407e-65	-7.46629e-64	8.49535e-62
1.5397e-64	1.12526e-64	-7.44572e-65	-5.64191e-64	9.1457e-66	5.12182e-64	3.89047e-66	-6.00503e-64	-2.20159e-64	-1.32734e-64	4.89495e-64	1.19348e-63	-2.53196e-64	3.44226e-65	-3.43901e-64	5.70763e-64	-1.22014e-64	-5.18221e-64	5.77481e-64	7.23795e-64	6.39284e-64	-2.003e-64	-4.83145e-65	-1.91666e-64	-4.10617e-66	-1.75104e-63	2.84369e-64	-9.47264e-64	-1.15877e-64	-5.14614e-64	1.19074e-62
3.94624e-65	-8.99773e-65	3.39378e-65	2.7901e-65	4.62074e-66	-8.98123e-65	1.71819e-64	-8.08685e-67	1.19867e-65	8.16706e-65	4.81966e-66	-3.36456e-65	6.72137e-65	2.72606e-65	-1.26079e-64	-1.85067e-65	4.00349e-65	-4.10316e-65	9.1845e-65	-7.08626e-65	8.42496e-65	-3.93141e-65	1.14625e-64	1.39533e-65	-7.50391e-66	2.04595e-65	-1.60168e-65	-9.84464e-66	5.82743e-65	-6.11718e-65	1.49871e-63
-3.99495e-66	-4.46056e-66	2.43276e-66	-2.92768e-66	-5.27784e-67	1.54916e-68	-1.46845e-65	1.68251e-66	1.57148e-66	7.80725e-66	-2.55532e-66	-1.64369e-66	2.03037e-66	1.65432e-66	-8.62524e-66	-2.70782e-66	2.80163e-66	4.74526e-66	-4.9504e-66	7.4496e-66	7.93183e-66	-1.03475e-66	1.01032e-66	-4.8728e-66	-2.76002e-66	-2.62999e-65	-7.36794e-67	-2.01953e-65	-4.72651e-66	-4.50219e-66	1.53339e-64
2.8801e-67	1.36354e-66	1.49005e-67	5.11013e-67	3.86522e-67	-1.08308e-66	9.38358e-67	5.53216e-67	4.12074e-67	-9.67993e-67	-1.42237e-66	2.84794e-66	4.59455e-67	1.06598e-67	-3.99144e-67	9.89277e-67	-1.25302e-67	-1.79871e-66	2.16138e-67	-7.4653e-68	1.59409e-67	-5.43026e-68	2.40559e-66	5.03819e-67	-1.31085e-67	3.49546e-67	-8.16182e-67	-1.1849e-66	-3.46159e-67	5.80143e-67	2.16235e-65
-6.83287e-68	1.15276e-67	2.58331e-68	-3.16951e-67	-1.1072e-67	-5.15908e-68	1.33616e-67	3.27575e-68	-5.02284e-68	-2.63374e-67	-1.06491e-67	-6.13884e-68	-1.09138e-67	2.23838e-68	-2.94269e-68	-9.37592e-68	2.64306e-68	-8.07282e-69	-1.34771e-67	-8.67834e-68	2.86481e-68	-4.39077e-68	-9.97585e-68	-6.88771e-68	-1.53558e-68	-7.95949e-69	-8.74283e-69	-4.38107e-67	-2.67278e-69	-8.11573e-69	2.56947e-66
5.11432e-69	3.25438e-71	-4.61608e-70	4.20228e-69	-6.06707e-69	-6.49622e-70	9.68402e-69	5.60625e-68	-4.30717e-68	2.31689e-68	1.32458e-68	-1.16894e-68	1.59591e-68	-2.75999e-69	-2.91631e-68	2.42711e-68	1.00698e-69	-4.64795e-69	5.36821e-69	2.63936e-70	-1.75502e-68	-6.94956e-70	-8.43444e-69	-2.10899e-68	1.3522e-68	1.53364e-68	-3.54961e-68	-1.8999e-69	-1.50121e-68	5.78253e-69	3.91709e-67
-5.06432e-69	1.50751e-70	-1.07769e-69	-4.30103e-69	-9.50911e-70	-2.32387e-69	-9.71186e-70	-5.48834e-70	-7.35595e-70	-1.53664e-70	1.4261e-69	1.582e-69	-4.08064e-70	-3.34338e-70	-2.06622e-69	-6.84447e-70	-3.95905e-71	2.1145e-69	4.87143e-70	-1.13643e-69	-2.43403e-69	6.99553e-70	4.59573e-69	1.21647e-69	-2.5986e-69	-2.13358e-69	-2.83575e-69	1.86653e-69	-6.90964e-70	-4.89891e-70	4.61178e-68
-6.13269e-71	-1.374e-70	-2.38232e-70	-7.22756e-71	-9.50986e-71	-5.69759e-71	3.44105e-71	-6.90049e-71	4.05179e-71	-1.32064e-72	-2.2026e-71	3.97213e-70	-9.443e-71	-2.7826e-71	-1.24398e-71	-1.80517e-70	-4.71623e-71	-6.10407e-71	2.93539e-71	4.63847e-71	2.59249e-70	-3.72423e-70	-1.00916e-70	-4.71153e-71	-9.9495e-71	9.74018e-71	1.52172e-70	2.62796e-70	-5.31103e-70	-6.88129e-71	3.71644e-69
-3.3675e-71	2.66892e-72	1.41463e-71	-1.58776e-71	-1.34702e-71	6.4411e-73	-1.90224e-71	-3.07335e-71	-8.22945e-72	2.8692e-72	-2.21928e-72	7.15226e-72	1.34882e-70	2.27906e-71	6.42972e-71	-8.85392e-72	2.39989e-71	2.20443e-71	-7.65784e-71	8.98908e-72	2.94314e-72	3.35307e-72	-9.39528e-71	-8.34716e-72	-2.11666e-72	-5.48542e-72	-4.23225e-72	-1.06885e-72	1.55641e-71	4.39932e-72	6.54605e-70
1.2778e-72	4.4272e-72	-3.29615e-72	5.07763e-73	2.23586e-72	1.56939e-72	-9.88902e-74	1.9122e-72	1.5069e-72	-1.59253e-72	1.22289e-72	-6.8097e-73	2.03147e-72	-3.87268e-72	-1.24505e-72	-4.68804e-73	-1.21368e-71	3.40677e-72	1.03472e-72	-1.30521e-72	-4.10196e-72	-7.65011e-72	5.43854e-72	-1.66349e-73	7.25403e-73	-1.18347e-72	5.6454e-73	-8.71188e-74	1.08521e-71	3.08977e-73	7.69086e-71
2.02025e-73	-2.48754e-73	-4.37e-73	4.20175e-73	-7.86959e-74	1.1364e-73	1.1355e-72	-2.63066e-73	1.57477e-73	-5.75551e-73	2.71622e-73	-7.61369e-73	-3.39929e-73	-4.43318e-73	1.20137e-73	2.55331e-74	5.53184e-73	-4.41686e-73	1.5153e-73	1.96847e-74	2.62942e-73	-1.77064e-73	8.10462e-73	-4.11586e-73	-6.11839e-74	2.15669e-73	-9.92866e-74	6.81968e-73	-3.40392e-73	1.43073e-72	1.12512e-71
-1.36791e-74	7.14706e-74	2.15171e-75	-1.41353e-74	4.83763e-74	2.20863e-75	1.23519e-74	2.73622e-74	3.33934e-74	8.52774e-74	9.3033e-76	3.68197e-74	4.0446e-74	3.32303e-74	-2.80014e-74	-7.5837e-75	1.73382e-74	-5.96654e-74	-3.65091e-74	1.38779e-74	9.89884e-75	1.90915e-74	-2.99417e-74	-3.42005e-74	-5.56292e-76	-3.31674e-74	3.2237e-75	5.65225e-74	-4.82686e-74	4.27255e-74	8.62405e-73
3.93257e-76	-5.05835e-76	1.05703e-74	-4.5881e-75	6.14072e-75	-2.21377e-75	3.21319e-75	-1.13434e-74	1.53142e-75	2.57355e-75	6.42097e-75	8.34624e-75	3.94905e-75	4.28475e-75	-6.47568e-75	2.7856e-75	2.24647e-75	3.63498e-75	-3.45846e-75	-1.72826e-75	-3.29345e-75	2.81893e-75	-1.00071e-75	-8.41506e-75	2.02282e-75	3.52772e-75	-1.64272e-75	-1.33913e-74	-7.66423e-75	2.81237e-75	1.32993e-73
1.99235e-76	-5.68535e-76	1.21597e-75	6.19215e-77	-5.64436e-77	8.31302e-76	-6.52221e-76	-1.83836e-75	3.40058e-76	-7.05864e-76	-7.82945e-76	4.34991e-76	-1.59464e-77	-3.13737e-76	-8.70126e-77	-1.30008e-75	1.33443e-76	2.675e-75	3.18315e-76	-2.10977e-75	-6.17022e-76	5.38307e-76	1.60684e-75	2.5222e-78	6.92279e-76	2.93605e-76	-2.3631e-76	-8.38487e-77	2.35882e-76	1.14519e-75	2.00929e-74
-3.15348e-77	-4.35654e-77	-4.75077e-77	-8.06058e-77	-7.43085e-77	-9.22255e-78	1.19245e-76	-5.70176e-77	2.11614e-77	7.20974e-77	-1.54192e-77	-7.59083e-77	-5.53562e-78	4.888e-77	2.39446e-77	-2.90045e-77	-8.74655e-77	4.28826e-78	-4.45464e-78	-2.22227e-76	6.06613e-77	3.66954e-77	5.35826e-77	5.27214e-77	6.5849e-77	6.99482e-77	4.88997e-77	-1.93025e-77	-7.0889e-77	4.8925e-76	2.04119e-75
-4.13349e-78	1.15703e-77	1.05387e-77	7.37889e-78	-1.97351e-77	2.24678e-78	-1.29473e-77	-2.86868e-78	-4.486e-78	-9.83236e-79	-1.18551e-77	-2.18623e-77	-2.23494e-78	6.88995e-78	-9.26451e-78	-1.11291e-77	1.85406e-77	1.79003e-77	3.30671e-77	-6.36706e-79	3.66128e-78	-2.85883e-79	1.66319e-77	-6.99667e-79	4.64342e-78	1.91657e-77	1.25131e-77	1.31465e-77	-4.16655e-78	-1.03478e-77	2.95531e-76
-2.35455e-78	-2.1848e-78	-2.1334e-79	-1.64828e-78	-4.50291e-79	1.32052e-80	3.64272e-79	-1.5775e-79	-8.68501e-79	-8.37126e-79	-7.45701e-79	-1.27686e-78	-7.50486e-79	-1.01365e-79	2.02241e-78	-5.41896e-80	-8.7733e-79	7.0425e-79	1.24981e-78	7.8304e-79	4.34185e-78	-2.99972e-78	5.97538e-79	-4.82061e-79	1.16912e-79	4.22372e-79	1.66329e-78	6.3231e-79	3.82318e-80	-4.98341e-79	2.94502e-77
-1.06199e-79	-1.30863e-80	9.2468e-80	2.79474e-80	-6.43028e-81	3.64301e-81	-1.01209e-80	-3.35982e-79	-1.7279e-79	4.4872e-80	-6.71596e-80	-2.42966e-79	1.02958e-79	-7.24503e-80	-9.75972e-80	6.96376e-81	-3.93882e-79	1.82746e-79	-1.70619e-80	-1.28668e-79	-2.49795e-80	3.34279e-79	-7.3262e-81	8.8232e-81	1.25507e-79	-1.84797e-80	-7.58983e-80	-1.58609e-79	-9.15191e-81	-1.98808e-79	3.08785e-78
-7.27175e-81	-7.36424e-81	2.28687e-80	1.9965e-81	2.37929e-80	2.52488e-80	-7.31716e-81	2.13599e-80	5.25548e-81	-3.59045e-80	2.3138e-81	1.12507e-80	1.19063e-80	-2.34092e-80	-3.49961e-80	-2.8588e-81	1.93479e-80	-8.77871e-81	-5.95751e-80	1.30462e-81	-1.37896e-80	-1.41517e-80	4.1444e-80	8.4231e-82	-2.03468e-80	1.26008e-80	-4.83851e-80	-1.59171e-80	-8.68879e-82	-1.0367e-82	5.02571e-79
-6.76751e-82	-2.76687e-82	-3.70849e-82	6.10133e-82	4.46347e-82	-6.0597e-82	1.25501e-82	-1.59373e-81	1.12187e-81	1.77348e-82	-3.35292e-81	-1.62861e-81	-1.72913e-81	2.165e-81	2.56735e-81	6.30236e-81	1.3557e-81	-1.75488e-81	4.57283e-81	1.6376e-81	-2.0967e-82	-7.1991e-83	3.81513e-81	5.09158e-81	-1.23401e-81	-8.32793e-82	-8.48599e-82	4.15666e-82	9.68943e-84	-1.36977e-81	4.69705e-80
-8.21331e-83	-1.28658e-82	-1.44845e-82	-3.10022e-83	7.50858e-83	-7.3867e-84	3.43818e-82	1.06863e-82	9.12448e-83	5.21027e-82	2.09924e-82	-3.57976e-82	-6.38235e-82	-1.50855e-82	7.64316e-83	-3.03399e-82	-9.00508e-83	-2.34194e-83	2.18143e-83	-4.18046e-84	1.53387e-81	-1.32066e-82	3.3282e-82	2.0704e-82	-7.01825e-86	2.01471e-82	2.01779e-82	1.50335e-83	2.59489e-82	2.09301e-82	6.50129e-81
-1.76921e-83	7.02967e-84	2.09317e-83	-2.81496e-83	1.68656e-83	-1.60321e-84	-3.87477e-83	3.66063e-83	4.65474e-84	1.7741e-84	1.25252e-83	2.55053e-83	-1.67509e-83	-3.93947e-85	1.65416e-83	1.0488e-83	-2.50544e-83	-3.55095e-83	3.16993e-83	6.10993e-83	1.9028e-83	3.15432e-84	-2.27957e-83	-8.40249e-83	-1.10019e-83	5.76497e-83	-1.77443e-83	5.78983e-84	4.7229e-83	-4.56548e-83	7.23695e-82
2.89497e-84	-2.54784e-84	-3.3279e-84	1.8938e-84	-4.22125e-85	9.2957e-85	2.34828e-84	-2.96575e-84	-2.2921e-84	-5.94391e-84	9.81117e-86	2.05672e-85	1.48392e-83	-5.77832e-84	2.21155e-84	3.7921e-85	-3.04225e-84	-7.89594e-84	5.82489e-84	-1.07984e-83	1.23406e-84	-1.43242e-84	-2.70734e-85	-4.17877e-84	7.66094e-85	2.05573e-86	3.33182e-84	-1.73974e-84	-1.5087e-84	-4.53191e-84	9.56546e-83
-5.71358e-85	9.24051e-86	-1.28624e-84	-5.24313e-85	-3.12423e-85	-2.41635e-86	-7.83715e-86	-2.96574e-85	5.05114e-86	-6.68821e-86	-5.88316e-85	-1.47793e-85	-3.72513e-85	-2.1768e-86	1.47981e-85	6.97636e-85	-1.39878e-85	-6.30995e-86	1.08599e-85	1.89022e-84	1.36161e-85	-3.72723e-85	4.36127e-85	-5.80085e-85	-3.12608e-85	1.17048e-84	4.16198e-85	2.33212e-85	2.67941e-85	-1.1808e-84	1.25874e-83
-7.86677e-86	1.29464e-86	6.22072e-86	-1.21084e-86	2.25386e-86	-6.68452e-87	-9.99496e-86	-1.23496e-85	-3.80885e-86	-1.43678e-85	-4.9656e-86	-9.92586e-87	-1.18109e-85	-1.5556e-86	-3.99291e-86	1.32788e-85	7.82939e-86	-2.59048e-86	9.0753e-87	-4.85807e-88	-2.33369e-86	1.25127e-86	2.79085e-86	1.32267e-87	-6.68952e-87	-3.84092e-86	4.45785e-86	-1.00023e-86	-2.28311e-86	1.0363e-85	1.37131e-84
1.30084e-87	8.75717e-87	1.7264e-86	-4.2629e-87	-6.05298e-87	2.26301e-88	3.88171e-88	3.26695e-87	-1.81327e-87	1.13289e-86	-1.88614e-87	-4.79608e-88	-1.2269e-86	-1.39189e-88	-1.86876e-87	7.48114e-87	-1.61047e-87	1.55352e-86	-4.47634e-87	4.86941e-87	-2.08718e-86	-5.48712e-88	1.60023e-88	3.33067e-87	-1.78202e-86	-1.33068e-87	9.79021e-87	1.50857e-86	-2.51013e-87	-2.69295e-87	1.79418e-85
-2.51496e-88	3.24453e-87	2.44342e-88	-8.4906e-88	-2.15589e-87	-1.19961e-88	4.53506e-88	-5.60528e-89	-9.02178e-88	1.13965e-88	1.67493e-87	-6.44333e-88	5.15676e-88	-7.92872e-88	1.63279e-87	-9.12057e-89	-4.17099e-88	-1.43668e-88	2.31067e-87	-2.32899e-88	6.22917e-88	-1.56675e-87	-2.63318e-88	-3.18542e-89	5.42546e-88	-3.20335e-88	1.04941e-87	-1.94189e-87	-1.75072e-87	-6.58317e-88	2.55952e-86
6.76433e-89	7.66338e-89	5.09064e-89	6.90882e-89	2.6016e-88	7.81346e-90	2.71281e-89	-7.20713e-89	8.96145e-89	2.33261e-88	8.3776e-89	3.83643e-88	-4.04823e-88	5.85453e-89	1.06424e-88	-2.90583e-88	3.55099e-88	1.13459e-89	1.50455e-88	4.35432e-88	8.83775e-89	-1.02259e-88	-2.56531e-90	7.64399e-89	-1.69716e-88	-6.25583e-89	-1.07432e-88	-7.46653e-89	-2.15815e-89	-2.2768e-89	3.96281e-87
-4.96049e-90	-3.96597e-90	-2.74839e-89	2.8534e-89	-9.06336e-90	-3.25125e-90	3.00094e-91	1.19425e-89	-2.8418e-91	-1.97391e-89	4.007e-90	1.00717e-90	-7.13782e-89	3.35843e-92	3.15902e-89	-1.00118e-89	-7.97622e-90	-2.03231e-90	1.04744e-89	-6.82554e-90	-3.49891e-91	4.82557e-90	-9.49521e-90	1.2958e-89	-7.35512e-90	1.78962e-89	-7.36058e-90	3.12362e-91	2.29859e-89	-1.38408e-90	3.39784e-88
-4.88022e-91	-3.4425e-91	6.00045e-91	4.47717e-91	-4.20392e-91	-6.06992e-91	-2.78897e-91	-1.34421e-90	-6.87757e-91	-2.53284e-90	-2.21424e-90	-4.64264e-91	4.94519e-91	2.23851e-90	4.45322e-91	8.5923e-91	2.29772e-90	-2.47653e-90	8.56769e-91	-1.45602e-90	-1.44301e-90	2.32876e-90	5.86141e-91	-6.49373e-92	6.73649e-91	-6.23039e-91	6.46191e-91	4.3094e-91	-2.94311e-90	-5.99111e-90	3.72851e-89
3.14916e-91	3.27642e-92	-1.14273e-91	3.36949e-91	1.04656e-92	6.75093e-92	2.33765e-91	1.07771e-90	4.38e-92	6.75602e-92	-8.88408e-92	-4.99772e-92	3.30368e-91	-3.66409e-91	-5.78212e-93	-3.1461e-94	1.9483e-92	-6.65909e-91	-5.05838e-91	2.0783e-92	-1.31029e-91	3.76424e-92	6.31327e-92	2.9572e-92	1.13964e-91	3.17621e-92	1.29521e-91	-2.4861e-91	-4.5633e-91	-1.03376e-91	5.69836e-90
1.49049e-92	-8.17359e-93	7.81925e-94	-9.43566e-92	1.58551e-92	-6.42999e-93	1.59667e-92	-1.10545e-92	3.02066e-92	-3.08162e-92	-5.46038e-92	-1.42992e-92	-2.66645e-92	-1.80939e-92	2.90977e-93	-5.2179e-93	-8.86862e-93	-7.38723e-92	2.86178e-93	2.82292e-92	-4.11082e-92	-8.68378e-93	4.14367e-93	2.70606e-92	-5.28409e-92	8.11954e-92	1.38578e-93	-2.28039e-92	-7.54114e-93	3.03706e-92	7.41301e-91
-3.64375e-93	8.68284e-93	9.03643e-95	3.16964e-93	1.39925e-93	-3.24934e-93	1.71875e-93	4.27833e-93	-6.00145e-94	-2.91603e-93	-5.54194e-94	-1.41317e-93	-4.21204e-93	8.49609e-94	2.12922e-93	-1.79737e-93	-9.37176e-94	9.673e-94	7.84378e-94	1.16969e-93	7.89105e-94	5.44137e-93	4.86368e-94	-6.35565e-94	-3.28931e-94	1.44049e-93	6.76142e-94	-1.15421e-93	-2.27375e-93	2.50548e-93	6.0294e-92
4.6721e-94	1.35554e-93	9.54832e-94	1.92642e-94	1.31046e-94	8.95979e-95	9.75538e-95	-5.2168e-94	-1.15987e-94	-4.50954e-95	4.92276e-94	7.90619e-94	5.07131e-94	-4.36464e-94	9.51245e-94	-4.57148e-94	1.70425e-93	3.0542e-94	-1.63287e-95	8.31894e-94	-6.41259e-94	-2.97155e-94	5.08946e-94	-2.29473e-94	-3.42667e-94	1.27884e-95	-3.64172e-95	-1.84978e-94	8.81626e-95	-3.17184e-94	1.3123e-92
4.47538e-95	1.47008e-95	-2.67656e-95	-3.30648e-95	-1.9592e-94	-1.25043e-94	1.55813e-95	1.43393e-95	-1.16096e-96	-2.0117e-95	-1.15833e-94	2.4027e-95	-1.88158e-95	-4.8418e-95	-5.8096e-95	3.53236e-95	5.55534e-95	-1.05442e-95	1.19971e-96	3.62734e-97	2.24935e-95	2.07537e-95	-5.55432e-96	7.38766e-96	9.21747e-95	-8.75736e-95	-1.62745e-96	-1.63511e-95	-1.8509e-95	2.80008e-95	1.16005e-93
-3.50402e-97	-2.85644e-96	-1.23158e-95	1.36961e-95	-6.26455e-96	7.2792e-96	-1.63443e-95	-1.24516e-95	-2.39991e-96	7.10933e-96	-3.09139e-96	3.97217e-97	8.0673e-96	4.91256e-96	1.29395e-95	1.03733e-95	-4.41776e-96	3.01195e-95	3.10774e-96	2.63451e-96	1.05242e-95	1.76068e-96	1.23179e-96	2.4789e-96	-8.50437e-97	-1.56824e-96	-1.02134e-95	-1.53224e-96	8.93903e-96	-1.50228e-95	2.1525e-94
-1.98158e-96	3.66127e-97	-4.44622e-97	-3.07923e-97	1.9525e-97	2.92036e-97	1.40511e-97	-8.15333e-97	-4.52019e-98	2.98729e-97	-7.64597e-97	3.21655e-97	-1.8734e-97	1.3781e-97	1.18187e-96	-2.02946e-97	-2.71161e-98	7.5713e-98	1.75064e-98	3.60442e-97	-5.72984e-97	5.3838e-97	7.01992e-98	2.22731e-98	1.01509e-96	-7.54447e-98	-4.83018e-97	1.51996e-96	-3.20976e-97	-2.37338e-96	1.5156e-95
5.65962e-98	-3.83601e-98	-1.00249e-97	-1.69575e-98	5.5124e-98	6.13e-98	-1.44557e-97	-7.24872e-98	-9.52918e-98	-3.56109e-98	-3.06012e-97	3.99065e-98	-1.17496e-97	-2.16639e-98	-5.95395e-98	-1.43021e-97	5.77713e-97	-9.21076e-99	8.84782e-98	1.11568e-97	-1.12753e-99	-4.35841e-98	1.78024e-98	-6.99213e-98	7.87295e-98	6.00001e-98	9.18813e-98	1.93343e-97	-7.38043e-98	-2.4886e-98	2.80622e-96
2.22811e-99	7.90229e-100	-2.23924e-98	-4.20432e-99	-1.24411e-98	-6.4251e-99	-5.85944e-99	-9.02838e-99	2.3147e-99	-1.60246e-98	8.35894e-99	-7.7807e-99	8.71697e-100	1.00089e-99	8.04485e-100	-1.83718e-98	5.19544e-100	-1.36818e-98	-5.93324e-100	-4.73927e-99	-1.71466e-98	1.06004e-98	-1.37035e-98	-2.80725e-99	1.38554e-99	-1.17557e-98	5.3551e-99	-2.04183e-98	-1.45384e-98	1.91362e-98	2.55278e-97
-3.91692e-100	-4.2795e-100	1.57503e-100	-2.60077e-100	-1.22859e-99	8.60675e-100	1.11221e-99	1.31733e-99	-4.3309e-100	-2.56571e-100	-2.93354e-100	-5.47599e-99	3.24187e-100	-9.44898e-100	2.15031e-100	-4.47551e-101	9.29394e-100	7.64657e-100	1.01815e-99	-3.51357e-99	3.01037e-99	1.00572e-99	3.1906e-100	4.29122e-100	-1.36646e-99	1.51692e-99	3.46164e-99	-1.79221e-99	2.0194e-100	-2.43422e-99	3.55074e-98
5.25309e-101	1.58689e-100	3.96674e-100	-2.27331e-101	-1.63068e-100	-1.03504e-100	-4.06833e-102	5.49841e-103	-2.04374e-100	1.23934e-100	-1.58909e-100	3.17288e-101	-2.68251e-100	-1.49791e-100	-1.19088e-101	-9.31967e-101	1.49175e-100	3.04585e-101	-3.31962e-101	6.25734e-101	-4.1643e-101	3.98566e-100	2.09815e-101	-9.99154e-101	3.97112e-102	4.44225e-101	-1.16012e-101	2.32626e-101	-8.44397e-101	4.50202e-100	3.39832e-99
-2.9907e-102	8.45426e-101	-8.0611e-102	3.77137e-101	2.08155e-103	-4.79937e-102	3.8164e-101	5.44186e-102	2.02665e-101	-2.4747e-102	5.17229e-102	-4.22821e-102	1.40549e-101	6.36778e-102	6.64947e-102	-4.46843e-102	1.72261e-101	9.95606e-102	6.00518e-102	3.41083e-102	7.59549e-102	2.16533e-101	-1.91335e-101	-1.7112e-102	-1.07435e-102	2.2163e-102	-9.5882e-102	-5.64295e-102	7.14635e-101	2.22956e-101	4.44576e-100
4.26169e-102	-1.48766e-102	-7.93893e-103	-6.90893e-103	-2.60838e-103	-2.10252e-102	7.15202e-103	8.32247e-103	-1.16496e-101	4.86327e-102	-1.90999e-102	-6.9183e-103	-5.62576e-102	1.42456e-102	4.45539e-102	-1.34927e-102	7.50283e-104	1.15677e-102	-4.28307e-102	1.36243e-102	-2.29595e-102	-1.32978e-103	2.0734e-102	3.81903e-103	-1.6236e-102	-6.47526e-103	7.45358e-103	-6.01878e-103	2.36097e-102	2.7558e-103	6.11311e-101
-6.11894e-103	-1.13316e-103	3.24975e-103	-1.27957e-103	-2.9556e-103	-7.36975e-103	2.90103e-103	-1.68352e-103	-4.56496e-104	-2.81507e-103	-2.85756e-103	2.06289e-103	1.85352e-104	3.40191e-103	1.51971e-103	2.88325e-103	7.9649e-104	2.83422e-103	-7.92928e-103	1.24501e-103	-4.60623e-103	5.7125e-104	-2.57525e-103	2.41063e-105	-1.49472e-104	4.51738e-104	-2.70306e-104	-3.36882e-103	4.05511e-104	3.72969e-103	7.18309e-102
-5.16859e-104	-2.20609e-104	-3.95058e-105	1.46327e-104	-1.86898e-104	1.31044e-103	-8.56719e-105	1.65677e-104	6.49137e-105	1.21146e-104	1.73327e-104	1.24244e-104	2.75589e-104	8.36183e-104	-9.34447e-104	-9.26156e-105	1.73561e-104	1.80876e-104	-1.83346e-105	1.39894e-103	-7.82625e-105	-8.3977e-105	-1.55379e-104	5.52872e-104	5.22682e-104	1.28613e-104	3.09664e-104	3.37512e-105	8.16645e-106	-6.8617e-105	9.00815e-103
-1.81694e-105	3.51168e-106	5.56324e-105	9.25363e-107	4.6744e-105	-1.2955e-104	-6.41498e-105	7.82928e-106	-1.05446e-104	-2.83784e-105	3.98719e-105	2.61184e-105	4.44163e-106	2.86991e-105	1.52235e-105	3.37806e-106	-1.565e-105	6.0244e-107	-6.2291e-106	2.15408e-107	4.80984e-106	1.43469e-105	3.23267e-105	2.8001e-106	-5.48819e-106	-6.12125e-105	-1.07851e-105	7.3558e-105	-6.02698e-106	1.35637e-105	8.25684e-104
1.83882e-106	-1.32114e-106	-1.25932e-105	9.49962e-107	-4.48174e-106	-1.01637e-105	-4.50981e-106	-5.49576e-106	-6.67659e-107	-1.98248e-106	-4.46502e-107	6.81092e-106	-3.29711e-106	-7.2135e-107	-7.90192e-106	-4.57715e-106	6.69078e-107	2.44938e-106	1.63244e-106	1.8273e-106	-2.11521e-107	4.39993e-106	-1.32747e-105	-5.64589e-106	6.17847e-106	-1.0337e-105	3.51172e-106	5.62711e-106	-7.84759e-109	7.1013e-107	1.24242e-104
-1.3488e-106	-1.93791e-107	-2.92978e-107	-6.15623e-107	1.42216e-107	7.8287e-107	4.37575e-108	6.80757e-107	4.49919e-107	-5.55858e-108	2.186e-106	-1.24256e-107	5.12998e-107	-9.01114e-108	-2.33911e-107	-3.4534e-107	-5.96427e-107	-1.12574e-106	8.20248e-108	-8.8396e-107	1.77813e-107	-2.48879e-107	-3.20143e-107	-1.48398e-107	8.57128e-107	-1.10908e-106	-2.73903e-108	-6.42781e-108	3.66904e-107	7.29716e-107	1.48368e-105
1.35653e-107	-5.44291e-108	-5.39263e-108	-5.56631e-108	9.18436e-108	-5.86351e-108	5.83656e-108	7.76989e-108	1.70834e-108	-8.14555e-108	-6.16119e-108	5.40604e-108	4.34266e-108	-7.01129e-108	-2.22912e-107	3.34299e-108	8.0187e-108	-2.79061e-108	1.16033e-107	2.86602e-108	-1.15187e-107	4.94832e-108	9.75554e-109	1.60897e-107	-5.18372e-107	6.41715e-108	3.14461e-108	-6.7814e-108	-3.67685e-108	-1.80704e-108	2.49506e-106
-1.11625e-108	5.86194e-109	2.59046e-109	1.11972e-108	5.54487e-109	-9.58093e-110	-4.00515e-108	2.56215e-110	9.63938e-109	-5.23777e-110	-4.95762e-109	-1.98802e-108	1.12544e-108	-3.13489e-108	-1.13926e-108	3.99205e-109	4.97618e-109	9.96238e-109	-6.18311e-110	7.54266e-109	1.10835e-109	8.41317e-109	-6.62172e-109	1.08025e-108	-1.68908e-108	-1.39924e-108	-1.61368e-109	9.38534e-109	-1.82374e-109	6.17494e-109	2.70538e-107
-1.04652e-109	4.47977e-110	1.0329e-109	-7.15295e-110	-1.40762e-109	-1.75769e-109	-2.99553e-109	8.53651e-110	-3.22202e-109	7.39073e-110	1.48773e-109	6.97211e-110	-5.38471e-110	-2.28601e-110	-1.84918e-109	-2.06174e-109	3.04505e-110	6.78647e-110	-3.29589e-111	5.06185e-110	9.63069e-110	-7.97551e-111	-1.11756e-109	-1.18133e-109	5.44722e-110	2.02176e-109	-7.55208e-110	-7.74838e-110	-2.15224e-110	3.30755e-109	3.35645e-108
-8.06028e-111	1.96685e-110	-1.46809e-110	1.3806e-110	-2.02244e-110	-5.07369e-112	-7.52314e-112	1.06821e-110	-9.93642e-111	9.42413e-111	3.32827e-111	9.24966e-111	1.0076e-111	-4.00534e-111	2.82907e-110	1.62358e-111	-8.71239e-111	-5.9035e-111	2.13039e-110	-9.21073e-111	4.09056e-111	-1.21969e-110	6.83494e-111	-1.52366e-110	-3.0179e-111	-1.64496e-110	-1.44538e-111	-1.90346e-111	-1.50317e-111	1.78049e-110	2.80862e-109
-1.3536e-111	2.6135e-111	2.0943e-111	1.22322e-111	-2.04752e-111	1.83506e-111	2.7997e-111	-1.60259e-111	-5.36367e-113	8.18594e-112	1.86639e-113	1.53399e-111	-1.18997e-111	3.23527e-111	3.75521e-111	-7.67668e-113	-9.33679e-112	-1.38296e-111	-4.13693e-111	6.4639e-111	-1.03863e-111	2.95404e-111	-3.97511e-112	3.85292e-112	5.30704e-112	-1.30481e-111	-1.88359e-111	-1.20851e-111	-2.39284e-112	4.95186e-111	5.40633e-110
-8.52849e-113	4.27989e-112	-5.91687e-112	1.06425e-111	-6.72937e-113	1.77247e-112	-1.36135e-112	-5.48383e-113	6.59082e-112	1.43889e-113	-3.84356e-112	-2.37767e-112	2.1472e-112	5.68185e-113	2.96828e-112	7.18048e-112	2.83149e-112	-5.94073e-113	-1.24486e-112	4.04485e-112	-1.50921e-112	8.50499e-113	-8.55847e-113	1.44171e-114	2.98176e-112	-1.5782e-112	-4.8626e-112	-3.09899e-112	-8.99904e-113	-6.77657e-113	7.79117e-111
-1.0133e-113	1.44113e-113	6.52138e-114	3.0202e-113	-8.96122e-114	-2.5258e-114	2.86987e-113	3.00209e-114	-1.34826e-114	-3.74254e-113	-1.15577e-112	-1.96196e-113	-4.08881e-113	-7.91793e-114	3.60333e-113	3.05606e-113	4.65865e-113	5.66213e-114	1.70107e-113	1.31639e-113	-3.89064e-113	-5.87791e-114	7.7367e-114	3.64126e-114	-5.52268e-114	2.06543e-115	2.09522e-113	1.63545e-113	1.95568e-113	4.35055e-113	6.3851e-112
-1.78942e-114	-8.02275e-116	-1.80882e-114	-6.66284e-115	7.58814e-115	-1.02052e-114	-9.85261e-114	3.78485e-115	1.02931e-113	-1.59179e-113	-1.58612e-114	-3.32005e-114	-1.92088e-114	-1.87224e-114	-1.48092e-114	4.80993e-114	-9.81571e-114	5.33401e-114	1.83611e-114	1.67832e-114	-8.27653e-115	-1.21079e-114	-3.52454e-114	1.78154e-114	-3.66078e-114	-1.08591e-114	-4.22932e-114	-1.17814e-113	3.6361e-115	3.43644e-114	1.08122e-112
1.00903e-115	-6.88254e-117	4.2369e-115	-2.53954e-115	2.86663e-117	-2.45799e-115	-1.86373e-115	6.17642e-117	-1.91574e-115	-3.05575e-116	2.83515e-115	-4.64775e-115	-7.58585e-115	-4.95578e-115	6.09958e-115	3.07146e-115	-6.2316e-115	-3.6987e-115	1.08192e-114	1.1713e-114	3.27802e-115	2.5149e-116	5.4179e-116	4.40861e-116	6.53509e-115	-1.86127e-114	1.66062e-115	2.66621e-115	-2.29058e-115	-5.08901e-115	1.17512e-113
5.54126e-116	-1.65515e-116	-1.84591e-116	5.6068e-116	6.08101e-116	1.93117e-116	-1.0232e-116	3.09305e-116	4.7957e-116	2.52954e-116	8.43717e-116	-1.76783e-115	-2.40078e-116	-2.9351e-116	-2.93475e-115	-1.15153e-116	-9.50758e-116	3.53419e-116	1.03537e-115	-1.31754e-116	-4.7734e-116	2.86148e-116	2.54866e-116	-2.87629e-116	7.71251e-116	1.80504e-115	-9.50981e-117	-1.83662e-116	-3.84989e-116	-2.96041e-116	1.69187e-114
-4.66149e-117	1.69335e-117	-2.93911e-117	-6.36304e-117	8.03558e-117	7.75026e-117	-4.09405e-117	-1.34241e-116	-1.01765e-116	1.41481e-117	2.61113e-117	9.18371e-118	6.76668e-117	2.15326e-117	-4.37609e-118	6.67466e-117	-1.03851e-116	-1.47319e-116	6.38706e-117	3.00963e-117	4.16562e-117	3.67932e-117	-1.30682e-117	8.86288e-117	1.17222e-116	1.33492e-116	1.46564e-117	-1.31841e-117	1.74641e-116	1.20482e-119	1.77974e-115
1.12744e-117	1.08092e-117	-2.16668e-117	-3.12185e-118	-3.41157e-118	9.88606e-118	-5.90899e-119	6.92225e-118	1.24753e-117	1.52937e-117	-2.79931e-118	1.85148e-119	-7.44557e-118	1.77663e-117	-3.57658e-118	-8.348e-118	-1.1124e-117	-3.35245e-117	-1.10249e-119	3.65612e-118	9.91415e-118	-3.00211e-118	9.11787e-118	1.96598e-117	-1.72854e-118	1.58297e-117	-2.5199e-118	-4.00658e-118	-7.48405e-118	-8.17764e-119	2.58068e-116
-1.12015e-118	8.81507e-120	-5.34948e-119	-8.7892e-119	3.9325e-119	6.82376e-119	2.22129e-119	-3.93713e-119	-6.32783e-119	1.40633e-118	-3.80086e-118	3.58678e-119	-2.12073e-119	-2.01183e-119	-6.60701e-119	-8.42978e-120	2.29919e-118	-5.18041e-121	4.19828e-119	-1.31108e-118	2.64112e-118	-1.38006e-118	-8.84354e-119	-2.66513e-119	4.36544e-119	1.31335e-118	8.37635e-119	4.23265e-118	-4.10461e-118	2.62904e-118	3.44317e-117
-1.26508e-119	4.35129e-119	1.70138e-119	3.06377e-119	-7.5176e-120	3.98154e-120	3.75154e-120	2.01303e-119	1.88879e-119	1.55665e-119	2.12676e-119	-1.13152e-119	-2.36832e-119	-1.38822e-120	8.95747e-120	7.33112e-120	-7.42365e-120	5.25845e-120	-2.10292e-119	7.63659e-120	7.72064e-120	-2.53892e-120	4.174e-119	-5.83268e-120	2.31086e-120	-1.59589e-119	9.68218e-120	8.08848e-120	1.95365e-120	2.35189e-120	3.8712e-118
-1.0616e-120	-2.04579e-120	-2.22284e-120	8.37386e-121	-1.05325e-121	-7.42027e-121	1.62322e-120	-6.65244e-121	-2.22928e-121	-1.66551e-120	1.04135e-120	-1.38637e-120	-8.93207e-121	3.23248e-121	3.53589e-120	3.75821e-122	9.53365e-121	-9.34725e-121	-6.05563e-120	1.48994e-120	-2.21892e-121	-2.05539e-120	-3.42064e-120	8.28232e-120	1.63417e-120	5.52744e-121	2.51919e-121	-1.51216e-120	1.26366e-121	-1.63065e-121	4.60638e-119
3.57749e-121	-3.53365e-121	4.00333e-122	-2.14992e-121	-1.70677e-121	-7.45574e-122	-7.53113e-121	-1.36831e-121	-4.52391e-121	-6.22447e-122	1.76097e-121	-1.42227e-121	-2.34178e-121	-2.49703e-121	-3.10141e-122	1.86618e-121	-3.63634e-122	5.55655e-122	-4.38147e-122	-5.38449e-122	-2.75281e-122	-1.27793e-121	2.65609e-121	-2.97325e-121	-2.13413e-121	-3.16234e-122	-1.92338e-121	-3.1803e-122	-7.20602e-122	1.19017e-121	5.20389e-120
-1.69483e-123	2.70901e-122	2.69806e-122	1.44082e-122	-1.53399e-123	1.69316e-122	-2.7858e-122	-1.01189e-122	6.49993e-123	-6.64489e-122	-1.06629e-122	-2.28303e-122	-1.99614e-122	-2.83943e-122	-2.8964e-122	-2.82406e-122	-1.90409e-122	-1.50359e-122	1.65515e-122	2.59978e-122	-9.99053e-123	-4.50956e-123	-4.24443e-122	-1.49641e-122	1.64765e-122	-1.38756e-122	6.72423e-123	4.93584e-122	-2.50631e-122	-2.55122e-124	5.98906e-121
2.87088e-125	2.37703e-123	-1.54429e-123	-3.45225e-123	1.61089e-123	3.87261e-123	-9.70432e-123	5.78044e-123	4.90733e-123	8.47714e-124	-1.0805e-122	-1.55822e-123	1.04819e-123	5.62656e-124	-3.14191e-123	2.34556e-123	3.62652e-123	-1.32062e-123	5.67461e-123	6.05451e-124	1.38162e-123	-1.10127e-123	1.36809e-123	-5.6832e-124	2.26295e-123	7.49548e-123	4.67421e-124	-4.45066e-123	1.93088e-123	1.952e-123	8.7793e-122
-2.15308e-124	-1.61606e-124	-2.60299e-124	3.96963e-124	2.41052e-124	-4.26171e-125	1.55896e-124	-1.154e-123	5.78384e-125	1.80499e-124	5.24339e-125	7.54817e-125	1.18805e-124	2.03322e-124	-1.81685e-124	2.68819e-124	-4.91573e-126	-9.23394e-125	8.33605e-125	3.10714e-124	-3.98309e-124	7.47582e-125	-2.20597e-124	2.56334e-124	3.41918e-124	-4.98492e-124	-2.30211e-125	-8.61205e-126	-1.1783e-124	-2.07682e-124	6.4055e-123
1.83279e-125	-6.03694e-125	-7.0929e-125	-7.58335e-126	-1.37075e-125	-1.64003e-125	-2.39521e-125	2.55496e-125	6.77641e-125	1.02965e-124	-1.02216e-125	2.29501e-125	-1.66459e-124	-5.98585e-126	8.15403e-126	4.65272e-125	-7.0191e-127	1.53919e-125	-5.54742e-127	1.72603e-124	-3.76517e-125	5.22885e-125	-7.3324e-125	2.77269e-125	1.37647e-124	-1.18279e-124	-2.27887e-127	2.09972e-125	1.05232e-125	-4.51535e-125	1.38092e-123
-2.27648e-127	9.08512e-126	4.67105e-126	3.21037e-126	5.2204e-126	-2.99799e-126	2.0062e-126	3.57807e-126	-8.66445e-127	1.88595e-126	1.64562e-125	-2.29375e-126	-2.02005e-126	3.39909e-126	5.95726e-127	8.92637e-127	-1.94772e-125	4.13188e-127	4.31242e-126	1.88275e-127	-3.06991e-127	-2.15984e-126	2.49072e-126	5.58534e-127	7.76194e-127	6.65182e-127	-3.747e-127	5.88573e-126	8.43383e-126	3.18305e-126	1.08633e-124
7.48414e-127	4.8789e-127	1.04341e-126	2.86554e-127	8.39252e-127	8.50792e-128	1.25617e-127	1.87871e-127	-8.89504e-127	3.65526e-126	-4.57669e-127	-1.42386e-127	-1.46471e-127	-6.42204e-127	4.79745e-127	-1.52956e-127	5.30161e-127	-1.77881e-127	-2.7867e-127	1.47808e-126	5.25096e-128	4.67195e-128	-6.85015e-128	-8.12118e-127	-4.53561e-129	2.35189e-127	-3.10819e-127	-2.96179e-127	6.94077e-127	3.21101e-127	1.56768e-125
-1.95935e-128	-3.81631e-128	1.23986e-128	2.44088e-129	2.77321e-129	-2.06529e-128	1.16058e-127	-5.39491e-128	3.80921e-127	6.99696e-128	-3.55078e-128	-1.12459e-127	9.06845e-128	6.7394e-128	2.58808e-128	5.67854e-128	-6.30102e-128	3.76417e-128	-5.38258e-128	6.87658e-128	2.31332e-127	-2.61209e-127	4.81775e-128	2.16445e-128	2.77077e-127	-3.55737e-128	-3.92298e-128	-3.28109e-129	1.22297e-127	-2.22985e-127	2.59168e-126
4.52037e-129	2.41987e-129	2.23922e-129	-1.62594e-128	1.69515e-129	-2.00853e-129	7.12178e-130	-1.34837e-129	-9.7675e-130	1.43846e-128	8.89851e-129	-2.30255e-129	3.34998e-129	-6.92608e-129	6.06807e-129	3.70733e-129	4.49695e-129	1.12731e-128	1.47186e-129	-5.76681e-129	-2.27483e-129	-4.24074e-129	2.64398e-129	-9.30723e-129	2.19902e-128	-4.72494e-129	-5.41947e-129	-8.904e-129	2.45104e-128	-5.49258e-129	1.90334e-127
3.0213e-130	-1.80098e-131	7.17338e-131	-7.02547e-130	1.33943e-129	1.31443e-129	9.77886e-130	-4.51131e-130	2.35407e-130	2.44657e-129	-1.66265e-130	-4.52793e-130	-1.33446e-129	-3.41202e-130	6.61532e-131	5.11942e-129	7.579e-130	-1.70564e-129	9.82032e-130	-3.06499e-130	-1.83886e-130	-5.17203e-130	8.60675e-131	-1.4224e-130	2.45733e-129	6.50617e-131	-7.11625e-131	-4.26574e-130	3.21115e-129	-4.03458e-130	2.66558e-128
8.26288e-131	-2.90922e-130	2.46819e-130	-1.7011e-130	1.21914e-130	-1.53407e-130	1.94934e-130	-8.7342e-131	1.01703e-130	3.90929e-130	-4.25699e-131	-1.23215e-130	-4.96946e-131	-1.19316e-130	6.26348e-131	-9.06791e-130	1.26709e-130	-3.00335e-130	1.05069e-130	-3.01869e-132	8.77364e-131	1.48597e-131	9.69903e-131	-3.09213e-130	1.88144e-130	3.92009e-130	-4.57396e-131	4.42693e-131	-6.44286e-133	-1.9573e-130	5.0554e-129
-3.47902e-132	-1.26672e-131	4.02034e-132	8.06115e-133	8.95468e-132	-3.003e-132	3.0396e-131	-1.14263e-131	-2.67145e-132	-2.30564e-131	7.36797e-132	5.51951e-132	-2.48233e-131	-4.37206e-132	3.69829e-131	-5.77001e-132	1.14635e-131	7.97513e-132	-4.24431e-131	-3.94335e-131	4.10303e-132	1.33576e-130	2.17609e-132	1.02342e-131	-2.08023e-131	-9.60871e-133	2.37454e-132	3.62639e-131	3.45651e-131	1.57242e-131	5.47412e-130
-6.88672e-133	3.33194e-132	4.69248e-133	2.38652e-132	1.76252e-133	-3.61398e-132	2.1984e-133	1.16146e-132	2.08153e-132	-3.79042e-132	-9.29501e-134	-1.65137e-132	6.13116e-134	-8.94125e-133	1.73562e-131	-7.05362e-132	-3.76294e-133	-8.97197e-133	7.8856e-133	1.33438e-132	-4.22627e-132	8.57291e-133	-8.14981e-133	5.17835e-132	5.33432e-132	-9.69101e-133	9.38354e-133	1.24349e-132	-1.49146e-132	9.09198e-132	7.85715e-131
-4.96605e-133	-4.1897e-133	1.35877e-133	6.52506e-134	-3.93933e-134	-2.09987e-133	-6.49627e-133	7.04377e-134	6.93314e-134	7.66463e-134	-4.04961e-134	1.66514e-134	-1.89137e-133	2.85083e-134	6.11282e-133	8.04227e-134	-6.05089e-135	2.97583e-133	1.49438e-133	-2.30919e-133	-1.47995e-133	-1.13988e-133	-1.58144e-133	7.17509e-135	-1.26851e-132	1.51014e-133	6.34723e-133	-1.39514e-134	-6.33922e-133	5.84442e-133	7.59648e-132
-2.56017e-134	9.48173e-135	-3.47493e-135	5.14421e-134	-3.20135e-135	1.00876e-134	-4.24984e-134	-2.81069e-134	-5.30665e-134	-5.97933e-136	-4.49853e-136	-8.36974e-135	2.49047e-134	7.84763e-136	-2.37657e-134	-1.84284e-134	2.25326e-134	-1.75733e-135	-3.04396e-134	8.06396e-134	5.33603e-135	-6.96014e-134	2.16094e-134	-1.38593e-134	-1.57794e-134	-1.56851e-134	-3.83252e-134	-1.54229e-133	-2.40139e-134	1.57978e-134	8.13868e-133
-9.2946e-135	1.14121e-134	-3.76495e-135	-6.74098e-135	2.2327e-135	4.48951e-135	-5.08053e-136	8.10802e-136	-4.02518e-135	3.04243e-135	1.93732e-137	9.69725e-135	-8.27238e-135	-1.10621e-135	-3.05744e-136	5.4243e-135	-1.42102e-135	-9.37492e-136	-7.87391e-135	-1.34044e-135	-3.04111e-135	-2.95025e-135	1.5133e-134	-5.71922e-136	-3.42673e-135	-4.92135e-135	-1.07392e-135	2.17592e-135	2.68226e-135	-3.07582e-136	1.19003e-133
2.31573e-136	-1.06233e-135	1.40668e-136	-8.31901e-137	1.51572e-136	1.13324e-136	-2.20621e-137	-1.1828e-135	3.717e-136	9.00911e-136	1.46222e-135	-9.8089e-137	3.18723e-136	-5.35643e-136	2.14867e-136	-6.50223e-137	7.26758e-137	1.24505e-137	-8.40351e-136	-2.41945e-137	4.12945e-137	6.4879e-136	-1.29836e-135	1.74521e-136	8.71925e-137	1.20975e-136	6.87681e-136	-1.47078e-136	1.69575e-136	-3.98609e-136	1.16784e-134
7.83475e-137	1.0529e-137	-9.50671e-138	2.34831e-137	-2.16779e-137	-3.02746e-139	2.34362e-137	-1.09012e-136	5.666e-137	-6.45711e-138	1.09878e-136	-5.27854e-137	5.65643e-137	3.22194e-137	-1.02326e-137	-3.67586e-139	2.35834e-137	7.19559e-137	-2.9924e-137	-2.38097e-137	4.8101e-137	4.88033e-138	-1.7278e-137	1.38519e-136	1.09676e-136	-5.54929e-137	2.82644e-137	1.61534e-136	3.21735e-137	-8.36423e-137	1.43029e-135
-3.25693e-138	-2.15191e-138	-3.5386e-138	2.21324e-137	-1.92541e-137	-8.46109e-138	-7.55906e-138	2.85202e-137	-1.38889e-138	2.76152e-138	9.47018e-138	7.7761e-140	-1.80333e-137	-1.36747e-138	-1.59169e-137	6.02659e-139	4.19931e-139	1.67634e-138	6.1033e-139	1.27795e-137	1.65092e-138	6.43978e-138	1.57823e-137	-5.85224e-138	4.54722e-138	1.46469e-137	-2.77173e-138	-9.87388e-138	1.53082e-138	3.90472e-138	2.2698e-136
-1.19073e-138	1.81371e-139	-1.15338e-138	1.02095e-138	4.37177e-139	-3.4488e-139	-1.10766e-138	-9.58182e-139	3.45706e-140	1.51215e-138	7.82743e-139	2.15848e-138	-3.04155e-139	8.22085e-139	-5.34511e-139	5.99391e-140	-1.20331e-138	1.89755e-139	-5.72301e-140	8.60896e-139	1.45693e-139	-2.2621e-139	4.93525e-139	5.86702e-139	1.32962e-139	4.7174e-139	-4.38638e-140	3.52932e-138	1.10066e-138	3.81976e-139	2.20268e-137
8.51707e-140	-2.01294e-139	-4.78227e-140	-3.48219e-141	-1.51297e-140	-1.14851e-139	-2.40209e-139	-1.76107e-140	-4.09198e-140	5.42123e-139	2.05206e-139	8.48678e-140	-2.43471e-140	-1.77235e-139	2.85663e-139	1.03744e-140	3.63533e-140	2.3912e-139	-1.07815e-140	3.5416e-140	-6.71616e-140	-1.80225e-142	3.51167e-139	1.8004e-139	1.64072e-139	-6.77608e-140	-7.36889e-140	-1.95163e-140	-2.0848e-140	-2.87531e-139	3.64994e-138
5.65714e-141	-1.45253e-140	-1.49829e-140	1.32669e-140	-1.61865e-141	-3.03623e-140	1.38076e-141	1.47326e-140	-4.56202e-142	7.23673e-142	6.45068e-141	-9.16801e-141	-9.55908e-141	-3.6372e-141	5.03108e-141	-2.37618e-141	1.5788e-140	1.60263e-140	-1.80128e-142	-6.40103e-141	-2.06628e-140	-1.19889e-140	1.7072e-142	-2.85744e-141	2.03066e-140	3.88188e-140	2.25049e-140	-9.64613e-141	-2.91614e-141	-1.01862e-140	3.12382e-139
-4.82794e-142	2.45389e-141	2.14878e-141	-8.94339e-142	-3.23303e-141	8.51231e-142	1.20991e-141	-4.58404e-141	1.28968e-141	-1.36152e-141	6.38421e-142	2.94304e-141	-1.32926e-142	9.13924e-142	6.62061e-142	8.7231e-142	-2.06871e-142	1.78409e-143	-1.49831e-141	-5.69927e-142	6.35137e-142	1.50052e-141	2.4302e-141	1.49251e-141	4.70086e-141	-1.39196e-141	1.73747e-142	-6.61274e-142	1.82703e-141	2.48281e-141	4.42609e-140
3.28815e-142	2.35613e-143	-1.93417e-142	1.90312e-142	5.20315e-142	2.68955e-143	-2.6045e-142	-2.8886e-142	-5.08462e-144	-7.50933e-144	-2.07062e-142	-1.07606e-142	2.87502e-143	9.53125e-143	7.22555e-145	-1.04115e-142	-5.05293e-142	1.04962e-142	-4.86137e-143	-1.22628e-142	-1.64199e-142	7.77804e-144	-1.89212e-142	-1.85779e-142	-2.34261e-142	2.99873e-142	5.85905e-143	-2.28734e-142	-5.1318e-143	1.21829e-142	4.71186e-141
-3.16317e-143	2.69427e-144	-5.33195e-143	1.26902e-143	4.46444e-143	6.49135e-143	5.36594e-143	-5.9692e-143	-1.81246e-143	-7.56329e-144	1.44866e-143	-4.96058e-144	7.34636e-144	-1.28328e-143	3.58441e-144	1.98533e-143	-1.85878e-143	5.71292e-144	-2.22618e-143	3.70094e-143	-2.58926e-143	3.64702e-143	8.15328e-143	-3.65067e-143	4.38826e-143	4.68343e-144	-7.27842e-144	-1.07282e-143	-1.38236e-143	1.50551e-143	7.71422e-142
2.91565e-144	-4.18323e-144	-2.96412e-144	5.98594e-145	1.99608e-144	-5.5725e-145	-2.9434e-144	2.01823e-144	3.99592e-146	4.06148e-144	3.11402e-144	1.8699e-143	-1.94656e-145	6.91611e-145	-8.12288e-144	3.98909e-144	6.64001e-144	-3.52952e-144	4.04217e-144	9.91504e-145	-8.19347e-144	-1.87398e-144	6.1852e-145	-1.15607e-144	1.39413e-144	1.8056e-144	-3.65973e-145	9.34037e-145	3.77408e-145	2.02083e-144	9.10325e-143
-8.26379e-145	1.18691e-145	6.82232e-145	-2.91848e-145	6.53035e-147	-1.97563e-146	2.60171e-146	6.2357e-145	-8.08881e-145	-9.63131e-145	-1.94098e-145	-1.12661e-145	7.0594e-145	8.36045e-145	-2.95251e-145	4.96215e-145	-2.24807e-144	-1.57334e-145	-4.34891e-145	5.12942e-148	-8.99035e-146	3.82737e-147	8.17306e-146	-4.5424e-145	-2.51948e-146	-6.0528e-146	-6.45538e-145	1.56643e-145	-5.40919e-145	-6.55763e-145	1.25623e-143
-2.05447e-147	3.24933e-147	-3.09524e-146	-1.62282e-146	3.3976e-148	9.77895e-147	9.97459e-147	-4.97349e-146	1.65549e-145	1.6603e-145	-2.77812e-146	-8.01661e-147	1.43123e-146	-3.67276e-147	-4.97544e-148	1.36019e-146	-2.18312e-146	3.69998e-146	-2.09622e-146	2.60645e-146	2.01433e-146	2.85497e-146	1.18712e-146	9.7389e-146	2.74591e-146	-3.86234e-146	-2.12289e-146	7.06591e-146	3.43025e-146	-1.34569e-146	9.91314e-145
2.75847e-148	-1.33352e-147	6.82188e-147	1.31475e-149	-5.49769e-147	3.74658e-147	4.83803e-147	7.08715e-147	-4.59957e-147	-1.41841e-147	-5.24246e-147	-1.92565e-147	1.75272e-147	-4.68864e-147	8.72946e-147	-5.95201e-147	-1.43102e-146	-7.75059e-147	2.51974e-147	-1.89901e-146	-4.05661e-147	-1.18778e-147	-8.16663e-147	-9.52706e-147	2.66376e-147	1.26213e-146	1.23178e-148	9.5234e-148	-5.40661e-147	-4.42064e-147	1.56619e-145
-1.04795e-148	-3.46001e-148	3.56132e-148	-1.4932e-148	1.60095e-147	1.09111e-147	-3.80931e-147	-1.35185e-147	1.74065e-149	4.95135e-148	-5.9323e-148	1.22695e-147	-1.29153e-148	-5.21842e-149	6.8504e-148	1.36847e-148	-8.03893e-148	-2.1683e-147	-1.20127e-147	9.8459e-148	6.30429e-148	6.78603e-148	-1.05744e-147	5.58199e-148	-6.82149e-148	3.95882e-148	-3.48438e-148	-2.6117e-148	1.34396e-149	7.57049e-148	2.26863e-146
-2.73223e-149	-1.16328e-148	1.69796e-149	2.38877e-149	4.05346e-149	-1.55388e-149	2.53778e-148	-4.40206e-149	-5.16326e-151	-1.49299e-149	-1.13952e-149	-4.8089e-149	1.13664e-148	-9.14933e-151	-9.2716e-150	2.30778e-149	-9.35228e-149	1.24061e-148	-1.48263e-150	-2.12326e-149	1.76231e-148	1.71127e-148	2.9209e-149	-8.65838e-149	-6.27523e-149	-7.82203e-149	-4.96013e-149	-1.49479e-149	-2.08161e-149	-3.65951e-149	1.72663e-147
-3.05512e-150	9.62068e-150	-1.70665e-149	-1.14582e-149	2.13595e-150	1.89749e-149	1.16995e-149	2.03763e-149	1.80002e-149	6.37166e-150	1.30231e-149	-1.95759e-149	1.73387e-149	3.13584e-149	-1.53488e-150	1.6416e-149	6.51607e-150	-1.7216e-149	-1.22242e-151	-5.2562e-152	1.6441e-151	8.14266e-150	-9.47525e-150	-1.57714e-153	7.08634e-150	-1.15061e-150	1.23084e-149	-1.30402e-149	-3.06923e-150	4.42219e-150	3.00773e-148
-1.01913e-151	8.13687e-151	-1.75889e-150	3.95108e-150	1.60048e-150	-1.68063e-150	6.65739e-151	-3.1132e-150	-2.04305e-150	1.63552e-150	1.49025e-150	-5.99207e-151	-3.6358e-151	-2.36142e-150	-2.08324e-150	6.3532e-151	-1.01605e-151	-2.44933e-150	-3.3016e-151	3.0856e-150	1.32207e-150	-1.67334e-150	-3.39709e-151	-4.8165e-150	6.20923e-151	-1.91728e-150	3.21204e-151	-2.06308e-151	-6.3374e-153	1.24649e-150	4.33341e-149
6.18051e-152	5.48134e-152	1.14145e-151	2.59071e-151	-4.56934e-151	-9.2113e-152	-1.95703e-151	-1.71838e-152	2.20346e-151	-1.50845e-151	-3.11956e-152	-4.04663e-151	-8.32071e-152	-5.72216e-152	4.67525e-151	-3.23433e-151	5.22102e-152	-1.2987e-151	-9.06878e-152	1.05413e-152	-2.88043e-151	-1.15226e-151	9.11787e-151	2.64944e-151	5.71714e-152	3.72958e-151	2.92351e-151	-3.64683e-151	-4.46918e-151	-2.49083e-152	6.4125e-150
4.22485e-152	1.1768e-152	2.71331e-153	2.96756e-152	-9.02622e-153	6.09393e-153	-5.19074e-153	-4.72703e-152	-1.90449e-152	-1.79085e-152	3.24057e-152	-4.5372e-152	-1.35431e-153	-7.43254e-153	-3.76478e-152	-4.25914e-153	-1.31268e-153	5.65305e-152	1.46485e-152	8.56335e-153	5.78468e-152	8.32124e-153	3.44594e-153	5.26932e-153	4.65086e-152	1.179e-152	-6.11598e-153	-2.77442e-153	3.44179e-152	-4.20979e-152	6.19055e-151
8.54903e-154	4.50996e-154	-4.21224e-154	-2.18696e-153	2.01082e-153	1.21469e-153	-1.44156e-153	1.1303e-153	4.95746e-153	-1.53302e-153	3.86533e-154	-1.20239e-153	6.19003e-153	8.79412e-154	5.83383e-154	-8.23135e-153	5.27864e-153	-1.06851e-153	-2.4311e-153	1.57347e-153	6.74415e-155	1.2805e-153	3.30381e-153	1.16096e-153	-1.68384e-153	-6.29153e-154	2.36201e-153	-1.0515e-152	8.47366e-156	8.35086e-154	6.5873e-152
2.18961e-155	-1.15703e-154	-2.17994e-154	-7.51031e-154	3.24745e-155	1.50581e-156	-6.34366e-155	-1.91098e-154	-1.59223e-154	-2.56389e-154	3.37141e-154	-7.12667e-155	-3.18438e-154	-1.52254e-154	1.03808e-154	1.19623e-154	-2.85028e-154	-4.76937e-154	1.57507e-153	3.10006e-154	-4.73557e-154	2.28877e-154	-1.63974e-154	1.28926e-153	6.3148e-155	-2.20656e-154	9.44947e-155	1.71368e-155	-9.0948e-154	-6.16812e-155	9.08259e-153
6.33017e-155	6.70212e-155	-2.67429e-156	3.72991e-155	4.75208e-155	-3.09412e-156	-3.76976e-155	-5.34088e-155	2.64971e-155	-2.06773e-155	2.87111e-155	4.35832e-155	2.10995e-155	-1.41332e-155	2.46716e-155	-2.04814e-155	-1.2122e-154	-3.96241e-155	8.68451e-155	-5.42475e-156	-7.27494e-156	7.44753e-156	9.53064e-156	4.81232e-155	1.92625e-155	1.0488e-155	1.9941e-155	1.77222e-155	-4.01612e-155	2.01571e-155	9.65094e-154
-1.2682e-156	-3.13263e-156	-1.04564e-155	9.13838e-157	1.53168e-156	-1.26637e-156	2.50823e-156	-9.68659e-156	-4.89379e-156	1.5896e-156	-2.56091e-156	-4.90649e-157	6.41204e-156	-2.3975e-156	-1.24164e-156	9.64645e-156	2.92062e-156	-2.87149e-156	-3.87347e-156	-6.79672e-156	-1.51213e-155	-1.79912e-156	-1.19607e-156	2.01528e-156	-3.50255e-156	4.0071e-156	-1.55765e-157	-4.92435e-156	-2.21891e-156	-1.02067e-156	1.1242e-154
4.77252e-157	-2.01457e-157	5.65576e-157	-6.34339e-157	1.3678e-156	-3.07183e-157	7.68727e-158	1.42582e-157	-1.58082e-156	3.80214e-157	-2.72329e-157	-1.0356e-157	6.02573e-157	-1.10112e-158	-4.24115e-157	2.65343e-158	3.35274e-157	8.9478e-157	5.84354e-158	2.43989e-156	-2.73441e-157	4.82832e-157	-4.699e-158	1.87802e-156	-7.40891e-158	-6.08078e-157	1.90121e-157	-1.51463e-156	2.01999e-157	-6.9015e-157	1.68629e-155
-6.85243e-158	-2.01366e-157	-3.86396e-158	1.17054e-158	-1.21416e-158	-1.76899e-157	6.74661e-159	2.6557e-158	-2.42304e-158	2.97059e-158	7.85945e-158	2.09767e-157	-1.21498e-157	1.46116e-157	2.32555e-157	3.53156e-158	8.75607e-159	5.58906e-158	1.38175e-158	-6.66419e-158	-5.0269e-158	-5.97512e-158	6.77721e-158	-5.2369e-159	-3.14682e-157	8.55898e-159	2.90064e-160	-2.12115e-157	4.51656e-157	-7.19996e-158	2.8078e-156
2.05883e-159	-6.58541e-161	-1.7224e-159	-1.97429e-159	-1.85681e-159	-1.06338e-158	-1.2312e-158	2.03954e-158	-1.33108e-158	-1.3266e-158	7.01463e-159	-1.44078e-159	-1.42797e-158	7.03479e-160	-1.47274e-158	-2.48518e-158	1.40406e-158	7.21043e-159	-2.08425e-158	-2.87242e-159	7.55071e-159	1.68575e-159	-1.45605e-158	-2.94544e-160	1.2594e-158	-3.20851e-158	-4.55596e-158	-1.04227e-158	1.58521e-158	3.90672e-159	3.30092e-157
1.20791e-159	-2.57596e-159	-8.97911e-161	2.88348e-159	-9.34883e-160	-1.7195e-159	2.86442e-160	-1.73154e-160	-7.59038e-160	-3.53521e-160	-2.37142e-159	1.59881e-159	-6.78393e-161	5.68788e-160	2.17859e-160	8.33691e-160	-1.50528e-160	1.4776e-159	-1.26975e-160	-3.94912e-160	-1.75409e-159	6.85427e-160	-3.71491e-160	1.1324e-161	-3.89901e-162	-1.14267e-159	7.26758e-160	-6.01204e-160	-2.1846e-159	-8.83789e-160	2.71573e-158
7.8457e-161	-3.38614e-161	-2.34544e-161	4.20348e-161	3.40328e-161	-1.51317e-160	-1.13984e-160	3.3771e-161	1.2717e-160	8.60908e-161	8.06285e-161	1.0348e-160	-1.39732e-161	2.0251e-161	1.83568e-161	5.60975e-161	1.71735e-160	-1.92723e-160	-4.89111e-161	-3.14816e-161	-1.10655e-160	-1.82994e-161	-2.29872e-160	-5.66673e-161	-1.7697e-160	6.30366e-161	5.81072e-161	3.73797e-160	9.17451e-161	-3.69532e-161	2.67791e-159
1.04527e-161	-1.37751e-161	2.62494e-161	-1.01605e-161	-1.3312e-162	-6.75768e-163	-4.12526e-163	-1.19582e-161	-5.47356e-162	-3.19817e-161	2.2259e-162	4.17035e-161	7.22268e-162	6.13296e-162	1.21968e-161	2.04342e-161	1.16969e-161	1.41831e-161	-6.59263e-162	-3.35763e-162	-3.11015e-162	-1.65761e-163	-1.67233e-161	-8.83284e-162	-8.01702e-162	-1.42198e-161	1.82532e-161	3.77882e-161	-4.88758e-161	2.62531e-162	3.96828e-160
4.45514e-164	1.90029e-162	-2.79669e-162	-5.93317e-162	-8.22247e-163	-7.26072e-162	8.77471e-164	-2.6887e-162	4.05738e-162	-3.7914e-162	-4.93661e-163	-1.56237e-162	3.36325e-162	-5.1043e-163	-3.43067e-163	-4.28688e-163	3.36267e-163	1.7798e-162	-1.2216e-163	1.54866e-162	6.97333e-163	-1.15011e-162	1.80865e-162	3.08129e-162	3.91738e-162	3.44872e-162	-8.0094e-163	1.66748e-162	4.89819e-163	-1.19038e-161	6.88367e-161
-4.27905e-163	1.9446e-162	-7.22599e-164	4.30841e-163	8.53591e-164	-8.25193e-164	-1.39826e-164	1.16019e-164	1.25261e-163	2.42367e-163	-4.39698e-163	-6.51065e-164	-8.43222e-164	-1.17721e-163	-8.13913e-164	-1.08303e-162	6.74285e-164	-5.54691e-163	9.74294e-163	5.22259e-164	-4.79001e-164	7.13123e-164	-7.88849e-164	1.45996e-163	4.62733e-164	8.49468e-164	-1.22809e-164	3.32361e-163	9.56738e-164	5.59108e-166	7.87279e-162
-3.53918e-164	1.9017e-164	5.04006e-165	-1.36856e-164	9.01167e-164	-6.54068e-164	-2.41545e-164	2.00392e-164	-4.04406e-165	-2.1918e-164	3.44995e-164	-3.05364e-164	-2.51914e-165	3.21579e-164	-2.13818e-163	4.83004e-165	-3.41387e-164	-2.8601e-165	-1.42597e-164	-4.7871e-165	3.81272e-164	6.1436e-165	2.07858e-164	5.00391e-165	4.53637e-164	5.77066e-164	-8.47722e-164	3.96292e-164	-1.32638e-165	-2.85587e-164	1.00064e-162
2.0601e-165	-6.6055e-165	1.12286e-165	-9.86673e-166	8.84913e-166	-3.86009e-168	-2.62093e-165	8.98605e-165	-1.87171e-165	2.87428e-165	-3.71814e-165	1.74944e-165	-2.82761e-166	1.0713e-165	-5.72774e-165	1.77452e-165	-9.45833e-167	9.97767e-166	2.16988e-165	1.29283e-165	9.45755e-166	-1.19828e-165	-1.09428e-166	-1.76002e-165	-6.06746e-166	-7.52097e-165	6.0099e-165	-1.09387e-165	2.59558e-165	3.29465e-166	6.90658e-164
6.60226e-166	2.93417e-166	1.86095e-166	-1.06267e-166	1.65555e-166	-2.08952e-165	5.09313e-167	3.06832e-167	-6.6148e-166	8.53599e-168	1.96637e-166	4.87385e-166	-6.38863e-166	1.20033e-165	1.60045e-166	-1.03872e-167	4.75198e-166	-1.00769e-166	-1.57046e-166	3.69239e-167	-4.35147e-166	-2.26746e-166	3.60103e-166	1.9321e-166	-1.42552e-166	4.17913e-166	1.13508e-165	5.51994e-166	2.79084e-166	-3.42173e-167	1.14923e-164
-7.00615e-167	4.47049e-167	3.60914e-167	-8.81616e-168	-1.84014e-166	-1.45739e-166	-1.41677e-167	-1.49428e-168	-3.43384e-167	7.66176e-167	-3.54531e-166	7.85635e-167	-2.12532e-167	7.11383e-167	1.78133e-167	1.99181e-167	5.17034e-167	6.60401e-167	-3.62783e-167	-9.23381e-167	-6.25904e-167	-1.41529e-166	5.83476e-167	-1.04986e-166	5.22151e-167	-1.19641e-167	-4.96152e-167	-3.82419e-167	-7.98739e-168	4.09158e-167	1.99401e-165
-4.43813e-168	3.90241e-168	-1.03205e-169	-1.64081e-168	3.42107e-168	-5.92323e-168	1.25121e-168	-6.46147e-168	2.51709e-168	-2.07158e-168	5.42877e-168	-3.6257e-168	-2.50599e-168	-4.72485e-168	-1.01853e-168	-6.0062e-169	-8.44561e-168	7.43074e-168	2.99058e-168	3.93443e-168	2.1076e-168	1.91197e-168	1.09563e-168	-3.27095e-168	6.50318e-168	-2.93344e-168	6.77843e-168	7.03554e-168	-2.4457e-168	1.07205e-167	1.17239e-166
-4.49156e-168	2.57006e-169	-8.05622e-169	3.24974e-170	-2.54346e-169	3.07849e-169	1.88736e-169	-4.87068e-172	-2.21057e-169	9.72367e-170	-6.56294e-169	-7.75296e-170	-1.6483e-168	-2.34318e-168	1.6335e-169	2.11313e-169	1.06533e-169	3.30046e-169	-3.45219e-168	-6.84375e-169	3.19963e-170	1.03626e-169	-1.57677e-168	-7.65084e-170	1.91131e-168	-1.1827e-168	4.0216e-169	1.5589e-169	-6.41164e-169	5.93654e-170	2.2471e-167
-6.96107e-171	3.50037e-170	2.52344e-170	1.16161e-169	-4.84361e-170	-8.6195e-170	9.29191e-170	1.32987e-169	-2.97934e-169	-1.64983e-169	6.14792e-170	2.6826e-170	4.93155e-170	5.26072e-170	3.45092e-169	-6.32707e-171	3.08268e-169	3.35619e-170	-5.83367e-170	-1.91813e-169	-5.60699e-170	-7.33434e-171	8.23761e-170	-5.23495e-171	1.28841e-169	-1.36188e-170	-5.72373e-170	8.60182e-171	2.84815e-171	-1.25511e-169	2.62811e-168
7.39108e-171	-6.32656e-171	5.90747e-171	8.44484e-172	3.5517e-171	4.60699e-171	6.83437e-171	-3.1579e-171	-1.14591e-170	-8.10924e-171	9.39264e-171	-4.04974e-170	-2.27752e-170	-6.62839e-171	2.41837e-170	-8.60705e-171	8.87431e-171	7.85638e-172	-2.15913e-170	3.14798e-171	1.24091e-170	-1.59627e-170	2.74827e-170	-6.57596e-173	-4.95743e-172	-5.1058e-171	-8.11178e-171	5.1497e-171	-1.26341e-171	5.18291e-171	2.85902e-169
-8.77926e-172	-5.91807e-171	6.62388e-173	-3.52236e-172	-1.5184e-174	1.87879e-172	1.03312e-171	-4.97646e-171	-5.35508e-172	-4.62874e-172	-8.18763e-172	-8.44577e-171	-6.23826e-172	-5.05677e-172	-1.86567e-171	4.82683e-171	-3.15693e-171	1.57471e-171	-1.58644e-171	-1.19847e-171	-3.2643e-171	-8.38391e-172	4.16469e-171	-3.12809e-172	2.84518e-171	-3.21603e-171	-4.08983e-172	1.19672e-171	1.56141e-171	-1.6616e-171	5.8485e-170
-1.80429e-173	-1.61691e-172	9.80493e-173	-3.76036e-173	3.20265e-172	-2.64753e-173	3.71376e-173	1.58066e-172	7.53854e-174	-3.72245e-172	1.44723e-172	2.6495e-172	-1.72181e-172	2.76612e-172	3.01229e-173	5.40669e-173	-1.95992e-172	7.61738e-173	1.30921e-172	-1.02788e-173	-2.30694e-172	4.14351e-172	-2.98733e-172	5.73649e-172	8.38932e-173	1.42211e-172	1.04954e-171	2.10626e-172	-5.68289e-173	5.59036e-173	5.70957e-171
6.07351e-174	2.39724e-173	7.5385e-174	6.99408e-174	-1.09505e-173	-1.03334e-173	2.9335e-174	3.7692e-173	7.59546e-173	-2.68173e-173	-2.08566e-173	-3.73027e-173	1.19453e-173	-1.07671e-173	3.18088e-173	-3.9455e-174	5.45742e-173	-1.47423e-173	-2.00655e-174	-1.5617e-173	-1.8535e-173	-2.57693e-173	-6.09208e-174	1.68269e-173	-1.05974e-173	-4.09277e-173	2.94975e-173	-2.9137e-173	-3.03913e-173	-1.92615e-174	6.22526e-172
3.5054e-175	2.14122e-174	2.97487e-174	-2.67629e-175	-7.43031e-174	3.1837e-175	2.08975e-174	6.71692e-174	1.99356e-174	-2.04692e-174	9.74457e-175	-2.99136e-174	1.74182e-174	-1.6233e-174	1.43679e-174	-1.37413e-174	-1.19189e-174	1.96222e-174	1.17621e-174	-6.85364e-175	-8.36564e-174	2.53368e-174	1.10042e-176	9.57494e-175	2.08618e-174	1.65022e-175	-6.38024e-175	-1.65178e-174	-4.96641e-174	-1.99322e-174	6.48561e-173
2.32119e-175	1.1467e-175	8.34751e-175	1.18323e-175	7.54669e-176	7.11893e-175	6.13144e-176	7.18588e-175	-6.10556e-176	1.95766e-175	1.09689e-175	5.75729e-176	-1.27975e-175	-3.30496e-176	-4.63462e-175	-1.04773e-175	3.38449e-176	1.00209e-175	-5.45803e-176	-3.18868e-175	1.01939e-175	3.44832e-175	3.31069e-175	9.38432e-176	2.68436e-175	-4.79636e-176	1.34619e-174	-3.88293e-175	-9.58207e-176	-2.24453e-175	7.77081e-174
1.58986e-176	2.34654e-176	6.93608e-177	2.68788e-176	-4.02527e-177	1.99597e-176	7.95468e-176	3.68444e-176	1.51366e-176	1.54075e-176	-2.35274e-176	4.87689e-177	-5.62416e-176	3.10498e-176	-8.2382e-177	5.09643e-176	-1.127e-176	9.43299e-176	1.66348e-175	3.0229e-176	-1.04743e-176	-2.93082e-176	-4.62444e-176	1.33563e-176	-2.10346e-176	8.16099e-176	-9.65517e-177	-6.45022e-177	8.64779e-176	-2.38799e-176	1.04967e-174
-3.26411e-177	-1.80473e-176	7.52475e-177	9.10117e-178	-8.16996e-178	6.39664e-177	9.76652e-177	-7.73647e-178	-3.4874e-177	-1.53189e-176	1.70183e-177	-8.87348e-177	-7.41977e-177	3.80819e-177	-1.09575e-177	-4.40016e-177	-3.22616e-178	-1.00133e-176	-1.65923e-177	-3.03006e-176	4.98796e-177	3.26808e-177	-5.70689e-177	2.19998e-178	6.66429e-177	-3.19731e-176	2.59411e-177	-5.18786e-177	-1.96659e-177	5.09618e-178	1.9898e-175
4.95161e-178	1.09067e-177	-2.31984e-178	8.40746e-178	6.98804e-179	8.2895e-179	-6.57124e-178	-1.83089e-177	-1.94087e-178	-1.103e-178	3.21414e-178	-2.65024e-178	8.27968e-179	-2.84553e-178	1.55292e-177	9.13506e-178	-1.5169e-178	-5.37662e-178	-3.34747e-178	5.54894e-178	-2.3672e-178	-6.04432e-178	1.63305e-178	6.91275e-178	3.31341e-178	3.99512e-178	6.97831e-179	1.5583e-177	-8.62635e-179	2.90806e-178	1.50347e-176
-7.00868e-179	2.66634e-178	-5.98927e-179	1.27327e-179	2.38392e-179	1.23683e-178	5.13707e-179	-4.54179e-178	7.75936e-179	5.81053e-179	1.40597e-179	-1.02363e-178	-7.98713e-179	3.88113e-179	-1.10475e-178	-1.58406e-178	6.97664e-179	2.06782e-178	-3.9193e-179	7.91297e-179	1.51286e-178	2.60039e-179	1.11324e-179	-1.38592e-179	9.664e-179	1.60861e-179	1.13851e-178	2.36668e-179	-1.25485e-179	-1.92734e-179	2.58132e-177
1.24606e-180	-1.53577e-180	-1.0026e-179	2.75065e-180	3.58932e-184	7.95169e-180	3.10345e-180	1.99784e-179	4.35924e-180	-6.53019e-180	1.01813e-179	2.74212e-179	-1.03698e-181	-1.12754e-179	-6.52822e-180	2.75088e-180	-1.72854e-179	-2.88153e-180	-5.41007e-181	-4.81527e-182	-1.36901e-179	7.87541e-181	-2.59246e-180	-4.51073e-180	7.08604e-180	-1.55007e-179	1.82325e-179	3.52345e-179	2.18509e-182	6.25093e-182	2.34217e-178
-2.04257e-181	-8.1852e-181	-1.04118e-180	-3.56485e-180	-4.55503e-181	-9.02444e-182	-1.64117e-180	-2.10712e-180	-1.23538e-180	2.97512e-180	2.16108e-180	-3.54421e-181	-5.93083e-180	-3.72508e-181	-7.72347e-181	-4.04619e-181	1.10681e-180	-1.05578e-180	-2.00652e-180	-1.03028e-180	-2.87943e-180	4.04e-181	9.08101e-181	-1.3454e-180	-2.79319e-180	-6.48597e-181	8.82778e-181	3.62815e-181	-1.21678e-181	4.66188e-181	4.01407e-179
2.86711e-182	-1.09842e-182	-1.72351e-181	-3.22452e-181	-6.54273e-182	2.01366e-181	4.52247e-182	-3.30237e-182	3.45247e-181	-1.7065e-181	3.74009e-181	-4.85437e-182	-9.18369e-182	2.75418e-182	-1.19014e-181	-3.8068e-182	1.39569e-181	1.64342e-181	-1.02285e-181	2.89156e-182	2.77257e-181	1.03884e-181	1.41709e-183	-4.31822e-182	-7.43864e-182	-2.06794e-181	-3.19772e-182	5.76405e-182	-7.1882e-182	-4.36862e-181	3.8348e-180
-6.80808e-182	2.5411e-182	1.98257e-182	-1.28523e-181	3.87012e-183	4.06523e-183	9.94734e-184	8.50261e-183	-1.59964e-182	-3.57323e-182	-1.53728e-182	-5.68385e-183	2.89067e-182	-1.12841e-182	5.8321e-183	2.68417e-182	-3.31518e-182	5.88015e-182	1.79095e-182	-3.72292e-182	1.78164e-182	-1.96597e-182	9.08906e-183	1.96272e-182	-2.08396e-183	1.14533e-182	8.81962e-183	-5.22625e-182	2.80167e-182	-8.19421e-183	7.29037e-181
1.39182e-184	8.41342e-184	-2.10951e-184	3.04793e-183	-8.4659e-185	-1.89351e-183	-5.66446e-184	1.59582e-183	-6.36275e-183	2.10062e-184	4.86771e-183	-8.22953e-184	2.66951e-183	-1.07112e-183	-4.53554e-183	3.13698e-183	-2.28391e-183	2.316e-183	2.75923e-183	1.21947e-183	1.55141e-183	-7.2378e-183	2.30187e-184	6.82011e-184	6.8417e-185	-1.27647e-183	1.93638e-183	5.4787e-184	1.40722e-183	-7.5159e-183	6.30887e-182
-1.24429e-184	-1.28787e-186	3.97524e-185	5.60454e-184	3.90367e-184	8.40107e-184	-3.70457e-184	-6.99544e-184	5.36975e-184	-1.33996e-184	-1.36674e-184	4.39337e-184	8.07386e-184	6.43304e-184	9.29823e-185	-6.46963e-184	7.36763e-184	2.03492e-184	-3.83162e-185	-5.50355e-184	-8.73267e-185	1.96376e-184	-1.50514e-184	1.59033e-184	-8.96209e-185	1.37603e-184	3.99464e-184	1.25381e-184	-6.07227e-184	1.83165e-184	1.01287e-182
4.2004e-185	-6.00302e-186	1.65173e-185	4.08663e-185	1.88152e-185	-1.98771e-185	-2.85818e-185	-4.18507e-185	1.3903e-184	-6.24441e-185	-4.3794e-185	1.21731e-185	-8.52332e-186	8.87253e-187	3.01713e-185	3.82973e-185	-1.09038e-184	2.57889e-185	2.50292e-185	3.34776e-185	6.92737e-185	-7.65224e-188	-7.33298e-185	-1.11531e-184	-1.37524e-184	-2.09482e-185	-3.06836e-185	6.61705e-185	2.90211e-185	-4.27835e-185	1.32451e-183
1.44626e-186	-1.06187e-185	6.42256e-187	-3.32154e-186	2.19295e-186	5.61904e-187	-1.41635e-186	-3.84587e-186	1.0788e-185	-2.52802e-186	-6.24372e-186	-1.32795e-186	1.06459e-185	1.02349e-186	-2.75602e-188	2.0484e-186	-1.89505e-186	2.24104e-187	8.82005e-186	-2.21631e-186	-1.62258e-187	-5.18017e-186	5.3902e-186	5.4725e-186	-8.21169e-186	-2.60659e-186	-3.32195e-186	4.58208e-186	4.84298e-186	-2.71078e-186	1.14316e-184
8.11423e-187	-2.45948e-187	1.75005e-187	-6.51023e-187	-1.70001e-187	-1.28417e-187	-4.67679e-187	-3.58493e-187	3.3222e-186	1.58378e-186	3.98328e-187	7.57582e-187	-2.48442e-187	1.31758e-187	-1.17212e-187	-1.04594e-186	-1.98341e-187	2.45527e-187	6.15105e-188	-1.85304e-187	1.42188e-187	-3.62625e-187	1.61085e-186	3.6165e-187	-3.3698e-187	-2.54486e-187	-1.1643e-186	5.90839e-187	-1.49664e-186	3.43731e-187	1.79682e-185
-7.09592e-189	-1.00623e-187	-3.02969e-188	-3.39803e-188	8.21822e-188	5.85754e-188	3.70464e-188	-6.38344e-188	5.729e-188	-5.60759e-188	5.8479e-188	-5.3957e-188	6.42682e-188	-1.17122e-188	-1.04405e-188	1.73719e-188	-4.06894e-188	6.03252e-188	4.34079e-188	6.40303e-188	1.56805e-187	-7.53254e-189	2.41564e-188	2.98011e-187	7.88426e-188	-1.62609e-187	2.01221e-188	2.68569e-187	3.0624e-187	-1.03159e-188	2.28489e-186
-1.6316e-188	-2.24632e-190	1.13221e-188	2.08525e-189	7.59712e-190	-3.19016e-189	-6.60721e-189	1.02662e-188	-4.80443e-188	-5.68854e-189	6.53246e-190	3.41655e-189	5.656e-189	7.35926e-189	-1.96778e-188	3.26641e-190	-7.59303e-189	-1.62629e-188	1.62536e-189	-1.04226e-188	-6.55622e-189	7.94893e-189	-5.09685e-189	1.87239e-188	1.65779e-189	9.40239e-189	4.28759e-190	6.56012e-189	5.44564e-189	2.0466e-188	2.59784e-187
-5.06879e-190	1.33233e-190	1.4327e-190	-5.6615e-191	6.57466e-190	-1.53891e-189	1.95588e-191	-2.38967e-190	-1.41391e-190	-8.48607e-190	1.1764e-189	1.1399e-189	-2.59016e-189	3.4588e-189	1.01512e-189	4.1834e-190	-1.17591e-189	5.12873e-191	-3.54791e-190	1.16398e-189	2.37813e-189	-3.16423e-189	-6.66257e-190	-3.07487e-189	3.57547e-191	1.97426e-190	-8.35311e-190	-4.98746e-190	4.14034e-190	1.04144e-189	2.91358e-188
2.92994e-190	-9.36942e-190	-2.53544e-190	1.99673e-190	-4.92878e-190	-1.5356e-190	-1.0318e-191	-2.89684e-191	1.37605e-190	7.64667e-191	-4.98222e-191	5.86196e-191	-1.40074e-190	-5.75739e-191	7.06006e-192	5.83948e-192	-8.82465e-191	1.55947e-190	-1.08175e-190	-2.91628e-190	1.63528e-190	-2.14232e-190	1.18436e-190	-6.55386e-192	-3.33024e-190	6.802e-191	6.08947e-192	-1.31304e-190	1.19177e-190	-1.32105e-190	4.83841e-189
9.52172e-192	-2.69044e-192	6.84534e-191	-3.71812e-191	-3.51652e-191	-8.22616e-192	4.78629e-192	-1.03784e-191	6.43782e-192	1.07419e-191	-6.15665e-192	7.74851e-192	4.71661e-191	-2.29406e-191	1.17819e-191	2.1301e-191	1.34025e-191	2.95426e-191	3.14058e-191	9.87109e-192	-6.2914e-192	2.27997e-191	-1.47679e-191	1.05692e-191	5.49823e-192	-9.66143e-192	3.90987e-191	4.47439e-192	-1.74703e-191	1.33224e-191	5.38853e-190
1.90457e-192	2.14638e-192	1.17134e-192	2.97601e-192	2.39813e-192	-5.26853e-193	-9.66609e-193	4.38692e-192	3.67722e-192	1.21973e-192	-7.47168e-193	-5.72318e-193	5.26359e-193	-1.97518e-192	-5.69842e-192	-1.98951e-192	1.13723e-192	5.19832e-192	-2.03172e-193	-9.07582e-193	-6.04558e-192	2.12206e-193	-1.15144e-192	1.84162e-193	3.133e-192	-4.30559e-193	2.02973e-192	1.52817e-191	-6.02656e-192	-3.54658e-193	7.51786e-191
-4.05501e-194	-2.18899e-194	-3.90619e-193	-3.85085e-193	-7.16358e-193	5.41565e-193	-6.51601e-194	-3.97887e-193	8.79803e-194	1.35682e-193	1.59595e-193	3.34297e-193	4.09999e-194	-1.59927e-193	-2.07013e-193	1.10995e-193	-4.06762e-193	9.55538e-194	-8.4816e-193	-4.62229e-193	-9.3787e-194	2.23095e-193	1.72108e-194	-8.88686e-194	2.97844e-193	-1.94317e-193	1.52824e-193	-4.71162e-194	4.19822e-193	-3.81596e-193	7.52479e-192
-2.99679e-195	-3.08005e-194	-5.11097e-194	4.09917e-194	9.025e-195	7.71521e-195	9.57759e-196	7.36858e-194	1.97608e-194	-2.07377e-194	5.11082e-194	-3.0949e-194	1.20164e-195	-2.63855e-194	2.00141e-194	7.10543e-195	1.03113e-194	6.82749e-194	-1.68144e-195	2.28446e-194	-3.88497e-194	2.20293e-197	-1.58998e-194	-1.60673e-194	1.95826e-194	-1.12965e-194	3.05565e-194	2.99138e-194	2.82576e-194	-3.95693e-195	6.9206e-193
4.41967e-195	2.72273e-195	-1.33052e-195	5.75786e-195	-1.28418e-194	1.8141e-195	-3.88084e-195	1.40872e-195	4.16963e-195	2.99797e-195	9.63235e-196	-3.43757e-195	3.71781e-195	-1.32465e-196	3.5891e-195	3.95625e-197	3.63534e-195	2.35057e-195	-8.32626e-196	-2.95879e-197	4.71439e-195	2.92132e-195	-2.87452e-195	7.06802e-195	-5.20373e-197	-1.79467e-195	-2.39792e-196	-3.78845e-195	-5.69455e-196	-1.53067e-195	8.5625e-194
-5.43563e-196	-3.03497e-196	-1.05592e-195	2.39984e-196	2.1125e-196	2.07086e-196	-6.77384e-196	2.01726e-196	-2.77114e-196	-1.02026e-195	-2.78241e-196	-1.92018e-196	-1.58215e-196	1.13667e-195	6.236e-196	1.25647e-196	-9.07902e-197	-4.1441e-196	-9.58452e-196	-4.18219e-197	7.82484e-197	1.18385e-195	9.59669e-197	-2.47335e-196	2.18876e-196	-4.07291e-196	5.70996e-196	-2.52683e-197	1.87517e-196	1.07942e-196	1.18809e-194
-6.65083e-197	-3.5739e-197	1.07843e-196	6.13249e-197	-1.11102e-196	-7.93325e-197	-4.09016e-197	-1.88104e-197	2.26429e-197	-1.2645e-197	8.49275e-198	-5.46688e-197	-5.13309e-197	-6.45851e-197	3.96284e-197	-7.86101e-197	2.12448e-197	2.34576e-197	-6.79003e-197	9.0403e-198	-6.74863e-197	3.52978e-198	1.91238e-196	1.90241e-197	1.91635e-196	9.84051e-198	2.63231e-197	-9.32701e-197	-2.1129e-197	8.24474e-197	1.68173e-195
9.5086e-199	9.98611e-199	1.82241e-198	-1.18735e-197	1.93914e-197	2.29684e-198	-2.30847e-198	-5.24516e-198	-8.75666e-198	-1.78665e-198	1.04109e-197	-6.57016e-198	1.20109e-197	-5.79493e-198	3.94858e-198	-2.20532e-198	-2.32476e-197	-2.73304e-198	-1.08357e-197	-1.69045e-198	-2.33221e-198	3.60617e-198	-2.8944e-198	-2.09313e-198	-1.57021e-197	3.46033e-198	2.08692e-198	-4.84594e-199	4.76513e-198	1.70187e-198	1.74005e-196
4.6939e-199	-4.36011e-199	1.88253e-200	-3.06164e-199	3.395e-198	-1.00055e-198	-5.84773e-199	-5.2935e-199	-4.68961e-199	-8.45664e-199	-1.05968e-198	-7.83529e-199	-1.1878e-198	5.22371e-200	-1.86974e-198	6.54404e-199	-2.80193e-199	-1.73408e-198	-7.67558e-199	2.32401e-199	-2.11868e-199	1.12042e-198	-1.21198e-199	8.88895e-199	3.94068e-199	1.91272e-198	1.20827e-198	1.21715e-198	1.29844e-198	-2.56361e-199	2.53057e-197
-4.51772e-201	-1.90301e-199	-5.72663e-200	2.45844e-200	-5.31064e-200	-2.05352e-200	-8.73799e-201	-1.70929e-200	-2.10028e-199	-7.89637e-200	4.09674e-200	3.43521e-200	5.15608e-200	1.22904e-199	-3.71109e-200	-2.95114e-200	6.95554e-200	1.06004e-199	8.84837e-200	6.64344e-200	3.35491e-200	1.77213e-200	1.04596e-199	-2.22354e-199	-3.37878e-200	6.40573e-200	3.03436e-200	1.37351e-199	3.4623e-200	-1.45236e-199	2.13564e-198
-1.79464e-200	-9.96934e-201	6.74064e-201	-4.194e-201	1.17998e-200	2.19903e-200	1.08459e-200	-3.61092e-201	9.29912e-202	-2.51408e-200	1.18449e-200	-1.34212e-200	-1.31933e-200	5.75364e-201	-3.63492e-201	2.86015e-202	4.08047e-201	-1.84814e-200	3.28045e-200	8.76441e-201	-1.72311e-200	-9.42059e-201	-4.92513e-201	-1.85322e-200	-2.2426e-201	-1.1763e-201	-2.11574e-201	3.51459e-203	-5.22293e-201	3.92354e-201	2.90258e-199
6.6362e-202	5.92362e-202	-1.01082e-201	-2.73195e-202	9.50809e-202	5.06331e-202	-1.33671e-201	-9.3343e-204	7.20499e-203	3.99597e-201	2.5734e-202	-9.75598e-202	1.28891e-201	4.25291e-202	5.81827e-201	-1.07021e-201	9.12394e-202	3.78376e-202	1.30482e-201	-3.91999e-202	-3.82428e-203	4.40792e-202	-5.34494e-202	-6.92168e-202	3.33486e-201	3.41505e-202	7.68843e-201	4.09404e-202	-5.15028e-201	-2.07811e-201	4.29427e-200
-8.3527e-204	1.65051e-202	1.93956e-202	2.07492e-202	-8.69749e-202	1.0532e-203	-1.15956e-202	1.68898e-202	-3.6598e-202	2.53311e-202	2.83392e-202	5.16988e-203	-1.82674e-202	2.22383e-203	8.40882e-202	5.97908e-203	4.82349e-203	2.15703e-202	6.035e-203	4.1428e-203	2.15431e-202	-3.789e-202	8.08512e-203	-1.70098e-202	8.27762e-203	-1.76785e-202	-2.23943e-202	3.66716e-202	1.39554e-202	4.21002e-203	6.04283e-201
3.10958e-204	2.84805e-203	-3.64257e-204	4.59408e-204	1.92454e-203	1.91815e-203	1.20819e-203	-6.08265e-206	7.2827e-203	1.29702e-203	-3.65121e-203	9.38118e-204	8.384e-204	1.417e-204	-4.168e-203	2.13047e-203	9.06446e-203	2.54504e-203	7.30374e-204	-7.42826e-204	-9.34147e-204	-7.38526e-204	-1.39625e-203	1.83969e-203	-2.25217e-204	4.71232e-203	-1.12427e-202	7.0646e-205	-1.59888e-203	2.96858e-203	6.82969e-202
1.41537e-204	5.13509e-204	-7.70128e-204	1.33522e-204	2.9412e-204	-2.16638e-204	-5.3774e-204	2.22043e-204	-9.22001e-205	4.99155e-204	4.20806e-205	-5.22763e-204	-1.33918e-203	2.32112e-204	-3.39024e-206	-3.46443e-204	-7.36452e-204	-3.82126e-204	3.34513e-204	4.33798e-204	1.64842e-204	3.20204e-204	-8.99731e-205	-2.16416e-204	6.78522e-204	-2.79063e-205	-6.9554e-205	3.83362e-204	3.5039e-204	-2.14338e-204	1.0309e-202
-2.03019e-205	9.57838e-205	7.83125e-205	1.37108e-206	-2.67311e-205	-9.45249e-205	-7.17685e-206	5.66535e-206	-1.77918e-205	-5.41342e-206	-2.70278e-205	3.51929e-205	1.03336e-204	2.76072e-206	-3.57301e-205	-2.36516e-205	-6.8485e-206	-2.19603e-205	-6.61927e-205	4.25711e-205	-2.12158e-205	-4.06177e-205	5.10819e-205	6.86834e-205	-1.51267e-204	2.48828e-205	4.37761e-206	-1.13372e-205	5.31649e-206	-6.03401e-205	1.15746e-203
3.91417e-206	2.8756e-206	-5.94829e-206	1.52907e-206	8.43084e-206	2.70746e-206	1.74707e-206	4.56871e-206	-4.47272e-206	1.48807e-206	-1.47672e-206	4.76194e-206	-5.44538e-208	4.18846e-206	-2.90622e-206	1.11929e-206	-4.27225e-206	5.39634e-207	-8.224e-206	-1.31793e-206	-1.37823e-206	-9.03793e-206	6.86341e-206	-4.15094e-207	5.81945e-206	-2.59733e-205	4.12893e-206	1.96554e-206	-7.44941e-206	-1.33634e-206	1.30911e-204
3.74598e-207	5.95518e-207	-1.16194e-206	8.40032e-207	5.51793e-207	1.71181e-207	1.76777e-208	3.69103e-207	2.07137e-206	4.50597e-208	1.01341e-207	9.77555e-207	4.00301e-207	-1.01215e-207	-1.60732e-207	5.45998e-208	1.0566e-206	4.60365e-207	4.95188e-207	-1.98751e-207	-1.11879e-206	-3.64316e-207	4.73658e-207	2.32176e-207	2.32393e-206	-3.5819e-207	-9.8321e-208	-1.09338e-206	-9.77635e-207	3.27055e-207	1.75724e-205
1.19898e-208	1.5496e-207	2.96227e-208	-4.29415e-208	-6.86137e-209	1.84581e-208	-3.03369e-208	9.24937e-208	-7.75279e-208	2.36627e-208	-3.69253e-208	-2.26853e-208	-4.89494e-208	7.87276e-208	-1.52643e-207	-3.85311e-208	1.47927e-208	-1.074e-207	-2.35588e-208	-2.39443e-208	-3.11971e-209	-1.58009e-208	1.33174e-208	-1.2303e-207	1.89675e-207	8.5698e-208	1.62557e-208	-1.25481e-207	3.30963e-208	2.60109e-208	1.6685e-206
2.55689e-209	-1.93502e-209	4.47107e-209	6.87875e-209	1.68636e-208	-1.82812e-208	-1.36481e-208	-1.40307e-209	-3.64374e-209	-1.39701e-210	9.96898e-209	5.39923e-209	-7.46308e-209	-1.18066e-208	2.71178e-209	3.29912e-209	-9.24783e-210	1.46598e-208	-6.85508e-210	-6.69075e-209	1.9475e-208	-7.35233e-209	1.40529e-207	8.30927e-209	4.28859e-209	-2.34553e-208	-7.72196e-209	-1.06657e-208	-1.16929e-209	-4.38265e-209	3.6078e-207
-3.3899e-211	1.82412e-209	6.01326e-210	6.91441e-210	-4.06615e-210	-1.6859e-209	1.24544e-209	9.17298e-210	8.44466e-210	4.45319e-209	-4.05757e-210	2.23923e-209	2.53237e-209	1.26131e-209	-5.51518e-210	4.9873e-209	1.0908e-209	5.57274e-210	1.18025e-209	4.87795e-211	2.73641e-211	5.47848e-210	-5.55089e-210	-3.02481e-210	-6.07695e-210	-8.36298e-210	7.55324e-210	2.98411e-209	-3.84606e-211	6.44466e-210	3.48574e-208
-9.42239e-211	9.14292e-211	2.95244e-212	3.13998e-210	-9.60931e-211	2.96006e-210	2.33775e-211	1.05988e-210	3.39312e-211	1.26919e-210	-3.46431e-211	4.26651e-211	-1.14552e-210	-1.13081e-210	1.92547e-212	-6.08014e-211	-2.54092e-212	-7.72642e-211	6.47005e-211	5.1782e-211	1.31782e-210	6.85894e-212	9.13916e-211	1.40221e-210	-6.75175e-211	1.66402e-210	1.70393e-211	2.2756e-211	1.6476e-211	1.73092e-210	2.58241e-209
2.69942e-212	-1.59815e-211	7.15891e-212	7.12903e-212	4.38644e-212	1.59351e-211	2.30759e-211	3.51971e-212	4.32279e-214	-1.25035e-212	-2.0757e-211	-5.50904e-212	-1.2837e-212	2.39334e-211	5.75711e-212	-2.69253e-211	-3.87623e-211	-4.83843e-212	1.02455e-211	3.14495e-211	-1.78114e-212	-6.6032e-212	1.54688e-211	-1.01243e-211	-2.38448e-211	-1.75409e-211	2.07371e-211	-3.32766e-211	2.94526e-211	-3.34266e-213	4.09805e-210
-3.48706e-212	-4.06906e-213	2.30955e-212	1.7512e-212	4.72001e-212	-1.57526e-212	3.81447e-212	4.18507e-214	5.13207e-212	1.42566e-212	1.82828e-212	-4.59842e-212	-2.28921e-212	1.04454e-213	-1.42592e-212	-9.88186e-213	-5.59164e-214	-1.02921e-212	1.23547e-214	2.32979e-213	-8.76703e-213	3.03816e-212	2.72235e-212	5.63713e-213	1.19901e-212	-8.85137e-213	-6.6473e-213	2.33631e-212	1.10418e-212	-4.72274e-213	5.10915e-211
4.85857e-213	-1.21619e-213	2.38132e-213	-3.71431e-213	2.76791e-213	3.68386e-213	2.18567e-213	-2.94745e-213	3.20714e-213	1.8011e-214	7.52689e-213	1.14578e-213	1.24273e-213	1.46978e-213	-2.01019e-213	4.92231e-213	-1.39008e-213	4.75402e-213	8.92556e-215	6.31303e-214	-3.44472e-213	2.67011e-213	3.04826e-213	-1.67216e-213	2.72847e-213	1.19261e-213	-5.01967e-215	3.02233e-213	-1.07562e-212	5.3031e-214	8.14403e-212
-6.28326e-214	7.1541e-215	1.47673e-215	2.54635e-214	2.30324e-215	-6.40502e-215	9.08673e-215	-2.1966e-214	4.87639e-215	-2.06649e-214	-2.53537e-214	-4.1383e-214	-2.27792e-214	2.59704e-215	-2.93804e-214	-1.93073e-214	8.36512e-216	-4.30132e-215	1.21756e-214	6.15034e-216	2.45343e-214	-2.05764e-215	1.80456e-213	-6.55223e-214	-5.4331e-215	9.03247e-214	9.94732e-215	1.20316e-214	2.4311e-214	7.87672e-215	7.43453e-213
5.49687e-216	-4.38215e-216	-7.27421e-216	-3.22063e-215	-7.53165e-216	-6.92288e-215	-5.39186e-216	-2.14537e-215	-4.10943e-215	7.96931e-215	2.29921e-216	5.95952e-215	-1.05179e-215	7.63412e-216	2.95833e-215	-5.63002e-215	5.47961e-217	2.48195e-215	-1.08718e-216	-3.22312e-215	4.51353e-215	3.74881e-215	-1.28364e-214	-4.42691e-215	2.25966e-215	-4.62165e-216	-1.49018e-215	1.56259e-214	-1.11509e-215	-3.05243e-216	9.66207e-214
2.2147e-216	1.91895e-216	-1.03104e-215	-8.71879e-216	1.10055e-216	-4.33485e-216	-4.32078e-216	1.09604e-216	2.24211e-216	-9.13646e-217	3.825e-217	-2.58818e-216	-2.38983e-215	3.51889e-218	-5.08153e-217	6.18217e-217	-3.84001e-216	-3.09176e-216	-4.56408e-217	-3.01601e-216	4.22242e-216	1.04199e-215	-3.4627e-217	5.54485e-217	1.20854e-216	-2.77923e-216	3.38615e-216	-5.85018e-216	-1.39889e-216	-1.70191e-216	1.07474e-214
4.36822e-217	-2.72942e-218	-2.42721e-217	8.0996e-217	-5.59938e-217	-1.25259e-216	-6.93305e-217	-4.12039e-217	-5.33606e-217	3.04728e-217	1.12822e-216	-1.85231e-217	-2.56214e-218	-6.52864e-218	-9.56847e-217	-6.78428e-218	5.7776e-218	1.37187e-217	1.01079e-216	1.58544e-216	7.46438e-217	-6.28439e-218	5.19101e-217	-1.45396e-217	-5.59408e-218	-7.06037e-217	7.84102e-218	1.53433e-217	-1.22025e-216	7.95879e-217	1.4977e-215
-1.49136e-218	3.83755e-219	3.18189e-218	-5.23126e-218	2.2045e-218	-8.30209e-219	2.48963e-217	-2.41759e-218	-3.61763e-218	3.73754e-218	-1.67595e-217	2.22276e-219	1.09129e-218	1.52665e-218	1.07464e-218	-5.63318e-219	6.86444e-218	4.28552e-218	9.43382e-218	5.88321e-218	-1.93809e-217	-5.97848e-219	-1.35084e-217	-1.44824e-218	-6.07647e-218	3.26055e-218	-1.01201e-217	-5.67905e-219	6.97526e-218	-8.49256e-218	1.66125e-216
1.05335e-218	-8.77396e-220	3.04189e-219	2.79733e-219	-5.95619e-219	-3.12993e-218	-9.01509e-219	1.52425e-218	8.89613e-220	-1.43234e-219	1.61437e-219	-2.91928e-219	5.83272e-218	-7.9117e-219	-1.50836e-218	-1.90265e-219	6.35614e-219	2.4364e-218	-1.54008e-220	4.93421e-219	-1.40859e-218	-5.18008e-219	-9.05563e-219	1.61035e-219	-5.67579e-219	4.59955e-219	6.55444e-220	-3.9243e-219	-5.87174e-219	6.16126e-221	2.55373e-217
7.91006e-220	-2.73474e-220	-2.33526e-220	1.87357e-220	-1.33439e-219	4.02826e-221	-9.23196e-221	-3.00052e-220	-8.78686e-220	-3.52125e-219	-2.58165e-220	2.57516e-220	3.92162e-220	2.81683e-220	1.40946e-219	-2.10579e-220	4.31822e-219	-9.39001e-220	5.58016e-220	-8.44348e-220	-3.74394e-220	4.164e-219	1.86325e-220	6.59879e-220	1.84333e-219	-3.29021e-219	5.99548e-220	-1.43518e-219	2.20172e-220	1.5984e-220	3.00544e-218
3.55713e-220	-1.03256e-220	-8.97668e-221	9.59654e-221	-1.22556e-220	6.76093e-221	-2.28085e-221	-2.92849e-221	3.65643e-221	2.23038e-221	-4.77492e-222	1.91686e-220	3.06057e-220	4.98144e-221	-1.20099e-220	5.79837e-221	-9.9363e-221	-9.88805e-221	-2.40383e-220	2.04225e-221	-1.11452e-220	-6.074e-220	5.28576e-221	6.60308e-221	5.16331e-221	-5.19403e-221	-6.96827e-220	-7.65531e-221	-6.24096e-222	2.3264e-220	4.08887e-219
1.55587e-221	9.7781e-222	1.5587e-222	5.16924e-221	5.69541e-223	1.43595e-221	-9.80434e-222	-1.6442e-221	2.60882e-221	1.63361e-221	1.28618e-221	5.91426e-222	5.39775e-221	-7.11826e-222	2.55551e-221	-3.59513e-222	-1.26728e-222	2.86517e-221	2.49955e-221	4.45491e-222	4.63697e-222	1.5538e-221	-6.81613e-222	-2.91137e-222	1.29685e-221	1.70971e-221	-1.88276e-221	9.96822e-222	-4.26041e-222	3.47622e-221	4.58366e-220
5.69674e-223	2.66853e-223	9.72934e-224	7.71696e-223	-1.2131e-222	9.05157e-223	6.81909e-223	1.0207e-222	1.35923e-222	-8.64971e-224	2.8127e-222	-2.35775e-222	4.6871e-223	-8.23575e-223	-9.50063e-223	-1.55495e-223	-7.46669e-223	3.83617e-222	6.13525e-223	4.33513e-222	-2.52927e-222	-2.4284e-222	7.44076e-223	-1.29355e-223	-3.16075e-222	-3.65104e-223	4.18951e-222	-6.42836e-223	2.40658e-222	1.25729e-222	4.19251e-221
-4.26552e-223	5.65489e-223	-2.02205e-223	-3.46485e-223	6.88819e-223	2.89903e-223	-2.05165e-223	-2.64676e-223	9.53661e-224	-1.51213e-223	-5.84275e-224	-3.57869e-223	6.61276e-224	5.1545e-223	-2.31585e-223	-2.26547e-223	2.08063e-224	6.00614e-224	5.42108e-224	4.82459e-223	-6.49674e-224	-9.30174e-224	1.89238e-223	-3.62681e-223	-1.51436e-223	-2.76636e-223	2.77472e-223	2.36251e-223	6.04547e-224	-3.953e-224	7.0611e-222
-3.38063e-225	3.22397e-225	1.69633e-224	-8.78037e-225	-1.69911e-224	-8.40418e-225	-1.38245e-224	2.71457e-224	1.04182e-224	-8.82973e-225	3.15891e-224	-1.03188e-223	1.51681e-225	1.91652e-224	3.30694e-225	1.70913e-223	-1.29961e-225	1.02117e-225	3.16795e-224	1.11479e-224	6.78129e-225	5.88635e-225	2.77301e-224	2.82178e-224	-2.66413e-224	-5.09067e-224	-1.5338e-225	-2.62765e-224	8.52377e-225	4.17473e-224	7.17033e-223
-7.20468e-227	-5.91833e-226	-9.9868e-225	2.6128e-225	3.63439e-225	1.96532e-224	-2.31534e-226	-4.65976e-225	2.29063e-225	1.11071e-225	1.18839e-225	3.72516e-225	1.81406e-225	2.40631e-226	4.48488e-226	4.21364e-225	-1.47111e-225	3.69829e-225	-1.02759e-226	-1.5598e-225	-1.36513e-227	-8.03049e-226	2.86984e-226	-8.21077e-225	4.02349e-225	-1.95265e-225	2.63709e-225	-5.52855e-225	-1.56008e-225	-4.06168e-226	8.87286e-224
-2.5576e-226	-2.0069e-226	-4.62305e-227	-3.34016e-226	1.13077e-225	7.4772e-227	-4.90375e-226	4.00157e-227	-4.94556e-226	1.86932e-226	-3.64005e-226	-1.50438e-226	4.63111e-226	-1.84968e-227	3.86392e-226	-8.85116e-227	4.24034e-226	-3.81775e-227	-4.75445e-227	-4.35209e-226	-3.60178e-226	3.4686e-226	-2.80643e-226	-2.79274e-225	-3.06111e-226	-1.97946e-226	1.55137e-226	3.35456e-226	5.57509e-226	2.08093e-226	1.12107e-224
-4.78653e-227	-1.37581e-226	4.62382e-227	-3.95708e-227	-1.19805e-226	-1.70824e-226	2.47274e-227	3.44572e-227	-2.9331e-228	-1.08653e-226	2.34159e-227	-1.49986e-226	1.30916e-227	3.86913e-227	1.60272e-227	1.2631e-227	6.62462e-227	-6.68733e-229	-6.12299e-228	-8.34154e-227	3.69899e-227	1.38924e-226	-9.85092e-228	-1.16467e-227	1.77528e-227	-7.73354e-227	-2.99751e-227	3.28827e-227	-2.23888e-227	3.91847e-227	1.55988e-225
1.65614e-228	-2.11928e-227	1.09304e-227	-3.88505e-228	-1.06342e-227	-8.75315e-229	5.21101e-228	7.63226e-228	-6.30126e-228	-2.3351e-228	-2.2417e-228	-4.62542e-228	1.33529e-228	1.57686e-228	1.06676e-227	-6.37339e-229	5.93028e-228	-2.07889e-228	-7.01095e-228	2.51156e-228	-1.06214e-228	8.86932e-228	-1.10416e-228	-4.28965e-229	4.68963e-228	-5.78305e-228	-1.77343e-228	-8.64909e-229	-5.89542e-228	-7.52404e-228	1.47264e-226
-1.51448e-229	1.32752e-228	-7.32448e-229	2.22646e-229	2.42318e-229	3.59058e-229	3.04727e-229	1.06138e-228	-2.41733e-229	2.98527e-229	6.71963e-229	-1.66597e-231	5.05144e-229	-1.09187e-228	-2.07411e-229	-9.97495e-230	5.9989e-229	-4.64844e-229	-4.89485e-229	-3.21212e-229	-2.11129e-228	-1.73979e-228	1.46632e-229	-4.4587e-229	-2.16325e-229	6.36049e-229	5.42481e-229	1.20196e-228	-1.16354e-229	-2.99649e-229	1.68514e-227
3.57409e-230	1.92255e-229	-1.27663e-229	5.22306e-230	1.52805e-229	-2.89068e-230	1.63352e-229	-1.52504e-229	-2.89706e-230	-8.62996e-230	4.33155e-230	1.38823e-230	-7.39765e-230	-8.86041e-230	1.10257e-230	8.81676e-230	-3.38853e-230	8.30575e-230	-1.79757e-231	-2.80208e-230	1.46437e-229	-5.02969e-230	9.3468e-230	6.2374e-230	2.72201e-230	1.65919e-229	-7.84335e-230	-5.00809e-230	-1.11031e-229	1.38542e-229	2.41026e-228
3.67742e-231	-1.42453e-230	1.86362e-230	8.4024e-231	8.60273e-232	-1.19376e-231	5.73152e-231	-2.56368e-231	3.17188e-232	4.32288e-231	-6.3295e-231	3.36062e-231	4.69089e-231	7.08437e-231	-8.46654e-231	7.34133e-230	2.00239e-231	1.2863e-230	-6.38324e-231	-1.9696e-230	-1.39812e-231	4.37086e-231	-2.10792e-230	-1.03591e-230	1.73159e-230	1.68953e-230	2.19567e-230	-7.69073e-231	-1.72244e-230	-1.40326e-230	3.36563e-229
9.56796e-232	-1.95393e-231	-1.06514e-233	-4.69519e-233	-3.39625e-231	-4.8224e-232	2.95821e-231	-5.36803e-232	-5.62111e-232	2.45786e-232	1.771e-231	-1.27836e-231	5.05428e-232	8.84636e-232	8.82949e-232	1.6806e-231	-8.79406e-232	3.43352e-231	-3.51214e-231	-4.26834e-232	-4.42228e-232	3.5495e-232	-1.27547e-231	7.03678e-232	1.93259e-233	-5.43501e-232	1.13799e-231	-5.15312e-232	1.91563e-231	1.92713e-231	3.52398e-230
8.75629e-233	-1.9876e-232	-5.80977e-233	1.62961e-232	2.02094e-232	-1.78677e-232	-8.03682e-232	-1.60105e-232	4.4288e-233	1.31593e-233	7.56523e-233	5.38128e-232	-6.56172e-233	-3.05652e-233	5.54132e-233	-2.67038e-232	-3.46084e-233	-5.57179e-233	3.16645e-232	4.285e-233	5.43403e-233	1.29496e-233	-3.04874e-232	1.48259e-232	1.16171e-232	-4.50217e-232	-2.01913e-233	-1.51662e-232	-8.95624e-233	-1.62624e-232	4.90247e-231
-4.59975e-234	-5.71777e-233	-9.74734e-235	-1.09447e-233	-1.83019e-233	-1.52453e-233	7.85856e-234	-2.19158e-233	-5.79786e-233	-4.24376e-234	-9.58012e-234	4.96976e-233	3.96929e-233	2.46749e-233	5.74247e-234	1.48613e-233	1.23348e-233	-2.76461e-233	-2.27862e-233	2.15324e-233	3.22848e-233	-1.64589e-233	1.07502e-233	1.83368e-234	-3.35298e-235	-1.04208e-234	7.65431e-234	2.4099e-233	-1.24364e-233	4.57167e-234	5.39256e-232
-1.73004e-234	-1.10091e-234	6.23283e-234	1.18321e-234	9.99664e-235	-1.16635e-235	-2.23859e-234	-2.16485e-235	6.99599e-235	-1.12885e-234	-5.51526e-234	-3.85266e-235	8.9143e-235	1.54583e-234	7.58996e-236	1.05709e-234	-3.53653e-234	-3.98115e-234	3.21303e-234	-8.30371e-235	3.10403e-234	7.51247e-235	-8.25962e-235	1.53904e-235	3.71746e-234	-1.48404e-234	2.86911e-234	1.75786e-234	-1.78371e-234	-3.66545e-234	5.67915e-233
1.15267e-234	-2.81232e-235	1.58137e-235	-6.35571e-236	1.94097e-235	-1.35434e-235	-2.73501e-235	6.00362e-235	-3.55149e-237	-6.16566e-236	-4.59873e-235	-6.18542e-236	-9.66997e-235	5.01661e-235	1.32691e-235	1.07054e-235	4.96176e-235	-1.01154e-234	7.70583e-235	1.99249e-235	3.43179e-235	2.98779e-235	4.4216e-235	7.54505e-235	3.49463e-235	-6.84722e-235	-1.98021e-235	2.10132e-235	-3.45175e-235	-3.78968e-235	1.1637e-233
-1.3139e-236	-6.74923e-236	1.31293e-236	2.47432e-236	-6.15746e-236	-8.02826e-237	5.37192e-236	5.81847e-236	1.34067e-236	-1.07339e-236	3.69209e-236	-3.15077e-237	-3.37105e-236	2.18303e-236	-1.29619e-235	-1.24134e-235	-4.18326e-237	-9.94934e-237	-1.00136e-236	1.03472e-236	5.16502e-236	-1.28693e-237	-6.8132e-236	3.23763e-237	1.0116e-236	-3.07763e-236	-3.23196e-236	-1.0356e-235	-3.89946e-236	6.74021e-236	1.11548e-234
-2.83877e-237	-3.77415e-237	-1.22945e-237	-1.50753e-237	2.11243e-238	1.12662e-237	1.31341e-237	1.10175e-237	-1.55556e-236	3.22043e-237	3.83929e-237	1.55766e-237	-3.00016e-237	-1.15446e-237	1.19428e-236	-4.93888e-237	-6.54046e-238	2.67326e-237	-7.72956e-237	1.63271e-236	-1.78865e-237	-5.47666e-238	3.50059e-237	1.18226e-236	3.83035e-237	1.17712e-237	-1.6826e-236	5.26925e-238	-3.96095e-237	-1.06223e-236	1.40299e-235
-7.985e-238	-4.67581e-238	-6.48896e-238	1.47619e-240	1.59918e-238	2.50788e-237	-1.85881e-238	-5.06001e-239	-1.21477e-238	-4.27571e-238	-7.05477e-238	3.35284e-238	-6.09617e-238	-3.20366e-238	4.76042e-238	1.68573e-237	5.82721e-238	1.95202e-238	3.92386e-238	2.52241e-238	-1.58556e-238	-1.81457e-237	-1.33645e-237	-2.66179e-238	-1.14223e-237	-2.68762e-237	6.69459e-238	-3.12578e-238	-7.77668e-238	6.23955e-238	2.07141e-236
2.46386e-239	-3.36056e-239	8.97081e-239	3.68333e-239	-2.57948e-238	-6.22108e-239	-1.27122e-238	3.38138e-239	-3.69654e-239	-5.28831e-239	-1.67654e-238	-1.84622e-239	-5.3437e-239	1.20823e-238	7.08629e-239	1.48301e-238	-8.5519e-240	-9.26614e-240	1.00181e-238	1.23623e-239	9.52777e-239	-2.29543e-239	9.37381e-239	-1.17363e-238	-9.47889e-239	-1.93343e-238	-1.83558e-238	-1.55066e-238	5.14484e-239	1.61118e-238	2.63429e-237
-2.38312e-240	-1.56024e-239	3.29046e-240	1.56488e-239	1.32378e-239	-8.5424e-241	1.05279e-239	1.26706e-240	-2.16055e-239	-2.40144e-240	7.77235e-240	-4.08248e-240	-1.49843e-240	1.61831e-239	6.15035e-240	1.30207e-240	-1.0534e-239	-1.75297e-240	-1.37459e-240	1.12482e-239	-9.27011e-240	-1.90493e-239	4.42008e-240	8.6516e-240	1.50694e-240	5.12691e-241	-1.64116e-240	-7.96718e-240	1.04213e-240	7.32498e-240	2.10103e-238
-7.69489e-241	-5.46752e-241	1.49822e-241	-1.6384e-240	-8.34681e-241	-2.43728e-240	-9.54397e-241	-1.89952e-240	-5.69415e-242	3.22887e-240	-2.25133e-241	7.17036e-241	2.61358e-241	-5.15781e-241	1.66158e-241	2.15911e-241	-6.39335e-241	4.41726e-240	1.59231e-241	7.91123e-241	1.7108e-241	-3.56155e-241	2.05105e-240	4.06324e-241	-5.08461e-241	2.87919e-241	-1.91137e-241	7.04338e-241	1.56467e-240	-7.83091e-240	3.46965e-239
5.72092e-242	8.14436e-242	-1.05708e-241	-3.09886e-241	-6.33421e-242	-2.94252e-241	-4.65319e-241	1.75549e-241	1.0161e-241	-1.42904e-242	-2.64368e-242	6.52176e-242	-1.43905e-241	1.98896e-241	-1.29484e-242	-4.50821e-242	-7.64794e-242	-4.75626e-242	1.95768e-241	-5.11937e-242	1.78546e-241	-3.10601e-241	1.80987e-241	-1.84063e-242	-3.39367e-241	-6.62554e-242	2.42284e-241	-6.71511e-242	-7.52671e-242	-1.70376e-242	4.028e-240
3.26107e-243	1.80604e-242	-3.89121e-243	9.23911e-243	3.29999e-242	1.90288e-242	-1.44086e-242	1.98075e-242	1.41199e-242	-3.25044e-242	1.20836e-243	7.98112e-244	1.7337e-242	-1.30723e-242	1.50652e-242	-1.42005e-242	-5.60164e-243	-4.98941e-243	1.29151e-242	-3.08503e-243	-1.33932e-242	-6.38421e-243	-1.23511e-242	5.91736e-243	5.14155e-242	-8.3116e-243	-3.08222e-243	9.88954e-243	-1.52581e-242	2.9936e-243	3.8459e-241
-5.5615e-243	1.05244e-243	-9.47924e-244	-2.36979e-244	9.50155e-244	-4.61374e-243	2.59374e-244	-1.68004e-244	-4.81001e-244	-6.78704e-244	-1.03163e-242	3.07623e-244	3.18696e-243	-2.27812e-243	-8.41876e-244	1.64607e-243	-4.52033e-243	-1.82902e-243	2.79452e-243	6.18633e-244	-7.49265e-244	-1.6239e-243	-6.73778e-244	1.09343e-243	1.44198e-243	5.34547e-244	-7.63628e-244	3.69187e-243	1.35427e-243	-7.0537e-245	5.52864e-242
1.97115e-244	2.05041e-244	2.24918e-245	-1.19365e-243	-1.329e-244	-3.839e-244	3.85171e-245	-9.01194e-245	-3.28592e-244	-1.02357e-244	-3.39122e-244	1.14523e-244	-2.80471e-245	-8.34388e-245	1.34021e-244	4.88406e-244	-5.46107e-244	-7.43792e-244	-3.76691e-244	-1.55627e-244	-8.90682e-245	3.13283e-244	1.82416e-244	-2.74955e-244	-2.57265e-245	2.99649e-245	-5.56486e-244	-3.63676e-244	1.79952e-244	-1.342e-244	7.85419e-243
8.29328e-246	7.81909e-246	1.59377e-245	1.03099e-245	2.8944e-245	-3.87195e-245	-2.53229e-245	1.18344e-245	-2.61189e-245	-3.27397e-245	-1.51501e-245	-6.62803e-245	2.44815e-245	-2.51594e-245	2.79625e-245	-1.11007e-245	-6.73296e-246	-1.70437e-244	2.81087e-245	1.23457e-246	-7.75389e-245	-7.24975e-245	1.09628e-244	-3.01742e-247	1.58144e-245	2.26383e-245	2.86115e-247	1.49685e-245	7.99489e-245	-7.07604e-245	1.04707e-243
-9.1342e-247	-2.83992e-246	-1.03669e-245	-2.81905e-246	-1.77327e-247	7.37862e-246	5.44452e-247	4.228e-246	-1.01798e-246	1.52425e-246	9.7872e-246	6.14348e-246	4.3807e-246	-8.62581e-248	1.19429e-246	9.0552e-246	3.24607e-247	2.94515e-246	-3.98762e-247	7.16904e-246	-2.24994e-245	3.15744e-246	-1.87479e-246	-3.49299e-247	1.48461e-246	4.29329e-247	-1.2747e-246	-2.78948e-246	1.66977e-246	2.15572e-246	1.10979e-244
-1.09233e-247	2.02982e-247	-1.57845e-247	-1.2641e-246	1.39778e-247	1.73304e-247	2.00418e-247	1.7232e-247	-2.19675e-247	-9.22309e-247	1.87807e-247	-2.82127e-247	-6.99377e-248	-1.19635e-247	-1.02328e-247	-1.56922e-246	-6.06494e-248	-1.82911e-246	1.92223e-247	7.639e-248	1.53809e-247	3.45368e-247	7.03303e-248	4.27431e-247	-7.06209e-248	-8.52042e-248	5.50088e-247	-1.02274e-246	-4.45522e-247	-3.79425e-247	1.16019e-245
-6.90904e-248	5.14551e-248	-1.0771e-247	-1.4523e-248	5.42925e-248	5.81805e-248	1.24185e-248	-8.40769e-248	-3.14335e-248	1.40739e-247	4.79171e-249	3.53047e-248	2.97422e-248	-3.63597e-248	2.71477e-247	1.31216e-247	6.9681e-248	1.96349e-248	6.56786e-249	4.48573e-248	3.05418e-248	-2.64494e-249	-3.23542e-249	1.54564e-248	-1.33384e-248	2.39098e-248	-5.29314e-248	-4.66994e-248	-1.02282e-247	-1.96543e-249	1.56656e-246
-2.88565e-249	2.73567e-248	3.12527e-249	-1.33388e-249	4.95544e-250	5.31913e-250	-4.27787e-249	-1.17655e-248	-4.11303e-249	2.17077e-249	-3.30602e-249	1.43746e-248	-4.99877e-249	-3.3658e-249	-2.29282e-248	8.92698e-250	1.94996e-249	7.3178e-250	4.69591e-249	-8.90799e-250	-4.47061e-249	4.11988e-249	6.19809e-249	7.40053e-250	1.25799e-249	7.91158e-249	1.03729e-249	5.67363e-250	2.96047e-248	-1.91287e-249	1.74011e-247
1.55364e-251	1.81169e-250	1.18947e-251	8.36625e-250	-4.7141e-250	5.34118e-250	-1.92745e-249	4.551e-250	-5.31245e-251	-1.9354e-249	-2.64705e-250	-2.36932e-250	-4.22178e-250	3.4964e-250	-6.70845e-250	4.15193e-250	6.39777e-250	-2.35226e-250	7.1587e-250	4.08897e-250	-1.06561e-250	-3.39915e-250	-2.87831e-251	-7.66885e-252	-1.0434e-250	-1.01864e-249	2.13704e-250	5.85816e-250	-3.40923e-250	-5.21937e-251	1.35796e-248
-6.3388e-251	-5.26267e-251	-8.98595e-252	4.70294e-251	-5.74534e-251	2.40925e-251	3.38258e-250	-3.43104e-250	-9.93283e-252	-1.52593e-252	-1.44467e-250	1.08999e-250	1.22785e-250	5.37956e-252	-6.07837e-250	2.04155e-251	1.47171e-251	-1.28217e-251	5.53727e-251	-3.40238e-251	1.01442e-250	-1.86861e-252	1.5564e-250	1.85129e-250	-7.7969e-251	5.53499e-251	-8.12255e-251	9.68905e-252	-8.98062e-251	5.25071e-252	2.83658e-249
1.88576e-251	-5.82846e-252	-5.70104e-252	-1.41396e-251	-2.39179e-251	5.01952e-251	1.09999e-251	-6.81146e-252	-3.63774e-253	-3.61626e-251	6.37466e-252	-9.20584e-252	-3.27452e-251	-9.62845e-252	-1.87223e-251	1.32736e-252	1.9577e-251	5.85948e-251	7.58238e-253	-7.48296e-253	-3.2963e-252	5.1677e-252	-6.13029e-252	1.21922e-251	8.67466e-252	-2.78718e-252	-1.83373e-253	6.9057e-252	-4.51648e-252	2.53095e-252	3.83045e-250
1.46414e-253	-1.28013e-252	-1.35267e-252	1.32456e-253	2.92012e-253	7.26088e-253	8.22986e-254	-3.98759e-253	-1.15759e-252	1.71301e-252	2.73811e-252	-2.01413e-252	3.90615e-252	-1.59885e-255	-1.97344e-255	-1.20082e-253	-2.2013e-252	8.4376e-253	-1.51229e-253	-5.18521e-254	5.9139e-253	-1.6281e-252	-5.48315e-252	2.05156e-253	1.03019e-253	-1.21398e-252	2.62269e-252	9.82231e-253	-8.41669e-254	5.77195e-253	3.28027e-251
-3.73609e-254	1.02873e-253	1.77645e-253	-2.4859e-253	5.8348e-255	1.25266e-253	2.05268e-253	2.21792e-253	-6.40304e-254	-8.28767e-254	-3.15956e-253	-5.40646e-254	-4.02731e-254	2.09475e-254	3.24525e-253	-1.29829e-254	-2.67734e-253	9.74045e-254	-2.18454e-253	-3.19988e-254	-4.29296e-253	2.79675e-254	4.77935e-253	1.57532e-254	4.87846e-254	-2.76804e-253	6.90152e-256	3.76364e-254	-8.51862e-253	4.08541e-254	4.86346e-252
-5.01102e-254	-4.17675e-254	2.19602e-254	3.87191e-255	3.38268e-255	-1.53172e-254	-3.13054e-254	2.94633e-254	-2.07124e-256	-2.49569e-254	-1.96665e-254	-4.23898e-255	-1.57458e-254	-6.39497e-255	-8.59288e-255	9.05911e-255	-9.21526e-255	1.94786e-254	1.55296e-255	-2.09781e-254	3.96789e-254	8.22576e-256	-2.25176e-254	3.04842e-255	1.42085e-254	1.64064e-254	8.27123e-254	7.67153e-254	-1.01694e-254	-1.43737e-254	6.17919e-253
2.41397e-255	9.70421e-255	2.46935e-256	-7.67714e-255	-1.48167e-256	-5.28069e-256	3.09288e-255	2.7125e-255	-9.42162e-256	-2.17671e-255	-3.88298e-255	-1.44386e-255	-3.46396e-256	2.46579e-255	-1.67537e-255	8.17789e-256	1.31481e-256	-1.52388e-255	7.03024e-257	-5.93061e-255	3.54077e-255	1.54952e-255	2.63733e-256	1.02199e-255	-5.62997e-255	-1.11103e-255	3.98593e-256	1.90468e-255	1.12075e-255	-5.01997e-256	6.49742e-254
1.84481e-256	-4.64915e-256	1.01595e-256	-2.88663e-256	-3.56909e-256	8.82252e-257	3.70697e-256	1.54008e-257	-5.80433e-257	6.13667e-256	-1.66341e-256	-8.99046e-256	-5.77872e-256	3.98935e-256	3.83782e-256	1.46716e-257	9.37014e-257	4.84585e-256	2.17698e-257	8.59957e-257	-9.25653e-256	1.15086e-256	-6.05901e-257	-2.27161e-256	-5.59015e-256	-6.65041e-257	-4.44722e-256	3.51622e-256	1.19835e-257	3.1602e-256	8.74765e-255
1.97785e-257	5.39818e-258	-2.79939e-257	2.52655e-257	7.40421e-257	2.33235e-257	-1.5365e-257	6.34141e-258	4.30819e-257	3.04025e-257	-2.91391e-257	1.79139e-257	2.44132e-257	-1.64937e-257	-1.54097e-257	4.2928e-258	-5.7992e-259	4.50366e-257	1.2813e-256	1.05841e-256	3.69617e-257	-2.55389e-257	1.94686e-257	-1.69186e-256	4.62467e-257	1.22732e-256	4.38369e-257	-5.52722e-258	-4.87489e-257	5.5111e-257	1.2316e-255
3.22806e-258	4.02893e-258	-2.07903e-258	-8.23103e-258	1.05984e-258	-8.50092e-258	-7.36291e-258	2.01647e-257	7.25805e-258	7.1649e-258	6.08808e-258	3.69442e-258	7.6134e-260	-5.57994e-258	1.88388e-257	-8.20376e-259	-4.14882e-258	7.85586e-258	-2.46088e-258	4.4378e-258	1.68227e-259	-6.28481e-259	-7.37448e-259	4.206e-258	-1.54276e-258	-3.86479e-258	7.28324e-259	-2.12521e-258	-1.55414e-257	3.03706e-258	1.55659e-256
-3.73892e-259	-6.69314e-259	7.00633e-260	-3.69021e-261	-3.71585e-259	2.75494e-259	-4.26406e-259	1.77608e-259	3.12036e-258	-1.79287e-259	1.07315e-258	-6.12524e-259	-5.41143e-259	-8.83895e-260	-1.24705e-259	-8.27596e-259	4.8293e-259	4.6597e-259	-4.68303e-259	2.81961e-259	-8.89224e-259	6.76359e-259	-3.1288e-259	-2.59827e-261	-9.43491e-259	-1.24216e-259	2.28662e-259	9.18749e-259	-3.77702e-259	-4.52661e-259	1.55609e-257
-1.79471e-261	-9.33643e-260	2.67085e-260	-3.384e-260	-3.41012e-260	-2.96374e-260	-5.72945e-260	9.1335e-261	2.37512e-259	1.40007e-259	-4.1356e-260	-4.61856e-260	2.1675e-260	-6.3978e-260	-1.94297e-260	-8.11311e-260	4.67734e-260	9.20163e-261	-1.29079e-259	-1.19369e-259	-6.19472e-260	-3.75263e-260	-2.70719e-260	-5.40954e-261	-2.9722e-260	-3.70124e-259	7.49104e-261	1.3793e-260	-5.21587e-261	-6.52856e-260	1.86516e-258
2.34764e-261	6.94619e-261	2.51023e-260	4.12728e-260	-5.7661e-261	8.88977e-261	1.39345e-260	2.53093e-261	-1.09773e-260	9.48218e-262	-8.45561e-261	-2.6397e-260	-2.1492e-261	-8.91949e-262	-2.83835e-261	-1.25691e-260	7.45514e-261	-1.52433e-260	5.0065e-262	-7.1205e-262	2.36203e-261	3.83703e-261	-1.81077e-260	1.0375e-260	-1.28037e-260	-3.65989e-261	-1.59773e-260	4.69273e-261	4.81679e-261	2.01535e-261	2.74576e-259
6.51195e-263	-2.18353e-262	7.42679e-262	-2.93795e-261	-9.2012e-262	3.85731e-263	-4.5766e-262	-1.98667e-262	-6.7847e-262	-1.61143e-261	-1.93931e-262	-1.84002e-261	-2.39962e-262	-2.04684e-263	3.60771e-261	1.68053e-261	3.23408e-262	6.99839e-262	-9.95916e-262	-2.54877e-261	-1.20113e-261	-1.51296e-262	5.50061e-262	-1.84686e-261	1.1198e-261	5.65352e-263	3.71376e-262	6.89273e-262	-1.06328e-261	-6.74698e-262	2.77439e-260
-4.69687e-263	6.56413e-263	-1.15556e-262	-5.72769e-263	-7.77968e-263	-2.1935e-264	2.61004e-263	-1.33738e-263	1.78959e-262	4.39926e-262	-2.18235e-263	-2.95015e-263	2.64526e-263	-1.28887e-262	2.63481e-263	-4.09043e-263	1.76186e-262	-3.01156e-262	-1.55093e-262	-1.35737e-262	-2.4635e-264	1.01855e-262	-1.64005e-263	-1.2095e-262	-1.84933e-263	7.3339e-263	1.65753e-263	4.55851e-263	1.17906e-262	1.72809e-263	2.59673e-261
-2.69028e-263	-2.24979e-263	-4.06916e-263	5.80464e-264	9.4212e-264	-1.26705e-264	-7.11842e-264	5.37616e-263	-1.60636e-263	4.00843e-263	9.9812e-264	-1.13366e-263	-4.18791e-263	-1.66555e-263	2.43972e-263	1.23685e-264	4.69881e-263	-1.27235e-263	-7.22266e-264	1.58828e-263	-1.48868e-263	3.86363e-263	-1.64439e-263	-2.26609e-263	2.40793e-263	2.03775e-263	8.99169e-264	-6.82411e-264	-2.27295e-263	-5.0763e-263	6.3831e-262
-2.49929e-264	-3.62726e-265	-1.11775e-264	3.1188e-264	2.29523e-265	-1.88668e-264	-2.00537e-264	-2.7013e-264	3.07079e-264	5.61551e-265	-3.85974e-265	3.65504e-264	2.20399e-264	1.78311e-264	-6.96647e-266	5.06965e-264	4.05476e-264	-5.28458e-264	-1.32429e-263	-4.44897e-266	5.69892e-265	3.48023e-264	2.41841e-264	1.97888e-264	2.06357e-264	-1.9157e-264	-2.60834e-264	-6.62509e-264	2.06466e-264	-1.06979e-264	7.81425e-263
1.73385e-265	3.67589e-265	-9.58002e-266	2.43581e-265	3.34922e-265	1.07093e-264	9.45956e-266	1.50242e-265	-1.72635e-267	-3.62754e-265	-1.05658e-265	3.58934e-266	7.94655e-266	2.14809e-265	5.72833e-266	1.58162e-266	-4.78311e-266	1.06184e-264	-9.86537e-265	-2.42999e-266	-4.33168e-266	-3.24097e-265	1.49067e-266	-1.88981e-265	8.43576e-266	1.31729e-265	2.22449e-265	3.77855e-266	1.94927e-266	-4.47029e-265	7.0391e-264
2.10749e-266	-1.42033e-266	-8.79132e-267	-7.94108e-266	4.90866e-267	-2.66679e-266	5.85141e-266	-1.99426e-266	5.38881e-267	-2.79636e-267	9.0673e-267	-2.08124e-266	-5.17979e-267	-9.26664e-266	-6.19374e-266	2.20904e-266	-8.86881e-267	-4.39928e-266	-5.11819e-267	-2.10844e-266	-2.16773e-266	4.1511e-267	1.82244e-265	1.17374e-266	-6.46043e-267	-1.85325e-266	-5.35112e-266	9.86892e-267	1.20062e-266	2.36962e-266	8.76401e-265
-1.98523e-267	-3.34718e-267	2.81682e-267	-2.22589e-268	3.03128e-267	-6.45352e-267	2.21973e-267	2.45028e-268	1.85335e-267	4.75965e-267	5.05462e-267	-9.19392e-267	-8.09056e-267	-1.019e-267	4.37872e-267	6.79301e-269	-8.03415e-267	2.26037e-267	7.18625e-268	5.53608e-267	-5.29381e-267	2.91187e-267	1.57745e-267	-2.86007e-267	-4.68673e-268	-5.03826e-269	-2.08706e-266	3.67801e-267	-2.35762e-267	9.0675e-267	1.20424e-265
7.60949e-268	-1.8068e-268	1.02251e-267	-3.84047e-268	1.457e-268	4.71041e-268	-1.9946e-268	1.66294e-268	1.399e-268	-4.59705e-268	-3.69502e-269	6.94155e-268	4.42442e-268	9.44301e-268	-2.82361e-268	-4.72085e-268	1.26395e-268	-1.65081e-268	7.18763e-268	1.38797e-267	2.57822e-268	4.13803e-268	6.88751e-268	-4.5022e-268	8.23422e-268	7.69779e-268	1.21515e-267	-5.97756e-270	-1.26256e-269	-3.43786e-268	1.41821e-266
-1.03007e-268	-5.31629e-269	1.55653e-268	9.38161e-269	-8.57915e-270	-2.61764e-268	-2.34406e-269	1.56006e-269	-5.60096e-270	5.22938e-269	-2.19601e-269	7.92167e-269	1.20256e-269	-7.60696e-269	2.33775e-270	3.58457e-269	-1.35675e-269	1.16363e-268	-3.67886e-269	4.63665e-269	5.00789e-269	3.34115e-269	8.45691e-270	-4.31963e-269	1.56614e-268	-2.67093e-269	-8.86231e-269	-6.31565e-269	1.65948e-269	-9.82763e-270	1.71013e-267
5.11153e-270	7.75866e-271	1.74012e-269	-2.77817e-270	-1.71997e-269	1.03005e-269	9.82415e-270	5.5366e-270	2.28947e-270	2.54618e-270	-3.84152e-270	-4.14254e-269	-9.64819e-270	1.92472e-270	-1.13983e-270	1.41393e-270	4.39314e-270	-1.78657e-269	1.57623e-269	-2.37617e-270	5.46878e-270	-6.64804e-270	1.2836e-270	-9.98984e-271	-4.46001e-271	1.49492e-269	-1.02489e-271	3.57777e-270	3.24729e-270	-5.04093e-270	2.15317e-268
-2.51912e-271	-2.27952e-270	2.81474e-272	1.60148e-271	-5e-271	-5.02225e-271	-1.10122e-273	8.07617e-271	1.10963e-270	-2.05899e-271	-7.14415e-273	1.32117e-271	-2.94559e-271	3.4475e-271	4.75064e-271	1.09813e-271	-1.03358e-270	-1.21555e-271	-7.49497e-271	-8.38515e-271	-4.30287e-271	7.70074e-271	-7.64922e-271	6.02138e-270	-2.21107e-270	1.43894e-271	2.60028e-271	6.78385e-271	-1.02672e-270	-7.65871e-271	2.30254e-269
7.77246e-272	6.48371e-272	-8.33975e-273	-8.34358e-272	1.81716e-271	-1.23229e-271	-5.61157e-272	2.27089e-272	-1.60958e-271	-4.26372e-272	9.75426e-273	6.35787e-271	8.29656e-272	1.3707e-271	-5.07837e-272	-7.3789e-273	-4.7983e-272	2.25373e-272	3.06708e-272	-7.07806e-272	-2.03479e-272	-1.41402e-271	-6.12521e-272	1.13326e-271	1.45722e-271	2.71416e-271	-5.28412e-272	6.80329e-272	-3.77744e-272	-1.29865e-271	2.95939e-270
-3.94237e-272	6.01941e-273	4.65461e-273	3.27689e-272	-3.51928e-273	1.17705e-272	9.64983e-273	-3.15759e-272	-2.03792e-273	-7.35641e-272	-6.59345e-274	-8.71039e-273	7.84664e-273	3.66583e-272	-8.36644e-273	2.22587e-272	9.9205e-273	1.31687e-272	1.96802e-272	-2.67318e-272	-6.13039e-273	1.76667e-272	-9.10108e-274	-2.39899e-273	1.87975e-272	-3.87997e-273	2.6438e-272	-1.46312e-272	-2.22879e-272	6.74501e-273	4.88871e-271
-1.03301e-273	-1.8654e-273	2.80793e-274	-1.47509e-273	3.33023e-274	-5.0018e-273	-1.68156e-273	-5.20015e-274	6.31654e-273	-2.33718e-273	2.0787e-273	-7.28501e-274	1.41288e-273	-6.78643e-275	-7.55749e-273	6.56055e-274	-2.12328e-273	-1.68841e-273	6.38413e-273	4.90987e-273	-3.29129e-273	9.19757e-274	-5.8426e-274	-4.41339e-273	3.34147e-273	-6.08614e-274	7.59584e-274	-1.51919e-273	-1.78989e-274	2.19868e-273	6.62668e-272
1.46176e-274	1.9513e-274	1.60812e-275	-2.61449e-274	2.42242e-274	-7.31156e-275	1.45505e-274	3.15837e-274	-1.29964e-274	-1.80299e-274	-3.0364e-274	1.23214e-274	-3.78189e-275	-1.57642e-274	-9.61737e-275	9.88185e-275	-4.56753e-275	5.92902e-274	4.96102e-274	2.89009e-274	3.74016e-275	3.93286e-275	9.28243e-274	3.3956e-274	-5.11098e-275	2.82822e-274	1.20715e-274	1.69311e-274	-1.17306e-274	4.78254e-274	6.51084e-273
1.92971e-275	2.86063e-275	3.3531e-276	-8.30279e-276	-1.69023e-275	7.12621e-276	-3.05693e-276	2.99478e-275	1.67247e-275	3.88559e-275	-1.496e-275	5.0453e-275	9.01714e-276	1.12975e-275	-9.73765e-275	9.01669e-276	-7.50501e-276	1.87305e-275	7.08198e-276	-6.37336e-276	2.24748e-277	-1.42403e-275	-1.02675e-275	-8.67614e-276	3.82643e-275	-2.42489e-277	1.16228e-274	1.74998e-275	-1.11243e-275	-2.15956e-275	6.42348e-274
-5.68131e-277	4.94997e-277	5.52487e-276	6.35759e-276	3.52777e-276	-6.04123e-278	2.47806e-276	2.31408e-276	9.0002e-277	5.3558e-277	3.10988e-276	-2.62746e-276	-1.56412e-277	3.71813e-278	-7.40028e-277	-1.32944e-276	-8.9592e-277	-1.86771e-276	9.41767e-277	-4.47579e-276	2.245e-276	1.16247e-275	-4.02612e-276	1.91852e-276	2.56278e-276	-1.48539e-276	2.5873e-276	1.86828e-277	2.66416e-276	3.68187e-276	7.19258e-275
1.07447e-276	1.1251e-279	-1.06389e-278	2.76575e-277	1.27586e-278	1.34221e-277	2.90218e-277	6.98598e-278	-1.85151e-277	-2.91552e-277	3.71913e-278	-5.57954e-277	-1.97153e-277	9.13829e-278	3.93861e-277	6.65476e-277	-4.45658e-277	1.12841e-276	8.31611e-278	-1.90598e-277	4.57332e-277	5.2158e-278	-5.3397e-278	5.43453e-278	7.42781e-277	-5.55087e-278	3.74232e-278	3.07202e-277	1.34974e-277	5.53225e-278	8.08786e-276
1.24475e-277	-7.5714e-278	-9.66907e-279	-6.29613e-279	2.63521e-278	5.74433e-279	4.83247e-279	3.09576e-278	6.70471e-279	-9.03777e-278	-4.43521e-278	3.34985e-278	-3.08983e-278	9.88207e-279	-4.07064e-278	-1.29066e-278	1.45797e-278	-3.82843e-278	-1.10814e-278	9.40057e-279	-3.04505e-278	2.40397e-278	5.91103e-278	-1.71243e-278	7.58906e-280	2.56222e-277	4.07674e-278	-4.27774e-278	2.6371e-278	9.24197e-279	1.13358e-276
2.89563e-279	-3.54621e-279	-2.79444e-279	2.32531e-279	4.67548e-279	3.65591e-279	-5.19174e-279	-4.55013e-279	-4.77804e-280	1.96843e-278	-5.31923e-280	-4.64509e-279	1.77375e-279	-1.05644e-279	-5.59395e-280	4.5861e-279	1.99156e-279	-6.26852e-279	1.57897e-279	-1.02094e-278	-3.85323e-280	7.80415e-280	-4.27186e-279	-4.993e-280	-2.46964e-279	-1.23353e-278	-3.85437e-279	-1.86887e-279	1.05234e-279	-1.39561e-278	1.24472e-277
1.3401e-279	3.25711e-280	-2.14076e-280	-1.41919e-279	-5.86242e-280	-2.86732e-280	-7.53772e-280	-6.24041e-280	-4.83959e-281	2.98825e-280	-1.27563e-280	7.86464e-280	-9.30795e-280	1.12036e-279	5.34026e-280	6.15867e-280	-1.78382e-280	4.65602e-280	-5.33696e-280	-8.95225e-281	4.28128e-280	-2.64099e-280	-5.18934e-280	1.00517e-281	6.78115e-281	2.7478e-280	-5.88013e-281	-1.26608e-279	-1.46997e-279	5.60633e-280	1.61986e-278
-4.50496e-281	1.76141e-281	6.76794e-281	-2.69711e-281	3.67973e-282	4.32749e-284	-3.51909e-281	-8.22511e-281	-1.39178e-282	2.59792e-280	2.03455e-280	8.58829e-281	2.3147e-282	4.20051e-281	5.15233e-281	1.04807e-280	1.58117e-283	2.28085e-280	-1.47732e-282	6.66279e-281	-1.0338e-280	2.59288e-281	-2.33026e-283	4.03884e-281	1.21901e-280	-2.54471e-280	3.92014e-281	-2.4926e-281	1.96078e-281	-6.29341e-281	2.01897e-279
-4.73263e-282	-2.99649e-282	-6.05874e-282	-1.20235e-281	-1.88478e-281	3.14462e-281	1.7861e-281	-8.57778e-282	-2.6464e-282	-7.72796e-282	1.75905e-282	-4.89784e-282	-6.64743e-283	1.7097e-282	-1.4188e-281	-3.334e-282	1.16489e-281	-1.89862e-281	-1.60327e-282	-3.6609e-282	1.16143e-282	2.07012e-281	-6.8897e-282	4.06189e-282	-3.96253e-282	-5.63146e-282	1.53692e-281	1.08747e-281	2.79855e-283	-3.3433e-282	2.47646e-280
-1.10563e-282	8.77899e-283	6.81283e-283	-2.71556e-282	9.87573e-283	2.30508e-282	-3.33254e-282	-1.49337e-282	2.89673e-282	-2.8725e-284	-1.68526e-282	2.00217e-282	-8.50991e-283	2.93658e-282	8.82391e-283	-8.61901e-283	1.61189e-282	2.72134e-282	5.26513e-284	4.84892e-283	9.12767e-283	6.42596e-283	9.2204e-284	1.37392e-282	-4.01389e-282	5.15954e-283	-2.79135e-283	1.27602e-282	3.48374e-283	-5.33506e-283	4.05028e-281
9.26582e-284	2.64469e-283	-2.12434e-284	-1.72703e-284	9.91652e-284	-2.51233e-283	6.18178e-284	1.98454e-283	-1.6249e-283	-5.69826e-284	1.9439e-283	7.07376e-284	-1.56734e-283	-9.99135e-284	4.63039e-283	-5.28985e-285	1.162e-283	-8.30563e-284	-1.34993e-284	2.80013e-283	1.42923e-283	1.07835e-283	8.87174e-284	1.72563e-283	-2.48252e-283	-9.89676e-284	-8.16241e-284	-6.29574e-284	1.11439e-283	1.17567e-284	3.83569e-282
-4.07136e-285	1.41252e-284	-1.02172e-284	-1.82532e-284	2.1363e-285	-1.0327e-284	-2.833e-285	2.62273e-284	-5.29019e-284	-1.42345e-284	-3.33537e-285	5.09946e-284	1.8263e-284	2.01283e-285	-1.18041e-284	-2.46999e-284	6.82004e-285	-2.55762e-284	3.2869e-284	1.60167e-284	-5.72576e-284	7.08378e-285	2.45429e-285	1.85036e-284	1.28196e-284	6.77742e-285	-3.84419e-284	-5.43579e-285	-3.76881e-285	6.39857e-285	5.0666e-283
-1.35003e-285	3.1678e-287	2.25226e-286	1.14072e-285	-1.34915e-285	-2.82685e-285	-2.43233e-285	1.08697e-286	-1.29055e-285	-6.75495e-285	-6.44904e-286	5.59242e-285	1.77702e-285	-4.10791e-286	-6.00451e-286	8.35031e-286	7.17662e-285	8.46011e-285	1.11815e-285	-4.74024e-285	7.39248e-285	1.51906e-285	2.00433e-285	-7.32078e-285	2.8829e-288	-1.2366e-285	-5.22003e-285	-1.7741e-287	6.55132e-285	3.43995e-285	8.35711e-284
1.04913e-286	-5.38895e-287	5.42819e-286	-3.48729e-286	-2.65324e-286	-1.06749e-286	-4.81469e-286	-9.25112e-287	-2.58113e-286	4.65521e-286	-2.82549e-286	6.30965e-286	-2.06187e-287	-2.48896e-286	5.58076e-287	-1.81208e-286	6.62256e-286	5.8509e-287	-2.43372e-286	-1.60523e-286	-1.77119e-286	1.97312e-286	3.27566e-286	-3.08521e-286	-4.41847e-287	1.59131e-286	-1.43821e-286	-1.78904e-286	2.06669e-286	-7.29595e-287	7.08093e-285
6.66472e-287	-1.92841e-287	3.59436e-287	-6.75533e-287	1.89917e-287	-4.18063e-287	5.92869e-287	-6.29402e-287	-7.94553e-288	2.89128e-287	8.68929e-289	3.8952e-288	3.98853e-287	-7.24725e-288	-1.687e-287	1.86751e-287	2.52253e-286	-7.79806e-287	8.45053e-288	-1.00866e-287	-1.02543e-286	-9.52968e-288	1.23e-287	-2.8955e-288	3.06096e-288	4.89561e-287	5.69644e-288	-1.83251e-287	4.44618e-288	-1.61044e-287	1.06938e-285
-1.93398e-288	-9.66185e-289	-1.52111e-288	-8.13063e-289	3.60789e-289	3.97579e-290	-4.08046e-288	1.3802e-287	8.83425e-289	-5.37733e-288	3.67095e-289	-1.30855e-287	-1.95494e-289	-2.53989e-289	5.67242e-289	-1.43771e-288	-1.66965e-288	-9.75729e-289	-1.92654e-289	-2.22163e-288	-2.48097e-288	4.30075e-288	4.72387e-288	-5.80257e-288	1.53563e-288	-5.92301e-288	3.03782e-288	6.77925e-289	1.43968e-288	-6.21779e-288	8.68849e-287
3.38577e-289	7.14766e-289	-2.81549e-289	-4.21288e-290	6.58423e-289	4.539e-289	-1.02488e-288	-4.24576e-289	7.88091e-290	-6.64874e-289	1.20363e-289	-1.21041e-288	-7.12416e-289	-1.5301e-289	1.84723e-289	8.53226e-290	4.28462e-289	3.90281e-289	4.82372e-289	1.80169e-289	4.98109e-290	6.79697e-289	9.65681e-289	-1.58719e-288	-2.46414e-289	-8.41486e-289	9.631e-290	-8.34852e-290	2.18873e-289	-1.13158e-288	1.45305e-287
8.40626e-290	-3.39431e-290	-5.17022e-290	7.38111e-291	7.13069e-291	-9.49534e-291	4.88609e-291	-7.83096e-290	-2.7493e-289	-4.07337e-290	-5.31223e-290	1.39313e-290	-8.13339e-290	2.98727e-289	-1.98825e-290	4.26972e-290	-3.30904e-290	-4.1022e-290	-5.78468e-290	2.10519e-290	2.1201e-291	-1.23601e-289	-7.23233e-290	6.93288e-290	-7.6537e-290	1.22221e-290	4.82935e-291	-1.74406e-290	-1.37107e-290	2.45081e-289	1.89247e-288
1.48808e-290	3.14198e-292	1.06765e-291	-1.6417e-291	8.64949e-291	1.32888e-290	2.61776e-291	-6.37078e-291	3.85097e-291	1.47143e-291	2.51019e-290	-1.22929e-291	1.29405e-291	-5.53624e-291	5.82395e-291	2.85467e-292	2.7416e-292	-2.48712e-290	-2.43054e-292	-1.28088e-291	-4.32649e-291	2.34069e-291	-9.29072e-290	-7.0821e-292	-3.28438e-291	-6.55277e-291	2.26118e-291	-4.00268e-291	-2.44763e-292	-2.08818e-291	2.3881e-289
9.62219e-294	1.31725e-291	-6.46689e-292	5.30599e-292	-9.9667e-292	-4.86864e-293	2.81438e-292	7.11392e-292	-4.0732e-293	7.52216e-292	-6.9744e-292	2.34603e-291	-1.76514e-292	-3.74094e-292	-3.04661e-293	-1.07581e-291	-1.39399e-291	-3.2769e-292	1.38496e-292	-4.27976e-292	6.71427e-293	3.40029e-292	-1.45702e-291	-3.43666e-291	-5.72839e-292	6.1118e-292	2.45746e-292	-9.98579e-292	-2.69278e-291	-5.09245e-292	2.3255e-290
2.36773e-293	-5.56253e-292	5.78519e-293	-7.24646e-293	-1.45576e-292	8.3653e-296	2.36122e-292	1.322e-292	-5.40272e-293	4.98014e-293	-3.85725e-293	3.92645e-293	-1.44113e-292	1.99049e-293	9.92905e-293	-1.04375e-292	3.61758e-293	-2.75692e-292	4.62175e-293	-4.20344e-293	1.48038e-292	-1.87861e-292	-1.08248e-292	-3.22165e-292	-1.23475e-293	2.63639e-292	1.67401e-292	-2.76862e-292	1.84711e-292	-1.50277e-293	3.86e-291
3.63169e-294	-9.62633e-294	1.81054e-293	8.3006e-295	8.50792e-294	-4.53376e-294	7.28743e-294	-5.9929e-294	-3.69336e-293	8.45537e-294	-2.25219e-293	-6.51292e-294	5.3592e-294	1.39743e-293	-1.03484e-293	-2.22092e-294	-1.98216e-294	1.652e-293	9.99533e-295	4.14992e-293	-1.54575e-293	-8.99092e-294	-2.23672e-293	-1.34836e-293	1.8991e-293	-1.47941e-295	-4.48276e-294	1.4848e-293	-9.41079e-294	-2.71592e-293	3.61182e-292
2.69054e-295	3.57692e-294	-2.09264e-294	2.72685e-294	-1.77374e-294	3.23514e-295	5.29704e-294	9.92258e-295	2.56575e-294	-2.72751e-294	6.59578e-295	-1.01087e-294	1.20645e-294	2.23227e-294	2.71584e-295	4.20869e-297	-9.45626e-295	9.25443e-295	-7.02663e-295	3.58915e-295	2.97197e-294	1.35968e-294	4.05376e-296	-8.47895e-295	-2.23486e-294	5.28078e-295	1.41781e-294	2.12484e-295	-1.15934e-294	-1.03994e-294	4.24755e-293
-3.23587e-295	3.14658e-295	7.94527e-295	1.69188e-295	-1.55551e-296	5.78222e-296	-1.90767e-294	2.66014e-295	1.22626e-295	4.50717e-296	-5.90927e-295	1.05275e-295	-9.29883e-296	-3.18251e-295	1.50036e-295	-1.75725e-295	3.61861e-295	4.56703e-295	6.2445e-295	-4.95905e-296	2.83775e-296	4.52477e-295	-7.4118e-295	-3.094e-295	-8.52389e-296	-6.08098e-295	7.43243e-296	-1.31654e-295	3.24298e-295	8.02491e-296	9.77782e-294
1.5126e-296	-4.98469e-297	1.96254e-296	4.18683e-296	1.40528e-296	1.68266e-296	3.54098e-296	4.71056e-296	5.2377e-296	3.44329e-296	-4.15792e-297	2.58312e-296	3.28626e-296	-1.11206e-296	4.39566e-297	-4.63041e-296	-3.29579e-296	3.21698e-296	4.47764e-297	-1.26678e-296	7.04873e-296	-2.2005e-296	-1.86058e-296	3.43114e-296	-1.56782e-295	-6.38091e-296	1.15012e-296	2.80325e-296	1.83814e-297	-2.73836e-296	9.2351e-295
1.15034e-297	2.16132e-297	2.20983e-297	-3.05061e-297	2.41401e-297	1.36256e-296	2.1197e-297	4.17969e-297	1.48601e-296	2.65253e-297	9.86764e-298	1.09108e-296	-7.89786e-297	-1.46916e-297	1.25012e-298	-1.80552e-297	6.64369e-297	5.07308e-297	-3.9342e-297	-2.12398e-297	2.81939e-298	4.40656e-297	2.49088e-297	1.53367e-297	-4.70961e-298	-4.10237e-297	-1.36057e-296	1.55668e-298	-1.18367e-297	-3.33476e-297	1.2096e-295
1.79045e-298	-2.19091e-298	2.27147e-298	-1.05767e-298	-5.28981e-298	1.06068e-299	-5.48756e-299	-2.11717e-300	-1.50338e-297	1.27013e-298	6.22573e-298	1.28331e-298	3.92234e-298	5.57597e-299	3.60212e-298	6.51397e-299	-1.51522e-298	1.149e-297	-1.793e-298	4.09027e-298	1.70944e-297	-5.58982e-298	6.48593e-298	2.44145e-299	9.3899e-298	-2.56484e-299	-6.28575e-298	-6.7008e-298	1.10122e-298	-4.07975e-298	1.21939e-296
1.95792e-299	2.03219e-299	8.14094e-299	-3.63253e-299	6.07327e-300	-1.80528e-299	1.06986e-299	6.26533e-299	-5.88301e-299	4.76132e-299	5.82686e-299	-1.57546e-299	3.90186e-300	8.3875e-299	-3.18053e-299	-3.57836e-299	7.09598e-299	3.04627e-299	1.04946e-299	1.01788e-299	6.93851e-299	-8.06749e-299	-4.48537e-299	5.0872e-299	2.19912e-298	-2.10081e-299	1.86273e-299	7.10329e-299	4.39347e-299	3.40071e-300	1.33674e-297
-1.99752e-300	-2.33012e-299	8.37848e-300	-9.71082e-301	-8.29245e-300	-1.16302e-300	6.15355e-300	-1.20634e-300	3.14732e-300	2.41341e-299	-1.65726e-299	-2.24055e-300	-8.23853e-301	6.50338e-301	1.4762e-300	6.59767e-300	-6.54038e-300	-6.48985e-300	-1.77896e-300	2.96294e-300	-2.97992e-300	8.25495e-301	-1.51231e-300	-7.06487e-300	-6.79166e-301	4.19181e-300	1.21098e-300	1.23892e-299	2.6011e-299	-1.76038e-300	1.83504e-298
-3.57709e-301	-8.0004e-301	-1.28701e-301	5.73843e-302	8.92168e-301	-1.66618e-301	2.36536e-301	-9.24179e-301	3.88816e-301	-3.48794e-301	1.85669e-300	-1.93787e-300	-2.37561e-301	-6.31379e-301	2.52248e-300	-6.15268e-302	1.26281e-300	6.65336e-301	1.47748e-301	-6.30913e-301	5.12755e-301	3.44608e-301	-8.8239e-301	1.54777e-302	1.81374e-301	2.07236e-302	8.04997e-301	-4.71805e-301	5.94931e-301	2.77838e-301	1.83622e-299
-1.27572e-302	-2.05957e-301	1.90936e-301	1.4623e-301	-1.61145e-302	-3.10483e-302	1.99125e-302	4.16074e-302	7.19054e-302	-4.54424e-302	9.50132e-302	-5.59239e-303	1.16835e-301	1.17457e-302	9.25933e-302	-2.49808e-302	-5.27039e-302	1.74584e-301	-2.95795e-302	-1.26128e-301	-8.37658e-302	-6.29364e-302	-3.01601e-302	1.87111e-301	-1.61265e-301	-3.03981e-302	-1.92352e-303	6.2357e-302	4.17687e-302	-5.13043e-302	2.22466e-300
-1.78794e-302	8.37466e-303	-1.27371e-302	-3.7374e-302	7.71542e-303	-1.46153e-302	-1.2348e-302	7.43335e-303	9.94503e-303	5.78953e-303	1.27873e-302	9.24944e-303	-2.64167e-303	-1.04465e-302	-1.33931e-302	-1.76951e-302	-1.47647e-303	-2.47047e-302	4.32865e-303	8.23726e-304	-8.92455e-303	7.88662e-305	-7.15568e-303	-3.11468e-303	-1.84343e-302	1.88917e-303	1.67019e-302	-9.35709e-303	-4.66261e-303	-4.27075e-303	3.06348e-301
5.57188e-304	-4.99838e-304	3.59174e-304	6.01126e-304	1.09985e-303	1.07674e-303	-1.28562e-303	5.44337e-304	-7.76209e-304	3.22763e-303	-6.53131e-304	-1.50147e-303	-1.29687e-303	-4.17542e-303	3.07722e-303	6.24458e-304	-1.91947e-303	9.53599e-304	-5.47606e-304	-3.91854e-303	-2.34343e-303	-1.93593e-303	-4.7697e-304	-2.95305e-303	-8.8384e-304	-2.27386e-304	-1.11189e-303	1.22036e-303	-1.1637e-304	-6.96156e-305	4.00343e-302
-3.35593e-306	1.51328e-305	3.14074e-304	1.06462e-304	4.7104e-306	-5.41928e-305	-5.88127e-305	3.30225e-304	1.78479e-305	1.19263e-304	-2.27519e-304	1.86459e-304	-3.3461e-306	8.51897e-305	5.67794e-304	-1.40443e-304	2.70089e-304	-1.2747e-303	-4.90575e-304	4.75002e-305	-2.62435e-305	-1.1467e-304	3.20056e-305	-1.38723e-304	9.24873e-305	1.71766e-304	-1.25978e-304	-1.9852e-304	-1.06003e-304	-1.05141e-304	5.42923e-303
-9.86087e-307	-2.99601e-306	-5.60085e-305	-2.85573e-305	1.26569e-305	4.68072e-305	-3.25573e-305	2.97755e-306	2.32671e-305	5.69206e-305	-3.27809e-305	6.33244e-306	-3.46919e-306	-2.17645e-305	3.29615e-306	4.8843e-305	1.89712e-305	-4.79792e-306	5.43176e-306	-5.59293e-306	2.6079e-305	1.08949e-305	-4.17943e-305	6.2698e-306	4.56774e-305	1.68318e-305	-1.38559e-305	-6.78552e-305	7.17397e-306	-7.25384e-306	6.58701e-304
2.25366e-306	-1.78323e-306	1.54156e-306	2.26232e-306	2.90223e-306	4.26744e-306	1.84358e-307	2.26086e-306	4.72234e-306	-7.91775e-308	5.2603e-306	-7.59723e-307	1.56097e-307	-2.98243e-306	3.64414e-306	-1.7188e-306	6.16096e-306	9.04876e-307	-2.8171e-307	1.59676e-306	-6.31713e-307	-5.5086e-307	-4.52861e-307	1.77279e-306	2.60945e-306	-1.5573e-306	2.25186e-306	-1.49172e-306	1.41052e-306	1.38942e-306	5.98415e-305
-6.27768e-307	8.73256e-308	-5.07086e-307	7.75393e-307	2.18334e-307	-7.01505e-308	3.15999e-308	-8.59954e-307	9.29229e-308	-5.53635e-307	2.45553e-307	-1.19999e-307	0	-6.15372e-307	1.02902e-307	2.00522e-306	-1.11512e-307	2.57221e-307	1.4739e-307	-1.60139e-307	-4.04483e-307	0	-5.91304e-308	1.28319e-307	-2.60755e-307	4.89014e-307	1.05315e-306	0	-3.72889e-307	2.6325e-306	1.30166e-305
-2.60322e-308	3.23651e-308	-6.76408e-308	0	-7.21876e-308	0	4.03267e-308	0	0	0	0	0	0	0	0	2.30602e-308	-2.58419e-308	0	0	-3.71899e-308	-4.12871e-308	0	7.80888e-308	0	0	0	0	3.78593e-308	0	4.2372e-308	7.21699e-307
0	0	0	0	0	0	0	0	0	0	0	0	0	0	0	0	0	0	0	0	0	0	0	0	0	0	0	0	0	0	1.27059e-307
0	0	0	0	0	0	0	0	0	0	0	0	0	0	0	0	0	0	0	0	0	0	0	0	0	0	0	0	0	0	0
0	0	0	0	0	0	0	0	0	0	0	0	0	0	0	0	0	0	0	0	0	0	0	0	0	0	0	0	0	0	0
0	0	0	0	0	0	0	0	0	0	0	0	0	0	0	0	0	0	0	0	0	0	0	0	0	0	0	0	0	0	0
0	0	0	0	0	0	0	0	0	0	0	0	0	0	0	0	0	0	0	0	0	0	0	0	0	0	0	0	0	0	0
0	0	0	0	0	0	0	0	0	0	0	0	0	0	0	0	0	0	0	0	0	0	0	0	0	0	0	0	0	0	0
0	0	0	0	0	0	0	0	0	0	0	0	0	0	0	0	0	0	0	0	0	0	0	0	0	0	0	0	0	0	0
0	0	0	0	0	0	0	0	0	0	0	0	0	0	0	0	0	0	0	0	0	0	0	0	0	0	0	0	0	0	0
0	0	0	0	0	0	0	0	0	0	0	0	0	0	0	0	0	0	0	0	0	0	0	0	0	0	0	0	0	0	0
0	0	0	0	0	0	0	0	0	0	0	0	0	0	0	0	0	0	0	0	0	0	0	0	0	0	0	0	0	0	0
0	0	0	0	0	0	0	0	0	0	0	0	0	0	0	0	0	0	0	0	0	0	0	0	0	0	0	0	0	0	0
0	0	0	0	0	0	0	0	0	0	0	0	0	0	0	0	0	0	0	0	0	0	0	0	0	0	0	0	0	0	0
0	0	0	0	0	0	0	0	0	0	0	0	0	0	0	0	0	0	0	0	0	0	0	0	0	0	0	0	0	0	0
0	0	0	0	0	0	0	0	0	0	0	0	0	0	0	0	0	0	0	0	0	0	0	0	0	0	0	0	0	0	0
0	0	0	0	0	0	0	0	0	0	0	0	0	0	0	0	0	0	0	0	0	0	0	0	0	0	0	0	0	0	0
0	0	0	0	0	0	0	0	0	0	0	0	0	0	0	0	0	0	0	0	0	0	0	0	0	0	0	0	0	0	0
0	0	0	0	0	0	0	0	0	0	0	0	0	0	0	0	0	0	0	0	0	0	0	0	0	0	0	0	0	0	0
0	0	0	0	0	0	0	0	0	0	0	0	0	0	0	0	0	0	0	0	0	0	0	0	0	0	0	0	0	0	0
0	0	0	0	0	0	0	0	0	0	0	0	0	0	0	0	0	0	0	0	0	0	0	0	0	0	0	0	0	0	0
0	0	0	0	0	0	0	0	0	0	0	0	0	0	0	0	0	0	0	0	0	0	0	0	0	0	0	0	0	0	0
0	0	0	0	0	0	0	0	0	0	0	0	0	0	0	0	0	0	0	0	0	0	0	0	0	0	0	0	0	0	0
0	0	0	0	0	0	0	0	0	0	0	0	0	0	0	0	0	0	0	0	0	0	0	0	0	0	0	0	0	0	0
0	0	0	0	0	0	0	0	0	0	0	0	0	0	0	0	0	0	0	0	0	0	0	0	0	0	0	0	0	0	0
0	0	0	0	0	0	0	0	0	0	0	0	0	0	0	0	0	0	0	0	0	0	0	0	0	0	0	0	0	0	0
0	0	0	0	0	0	0	0	0	0	0	0	0	0	0	0	0	0	0	0	0	0	0	0	0	0	0	0	0	0	0
0	0	0	0	0	0	0	0	0	0	0	0	0	0	0	0	0	0	0	0	0	0	0	0	0	0	0	0	0	0	0
0	0	0	0	0	0	0	0	0	0	0	0	0	0	0	0	0	0	0	0	0	0	0	0	0	0	0	0	0	0	0
0	0	0	0	0	0	0	0	0	0	0	0	0	0	0	0	0	0	0	0	0	0	0	0	0	0	0	0	0	0	0
0	0	0	0	0	0	0	0	0	0	0	0	0	0	0	0	0	0	0	0	0	0	0	0	0	0	0	0	0	0	0
0	0	0	0	0	0	0	0	0	0	0	0	0	0	0	0	0	0	0	0	0	0	0	0	0	0	0	0	0	0	0
0	0	0	0	0	0	0	0	0	0	0	0	0	0	0	0	0	0	0	0	0	0	0	0	0	0	0	0	0	0	0
0	0	0	0	0	0	0	0	0	0	0	0	0	0	0	0	0	0	0	0	0	0	0	0	0	0	0	0	0	0	0
0	0	0	0	0	0	0	0	0	0	0	0	0	0	0	0	0	0	0	0	0	0	0	0	0	0	0	0	0	0	0
0	0	0	0	0	0	0	0	0	0	0	0	0	0	0	0	0	0	0	0	0	0	0	0	0	0	0	0	0	0	0
0	0	0	0	0	0	0	0	0	0	0	0	0	0	0	0	0	0	0	0	0	0	0	0	0	0	0	0	0	0	0
0	0	0	0	0	0	0	0	0	0	0	0	0	0	0	0	0	0	0	0	0	0	0	0	0	0	0	0	0	0	0
0	0	0	0	0	0	0	0	0	0	0	0	0	0	0	0	0	0	0	0	0	0	0	0	0	0	0	0	0	0	0
0	0	0	0	0	0	0	0	0	0	0	0	0	0	0	0	0	0	0	0	0	0	0	0	0	0	0	0	0	0	0
0	0	0	0	0	0	0	0	0	0	0	0	0	0	0	0	0	0	0	0	0	0	0	0	0	0	0	0	0	0	0
0	0	0	0	0	0	0	0	0	0	0	0	0	0	0	0	0	0	0	0	0	0	0	0	0	0	0	0	0	0	0
0	0	0	0	0	0	0	0	0	0	0	0	0	0	0	0	0	0	0	0	0	0	0	0	0	0	0	0	0	0	0
0	0	0	0	0	0	0	0	0	0	0	0	0	0	0	0	0	0	0	0	0	0	0	0	0	0	0	0	0	0	0
0	0	0	0	0	0	0	0	0	0	0	0	0	0	0	0	0	0	0	0	0	0	0	0	0	0	0	0	0	0	0
0	0	0	0	0	0	0	0	0	0	0	0	0	0	0	0	0	0	0	0	0	0	0	0	0	0	0	0	0	0	0
0	0	0	0	0	0	0	0	0	0	0	0	0	0	0	0	0	0	0	0	0	0	0	0	0	0	0	0	0	0	0
0	0	0	0	0	0	0	0	0	0	0	0	0	0	0	0	0	0	0	0	0	0	0	0	0	0	0	0	0	0	0
0	0	0	0	0	0	0	0	0	0	0	0	0	0	0	0	0	0	0	0	0	0	0	0	0	0	0	0	0	0	0
0	0	0	0	0	0	0	0	0	0	0	0	0	0	0	0	0	0	0	0	0	0	0	0	0	0	0	0	0	0	0
0	0	0	0	0	0	0	0	0	0	0	0	0	0	0	0	0	0	0	0	0	0	0	0	0	0	0	0	0	0	0
0	0	0	0	0	0	0	0	0	0	0	0	0	0	0	0	0	0	0	0	0	0	0	0	0	0	0	0	0	0	0
0	0	0	0	0	0	0	0	0	0	0	0	0	0	0	0	0	0	0	0	0	0	0	0	0	0	0	0	0	0	0
0	0	0	0	0	0	0	0	0	0	0	0	0	0	0	0	0	0	0	0	0	0	0	0	0	0	0	0	0	0	0
0	0	0	0	0	0	0	0	0	0	0	0	0	0	0	0	0	0	0	0	0	0	0	0	0	0	0	0	0	0	0
0	0	0	0	0	0	0	0	0	0	0	0	0	0	0	0	0	0	0	0	0	0	0	0	0	0	0	0	0	0	0
0	0	0	0	0	0	0	0	0	0	0	0	0	0	0	0	0	0	0	0	0	0	0	0	0	0	0	0	0	0	0
0	0	0	0	0	0	0	0	0	0	0	0	0	0	0	0	0	0	0	0	0	0	0	0	0	0	0	0	0	0	0
0	0	0	0	0	0	0	0	0	0	0	0	0	0	0	0	0	0	0	0	0	0	0	0	0	0	0	0	0	0	0
0	0	0	0	0	0	0	0	0	0	0	0	0	0	0	0	0	0	0	0	0	0	0	0	0	0	0	0	0	0	0
0	0	0	0	0	0	0	0	0	0	0	0	0	0	0	0	0	0	0	0	0	0	0	0	0	0	0	0	0	0	0
0	0	0	0	0	0	0	0	0	0	0	0	0	0	0	0	0	0	0	0	0	0	0	0	0	0	0	0	0	0	0
0	0	0	0	0	0	0	0	0	0	0	0	0	0	0	0	0	0	0	0	0	0	0	0	0	0	0	0	0	0	0
0	0	0	0	0	0	0	0	0	0	0	0	0	0	0	0	0	0	0	0	0	0	0	0	0	0	0	0	0	0	0
0	0	0	0	0	0	0	0	0	0	0	0	0	0	0	0	0	0	0	0	0	0	0	0	0	0	0	0	0	0	0
0	0	0	0	0	0	0	0	0	0	0	0	0	0	0	0	0	0	0	0	0	0	0	0	0	0	0	0	0	0	0
0	0	0	0	0	0	0	0	0	0	0	0	0	0	0	0	0	0	0	0	0	0	0	0	0	0	0	0	0	0	0
0	0	0	0	0	0	0	0	0	0	0	0	0	0	0	0	0	0	0	0	0	0	0	0	0	0	0	0	0	0	0
0	0	0	0	0	0	0	0	0	0	0	0	0	0	0	0	0	0	0	0	0	0	0	0	0	0	0	0	0	0	0
0	0	0	0	0	0	0	0	0	0	0	0	0	0	0	0	0	0	0	0	0	0	0	0	0	0	0	0	0	0	0
0	0	0	0	0	0	0	0	0	0	0	0	0	0	0	0	0	0	0	0	0	0	0	0	0	0	0	0	0	0	0
0	0	0	0	0	0	0	0	0	0	0	0	0	0	0	0	0	0	0	0	0	0	0	0	0	0	0	0	0	0	0
0	0	0	0	0	0	0	0	0	0	0	0	0	0	0	0	0	0	0	0	0	0	0	0	0	0	0	0	0	0	0
0	0	0	0	0	0	0	0	0	0	0	0	0	0	0	0	0	0	0	0	0	0	0	0	0	0	0	0	0	0	0
0	0	0	0	0	0	0	0	0	0	0	0	0	0	0	0	0	0	0	0	0	0	0	0	0	0	0	0	0	0	0
0	0	0	0	0	0	0	0	0	0	0	0	0	0	0	0	0	0	0	0	0	0	0	0	0	0	0	0	0	0	0
0	0	0	0	0	0	0	0	0	0	0	0	0	0	0	0	0	0	0	0	0	0	0	0	0	0	0	0	0	0	0
0	0	0	0	0	0	0	0	0	0	0	0	0	0	0	0	0	0	0	0	0	0	0	0	0	0	0	0	0	0	0
0	0	0	0	0	0	0	0	0	0	0	0	0	0	0	0	0	0	0	0	0	0	0	0	0	0	0	0	0	0	0
0	0	0	0	0	0	0	0	0	0	0	0	0	0	0	0	0	0	0	0	0	0	0	0	0	0	0	0	0	0	0
0	0	0	0	0	0	0	0	0	0	0	0	0	0	0	0	0	0	0	0	0	0	0	0	0	0	0	0	0	0	0
0	0	0	0	0	0	0	0	0	0	0	0	0	0	0	0	0	0	0	0	0	0	0	0	0	0	0	0	0	0	0
0	0	0	0	0	0	0	0	0	0	0	0	0	0	0	0	0	0	0	0	0	0	0	0	0	0	0	0	0	0	0
0	0	0	0	0	0	0	0	0	0	0	0	0	0	0	0	0	0	0	0	0	0	0	0	0	0	0	0	0	0	0
0	0	0	0	0	0	0	0	0	0	0	0	0	0	0	0	0	0	0	0	0	0	0	0	0	0	0	0	0	0	0
0	0	0	0	0	0	0	0	0	0	0	0	0	0	0	0	0	0	0	0	0	0	0	0	0	0	0	0	0	0	0
0	0	0	0	0	0	0	0	0	0	0	0	0	0	0	0	0	0	0	0	0	0	0	0	0	0	0	0	0	0	0
0	0	0	0	0	0	0	0	0	0	0	0	0	0	0	0	0	0	0	0	0	0	0	0	0	0	0	0	0	0	0
0	0	0	0	0	0	0	0	0	0	0	0	0	0	0	0	0	0	0	0	0	0	0	0	0	0	0	0	0	0	0
0	0	0	0	0	0	0	0	0	0	0	0	0	0	0	0	0	0	0	0	0	0	0	0	0	0	0	0	0	0	0
0	0	0	0	0	0	0	0	0	0	0	0	0	0	0	0	0	0	0	0	0	0	0	0	0	0	0	0	0	0	0
0	0	0	0	0	0	0	0	0	0	0	0	0	0	0	0	0	0	0	0	0	0	0	0	0	0	0	0	0	0	0
0	0	0	0	0	0	0	0	0	0	0	0	0	0	0	0	0	0	0	0	0	0	0	0	0	0	0	0	0	0	0
0	0	0	0	0	0	0	0	0	0	0	0	0	0	0	0	0	0	0	0	0	0	0	0	0	0	0	0	0	0	0
0	0	0	0	0	0	0	0	0	0	0	0	0	0	0	0	0	0	0	0	0	0	0	0	0	0	0	0	0	0	0
0	0	0	0	0	0	0	0	0	0	0	0	0	0	0	0	0	0	0	0	0	0	0	0	0	0	0	0	0	0	0
0	0	0	0	0	0	0	0	0	0	0	0	0	0	0	0	0	0	0	0	0	0	0	0	0	0	0	0	0	0	0
0	0	0	0	0	0	0	0	0	0	0	0	0	0	0	0	0	0	0	0	0	0	0	0	0	0	0	0	0	0	0
0	0	0	0	0	0	0	0	0	0	0	0	0	0	0	0	0	0	0	0	0	0	0	0	0	0	0	0	0	0	0
0	0	0	0	0	0	0	0	0	0	0	0	0	0	0	0	0	0	0	0	0	0	0	0	0	0	0	0	0	0	0
0	0	0	0	0	0	0	0	0	0	0	0	0	0	0	0	0	0	0	0	0	0	0	0	0	0	0	0	0	0	0
0	0	0	0	0	0	0	0	0	0	0	0	0	0	0	0	0	0	0	0	0	0	0	0	0	0	0	0	0	0	0
0	0	0	0	0	0	0	0	0	0	0	0	0	0	0	0	0	0	0	0	0	0	0	0	0	0	0	0	0	0	0
0	0	0	0	0	0	0	0	0	0	0	0	0	0	0	0	0	0	0	0	0	0	0	0	0	0	0	0	0	0	0
0	0	0	0	0	0	0	0	0	0	0	0	0	0	0	0	0	0	0	0	0	0	0	0	0	0	0	0	0	0	0
0	0	0	0	0	0	0	0	0	0	0	0	0	0	0	0	0	0	0	0	0	0	0	0	0	0	0	0	0	0	0
0	0	0	0	0	0	0	0	0	0	0	0	0	0	0	0	0	0	0	0	0	0	0	0	0	0	0	0	0	0	0
0	0	0	0	0	0	0	0	0	0	0	0	0	0	0	0	0	0	0	0	0	0	0	0	0	0	0	0	0	0	0
0	0	0	0	0	0	0	0	0	0	0	0	0	0	0	0	0	0	0	0	0	0	0	0	0	0	0	0	0	0	0
0	0	0	0	0	0	0	0	0	0	0	0	0	0	0	0	0	0	0	0	0	0	0	0	0	0	0	0	0	0	0
0	0	0	0	0	0	0	0	0	0	0	0	0	0	0	0	0	0	0	0	0	0	0	0	0	0	0	0	0	0	0
0	0	0	0	0	0	0	0	0	0	0	0	0	0	0	0	0	0	0	0	0	0	0	0	0	0	0	0	0	0	0
0	0	0	0	0	0	0	0	0	0	0	0	0	0	0	0	0	0	0	0	0	0	0	0	0	0	0	0	0	0	0
0	0	0	0	0	0	0	0	0	0	0	0	0	0	0	0	0	0	0	0	0	0	0	0	0	0	0	0	0	0	0
0	0	0	0	0	0	0	0	0	0	0	0	0	0	0	0	0	0	0	0	0	0	0	0	0	0	0	0	0	0	0
0	0	0	0	0	0	0	0	0	0	0	0	0	0	0	0	0	0	0	0	0	0	0	0	0	0	0	0	0	0	0
0	0	0	0	0	0	0	0	0	0	0	0	0	0	0	0	0	0	0	0	0	0	0	0	0	0	0	0	0	0	0
0	0	0	0	0	0	0	0	0	0	0	0	0	0	0	0	0	0	0	0	0	0	0	0	0	0	0	0	0	0	0
0	0	0	0	0	0	0	0	0	0	0	0	0	0	0	0	0	0	0	0	0	0	0	0	0	0	0	0	0	0	0
0	0	0	0	0	0	0	0	0	0	0	0	0	0	0	0	0	0	0	0	0	0	0	0	0	0	0	0	0	0	0
0	0	0	0	0	0	0	0	0	0	0	0	0	0	0	0	0	0	0	0	0	0	0	0	0	0	0	0	0	0	0
0	0	0	0	0	0	0	0	0	0	0	0	0	0	0	0	0	0	0	0	0	0	0	0	0	0	0	0	0	0	0
0	0	0	0	0	0	0	0	0	0	0	0	0	0	0	0	0	0	0	0	0	0	0	0	0	0	0	0	0	0	0
0	0	0	0	0	0	0	0	0	0	0	0	0	0	0	0	0	0	0	0	0	0	0	0	0	0	0	0	0	0	0
0	0	0	0	0	0	0	0	0	0	0	0	0	0	0	0	0	0	0	0	0	0	0	0	0	0	0	0	0	0	0
0	0	0	0	0	0	0	0	0	0	0	0	0	0	0	0	0	0	0	0	0	0	0	0	0	0	0	0	0	0	0
0	0	0	0	0	0	0	0	0	0	0	0	0	0	0	0	0	0	0	0	0	0	0	0	0	0	0	0	0	0	0
0	0	0	0	0	0	0	0	0	0	0	0	0	0	0	0	0	0	0	0	0	0	0	0	0	0	0	0	0	0	0
0	0	0	0	0	0	0	0	0	0	0	0	0	0	0	0	0	0	0	0	0	0	0	0	0	0	0	0	0	0	0
0	0	0	0	0	0	0	0	0	0	0	0	0	0	0	0	0	0	0	0	0	0	0	0	0	0	0	0	0	0	0
0	0	0	0	0	0	0	0	0	0	0	0	0	0	0	0	0	0	0	0	0	0	0	0	0	0	0	0	0	0	0
0	0	0	0	0	0	0	0	0	0	0	0	0	0	0	0	0	0	0	0	0	0	0	0	0	0	0	0	0	0	0
0	0	0	0	0	0	0	0	0	0	0	0	0	0	0	0	0	0	0	0	0	0	0	0	0	0	0	0	0	0	0
0	0	0	0	0	0	0	0	0	0	0	0	0	0	0	0	0	0	0	0	0	0	0	0	0	0	0	0	0	0	0
0	0	0	0	0	0	0	0	0	0	0	0	0	0	0	0	0	0	0	0	0	0	0	0	0	0	0	0	0	0	0
0	0	0	0	0	0	0	0	0	0	0	0	0	0	0	0	0	0	0	0	0	0	0	0	0	0	0	0	0	0	0
0	0	0	0	0	0	0	0	0	0	0	0	0	0	0	0	0	0	0	0	0	0	0	0	0	0	0	0	0	0	0
0	0	0	0	0	0	0	0	0	0	0	0	0	0	0	0	0	0	0	0	0	0	0	0	0	0	0	0	0	0	0
0	0	0	0	0	0	0	0	0	0	0	0	0	0	0	0	0	0	0	0	0	0	0	0	0	0	0	0	0	0	0
0	0	0	0	0	0	0	0	0	0	0	0	0	0	0	0	0	0	0	0	0	0	0	0	0	0	0	0	0	0	0
0	0	0	0	0	0	0	0	0	0	0	0	0	0	0	0	0	0	0	0	0	0	0	0	0	0	0	0	0	0	0
0	0	0	0	0	0	0	0	0	0	0	0	0	0	0	0	0	0	0	0	0	0	0	0	0	0	0	0	0	0	0
0	0	0	0	0	0	0	0	0	0	0	0	0	0	0	0	0	0	0	0	0	0	0	0	0	0	0	0	0	0	0
0	0	0	0	0	0	0	0	0	0	0	0	0	0	0	0	0	0	0	0	0	0	0	0	0	0	0	0	0	0	0
0	0	0	0	0	0	0	0	0	0	0	0	0	0	0	0	0	0	0	0	0	0	0	0	0	0	0	0	0	0	0
0	0	0	0	0	0	0	0	0	0	0	0	0	0	0	0	0	0	0	0	0	0	0	0	0	0	0	0	0	0	0
0	0	0	0	0	0	0	0	0	0	0	0	0	0	0	0	0	0	0	0	0	0	0	0	0	0	0	0	0	0	0
0	0	0	0	0	0	0	0	0	0	0	0	0	0	0	0	0	0	0	0	0	0	0	0	0	0	0	0	0	0	0
0	0	0	0	0	0	0	0	0	0	0	0	0	0	0	0	0	0	0	0	0	0	0	0	0	0	0	0	0	0	0
0	0	0	0	0	0	0	0	0	0	0	0	0	0	0	0	0	0	0	0	0	0	0	0	0	0	0	0	0	0	0
0	0	0	0	0	0	0	0	0	0	0	0	0	0	0	0	0	0	0	0	0	0	0	0	0	0	0	0	0	0	0
0	0	0	0	0	0	0	0	0	0	0	0	0	0	0	0	0	0	0	0	0	0	0	0	0	0	0	0	0	0	0
0	0	0	0	0	0	0	0	0	0	0	0	0	0	0	0	0	0	0	0	0	0	0	0	0	0	0	0	0	0	0
0	0	0	0	0	0	0	0	0	0	0	0	0	0	0	0	0	0	0	0	0	0	0	0	0	0	0	0	0	0	0
0	0	0	0	0	0	0	0	0	0	0	0	0	0	0	0	0	0	0	0	0	0	0	0	0	0	0	0	0	0	0
0	0	0	0	0	0	0	0	0	0	0	0	0	0	0	0	0	0	0	0	0	0	0	0	0	0	0	0	0	0	0
0	0	0	0	0	0	0	0	0	0	0	0	0	0	0	0	0	0	0	0	0	0	0	0	0	0	0	0	0	0	0
0	0	0	0	0	0	0	0	0	0	0	0	0	0	0	0	0	0	0	0	0	0	0	0	0	0	0	0	0	0	0
0	0	0	0	0	0	0	0	0	0	0	0	0	0	0	0	0	0	0	0	0	0	0	0	0	0	0	0	0	0	0
0	0	0	0	0	0	0	0	0	0	0	0	0	0	0	0	0	0	0	0	0	0	0	0	0	0	0	0	0	0	0
0	0	0	0	0	0	0	0	0	0	0	0	0	0	0	0	0	0	0	0	0	0	0	0	0	0	0	0	0	0	0
0	0	0	0	0	0	0	0	0	0	0	0	0	0	0	0	0	0	0	0	0	0	0	0	0	0	0	0	0	0	0
0	0	0	0	0	0	0	0	0	0	0	0	0	0	0	0	0	0	0	0	0	0	0	0	0	0	0	0	0	0	0
0	0	0	0	0	0	0	0	0	0	0	0	0	0	0	0	0	0	0	0	0	0	0	0	0	0	0	0	0	0	0
0	0	0	0	0	0	0	0	0	0	0	0	0	0	0	0	0	0	0	0	0	0	0	0	0	0	0	0	0	0	0
0	0	0	0	0	0	0	0	0	0	0	0	0	0	0	0	0	0	0	0	0	0	0	0	0	0	0	0	0	0	0
0	0	0	0	0	0	0	0	0	0	0	0	0	0	0	0	0	0	0	0	0	0	0	0	0	0	0	0	0	0	0
0	0	0	0	0	0	0	0	0	0	0	0	0	0	0	0	0	0	0	0	0	0	0	0	0	0	0	0	0	0	0
0	0	0	0	0	0	0	0	0	0	0	0	0	0	0	0	0	0	0	0	0	0	0	0	0	0	0	0	0	0	0
0	0	0	0	0	0	0	0	0	0	0	0	0	0	0	0	0	0	0	0	0	0	0	0	0	0	0	0	0	0	0
0	0	0	0	0	0	0	0	0	0	0	0	0	0	0	0	0	0	0	0	0	0	0	0	0	0	0	0	0	0	0
0	0	0	0	0	0	0	0	0	0	0	0	0	0	0	0	0	0	0	0	0	0	0	0	0	0	0	0	0	0	0
0	0	0	0	0	0	0	0	0	0	0	0	0	0	0	0	0	0	0	0	0	0	0	0	0	0	0	0	0	0	0
0	0	0	0	0	0	0	0	0	0	0	0	0	0	0	0	0	0	0	0	0	0	0	0	0	0	0	0	0	0	0
0	0	0	0	0	0	0	0	0	0	0	0	0	0	0	0	0	0	0	0	0	0	0	0	0	0	0	0	0	0	0
0	0	0	0	0	0	0	0	0	0	0	0	0	0	0	0	0	0	0	0	0	0	0	0	0	0	0	0	0	0	0
0	0	0	0	0	0	0	0	0	0	0	0	0	0	0	0	0	0	0	0	0	0	0	0	0	0	0	0	0	0	0
0	0	0	0	0	0	0	0	0	0	0	0	0	0	0	0	0	0	0	0	0	0	0	0	0	0	0	0	0	0	0
0	0	0	0	0	0	0	0	0	0	0	0	0	0	0	0	0	0	0	0	0	0	0	0	0	0	0	0	0	0	0
0	0	0	0	0	0	0	0	0	0	0	0	0	0	0	0	0	0	0	0	0	0	0	0	0	0	0	0	0	0	0
0	0	0	0	0	0	0	0	0	0	0	0	0	0	0	0	0	0	0	0	0	0	0	0	0	0	0	0	0	0	0
0	0	0	0	0	0	0	0	0	0	0	0	0	0	0	0	0	0	0	0	0	0	0	0	0	0	0	0	0	0	0
0	0	0	0	0	0	0	0	0	0	0	0	0	0	0	0	0	0	0	0	0	0	0	0	0	0	0	0	0	0	0
0	0	0	0	0	0	0	0	0	0	0	0	0	0	0	0	0	0	0	0	0	0	0	0	0	0	0	0	0	0	0
0	0	0	0	0	0	0	0	0	0	0	0	0	0	0	0	0	0	0	0	0	0	0	0	0	0	0	0	0	0	0
0	0	0	0	0	0	0	0	0	0	0	0	0	0	0	0	0	0	0	0	0	0	0	0	0	0	0	0	0	0	0
0	0	0	0	0	0	0	0	0	0	0	0	0	0	0	0	0	0	0	0	0	0	0	0	0	0	0	0	0	0	0
0	0	0	0	0	0	0	0	0	0	0	0	0	0	0	0	0	0	0	0	0	0	0	0	0	0	0	0	0	0	0
0	0	0	0	0	0	0	0	0	0	0	0	0	0	0	0	0	0	0	0	0	0	0	0	0	0	0	0	0	0	0
0	0	0	0	0	0	0	0	0	0	0	0	0	0	0	0	0	0	0	0	0	0	0	0	0	0	0	0	0	0	0
0	0	0	0	0	0	0	0	0	0	0	0	0	0	0	0	0	0	0	0	0	0	0	0	0	0	0	0	0	0	0
0	0	0	0	0	0	0	0	0	0	0	0	0	0	0	0	0	0	0	0	0	0	0	0	0	0	0	0	0	0	0
0	0	0	0	0	0	0	0	0	0	0	0	0	0	0	0	0	0	0	0	0	0	0	0	0	0	0	0	0	0	0
0	0	0	0	0	0	0	0	0	0	0	0	0	0	0	0	0	0	0	0	0	0	0	0	0	0	0	0	0	0	0
0	0	0	0	0	0	0	0	0	0	0	0	0	0	0	0	0	0	0	0	0	0	0	0	0	0	0	0	0	0	0
0	0	0	0	0	0	0	0	0	0	0	0	0	0	0	0	0	0	0	0	0	0	0	0	0	0	0	0	0	0	0
0	0	0	0	0	0	0	0	0	0	0	0	0	0	0	0	0	0	0	0	0	0	0	0	0	0	0	0	0	0	0
0	0	0	0	0	0	0	0	0	0	0	0	0	0	0	0	0	0	0	0	0	0	0	0	0	0	0	0	0	0	0
0	0	0	0	0	0	0	0	0	0	0	0	0	0	0	0	0	0	0	0	0	0	0	0	0	0	0	0	0	0	0
0	0	0	0	0	0	0	0	0	0	0	0	0	0	0	0	0	0	0	0	0	0	0	0	0	0	0	0	0	0	0
0	0	0	0	0	0	0	0	0	0	0	0	0	0	0	0	0	0	0	0	0	0	0	0	0	0	0	0	0	0	0
0	0	0	0	0	0	0	0	0	0	0	0	0	0	0	0	0	0	0	0	0	0	0	0	0	0	0	0	0	0	0
0	0	0	0	0	0	0	0	0	0	0	0	0	0	0	0	0	0	0	0	0	0	0	0	0	0	0	0	0	0	0
0	0	0	0	0	0	0	0	0	0	0	0	0	0	0	0	0	0	0	0	0	0	0	0	0	0	0	0	0	0	0
0	0	0	0	0	0	0	0	0	0	0	0	0	0	0	0	0	0	0	0	0	0	0	0	0	0	0	0	0	0	0
0	0	0	0	0	0	0	0	0	0	0	0	0	0	0	0	0	0	0	0	0	0	0	0	0	0	0	0	0	0	0
0	0	0	0	0	0	0	0	0	0	0	0	0	0	0	0	0	0	0	0	0	0	0	0	0	0	0	0	0	0	0
0	0	0	0	0	0	0	0	0	0	0	0	0	0	0	0	0	0	0	0	0	0	0	0	0	0	0	0	0	0	0
0	0	0	0	0	0	0	0	0	0	0	0	0	0	0	0	0	0	0	0	0	0	0	0	0	0	0	0	0	0	0
0	0	0	0	0	0	0	0	0	0	0	0	0	0	0	0	0	0	0	0	0	0	0	0	0	0	0	0	0	0	0
0	0	0	0	0	0	0	0	0	0	0	0	0	0	0	0	0	0	0	0	0	0	0	0	0	0	0	0	0	0	0
0	0	0	0	0	0	0	0	0	0	0	0	0	0	0	0	0	0	0	0	0	0	0	0	0	0	0	0	0	0	0
0	0	0	0	0	0	0	0	0	0	0	0	0	0	0	0	0	0	0	0	0	0	0	0	0	0	0	0	0	0	0
0	0	0	0	0	0	0	0	0	0	0	0	0	0	0	0	0	0	0	0	0	0	0	0	0	0	0	0	0	0	0
0	0	0	0	0	0	0	0	0	0	0	0	0	0	0	0	0	0	0	0	0	0	0	0	0	0	0	0	0	0	0
0	0	0	0	0	0	0	0	0	0	0	0	0	0	0	0	0	0	0	0	0	0	0	0	0	0	0	0	0	0	0
0	0	0	0	0	0	0	0	0	0	0	0	0	0	0	0	0	0	0	0	0	0	0	0	0	0	0	0	0	0	0
0	0	0	0	0	0	0	0	0	0	0	0	0	0	0	0	0	0	0	0	0	0	0	0	0	0	0	0	0	0	0
0	0	0	0	0	0	0	0	0	0	0	0	0	0	0	0	0	0	0	0	0	0	0	0	0	0	0	0	0	0	0
0	0	0	0	0	0	0	0	0	0	0	0	0	0	0	0	0	0	0	0	0	0	0	0	0	0	0	0	0	0	0
0	0	0	0	0	0	0	0	0	0	0	0	0	0	0	0	0	0	0	0	0	0	0	0	0	0	0	0	0	0	0
0	0	0	0	0	0	0	0	0	0	0	0	0	0	0	0	0	0	0	0	0	0	0	0	0	0	0	0	0	0	0
0	0	0	0	0	0	0	0	0	0	0	0	0	0	0	0	0	0	0	0	0	0	0	0	0	0	0	0	0	0	0
0	0	0	0	0	0	0	0	0	0	0	0	0	0	0	0	0	0	0	0	0	0	0	0	0	0	0	0	0	0	0
0	0	0	0	0	0	0	0	0	0	0	0	0	0	0	0	0	0	0	0	0	0	0	0	0	0	0	0	0	0	0
0	0	0	0	0	0	0	0	0	0	0	0	0	0	0	0	0	0	0	0	0	0	0	0	0	0	0	0	0	0	0
0	0	0	0	0	0	0	0	0	0	0	0	0	0	0	0	0	0	0	0	0	0	0	0	0	0	0	0	0	0	0
0	0	0	0	0	0	0	0	0	0	0	0	0	0	0	0	0	0	0	0	0	0	0	0	0	0	0	0	0	0	0
0	0	0	0	0	0	0	0	0	0	0	0	0	0	0	0	0	0	0	0	0	0	0	0	0	0	0	0	0	0	0
0	0	0	0	0	0	0	0	0	0	0	0	0	0	0	0	0	0	0	0	0	0	0	0	0	0	0	0	0	0	0
0	0	0	0	0	0	0	0	0	0	0	0	0	0	0	0	0	0	0	0	0	0	0	0	0	0	0	0	0	0	0
0	0	0	0	0	0	0	0	0	0	0	0	0	0	0	0	0	0	0	0	0	0	0	0	0	0	0	0	0	0	0
0	0	0	0	0	0	0	0	0	0	0	0	0	0	0	0	0	0	0	0	0	0	0	0	0	0	0	0	0	0	0
0	0	0	0	0	0	0	0	0	0	0	0	0	0	0	0	0	0	0	0	0	0	0	0	0	0	0	0	0	0	0
0	0	0	0	0	0	0	0	0	0	0	0	0	0	0	0	0	0	0	0	0	0	0	0	0	0	0	0	0	0	0
0	0	0	0	0	0	0	0	0	0	0	0	0	0	0	0	0	0	0	0	0	0	0	0	0	0	0	0	0	0	0
0	0	0	0	0	0	0	0	0	0	0	0	0	0	0	0	0	0	0	0	0	0	0	0	0	0	0	0	0	0	0
0	0	0	0	0	0	0	0	0	0	0	0	0	0	0	0	0	0	0	0	0	0	0	0	0	0	0	0	0	0	0
0	0	0	0	0	0	0	0	0	0	0	0	0	0	0	0	0	0	0	0	0	0	0	0	0	0	0	0	0	0	0
0	0	0	0	0	0	0	0	0	0	0	0	0	0	0	0	0	0	0	0	0	0	0	0	0	0	0	0	0	0	0
0	0	0	0	0	0	0	0	0	0	0	0	0	0	0	0	0	0	0	0	0	0	0	0	0	0	0	0	0	0	0
0	0	0	0	0	0	0	0	0	0	0	0	0	0	0	0	0	0	0	0	0	0	0	0	0	0	0	0	0	0	0
0	0	0	0	0	0	0	0	0	0	0	0	0	0	0	0	0	0	0	0	0	0	0	0	0	0	0	0	0	0	0
0	0	0	0	0	0	0	0	0	0	0	0	0	0	0	0	0	0	0	0	0	0	0	0	0	0	0	0	0	0	0
0	0	0	0	0	0	0	0	0	0	0	0	0	0	0	0	0	0	0	0	0	0	0	0	0	0	0	0	0	0	0
0	0	0	0	0	0	0	0	0	0	0	0	0	0	0	0	0	0	0	0	0	0	0	0	0	0	0	0	0	0	0
0	0	0	0	0	0	0	0	0	0	0	0	0	0	0	0	0	0	0	0	0	0	0	0	0	0	0	0	0	0	0
0	0	0	0	0	0	0	0	0	0	0	0	0	0	0	0	0	0	0	0	0	0	0	0	0	0	0	0	0	0	0
0	0	0	0	0	0	0	0	0	0	0	0	0	0	0	0	0	0	0	0	0	0	0	0	0	0	0	0	0	0	0
0	0	0	0	0	0	0	0	0	0	0	0	0	0	0	0	0	0	0	0	0	0	0	0	0	0	0	0	0	0	0
0	0	0	0	0	0	0	0	0	0	0	0	0	0	0	0	0	0	0	0	0	0	0	0	0	0	0	0	0	0	0
0	0	0	0	0	0	0	0	0	0	0	0	0	0	0	0	0	0	0	0	0	0	0	0	0	0	0	0	0	0	0
0	0	0	0	0	0	0	0	0	0	0	0	0	0	0	0	0	0	0	0	0	0	0	0	0	0	0	0	0	0	0
0	0	0	0	0	0	0	0	0	0	0	0	0	0	0	0	0	0	0	0	0	0	0	0	0	0	0	0	0	0	0
0	0	0	0	0	0	0	0	0	0	0	0	0	0	0	0	0	0	0	0	0	0	0	0	0	0	0	0	0	0	0
0	0	0	0	0	0	0	0	0	0	0	0	0	0	0	0	0	0	0	0	0	0	0	0	0	0	0	0	0	0	0
0	0	0	0	0	0	0	0	0	0	0	0	0	0	0	0	0	0	0	0	0	0	0	0	0	0	0	0	0	0	0
0	0	0	0	0	0	0	0	0	0	0	0	0	0	0	0	0	0	0	0	0	0	0	0	0	0	0	0	0	0	0
0	0	0	0	0	0	0	0	0	0	0	0	0	0	0	0	0	0	0	0	0	0	0	0	0	0	0	0	0	0	0
0	0	0	0	0	0	0	0	0	0	0	0	0	0	0	0	0	0	0	0	0	0	0	0	0	0	0	0	0	0	0
0	0	0	0	0	0	0	0	0	0	0	0	0	0	0	0	0	0	0	0	0	0	0	0	0	0	0	0	0	0	0
0	0	0	0	0	0	0	0	0	0	0	0	0	0	0	0	0	0	0	0	0	0	0	0	0	0	0	0	0	0	0
0	0	0	0	0	0	0	0	0	0	0	0	0	0	0	0	0	0	0	0	0	0	0	0	0	0	0	0	0	0	0
0	0	0	0	0	0	0	0	0	0	0	0	0	0	0	0	0	0	0	0	0	0	0	0	0	0	0	0	0	0	0
0	0	0	0	0	0	0	0	0	0	0	0	0	0	0	0	0	0	0	0	0	0	0	0	0	0	0	0	0	0	0
0	0	0	0	0	0	0	0	0	0	0	0	0	0	0	0	0	0	0	0	0	0	0	0	0	0	0	0	0	0	0
0	0	0	0	0	0	0	0	0	0	0	0	0	0	0	0	0	0	0	0	0	0	0	0	0	0	0	0	0	0	0
0	0	0	0	0	0	0	0	0	0	0	0	0	0	0	0	0	0	0	0	0	0	0	0	0	0	0	0	0	0	0
0	0	0	0	0	0	0	0	0	0	0	0	0	0	0	0	0	0	0	0	0	0	0	0	0	0	0	0	0	0	0
0	0	0	0	0	0	0	0	0	0	0	0	0	0	0	0	0	0	0	0	0	0	0	0	0	0	0	0	0	0	0
0	0	0	0	0	0	0	0	0	0	0	0	0	0	0	0	0	0	0	0	0	0	0	0	0	0	0	0	0	0	0
0	0	0	0	0	0	0	0	0	0	0	0	0	0	0	0	0	0	0	0	0	0	0	0	0	0	0	0	0	0	0
0	0	0	0	0	0	0	0	0	0	0	0	0	0	0	0	0	0	0	0	0	0	0	0	0	0	0	0	0	0	0
0	0	0	0	0	0	0	0	0	0	0	0	0	0	0	0	0	0	0	0	0	0	0	0	0	0	0	0	0	0	0
0	0	0	0	0	0	0	0	0	0	0	0	0	0	0	0	0	0	0	0	0	0	0	0	0	0	0	0	0	0	0
0	0	0	0	0	0	0	0	0	0	0	0	0	0	0	0	0	0	0	0	0	0	0	0	0	0	0	0	0	0	0
0	0	0	0	0	0	0	0	0	0	0	0	0	0	0	0	0	0	0	0	0	0	0	0	0	0	0	0	0	0	0
0	0	0	0	0	0	0	0	0	0	0	0	0	0	0	0	0	0	0	0	0	0	0	0	0	0	0	0	0	0	0
0	0	0	0	0	0	0	0	0	0	0	0	0	0	0	0	0	0	0	0	0	0	0	0	0	0	0	0	0	0	0
0	0	0	0	0	0	0	0	0	0	0	0	0	0	0	0	0	0	0	0	0	0	0	0	0	0	0	0	0	0	0
0	0	0	0	0	0	0	0	0	0	0	0	0	0	0	0	0	0	0	0	0	0	0	0	0	0	0	0	0	0	0
0	0	0	0	0	0	0	0	0	0	0	0	0	0	0	0	0	0	0	0	0	0	0	0	0	0	0	0	0	0	0
0	0	0	0	0	0	0	0	0	0	0	0	0	0	0	0	0	0	0	0	0	0	0	0	0	0	0	0	0	0	0
0	0	0	0	0	0	0	0	0	0	0	0	0	0	0	0	0	0	0	0	0	0	0	0	0	0	0	0	0	0	0
0	0	0	0	0	0	0	0	0	0	0	0	0	0	0	0	0	0	0	0	0	0	0	0	0	0	0	0	0	0	0
0	0	0	0	0	0	0	0	0	0	0	0	0	0	0	0	0	0	0	0	0	0	0	0	0	0	0	0	0	0	0
0	0	0	0	0	0	0	0	0	0	0	0	0	0	0	0	0	0	0	0	0	0	0	0	0	0	0	0	0	0	0
0	0	0	0	0	0	0	0	0	0	0	0	0	0	0	0	0	0	0	0	0	0	0	0	0	0	0	0	0	0	0
0	0	0	0	0	0	0	0	0	0	0	0	0	0	0	0	0	0	0	0	0	0	0	0	0	0	0	0	0	0	0
0	0	0	0	0	0	0	0	0	0	0	0	0	0	0	0	0	0	0	0	0	0	0	0	0	0	0	0	0	0	0
0	0	0	0	0	0	0	0	0	0	0	0	0	0	0	0	0	0	0	0	0	0	0	0	0	0	0	0	0	0	0
0	0	0	0	0	0	0	0	0	0	0	0	0	0	0	0	0	0	0	0	0	0	0	0	0	0	0	0	0	0	0
0	0	0	0	0	0	0	0	0	0	0	0	0	0	0	0	0	0	0	0	0	0	0	0	0	0	0	0	0	0	0
0	0	0	0	0	0	0	0	0	0	0	0	0	0	0	0	0	0	0	0	0	0	0	0	0	0	0	0	0	0	0
0	0	0	0	0	0	0	0	0	0	0	0	0	0	0	0	0	0	0	0	0	0	0	0	0	0	0	0	0	0	0
0	0	0	0	0	0	0	0	0	0	0	0	0	0	0	0	0	0	0	0	0	0	0	0	0	0	0	0	0	0	0
0	0	0	0	0	0	0	0	0	0	0	0	0	0	0	0	0	0	0	0	0	0	0	0	0	0	0	0	0	0	0
0	0	0	0	0	0	0	0	0	0	0	0	0	0	0	0	0	0	0	0	0	0	0	0	0	0	0	0	0	0	0
0	0	0	0	0	0	0	0	0	0	0	0	0	0	0	0	0	0	0	0	0	0	0	0	0	0	0	0	0	0	0
0	0	0	0	0	0	0	0	0	0	0	0	0	0	0	0	0	0	0	0	0	0	0	0	0	0	0	0	0	0	0
0	0	0	0	0	0	0	0	0	0	0	0	0	0	0	0	0	0	0	0	0	0	0	0	0	0	0	0	0	0	0
0	0	0	0	0	0	0	0	0	0	0	0	0	0	0	0	0	0	0	0	0	0	0	0	0	0	0	0	0	0	0
0	0	0	0	0	0	0	0	0	0	0	0	0	0	0	0	0	0	0	0	0	0	0	0	0	0	0	0	0	0	0
0	0	0	0	0	0	0	0	0	0	0	0	0	0	0	0	0	0	0	0	0	0	0	0	0	0	0	0	0	0	0
0	0	0	0	0	0	0	0	0	0	0	0	0	0	0	0	0	0	0	0	0	0	0	0	0	0	0	0	0	0	0
0	0	0	0	0	0	0	0	0	0	0	0	0	0	0	0	0	0	0	0	0	0	0	0	0	0	0	0	0	0	0
0	0	0	0	0	0	0	0	0	0	0	0	0	0	0	0	0	0	0	0	0	0	0	0	0	0	0	0	0	0	0
0	0	0	0	0	0	0	0	0	0	0	0	0	0	0	0	0	0	0	0	0	0	0	0	0	0	0	0	0	0	0
0	0	0	0	0	0	0	0	0	0	0	0	0	0	0	0	0	0	0	0	0	0	0	0	0	0	0	0	0	0	0
0	0	0	0	0	0	0	0	0	0	0	0	0	0	0	0	0	0	0	0	0	0	0	0	0	0	0	0	0	0	0
0	0	0	0	0	0	0	0	0	0	0	0	0	0	0	0	0	0	0	0	0	0	0	0	0	0	0	0	0	0	0
0	0	0	0	0	0	0	0	0	0	0	0	0	0	0	0	0	0	0	0	0	0	0	0	0	0	0	0	0	0	0
0	0	0	0	0	0	0	0	0	0	0	0	0	0	0	0	0	0	0	0	0	0	0	0	0	0	0	0	0	0	0
0	0	0	0	0	0	0	0	0	0	0	0	0	0	0	0	0	0	0	0	0	0	0	0	0	0	0	0	0	0	0
0	0	0	0	0	0	0	0	0	0	0	0	0	0	0	0	0	0	0	0	0	0	0	0	0	0	0	0	0	0	0
0	0	0	0	0	0	0	0	0	0	0	0	0	0	0	0	0	0	0	0	0	0	0	0	0	0	0	0	0	0	0
0	0	0	0	0	0	0	0	0	0	0	0	0	0	0	0	0	0	0	0	0	0	0	0	0	0	0	0	0	0	0
0	0	0	0	0	0	0	0	0	0	0	0	0	0	0	0	0	0	0	0	0	0	0	0	0	0	0	0	0	0	0
0	0	0	0	0	0	0	0	0	0	0	0	0	0	0	0	0	0	0	0	0	0	0	0	0	0	0	0	0	0	0
0	0	0	0	0	0	0	0	0	0	0	0	0	0	0	0	0	0	0	0	0	0	0	0	0	0	0	0	0	0	0
0	0	0	0	0	0	0	0	0	0	0	0	0	0	0	0	0	0	0	0	0	0	0	0	0	0	0	0	0	0	0
0	0	0	0	0	0	0	0	0	0	0	0	0	0	0	0	0	0	0	0	0	0	0	0	0	0	0	0	0	0	0
0	0	0	0	0	0	0	0	0	0	0	0	0	0	0	0	0	0	0	0	0	0	0	0	0	0	0	0	0	0	0
0	0	0	0	0	0	0	0	0	0	0	0	0	0	0	0	0	0	0	0	0	0	0	0	0	0	0	0	0	0	0
0	0	0	0	0	0	0	0	0	0	0	0	0	0	0	0	0	0	0	0	0	0	0	0	0	0	0	0	0	0	0
0	0	0	0	0	0	0	0	0	0	0	0	0	0	0	0	0	0	0	0	0	0	0	0	0	0	0	0	0	0	0
0	0	0	0	0	0	0	0	0	0	0	0	0	0	0	0	0	0	0	0	0	0	0	0	0	0	0	0	0	0	0
0	0	0	0	0	0	0	0	0	0	0	0	0	0	0	0	0	0	0	0	0	0	0	0	0	0	0	0	0	0	0
0	0	0	0	0	0	0	0	0	0	0	0	0	0	0	0	0	0	0	0	0	0	0	0	0	0	0	0	0	0	0
0	0	0	0	0	0	0	0	0	0	0	0	0	0	0	0	0	0	0	0	0	0	0	0	0	0	0	0	0	0	0
0	0	0	0	0	0	0	0	0	0	0	0	0	0	0	0	0	0	0	0	0	0	0	0	0	0	0	0	0	0	0
0	0	0	0	0	0	0	0	0	0	0	0	0	0	0	0	0	0	0	0	0	0	0	0	0	0	0	0	0	0	0
0	0	0	0	0	0	0	0	0	0	0	0	0	0	0	0	0	0	0	0	0	0	0	0	0	0	0	0	0	0	0
0	0	0	0	0	0	0	0	0	0	0	0	0	0	0	0	0	0	0	0	0	0	0	0	0	0	0	0	0	0	0
0	0	0	0	0	0	0	0	0	0	0	0	0	0	0	0	0	0	0	0	0	0	0	0	0	0	0	0	0	0	0
0	0	0	0	0	0	0	0	0	0	0	0	0	0	0	0	0	0	0	0	0	0	0	0	0	0	0	0	0	0	0
0	0	0	0	0	0	0	0	0	0	0	0	0	0	0	0	0	0	0	0	0	0	0	0	0	0	0	0	0	0	0
0	0	0	0	0	0	0	0	0	0	0	0	0	0	0	0	0	0	0	0	0	0	0	0	0	0	0	0	0	0	0
0	0	0	0	0	0	0	0	0	0	0	0	0	0	0	0	0	0	0	0	0	0	0	0	0	0	0	0	0	0	0
0	0	0	0	0	0	0	0	0	0	0	0	0	0	0	0	0	0	0	0	0	0	0	0	0	0	0	0	0	0	0
0	0	0	0	0	0	0	0	0	0	0	0	0	0	0	0	0	0	0	0	0	0	0	0	0	0	0	0	0	0	0
0	0	0	0	0	0	0	0	0	0	0	0	0	0	0	0	0	0	0	0	0	0	0	0	0	0	0	0	0	0	0
0	0	0	0	0	0	0	0	0	0	0	0	0	0	0	0	0	0	0	0	0	0	0	0	0	0	0	0	0	0	0
0	0	0	0	0	0	0	0	0	0	0	0	0	0	0	0	0	0	0	0	0	0	0	0	0	0	0	0	0	0	0
0	0	0	0	0	0	0	0	0	0	0	0	0	0	0	0	0	0	0	0	0	0	0	0	0	0	0	0	0	0	0
0	0	0	0	0	0	0	0	0	0	0	0	0	0	0	0	0	0	0	0	0	0	0	0	0	0	0	0	0	0	0
0	0	0	0	0	0	0	0	0	0	0	0	0	0	0	0	0	0	0	0	0	0	0	0	0	0	0	0	0	0	0
0	0	0	0	0	0	0	0	0	0	0	0	0	0	0	0	0	0	0	0	0	0	0	0	0	0	0	0	0	0	0
0	0	0	0	0	0	0	0	0	0	0	0	0	0	0	0	0	0	0	0	0	0	0	0	0	0	0	0	0	0	0
0	0	0	0	0	0	0	0	0	0	0	0	0	0	0	0	0	0	0	0	0	0	0	0	0	0	0	0	0	0	0
0	0	0	0	0	0	0	0	0	0	0	0	0	0	0	0	0	0	0	0	0	0	0	0	0	0	0	0	0	0	0
0	0	0	0	0	0	0	0	0	0	0	0	0	0	0	0	0	0	0	0	0	0	0	0	0	0	0	0	0	0	0
0	0	0	0	0	0	0	0	0	0	0	0	0	0	0	0	0	0	0	0	0	0	0	0	0	0	0	0	0	0	0
0	0	0	0	0	0	0	0	0	0	0	0	0	0	0	0	0	0	0	0	0	0	0	0	0	0	0	0	0	0	0
0	0	0	0	0	0	0	0	0	0	0	0	0	0	0	0	0	0	0	0	0	0	0	0	0	0	0	0	0	0	0
0	0	0	0	0	0	0	0	0	0	0	0	0	0	0	0	0	0	0	0	0	0	0	0	0	0	0	0	0	0	0
0	0	0	0	0	0	0	0	0	0	0	0	0	0	0	0	0	0	0	0	0	0	0	0	0	0	0	0	0	0	0
0	0	0	0	0	0	0	0	0	0	0	0	0	0	0	0	0	0	0	0	0	0	0	0	0	0	0	0	0	0	0
0	0	0	0	0	0	0	0	0	0	0	0	0	0	0	0	0	0	0	0	0	0	0	0	0	0	0	0	0	0	0
0	0	0	0	0	0	0	0	0	0	0	0	0	0	0	0	0	0	0	0	0	0	0	0	0	0	0	0	0	0	0
0	0	0	0	0	0	0	0	0	0	0	0	0	0	0	0	0	0	0	0	0	0	0	0	0	0	0	0	0	0	0
0	0	0	0	0	0	0	0	0	0	0	0	0	0	0	0	0	0	0	0	0	0	0	0	0	0	0	0	0	0	0
0	0	0	0	0	0	0	0	0	0	0	0	0	0	0	0	0	0	0	0	0	0	0	0	0	0	0	0	0	0	0
0	0	0	0	0	0	0	0	0	0	0	0	0	0	0	0	0	0	0	0	0	0	0	0	0	0	0	0	0	0	0
0	0	0	0	0	0	0	0	0	0	0	0	0	0	0	0	0	0	0	0	0	0	0	0	0	0	0	0	0	0	0
0	0	0	0	0	0	0	0	0	0	0	0	0	0	0	0	0	0	0	0	0	0	0	0	0	0	0	0	0	0	0
0	0	0	0	0	0	0	0	0	0	0	0	0	0	0	0	0	0	0	0	0	0	0	0	0	0	0	0	0	0	0
0	0	0	0	0	0	0	0	0	0	0	0	0	0	0	0	0	0	0	0	0	0	0	0	0	0	0	0	0	0	0
0	0	0	0	0	0	0	0	0	0	0	0	0	0	0	0	0	0	0	0	0	0	0	0	0	0	0	0	0	0	0
0	0	0	0	0	0	0	0	0	0	0	0	0	0	0	0	0	0	0	0	0	0	0	0	0	0	0	0	0	0	0
0	0	0	0	0	0	0	0	0	0	0	0	0	0	0	0	0	0	0	0	0	0	0	0	0	0	0	0	0	0	0
0	0	0	0	0	0	0	0	0	0	0	0	0	0	0	0	0	0	0	0	0	0	0	0	0	0	0	0	0	0	0
0	0	0	0	0	0	0	0	0	0	0	0	0	0	0	0	0	0	0	0	0	0	0	0	0	0	0	0	0	0	0
0	0	0	0	0	0	0	0	0	0	0	0	0	0	0	0	0	0	0	0	0	0	0	0	0	0	0	0	0	0	0
0	0	0	0	0	0	0	0	0	0	0	0	0	0	0	0	0	0	0	0	0	0	0	0	0	0	0	0	0	0	0
0	0	0	0	0	0	0	0	0	0	0	0	0	0	0	0	0	0	0	0	0	0	0	0	0	0	0	0	0	0	0
0	0	0	0	0	0	0	0	0	0	0	0	0	0	0	0	0	0	0	0	0	0	0	0	0	0	0	0	0	0	0
0	0	0	0	0	0	0	0	0	0	0	0	0	0	0	0	0	0	0	0	0	0	0	0	0	0	0	0	0	0	0
0	0	0	0	0	0	0	0	0	0	0	0	0	0	0	0	0	0	0	0	0	0	0	0	0	0	0	0	0	0	0
0	0	0	0	0	0	0	0	0	0	0	0	0	0	0	0	0	0	0	0	0	0	0	0	0	0	0	0	0	0	0
0	0	0	0	0	0	0	0	0	0	0	0	0	0	0	0	0	0	0	0	0	0	0	0	0	0	0	0	0	0	0
0	0	0	0	0	0	0	0	0	0	0	0	0	0	0	0	0	0	0	0	0	0	0	0	0	0	0	0	0	0	0
0	0	0	0	0	0	0	0	0	0	0	0	0	0	0	0	0	0	0	0	0	0	0	0	0	0	0	0	0	0	0
0	0	0	0	0	0	0	0	0	0	0	0	0	0	0	0	0	0	0	0	0	0	0	0	0	0	0	0	0	0	0
0	0	0	0	0	0	0	0	0	0	0	0	0	0	0	0	0	0	0	0	0	0	0	0	0	0	0	0	0	0	0
0	0	0	0	0	0	0	0	0	0	0	0	0	0	0	0	0	0	0	0	0	0	0	0	0	0	0	0	0	0	0
0	0	0	0	0	0	0	0	0	0	0	0	0	0	0	0	0	0	0	0	0	0	0	0	0	0	0	0	0	0	0
0	0	0	0	0	0	0	0	0	0	0	0	0	0	0	0	0	0	0	0	0	0	0	0	0	0	0	0	0	0	0
0	0	0	0	0	0	0	0	0	0	0	0	0	0	0	0	0	0	0	0	0	0	0	0	0	0	0	0	0	0	0
0	0	0	0	0	0	0	0	0	0	0	0	0	0	0	0	0	0	0	0	0	0	0	0	0	0	0	0	0	0	0
0	0	0	0	0	0	0	0	0	0	0	0	0	0	0	0	0	0	0	0	0	0	0	0	0	0	0	0	0	0	0
0	0	0	0	0	0	0	0	0	0	0	0	0	0	0	0	0	0	0	0	0	0	0	0	0	0	0	0	0	0	0
0	0	0	0	0	0	0	0	0	0	0	0	0	0	0	0	0	0	0	0	0	0	0	0	0	0	0	0	0	0	0
0	0	0	0	0	0	0	0	0	0	0	0	0	0	0	0	0	0	0	0	0	0	0	0	0	0	0	0	0	0	0
0	0	0	0	0	0	0	0	0	0	0	0	0	0	0	0	0	0	0	0	0	0	0	0	0	0	0	0	0	0	0
0	0	0	0	0	0	0	0	0	0	0	0	0	0	0	0	0	0	0	0	0	0	0	0	0	0	0	0	0	0	0
0	0	0	0	0	0	0	0	0	0	0	0	0	0	0	0	0	0	0	0	0	0	0	0	0	0	0	0	0	0	0
0	0	0	0	0	0	0	0	0	0	0	0	0	0	0	0	0	0	0	0	0	0	0	0	0	0	0	0	0	0	0
0	0	0	0	0	0	0	0	0	0	0	0	0	0	0	0	0	0	0	0	0	0	0	0	0	0	0	0	0	0	0
0	0	0	0	0	0	0	0	0	0	0	0	0	0	0	0	0	0	0	0	0	0	0	0	0	0	0	0	0	0	0
0	0	0	0	0	0	0	0	0	0	0	0	0	0	0	0	0	0	0	0	0	0	0	0	0	0	0	0	0	0	0
0	0	0	0	0	0	0	0	0	0	0	0	0	0	0	0	0	0	0	0	0	0	0	0	0	0	0	0	0	0	0
0	0	0	0	0	0	0	0	0	0	0	0	0	0	0	0	0	0	0	0	0	0	0	0	0	0	0	0	0	0	0
0	0	0	0	0	0	0	0	0	0	0	0	0	0	0	0	0	0	0	0	0	0	0	0	0	0	0	0	0	0	0
0	0	0	0	0	0	0	0	0	0	0	0	0	0	0	0	0	0	0	0	0	0	0	0	0	0	0	0	0	0	0
0	0	0	0	0	0	0	0	0	0	0	0	0	0	0	0	0	0	0	0	0	0	0	0	0	0	0	0	0	0	0
0	0	0	0	0	0	0	0	0	0	0	0	0	0	0	0	0	0	0	0	0	0	0	0	0	0	0	0	0	0	0
0	0	0	0	0	0	0	0	0	0	0	0	0	0	0	0	0	0	0	0	0	0	0	0	0	0	0	0	0	0	0
0	0	0	0	0	0	0	0	0	0	0	0	0	0	0	0	0	0	0	0	0	0	0	0	0	0	0	0	0	0	0
0	0	0	0	0	0	0	0	0	0	0	0	0	0	0	0	0	0	0	0	0	0	0	0	0	0	0	0	0	0	0
0	0	0	0	0	0	0	0	0	0	0	0	0	0	0	0	0	0	0	0	0	0	0	0	0	0	0	0	0	0	0
0	0	0	0	0	0	0	0	0	0	0	0	0	0	0	0	0	0	0	0	0	0	0	0	0	0	0	0	0	0	0
0	0	0	0	0	0	0	0	0	0	0	0	0	0	0	0	0	0	0	0	0	0	0	0	0	0	0	0	0	0	0
0	0	0	0	0	0	0	0	0	0	0	0	0	0	0	0	0	0	0	0	0	0	0	0	0	0	0	0	0	0	0
0	0	0	0	0	0	0	0	0	0	0	0	0	0	0	0	0	0	0	0	0	0	0	0	0	0	0	0	0	0	0
0	0	0	0	0	0	0	0	0	0	0	0	0	0	0	0	0	0	0	0	0	0	0	0	0	0	0	0	0	0	0
0	0	0	0	0	0	0	0	0	0	0	0	0	0	0	0	0	0	0	0	0	0	0	0	0	0	0	0	0	0	0
0	0	0	0	0	0	0	0	0	0	0	0	0	0	0	0	0	0	0	0	0	0	0	0	0	0	0	0	0	0	0
0	0	0	0	0	0	0	0	0	0	0	0	0	0	0	0	0	0	0	0	0	0	0	0	0	0	0	0	0	0	0
0	0	0	0	0	0	0	0	0	0	0	0	0	0	0	0	0	0	0	0	0	0	0	0	0	0	0	0	0	0	0
0	0	0	0	0	0	0	0	0	0	0	0	0	0	0	0	0	0	0	0	0	0	0	0	0	0	0	0	0	0	0
0	0	0	0	0	0	0	0	0	0	0	0	0	0	0	0	0	0	0	0	0	0	0	0	0	0	0	0	0	0	0
0	0	0	0	0	0	0	0	0	0	0	0	0	0	0	0	0	0	0	0	0	0	0	0	0	0	0	0	0	0	0
0	0	0	0	0	0	0	0	0	0	0	0	0	0	0	0	0	0	0	0	0	0	0	0	0	0	0	0	0	0	0
0	0	0	0	0	0	0	0	0	0	0	0	0	0	0	0	0	0	0	0	0	0	0	0	0	0	0	0	0	0	0
0	0	0	0	0	0	0	0	0	0	0	0	0	0	0	0	0	0	0	0	0	0	0	0	0	0	0	0	0	0	0
0	0	0	0	0	0	0	0	0	0	0	0	0	0	0	0	0	0	0	0	0	0	0	0	0	0	0	0	0	0	0
0	0	0	0	0	0	0	0	0	0	0	0	0	0	0	0	0	0	0	0	0	0	0	0	0	0	0	0	0	0	0
0	0	0	0	0	0	0	0	0	0	0	0	0	0	0	0	0	0	0	0	0	0	0	0	0	0	0	0	0	0	0
0	0	0	0	0	0	0	0	0	0	0	0	0	0	0	0	0	0	0	0	0	0	0	0	0	0	0	0	0	0	0
0	0	0	0	0	0	0	0	0	0	0	0	0	0	0	0	0	0	0	0	0	0	0	0	0	0	0	0	0	0	0
0	0	0	0	0	0	0	0	0	0	0	0	0	0	0	0	0	0	0	0	0	0	0	0	0	0	0	0	0	0	0
0	0	0	0	0	0	0	0	0	0	0	0	0	0	0	0	0	0	0	0	0	0	0	0	0	0	0	0	0	0	0
0	0	0	0	0	0	0	0	0	0	0	0	0	0	0	0	0	0	0	0	0	0	0	0	0	0	0	0	0	0	0
0	0	0	0	0	0	0	0	0	0	0	0	0	0	0	0	0	0	0	0	0	0	0	0	0	0	0	0	0	0	0
0	0	0	0	0	0	0	0	0	0	0	0	0	0	0	0	0	0	0	0	0	0	0	0	0	0	0	0	0	0	0
0	0	0	0	0	0	0	0	0	0	0	0	0	0	0	0	0	0	0	0	0	0	0	0	0	0	0	0	0	0	0
0	0	0	0	0	0	0	0	0	0	0	0	0	0	0	0	0	0	0	0	0	0	0	0	0	0	0	0	0	0	0
0	0	0	0	0	0	0	0	0	0	0	0	0	0	0	0	0	0	0	0	0	0	0	0	0	0	0	0	0	0	0
0	0	0	0	0	0	0	0	0	0	0	0	0	0	0	0	0	0	0	0	0	0	0	0	0	0	0	0	0	0	0
0	0	0	0	0	0	0	0	0	0	0	0	0	0	0	0	0	0	0	0	0	0	0	0	0	0	0	0	0	0	0
0	0	0	0	0	0	0	0	0	0	0	0	0	0	0	0	0	0	0	0	0	0	0	0	0	0	0	0	0	0	0
0	0	0	0	0	0	0	0	0	0	0	0	0	0	0	0	0	0	0	0	0	0	0	0	0	0	0	0	0	0	0
0	0	0	0	0	0	0	0	0	0	0	0	0	0	0	0	0	0	0	0	0	0	0	0	0	0	0	0	0	0	0
0	0	0	0	0	0	0	0	0	0	0	0	0	0	0	0	0	0	0	0	0	0	0	0	0	0	0	0	0	0	0
0	0	0	0	0	0	0	0	0	0	0	0	0	0	0	0	0	0	0	0	0	0	0	0	0	0	0	0	0	0	0
0	0	0	0	0	0	0	0	0	0	0	0	0	0	0	0	0	0	0	0	0	0	0	0	0	0	0	0	0	0	0
0	0	0	0	0	0	0	0	0	0	0	0	0	0	0	0	0	0	0	0	0	0	0	0	0	0	0	0	0	0	0
0	0	0	0	0	0	0	0	0	0	0	0	0	0	0	0	0	0	0	0	0	0	0	0	0	0	0	0	0	0	0
0	0	0	0	0	0	0	0	0	0	0	0	0	0	0	0	0	0	0	0	0	0	0	0	0	0	0	0	0	0	0
0	0	0	0	0	0	0	0	0	0	0	0	0	0	0	0	0	0	0	0	0	0	0	0	0	0	0	0	0	0	0
0	0	0	0	0	0	0	0	0	0	0	0	0	0	0	0	0	0	0	0	0	0	0	0	0	0	0	0	0	0	0
0	0	0	0	0	0	0	0	0	0	0	0	0	0	0	0	0	0	0	0	0	0	0	0	0	0	0	0	0	0	0
0	0	0	0	0	0	0	0	0	0	0	0	0	0	0	0	0	0	0	0	0	0	0	0	0	0	0	0	0	0	0
0	0	0	0	0	0	0	0	0	0	0	0	0	0	0	0	0	0	0	0	0	0	0	0	0	0	0	0	0	0	0
0	0	0	0	0	0	0	0	0	0	0	0	0	0	0	0	0	0	0	0	0	0	0	0	0	0	0	0	0	0	0
0	0	0	0	0	0	0	0	0	0	0	0	0	0	0	0	0	0	0	0	0	0	0	0	0	0	0	0	0	0	0
0	0	0	0	0	0	0	0	0	0	0	0	0	0	0	0	0	0	0	0	0	0	0	0	0	0	0	0	0	0	0
0	0	0	0	0	0	0	0	0	0	0	0	0	0	0	0	0	0	0	0	0	0	0	0	0	0	0	0	0	0	0
0	0	0	0	0	0	0	0	0	0	0	0	0	0	0	0	0	0	0	0	0	0	0	0	0	0	0	0	0	0	0
0	0	0	0	0	0	0	0	0	0	0	0	0	0	0	0	0	0	0	0	0	0	0	0	0	0	0	0	0	0	0
0	0	0	0	0	0	0	0	0	0	0	0	0	0	0	0	0	0	0	0	0	0	0	0	0	0	0	0	0	0	0
0	0	0	0	0	0	0	0	0	0	0	0	0	0	0	0	0	0	0	0	0	0	0	0	0	0	0	0	0	0	0
0	0	0	0	0	0	0	0	0	0	0	0	0	0	0	0	0	0	0	0	0	0	0	0	0	0	0	0	0	0	0
0	0	0	0	0	0	0	0	0	0	0	0	0	0	0	0	0	0	0	0	0	0	0	0	0	0	0	0	0	0	0
0	0	0	0	0	0	0	0	0	0	0	0	0	0	0	0	0	0	0	0	0	0	0	0	0	0	0	0	0	0	0
0	0	0	0	0	0	0	0	0	0	0	0	0	0	0	0	0	0	0	0	0	0	0	0	0	0	0	0	0	0	0
0	0	0	0	0	0	0	0	0	0	0	0	0	0	0	0	0	0	0	0	0	0	0	0	0	0	0	0	0	0	0
0	0	0	0	0	0	0	0	0	0	0	0	0	0	0	0	0	0	0	0	0	0	0	0	0	0	0	0	0	0	0
0	0	0	0	0	0	0	0	0	0	0	0	0	0	0	0	0	0	0	0	0	0	0	0	0	0	0	0	0	0	0
0	0	0	0	0	0	0	0	0	0	0	0	0	0	0	0	0	0	0	0	0	0	0	0	0	0	0	0	0	0	0
0	0	0	0	0	0	0	0	0	0	0	0	0	0	0	0	0	0	0	0	0	0	0	0	0	0	0	0	0	0	0
0	0	0	0	0	0	0	0	0	0	0	0	0	0	0	0	0	0	0	0	0	0	0	0	0	0	0	0	0	0	0
0	0	0	0	0	0	0	0	0	0	0	0	0	0	0	0	0	0	0	0	0	0	0	0	0	0	0	0	0	0	0
0	0	0	0	0	0	0	0	0	0	0	0	0	0	0	0	0	0	0	0	0	0	0	0	0	0	0	0	0	0	0
0	0	0	0	0	0	0	0	0	0	0	0	0	0	0	0	0	0	0	0	0	0	0	0	0	0	0	0	0	0	0
0	0	0	0	0	0	0	0	0	0	0	0	0	0	0	0	0	0	0	0	0	0	0	0	0	0	0	0	0	0	0
0	0	0	0	0	0	0	0	0	0	0	0	0	0	0	0	0	0	0	0	0	0	0	0	0	0	0	0	0	0	0
0	0	0	0	0	0	0	0	0	0	0	0	0	0	0	0	0	0	0	0	0	0	0	0	0	0	0	0	0	0	0
0	0	0	0	0	0	0	0	0	0	0	0	0	0	0	0	0	0	0	0	0	0	0	0	0	0	0	0	0	0	0
0	0	0	0	0	0	0	0	0	0	0	0	0	0	0	0	0	0	0	0	0	0	0	0	0	0	0	0	0	0	0
0	0	0	0	0	0	0	0	0	0	0	0	0	0	0	0	0	0	0	0	0	0	0	0	0	0	0	0	0	0	0
0	0	0	0	0	0	0	0	0	0	0	0	0	0	0	0	0	0	0	0	0	0	0	0	0	0	0	0	0	0	0
0	0	0	0	0	0	0	0	0	0	0	0	0	0	0	0	0	0	0	0	0	0	0	0	0	0	0	0	0	0	0
0	0	0	0	0	0	0	0	0	0	0	0	0	0	0	0	0	0	0	0	0	0	0	0	0	0	0	0	0	0	0
0	0	0	0	0	0	0	0	0	0	0	0	0	0	0	0	0	0	0	0	0	0	0	0	0	0	0	0	0	0	0
0	0	0	0	0	0	0	0	0	0	0	0	0	0	0	0	0	0	0	0	0	0	0	0	0	0	0	0	0	0	0
0	0	0	0	0	0	0	0	0	0	0	0	0	0	0	0	0	0	0	0	0	0	0	0	0	0	0	0	0	0	0
0	0	0	0	0	0	0	0	0	0	0	0	0	0	0	0	0	0	0	0	0	0	0	0	0	0	0	0	0	0	0
0	0	0	0	0	0	0	0	0	0	0	0	0	0	0	0	0	0	0	0	0	0	0	0	0	0	0	0	0	0	0
0	0	0	0	0	0	0	0	0	0	0	0	0	0	0	0	0	0	0	0	0	0	0	0	0	0	0	0	0	0	0
0	0	0	0	0	0	0	0	0	0	0	0	0	0	0	0	0	0	0	0	0	0	0	0	0	0	0	0	0	0	0
0	0	0	0	0	0	0	0	0	0	0	0	0	0	0	0	0	0	0	0	0	0	0	0	0	0	0	0	0	0	0
0	0	0	0	0	0	0	0	0	0	0	0	0	0	0	0	0	0	0	0	0	0	0	0	0	0	0	0	0	0	0
0	0	0	0	0	0	0	0	0	0	0	0	0	0	0	0	0	0	0	0	0	0	0	0	0	0	0	0	0	0	0
0	0	0	0	0	0	0	0	0	0	0	0	0	0	0	0	0	0	0	0	0	0	0	0	0	0	0	0	0	0	0
0	0	0	0	0	0	0	0	0	0	0	0	0	0	0	0	0	0	0	0	0	0	0	0	0	0	0	0	0	0	0
0	0	0	0	0	0	0	0	0	0	0	0	0	0	0	0	0	0	0	0	0	0	0	0	0	0	0	0	0	0	0
0	0	0	0	0	0	0	0	0	0	0	0	0	0	0	0	0	0	0	0	0	0	0	0	0	0	0	0	0	0	0
0	0	0	0	0	0	0	0	0	0	0	0	0	0	0	0	0	0	0	0	0	0	0	0	0	0	0	0	0	0	0
0	0	0	0	0	0	0	0	0	0	0	0	0	0	0	0	0	0	0	0	0	0	0	0	0	0	0	0	0	0	0
0	0	0	0	0	0	0	0	0	0	0	0	0	0	0	0	0	0	0	0	0	0	0	0	0	0	0	0	0	0	0
0	0	0	0	0	0	0	0	0	0	0	0	0	0	0	0	0	0	0	0	0	0	0	0	0	0	0	0	0	0	0
0	0	0	0	0	0	0	0	0	0	0	0	0	0	0	0	0	0	0	0	0	0	0	0	0	0	0	0	0	0	0
0	0	0	0	0	0	0	0	0	0	0	0	0	0	0	0	0	0	0	0	0	0	0	0	0	0	0	0	0	0	0
0	0	0	0	0	0	0	0	0	0	0	0	0	0	0	0	0	0	0	0	0	0	0	0	0	0	0	0	0	0	0
0	0	0	0	0	0	0	0	0	0	0	0	0	0	0	0	0	0	0	0	0	0	0	0	0	0	0	0	0	0	0
0	0	0	0	0	0	0	0	0	0	0	0	0	0	0	0	0	0	0	0	0	0	0	0	0	0	0	0	0	0	0
0	0	0	0	0	0	0	0	0	0	0	0	0	0	0	0	0	0	0	0	0	0	0	0	0	0	0	0	0	0	0
0	0	0	0	0	0	0	0	0	0	0	0	0	0	0	0	0	0	0	0	0	0	0	0	0	0	0	0	0	0	0
0	0	0	0	0	0	0	0	0	0	0	0	0	0	0	0	0	0	0	0	0	0	0	0	0	0	0	0	0	0	0
0	0	0	0	0	0	0	0	0	0	0	0	0	0	0	0	0	0	0	0	0	0	0	0	0	0	0	0	0	0	0
0	0	0	0	0	0	0	0	0	0	0	0	0	0	0	0	0	0	0	0	0	0	0	0	0	0	0	0	0	0	0
0	0	0	0	0	0	0	0	0	0	0	0	0	0	0	0	0	0	0	0	0	0	0	0	0	0	0	0	0	0	0
0	0	0	0	0	0	0	0	0	0	0	0	0	0	0	0	0	0	0	0	0	0	0	0	0	0	0	0	0	0	0
0	0	0	0	0	0	0	0	0	0	0	0	0	0	0	0	0	0	0	0	0	0	0	0	0	0	0	0	0	0	0
0	0	0	0	0	0	0	0	0	0	0	0	0	0	0	0	0	0	0	0	0	0	0	0	0	0	0	0	0	0	0
0	0	0	0	0	0	0	0	0	0	0	0	0	0	0	0	0	0	0	0	0	0	0	0	0	0	0	0	0	0	0
0	0	0	0	0	0	0	0	0	0	0	0	0	0	0	0	0	0	0	0	0	0	0	0	0	0	0	0	0	0	0
0	0	0	0	0	0	0	0	0	0	0	0	0	0	0	0	0	0	0	0	0	0	0	0	0	0	0	0	0	0	0
0	0	0	0	0	0	0	0	0	0	0	0	0	0	0	0	0	0	0	0	0	0	0	0	0	0	0	0	0	0	0
0	0	0	0	0	0	0	0	0	0	0	0	0	0	0	0	0	0	0	0	0	0	0	0	0	0	0	0	0	0	0
0	0	0	0	0	0	0	0	0	0	0	0	0	0	0	0	0	0	0	0	0	0	0	0	0	0	0	0	0	0	0
0	0	0	0	0	0	0	0	0	0	0	0	0	0	0	0	0	0	0	0	0	0	0	0	0	0	0	0	0	0	0
0	0	0	0	0	0	0	0	0	0	0	0	0	0	0	0	0	0	0	0	0	0	0	0	0	0	0	0	0	0	0
0	0	0	0	0	0	0	0	0	0	0	0	0	0	0	0	0	0	0	0	0	0	0	0	0	0	0	0	0	0	0
0	0	0	0	0	0	0	0	0	0	0	0	0	0	0	0	0	0	0	0	0	0	0	0	0	0	0	0	0	0	0
0	0	0	0	0	0	0	0	0	0	0	0	0	0	0	0	0	0	0	0	0	0	0	0	0	0	0	0	0	0	0
0	0	0	0	0	0	0	0	0	0	0	0	0	0	0	0	0	0	0	0	0	0	0	0	0	0	0	0	0	0	0
0	0	0	0	0	0	0	0	0	0	0	0	0	0	0	0	0	0	0	0	0	0	0	0	0	0	0	0	0	0	0
0	0	0	0	0	0	0	0	0	0	0	0	0	0	0	0	0	0	0	0	0	0	0	0	0	0	0	0	0	0	0
0	0	0	0	0	0	0	0	0	0	0	0	0	0	0	0	0	0	0	0	0	0	0	0	0	0	0	0	0	0	0
0	0	0	0	0	0	0	0	0	0	0	0	0	0	0	0	0	0	0	0	0	0	0	0	0	0	0	0	0	0	0
0	0	0	0	0	0	0	0	0	0	0	0	0	0	0	0	0	0	0	0	0	0	0	0	0	0	0	0	0	0	0
0	0	0	0	0	0	0	0	0	0	0	0	0	0	0	0	0	0	0	0	0	0	0	0	0	0	0	0	0	0	0
0	0	0	0	0	0	0	0	0	0	0	0	0	0	0	0	0	0	0	0	0	0	0	0	0	0	0	0	0	0	0
0	0	0	0	0	0	0	0	0	0	0	0	0	0	0	0	0	0	0	0	0	0	0	0	0	0	0	0	0	0	0
0	0	0	0	0	0	0	0	0	0	0	0	0	0	0	0	0	0	0	0	0	0	0	0	0	0	0	0	0	0	0
0	0	0	0	0	0	0	0	0	0	0	0	0	0	0	0	0	0	0	0	0	0	0	0	0	0	0	0	0	0	0
0	0	0	0	0	0	0	0	0	0	0	0	0	0	0	0	0	0	0	0	0	0	0	0	0	0	0	0	0	0	0
0	0	0	0	0	0	0	0	0	0	0	0	0	0	0	0	0	0	0	0	0	0	0	0	0	0	0	0	0	0	0
0	0	0	0	0	0	0	0	0	0	0	0	0	0	0	0	0	0	0	0	0	0	0	0	0	0	0	0	0	0	0
0	0	0	0	0	0	0	0	0	0	0	0	0	0	0	0	0	0	0	0	0	0	0	0	0	0	0	0	0	0	0
0	0	0	0	0	0	0	0	0	0	0	0	0	0	0	0	0	0	0	0	0	0	0	0	0	0	0	0	0	0	0
0	0	0	0	0	0	0	0	0	0	0	0	0	0	0	0	0	0	0	0	0	0	0	0	0	0	0	0	0	0	0
0	0	0	0	0	0	0	0	0	0	0	0	0	0	0	0	0	0	0	0	0	0	0	0	0	0	0	0	0	0	0
0	0	0	0	0	0	0	0	0	0	0	0	0	0	0	0	0	0	0	0	0	0	0	0	0	0	0	0	0	0	0
0	0	0	0	0	0	0	0	0	0	0	0	0	0	0	0	0	0	0	0	0	0	0	0	0	0	0	0	0	0	0
0	0	0	0	0	0	0	0	0	0	0	0	0	0	0	0	0	0	0	0	0	0	0	0	0	0	0	0	0	0	0
0	0	0	0	0	0	0	0	0	0	0	0	0	0	0	0	0	0	0	0	0	0	0	0	0	0	0	0	0	0	0
0	0	0	0	0	0	0	0	0	0	0	0	0	0	0	0	0	0	0	0	0	0	0	0	0	0	0	0	0	0	0
0	0	0	0	0	0	0	0	0	0	0	0	0	0	0	0	0	0	0	0	0	0	0	0	0	0	0	0	0	0	0
0	0	0	0	0	0	0	0	0	0	0	0	0	0	0	0	0	0	0	0	0	0	0	0	0	0	0	0	0	0	0
0	0	0	0	0	0	0	0	0	0	0	0	0	0	0	0	0	0	0	0	0	0	0	0	0	0	0	0	0	0	0
0	0	0	0	0	0	0	0	0	0	0	0	0	0	0	0	0	0	0	0	0	0	0	0	0	0	0	0	0	0	0
0	0	0	0	0	0	0	0	0	0	0	0	0	0	0	0	0	0	0	0	0	0	0	0	0	0	0	0	0	0	0
0	0	0	0	0	0	0	0	0	0	0	0	0	0	0	0	0	0	0	0	0	0	0	0	0	0	0	0	0	0	0
0	0	0	0	0	0	0	0	0	0	0	0	0	0	0	0	0	0	0	0	0	0	0	0	0	0	0	0	0	0	0
0	0	0	0	0	0	0	0	0	0	0	0	0	0	0	0	0	0	0	0	0	0	0	0	0	0	0	0	0	0	0
0	0	0	0	0	0	0	0	0	0	0	0	0	0	0	0	0	0	0	0	0	0	0	0	0	0	0	0	0	0	0
0	0	0	0	0	0	0	0	0	0	0	0	0	0	0	0	0	0	0	0	0	0	0	0	0	0	0	0	0	0	0
0	0	0	0	0	0	0	0	0	0	0	0	0	0	0	0	0	0	0	0	0	0	0	0	0	0	0	0	0	0	0
0	0	0	0	0	0	0	0	0	0	0	0	0	0	0	0	0	0	0	0	0	0	0	0	0	0	0	0	0	0	0
0	0	0	0	0	0	0	0	0	0	0	0	0	0	0	0	0	0	0	0	0	0	0	0	0	0	0	0	0	0	0
0	0	0	0	0	0	0	0	0	0	0	0	0	0	0	0	0	0	0	0	0	0	0	0	0	0	0	0	0	0	0
0	0	0	0	0	0	0	0	0	0	0	0	0	0	0	0	0	0	0	0	0	0	0	0	0	0	0	0	0	0	0
0	0	0	0	0	0	0	0	0	0	0	0	0	0	0	0	0	0	0	0	0	0	0	0	0	0	0	0	0	0	0
0	0	0	0	0	0	0	0	0	0	0	0	0	0	0	0	0	0	0	0	0	0	0	0	0	0	0	0	0	0	0
0	0	0	0	0	0	0	0	0	0	0	0	0	0	0	0	0	0	0	0	0	0	0	0	0	0	0	0	0	0	0
0	0	0	0	0	0	0	0	0	0	0	0	0	0	0	0	0	0	0	0	0	0	0	0	0	0	0	0	0	0	0
0	0	0	0	0	0	0	0	0	0	0	0	0	0	0	0	0	0	0	0	0	0	0	0	0	0	0	0	0	0	0
0	0	0	0	0	0	0	0	0	0	0	0	0	0	0	0	0	0	0	0	0	0	0	0	0	0	0	0	0	0	0
0	0	0	0	0	0	0	0	0	0	0	0	0	0	0	0	0	0	0	0	0	0	0	0	0	0	0	0	0	0	0
0	0	0	0	0	0	0	0	0	0	0	0	0	0	0	0	0	0	0	0	0	0	0	0	0	0	0	0	0	0	0
0	0	0	0	0	0	0	0	0	0	0	0	0	0	0	0	0	0	0	0	0	0	0	0	0	0	0	0	0	0	0
0	0	0	0	0	0	0	0	0	0	0	0	0	0	0	0	0	0	0	0	0	0	0	0	0	0	0	0	0	0	0
0	0	0	0	0	0	0	0	0	0	0	0	0	0	0	0	0	0	0	0	0	0	0	0	0	0	0	0	0	0	0
0	0	0	0	0	0	0	0	0	0	0	0	0	0	0	0	0	0	0	0	0	0	0	0	0	0	0	0	0	0	0
0	0	0	0	0	0	0	0	0	0	0	0	0	0	0	0	0	0	0	0	0	0	0	0	0	0	0	0	0	0	0
0	0	0	0	0	0	0	0	0	0	0	0	0	0	0	0	0	0	0	0	0	0	0	0	0	0	0	0	0	0	0
0	0	0	0	0	0	0	0	0	0	0	0	0	0	0	0	0	0	0	0	0	0	0	0	0	0	0	0	0	0	0
0	0	0	0	0	0	0	0	0	0	0	0	0	0	0	0	0	0	0	0	0	0	0	0	0	0	0	0	0	0	0
0	0	0	0	0	0	0	0	0	0	0	0	0	0	0	0	0	0	0	0	0	0	0	0	0	0	0	0	0	0	0
0	0	0	0	0	0	0	0	0	0	0	0	0	0	0	0	0	0	0	0	0	0	0	0	0	0	0	0	0	0	0
0	0	0	0	0	0	0	0	0	0	0	0	0	0	0	0	0	0	0	0	0	0	0	0	0	0	0	0	0	0	0
0	0	0	0	0	0	0	0	0	0	0	0	0	0	0	0	0	0	0	0	0	0	0	0	0	0	0	0	0	0	0
0	0	0	0	0	0	0	0	0	0	0	0	0	0	0	0	0	0	0	0	0	0	0	0	0	0	0	0	0	0	0
0	0	0	0	0	0	0	0	0	0	0	0	0	0	0	0	0	0	0	0	0	0	0	0	0	0	0	0	0	0	0
0	0	0	0	0	0	0	0	0	0	0	0	0	0	0	0	0	0	0	0	0	0	0	0	0	0	0	0	0	0	0
0	0	0	0	0	0	0	0	0	0	0	0	0	0	0	0	0	0	0	0	0	0	0	0	0	0	0	0	0	0	0
0	0	0	0	0	0	0	0	0	0	0	0	0	0	0	0	0	0	0	0	0	0	0	0	0	0	0	0	0	0	0
0	0	0	0	0	0	0	0	0	0	0	0	0	0	0	0	0	0	0	0	0	0	0	0	0	0	0	0	0	0	0
0	0	0	0	0	0	0	0	0	0	0	0	0	0	0	0	0	0	0	0	0	0	0	0	0	0	0	0	0	0	0
0	0	0	0	0	0	0	0	0	0	0	0	0	0	0	0	0	0	0	0	0	0	0	0	0	0	0	0	0	0	0
0	0	0	0	0	0	0	0	0	0	0	0	0	0	0	0	0	0	0	0	0	0	0	0	0	0	0	0	0	0	0
0	0	0	0	0	0	0	0	0	0	0	0	0	0	0	0	0	0	0	0	0	0	0	0	0	0	0	0	0	0	0
0	0	0	0	0	0	0	0	0	0	0	0	0	0	0	0	0	0	0	0	0	0	0	0	0	0	0	0	0	0	0
0	0	0	0	0	0	0	0	0	0	0	0	0	0	0	0	0	0	0	0	0	0	0	0	0	0	0	0	0	0	0
0	0	0	0	0	0	0	0	0	0	0	0	0	0	0	0	0	0	0	0	0	0	0	0	0	0	0	0	0	0	0
0	0	0	0	0	0	0	0	0	0	0	0	0	0	0	0	0	0	0	0	0	0	0	0	0	0	0	0	0	0	0
0	0	0	0	0	0	0	0	0	0	0	0	0	0	0	0	0	0	0	0	0	0	0	0	0	0	0	0	0	0	0
0	0	0	0	0	0	0	0	0	0	0	0	0	0	0	0	0	0	0	0	0	0	0	0	0	0	0	0	0	0	0
0	0	0	0	0	0	0	0	0	0	0	0	0	0	0	0	0	0	0	0	0	0	0	0	0	0	0	0	0	0	0
0	0	0	0	0	0	0	0	0	0	0	0	0	0	0	0	0	0	0	0	0	0	0	0	0	0	0	0	0	0	0
0	0	0	0	0	0	0	0	0	0	0	0	0	0	0	0	0	0	0	0	0	0	0	0	0	0	0	0	0	0	0
0	0	0	0	0	0	0	0	0	0	0	0	0	0	0	0	0	0	0	0	0	0	0	0	0	0	0	0	0	0	0
0	0	0	0	0	0	0	0	0	0	0	0	0	0	0	0	0	0	0	0	0	0	0	0	0	0	0	0	0	0	0
0	0	0	0	0	0	0	0	0	0	0	0	0	0	0	0	0	0	0	0	0	0	0	0	0	0	0	0	0	0	0
0	0	0	0	0	0	0	0	0	0	0	0	0	0	0	0	0	0	0	0	0	0	0	0	0	0	0	0	0	0	0
0	0	0	0	0	0	0	0	0	0	0	0	0	0	0	0	0	0	0	0	0	0	0	0	0	0	0	0	0	0	0
0	0	0	0	0	0	0	0	0	0	0	0	0	0	0	0	0	0	0	0	0	0	0	0	0	0	0	0	0	0	0
0	0	0	0	0	0	0	0	0	0	0	0	0	0	0	0	0	0	0	0	0	0	0	0	0	0	0	0	0	0	0
0	0	0	0	0	0	0	0	0	0	0	0	0	0	0	0	0	0	0	0	0	0	0	0	0	0	0	0	0	0	0
0	0	0	0	0	0	0	0	0	0	0	0	0	0	0	0	0	0	0	0	0	0	0	0	0	0	0	0	0	0	0
0	0	0	0	0	0	0	0	0	0	0	0	0	0	0	0	0	0	0	0	0	0	0	0	0	0	0	0	0	0	0
0	0	0	0	0	0	0	0	0	0	0	0	0	0	0	0	0	0	0	0	0	0	0	0	0	0	0	0	0	0	0
0	0	0	0	0	0	0	0	0	0	0	0	0	0	0	0	0	0	0	0	0	0	0	0	0	0	0	0	0	0	0
0	0	0	0	0	0	0	0	0	0	0	0	0	0	0	0	0	0	0	0	0	0	0	0	0	0	0	0	0	0	0
0	0	0	0	0	0	0	0	0	0	0	0	0	0	0	0	0	0	0	0	0	0	0	0	0	0	0	0	0	0	0
0	0	0	0	0	0	0	0	0	0	0	0	0	0	0	0	0	0	0	0	0	0	0	0	0	0	0	0	0	0	0
0	0	0	0	0	0	0	0	0	0	0	0	0	0	0	0	0	0	0	0	0	0	0	0	0	0	0	0	0	0	0
0	0	0	0	0	0	0	0	0	0	0	0	0	0	0	0	0	0	0	0	0	0	0	0	0	0	0	0	0	0	0
0	0	0	0	0	0	0	0	0	0	0	0	0	0	0	0	0	0	0	0	0	0	0	0	0	0	0	0	0	0	0
0	0	0	0	0	0	0	0	0	0	0	0	0	0	0	0	0	0	0	0	0	0	0	0	0	0	0	0	0	0	0
0	0	0	0	0	0	0	0	0	0	0	0	0	0	0	0	0	0	0	0	0	0	0	0	0	0	0	0	0	0	0
0	0	0	0	0	0	0	0	0	0	0	0	0	0	0	0	0	0	0	0	0	0	0	0	0	0	0	0	0	0	0
0	0	0	0	0	0	0	0	0	0	0	0	0	0	0	0	0	0	0	0	0	0	0	0	0	0	0	0	0	0	0
0	0	0	0	0	0	0	0	0	0	0	0	0	0	0	0	0	0	0	0	0	0	0	0	0	0	0	0	0	0	0
0	0	0	0	0	0	0	0	0	0	0	0	0	0	0	0	0	0	0	0	0	0	0	0	0	0	0	0	0	0	0
0	0	0	0	0	0	0	0	0	0	0	0	0	0	0	0	0	0	0	0	0	0	0	0	0	0	0	0	0	0	0
0	0	0	0	0	0	0	0	0	0	0	0	0	0	0	0	0	0	0	0	0	0	0	0	0	0	0	0	0	0	0
0	0	0	0	0	0	0	0	0	0	0	0	0	0	0	0	0	0	0	0	0	0	0	0	0	0	0	0	0	0	0
0	0	0	0	0	0	0	0	0	0	0	0	0	0	0	0	0	0	0	0	0	0	0	0	0	0	0	0	0	0	0
0	0	0	0	0	0	0	0	0	0	0	0	0	0	0	0	0	0	0	0	0	0	0	0	0	0	0	0	0	0	0
0	0	0	0	0	0	0	0	0	0	0	0	0	0	0	0	0	0	0	0	0	0	0	0	0	0	0	0	0	0	0
0	0	0	0	0	0	0	0	0	0	0	0	0	0	0	0	0	0	0	0	0	0	0	0	0	0	0	0	0	0	0
0	0	0	0	0	0	0	0	0	0	0	0	0	0	0	0	0	0	0	0	0	0	0	0	0	0	0	0	0	0	0
0	0	0	0	0	0	0	0	0	0	0	0	0	0	0	0	0	0	0	0	0	0	0	0	0	0	0	0	0	0	0
0	0	0	0	0	0	0	0	0	0	0	0	0	0	0	0	0	0	0	0	0	0	0	0	0	0	0	0	0	0	0
0	0	0	0	0	0	0	0	0	0	0	0	0	0	0	0	0	0	0	0	0	0	0	0	0	0	0	0	0	0	0
0	0	0	0	0	0	0	0	0	0	0	0	0	0	0	0	0	0	0	0	0	0	0	0	0	0	0	0	0	0	0
0	0	0	0	0	0	0	0	0	0	0	0	0	0	0	0	0	0	0	0	0	0	0	0	0	0	0	0	0	0	0
0	0	0	0	0	0	0	0	0	0	0	0	0	0	0	0	0	0	0	0	0	0	0	0	0	0	0	0	0	0	0
0	0	0	0	0	0	0	0	0	0	0	0	0	0	0	0	0	0	0	0	0	0	0	0	0	0	0	0	0	0	0
0	0	0	0	0	0	0	0	0	0	0	0	0	0	0	0	0	0	0	0	0	0	0	0	0	0	0	0	0	0	0
0	0	0	0	0	0	0	0	0	0	0	0	0	0	0	0	0	0	0	0	0	0	0	0	0	0	0	0	0	0	0
0	0	0	0	0	0	0	0	0	0	0	0	0	0	0	0	0	0	0	0	0	0	0	0	0	0	0	0	0	0	0
0	0	0	0	0	0	0	0	0	0	0	0	0	0	0	0	0	0	0	0	0	0	0	0	0	0	0	0	0	0	0
0	0	0	0	0	0	0	0	0	0	0	0	0	0	0	0	0	0	0	0	0	0	0	0	0	0	0	0	0	0	0
0	0	0	0	0	0	0	0	0	0	0	0	0	0	0	0	0	0	0	0	0	0	0	0	0	0	0	0	0	0	0
0	0	0	0	0	0	0	0	0	0	0	0	0	0	0	0	0	0	0	0	0	0	0	0	0	0	0	0	0	0	0
0	0	0	0	0	0	0	0	0	0	0	0	0	0	0	0	0	0	0	0	0	0	0	0	0	0	0	0	0	0	0
0	0	0	0	0	0	0	0	0	0	0	0	0	0	0	0	0	0	0	0	0	0	0	0	0	0	0	0	0	0	0
0	0	0	0	0	0	0	0	0	0	0	0	0	0	0	0	0	0	0	0	0	0	0	0	0	0	0	0	0	0	0
0	0	0	0	0	0	0	0	0	0	0	0	0	0	0	0	0	0	0	0	0	0	0	0	0	0	0	0	0	0	0
0	0	0	0	0	0	0	0	0	0	0	0	0	0	0	0	0	0	0	0	0	0	0	0	0	0	0	0	0	0	0
0	0	0	0	0	0	0	0	0	0	0	0	0	0	0	0	0	0	0	0	0	0	0	0	0	0	0	0	0	0	0
0	0	0	0	0	0	0	0	0	0	0	0	0	0	0	0	0	0	0	0	0	0	0	0	0	0	0	0	0	0	0
0	0	0	0	0	0	0	0	0	0	0	0	0	0	0	0	0	0	0	0	0	0	0	0	0	0	0	0	0	0	0
0	0	0	0	0	0	0	0	0	0	0	0	0	0	0	0	0	0	0	0	0	0	0	0	0	0	0	0	0	0	0
0	0	0	0	0	0	0	0	0	0	0	0	0	0	0	0	0	0	0	0	0	0	0	0	0	0	0	0	0	0	0
0	0	0	0	0	0	0	0	0	0	0	0	0	0	0	0	0	0	0	0	0	0	0	0	0	0	0	0	0	0	0
0	0	0	0	0	0	0	0	0	0	0	0	0	0	0	0	0	0	0	0	0	0	0	0	0	0	0	0	0	0	0
0	0	0	0	0	0	0	0	0	0	0	0	0	0	0	0	0	0	0	0	0	0	0	0	0	0	0	0	0	0	0
0	0	0	0	0	0	0	0	0	0	0	0	0	0	0	0	0	0	0	0	0	0	0	0	0	0	0	0	0	0	0
0	0	0	0	0	0	0	0	0	0	0	0	0	0	0	0	0	0	0	0	0	0	0	0	0	0	0	0	0	0	0
0	0	0	0	0	0	0	0	0	0	0	0	0	0	0	0	0	0	0	0	0	0	0	0	0	0	0	0	0	0	0
0	0	0	0	0	0	0	0	0	0	0	0	0	0	0	0	0	0	0	0	0	0	0	0	0	0	0	0	0	0	0
0	0	0	0	0	0	0	0	0	0	0	0	0	0	0	0	0	0	0	0	0	0	0	0	0	0	0	0	0	0	0
0	0	0	0	0	0	0	0	0	0	0	0	0	0	0	0	0	0	0	0	0	0	0	0	0	0	0	0	0	0	0
0	0	0	0	0	0	0	0	0	0	0	0	0	0	0	0	0	0	0	0	0	0	0	0	0	0	0	0	0	0	0
0	0	0	0	0	0	0	0	0	0	0	0	0	0	0	0	0	0	0	0	0	0	0	0	0	0	0	0	0	0	0
0	0	0	0	0	0	0	0	0	0	0	0	0	0	0	0	0	0	0	0	0	0	0	0	0	0	0	0	0	0	0
0	0	0	0	0	0	0	0	0	0	0	0	0	0	0	0	0	0	0	0	0	0	0	0	0	0	0	0	0	0	0
0	0	0	0	0	0	0	0	0	0	0	0	0	0	0	0	0	0	0	0	0	0	0	0	0	0	0	0	0	0	0
0	0	0	0	0	0	0	0	0	0	0	0	0	0	0	0	0	0	0	0	0	0	0	0	0	0	0	0	0	0	0
0	0	0	0	0	0	0	0	0	0	0	0	0	0	0	0	0	0	0	0	0	0	0	0	0	0	0	0	0	0	0
0	0	0	0	0	0	0	0	0	0	0	0	0	0	0	0	0	0	0	0	0	0	0	0	0	0	0	0	0	0	0
0	0	0	0	0	0	0	0	0	0	0	0	0	0	0	0	0	0	0	0	0	0	0	0	0	0	0	0	0	0	0
0	0	0	0	0	0	0	0	0	0	0	0	0	0	0	0	0	0	0	0	0	0	0	0	0	0	0	0	0	0	0
0	0	0	0	0	0	0	0	0	0	0	0	0	0	0	0	0	0	0	0	0	0	0	0	0	0	0	0	0	0	0
0	0	0	0	0	0	0	0	0	0	0	0	0	0	0	0	0	0	0	0	0	0	0	0	0	0	0	0	0	0	0
0	0	0	0	0	0	0	0	0	0	0	0	0	0	0	0	0	0	0	0	0	0	0	0	0	0	0	0	0	0	0
0	0	0	0	0	0	0	0	0	0	0	0	0	0	0	0	0	0	0	0	0	0	0	0	0	0	0	0	0	0	0
0	0	0	0	0	0	0	0	0	0	0	0	0	0	0	0	0	0	0	0	0	0	0	0	0	0	0	0	0	0	0
0	0	0	0	0	0	0	0	0	0	0	0	0	0	0	0	0	0	0	0	0	0	0	0	0	0	0	0	0	0	0
0	0	0	0	0	0	0	0	0	0	0	0	0	0	0	0	0	0	0	0	0	0	0	0	0	0	0	0	0	0	0
0	0	0	0	0	0	0	0	0	0	0	0	0	0	0	0	0	0	0	0	0	0	0	0	0	0	0	0	0	0	0
0	0	0	0	0	0	0	0	0	0	0	0	0	0	0	0	0	0	0	0	0	0	0	0	0	0	0	0	0	0	0
0	0	0	0	0	0	0	0	0	0	0	0	0	0	0	0	0	0	0	0	0	0	0	0	0	0	0	0	0	0	0
0	0	0	0	0	0	0	0	0	0	0	0	0	0	0	0	0	0	0	0	0	0	0	0	0	0	0	0	0	0	0
0	0	0	0	0	0	0	0	0	0	0	0	0	0	0	0	0	0	0	0	0	0	0	0	0	0	0	0	0	0	0
0	0	0	0	0	0	0	0	0	0	0	0	0	0	0	0	0	0	0	0	0	0	0	0	0	0	0	0	0	0	0
0	0	0	0	0	0	0	0	0	0	0	0	0	0	0	0	0	0	0	0	0	0	0	0	0	0	0	0	0	0	0
0	0	0	0	0	0	0	0	0	0	0	0	0	0	0	0	0	0	0	0	0	0	0	0	0	0	0	0	0	0	0
0	0	0	0	0	0	0	0	0	0	0	0	0	0	0	0	0	0	0	0	0	0	0	0	0	0	0	0	0	0	0
0	0	0	0	0	0	0	0	0	0	0	0	0	0	0	0	0	0	0	0	0	0	0	0	0	0	0	0	0	0	0
0	0	0	0	0	0	0	0	0	0	0	0	0	0	0	0	0	0	0	0	0	0	0	0	0	0	0	0	0	0	0
0	0	0	0	0	0	0	0	0	0	0	0	0	0	0	0	0	0	0	0	0	0	0	0	0	0	0	0	0	0	0
0	0	0	0	0	0	0	0	0	0	0	0	0	0	0	0	0	0	0	0	0	0	0	0	0	0	0	0	0	0	0
0	0	0	0	0	0	0	0	0	0	0	0	0	0	0	0	0	0	0	0	0	0	0	0	0	0	0	0	0	0	0
0	0	0	0	0	0	0	0	0	0	0	0	0	0	0	0	0	0	0	0	0	0	0	0	0	0	0	0	0	0	0
0	0	0	0	0	0	0	0	0	0	0	0	0	0	0	0	0	0	0	0	0	0	0	0	0	0	0	0	0	0	0
0	0	0	0	0	0	0	0	0	0	0	0	0	0	0	0	0	0	0	0	0	0	0	0	0	0	0	0	0	0	0
0	0	0	0	0	0	0	0	0	0	0	0	0	0	0	0	0	0	0	0	0	0	0	0	0	0	0	0	0	0	0
0	0	0	0	0	0	0	0	0	0	0	0	0	0	0	0	0	0	0	0	0	0	0	0	0	0	0	0	0	0	0
0	0	0	0	0	0	0	0	0	0	0	0	0	0	0	0	0	0	0	0	0	0	0	0	0	0	0	0	0	0	0
0	0	0	0	0	0	0	0	0	0	0	0	0	0	0	0	0	0	0	0	0	0	0	0	0	0	0	0	0	0	0
0	0	0	0	0	0	0	0	0	0	0	0	0	0	0	0	0	0	0	0	0	0	0	0	0	0	0	0	0	0	0
0	0	0	0	0	0	0	0	0	0	0	0	0	0	0	0	0	0	0	0	0	0	0	0	0	0	0	0	0	0	0
0	0	0	0	0	0	0	0	0	0	0	0	0	0	0	0	0	0	0	0	0	0	0	0	0	0	0	0	0	0	0
0	0	0	0	0	0	0	0	0	0	0	0	0	0	0	0	0	0	0	0	0	0	0	0	0	0	0	0	0	0	0
0	0	0	0	0	0	0	0	0	0	0	0	0	0	0	0	0	0	0	0	0	0	0	0	0	0	0	0	0	0	0
0	0	0	0	0	0	0	0	0	0	0	0	0	0	0	0	0	0	0	0	0	0	0	0	0	0	0	0	0	0	0
0	0	0	0	0	0	0	0	0	0	0	0	0	0	0	0	0	0	0	0	0	0	0	0	0	0	0	0	0	0	0
0	0	0	0	0	0	0	0	0	0	0	0	0	0	0	0	0	0	0	0	0	0	0	0	0	0	0	0	0	0	0
0	0	0	0	0	0	0	0	0	0	0	0	0	0	0	0	0	0	0	0	0	0	0	0	0	0	0	0	0	0	0
0	0	0	0	0	0	0	0	0	0	0	0	0	0	0	0	0	0	0	0	0	0	0	0	0	0	0	0	0	0	0
0	0	0	0	0	0	0	0	0	0	0	0	0	0	0	0	0	0	0	0	0	0	0	0	0	0	0	0	0	0	0
0	0	0	0	0	0	0	0	0	0	0	0	0	0	0	0	0	0	0	0	0	0	0	0	0	0	0	0	0	0	0
0	0	0	0	0	0	0	0	0	0	0	0	0	0	0	0	0	0	0	0	0	0	0	0	0	0	0	0	0	0	0
0	0	0	0	0	0	0	0	0	0	0	0	0	0	0	0	0	0	0	0	0	0	0	0	0	0	0	0	0	0	0
0	0	0	0	0	0	0	0	0	0	0	0	0	0	0	0	0	0	0	0	0	0	0	0	0	0	0	0	0	0	0
0	0	0	0	0	0	0	0	0	0	0	0	0	0	0	0	0	0	0	0	0	0	0	0	0	0	0	0	0	0	0
0	0	0	0	0	0	0	0	0	0	0	0	0	0	0	0	0	0	0	0	0	0	0	0	0	0	0	0	0	0	0
0	0	0	0	0	0	0	0	0	0	0	0	0	0	0	0	0	0	0	0	0	0	0	0	0	0	0	0	0	0	0
0	0	0	0	0	0	0	0	0	0	0	0	0	0	0	0	0	0	0	0	0	0	0	0	0	0	0	0	0	0	0
0	0	0	0	0	0	0	0	0	0	0	0	0	0	0	0	0	0	0	0	0	0	0	0	0	0	0	0	0	0	0
0	0	0	0	0	0	0	0	0	0	0	0	0	0	0	0	0	0	0	0	0	0	0	0	0	0	0	0	0	0	0
0	0	0	0	0	0	0	0	0	0	0	0	0	0	0	0	0	0	0	0	0	0	0	0	0	0	0	0	0	0	0
0	0	0	0	0	0	0	0	0	0	0	0	0	0	0	0	0	0	0	0	0	0	0	0	0	0	0	0	0	0	0
0	0	0	0	0	0	0	0	0	0	0	0	0	0	0	0	0	0	0	0	0	0	0	0	0	0	0	0	0	0	0
0	0	0	0	0	0	0	0	0	0	0	0	0	0	0	0	0	0	0	0	0	0	0	0	0	0	0	0	0	0	0
0	0	0	0	0	0	0	0	0	0	0	0	0	0	0	0	0	0	0	0	0	0	0	0	0	0	0	0	0	0	0
0	0	0	0	0	0	0	0	0	0	0	0	0	0	0	0	0	0	0	0	0	0	0	0	0	0	0	0	0	0	0
0	0	0	0	0	0	0	0	0	0	0	0	0	0	0	0	0	0	0	0	0	0	0	0	0	0	0	0	0	0	0
0	0	0	0	0	0	0	0	0	0	0	0	0	0	0	0	0	0	0	0	0	0	0	0	0	0	0	0	0	0	0
0	0	0	0	0	0	0	0	0	0	0	0	0	0	0	0	0	0	0	0	0	0	0	0	0	0	0	0	0	0	0
0	0	0	0	0	0	0	0	0	0	0	0	0	0	0	0	0	0	0	0	0	0	0	0	0	0	0	0	0	0	0
0	0	0	0	0	0	0	0	0	0	0	0	0	0	0	0	0	0	0	0	0	0	0	0	0	0	0	0	0	0	0
0	0	0	0	0	0	0	0	0	0	0	0	0	0	0	0	0	0	0	0	0	0	0	0	0	0	0	0	0	0	0
0	0	0	0	0	0	0	0	0	0	0	0	0	0	0	0	0	0	0	0	0	0	0	0	0	0	0	0	0	0	0
0	0	0	0	0	0	0	0	0	0	0	0	0	0	0	0	0	0	0	0	0	0	0	0	0	0	0	0	0	0	0
0	0	0	0	0	0	0	0	0	0	0	0	0	0	0	0	0	0	0	0	0	0	0	0	0	0	0	0	0	0	0
0	0	0	0	0	0	0	0	0	0	0	0	0	0	0	0	0	0	0	0	0	0	0	0	0	0	0	0	0	0	0
0	0	0	0	0	0	0	0	0	0	0	0	0	0	0	0	0	0	0	0	0	0	0	0	0	0	0	0	0	0	0
0	0	0	0	0	0	0	0	0	0	0	0	0	0	0	0	0	0	0	0	0	0	0	0	0	0	0	0	0	0	0
0	0	0	0	0	0	0	0	0	0	0	0	0	0	0	0	0	0	0	0	0	0	0	0	0	0	0	0	0	0	0
0	0	0	0	0	0	0	0	0	0	0	0	0	0	0	0	0	0	0	0	0	0	0	0	0	0	0	0	0	0	0
0	0	0	0	0	0	0	0	0	0	0	0	0	0	0	0	0	0	0	0	0	0	0	0	0	0	0	0	0	0	0
0	0	0	0	0	0	0	0	0	0	0	0	0	0	0	0	0	0	0	0	0	0	0	0	0	0	0	0	0	0	0
0	0	0	0	0	0	0	0	0	0	0	0	0	0	0	0	0	0	0	0	0	0	0	0	0	0	0	0	0	0	0
0	0	0	0	0	0	0	0	0	0	0	0	0	0	0	0	0	0	0	0	0	0	0	0	0	0	0	0	0	0	0
0	0	0	0	0	0	0	0	0	0	0	0	0	0	0	0	0	0	0	0	0	0	0	0	0	0	0	0	0	0	0
0	0	0	0	0	0	0	0	0	0	0	0	0	0	0	0	0	0	0	0	0	0	0	0	0	0	0	0	0	0	0
0	0	0	0	0	0	0	0	0	0	0	0	0	0	0	0	0	0	0	0	0	0	0	0	0	0	0	0	0	0	0
0	0	0	0	0	0	0	0	0	0	0	0	0	0	0	0	0	0	0	0	0	0	0	0	0	0	0	0	0	0	0
0	0	0	0	0	0	0	0	0	0	0	0	0	0	0	0	0	0	0	0	0	0	0	0	0	0	0	0	0	0	0
0	0	0	0	0	0	0	0	0	0	0	0	0	0	0	0	0	0	0	0	0	0	0	0	0	0	0	0	0	0	0
0	0	0	0	0	0	0	0	0	0	0	0	0	0	0	0	0	0	0	0	0	0	0	0	0	0	0	0	0	0	0
0	0	0	0	0	0	0	0	0	0	0	0	0	0	0	0	0	0	0	0	0	0	0	0	0	0	0	0	0	0	0
0	0	0	0	0	0	0	0	0	0	0	0	0	0	0	0	0	0	0	0	0	0	0	0	0	0	0	0	0	0	0
0	0	0	0	0	0	0	0	0	0	0	0	0	0	0	0	0	0	0	0	0	0	0	0	0	0	0	0	0	0	0
0	0	0	0	0	0	0	0	0	0	0	0	0	0	0	0	0	0	0	0	0	0	0	0	0	0	0	0	0	0	0
0	0	0	0	0	0	0	0	0	0	0	0	0	0	0	0	0	0	0	0	0	0	0	0	0	0	0	0	0	0	0
0	0	0	0	0	0	0	0	0	0	0	0	0	0	0	0	0	0	0	0	0	0	0	0	0	0	0	0	0	0	0
0	0	0	0	0	0	0	0	0	0	0	0	0	0	0	0	0	0	0	0	0	0	0	0	0	0	0	0	0	0	0
0	0	0	0	0	0	0	0	0	0	0	0	0	0	0	0	0	0	0	0	0	0	0	0	0	0	0	0	0	0	0
0	0	0	0	0	0	0	0	0	0	0	0	0	0	0	0	0	0	0	0	0	0	0	0	0	0	0	0	0	0	0
0	0	0	0	0	0	0	0	0	0	0	0	0	0	0	0	0	0	0	0	0	0	0	0	0	0	0	0	0	0	0
0	0	0	0	0	0	0	0	0	0	0	0	0	0	0	0	0	0	0	0	0	0	0	0	0	0	0	0	0	0	0
0	0	0	0	0	0	0	0	0	0	0	0	0	0	0	0	0	0	0	0	0	0	0	0	0	0	0	0	0	0	0
0	0	0	0	0	0	0	0	0	0	0	0	0	0	0	0	0	0	0	0	0	0	0	0	0	0	0	0	0	0	0
0	0	0	0	0	0	0	0	0	0	0	0	0	0	0	0	0	0	0	0	0	0	0	0	0	0	0	0	0	0	0
0	0	0	0	0	0	0	0	0	0	0	0	0	0	0	0	0	0	0	0	0	0	0	0	0	0	0	0	0	0	0
0	0	0	0	0	0	0	0	0	0	0	0	0	0	0	0	0	0	0	0	0	0	0	0	0	0	0	0	0	0	0
0	0	0	0	0	0	0	0	0	0	0	0	0	0	0	0	0	0	0	0	0	0	0	0	0	0	0	0	0	0	0
0	0	0	0	0	0	0	0	0	0	0	0	0	0	0	0	0	0	0	0	0	0	0	0	0	0	0	0	0	0	0
0	0	0	0	0	0	0	0	0	0	0	0	0	0	0	0	0	0	0	0	0	0	0	0	0	0	0	0	0	0	0
0	0	0	0	0	0	0	0	0	0	0	0	0	0	0	0	0	0	0	0	0	0	0	0	0	0	0	0	0	0	0
0	0	0	0	0	0	0	0	0	0	0	0	0	0	0	0	0	0	0	0	0	0	0	0	0	0	0	0	0	0	0
0	0	0	0	0	0	0	0	0	0	0	0	0	0	0	0	0	0	0	0	0	0	0	0	0	0	0	0	0	0	0
0	0	0	0	0	0	0	0	0	0	0	0	0	0	0	0	0	0	0	0	0	0	0	0	0	0	0	0	0	0	0
0	0	0	0	0	0	0	0	0	0	0	0	0	0	0	0	0	0	0	0	0	0	0	0	0	0	0	0	0	0	0
0	0	0	0	0	0	0	0	0	0	0	0	0	0	0	0	0	0	0	0	0	0	0	0	0	0	0	0	0	0	0
0	0	0	0	0	0	0	0	0	0	0	0	0	0	0	0	0	0	0	0	0	0	0	0	0	0	0	0	0	0	0
0	0	0	0	0	0	0	0	0	0	0	0	0	0	0	0	0	0	0	0	0	0	0	0	0	0	0	0	0	0	0
0	0	0	0	0	0	0	0	0	0	0	0	0	0	0	0	0	0	0	0	0	0	0	0	0	0	0	0	0	0	0
0	0	0	0	0	0	0	0	0	0	0	0	0	0	0	0	0	0	0	0	0	0	0	0	0	0	0	0	0	0	0
0	0	0	0	0	0	0	0	0	0	0	0	0	0	0	0	0	0	0	0	0	0	0	0	0	0	0	0	0	0	0
0	0	0	0	0	0	0	0	0	0	0	0	0	0	0	0	0	0	0	0	0	0	0	0	0	0	0	0	0	0	0
0	0	0	0	0	0	0	0	0	0	0	0	0	0	0	0	0	0	0	0	0	0	0	0	0	0	0	0	0	0	0
0	0	0	0	0	0	0	0	0	0	0	0	0	0	0	0	0	0	0	0	0	0	0	0	0	0	0	0	0	0	0
0	0	0	0	0	0	0	0	0	0	0	0	0	0	0	0	0	0	0	0	0	0	0	0	0	0	0	0	0	0	0
0	0	0	0	0	0	0	0	0	0	0	0	0	0	0	0	0	0	0	0	0	0	0	0	0	0	0	0	0	0	0
0	0	0	0	0	0	0	0	0	0	0	0	0	0	0	0	0	0	0	0	0	0	0	0	0	0	0	0	0	0	0
0	0	0	0	0	0	0	0	0	0	0	0	0	0	0	0	0	0	0	0	0	0	0	0	0	0	0	0	0	0	0
0	0	0	0	0	0	0	0	0	0	0	0	0	0	0	0	0	0	0	0	0	0	0	0	0	0	0	0	0	0	0
0	0	0	0	0	0	0	0	0	0	0	0	0	0	0	0	0	0	0	0	0	0	0	0	0	0	0	0	0	0	0
0	0	0	0	0	0	0	0	0	0	0	0	0	0	0	0	0	0	0	0	0	0	0	0	0	0	0	0	0	0	0
0	0	0	0	0	0	0	0	0	0	0	0	0	0	0	0	0	0	0	0	0	0	0	0	0	0	0	0	0	0	0
0	0	0	0	0	0	0	0	0	0	0	0	0	0	0	0	0	0	0	0	0	0	0	0	0	0	0	0	0	0	0
0	0	0	0	0	0	0	0	0	0	0	0	0	0	0	0	0	0	0	0	0	0	0	0	0	0	0	0	0	0	0
0	0	0	0	0	0	0	0	0	0	0	0	0	0	0	0	0	0	0	0	0	0	0	0	0	0	0	0	0	0	0
0	0	0	0	0	0	0	0	0	0	0	0	0	0	0	0	0	0	0	0	0	0	0	0	0	0	0	0	0	0	0
0	0	0	0	0	0	0	0	0	0	0	0	0	0	0	0	0	0	0	0	0	0	0	0	0	0	0	0	0	0	0
0	0	0	0	0	0	0	0	0	0	0	0	0	0	0	0	0	0	0	0	0	0	0	0	0	0	0	0	0	0	0
0	0	0	0	0	0	0	0	0	0	0	0	0	0	0	0	0	0	0	0	0	0	0	0	0	0	0	0	0	0	0
0	0	0	0	0	0	0	0	0	0	0	0	0	0	0	0	0	0	0	0	0	0	0	0	0	0	0	0	0	0	0
0	0	0	0	0	0	0	0	0	0	0	0	0	0	0	0	0	0	0	0	0	0	0	0	0	0	0	0	0	0	0
0	0	0	0	0	0	0	0	0	0	0	0	0	0	0	0	0	0	0	0	0	0	0	0	0	0	0	0	0	0	0
0	0	0	0	0	0	0	0	0	0	0	0	0	0	0	0	0	0	0	0	0	0	0	0	0	0	0	0	0	0	0
0	0	0	0	0	0	0	0	0	0	0	0	0	0	0	0	0	0	0	0	0	0	0	0	0	0	0	0	0	0	0
0	0	0	0	0	0	0	0	0	0	0	0	0	0	0	0	0	0	0	0	0	0	0	0	0	0	0	0	0	0	0
0	0	0	0	0	0	0	0	0	0	0	0	0	0	0	0	0	0	0	0	0	0	0	0	0	0	0	0	0	0	0
0	0	0	0	0	0	0	0	0	0	0	0	0	0	0	0	0	0	0	0	0	0	0	0	0	0	0	0	0	0	0
0	0	0	0	0	0	0	0	0	0	0	0	0	0	0	0	0	0	0	0	0	0	0	0	0	0	0	0	0	0	0
0	0	0	0	0	0	0	0	0	0	0	0	0	0	0	0	0	0	0	0	0	0	0	0	0	0	0	0	0	0	0
0	0	0	0	0	0	0	0	0	0	0	0	0	0	0	0	0	0	0	0	0	0	0	0	0	0	0	0	0	0	0
0	0	0	0	0	0	0	0	0	0	0	0	0	0	0	0	0	0	0	0	0	0	0	0	0	0	0	0	0	0	0
0	0	0	0	0	0	0	0	0	0	0	0	0	0	0	0	0	0	0	0	0	0	0	0	0	0	0	0	0	0	0
0	0	0	0	0	0	0	0	0	0	0	0	0	0	0	0	0	0	0	0	0	0	0	0	0	0	0	0	0	0	0
0	0	0	0	0	0	0	0	0	0	0	0	0	0	0	0	0	0	0	0	0	0	0	0	0	0	0	0	0	0	0
0	0	0	0	0	0	0	0	0	0	0	0	0	0	0	0	0	0	0	0	0	0	0	0	0	0	0	0	0	0	0
0	0	0	0	0	0	0	0	0	0	0	0	0	0	0	0	0	0	0	0	0	0	0	0	0	0	0	0	0	0	0
0	0	0	0	0	0	0	0	0	0	0	0	0	0	0	0	0	0	0	0	0	0	0	0	0	0	0	0	0	0	0
0	0	0	0	0	0	0	0	0	0	0	0	0	0	0	0	0	0	0	0	0	0	0	0	0	0	0	0	0	0	0
0	0	0	0	0	0	0	0	0	0	0	0	0	0	0	0	0	0	0	0	0	0	0	0	0	0	0	0	0	0	0
0	0	0	0	0	0	0	0	0	0	0	0	0	0	0	0	0	0	0	0	0	0	0	0	0	0	0	0	0	0	0
0	0	0	0	0	0	0	0	0	0	0	0	0	0	0	0	0	0	0	0	0	0	0	0	0	0	0	0	0	0	0
0	0	0	0	0	0	0	0	0	0	0	0	0	0	0	0	0	0	0	0	0	0	0	0	0	0	0	0	0	0	0
0	0	0	0	0	0	0	0	0	0	0	0	0	0	0	0	0	0	0	0	0	0	0	0	0	0	0	0	0	0	0
0	0	0	0	0	0	0	0	0	0	0	0	0	0	0	0	0	0	0	0	0	0	0	0	0	0	0	0	0	0	0
0	0	0	0	0	0	0	0	0	0	0	0	0	0	0	0	0	0	0	0	0	0	0	0	0	0	0	0	0	0	0
0	0	0	0	0	0	0	0	0	0	0	0	0	0	0	0	0	0	0	0	0	0	0	0	0	0	0	0	0	0	0
0	0	0	0	0	0	0	0	0	0	0	0	0	0	0	0	0	0	0	0	0	0	0	0	0	0	0	0	0	0	0
0	0	0	0	0	0	0	0	0	0	0	0	0	0	0	0	0	0	0	0	0	0	0	0	0	0	0	0	0	0	0
0	0	0	0	0	0	0	0	0	0	0	0	0	0	0	0	0	0	0	0	0	0	0	0	0	0	0	0	0	0	0
0	0	0	0	0	0	0	0	0	0	0	0	0	0	0	0	0	0	0	0	0	0	0	0	0	0	0	0	0	0	0
0	0	0	0	0	0	0	0	0	0	0	0	0	0	0	0	0	0	0	0	0	0	0	0	0	0	0	0	0	0	0
0	0	0	0	0	0	0	0	0	0	0	0	0	0	0	0	0	0	0	0	0	0	0	0	0	0	0	0	0	0	0
0	0	0	0	0	0	0	0	0	0	0	0	0	0	0	0	0	0	0	0	0	0	0	0	0	0	0	0	0	0	0
0	0	0	0	0	0	0	0	0	0	0	0	0	0	0	0	0	0	0	0	0	0	0	0	0	0	0	0	0	0	0
0	0	0	0	0	0	0	0	0	0	0	0	0	0	0	0	0	0	0	0	0	0	0	0	0	0	0	0	0	0	0
0	0	0	0	0	0	0	0	0	0	0	0	0	0	0	0	0	0	0	0	0	0	0	0	0	0	0	0	0	0	0
0	0	0	0	0	0	0	0	0	0	0	0	0	0	0	0	0	0	0	0	0	0	0	0	0	0	0	0	0	0	0
0	0	0	0	0	0	0	0	0	0	0	0	0	0	0	0	0	0	0	0	0	0	0	0	0	0	0	0	0	0	0
0	0	0	0	0	0	0	0	0	0	0	0	0	0	0	0	0	0	0	0	0	0	0	0	0	0	0	0	0	0	0
0	0	0	0	0	0	0	0	0	0	0	0	0	0	0	0	0	0	0	0	0	0	0	0	0	0	0	0	0	0	0
0	0	0	0	0	0	0	0	0	0	0	0	0	0	0	0	0	0	0	0	0	0	0	0	0	0	0	0	0	0	0
0	0	0	0	0	0	0	0	0	0	0	0	0	0	0	0	0	0	0	0	0	0	0	0	0	0	0	0	0	0	0
0	0	0	0	0	0	0	0	0	0	0	0	0	0	0	0	0	0	0	0	0	0	0	0	0	0	0	0	0	0	0
0	0	0	0	0	0	0	0	0	0	0	0	0	0	0	0	0	0	0	0	0	0	0	0	0	0	0	0	0	0	0
0	0	0	0	0	0	0	0	0	0	0	0	0	0	0	0	0	0	0	0	0	0	0	0	0	0	0	0	0	0	0
0	0	0	0	0	0	0	0	0	0	0	0	0	0	0	0	0	0	0	0	0	0	0	0	0	0	0	0	0	0	0
0	0	0	0	0	0	0	0	0	0	0	0	0	0	0	0	0	0	0	0	0	0	0	0	0	0	0	0	0	0	0
0	0	0	0	0	0	0	0	0	0	0	0	0	0	0	0	0	0	0	0	0	0	0	0	0	0	0	0	0	0	0
0	0	0	0	0	0	0	0	0	0	0	0	0	0	0	0	0	0	0	0	0	0	0	0	0	0	0	0	0	0	0
0	0	0	0	0	0	0	0	0	0	0	0	0	0	0	0	0	0	0	0	0	0	0	0	0	0	0	0	0	0	0
0	0	0	0	0	0	0	0	0	0	0	0	0	0	0	0	0	0	0	0	0	0	0	0	0	0	0	0	0	0	0
0	0	0	0	0	0	0	0	0	0	0	0	0	0	0	0	0	0	0	0	0	0	0	0	0	0	0	0	0	0	0
0	0	0	0	0	0	0	0	0	0	0	0	0	0	0	0	0	0	0	0	0	0	0	0	0	0	0	0	0	0	0
0	0	0	0	0	0	0	0	0	0	0	0	0	0	0	0	0	0	0	0	0	0	0	0	0	0	0	0	0	0	0
0	0	0	0	0	0	0	0	0	0	0	0	0	0	0	0	0	0	0	0	0	0	0	0	0	0	0	0	0	0	0
0	0	0	0	0	0	0	0	0	0	0	0	0	0	0	0	0	0	0	0	0	0	0	0	0	0	0	0	0	0	0
0	0	0	0	0	0	0	0	0	0	0	0	0	0	0	0	0	0	0	0	0	0	0	0	0	0	0	0	0	0	0
0	0	0	0	0	0	0	0	0	0	0	0	0	0	0	0	0	0	0	0	0	0	0	0	0	0	0	0	0	0	0
0	0	0	0	0	0	0	0	0	0	0	0	0	0	0	0	0	0	0	0	0	0	0	0	0	0	0	0	0	0	0
0	0	0	0	0	0	0	0	0	0	0	0	0	0	0	0	0	0	0	0	0	0	0	0	0	0	0	0	0	0	0
0	0	0	0	0	0	0	0	0	0	0	0	0	0	0	0	0	0	0	0	0	0	0	0	0	0	0	0	0	0	0
0	0	0	0	0	0	0	0	0	0	0	0	0	0	0	0	0	0	0	0	0	0	0	0	0	0	0	0	0	0	0
0	0	0	0	0	0	0	0	0	0	0	0	0	0	0	0	0	0	0	0	0	0	0	0	0	0	0	0	0	0	0
0	0	0	0	0	0	0	0	0	0	0	0	0	0	0	0	0	0	0	0	0	0	0	0	0	0	0	0	0	0	0
0	0	0	0	0	0	0	0	0	0	0	0	0	0	0	0	0	0	0	0	0	0	0	0	0	0	0	0	0	0	0
0	0	0	0	0	0	0	0	0	0	0	0	0	0	0	0	0	0	0	0	0	0	0	0	0	0	0	0	0	0	0
0	0	0	0	0	0	0	0	0	0	0	0	0	0	0	0	0	0	0	0	0	0	0	0	0	0	0	0	0	0	0
0	0	0	0	0	0	0	0	0	0	0	0	0	0	0	0	0	0	0	0	0	0	0	0	0	0	0	0	0	0	0
0	0	0	0	0	0	0	0	0	0	0	0	0	0	0	0	0	0	0	0	0	0	0	0	0	0	0	0	0	0	0
0	0	0	0	0	0	0	0	0	0	0	0	0	0	0	0	0	0	0	0	0	0	0	0	0	0	0	0	0	0	0
0	0	0	0	0	0	0	0	0	0	0	0	0	0	0	0	0	0	0	0	0	0	0	0	0	0	0	0	0	0	0
0	0	0	0	0	0	0	0	0	0	0	0	0	0	0	0	0	0	0	0	0	0	0	0	0	0	0	0	0	0	0
0	0	0	0	0	0	0	0	0	0	0	0	0	0	0	0	0	0	0	0	0	0	0	0	0	0	0	0	0	0	0
0	0	0	0	0	0	0	0	0	0	0	0	0	0	0	0	0	0	0	0	0	0	0	0	0	0	0	0	0	0	0
0	0	0	0	0	0	0	0	0	0	0	0	0	0	0	0	0	0	0	0	0	0	0	0	0	0	0	0	0	0	0
0	0	0	0	0	0	0	0	0	0	0	0	0	0	0	0	0	0	0	0	0	0	0	0	0	0	0	0	0	0	0
0	0	0	0	0	0	0	0	0	0	0	0	0	0	0	0	0	0	0	0	0	0	0	0	0	0	0	0	0	0	0
0	0	0	0	0	0	0	0	0	0	0	0	0	0	0	0	0	0	0	0	0	0	0	0	0	0	0	0	0	0	0
0	0	0	0	0	0	0	0	0	0	0	0	0	0	0	0	0	0	0	0	0	0	0	0	0	0	0	0	0	0	0
0	0	0	0	0	0	0	0	0	0	0	0	0	0	0	0	0	0	0	0	0	0	0	0	0	0	0	0	0	0	0
0	0	0	0	0	0	0	0	0	0	0	0	0	0	0	0	0	0	0	0	0	0	0	0	0	0	0	0	0	0	0
0	0	0	0	0	0	0	0	0	0	0	0	0	0	0	0	0	0	0	0	0	0	0	0	0	0	0	0	0	0	0
0	0	0	0	0	0	0	0	0	0	0	0	0	0	0	0	0	0	0	0	0	0	0	0	0	0	0	0	0	0	0
0	0	0	0	0	0	0	0	0	0	0	0	0	0	0	0	0	0	0	0	0	0	0	0	0	0	0	0	0	0	0
0	0	0	0	0	0	0	0	0	0	0	0	0	0	0	0	0	0	0	0	0	0	0	0	0	0	0	0	0	0	0
0	0	0	0	0	0	0	0	0	0	0	0	0	0	0	0	0	0	0	0	0	0	0	0	0	0	0	0	0	0	0
0	0	0	0	0	0	0	0	0	0	0	0	0	0	0	0	0	0	0	0	0	0	0	0	0	0	0	0	0	0	0
0	0	0	0	0	0	0	0	0	0	0	0	0	0	0	0	0	0	0	0	0	0	0	0	0	0	0	0	0	0	0
0	0	0	0	0	0	0	0	0	0	0	0	0	0	0	0	0	0	0	0	0	0	0	0	0	0	0	0	0	0	0
0	0	0	0	0	0	0	0	0	0	0	0	0	0	0	0	0	0	0	0	0	0	0	0	0	0	0	0	0	0	0
0	0	0	0	0	0	0	0	0	0	0	0	0	0	0	0	0	0	0	0	0	0	0	0	0	0	0	0	0	0	0
0	0	0	0	0	0	0	0	0	0	0	0	0	0	0	0	0	0	0	0	0	0	0	0	0	0	0	0	0	0	0
0	0	0	0	0	0	0	0	0	0	0	0	0	0	0	0	0	0	0	0	0	0	0	0	0	0	0	0	0	0	0
0	0	0	0	0	0	0	0	0	0	0	0	0	0	0	0	0	0	0	0	0	0	0	0	0	0	0	0	0	0	0
0	0	0	0	0	0	0	0	0	0	0	0	0	0	0	0	0	0	0	0	0	0	0	0	0	0	0	0	0	0	0
0	0	0	0	0	0	0	0	0	0	0	0	0	0	0	0	0	0	0	0	0	0	0	0	0	0	0	0	0	0	0
0	0	0	0	0	0	0	0	0	0	0	0	0	0	0	0	0	0	0	0	0	0	0	0	0	0	0	0	0	0	0
0	0	0	0	0	0	0	0	0	0	0	0	0	0	0	0	0	0	0	0	0	0	0	0	0	0	0	0	0	0	0
0	0	0	0	0	0	0	0	0	0	0	0	0	0	0	0	0	0	0	0	0	0	0	0	0	0	0	0	0	0	0
0	0	0	0	0	0	0	0	0	0	0	0	0	0	0	0	0	0	0	0	0	0	0	0	0	0	0	0	0	0	0
0	0	0	0	0	0	0	0	0	0	0	0	0	0	0	0	0	0	0	0	0	0	0	0	0	0	0	0	0	0	0
0	0	0	0	0	0	0	0	0	0	0	0	0	0	0	0	0	0	0	0	0	0	0	0	0	0	0	0	0	0	0
0	0	0	0	0	0	0	0	0	0	0	0	0	0	0	0	0	0	0	0	0	0	0	0	0	0	0	0	0	0	0
0	0	0	0	0	0	0	0	0	0	0	0	0	0	0	0	0	0	0	0	0	0	0	0	0	0	0	0	0	0	0
0	0	0	0	0	0	0	0	0	0	0	0	0	0	0	0	0	0	0	0	0	0	0	0	0	0	0	0	0	0	0
0	0	0	0	0	0	0	0	0	0	0	0	0	0	0	0	0	0	0	0	0	0	0	0	0	0	0	0	0	0	0
0	0	0	0	0	0	0	0	0	0	0	0	0	0	0	0	0	0	0	0	0	0	0	0	0	0	0	0	0	0	0
0	0	0	0	0	0	0	0	0	0	0	0	0	0	0	0	0	0	0	0	0	0	0	0	0	0	0	0	0	0	0
0	0	0	0	0	0	0	0	0	0	0	0	0	0	0	0	0	0	0	0	0	0	0	0	0	0	0	0	0	0	0
0	0	0	0	0	0	0	0	0	0	0	0	0	0	0	0	0	0	0	0	0	0	0	0	0	0	0	0	0	0	0
0	0	0	0	0	0	0	0	0	0	0	0	0	0	0	0	0	0	0	0	0	0	0	0	0	0	0	0	0	0	0
0	0	0	0	0	0	0	0	0	0	0	0	0	0	0	0	0	0	0	0	0	0	0	0	0	0	0	0	0	0	0
0	0	0	0	0	0	0	0	0	0	0	0	0	0	0	0	0	0	0	0	0	0	0	0	0	0	0	0	0	0	0
0	0	0	0	0	0	0	0	0	0	0	0	0	0	0	0	0	0	0	0	0	0	0	0	0	0	0	0	0	0	0
0	0	0	0	0	0	0	0	0	0	0	0	0	0	0	0	0	0	0	0	0	0	0	0	0	0	0	0	0	0	0
0	0	0	0	0	0	0	0	0	0	0	0	0	0	0	0	0	0	0	0	0	0	0	0	0	0	0	0	0	0	0
0	0	0	0	0	0	0	0	0	0	0	0	0	0	0	0	0	0	0	0	0	0	0	0	0	0	0	0	0	0	0
0	0	0	0	0	0	0	0	0	0	0	0	0	0	0	0	0	0	0	0	0	0	0	0	0	0	0	0	0	0	0
0	0	0	0	0	0	0	0	0	0	0	0	0	0	0	0	0	0	0	0	0	0	0	0	0	0	0	0	0	0	0
0	0	0	0	0	0	0	0	0	0	0	0	0	0	0	0	0	0	0	0	0	0	0	0	0	0	0	0	0	0	0
0	0	0	0	0	0	0	0	0	0	0	0	0	0	0	0	0	0	0	0	0	0	0	0	0	0	0	0	0	0	0
0	0	0	0	0	0	0	0	0	0	0	0	0	0	0	0	0	0	0	0	0	0	0	0	0	0	0	0	0	0	0
0	0	0	0	0	0	0	0	0	0	0	0	0	0	0	0	0	0	0	0	0	0	0	0	0	0	0	0	0	0	0
0	0	0	0	0	0	0	0	0	0	0	0	0	0	0	0	0	0	0	0	0	0	0	0	0	0	0	0	0	0	0
0	0	0	0	0	0	0	0	0	0	0	0	0	0	0	0	0	0	0	0	0	0	0	0	0	0	0	0	0	0	0
0	0	0	0	0	0	0	0	0	0	0	0	0	0	0	0	0	0	0	0	0	0	0	0	0	0	0	0	0	0	0
0	0	0	0	0	0	0	0	0	0	0	0	0	0	0	0	0	0	0	0	0	0	0	0	0	0	0	0	0	0	0
0	0	0	0	0	0	0	0	0	0	0	0	0	0	0	0	0	0	0	0	0	0	0	0	0	0	0	0	0	0	0
0	0	0	0	0	0	0	0	0	0	0	0	0	0	0	0	0	0	0	0	0	0	0	0	0	0	0	0	0	0	0
0	0	0	0	0	0	0	0	0	0	0	0	0	0	0	0	0	0	0	0	0	0	0	0	0	0	0	0	0	0	0
0	0	0	0	0	0	0	0	0	0	0	0	0	0	0	0	0	0	0	0	0	0	0	0	0	0	0	0	0	0	0
0	0	0	0	0	0	0	0	0	0	0	0	0	0	0	0	0	0	0	0	0	0	0	0	0	0	0	0	0	0	0
0	0	0	0	0	0	0	0	0	0	0	0	0	0	0	0	0	0	0	0	0	0	0	0	0	0	0	0	0	0	0
0	0	0	0	0	0	0	0	0	0	0	0	0	0	0	0	0	0	0	0	0	0	0	0	0	0	0	0	0	0	0
0	0	0	0	0	0	0	0	0	0	0	0	0	0	0	0	0	0	0	0	0	0	0	0	0	0	0	0	0	0	0
0	0	0	0	0	0	0	0	0	0	0	0	0	0	0	0	0	0	0	0	0	0	0	0	0	0	0	0	0	0	0
0	0	0	0	0	0	0	0	0	0	0	0	0	0	0	0	0	0	0	0	0	0	0	0	0	0	0	0	0	0	0
0	0	0	0	0	0	0	0	0	0	0	0	0	0	0	0	0	0	0	0	0	0	0	0	0	0	0	0	0	0	0
0	0	0	0	0	0	0	0	0	0	0	0	0	0	0	0	0	0	0	0	0	0	0	0	0	0	0	0	0	0	0
0	0	0	0	0	0	0	0	0	0	0	0	0	0	0	0	0	0	0	0	0	0	0	0	0	0	0	0	0	0	0
0	0	0	0	0	0	0	0	0	0	0	0	0	0	0	0	0	0	0	0	0	0	0	0	0	0	0	0	0	0	0
0	0	0	0	0	0	0	0	0	0	0	0	0	0	0	0	0	0	0	0	0	0	0	0	0	0	0	0	0	0	0
0	0	0	0	0	0	0	0	0	0	0	0	0	0	0	0	0	0	0	0	0	0	0	0	0	0	0	0	0	0	0
0	0	0	0	0	0	0	0	0	0	0	0	0	0	0	0	0	0	0	0	0	0	0	0	0	0	0	0	0	0	0
0	0	0	0	0	0	0	0	0	0	0	0	0	0	0	0	0	0	0	0	0	0	0	0	0	0	0	0	0	0	0
0	0	0	0	0	0	0	0	0	0	0	0	0	0	0	0	0	0	0	0	0	0	0	0	0	0	0	0	0	0	0
0	0	0	0	0	0	0	0	0	0	0	0	0	0	0	0	0	0	0	0	0	0	0	0	0	0	0	0	0	0	0
0	0	0	0	0	0	0	0	0	0	0	0	0	0	0	0	0	0	0	0	0	0	0	0	0	0	0	0	0	0	0
0	0	0	0	0	0	0	0	0	0	0	0	0	0	0	0	0	0	0	0	0	0	0	0	0	0	0	0	0	0	0
0	0	0	0	0	0	0	0	0	0	0	0	0	0	0	0	0	0	0	0	0	0	0	0	0	0	0	0	0	0	0
0	0	0	0	0	0	0	0	0	0	0	0	0	0	0	0	0	0	0	0	0	0	0	0	0	0	0	0	0	0	0
0	0	0	0	0	0	0	0	0	0	0	0	0	0	0	0	0	0	0	0	0	0	0	0	0	0	0	0	0	0	0
0	0	0	0	0	0	0	0	0	0	0	0	0	0	0	0	0	0	0	0	0	0	0	0	0	0	0	0	0	0	0
0	0	0	0	0	0	0	0	0	0	0	0	0	0	0	0	0	0	0	0	0	0	0	0	0	0	0	0	0	0	0
0	0	0	0	0	0	0	0	0	0	0	0	0	0	0	0	0	0	0	0	0	0	0	0	0	0	0	0	0	0	0
0	0	0	0	0	0	0	0	0	0	0	0	0	0	0	0	0	0	0	0	0	0	0	0	0	0	0	0	0	0	0
0	0	0	0	0	0	0	0	0	0	0	0	0	0	0	0	0	0	0	0	0	0	0	0	0	0	0	0	0	0	0
0	0	0	0	0	0	0	0	0	0	0	0	0	0	0	0	0	0	0	0	0	0	0	0	0	0	0	0	0	0	0
0	0	0	0	0	0	0	0	0	0	0	0	0	0	0	0	0	0	0	0	0	0	0	0	0	0	0	0	0	0	0
0	0	0	0	0	0	0	0	0	0	0	0	0	0	0	0	0	0	0	0	0	0	0	0	0	0	0	0	0	0	0
0	0	0	0	0	0	0	0	0	0	0	0	0	0	0	0	0	0	0	0	0	0	0	0	0	0	0	0	0	0	0
0	0	0	0	0	0	0	0	0	0	0	0	0	0	0	0	0	0	0	0	0	0	0	0	0	0	0	0	0	0	0
0	0	0	0	0	0	0	0	0	0	0	0	0	0	0	0	0	0	0	0	0	0	0	0	0	0	0	0	0	0	0
0	0	0	0	0	0	0	0	0	0	0	0	0	0	0	0	0	0	0	0	0	0	0	0	0	0	0	0	0	0	0
0	0	0	0	0	0	0	0	0	0	0	0	0	0	0	0	0	0	0	0	0	0	0	0	0	0	0	0	0	0	0
0	0	0	0	0	0	0	0	0	0	0	0	0	0	0	0	0	0	0	0	0	0	0	0	0	0	0	0	0	0	0
0	0	0	0	0	0	0	0	0	0	0	0	0	0	0	0	0	0	0	0	0	0	0	0	0	0	0	0	0	0	0
0	0	0	0	0	0	0	0	0	0	0	0	0	0	0	0	0	0	0	0	0	0	0	0	0	0	0	0	0	0	0
0	0	0	0	0	0	0	0	0	0	0	0	0	0	0	0	0	0	0	0	0	0	0	0	0	0	0	0	0	0	0
0	0	0	0	0	0	0	0	0	0	0	0	0	0	0	0	0	0	0	0	0	0	0	0	0	0	0	0	0	0	0
0	0	0	0	0	0	0	0	0	0	0	0	0	0	0	0	0	0	0	0	0	0	0	0	0	0	0	0	0	0	0
0	0	0	0	0	0	0	0	0	0	0	0	0	0	0	0	0	0	0	0	0	0	0	0	0	0	0	0	0	0	0
0	0	0	0	0	0	0	0	0	0	0	0	0	0	0	0	0	0	0	0	0	0	0	0	0	0	0	0	0	0	0
0	0	0	0	0	0	0	0	0	0	0	0	0	0	0	0	0	0	0	0	0	0	0	0	0	0	0	0	0	0	0
0	0	0	0	0	0	0	0	0	0	0	0	0	0	0	0	0	0	0	0	0	0	0	0	0	0	0	0	0	0	0
0	0	0	0	0	0	0	0	0	0	0	0	0	0	0	0	0	0	0	0	0	0	0	0	0	0	0	0	0	0	0
0	0	0	0	0	0	0	0	0	0	0	0	0	0	0	0	0	0	0	0	0	0	0	0	0	0	0	0	0	0	0
0	0	0	0	0	0	0	0	0	0	0	0	0	0	0	0	0	0	0	0	0	0	0	0	0	0	0	0	0	0	0
0	0	0	0	0	0	0	0	0	0	0	0	0	0	0	0	0	0	0	0	0	0	0	0	0	0	0	0	0	0	0
0	0	0	0	0	0	0	0	0	0	0	0	0	0	0	0	0	0	0	0	0	0	0	0	0	0	0	0	0	0	0
0	0	0	0	0	0	0	0	0	0	0	0	0	0	0	0	0	0	0	0	0	0	0	0	0	0	0	0	0	0	0
0	0	0	0	0	0	0	0	0	0	0	0	0	0	0	0	0	0	0	0	0	0	0	0	0	0	0	0	0	0	0
0	0	0	0	0	0	0	0	0	0	0	0	0	0	0	0	0	0	0	0	0	0	0	0	0	0	0	0	0	0	0
0	0	0	0	0	0	0	0	0	0	0	0	0	0	0	0	0	0	0	0	0	0	0	0	0	0	0	0	0	0	0
0	0	0	0	0	0	0	0	0	0	0	0	0	0	0	0	0	0	0	0	0	0	0	0	0	0	0	0	0	0	0
0	0	0	0	0	0	0	0	0	0	0	0	0	0	0	0	0	0	0	0	0	0	0	0	0	0	0	0	0	0	0
0	0	0	0	0	0	0	0	0	0	0	0	0	0	0	0	0	0	0	0	0	0	0	0	0	0	0	0	0	0	0
0	0	0	0	0	0	0	0	0	0	0	0	0	0	0	0	0	0	0	0	0	0	0	0	0	0	0	0	0	0	0
0	0	0	0	0	0	0	0	0	0	0	0	0	0	0	0	0	0	0	0	0	0	0	0	0	0	0	0	0	0	0
0	0	0	0	0	0	0	0	0	0	0	0	0	0	0	0	0	0	0	0	0	0	0	0	0	0	0	0	0	0	0
0	0	0	0	0	0	0	0	0	0	0	0	0	0	0	0	0	0	0	0	0	0	0	0	0	0	0	0	0	0	0
0	0	0	0	0	0	0	0	0	0	0	0	0	0	0	0	0	0	0	0	0	0	0	0	0	0	0	0	0	0	0
0	0	0	0	0	0	0	0	0	0	0	0	0	0	0	0	0	0	0	0	0	0	0	0	0	0	0	0	0	0	0
0	0	0	0	0	0	0	0	0	0	0	0	0	0	0	0	0	0	0	0	0	0	0	0	0	0	0	0	0	0	0
0	0	0	0	0	0	0	0	0	0	0	0	0	0	0	0	0	0	0	0	0	0	0	0	0	0	0	0	0	0	0
0	0	0	0	0	0	0	0	0	0	0	0	0	0	0	0	0	0	0	0	0	0	0	0	0	0	0	0	0	0	0
0	0	0	0	0	0	0	0	0	0	0	0	0	0	0	0	0	0	0	0	0	0	0	0	0	0	0	0	0	0	0
0	0	0	0	0	0	0	0	0	0	0	0	0	0	0	0	0	0	0	0	0	0	0	0	0	0	0	0	0	0	0
0	0	0	0	0	0	0	0	0	0	0	0	0	0	0	0	0	0	0	0	0	0	0	0	0	0	0	0	0	0	0
0	0	0	0	0	0	0	0	0	0	0	0	0	0	0	0	0	0	0	0	0	0	0	0	0	0	0	0	0	0	0
0	0	0	0	0	0	0	0	0	0	0	0	0	0	0	0	0	0	0	0	0	0	0	0	0	0	0	0	0	0	0
0	0	0	0	0	0	0	0	0	0	0	0	0	0	0	0	0	0	0	0	0	0	0	0	0	0	0	0	0	0	0
0	0	0	0	0	0	0	0	0	0	0	0	0	0	0	0	0	0	0	0	0	0	0	0	0	0	0	0	0	0	0
0	0	0	0	0	0	0	0	0	0	0	0	0	0	0	0	0	0	0	0	0	0	0	0	0	0	0	0	0	0	0
0	0	0	0	0	0	0	0	0	0	0	0	0	0	0	0	0	0	0	0	0	0	0	0	0	0	0	0	0	0	0
0	0	0	0	0	0	0	0	0	0	0	0	0	0	0	0	0	0	0	0	0	0	0	0	0	0	0	0	0	0	0
0	0	0	0	0	0	0	0	0	0	0	0	0	0	0	0	0	0	0	0	0	0	0	0	0	0	0	0	0	0	0
0	0	0	0	0	0	0	0	0	0	0	0	0	0	0	0	0	0	0	0	0	0	0	0	0	0	0	0	0	0	0
0	0	0	0	0	0	0	0	0	0	0	0	0	0	0	0	0	0	0	0	0	0	0	0	0	0	0	0	0	0	0
0	0	0	0	0	0	0	0	0	0	0	0	0	0	0	0	0	0	0	0	0	0	0	0	0	0	0	0	0	0	0
0	0	0	0	0	0	0	0	0	0	0	0	0	0	0	0	0	0	0	0	0	0	0	0	0	0	0	0	0	0	0
0	0	0	0	0	0	0	0	0	0	0	0	0	0	0	0	0	0	0	0	0	0	0	0	0	0	0	0	0	0	0
0	0	0	0	0	0	0	0	0	0	0	0	0	0	0	0	0	0	0	0	0	0	0	0	0	0	0	0	0	0	0
0	0	0	0	0	0	0	0	0	0	0	0	0	0	0	0	0	0	0	0	0	0	0	0	0	0	0	0	0	0	0
0	0	0	0	0	0	0	0	0	0	0	0	0	0	0	0	0	0	0	0	0	0	0	0	0	0	0	0	0	0	0
0	0	0	0	0	0	0	0	0	0	0	0	0	0	0	0	0	0	0	0	0	0	0	0	0	0	0	0	0	0	0
0	0	0	0	0	0	0	0	0	0	0	0	0	0	0	0	0	0	0	0	0	0	0	0	0	0	0	0	0	0	0
0	0	0	0	0	0	0	0	0	0	0	0	0	0	0	0	0	0	0	0	0	0	0	0	0	0	0	0	0	0	0
0	0	0	0	0	0	0	0	0	0	0	0	0	0	0	0	0	0	0	0	0	0	0	0	0	0	0	0	0	0	0
0	0	0	0	0	0	0	0	0	0	0	0	0	0	0	0	0	0	0	0	0	0	0	0	0	0	0	0	0	0	0
0	0	0	0	0	0	0	0	0	0	0	0	0	0	0	0	0	0	0	0	0	0	0	0	0	0	0	0	0	0	0
0	0	0	0	0	0	0	0	0	0	0	0	0	0	0	0	0	0	0	0	0	0	0	0	0	0	0	0	0	0	0
0	0	0	0	0	0	0	0	0	0	0	0	0	0	0	0	0	0	0	0	0	0	0	0	0	0	0	0	0	0	0
0	0	0	0	0	0	0	0	0	0	0	0	0	0	0	0	0	0	0	0	0	0	0	0	0	0	0	0	0	0	0
0	0	0	0	0	0	0	0	0	0	0	0	0	0	0	0	0	0	0	0	0	0	0	0	0	0	0	0	0	0	0
0	0	0	0	0	0	0	0	0	0	0	0	0	0	0	0	0	0	0	0	0	0	0	0	0	0	0	0	0	0	0
0	0	0	0	0	0	0	0	0	0	0	0	0	0	0	0	0	0	0	0	0	0	0	0	0	0	0	0	0	0	0
0	0	0	0	0	0	0	0	0	0	0	0	0	0	0	0	0	0	0	0	0	0	0	0	0	0	0	0	0	0	0
0	0	0	0	0	0	0	0	0	0	0	0	0	0	0	0	0	0	0	0	0	0	0	0	0	0	0	0	0	0	0
0	0	0	0	0	0	0	0	0	0	0	0	0	0	0	0	0	0	0	0	0	0	0	0	0	0	0	0	0	0	0
0	0	0	0	0	0	0	0	0	0	0	0	0	0	0	0	0	0	0	0	0	0	0	0	0	0	0	0	0	0	0
0	0	0	0	0	0	0	0	0	0	0	0	0	0	0	0	0	0	0	0	0	0	0	0	0	0	0	0	0	0	0
0	0	0	0	0	0	0	0	0	0	0	0	0	0	0	0	0	0	0	0	0	0	0	0	0	0	0	0	0	0	0
0	0	0	0	0	0	0	0	0	0	0	0	0	0	0	0	0	0	0	0	0	0	0	0	0	0	0	0	0	0	0
0	0	0	0	0	0	0	0	0	0	0	0	0	0	0	0	0	0	0	0	0	0	0	0	0	0	0	0	0	0	0
0	0	0	0	0	0	0	0	0	0	0	0	0	0	0	0	0	0	0	0	0	0	0	0	0	0	0	0	0	0	0
0	0	0	0	0	0	0	0	0	0	0	0	0	0	0	0	0	0	0	0	0	0	0	0	0	0	0	0	0	0	0
0	0	0	0	0	0	0	0	0	0	0	0	0	0	0	0	0	0	0	0	0	0	0	0	0	0	0	0	0	0	0
0	0	0	0	0	0	0	0	0	0	0	0	0	0	0	0	0	0	0	0	0	0	0	0	0	0	0	0	0	0	0
0	0	0	0	0	0	0	0	0	0	0	0	0	0	0	0	0	0	0	0	0	0	0	0	0	0	0	0	0	0	0
0	0	0	0	0	0	0	0	0	0	0	0	0	0	0	0	0	0	0	0	0	0	0	0	0	0	0	0	0	0	0
0	0	0	0	0	0	0	0	0	0	0	0	0	0	0	0	0	0	0	0	0	0	0	0	0	0	0	0	0	0	0
0	0	0	0	0	0	0	0	0	0	0	0	0	0	0	0	0	0	0	0	0	0	0	0	0	0	0	0	0	0	0
0	0	0	0	0	0	0	0	0	0	0	0	0	0	0	0	0	0	0	0	0	0	0	0	0	0	0	0	0	0	0
0	0	0	0	0	0	0	0	0	0	0	0	0	0	0	0	0	0	0	0	0	0	0	0	0	0	0	0	0	0	0
0	0	0	0	0	0	0	0	0	0	0	0	0	0	0	0	0	0	0	0	0	0	0	0	0	0	0	0	0	0	0
0	0	0	0	0	0	0	0	0	0	0	0	0	0	0	0	0	0	0	0	0	0	0	0	0	0	0	0	0	0	0
0	0	0	0	0	0	0	0	0	0	0	0	0	0	0	0	0	0	0	0	0	0	0	0	0	0	0	0	0	0	0
0	0	0	0	0	0	0	0	0	0	0	0	0	0	0	0	0	0	0	0	0	0	0	0	0	0	0	0	0	0	0
0	0	0	0	0	0	0	0	0	0	0	0	0	0	0	0	0	0	0	0	0	0	0	0	0	0	0	0	0	0	0
0	0	0	0	0	0	0	0	0	0	0	0	0	0	0	0	0	0	0	0	0	0	0	0	0	0	0	0	0	0	0
0	0	0	0	0	0	0	0	0	0	0	0	0	0	0	0	0	0	0	0	0	0	0	0	0	0	0	0	0	0	0
0	0	0	0	0	0	0	0	0	0	0	0	0	0	0	0	0	0	0	0	0	0	0	0	0	0	0	0	0	0	0
0	0	0	0	0	0	0	0	0	0	0	0	0	0	0	0	0	0	0	0	0	0	0	0	0	0	0	0	0	0	0
0	0	0	0	0	0	0	0	0	0	0	0	0	0	0	0	0	0	0	0	0	0	0	0	0	0	0	0	0	0	0
0	0	0	0	0	0	0	0	0	0	0	0	0	0	0	0	0	0	0	0	0	0	0	0	0	0	0	0	0	0	0
0	0	0	0	0	0	0	0	0	0	0	0	0	0	0	0	0	0	0	0	0	0	0	0	0	0	0	0	0	0	0
0	0	0	0	0	0	0	0	0	0	0	0	0	0	0	0	0	0	0	0	0	0	0	0	0	0	0	0	0	0	0
0	0	0	0	0	0	0	0	0	0	0	0	0	0	0	0	0	0	0	0	0	0	0	0	0	0	0	0	0	0	0
0	0	0	0	0	0	0	0	0	0	0	0	0	0	0	0	0	0	0	0	0	0	0	0	0	0	0	0	0	0	0
0	0	0	0	0	0	0	0	0	0	0	0	0	0	0	0	0	0	0	0	0	0	0	0	0	0	0	0	0	0	0
0	0	0	0	0	0	0	0	0	0	0	0	0	0	0	0	0	0	0	0	0	0	0	0	0	0	0	0	0	0	0
0	0	0	0	0	0	0	0	0	0	0	0	0	0	0	0	0	0	0	0	0	0	0	0	0	0	0	0	0	0	0
0	0	0	0	0	0	0	0	0	0	0	0	0	0	0	0	0	0	0	0	0	0	0	0	0	0	0	0	0	0	0
0	0	0	0	0	0	0	0	0	0	0	0	0	0	0	0	0	0	0	0	0	0	0	0	0	0	0	0	0	0	0
0	0	0	0	0	0	0	0	0	0	0	0	0	0	0	0	0	0	0	0	0	0	0	0	0	0	0	0	0	0	0
0	0	0	0	0	0	0	0	0	0	0	0	0	0	0	0	0	0	0	0	0	0	0	0	0	0	0	0	0	0	0
0	0	0	0	0	0	0	0	0	0	0	0	0	0	0	0	0	0	0	0	0	0	0	0	0	0	0	0	0	0	0
0	0	0	0	0	0	0	0	0	0	0	0	0	0	0	0	0	0	0	0	0	0	0	0	0	0	0	0	0	0	0
0	0	0	0	0	0	0	0	0	0	0	0	0	0	0	0	0	0	0	0	0	0	0	0	0	0	0	0	0	0	0
0	0	0	0	0	0	0	0	0	0	0	0	0	0	0	0	0	0	0	0	0	0	0	0	0	0	0	0	0	0	0
0	0	0	0	0	0	0	0	0	0	0	0	0	0	0	0	0	0	0	0	0	0	0	0	0	0	0	0	0	0	0
0	0	0	0	0	0	0	0	0	0	0	0	0	0	0	0	0	0	0	0	0	0	0	0	0	0	0	0	0	0	0
0	0	0	0	0	0	0	0	0	0	0	0	0	0	0	0	0	0	0	0	0	0	0	0	0	0	0	0	0	0	0
0	0	0	0	0	0	0	0	0	0	0	0	0	0	0	0	0	0	0	0	0	0	0	0	0	0	0	0	0	0	0
0	0	0	0	0	0	0	0	0	0	0	0	0	0	0	0	0	0	0	0	0	0	0	0	0	0	0	0	0	0	0
0	0	0	0	0	0	0	0	0	0	0	0	0	0	0	0	0	0	0	0	0	0	0	0	0	0	0	0	0	0	0
0	0	0	0	0	0	0	0	0	0	0	0	0	0	0	0	0	0	0	0	0	0	0	0	0	0	0	0	0	0	0
0	0	0	0	0	0	0	0	0	0	0	0	0	0	0	0	0	0	0	0	0	0	0	0	0	0	0	0	0	0	0
0	0	0	0	0	0	0	0	0	0	0	0	0	0	0	0	0	0	0	0	0	0	0	0	0	0	0	0	0	0	0
0	0	0	0	0	0	0	0	0	0	0	0	0	0	0	0	0	0	0	0	0	0	0	0	0	0	0	0	0	0	0
0	0	0	0	0	0	0	0	0	0	0	0	0	0	0	0	0	0	0	0	0	0	0	0	0	0	0	0	0	0	0
0	0	0	0	0	0	0	0	0	0	0	0	0	0	0	0	0	0	0	0	0	0	0	0	0	0	0	0	0	0	0
0	0	0	0	0	0	0	0	0	0	0	0	0	0	0	0	0	0	0	0	0	0	0	0	0	0	0	0	0	0	0
0	0	0	0	0	0	0	0	0	0	0	0	0	0	0	0	0	0	0	0	0	0	0	0	0	0	0	0	0	0	0
0	0	0	0	0	0	0	0	0	0	0	0	0	0	0	0	0	0	0	0	0	0	0	0	0	0	0	0	0	0	0
0	0	0	0	0	0	0	0	0	0	0	0	0	0	0	0	0	0	0	0	0	0	0	0	0	0	0	0	0	0	0
0	0	0	0	0	0	0	0	0	0	0	0	0	0	0	0	0	0	0	0	0	0	0	0	0	0	0	0	0	0	0
0	0	0	0	0	0	0	0	0	0	0	0	0	0	0	0	0	0	0	0	0	0	0	0	0	0	0	0	0	0	0
0	0	0	0	0	0	0	0	0	0	0	0	0	0	0	0	0	0	0	0	0	0	0	0	0	0	0	0	0	0	0
0	0	0	0	0	0	0	0	0	0	0	0	0	0	0	0	0	0	0	0	0	0	0	0	0	0	0	0	0	0	0
0	0	0	0	0	0	0	0	0	0	0	0	0	0	0	0	0	0	0	0	0	0	0	0	0	0	0	0	0	0	0
0	0	0	0	0	0	0	0	0	0	0	0	0	0	0	0	0	0	0	0	0	0	0	0	0	0	0	0	0	0	0
0	0	0	0	0	0	0	0	0	0	0	0	0	0	0	0	0	0	0	0	0	0	0	0	0	0	0	0	0	0	0
0	0	0	0	0	0	0	0	0	0	0	0	0	0	0	0	0	0	0	0	0	0	0	0	0	0	0	0	0	0	0
0	0	0	0	0	0	0	0	0	0	0	0	0	0	0	0	0	0	0	0	0	0	0	0	0	0	0	0	0	0	0
0	0	0	0	0	0	0	0	0	0	0	0	0	0	0	0	0	0	0	0	0	0	0	0	0	0	0	0	0	0	0
0	0	0	0	0	0	0	0	0	0	0	0	0	0	0	0	0	0	0	0	0	0	0	0	0	0	0	0	0	0	0
0	0	0	0	0	0	0	0	0	0	0	0	0	0	0	0	0	0	0	0	0	0	0	0	0	0	0	0	0	0	0
0	0	0	0	0	0	0	0	0	0	0	0	0	0	0	0	0	0	0	0	0	0	0	0	0	0	0	0	0	0	0
0	0	0	0	0	0	0	0	0	0	0	0	0	0	0	0	0	0	0	0	0	0	0	0	0	0	0	0	0	0	0
0	0	0	0	0	0	0	0	0	0	0	0	0	0	0	0	0	0	0	0	0	0	0	0	0	0	0	0	0	0	0
0	0	0	0	0	0	0	0	0	0	0	0	0	0	0	0	0	0	0	0	0	0	0	0	0	0	0	0	0	0	0
0	0	0	0	0	0	0	0	0	0	0	0	0	0	0	0	0	0	0	0	0	0	0	0	0	0	0	0	0	0	0
0	0	0	0	0	0	0	0	0	0	0	0	0	0	0	0	0	0	0	0	0	0	0	0	0	0	0	0	0	0	0
0	0	0	0	0	0	0	0	0	0	0	0	0	0	0	0	0	0	0	0	0	0	0	0	0	0	0	0	0	0	0
0	0	0	0	0	0	0	0	0	0	0	0	0	0	0	0	0	0	0	0	0	0	0	0	0	0	0	0	0	0	0
0	0	0	0	0	0	0	0	0	0	0	0	0	0	0	0	0	0	0	0	0	0	0	0	0	0	0	0	0	0	0
0	0	0	0	0	0	0	0	0	0	0	0	0	0	0	0	0	0	0	0	0	0	0	0	0	0	0	0	0	0	0
0	0	0	0	0	0	0	0	0	0	0	0	0	0	0	0	0	0	0	0	0	0	0	0	0	0	0	0	0	0	0
0	0	0	0	0	0	0	0	0	0	0	0	0	0	0	0	0	0	0	0	0	0	0	0	0	0	0	0	0	0	0
0	0	0	0	0	0	0	0	0	0	0	0	0	0	0	0	0	0	0	0	0	0	0	0	0	0	0	0	0	0	0
0	0	0	0	0	0	0	0	0	0	0	0	0	0	0	0	0	0	0	0	0	0	0	0	0	0	0	0	0	0	0
0	0	0	0	0	0	0	0	0	0	0	0	0	0	0	0	0	0	0	0	0	0	0	0	0	0	0	0	0	0	0
0	0	0	0	0	0	0	0	0	0	0	0	0	0	0	0	0	0	0	0	0	0	0	0	0	0	0	0	0	0	0
0	0	0	0	0	0	0	0	0	0	0	0	0	0	0	0	0	0	0	0	0	0	0	0	0	0	0	0	0	0	0
0	0	0	0	0	0	0	0	0	0	0	0	0	0	0	0	0	0	0	0	0	0	0	0	0	0	0	0	0	0	0
0	0	0	0	0	0	0	0	0	0	0	0	0	0	0	0	0	0	0	0	0	0	0	0	0	0	0	0	0	0	0
0	0	0	0	0	0	0	0	0	0	0	0	0	0	0	0	0	0	0	0	0	0	0	0	0	0	0	0	0	0	0
0	0	0	0	0	0	0	0	0	0	0	0	0	0	0	0	0	0	0	0	0	0	0	0	0	0	0	0	0	0	0
0	0	0	0	0	0	0	0	0	0	0	0	0	0	0	0	0	0	0	0	0	0	0	0	0	0	0	0	0	0	0
0	0	0	0	0	0	0	0	0	0	0	0	0	0	0	0	0	0	0	0	0	0	0	0	0	0	0	0	0	0	0
0	0	0	0	0	0	0	0	0	0	0	0	0	0	0	0	0	0	0	0	0	0	0	0	0	0	0	0	0	0	0
0	0	0	0	0	0	0	0	0	0	0	0	0	0	0	0	0	0	0	0	0	0	0	0	0	0	0	0	0	0	0
0	0	0	0	0	0	0	0	0	0	0	0	0	0	0	0	0	0	0	0	0	0	0	0	0	0	0	0	0	0	0
0	0	0	0	0	0	0	0	0	0	0	0	0	0	0	0	0	0	0	0	0	0	0	0	0	0	0	0	0	0	0
0	0	0	0	0	0	0	0	0	0	0	0	0	0	0	0	0	0	0	0	0	0	0	0	0	0	0	0	0	0	0
0	0	0	0	0	0	0	0	0	0	0	0	0	0	0	0	0	0	0	0	0	0	0	0	0	0	0	0	0	0	0
0	0	0	0	0	0	0	0	0	0	0	0	0	0	0	0	0	0	0	0	0	0	0	0	0	0	0	0	0	0	0
0	0	0	0	0	0	0	0	0	0	0	0	0	0	0	0	0	0	0	0	0	0	0	0	0	0	0	0	0	0	0
0	0	0	0	0	0	0	0	0	0	0	0	0	0	0	0	0	0	0	0	0	0	0	0	0	0	0	0	0	0	0
0	0	0	0	0	0	0	0	0	0	0	0	0	0	0	0	0	0	0	0	0	0	0	0	0	0	0	0	0	0	0
0	0	0	0	0	0	0	0	0	0	0	0	0	0	0	0	0	0	0	0	0	0	0	0	0	0	0	0	0	0	0
0	0	0	0	0	0	0	0	0	0	0	0	0	0	0	0	0	0	0	0	0	0	0	0	0	0	0	0	0	0	0
0	0	0	0	0	0	0	0	0	0	0	0	0	0	0	0	0	0	0	0	0	0	0	0	0	0	0	0	0	0	0
0	0	0	0	0	0	0	0	0	0	0	0	0	0	0	0	0	0	0	0	0	0	0	0	0	0	0	0	0	0	0
0	0	0	0	0	0	0	0	0	0	0	0	0	0	0	0	0	0	0	0	0	0	0	0	0	0	0	0	0	0	0
0	0	0	0	0	0	0	0	0	0	0	0	0	0	0	0	0	0	0	0	0	0	0	0	0	0	0	0	0	0	0
0	0	0	0	0	0	0	0	0	0	0	0	0	0	0	0	0	0	0	0	0	0	0	0	0	0	0	0	0	0	0
0	0	0	0	0	0	0	0	0	0	0	0	0	0	0	0	0	0	0	0	0	0	0	0	0	0	0	0	0	0	0
0	0	0	0	0	0	0	0	0	0	0	0	0	0	0	0	0	0	0	0	0	0	0	0	0	0	0	0	0	0	0
0	0	0	0	0	0	0	0	0	0	0	0	0	0	0	0	0	0	0	0	0	0	0	0	0	0	0	0	0	0	0
0	0	0	0	0	0	0	0	0	0	0	0	0	0	0	0	0	0	0	0	0	0	0	0	0	0	0	0	0	0	0
0	0	0	0	0	0	0	0	0	0	0	0	0	0	0	0	0	0	0	0	0	0	0	0	0	0	0	0	0	0	0
0	0	0	0	0	0	0	0	0	0	0	0	0	0	0	0	0	0	0	0	0	0	0	0	0	0	0	0	0	0	0
0	0	0	0	0	0	0	0	0	0	0	0	0	0	0	0	0	0	0	0	0	0	0	0	0	0	0	0	0	0	0
0	0	0	0	0	0	0	0	0	0	0	0	0	0	0	0	0	0	0	0	0	0	0	0	0	0	0	0	0	0	0
0	0	0	0	0	0	0	0	0	0	0	0	0	0	0	0	0	0	0	0	0	0	0	0	0	0	0	0	0	0	0
0	0	0	0	0	0	0	0	0	0	0	0	0	0	0	0	0	0	0	0	0	0	0	0	0	0	0	0	0	0	0
0	0	0	0	0	0	0	0	0	0	0	0	0	0	0	0	0	0	0	0	0	0	0	0	0	0	0	0	0	0	0
0	0	0	0	0	0	0	0	0	0	0	0	0	0	0	0	0	0	0	0	0	0	0	0	0	0	0	0	0	0	0
0	0	0	0	0	0	0	0	0	0	0	0	0	0	0	0	0	0	0	0	0	0	0	0	0	0	0	0	0	0	0
0	0	0	0	0	0	0	0	0	0	0	0	0	0	0	0	0	0	0	0	0	0	0	0	0	0	0	0	0	0	0
0	0	0	0	0	0	0	0	0	0	0	0	0	0	0	0	0	0	0	0	0	0	0	0	0	0	0	0	0	0	0
0	0	0	0	0	0	0	0	0	0	0	0	0	0	0	0	0	0	0	0	0	0	0	0	0	0	0	0	0	0	0
0	0	0	0	0	0	0	0	0	0	0	0	0	0	0	0	0	0	0	0	0	0	0	0	0	0	0	0	0	0	0
0	0	0	0	0	0	0	0	0	0	0	0	0	0	0	0	0	0	0	0	0	0	0	0	0	0	0	0	0	0	0
0	0	0	0	0	0	0	0	0	0	0	0	0	0	0	0	0	0	0	0	0	0	0	0	0	0	0	0	0	0	0
0	0	0	0	0	0	0	0	0	0	0	0	0	0	0	0	0	0	0	0	0	0	0	0	0	0	0	0	0	0	0
0	0	0	0	0	0	0	0	0	0	0	0	0	0	0	0	0	0	0	0	0	0	0	0	0	0	0	0	0	0	0
0	0	0	0	0	0	0	0	0	0	0	0	0	0	0	0	0	0	0	0	0	0	0	0	0	0	0	0	0	0	0
0	0	0	0	0	0	0	0	0	0	0	0	0	0	0	0	0	0	0	0	0	0	0	0	0	0	0	0	0	0	0
0	0	0	0	0	0	0	0	0	0	0	0	0	0	0	0	0	0	0	0	0	0	0	0	0	0	0	0	0	0	0
0	0	0	0	0	0	0	0	0	0	0	0	0	0	0	0	0	0	0	0	0	0	0	0	0	0	0	0	0	0	0
0	0	0	0	0	0	0	0	0	0	0	0	0	0	0	0	0	0	0	0	0	0	0	0	0	0	0	0	0	0	0
0	0	0	0	0	0	0	0	0	0	0	0	0	0	0	0	0	0	0	0	0	0	0	0	0	0	0	0	0	0	0
0	0	0	0	0	0	0	0	0	0	0	0	0	0	0	0	0	0	0	0	0	0	0	0	0	0	0	0	0	0	0
0	0	0	0	0	0	0	0	0	0	0	0	0	0	0	0	0	0	0	0	0	0	0	0	0	0	0	0	0	0	0
0	0	0	0	0	0	0	0	0	0	0	0	0	0	0	0	0	0	0	0	0	0	0	0	0	0	0	0	0	0	0
0	0	0	0	0	0	0	0	0	0	0	0	0	0	0	0	0	0	0	0	0	0	0	0	0	0	0	0	0	0	0
0	0	0	0	0	0	0	0	0	0	0	0	0	0	0	0	0	0	0	0	0	0	0	0	0	0	0	0	0	0	0
0	0	0	0	0	0	0	0	0	0	0	0	0	0	0	0	0	0	0	0	0	0	0	0	0	0	0	0	0	0	0
0	0	0	0	0	0	0	0	0	0	0	0	0	0	0	0	0	0	0	0	0	0	0	0	0	0	0	0	0	0	0
0	0	0	0	0	0	0	0	0	0	0	0	0	0	0	0	0	0	0	0	0	0	0	0	0	0	0	0	0	0	0
0	0	0	0	0	0	0	0	0	0	0	0	0	0	0	0	0	0	0	0	0	0	0	0	0	0	0	0	0	0	0
0	0	0	0	0	0	0	0	0	0	0	0	0	0	0	0	0	0	0	0	0	0	0	0	0	0	0	0	0	0	0
0	0	0	0	0	0	0	0	0	0	0	0	0	0	0	0	0	0	0	0	0	0	0	0	0	0	0	0	0	0	0
0	0	0	0	0	0	0	0	0	0	0	0	0	0	0	0	0	0	0	0	0	0	0	0	0	0	0	0	0	0	0
0	0	0	0	0	0	0	0	0	0	0	0	0	0	0	0	0	0	0	0	0	0	0	0	0	0	0	0	0	0	0
0	0	0	0	0	0	0	0	0	0	0	0	0	0	0	0	0	0	0	0	0	0	0	0	0	0	0	0	0	0	0
0	0	0	0	0	0	0	0	0	0	0	0	0	0	0	0	0	0	0	0	0	0	0	0	0	0	0	0	0	0	0
0	0	0	0	0	0	0	0	0	0	0	0	0	0	0	0	0	0	0	0	0	0	0	0	0	0	0	0	0	0	0
0	0	0	0	0	0	0	0	0	0	0	0	0	0	0	0	0	0	0	0	0	0	0	0	0	0	0	0	0	0	0
0	0	0	0	0	0	0	0	0	0	0	0	0	0	0	0	0	0	0	0	0	0	0	0	0	0	0	0	0	0	0
0	0	0	0	0	0	0	0	0	0	0	0	0	0	0	0	0	0	0	0	0	0	0	0	0	0	0	0	0	0	0
0	0	0	0	0	0	0	0	0	0	0	0	0	0	0	0	0	0	0	0	0	0	0	0	0	0	0	0	0	0	0
0	0	0	0	0	0	0	0	0	0	0	0	0	0	0	0	0	0	0	0	0	0	0	0	0	0	0	0	0	0	0
0	0	0	0	0	0	0	0	0	0	0	0	0	0	0	0	0	0	0	0	0	0	0	0	0	0	0	0	0	0	0
0	0	0	0	0	0	0	0	0	0	0	0	0	0	0	0	0	0	0	0	0	0	0	0	0	0	0	0	0	0	0
0	0	0	0	0	0	0	0	0	0	0	0	0	0	0	0	0	0	0	0	0	0	0	0	0	0	0	0	0	0	0
0	0	0	0	0	0	0	0	0	0	0	0	0	0	0	0	0	0	0	0	0	0	0	0	0	0	0	0	0	0	0
0	0	0	0	0	0	0	0	0	0	0	0	0	0	0	0	0	0	0	0	0	0	0	0	0	0	0	0	0	0	0
0	0	0	0	0	0	0	0	0	0	0	0	0	0	0	0	0	0	0	0	0	0	0	0	0	0	0	0	0	0	0
0	0	0	0	0	0	0	0	0	0	0	0	0	0	0	0	0	0	0	0	0	0	0	0	0	0	0	0	0	0	0
0	0	0	0	0	0	0	0	0	0	0	0	0	0	0	0	0	0	0	0	0	0	0	0	0	0	0	0	0	0	0
0	0	0	0	0	0	0	0	0	0	0	0	0	0	0	0	0	0	0	0	0	0	0	0	0	0	0	0	0	0	0
0	0	0	0	0	0	0	0	0	0	0	0	0	0	0	0	0	0	0	0	0	0	0	0	0	0	0	0	0	0	0
0	0	0	0	0	0	0	0	0	0	0	0	0	0	0	0	0	0	0	0	0	0	0	0	0	0	0	0	0	0	0
0	0	0	0	0	0	0	0	0	0	0	0	0	0	0	0	0	0	0	0	0	0	0	0	0	0	0	0	0	0	0
0	0	0	0	0	0	0	0	0	0	0	0	0	0	0	0	0	0	0	0	0	0	0	0	0	0	0	0	0	0	0
0	0	0	0	0	0	0	0	0	0	0	0	0	0	0	0	0	0	0	0	0	0	0	0	0	0	0	0	0	0	0
0	0	0	0	0	0	0	0	0	0	0	0	0	0	0	0	0	0	0	0	0	0	0	0	0	0	0	0	0	0	0
0	0	0	0	0	0	0	0	0	0	0	0	0	0	0	0	0	0	0	0	0	0	0	0	0	0	0	0	0	0	0
0	0	0	0	0	0	0	0	0	0	0	0	0	0	0	0	0	0	0	0	0	0	0	0	0	0	0	0	0	0	0
0	0	0	0	0	0	0	0	0	0	0	0	0	0	0	0	0	0	0	0	0	0	0	0	0	0	0	0	0	0	0
0	0	0	0	0	0	0	0	0	0	0	0	0	0	0	0	0	0	0	0	0	0	0	0	0	0	0	0	0	0	0
0	0	0	0	0	0	0	0	0	0	0	0	0	0	0	0	0	0	0	0	0	0	0	0	0	0	0	0	0	0	0
0	0	0	0	0	0	0	0	0	0	0	0	0	0	0	0	0	0	0	0	0	0	0	0	0	0	0	0	0	0	0
0	0	0	0	0	0	0	0	0	0	0	0	0	0	0	0	0	0	0	0	0	0	0	0	0	0	0	0	0	0	0
0	0	0	0	0	0	0	0	0	0	0	0	0	0	0	0	0	0	0	0	0	0	0	0	0	0	0	0	0	0	0
0	0	0	0	0	0	0	0	0	0	0	0	0	0	0	0	0	0	0	0	0	0	0	0	0	0	0	0	0	0	0
0	0	0	0	0	0	0	0	0	0	0	0	0	0	0	0	0	0	0	0	0	0	0	0	0	0	0	0	0	0	0
0	0	0	0	0	0	0	0	0	0	0	0	0	0	0	0	0	0	0	0	0	0	0	0	0	0	0	0	0	0	0
0	0	0	0	0	0	0	0	0	0	0	0	0	0	0	0	0	0	0	0	0	0	0	0	0	0	0	0	0	0	0
0	0	0	0	0	0	0	0	0	0	0	0	0	0	0	0	0	0	0	0	0	0	0	0	0	0	0	0	0	0	0
0	0	0	0	0	0	0	0	0	0	0	0	0	0	0	0	0	0	0	0	0	0	0	0	0	0	0	0	0	0	0
0	0	0	0	0	0	0	0	0	0	0	0	0	0	0	0	0	0	0	0	0	0	0	0	0	0	0	0	0	0	0
0	0	0	0	0	0	0	0	0	0	0	0	0	0	0	0	0	0	0	0	0	0	0	0	0	0	0	0	0	0	0
0	0	0	0	0	0	0	0	0	0	0	0	0	0	0	0	0	0	0	0	0	0	0	0	0	0	0	0	0	0	0
0	0	0	0	0	0	0	0	0	0	0	0	0	0	0	0	0	0	0	0	0	0	0	0	0	0	0	0	0	0	0
0	0	0	0	0	0	0	0	0	0	0	0	0	0	0	0	0	0	0	0	0	0	0	0	0	0	0	0	0	0	0
0	0	0	0	0	0	0	0	0	0	0	0	0	0	0	0	0	0	0	0	0	0	0	0	0	0	0	0	0	0	0
0	0	0	0	0	0	0	0	0	0	0	0	0	0	0	0	0	0	0	0	0	0	0	0	0	0	0	0	0	0	0
0	0	0	0	0	0	0	0	0	0	0	0	0	0	0	0	0	0	0	0	0	0	0	0	0	0	0	0	0	0	0
0	0	0	0	0	0	0	0	0	0	0	0	0	0	0	0	0	0	0	0	0	0	0	0	0	0	0	0	0	0	0
0	0	0	0	0	0	0	0	0	0	0	0	0	0	0	0	0	0	0	0	0	0	0	0	0	0	0	0	0	0	0
0	0	0	0	0	0	0	0	0	0	0	0	0	0	0	0	0	0	0	0	0	0	0	0	0	0	0	0	0	0	0
0	0	0	0	0	0	0	0	0	0	0	0	0	0	0	0	0	0	0	0	0	0	0	0	0	0	0	0	0	0	0
0	0	0	0	0	0	0	0	0	0	0	0	0	0	0	0	0	0	0	0	0	0	0	0	0	0	0	0	0	0	0
0	0	0	0	0	0	0	0	0	0	0	0	0	0	0	0	0	0	0	0	0	0	0	0	0	0	0	0	0	0	0
0	0	0	0	0	0	0	0	0	0	0	0	0	0	0	0	0	0	0	0	0	0	0	0	0	0	0	0	0	0	0
0	0	0	0	0	0	0	0	0	0	0	0	0	0	0	0	0	0	0	0	0	0	0	0	0	0	0	0	0	0	0
0	0	0	0	0	0	0	0	0	0	0	0	0	0	0	0	0	0	0	0	0	0	0	0	0	0	0	0	0	0	0
0	0	0	0	0	0	0	0	0	0	0	0	0	0	0	0	0	0	0	0	0	0	0	0	0	0	0	0	0	0	0
0	0	0	0	0	0	0	0	0	0	0	0	0	0	0	0	0	0	0	0	0	0	0	0	0	0	0	0	0	0	0
0	0	0	0	0	0	0	0	0	0	0	0	0	0	0	0	0	0	0	0	0	0	0	0	0	0	0	0	0	0	0
0	0	0	0	0	0	0	0	0	0	0	0	0	0	0	0	0	0	0	0	0	0	0	0	0	0	0	0	0	0	0
0	0	0	0	0	0	0	0	0	0	0	0	0	0	0	0	0	0	0	0	0	0	0	0	0	0	0	0	0	0	0
0	0	0	0	0	0	0	0	0	0	0	0	0	0	0	0	0	0	0	0	0	0	0	0	0	0	0	0	0	0	0
0	0	0	0	0	0	0	0	0	0	0	0	0	0	0	0	0	0	0	0	0	0	0	0	0	0	0	0	0	0	0
0	0	0	0	0	0	0	0	0	0	0	0	0	0	0	0	0	0	0	0	0	0	0	0	0	0	0	0	0	0	0
0	0	0	0	0	0	0	0	0	0	0	0	0	0	0	0	0	0	0	0	0	0	0	0	0	0	0	0	0	0	0
0	0	0	0	0	0	0	0	0	0	0	0	0	0	0	0	0	0	0	0	0	0	0	0	0	0	0	0	0	0	0
0	0	0	0	0	0	0	0	0	0	0	0	0	0	0	0	0	0	0	0	0	0	0	0	0	0	0	0	0	0	0
0	0	0	0	0	0	0	0	0	0	0	0	0	0	0	0	0	0	0	0	0	0	0	0	0	0	0	0	0	0	0
0	0	0	0	0	0	0	0	0	0	0	0	0	0	0	0	0	0	0	0	0	0	0	0	0	0	0	0	0	0	0
0	0	0	0	0	0	0	0	0	0	0	0	0	0	0	0	0	0	0	0	0	0	0	0	0	0	0	0	0	0	0
0	0	0	0	0	0	0	0	0	0	0	0	0	0	0	0	0	0	0	0	0	0	0	0	0	0	0	0	0	0	0
0	0	0	0	0	0	0	0	0	0	0	0	0	0	0	0	0	0	0	0	0	0	0	0	0	0	0	0	0	0	0
0	0	0	0	0	0	0	0	0	0	0	0	0	0	0	0	0	0	0	0	0	0	0	0	0	0	0	0	0	0	0
0	0	0	0	0	0	0	0	0	0	0	0	0	0	0	0	0	0	0	0	0	0	0	0	0	0	0	0	0	0	0
0	0	0	0	0	0	0	0	0	0	0	0	0	0	0	0	0	0	0	0	0	0	0	0	0	0	0	0	0	0	0
0	0	0	0	0	0	0	0	0	0	0	0	0	0	0	0	0	0	0	0	0	0	0	0	0	0	0	0	0	0	0
0	0	0	0	0	0	0	0	0	0	0	0	0	0	0	0	0	0	0	0	0	0	0	0	0	0	0	0	0	0	0
0	0	0	0	0	0	0	0	0	0	0	0	0	0	0	0	0	0	0	0	0	0	0	0	0	0	0	0	0	0	0
0	0	0	0	0	0	0	0	0	0	0	0	0	0	0	0	0	0	0	0	0	0	0	0	0	0	0	0	0	0	0
0	0	0	0	0	0	0	0	0	0	0	0	0	0	0	0	0	0	0	0	0	0	0	0	0	0	0	0	0	0	0
0	0	0	0	0	0	0	0	0	0	0	0	0	0	0	0	0	0	0	0	0	0	0	0	0	0	0	0	0	0	0
0	0	0	0	0	0	0	0	0	0	0	0	0	0	0	0	0	0	0	0	0	0	0	0	0	0	0	0	0	0	0
0	0	0	0	0	0	0	0	0	0	0	0	0	0	0	0	0	0	0	0	0	0	0	0	0	0	0	0	0	0	0
0	0	0	0	0	0	0	0	0	0	0	0	0	0	0	0	0	0	0	0	0	0	0	0	0	0	0	0	0	0	0
0	0	0	0	0	0	0	0	0	0	0	0	0	0	0	0	0	0	0	0	0	0	0	0	0	0	0	0	0	0	0
0	0	0	0	0	0	0	0	0	0	0	0	0	0	0	0	0	0	0	0	0	0	0	0	0	0	0	0	0	0	0
0	0	0	0	0	0	0	0	0	0	0	0	0	0	0	0	0	0	0	0	0	0	0	0	0	0	0	0	0	0	0
0	0	0	0	0	0	0	0	0	0	0	0	0	0	0	0	0	0	0	0	0	0	0	0	0	0	0	0	0	0	0
0	0	0	0	0	0	0	0	0	0	0	0	0	0	0	0	0	0	0	0	0	0	0	0	0	0	0	0	0	0	0
0	0	0	0	0	0	0	0	0	0	0	0	0	0	0	0	0	0	0	0	0	0	0	0	0	0	0	0	0	0	0
0	0	0	0	0	0	0	0	0	0	0	0	0	0	0	0	0	0	0	0	0	0	0	0	0	0	0	0	0	0	0
0	0	0	0	0	0	0	0	0	0	0	0	0	0	0	0	0	0	0	0	0	0	0	0	0	0	0	0	0	0	0
0	0	0	0	0	0	0	0	0	0	0	0	0	0	0	0	0	0	0	0	0	0	0	0	0	0	0	0	0	0	0
0	0	0	0	0	0	0	0	0	0	0	0	0	0	0	0	0	0	0	0	0	0	0	0	0	0	0	0	0	0	0
0	0	0	0	0	0	0	0	0	0	0	0	0	0	0	0	0	0	0	0	0	0	0	0	0	0	0	0	0	0	0
0	0	0	0	0	0	0	0	0	0	0	0	0	0	0	0	0	0	0	0	0	0	0	0	0	0	0	0	0	0	0
0	0	0	0	0	0	0	0	0	0	0	0	0	0	0	0	0	0	0	0	0	0	0	0	0	0	0	0	0	0	0
0	0	0	0	0	0	0	0	0	0	0	0	0	0	0	0	0	0	0	0	0	0	0	0	0	0	0	0	0	0	0
0	0	0	0	0	0	0	0	0	0	0	0	0	0	0	0	0	0	0	0	0	0	0	0	0	0	0	0	0	0	0
0	0	0	0	0	0	0	0	0	0	0	0	0	0	0	0	0	0	0	0	0	0	0	0	0	0	0	0	0	0	0
0	0	0	0	0	0	0	0	0	0	0	0	0	0	0	0	0	0	0	0	0	0	0	0	0	0	0	0	0	0	0
0	0	0	0	0	0	0	0	0	0	0	0	0	0	0	0	0	0	0	0	0	0	0	0	0	0	0	0	0	0	0
0	0	0	0	0	0	0	0	0	0	0	0	0	0	0	0	0	0	0	0	0	0	0	0	0	0	0	0	0	0	0
0	0	0	0	0	0	0	0	0	0	0	0	0	0	0	0	0	0	0	0	0	0	0	0	0	0	0	0	0	0	0
0	0	0	0	0	0	0	0	0	0	0	0	0	0	0	0	0	0	0	0	0	0	0	0	0	0	0	0	0	0	0
0	0	0	0	0	0	0	0	0	0	0	0	0	0	0	0	0	0	0	0	0	0	0	0	0	0	0	0	0	0	0
0	0	0	0	0	0	0	0	0	0	0	0	0	0	0	0	0	0	0	0	0	0	0	0	0	0	0	0	0	0	0
0	0	0	0	0	0	0	0	0	0	0	0	0	0	0	0	0	0	0	0	0	0	0	0	0	0	0	0	0	0	0
0	0	0	0	0	0	0	0	0	0	0	0	0	0	0	0	0	0	0	0	0	0	0	0	0	0	0	0	0	0	0
0	0	0	0	0	0	0	0	0	0	0	0	0	0	0	0	0	0	0	0	0	0	0	0	0	0	0	0	0	0	0
0	0	0	0	0	0	0	0	0	0	0	0	0	0	0	0	0	0	0	0	0	0	0	0	0	0	0	0	0	0	0
0	0	0	0	0	0	0	0	0	0	0	0	0	0	0	0	0	0	0	0	0	0	0	0	0	0	0	0	0	0	0
0	0	0	0	0	0	0	0	0	0	0	0	0	0	0	0	0	0	0	0	0	0	0	0	0	0	0	0	0	0	0
0	0	0	0	0	0	0	0	0	0	0	0	0	0	0	0	0	0	0	0	0	0	0	0	0	0	0	0	0	0	0
0	0	0	0	0	0	0	0	0	0	0	0	0	0	0	0	0	0	0	0	0	0	0	0	0	0	0	0	0	0	0
0	0	0	0	0	0	0	0	0	0	0	0	0	0	0	0	0	0	0	0	0	0	0	0	0	0	0	0	0	0	0
0	0	0	0	0	0	0	0	0	0	0	0	0	0	0	0	0	0	0	0	0	0	0	0	0	0	0	0	0	0	0
0	0	0	0	0	0	0	0	0	0	0	0	0	0	0	0	0	0	0	0	0	0	0	0	0	0	0	0	0	0	0
0	0	0	0	0	0	0	0	0	0	0	0	0	0	0	0	0	0	0	0	0	0	0	0	0	0	0	0	0	0	0
0	0	0	0	0	0	0	0	0	0	0	0	0	0	0	0	0	0	0	0	0	0	0	0	0	0	0	0	0	0	0
0	0	0	0	0	0	0	0	0	0	0	0	0	0	0	0	0	0	0	0	0	0	0	0	0	0	0	0	0	0	0
0	0	0	0	0	0	0	0	0	0	0	0	0	0	0	0	0	0	0	0	0	0	0	0	0	0	0	0	0	0	0
0	0	0	0	0	0	0	0	0	0	0	0	0	0	0	0	0	0	0	0	0	0	0	0	0	0	0	0	0	0	0
0	0	0	0	0	0	0	0	0	0	0	0	0	0	0	0	0	0	0	0	0	0	0	0	0	0	0	0	0	0	0
0	0	0	0	0	0	0	0	0	0	0	0	0	0	0	0	0	0	0	0	0	0	0	0	0	0	0	0	0	0	0
0	0	0	0	0	0	0	0	0	0	0	0	0	0	0	0	0	0	0	0	0	0	0	0	0	0	0	0	0	0	0
0	0	0	0	0	0	0	0	0	0	0	0	0	0	0	0	0	0	0	0	0	0	0	0	0	0	0	0	0	0	0
0	0	0	0	0	0	0	0	0	0	0	0	0	0	0	0	0	0	0	0	0	0	0	0	0	0	0	0	0	0	0
0	0	0	0	0	0	0	0	0	0	0	0	0	0	0	0	0	0	0	0	0	0	0	0	0	0	0	0	0	0	0
0	0	0	0	0	0	0	0	0	0	0	0	0	0	0	0	0	0	0	0	0	0	0	0	0	0	0	0	0	0	0
0	0	0	0	0	0	0	0	0	0	0	0	0	0	0	0	0	0	0	0	0	0	0	0	0	0	0	0	0	0	0
0	0	0	0	0	0	0	0	0	0	0	0	0	0	0	0	0	0	0	0	0	0	0	0	0	0	0	0	0	0	0
0	0	0	0	0	0	0	0	0	0	0	0	0	0	0	0	0	0	0	0	0	0	0	0	0	0	0	0	0	0	0
0	0	0	0	0	0	0	0	0	0	0	0	0	0	0	0	0	0	0	0	0	0	0	0	0	0	0	0	0	0	0
0	0	0	0	0	0	0	0	0	0	0	0	0	0	0	0	0	0	0	0	0	0	0	0	0	0	0	0	0	0	0
0	0	0	0	0	0	0	0	0	0	0	0	0	0	0	0	0	0	0	0	0	0	0	0	0	0	0	0	0	0	0
0	0	0	0	0	0	0	0	0	0	0	0	0	0	0	0	0	0	0	0	0	0	0	0	0	0	0	0	0	0	0
0	0	0	0	0	0	0	0	0	0	0	0	0	0	0	0	0	0	0	0	0	0	0	0	0	0	0	0	0	0	0
0	0	0	0	0	0	0	0	0	0	0	0	0	0	0	0	0	0	0	0	0	0	0	0	0	0	0	0	0	0	0
0	0	0	0	0	0	0	0	0	0	0	0	0	0	0	0	0	0	0	0	0	0	0	0	0	0	0	0	0	0	0
0	0	0	0	0	0	0	0	0	0	0	0	0	0	0	0	0	0	0	0	0	0	0	0	0	0	0	0	0	0	0
0	0	0	0	0	0	0	0	0	0	0	0	0	0	0	0	0	0	0	0	0	0	0	0	0	0	0	0	0	0	0
0	0	0	0	0	0	0	0	0	0	0	0	0	0	0	0	0	0	0	0	0	0	0	0	0	0	0	0	0	0	0
0	0	0	0	0	0	0	0	0	0	0	0	0	0	0	0	0	0	0	0	0	0	0	0	0	0	0	0	0	0	0
0	0	0	0	0	0	0	0	0	0	0	0	0	0	0	0	0	0	0	0	0	0	0	0	0	0	0	0	0	0	0
0	0	0	0	0	0	0	0	0	0	0	0	0	0	0	0	0	0	0	0	0	0	0	0	0	0	0	0	0	0	0
0	0	0	0	0	0	0	0	0	0	0	0	0	0	0	0	0	0	0	0	0	0	0	0	0	0	0	0	0	0	0
0	0	0	0	0	0	0	0	0	0	0	0	0	0	0	0	0	0	0	0	0	0	0	0	0	0	0	0	0	0	0
0	0	0	0	0	0	0	0	0	0	0	0	0	0	0	0	0	0	0	0	0	0	0	0	0	0	0	0	0	0	0
0	0	0	0	0	0	0	0	0	0	0	0	0	0	0	0	0	0	0	0	0	0	0	0	0	0	0	0	0	0	0
0	0	0	0	0	0	0	0	0	0	0	0	0	0	0	0	0	0	0	0	0	0	0	0	0	0	0	0	0	0	0
0	0	0	0	0	0	0	0	0	0	0	0	0	0	0	0	0	0	0	0	0	0	0	0	0	0	0	0	0	0	0
0	0	0	0	0	0	0	0	0	0	0	0	0	0	0	0	0	0	0	0	0	0	0	0	0	0	0	0	0	0	0
0	0	0	0	0	0	0	0	0	0	0	0	0	0	0	0	0	0	0	0	0	0	0	0	0	0	0	0	0	0	0
0	0	0	0	0	0	0	0	0	0	0	0	0	0	0	0	0	0	0	0	0	0	0	0	0	0	0	0	0	0	0
0	0	0	0	0	0	0	0	0	0	0	0	0	0	0	0	0	0	0	0	0	0	0	0	0	0	0	0	0	0	0
0	0	0	0	0	0	0	0	0	0	0	0	0	0	0	0	0	0	0	0	0	0	0	0	0	0	0	0	0	0	0
0	0	0	0	0	0	0	0	0	0	0	0	0	0	0	0	0	0	0	0	0	0	0	0	0	0	0	0	0	0	0
0	0	0	0	0	0	0	0	0	0	0	0	0	0	0	0	0	0	0	0	0	0	0	0	0	0	0	0	0	0	0
0	0	0	0	0	0	0	0	0	0	0	0	0	0	0	0	0	0	0	0	0	0	0	0	0	0	0	0	0	0	0
0	0	0	0	0	0	0	0	0	0	0	0	0	0	0	0	0	0	0	0	0	0	0	0	0	0	0	0	0	0	0
0	0	0	0	0	0	0	0	0	0	0	0	0	0	0	0	0	0	0	0	0	0	0	0	0	0	0	0	0	0	0
0	0	0	0	0	0	0	0	0	0	0	0	0	0	0	0	0	0	0	0	0	0	0	0	0	0	0	0	0	0	0
0	0	0	0	0	0	0	0	0	0	0	0	0	0	0	0	0	0	0	0	0	0	0	0	0	0	0	0	0	0	0
0	0	0	0	0	0	0	0	0	0	0	0	0	0	0	0	0	0	0	0	0	0	0	0	0	0	0	0	0	0	0
0	0	0	0	0	0	0	0	0	0	0	0	0	0	0	0	0	0	0	0	0	0	0	0	0	0	0	0	0	0	0
0	0	0	0	0	0	0	0	0	0	0	0	0	0	0	0	0	0	0	0	0	0	0	0	0	0	0	0	0	0	0
0	0	0	0	0	0	0	0	0	0	0	0	0	0	0	0	0	0	0	0	0	0	0	0	0	0	0	0	0	0	0
0	0	0	0	0	0	0	0	0	0	0	0	0	0	0	0	0	0	0	0	0	0	0	0	0	0	0	0	0	0	0
0	0	0	0	0	0	0	0	0	0	0	0	0	0	0	0	0	0	0	0	0	0	0	0	0	0	0	0	0	0	0
0	0	0	0	0	0	0	0	0	0	0	0	0	0	0	0	0	0	0	0	0	0	0	0	0	0	0	0	0	0	0
0	0	0	0	0	0	0	0	0	0	0	0	0	0	0	0	0	0	0	0	0	0	0	0	0	0	0	0	0	0	0
0	0	0	0	0	0	0	0	0	0	0	0	0	0	0	0	0	0	0	0	0	0	0	0	0	0	0	0	0	0	0
0	0	0	0	0	0	0	0	0	0	0	0	0	0	0	0	0	0	0	0	0	0	0	0	0	0	0	0	0	0	0
0	0	0	0	0	0	0	0	0	0	0	0	0	0	0	0	0	0	0	0	0	0	0	0	0	0	0	0	0	0	0
0	0	0	0	0	0	0	0	0	0	0	0	0	0	0	0	0	0	0	0	0	0	0	0	0	0	0	0	0	0	0
0	0	0	0	0	0	0	0	0	0	0	0	0	0	0	0	0	0	0	0	0	0	0	0	0	0	0	0	0	0	0
0	0	0	0	0	0	0	0	0	0	0	0	0	0	0	0	0	0	0	0	0	0	0	0	0	0	0	0	0	0	0
0	0	0	0	0	0	0	0	0	0	0	0	0	0	0	0	0	0	0	0	0	0	0	0	0	0	0	0	0	0	0
0	0	0	0	0	0	0	0	0	0	0	0	0	0	0	0	0	0	0	0	0	0	0	0	0	0	0	0	0	0	0
0	0	0	0	0	0	0	0	0	0	0	0	0	0	0	0	0	0	0	0	0	0	0	0	0	0	0	0	0	0	0
0	0	0	0	0	0	0	0	0	0	0	0	0	0	0	0	0	0	0	0	0	0	0	0	0	0	0	0	0	0	0
0	0	0	0	0	0	0	0	0	0	0	0	0	0	0	0	0	0	0	0	0	0	0	0	0	0	0	0	0	0	0
0	0	0	0	0	0	0	0	0	0	0	0	0	0	0	0	0	0	0	0	0	0	0	0	0	0	0	0	0	0	0
0	0	0	0	0	0	0	0	0	0	0	0	0	0	0	0	0	0	0	0	0	0	0	0	0	0	0	0	0	0	0
0	0	0	0	0	0	0	0	0	0	0	0	0	0	0	0	0	0	0	0	0	0	0	0	0	0	0	0	0	0	0
0	0	0	0	0	0	0	0	0	0	0	0	0	0	0	0	0	0	0	0	0	0	0	0	0	0	0	0	0	0	0
0	0	0	0	0	0	0	0	0	0	0	0	0	0	0	0	0	0	0	0	0	0	0	0	0	0	0	0	0	0	0
0	0	0	0	0	0	0	0	0	0	0	0	0	0	0	0	0	0	0	0	0	0	0	0	0	0	0	0	0	0	0
0	0	0	0	0	0	0	0	0	0	0	0	0	0	0	0	0	0	0	0	0	0	0	0	0	0	0	0	0	0	0
0	0	0	0	0	0	0	0	0	0	0	0	0	0	0	0	0	0	0	0	0	0	0	0	0	0	0	0	0	0	0
0	0	0	0	0	0	0	0	0	0	0	0	0	0	0	0	0	0	0	0	0	0	0	0	0	0	0	0	0	0	0
0	0	0	0	0	0	0	0	0	0	0	0	0	0	0	0	0	0	0	0	0	0	0	0	0	0	0	0	0	0	0
0	0	0	0	0	0	0	0	0	0	0	0	0	0	0	0	0	0	0	0	0	0	0	0	0	0	0	0	0	0	0
0	0	0	0	0	0	0	0	0	0	0	0	0	0	0	0	0	0	0	0	0	0	0	0	0	0	0	0	0	0	0
0	0	0	0	0	0	0	0	0	0	0	0	0	0	0	0	0	0	0	0	0	0	0	0	0	0	0	0	0	0	0
0	0	0	0	0	0	0	0	0	0	0	0	0	0	0	0	0	0	0	0	0	0	0	0	0	0	0	0	0	0	0
0	0	0	0	0	0	0	0	0	0	0	0	0	0	0	0	0	0	0	0	0	0	0	0	0	0	0	0	0	0	0
0	0	0	0	0	0	0	0	0	0	0	0	0	0	0	0	0	0	0	0	0	0	0	0	0	0	0	0	0	0	0
0	0	0	0	0	0	0	0	0	0	0	0	0	0	0	0	0	0	0	0	0	0	0	0	0	0	0	0	0	0	0
0	0	0	0	0	0	0	0	0	0	0	0	0	0	0	0	0	0	0	0	0	0	0	0	0	0	0	0	0	0	0
0	0	0	0	0	0	0	0	0	0	0	0	0	0	0	0	0	0	0	0	0	0	0	0	0	0	0	0	0	0	0
0	0	0	0	0	0	0	0	0	0	0	0	0	0	0	0	0	0	0	0	0	0	0	0	0	0	0	0	0	0	0
0	0	0	0	0	0	0	0	0	0	0	0	0	0	0	0	0	0	0	0	0	0	0	0	0	0	0	0	0	0	0
0	0	0	0	0	0	0	0	0	0	0	0	0	0	0	0	0	0	0	0	0	0	0	0	0	0	0	0	0	0	0
0	0	0	0	0	0	0	0	0	0	0	0	0	0	0	0	0	0	0	0	0	0	0	0	0	0	0	0	0	0	0
0	0	0	0	0	0	0	0	0	0	0	0	0	0	0	0	0	0	0	0	0	0	0	0	0	0	0	0	0	0	0
0	0	0	0	0	0	0	0	0	0	0	0	0	0	0	0	0	0	0	0	0	0	0	0	0	0	0	0	0	0	0
0	0	0	0	0	0	0	0	0	0	0	0	0	0	0	0	0	0	0	0	0	0	0	0	0	0	0	0	0	0	0
0	0	0	0	0	0	0	0	0	0	0	0	0	0	0	0	0	0	0	0	0	0	0	0	0	0	0	0	0	0	0
0	0	0	0	0	0	0	0	0	0	0	0	0	0	0	0	0	0	0	0	0	0	0	0	0	0	0	0	0	0	0
0	0	0	0	0	0	0	0	0	0	0	0	0	0	0	0	0	0	0	0	0	0	0	0	0	0	0	0	0	0	0
0	0	0	0	0	0	0	0	0	0	0	0	0	0	0	0	0	0	0	0	0	0	0	0	0	0	0	0	0	0	0
0	0	0	0	0	0	0	0	0	0	0	0	0	0	0	0	0	0	0	0	0	0	0	0	0	0	0	0	0	0	0
0	0	0	0	0	0	0	0	0	0	0	0	0	0	0	0	0	0	0	0	0	0	0	0	0	0	0	0	0	0	0
0	0	0	0	0	0	0	0	0	0	0	0	0	0	0	0	0	0	0	0	0	0	0	0	0	0	0	0	0	0	0
0	0	0	0	0	0	0	0	0	0	0	0	0	0	0	0	0	0	0	0	0	0	0	0	0	0	0	0	0	0	0
0	0	0	0	0	0	0	0	0	0	0	0	0	0	0	0	0	0	0	0	0	0	0	0	0	0	0	0	0	0	0
0	0	0	0	0	0	0	0	0	0	0	0	0	0	0	0	0	0	0	0	0	0	0	0	0	0	0	0	0	0	0
0	0	0	0	0	0	0	0	0	0	0	0	0	0	0	0	0	0	0	0	0	0	0	0	0	0	0	0	0	0	0
0	0	0	0	0	0	0	0	0	0	0	0	0	0	0	0	0	0	0	0	0	0	0	0	0	0	0	0	0	0	0
0	0	0	0	0	0	0	0	0	0	0	0	0	0	0	0	0	0	0	0	0	0	0	0	0	0	0	0	0	0	0
0	0	0	0	0	0	0	0	0	0	0	0	0	0	0	0	0	0	0	0	0	0	0	0	0	0	0	0	0	0	0
0	0	0	0	0	0	0	0	0	0	0	0	0	0	0	0	0	0	0	0	0	0	0	0	0	0	0	0	0	0	0
0	0	0	0	0	0	0	0	0	0	0	0	0	0	0	0	0	0	0	0	0	0	0	0	0	0	0	0	0	0	0
0	0	0	0	0	0	0	0	0	0	0	0	0	0	0	0	0	0	0	0	0	0	0	0	0	0	0	0	0	0	0
0	0	0	0	0	0	0	0	0	0	0	0	0	0	0	0	0	0	0	0	0	0	0	0	0	0	0	0	0	0	0
0	0	0	0	0	0	0	0	0	0	0	0	0	0	0	0	0	0	0	0	0	0	0	0	0	0	0	0	0	0	0
0	0	0	0	0	0	0	0	0	0	0	0	0	0	0	0	0	0	0	0	0	0	0	0	0	0	0	0	0	0	0
0	0	0	0	0	0	0	0	0	0	0	0	0	0	0	0	0	0	0	0	0	0	0	0	0	0	0	0	0	0	0
0	0	0	0	0	0	0	0	0	0	0	0	0	0	0	0	0	0	0	0	0	0	0	0	0	0	0	0	0	0	0
0	0	0	0	0	0	0	0	0	0	0	0	0	0	0	0	0	0	0	0	0	0	0	0	0	0	0	0	0	0	0
0	0	0	0	0	0	0	0	0	0	0	0	0	0	0	0	0	0	0	0	0	0	0	0	0	0	0	0	0	0	0
0	0	0	0	0	0	0	0	0	0	0	0	0	0	0	0	0	0	0	0	0	0	0	0	0	0	0	0	0	0	0
0	0	0	0	0	0	0	0	0	0	0	0	0	0	0	0	0	0	0	0	0	0	0	0	0	0	0	0	0	0	0
0	0	0	0	0	0	0	0	0	0	0	0	0	0	0	0	0	0	0	0	0	0	0	0	0	0	0	0	0	0	0
0	0	0	0	0	0	0	0	0	0	0	0	0	0	0	0	0	0	0	0	0	0	0	0	0	0	0	0	0	0	0
0	0	0	0	0	0	0	0	0	0	0	0	0	0	0	0	0	0	0	0	0	0	0	0	0	0	0	0	0	0	0
0	0	0	0	0	0	0	0	0	0	0	0	0	0	0	0	0	0	0	0	0	0	0	0	0	0	0	0	0	0	0
0	0	0	0	0	0	0	0	0	0	0	0	0	0	0	0	0	0	0	0	0	0	0	0	0	0	0	0	0	0	0
0	0	0	0	0	0	0	0	0	0	0	0	0	0	0	0	0	0	0	0	0	0	0	0	0	0	0	0	0	0	0
0	0	0	0	0	0	0	0	0	0	0	0	0	0	0	0	0	0	0	0	0	0	0	0	0	0	0	0	0	0	0
0	0	0	0	0	0	0	0	0	0	0	0	0	0	0	0	0	0	0	0	0	0	0	0	0	0	0	0	0	0	0
0	0	0	0	0	0	0	0	0	0	0	0	0	0	0	0	0	0	0	0	0	0	0	0	0	0	0	0	0	0	0
0	0	0	0	0	0	0	0	0	0	0	0	0	0	0	0	0	0	0	0	0	0	0	0	0	0	0	0	0	0	0
0	0	0	0	0	0	0	0	0	0	0	0	0	0	0	0	0	0	0	0	0	0	0	0	0	0	0	0	0	0	0
0	0	0	0	0	0	0	0	0	0	0	0	0	0	0	0	0	0	0	0	0	0	0	0	0	0	0	0	0	0	0
0	0	0	0	0	0	0	0	0	0	0	0	0	0	0	0	0	0	0	0	0	0	0	0	0	0	0	0	0	0	0
0	0	0	0	0	0	0	0	0	0	0	0	0	0	0	0	0	0	0	0	0	0	0	0	0	0	0	0	0	0	0
0	0	0	0	0	0	0	0	0	0	0	0	0	0	0	0	0	0	0	0	0	0	0	0	0	0	0	0	0	0	0
0	0	0	0	0	0	0	0	0	0	0	0	0	0	0	0	0	0	0	0	0	0	0	0	0	0	0	0	0	0	0
0	0	0	0	0	0	0	0	0	0	0	0	0	0	0	0	0	0	0	0	0	0	0	0	0	0	0	0	0	0	0
0	0	0	0	0	0	0	0	0	0	0	0	0	0	0	0	0	0	0	0	0	0	0	0	0	0	0	0	0	0	0
0	0	0	0	0	0	0	0	0	0	0	0	0	0	0	0	0	0	0	0	0	0	0	0	0	0	0	0	0	0	0
0	0	0	0	0	0	0	0	0	0	0	0	0	0	0	0	0	0	0	0	0	0	0	0	0	0	0	0	0	0	0
0	0	0	0	0	0	0	0	0	0	0	0	0	0	0	0	0	0	0	0	0	0	0	0	0	0	0	0	0	0	0
0	0	0	0	0	0	0	0	0	0	0	0	0	0	0	0	0	0	0	0	0	0	0	0	0	0	0	0	0	0	0
0	0	0	0	0	0	0	0	0	0	0	0	0	0	0	0	0	0	0	0	0	0	0	0	0	0	0	0	0	0	0
0	0	0	0	0	0	0	0	0	0	0	0	0	0	0	0	0	0	0	0	0	0	0	0	0	0	0	0	0	0	0
0	0	0	0	0	0	0	0	0	0	0	0	0	0	0	0	0	0	0	0	0	0	0	0	0	0	0	0	0	0	0
0	0	0	0	0	0	0	0	0	0	0	0	0	0	0	0	0	0	0	0	0	0	0	0	0	0	0	0	0	0	0
0	0	0	0	0	0	0	0	0	0	0	0	0	0	0	0	0	0	0	0	0	0	0	0	0	0	0	0	0	0	0
0	0	0	0	0	0	0	0	0	0	0	0	0	0	0	0	0	0	0	0	0	0	0	0	0	0	0	0	0	0	0
0	0	0	0	0	0	0	0	0	0	0	0	0	0	0	0	0	0	0	0	0	0	0	0	0	0	0	0	0	0	0
0	0	0	0	0	0	0	0	0	0	0	0	0	0	0	0	0	0	0	0	0	0	0	0	0	0	0	0	0	0	0
0	0	0	0	0	0	0	0	0	0	0	0	0	0	0	0	0	0	0	0	0	0	0	0	0	0	0	0	0	0	0
0	0	0	0	0	0	0	0	0	0	0	0	0	0	0	0	0	0	0	0	0	0	0	0	0	0	0	0	0	0	0
0	0	0	0	0	0	0	0	0	0	0	0	0	0	0	0	0	0	0	0	0	0	0	0	0	0	0	0	0	0	0
0	0	0	0	0	0	0	0	0	0	0	0	0	0	0	0	0	0	0	0	0	0	0	0	0	0	0	0	0	0	0
0	0	0	0	0	0	0	0	0	0	0	0	0	0	0	0	0	0	0	0	0	0	0	0	0	0	0	0	0	0	0
0	0	0	0	0	0	0	0	0	0	0	0	0	0	0	0	0	0	0	0	0	0	0	0	0	0	0	0	0	0	0
0	0	0	0	0	0	0	0	0	0	0	0	0	0	0	0	0	0	0	0	0	0	0	0	0	0	0	0	0	0	0
0	0	0	0	0	0	0	0	0	0	0	0	0	0	0	0	0	0	0	0	0	0	0	0	0	0	0	0	0	0	0
0	0	0	0	0	0	0	0	0	0	0	0	0	0	0	0	0	0	0	0	0	0	0	0	0	0	0	0	0	0	0
0	0	0	0	0	0	0	0	0	0	0	0	0	0	0	0	0	0	0	0	0	0	0	0	0	0	0	0	0	0	0
0	0	0	0	0	0	0	0	0	0	0	0	0	0	0	0	0	0	0	0	0	0	0	0	0	0	0	0	0	0	0
0	0	0	0	0	0	0	0	0	0	0	0	0	0	0	0	0	0	0	0	0	0	0	0	0	0	0	0	0	0	0
0	0	0	0	0	0	0	0	0	0	0	0	0	0	0	0	0	0	0	0	0	0	0	0	0	0	0	0	0	0	0
0	0	0	0	0	0	0	0	0	0	0	0	0	0	0	0	0	0	0	0	0	0	0	0	0	0	0	0	0	0	0
0	0	0	0	0	0	0	0	0	0	0	0	0	0	0	0	0	0	0	0	0	0	0	0	0	0	0	0	0	0	0
0	0	0	0	0	0	0	0	0	0	0	0	0	0	0	0	0	0	0	0	0	0	0	0	0	0	0	0	0	0	0
0	0	0	0	0	0	0	0	0	0	0	0	0	0	0	0	0	0	0	0	0	0	0	0	0	0	0	0	0	0	0
0	0	0	0	0	0	0	0	0	0	0	0	0	0	0	0	0	0	0	0	0	0	0	0	0	0	0	0	0	0	0
0	0	0	0	0	0	0	0	0	0	0	0	0	0	0	0	0	0	0	0	0	0	0	0	0	0	0	0	0	0	0
0	0	0	0	0	0	0	0	0	0	0	0	0	0	0	0	0	0	0	0	0	0	0	0	0	0	0	0	0	0	0
0	0	0	0	0	0	0	0	0	0	0	0	0	0	0	0	0	0	0	0	0	0	0	0	0	0	0	0	0	0	0
0	0	0	0	0	0	0	0	0	0	0	0	0	0	0	0	0	0	0	0	0	0	0	0	0	0	0	0	0	0	0
0	0	0	0	0	0	0	0	0	0	0	0	0	0	0	0	0	0	0	0	0	0	0	0	0	0	0	0	0	0	0
0	0	0	0	0	0	0	0	0	0	0	0	0	0	0	0	0	0	0	0	0	0	0	0	0	0	0	0	0	0	0
0	0	0	0	0	0	0	0	0	0	0	0	0	0	0	0	0	0	0	0	0	0	0	0	0	0	0	0	0	0	0
0	0	0	0	0	0	0	0	0	0	0	0	0	0	0	0	0	0	0	0	0	0	0	0	0	0	0	0	0	0	0
0	0	0	0	0	0	0	0	0	0	0	0	0	0	0	0	0	0	0	0	0	0	0	0	0	0	0	0	0	0	0
0	0	0	0	0	0	0	0	0	0	0	0	0	0	0	0	0	0	0	0	0	0	0	0	0	0	0	0	0	0	0
0	0	0	0	0	0	0	0	0	0	0	0	0	0	0	0	0	0	0	0	0	0	0	0	0	0	0	0	0	0	0
0	0	0	0	0	0	0	0	0	0	0	0	0	0	0	0	0	0	0	0	0	0	0	0	0	0	0	0	0	0	0
0	0	0	0	0	0	0	0	0	0	0	0	0	0	0	0	0	0	0	0	0	0	0	0	0	0	0	0	0	0	0
0	0	0	0	0	0	0	0	0	0	0	0	0	0	0	0	0	0	0	0	0	0	0	0	0	0	0	0	0	0	0
0	0	0	0	0	0	0	0	0	0	0	0	0	0	0	0	0	0	0	0	0	0	0	0	0	0	0	0	0	0	0
0	0	0	0	0	0	0	0	0	0	0	0	0	0	0	0	0	0	0	0	0	0	0	0	0	0	0	0	0	0	0
0	0	0	0	0	0	0	0	0	0	0	0	0	0	0	0	0	0	0	0	0	0	0	0	0	0	0	0	0	0	0
0	0	0	0	0	0	0	0	0	0	0	0	0	0	0	0	0	0	0	0	0	0	0	0	0	0	0	0	0	0	0
0	0	0	0	0	0	0	0	0	0	0	0	0	0	0	0	0	0	0	0	0	0	0	0	0	0	0	0	0	0	0
0	0	0	0	0	0	0	0	0	0	0	0	0	0	0	0	0	0	0	0	0	0	0	0	0	0	0	0	0	0	0
0	0	0	0	0	0	0	0	0	0	0	0	0	0	0	0	0	0	0	0	0	0	0	0	0	0	0	0	0	0	0
0	0	0	0	0	0	0	0	0	0	0	0	0	0	0	0	0	0	0	0	0	0	0	0	0	0	0	0	0	0	0
0	0	0	0	0	0	0	0	0	0	0	0	0	0	0	0	0	0	0	0	0	0	0	0	0	0	0	0	0	0	0
0	0	0	0	0	0	0	0	0	0	0	0	0	0	0	0	0	0	0	0	0	0	0	0	0	0	0	0	0	0	0
0	0	0	0	0	0	0	0	0	0	0	0	0	0	0	0	0	0	0	0	0	0	0	0	0	0	0	0	0	0	0
0	0	0	0	0	0	0	0	0	0	0	0	0	0	0	0	0	0	0	0	0	0	0	0	0	0	0	0	0	0	0
0	0	0	0	0	0	0	0	0	0	0	0	0	0	0	0	0	0	0	0	0	0	0	0	0	0	0	0	0	0	0
0	0	0	0	0	0	0	0	0	0	0	0	0	0	0	0	0	0	0	0	0	0	0	0	0	0	0	0	0	0	0
0	0	0	0	0	0	0	0	0	0	0	0	0	0	0	0	0	0	0	0	0	0	0	0	0	0	0	0	0	0	0
0	0	0	0	0	0	0	0	0	0	0	0	0	0	0	0	0	0	0	0	0	0	0	0	0	0	0	0	0	0	0
0	0	0	0	0	0	0	0	0	0	0	0	0	0	0	0	0	0	0	0	0	0	0	0	0	0	0	0	0	0	0
0	0	0	0	0	0	0	0	0	0	0	0	0	0	0	0	0	0	0	0	0	0	0	0	0	0	0	0	0	0	0
0	0	0	0	0	0	0	0	0	0	0	0	0	0	0	0	0	0	0	0	0	0	0	0	0	0	0	0	0	0	0
0	0	0	0	0	0	0	0	0	0	0	0	0	0	0	0	0	0	0	0	0	0	0	0	0	0	0	0	0	0	0
0	0	0	0	0	0	0	0	0	0	0	0	0	0	0	0	0	0	0	0	0	0	0	0	0	0	0	0	0	0	0
0	0	0	0	0	0	0	0	0	0	0	0	0	0	0	0	0	0	0	0	0	0	0	0	0	0	0	0	0	0	0
0	0	0	0	0	0	0	0	0	0	0	0	0	0	0	0	0	0	0	0	0	0	0	0	0	0	0	0	0	0	0
0	0	0	0	0	0	0	0	0	0	0	0	0	0	0	0	0	0	0	0	0	0	0	0	0	0	0	0	0	0	0
0	0	0	0	0	0	0	0	0	0	0	0	0	0	0	0	0	0	0	0	0	0	0	0	0	0	0	0	0	0	0
0	0	0	0	0	0	0	0	0	0	0	0	0	0	0	0	0	0	0	0	0	0	0	0	0	0	0	0	0	0	0
0	0	0	0	0	0	0	0	0	0	0	0	0	0	0	0	0	0	0	0	0	0	0	0	0	0	0	0	0	0	0
0	0	0	0	0	0	0	0	0	0	0	0	0	0	0	0	0	0	0	0	0	0	0	0	0	0	0	0	0	0	0
0	0	0	0	0	0	0	0	0	0	0	0	0	0	0	0	0	0	0	0	0	0	0	0	0	0	0	0	0	0	0
0	0	0	0	0	0	0	0	0	0	0	0	0	0	0	0	0	0	0	0	0	0	0	0	0	0	0	0	0	0	0
0	0	0	0	0	0	0	0	0	0	0	0	0	0	0	0	0	0	0	0	0	0	0	0	0	0	0	0	0	0	0
0	0	0	0	0	0	0	0	0	0	0	0	0	0	0	0	0	0	0	0	0	0	0	0	0	0	0	0	0	0	0
0	0	0	0	0	0	0	0	0	0	0	0	0	0	0	0	0	0	0	0	0	0	0	0	0	0	0	0	0	0	0
0	0	0	0	0	0	0	0	0	0	0	0	0	0	0	0	0	0	0	0	0	0	0	0	0	0	0	0	0	0	0
0	0	0	0	0	0	0	0	0	0	0	0	0	0	0	0	0	0	0	0	0	0	0	0	0	0	0	0	0	0	0
0	0	0	0	0	0	0	0	0	0	0	0	0	0	0	0	0	0	0	0	0	0	0	0	0	0	0	0	0	0	0
0	0	0	0	0	0	0	0	0	0	0	0	0	0	0	0	0	0	0	0	0	0	0	0	0	0	0	0	0	0	0
0	0	0	0	0	0	0	0	0	0	0	0	0	0	0	0	0	0	0	0	0	0	0	0	0	0	0	0	0	0	0
0	0	0	0	0	0	0	0	0	0	0	0	0	0	0	0	0	0	0	0	0	0	0	0	0	0	0	0	0	0	0
0	0	0	0	0	0	0	0	0	0	0	0	0	0	0	0	0	0	0	0	0	0	0	0	0	0	0	0	0	0	0
0	0	0	0	0	0	0	0	0	0	0	0	0	0	0	0	0	0	0	0	0	0	0	0	0	0	0	0	0	0	0
0	0	0	0	0	0	0	0	0	0	0	0	0	0	0	0	0	0	0	0	0	0	0	0	0	0	0	0	0	0	0
0	0	0	0	0	0	0	0	0	0	0	0	0	0	0	0	0	0	0	0	0	0	0	0	0	0	0	0	0	0	0
0	0	0	0	0	0	0	0	0	0	0	0	0	0	0	0	0	0	0	0	0	0	0	0	0	0	0	0	0	0	0
0	0	0	0	0	0	0	0	0	0	0	0	0	0	0	0	0	0	0	0	0	0	0	0	0	0	0	0	0	0	0
0	0	0	0	0	0	0	0	0	0	0	0	0	0	0	0	0	0	0	0	0	0	0	0	0	0	0	0	0	0	0
0	0	0	0	0	0	0	0	0	0	0	0	0	0	0	0	0	0	0	0	0	0	0	0	0	0	0	0	0	0	0
0	0	0	0	0	0	0	0	0	0	0	0	0	0	0	0	0	0	0	0	0	0	0	0	0	0	0	0	0	0	0
0	0	0	0	0	0	0	0	0	0	0	0	0	0	0	0	0	0	0	0	0	0	0	0	0	0	0	0	0	0	0
0	0	0	0	0	0	0	0	0	0	0	0	0	0	0	0	0	0	0	0	0	0	0	0	0	0	0	0	0	0	0
0	0	0	0	0	0	0	0	0	0	0	0	0	0	0	0	0	0	0	0	0	0	0	0	0	0	0	0	0	0	0
0	0	0	0	0	0	0	0	0	0	0	0	0	0	0	0	0	0	0	0	0	0	0	0	0	0	0	0	0	0	0
0	0	0	0	0	0	0	0	0	0	0	0	0	0	0	0	0	0	0	0	0	0	0	0	0	0	0	0	0	0	0
0	0	0	0	0	0	0	0	0	0	0	0	0	0	0	0	0	0	0	0	0	0	0	0	0	0	0	0	0	0	0
0	0	0	0	0	0	0	0	0	0	0	0	0	0	0	0	0	0	0	0	0	0	0	0	0	0	0	0	0	0	0
0	0	0	0	0	0	0	0	0	0	0	0	0	0	0	0	0	0	0	0	0	0	0	0	0	0	0	0	0	0	0
0	0	0	0	0	0	0	0	0	0	0	0	0	0	0	0	0	0	0	0	0	0	0	0	0	0	0	0	0	0	0
0	0	0	0	0	0	0	0	0	0	0	0	0	0	0	0	0	0	0	0	0	0	0	0	0	0	0	0	0	0	0
0	0	0	0	0	0	0	0	0	0	0	0	0	0	0	0	0	0	0	0	0	0	0	0	0	0	0	0	0	0	0
0	0	0	0	0	0	0	0	0	0	0	0	0	0	0	0	0	0	0	0	0	0	0	0	0	0	0	0	0	0	0
0	0	0	0	0	0	0	0	0	0	0	0	0	0	0	0	0	0	0	0	0	0	0	0	0	0	0	0	0	0	0
0	0	0	0	0	0	0	0	0	0	0	0	0	0	0	0	0	0	0	0	0	0	0	0	0	0	0	0	0	0	0
0	0	0	0	0	0	0	0	0	0	0	0	0	0	0	0	0	0	0	0	0	0	0	0	0	0	0	0	0	0	0
0	0	0	0	0	0	0	0	0	0	0	0	0	0	0	0	0	0	0	0	0	0	0	0	0	0	0	0	0	0	0
0	0	0	0	0	0	0	0	0	0	0	0	0	0	0	0	0	0	0	0	0	0	0	0	0	0	0	0	0	0	0
0	0	0	0	0	0	0	0	0	0	0	0	0	0	0	0	0	0	0	0	0	0	0	0	0	0	0	0	0	0	0
0	0	0	0	0	0	0	0	0	0	0	0	0	0	0	0	0	0	0	0	0	0	0	0	0	0	0	0	0	0	0
0	0	0	0	0	0	0	0	0	0	0	0	0	0	0	0	0	0	0	0	0	0	0	0	0	0	0	0	0	0	0
0	0	0	0	0	0	0	0	0	0	0	0	0	0	0	0	0	0	0	0	0	0	0	0	0	0	0	0	0	0	0
0	0	0	0	0	0	0	0	0	0	0	0	0	0	0	0	0	0	0	0	0	0	0	0	0	0	0	0	0	0	0
0	0	0	0	0	0	0	0	0	0	0	0	0	0	0	0	0	0	0	0	0	0	0	0	0	0	0	0	0	0	0
0	0	0	0	0	0	0	0	0	0	0	0	0	0	0	0	0	0	0	0	0	0	0	0	0	0	0	0	0	0	0
0	0	0	0	0	0	0	0	0	0	0	0	0	0	0	0	0	0	0	0	0	0	0	0	0	0	0	0	0	0	0
0	0	0	0	0	0	0	0	0	0	0	0	0	0	0	0	0	0	0	0	0	0	0	0	0	0	0	0	0	0	0
0	0	0	0	0	0	0	0	0	0	0	0	0	0	0	0	0	0	0	0	0	0	0	0	0	0	0	0	0	0	0
0	0	0	0	0	0	0	0	0	0	0	0	0	0	0	0	0	0	0	0	0	0	0	0	0	0	0	0	0	0	0
0	0	0	0	0	0	0	0	0	0	0	0	0	0	0	0	0	0	0	0	0	0	0	0	0	0	0	0	0	0	0
0	0	0	0	0	0	0	0	0	0	0	0	0	0	0	0	0	0	0	0	0	0	0	0	0	0	0	0	0	0	0
0	0	0	0	0	0	0	0	0	0	0	0	0	0	0	0	0	0	0	0	0	0	0	0	0	0	0	0	0	0	0
0	0	0	0	0	0	0	0	0	0	0	0	0	0	0	0	0	0	0	0	0	0	0	0	0	0	0	0	0	0	0
0	0	0	0	0	0	0	0	0	0	0	0	0	0	0	0	0	0	0	0	0	0	0	0	0	0	0	0	0	0	0
0	0	0	0	0	0	0	0	0	0	0	0	0	0	0	0	0	0	0	0	0	0	0	0	0	0	0	0	0	0	0
0	0	0	0	0	0	0	0	0	0	0	0	0	0	0	0	0	0	0	0	0	0	0	0	0	0	0	0	0	0	0
0	0	0	0	0	0	0	0	0	0	0	0	0	0	0	0	0	0	0	0	0	0	0	0	0	0	0	0	0	0	0
0	0	0	0	0	0	0	0	0	0	0	0	0	0	0	0	0	0	0	0	0	0	0	0	0	0	0	0	0	0	0
0	0	0	0	0	0	0	0	0	0	0	0	0	0	0	0	0	0	0	0	0	0	0	0	0	0	0	0	0	0	0
0	0	0	0	0	0	0	0	0	0	0	0	0	0	0	0	0	0	0	0	0	0	0	0	0	0	0	0	0	0	0
0	0	0	0	0	0	0	0	0	0	0	0	0	0	0	0	0	0	0	0	0	0	0	0	0	0	0	0	0	0	0
0	0	0	0	0	0	0	0	0	0	0	0	0	0	0	0	0	0	0	0	0	0	0	0	0	0	0	0	0	0	0
0	0	0	0	0	0	0	0	0	0	0	0	0	0	0	0	0	0	0	0	0	0	0	0	0	0	0	0	0	0	0
0	0	0	0	0	0	0	0	0	0	0	0	0	0	0	0	0	0	0	0	0	0	0	0	0	0	0	0	0	0	0
0	0	0	0	0	0	0	0	0	0	0	0	0	0	0	0	0	0	0	0	0	0	0	0	0	0	0	0	0	0	0
0	0	0	0	0	0	0	0	0	0	0	0	0	0	0	0	0	0	0	0	0	0	0	0	0	0	0	0	0	0	0
0	0	0	0	0	0	0	0	0	0	0	0	0	0	0	0	0	0	0	0	0	0	0	0	0	0	0	0	0	0	0
0	0	0	0	0	0	0	0	0	0	0	0	0	0	0	0	0	0	0	0	0	0	0	0	0	0	0	0	0	0	0
0	0	0	0	0	0	0	0	0	0	0	0	0	0	0	0	0	0	0	0	0	0	0	0	0	0	0	0	0	0	0
0	0	0	0	0	0	0	0	0	0	0	0	0	0	0	0	0	0	0	0	0	0	0	0	0	0	0	0	0	0	0
0	0	0	0	0	0	0	0	0	0	0	0	0	0	0	0	0	0	0	0	0	0	0	0	0	0	0	0	0	0	0
0	0	0	0	0	0	0	0	0	0	0	0	0	0	0	0	0	0	0	0	0	0	0	0	0	0	0	0	0	0	0
0	0	0	0	0	0	0	0	0	0	0	0	0	0	0	0	0	0	0	0	0	0	0	0	0	0	0	0	0	0	0
0	0	0	0	0	0	0	0	0	0	0	0	0	0	0	0	0	0	0	0	0	0	0	0	0	0	0	0	0	0	0
0	0	0	0	0	0	0	0	0	0	0	0	0	0	0	0	0	0	0	0	0	0	0	0	0	0	0	0	0	0	0
0	0	0	0	0	0	0	0	0	0	0	0	0	0	0	0	0	0	0	0	0	0	0	0	0	0	0	0	0	0	0
0	0	0	0	0	0	0	0	0	0	0	0	0	0	0	0	0	0	0	0	0	0	0	0	0	0	0	0	0	0	0
0	0	0	0	0	0	0	0	0	0	0	0	0	0	0	0	0	0	0	0	0	0	0	0	0	0	0	0	0	0	0
0	0	0	0	0	0	0	0	0	0	0	0	0	0	0	0	0	0	0	0	0	0	0	0	0	0	0	0	0	0	0
0	0	0	0	0	0	0	0	0	0	0	0	0	0	0	0	0	0	0	0	0	0	0	0	0	0	0	0	0	0	0
0	0	0	0	0	0	0	0	0	0	0	0	0	0	0	0	0	0	0	0	0	0	0	0	0	0	0	0	0	0	0
0	0	0	0	0	0	0	0	0	0	0	0	0	0	0	0	0	0	0	0	0	0	0	0	0	0	0	0	0	0	0
0	0	0	0	0	0	0	0	0	0	0	0	0	0	0	0	0	0	0	0	0	0	0	0	0	0	0	0	0	0	0
0	0	0	0	0	0	0	0	0	0	0	0	0	0	0	0	0	0	0	0	0	0	0	0	0	0	0	0	0	0	0
0	0	0	0	0	0	0	0	0	0	0	0	0	0	0	0	0	0	0	0	0	0	0	0	0	0	0	0	0	0	0
0	0	0	0	0	0	0	0	0	0	0	0	0	0	0	0	0	0	0	0	0	0	0	0	0	0	0	0	0	0	0
0	0	0	0	0	0	0	0	0	0	0	0	0	0	0	0	0	0	0	0	0	0	0	0	0	0	0	0	0	0	0
0	0	0	0	0	0	0	0	0	0	0	0	0	0	0	0	0	0	0	0	0	0	0	0	0	0	0	0	0	0	0
0	0	0	0	0	0	0	0	0	0	0	0	0	0	0	0	0	0	0	0	0	0	0	0	0	0	0	0	0	0	0
0	0	0	0	0	0	0	0	0	0	0	0	0	0	0	0	0	0	0	0	0	0	0	0	0	0	0	0	0	0	0
0	0	0	0	0	0	0	0	0	0	0	0	0	0	0	0	0	0	0	0	0	0	0	0	0	0	0	0	0	0	0
0	0	0	0	0	0	0	0	0	0	0	0	0	0	0	0	0	0	0	0	0	0	0	0	0	0	0	0	0	0	0
0	0	0	0	0	0	0	0	0	0	0	0	0	0	0	0	0	0	0	0	0	0	0	0	0	0	0	0	0	0	0
0	0	0	0	0	0	0	0	0	0	0	0	0	0	0	0	0	0	0	0	0	0	0	0	0	0	0	0	0	0	0
0	0	0	0	0	0	0	0	0	0	0	0	0	0	0	0	0	0	0	0	0	0	0	0	0	0	0	0	0	0	0
0	0	0	0	0	0	0	0	0	0	0	0	0	0	0	0	0	0	0	0	0	0	0	0	0	0	0	0	0	0	0
0	0	0	0	0	0	0	0	0	0	0	0	0	0	0	0	0	0	0	0	0	0	0	0	0	0	0	0	0	0	0
0	0	0	0	0	0	0	0	0	0	0	0	0	0	0	0	0	0	0	0	0	0	0	0	0	0	0	0	0	0	0
0	0	0	0	0	0	0	0	0	0	0	0	0	0	0	0	0	0	0	0	0	0	0	0	0	0	0	0	0	0	0
0	0	0	0	0	0	0	0	0	0	0	0	0	0	0	0	0	0	0	0	0	0	0	0	0	0	0	0	0	0	0
0	0	0	0	0	0	0	0	0	0	0	0	0	0	0	0	0	0	0	0	0	0	0	0	0	0	0	0	0	0	0
0	0	0	0	0	0	0	0	0	0	0	0	0	0	0	0	0	0	0	0	0	0	0	0	0	0	0	0	0	0	0
0	0	0	0	0	0	0	0	0	0	0	0	0	0	0	0	0	0	0	0	0	0	0	0	0	0	0	0	0	0	0
0	0	0	0	0	0	0	0	0	0	0	0	0	0	0	0	0	0	0	0	0	0	0	0	0	0	0	0	0	0	0
0	0	0	0	0	0	0	0	0	0	0	0	0	0	0	0	0	0	0	0	0	0	0	0	0	0	0	0	0	0	0
0	0	0	0	0	0	0	0	0	0	0	0	0	0	0	0	0	0	0	0	0	0	0	0	0	0	0	0	0	0	0
0	0	0	0	0	0	0	0	0	0	0	0	0	0	0	0	0	0	0	0	0	0	0	0	0	0	0	0	0	0	0
0	0	0	0	0	0	0	0	0	0	0	0	0	0	0	0	0	0	0	0	0	0	0	0	0	0	0	0	0	0	0
0	0	0	0	0	0	0	0	0	0	0	0	0	0	0	0	0	0	0	0	0	0	0	0	0	0	0	0	0	0	0
0	0	0	0	0	0	0	0	0	0	0	0	0	0	0	0	0	0	0	0	0	0	0	0	0	0	0	0	0	0	0
0	0	0	0	0	0	0	0	0	0	0	0	0	0	0	0	0	0	0	0	0	0	0	0	0	0	0	0	0	0	0
0	0	0	0	0	0	0	0	0	0	0	0	0	0	0	0	0	0	0	0	0	0	0	0	0	0	0	0	0	0	0
0	0	0	0	0	0	0	0	0	0	0	0	0	0	0	0	0	0	0	0	0	0	0	0	0	0	0	0	0	0	0
0	0	0	0	0	0	0	0	0	0	0	0	0	0	0	0	0	0	0	0	0	0	0	0	0	0	0	0	0	0	0
0	0	0	0	0	0	0	0	0	0	0	0	0	0	0	0	0	0	0	0	0	0	0	0	0	0	0	0	0	0	0
0	0	0	0	0	0	0	0	0	0	0	0	0	0	0	0	0	0	0	0	0	0	0	0	0	0	0	0	0	0	0
0	0	0	0	0	0	0	0	0	0	0	0	0	0	0	0	0	0	0	0	0	0	0	0	0	0	0	0	0	0	0
0	0	0	0	0	0	0	0	0	0	0	0	0	0	0	0	0	0	0	0	0	0	0	0	0	0	0	0	0	0	0
0	0	0	0	0	0	0	0	0	0	0	0	0	0	0	0	0	0	0	0	0	0	0	0	0	0	0	0	0	0	0
0	0	0	0	0	0	0	0	0	0	0	0	0	0	0	0	0	0	0	0	0	0	0	0	0	0	0	0	0	0	0
0	0	0	0	0	0	0	0	0	0	0	0	0	0	0	0	0	0	0	0	0	0	0	0	0	0	0	0	0	0	0
0	0	0	0	0	0	0	0	0	0	0	0	0	0	0	0	0	0	0	0	0	0	0	0	0	0	0	0	0	0	0
0	0	0	0	0	0	0	0	0	0	0	0	0	0	0	0	0	0	0	0	0	0	0	0	0	0	0	0	0	0	0
0	0	0	0	0	0	0	0	0	0	0	0	0	0	0	0	0	0	0	0	0	0	0	0	0	0	0	0	0	0	0
0	0	0	0	0	0	0	0	0	0	0	0	0	0	0	0	0	0	0	0	0	0	0	0	0	0	0	0	0	0	0
0	0	0	0	0	0	0	0	0	0	0	0	0	0	0	0	0	0	0	0	0	0	0	0	0	0	0	0	0	0	0
0	0	0	0	0	0	0	0	0	0	0	0	0	0	0	0	0	0	0	0	0	0	0	0	0	0	0	0	0	0	0
0	0	0	0	0	0	0	0	0	0	0	0	0	0	0	0	0	0	0	0	0	0	0	0	0	0	0	0	0	0	0
0	0	0	0	0	0	0	0	0	0	0	0	0	0	0	0	0	0	0	0	0	0	0	0	0	0	0	0	0	0	0
0	0	0	0	0	0	0	0	0	0	0	0	0	0	0	0	0	0	0	0	0	0	0	0	0	0	0	0	0	0	0
0	0	0	0	0	0	0	0	0	0	0	0	0	0	0	0	0	0	0	0	0	0	0	0	0	0	0	0	0	0	0
0	0	0	0	0	0	0	0	0	0	0	0	0	0	0	0	0	0	0	0	0	0	0	0	0	0	0	0	0	0	0
0	0	0	0	0	0	0	0	0	0	0	0	0	0	0	0	0	0	0	0	0	0	0	0	0	0	0	0	0	0	0
0	0	0	0	0	0	0	0	0	0	0	0	0	0	0	0	0	0	0	0	0	0	0	0	0	0	0	0	0	0	0
0	0	0	0	0	0	0	0	0	0	0	0	0	0	0	0	0	0	0	0	0	0	0	0	0	0	0	0	0	0	0
0	0	0	0	0	0	0	0	0	0	0	0	0	0	0	0	0	0	0	0	0	0	0	0	0	0	0	0	0	0	0
0	0	0	0	0	0	0	0	0	0	0	0	0	0	0	0	0	0	0	0	0	0	0	0	0	0	0	0	0	0	0
0	0	0	0	0	0	0	0	0	0	0	0	0	0	0	0	0	0	0	0	0	0	0	0	0	0	0	0	0	0	0
0	0	0	0	0	0	0	0	0	0	0	0	0	0	0	0	0	0	0	0	0	0	0	0	0	0	0	0	0	0	0
0	0	0	0	0	0	0	0	0	0	0	0	0	0	0	0	0	0	0	0	0	0	0	0	0	0	0	0	0	0	0
0	0	0	0	0	0	0	0	0	0	0	0	0	0	0	0	0	0	0	0	0	0	0	0	0	0	0	0	0	0	0
0	0	0	0	0	0	0	0	0	0	0	0	0	0	0	0	0	0	0	0	0	0	0	0	0	0	0	0	0	0	0
0	0	0	0	0	0	0	0	0	0	0	0	0	0	0	0	0	0	0	0	0	0	0	0	0	0	0	0	0	0	0
0	0	0	0	0	0	0	0	0	0	0	0	0	0	0	0	0	0	0	0	0	0	0	0	0	0	0	0	0	0	0
0	0	0	0	0	0	0	0	0	0	0	0	0	0	0	0	0	0	0	0	0	0	0	0	0	0	0	0	0	0	0
0	0	0	0	0	0	0	0	0	0	0	0	0	0	0	0	0	0	0	0	0	0	0	0	0	0	0	0	0	0	0
0	0	0	0	0	0	0	0	0	0	0	0	0	0	0	0	0	0	0	0	0	0	0	0	0	0	0	0	0	0	0
0	0	0	0	0	0	0	0	0	0	0	0	0	0	0	0	0	0	0	0	0	0	0	0	0	0	0	0	0	0	0
0	0	0	0	0	0	0	0	0	0	0	0	0	0	0	0	0	0	0	0	0	0	0	0	0	0	0	0	0	0	0
0	0	0	0	0	0	0	0	0	0	0	0	0	0	0	0	0	0	0	0	0	0	0	0	0	0	0	0	0	0	0
0	0	0	0	0	0	0	0	0	0	0	0	0	0	0	0	0	0	0	0	0	0	0	0	0	0	0	0	0	0	0
0	0	0	0	0	0	0	0	0	0	0	0	0	0	0	0	0	0	0	0	0	0	0	0	0	0	0	0	0	0	0
0	0	0	0	0	0	0	0	0	0	0	0	0	0	0	0	0	0	0	0	0	0	0	0	0	0	0	0	0	0	0
0	0	0	0	0	0	0	0	0	0	0	0	0	0	0	0	0	0	0	0	0	0	0	0	0	0	0	0	0	0	0
[truncated: 1,000 more rows]
