# Supplementary material for: A modified shuffled frog leaping algorithm with inertia weight
Source: Sci Rep. 2024 Feb 20;14:4146. doi: 10.1038/s41598-024-51306-1 (PMC11224354; doi:10.1038/s41598-024-51306-1)
Supplement: Supplementary file 1 — Supplementary Information. [file 41598_2024_51306_MOESM1_ESM.zip › data/F2/MSFLA_R_15.xls]

## Sheet: Sheet1
-0.123787	0.00440333	0.210795	0.145971	-0.0358169	0.478066	-0.268312	-0.0720886	-0.0879375	0.174732	-0.263528	0.567459	-0.0254427	-0.00242339	-0.160862	-0.0476812	-0.181964	0.00993774	-0.0735278	0.0529368	-0.609125	0.238858	-0.0432087	0.000104201	0.420308	0.0777105	0.27761	-0.0971236	0.11754	-0.0768768	4.94614
0.0139128	-0.0775263	0.27251	0.0463827	0.0140142	-0.0155906	0.0232484	0.0117492	-0.0414131	0.0769686	0.0430019	-0.0801139	0.0824214	-0.0183718	0.0123949	-0.000480643	0.0502135	0.00306929	0.00724357	0.00430126	-0.121794	-0.0218174	0.0328478	0.034377	0.0489725	0.0520567	-0.0187704	0.011031	0.0307038	0.0213509	1.28865
0.00256874	0.00746843	0.00097813	0.000894303	0.00734133	0.00787904	-0.000349914	0.00986933	0.00326861	0.0175776	-0.00155402	0.000502747	-0.0170356	-0.00426679	-0.0151837	-0.00361437	0.00159016	-0.000198949	-0.00111541	-0.000881809	-0.00123966	-0.012964	0.00402947	-0.004973	0.00254088	-0.00386923	-0.000160555	-0.0030434	-0.00298533	0.00283995	0.142784
-7.11362e-05	-0.000224603	0.00013342	-9.88624e-05	-0.0001525	-0.000192721	-0.00142746	-0.000540327	-0.0002794	0.000121256	0.000412783	1.6631e-05	1.03851e-05	-6.0229e-05	0.00140453	-7.47226e-05	-1.40488e-05	0.000434538	0.000207601	0.000177669	1.21867e-05	-6.53105e-05	-0.000155993	3.52355e-05	7.59243e-05	-0.000125401	0.000835622	0.000401159	0.000108298	-0.000281617	0.00815157
8.6758e-05	-3.32856e-05	-7.3011e-05	3.55739e-05	3.73582e-06	-3.78714e-05	-1.89889e-06	-7.09534e-05	-3.29928e-06	-1.81831e-05	0.000172778	-2.73154e-05	5.62787e-05	-0.000170986	-1.69146e-05	-4.9924e-05	4.62346e-06	-5.88308e-05	0.000129946	-7.29153e-05	0.00012497	6.21465e-05	-2.17478e-05	-5.56596e-05	8.05849e-06	-0.000128956	0.000167612	0.000147975	-4.03181e-05	6.28046e-05	0.00194533
1.06458e-05	-2.64417e-05	-3.0018e-06	-2.2558e-06	-8.28226e-06	-7.00742e-06	-3.05883e-06	-1.38111e-06	2.26004e-06	4.84005e-07	8.68073e-06	1.16865e-06	-1.93538e-05	7.58355e-06	5.03871e-07	3.14702e-07	1.07597e-05	-4.26142e-07	7.4543e-06	-1.14917e-05	3.62776e-06	8.54314e-07	-1.63709e-06	-1.20954e-05	-1.29957e-06	4.5325e-06	-4.80367e-06	-3.05695e-06	-2.29127e-06	7.64312e-06	0.000174398
2.35909e-06	1.83212e-07	5.97969e-07	4.5015e-07	-4.99402e-07	7.08736e-07	5.84698e-07	-7.7586e-07	-6.55848e-07	-7.78227e-07	-3.6439e-07	6.95393e-07	4.84253e-06	2.31538e-07	-9.91531e-08	1.79538e-06	-7.1372e-07	-7.97123e-07	1.63177e-06	1.18122e-06	4.95439e-08	2.26285e-07	-3.21842e-07	-1.35141e-06	3.11392e-07	-1.32618e-08	6.77358e-07	-5.94924e-09	2.40964e-06	-9.05433e-09	2.53211e-05
1.27465e-07	4.58621e-09	-7.48912e-08	8.98666e-08	-1.08788e-07	-1.03367e-08	2.12975e-08	2.53673e-08	5.25197e-08	-5.08577e-08	-4.98385e-09	4.63318e-09	3.59704e-09	4.63104e-08	4.74166e-08	-2.61905e-09	1.9191e-08	-4.63206e-07	-6.65895e-08	-1.30033e-08	-6.98773e-09	1.01371e-08	-8.00003e-08	7.69035e-08	-1.24736e-07	3.86771e-08	-6.09151e-08	-9.35331e-08	6.19157e-08	-1.14476e-08	1.80278e-06
2.88444e-09	7.99983e-09	1.18369e-08	1.47812e-08	1.05622e-08	-1.08849e-08	8.68309e-09	-2.25278e-08	4.66825e-09	-8.26279e-09	5.80983e-09	7.54042e-09	-1.23444e-09	1.63011e-09	2.54596e-09	-5.88715e-09	-1.80879e-09	-6.67102e-09	-3.06266e-08	6.88107e-09	9.64443e-09	2.18138e-09	-2.1232e-08	-2.8092e-08	3.84747e-08	4.36842e-10	-5.66299e-09	-1.08457e-08	2.56509e-08	2.05321e-09	3.18001e-07
-1.22798e-09	-3.86007e-10	-4.76864e-11	2.54769e-09	1.83185e-09	1.99964e-09	-2.49934e-09	-1.54777e-09	4.81928e-10	8.15788e-10	2.85281e-09	6.28411e-09	-3.23356e-09	-1.89628e-10	1.14646e-10	1.40435e-09	5.77609e-09	2.2441e-09	1.59164e-09	-1.1125e-09	-4.81471e-10	-2.338e-09	6.66187e-09	-2.57666e-11	1.52088e-09	2.99978e-09	3.96288e-09	2.71538e-09	-6.61507e-10	-6.74015e-10	6.02307e-08
4.89645e-12	-1.10144e-09	9.6162e-11	2.09003e-10	-2.70615e-10	1.65047e-10	-1.84201e-10	-2.76905e-10	4.0765e-11	1.05302e-10	2.09515e-11	1.47496e-10	2.38259e-11	-4.28984e-11	9.92394e-11	-1.03505e-10	-1.54535e-10	1.99958e-10	-2.08269e-10	3.58227e-10	2.4841e-10	2.99975e-10	1.58627e-10	-7.53951e-11	8.56304e-11	-5.05758e-10	-2.68339e-11	3.1225e-11	-7.83554e-11	-2.41763e-10	5.56521e-09
-2.2764e-11	-1.89659e-11	-4.14549e-11	-1.12953e-10	-5.52255e-12	-3.66175e-11	4.79339e-11	5.99631e-11	1.05773e-13	-9.52122e-12	-9.84964e-13	-6.97875e-11	7.31018e-12	-6.60477e-12	3.00896e-11	5.72729e-11	7.4434e-11	2.37938e-11	1.78137e-11	5.28549e-11	-2.82801e-11	4.73881e-11	3.73907e-12	6.21717e-12	-5.76973e-12	-1.10495e-11	-4.83742e-11	1.58313e-11	-5.85904e-12	5.83148e-12	8.75088e-10
-2.16263e-12	-1.05101e-12	5.35761e-12	5.21763e-12	1.47418e-12	4.8108e-12	-2.43559e-13	3.22827e-12	-4.69749e-12	-6.72042e-13	3.94056e-12	5.67764e-13	-5.50656e-12	2.47175e-13	1.71724e-13	9.08239e-12	-1.98969e-12	3.34202e-12	-1.28279e-13	2.63054e-12	8.50462e-13	-6.00426e-12	-8.25976e-13	-2.92418e-12	-2.71756e-12	-1.09787e-12	-7.87742e-12	-2.2439e-12	-1.03355e-12	-7.91985e-13	8.28891e-11
6.85333e-13	-9.90297e-13	-2.51072e-13	1.13395e-13	5.02984e-13	-9.48749e-13	-3.71368e-14	-3.06846e-13	1.32021e-12	-1.21156e-13	5.41295e-13	2.72357e-13	2.32666e-13	-3.39851e-13	-6.06995e-14	4.95456e-13	-5.33489e-13	4.9644e-14	-5.45026e-13	-3.79212e-13	3.86356e-13	3.15927e-13	-2.58068e-13	6.89592e-14	6.10542e-13	4.33618e-13	9.08579e-13	-5.47226e-13	-1.95964e-13	5.76984e-13	1.30291e-11
-1.29898e-13	-8.38615e-14	6.53002e-14	1.52147e-14	-7.40319e-14	2.76148e-14	3.22656e-15	1.75064e-14	-8.56627e-14	2.00114e-14	-1.43441e-13	5.76548e-14	1.14888e-14	1.04011e-13	-2.12601e-14	1.23642e-13	-3.21477e-14	-2.34085e-13	2.45855e-15	-1.20823e-14	-1.96461e-14	-1.57295e-14	2.10351e-13	4.2786e-14	4.91781e-14	-4.57902e-14	1.00581e-14	-1.75449e-14	1.01757e-14	5.98971e-14	1.74576e-12
6.35123e-15	-5.39816e-15	2.18804e-14	-1.23615e-14	2.13055e-15	-4.5895e-15	4.89995e-15	-9.41797e-17	2.22957e-15	3.45726e-15	-3.75717e-15	-2.57187e-15	4.21521e-15	-7.18579e-15	-7.33511e-15	6.38761e-15	1.32213e-16	5.21815e-16	-1.71481e-15	-5.50063e-15	1.62533e-15	1.4677e-15	3.06213e-15	1.96003e-15	1.52545e-15	1.56496e-15	-6.69719e-15	7.08283e-15	1.6478e-14	4.14226e-15	1.4832e-13
-4.09179e-16	4.48997e-16	-2.14677e-15	5.65644e-16	-7.94699e-17	1.25159e-15	1.2474e-15	1.31056e-16	8.88338e-16	1.39715e-15	8.43961e-17	3.4771e-16	1.05467e-15	-2.21877e-15	1.21508e-15	5.65417e-16	-5.38626e-16	2.37388e-16	2.47123e-15	-3.8459e-16	-2.34133e-15	-1.56265e-16	1.43497e-15	-2.12121e-16	2.3625e-16	-2.24232e-16	-2.95065e-16	5.05328e-16	7.21014e-17	-4.46243e-16	2.36074e-14
1.44941e-16	1.97095e-17	-3.98934e-17	-5.4643e-17	2.69115e-17	8.60872e-17	1.38287e-16	6.74969e-16	1.44268e-16	1.30759e-16	-9.90396e-17	9.33251e-17	3.01494e-16	1.6607e-16	8.97145e-17	-1.53434e-17	-9.4027e-17	7.99074e-18	1.35641e-16	8.1999e-17	-5.47858e-17	-2.37119e-17	1.98556e-18	-1.26067e-16	-8.33407e-19	-5.75902e-17	-2.85018e-17	-9.47516e-17	7.74236e-17	-8.10794e-17	3.09184e-15
1.34086e-17	3.82396e-19	-5.08627e-18	3.98858e-17	-3.82825e-18	6.83281e-18	1.44183e-17	1.81587e-17	1.19253e-17	1.19843e-17	-8.43417e-18	-2.62586e-17	3.85592e-18	-1.92357e-17	1.30327e-17	4.48318e-18	-2.59308e-17	1.06771e-17	-7.65617e-18	-5.37184e-18	1.86539e-17	-4.28282e-18	-2.99326e-17	-1.31134e-17	-2.18372e-17	1.63845e-17	-1.38371e-17	6.05138e-20	1.13679e-17	2.31407e-17	4.03458e-16
-1.23196e-18	1.62105e-18	-1.12493e-18	-1.93074e-18	1.36359e-18	-9.48884e-19	2.72457e-19	-1.90121e-19	-7.37882e-20	-1.8638e-18	7.98145e-19	7.19237e-19	2.56561e-18	6.65933e-19	8.85689e-19	2.62254e-19	-1.10161e-19	7.09987e-19	1.86201e-18	9.96259e-20	-2.59668e-18	-3.78305e-19	3.98843e-19	-6.60973e-19	6.85678e-20	5.15328e-19	-8.63574e-19	-1.75617e-19	-2.67566e-18	-1.00603e-18	2.86395e-17
-2.46543e-20	-1.28505e-19	2.00119e-19	3.37097e-19	6.71027e-20	3.49849e-19	6.78042e-20	1.06483e-19	-2.28792e-19	-2.48946e-19	-4.145e-19	4.31491e-20	2.01115e-19	2.27689e-19	2.76551e-19	1.82644e-19	-9.43027e-20	1.30002e-19	1.22525e-19	3.89038e-19	-1.01454e-19	3.5464e-20	3.00882e-19	-1.10286e-19	-1.52667e-19	1.72865e-19	-1.28105e-19	1.4045e-20	-3.21601e-20	-4.88166e-20	4.93761e-18
1.88243e-20	-1.95021e-20	-1.33731e-20	9.00991e-21	6.97598e-21	-4.75797e-20	-5.47572e-20	-2.23263e-20	1.61796e-20	-8.99711e-21	-7.67283e-21	-2.52227e-20	9.98617e-21	8.42699e-21	6.32484e-21	-2.55765e-20	2.42744e-21	-8.34792e-22	5.50952e-20	7.31656e-22	-6.16202e-21	-5.78065e-20	1.98217e-20	-1.16838e-20	-8.29665e-21	-1.93224e-20	-7.06594e-21	1.19549e-19	4.79412e-20	-7.71035e-21	6.65184e-19
9.62503e-22	3.39923e-21	-3.58898e-21	-9.26896e-22	2.69348e-22	1.88327e-21	4.0264e-22	1.91062e-21	6.65963e-22	-9.48319e-22	2.50098e-22	6.67015e-22	1.0717e-21	3.97634e-21	4.38205e-21	1.22603e-21	5.83779e-22	-1.25595e-21	-1.40447e-21	7.69635e-21	-6.78666e-22	-7.49933e-21	1.15916e-21	-1.50437e-21	-1.73085e-21	4.8079e-22	-2.33044e-21	6.12584e-21	3.50479e-22	2.7654e-21	6.20969e-20
-4.8996e-22	4.75501e-23	7.32248e-23	-2.0979e-22	-3.79982e-22	-1.64177e-22	-9.55246e-22	4.30363e-22	-6.14452e-22	-3.96018e-22	1.79363e-22	2.29161e-22	7.39531e-22	1.7079e-22	1.20871e-22	4.83536e-23	1.78372e-22	-4.04351e-22	2.41934e-22	8.30168e-23	-1.29206e-22	-7.81533e-24	1.13429e-22	-3.46951e-22	-5.32117e-22	-1.13769e-22	-4.52499e-22	-1.55436e-22	2.40463e-22	-2.86371e-22	8.53456e-21
-3.32762e-24	-4.69191e-23	2.8294e-23	3.67615e-23	-3.63573e-24	4.67903e-23	-4.15281e-23	4.38147e-24	1.02357e-25	5.81914e-23	-4.68998e-23	1.42995e-22	9.9038e-23	3.31606e-23	-5.15119e-24	9.09216e-23	4.62913e-23	2.35812e-23	-3.17997e-23	-1.00017e-23	2.43365e-23	2.99037e-23	-6.6263e-24	-1.10003e-22	-1.63943e-23	-6.85008e-23	-2.6296e-23	-3.99466e-23	-4.27641e-24	4.22234e-23	1.16828e-21
5.35834e-24	-8.55426e-24	5.69695e-24	-2.3319e-23	-8.19104e-25	7.14244e-27	3.57532e-24	6.33754e-24	4.84691e-24	-2.06807e-23	-1.17819e-23	-8.69173e-24	-1.26458e-23	-1.34079e-25	5.89228e-24	-1.02789e-23	-1.71233e-23	-1.16395e-23	-5.99093e-24	-6.96795e-24	-6.65841e-24	-7.65577e-25	-4.78395e-24	-6.46528e-25	6.1874e-24	-2.99575e-24	-6.57694e-25	1.31007e-25	2.46076e-24	-1.05576e-24	1.96685e-22
-5.84665e-26	6.67045e-25	7.09648e-25	-3.08556e-25	1.74498e-25	-5.40114e-25	1.16907e-24	2.11036e-24	7.21017e-25	-6.83248e-25	2.17542e-26	-1.45521e-24	-6.19535e-25	-1.59244e-24	-3.8166e-25	-3.90411e-25	3.95421e-25	5.46237e-25	-1.83646e-25	2.01686e-25	7.25378e-25	-1.73469e-24	-5.94466e-26	-2.02597e-25	7.97134e-25	2.49817e-24	-1.01854e-24	1.13264e-24	-6.7839e-25	5.50385e-25	2.23274e-23
3.33075e-26	-2.43363e-28	1.39714e-26	-4.43003e-26	1.53067e-25	5.78742e-26	-9.28472e-27	-1.04478e-25	-6.65369e-26	5.45393e-26	-7.40313e-27	6.39196e-26	-1.95192e-26	-1.03378e-25	-9.01869e-26	9.90947e-27	1.55293e-27	-1.37828e-26	4.29688e-26	-6.93052e-26	2.27109e-26	9.53248e-26	5.61094e-26	-1.70677e-26	3.41478e-27	-1.99673e-26	-1.72141e-26	-4.24177e-26	2.28004e-26	-6.19831e-26	1.31854e-24
5.15078e-27	9.17081e-27	1.81499e-27	-2.30636e-27	-4.00483e-27	2.3673e-26	-4.97398e-27	-4.78601e-27	-5.51786e-28	4.62467e-27	9.76114e-27	8.27684e-27	2.53985e-26	-3.5726e-27	-3.81987e-27	-4.08148e-27	2.54452e-27	1.6953e-27	5.1576e-26	1.65013e-26	-3.98938e-27	-1.4578e-26	1.2124e-26	4.15284e-27	-1.2492e-27	-4.02715e-27	-3.57049e-27	2.14242e-27	2.90595e-27	-1.83475e-27	2.38859e-25
-3.53998e-28	-5.76349e-28	-5.51087e-29	1.36474e-28	-5.47362e-29	-8.72293e-28	-1.10452e-27	-1.75969e-28	5.62954e-28	8.6401e-28	-3.53122e-29	1.2535e-28	6.90584e-29	1.9499e-28	3.45233e-27	-5.91855e-28	3.26419e-28	1.90689e-28	1.49707e-28	6.96598e-29	1.91559e-27	-1.70088e-27	3.86679e-28	-6.40036e-28	2.05735e-28	1.34504e-30	1.64489e-27	-1.6243e-27	1.30326e-27	-5.33615e-28	1.99181e-26
-2.10674e-28	3.63287e-30	-4.37096e-29	6.31677e-30	-6.76221e-29	-6.08581e-29	3.73197e-29	-3.66844e-28	4.79219e-29	4.85528e-28	-6.20568e-29	-2.14149e-29	9.14684e-29	-1.72842e-29	3.76521e-28	1.22439e-28	-8.04859e-29	-1.1882e-29	-1.3694e-29	-1.93067e-28	5.43896e-29	3.18202e-30	3.69659e-28	-2.04372e-28	6.40425e-29	2.98243e-29	-1.38934e-28	-2.46093e-28	1.30997e-28	-6.95946e-29	3.63183e-27
-2.3395e-29	1.00949e-29	-2.19238e-30	-1.60566e-30	-9.57488e-30	1.6579e-29	-1.25578e-30	6.29508e-31	5.47639e-30	-9.86537e-30	6.09946e-29	-1.9662e-29	1.81635e-29	-3.80804e-29	-2.66173e-29	-6.97739e-30	-6.03558e-30	-1.44561e-29	1.05295e-29	-1.55767e-29	1.01185e-29	-4.83084e-30	3.49573e-29	3.37628e-30	8.3968e-30	9.09593e-30	2.36687e-30	1.63486e-29	-1.56298e-30	2.35675e-29	4.12384e-28
-3.61939e-31	4.15251e-31	-2.06977e-30	-1.4414e-30	-5.46721e-30	4.26008e-30	6.14974e-31	6.63184e-31	5.31446e-31	2.782e-30	3.84412e-31	1.3604e-30	2.13724e-31	-4.24468e-30	5.42463e-31	2.00876e-30	1.17576e-31	1.06475e-30	-4.60905e-31	-1.88317e-30	-2.53472e-31	-1.01458e-31	-2.09132e-30	1.87105e-30	-1.9362e-30	3.03778e-30	-4.68717e-30	1.1802e-30	-5.70107e-31	3.85246e-30	5.04693e-29
3.20847e-32	6.76581e-32	-2.48259e-31	4.34085e-31	3.45867e-32	4.71502e-33	-7.78302e-31	-4.59999e-31	8.95905e-31	6.9347e-32	8.679e-33	-1.10173e-31	3.44262e-32	-3.35787e-31	-3.87192e-31	-1.0529e-30	-2.62515e-31	1.14745e-31	6.2747e-31	-2.29308e-31	2.9894e-31	9.355e-31	-2.82684e-32	4.8672e-32	-2.4566e-31	2.7521e-31	-2.28163e-31	2.86491e-32	4.11633e-31	-4.47888e-31	9.13672e-30
-5.16315e-33	-1.35047e-31	-6.67664e-33	-5.5245e-33	3.72558e-32	-9.58077e-34	4.47517e-32	4.11235e-32	9.37217e-33	-2.38225e-32	-8.97234e-33	-1.00789e-31	1.47907e-32	-8.98142e-32	1.91279e-32	1.11526e-32	1.59856e-33	-2.36182e-32	1.46601e-32	-1.54412e-33	-3.34041e-32	4.56089e-32	7.94635e-32	-1.32432e-32	2.72525e-33	8.67876e-33	2.05862e-32	1.66927e-32	2.57369e-32	5.98272e-32	9.01729e-31
6.32374e-33	-1.56862e-33	7.15236e-33	1.91894e-34	1.05355e-32	7.39737e-34	7.26301e-34	-1.16965e-34	7.7528e-33	2.17267e-33	2.6843e-33	-9.18481e-34	7.65495e-34	4.10225e-33	-8.29722e-34	-4.94154e-33	2.67666e-33	-6.3938e-34	4.76736e-33	1.01287e-33	-1.16984e-33	-5.74791e-33	1.00888e-32	9.76425e-34	-4.10179e-33	-4.63558e-33	2.19906e-33	2.75238e-33	1.0277e-32	-2.65137e-33	1.05219e-31
1.26009e-34	1.2211e-33	9.11759e-36	-1.61958e-33	8.08075e-34	3.96355e-34	1.27763e-33	-1.60057e-34	-7.35284e-34	-4.69629e-34	-2.0939e-34	-1.05883e-34	2.63188e-34	6.29732e-34	-7.40269e-34	9.2991e-34	-1.09982e-35	1.55781e-34	8.07798e-35	1.07629e-34	-3.66112e-34	2.24767e-34	-1.44383e-34	7.53078e-35	5.70499e-34	-1.49654e-35	7.83812e-35	1.71963e-33	1.79414e-34	-2.1572e-34	1.36456e-32
1.57202e-34	2.10748e-35	1.1382e-34	-1.73473e-35	-2.14189e-35	1.18733e-35	-7.44759e-35	-8.1019e-36	-1.55398e-35	-1.1238e-35	4.05648e-35	-1.5922e-34	1.10439e-34	2.27331e-34	4.91399e-35	4.52371e-35	8.84085e-35	-5.03111e-35	1.7544e-34	2.24956e-35	7.50556e-36	-1.28878e-34	-1.59565e-34	-1.86937e-35	-8.90453e-35	5.29511e-36	7.09446e-35	7.731e-36	-8.6693e-35	6.5867e-35	2.0609e-33
1.49433e-35	-5.78202e-36	6.20094e-36	-1.21575e-35	-3.12217e-36	1.51223e-35	-3.60399e-36	-4.71901e-37	-6.11735e-36	2.16961e-37	-2.15142e-36	3.95357e-36	-2.79632e-36	6.05291e-36	-8.25355e-36	-2.89402e-37	3.99514e-36	-1.36613e-35	2.4418e-36	-9.90466e-37	1.76184e-35	3.54301e-37	-1.1103e-37	-6.98593e-36	-6.31597e-36	-3.47472e-36	1.08721e-35	-3.54597e-36	4.64686e-37	-7.08491e-37	1.62776e-34
1.23542e-36	6.2389e-38	1.22779e-36	-6.22515e-37	4.97866e-37	-5.48591e-38	-1.19222e-36	-5.26179e-37	-2.98424e-37	-1.01443e-36	-2.76888e-37	-1.15013e-37	1.14037e-37	9.24154e-37	3.4705e-37	-6.3871e-37	-7.10504e-37	1.52518e-37	-1.25902e-36	-1.35033e-36	2.81233e-36	-2.67808e-37	-2.26907e-37	-2.58485e-37	-5.38282e-37	2.35927e-37	2.47012e-37	-3.34491e-39	-7.74324e-37	1.37453e-37	1.81222e-35
3.02254e-37	-1.85184e-38	6.57829e-38	6.11884e-37	4.54217e-38	-2.46903e-38	1.07112e-37	1.84665e-37	2.87067e-38	5.66668e-38	-2.84954e-37	-2.66991e-37	-1.00592e-38	-3.59162e-37	8.08684e-38	8.82252e-38	-3.1855e-38	-8.13537e-39	-9.24463e-38	-3.04772e-37	5.09807e-37	-8.11969e-39	-1.33067e-37	2.59696e-38	4.16972e-38	-1.83495e-39	-4.06247e-38	2.27329e-37	1.69291e-37	-5.06999e-38	4.18161e-36
-2.74411e-39	3.88477e-39	2.25085e-38	2.58514e-38	1.28154e-39	1.04787e-40	1.12022e-38	-8.82169e-39	1.39105e-38	1.49596e-38	-3.36535e-38	-1.16558e-38	-1.45435e-38	-5.59941e-39	3.43519e-38	-1.28561e-39	1.21662e-39	-5.70678e-39	1.49311e-38	-4.72809e-40	-5.752e-39	-2.6771e-38	2.64299e-39	-7.39607e-39	5.88411e-40	-5.77319e-39	2.93912e-39	1.264e-38	7.36845e-39	6.97519e-39	3.07533e-37
3.08105e-40	8.14501e-40	2.48831e-39	-2.1421e-40	3.94934e-42	2.15482e-40	2.27602e-40	6.50294e-40	6.3414e-40	8.16284e-40	2.64859e-40	9.59466e-40	-3.07109e-40	1.49911e-39	4.81467e-40	-6.70362e-40	-1.30699e-39	1.86202e-40	-5.6125e-39	-1.05853e-39	4.28314e-40	3.68292e-40	1.58938e-39	6.29653e-40	2.69725e-39	-5.99316e-41	4.65621e-40	6.68954e-41	-2.31536e-41	2.71678e-40	2.53196e-38
7.76275e-41	-7.04967e-41	1.44105e-40	6.01413e-41	1.72934e-40	1.45528e-40	1.55458e-40	-1.577e-40	7.09253e-40	5.31239e-40	-8.03783e-41	8.1684e-41	-4.61397e-41	2.132e-40	-5.02411e-40	-1.57674e-40	-2.45932e-40	-1.78963e-40	-2.48886e-40	-3.28348e-40	4.16459e-40	2.24e-40	8.03688e-41	3.75493e-40	4.64371e-40	-3.29153e-41	-1.30027e-40	2.30193e-40	4.90392e-41	-2.99815e-41	6.34095e-39
-6.11952e-41	3.08568e-42	7.57537e-41	-4.36428e-41	-8.11364e-42	1.56553e-41	2.98248e-41	-8.45094e-42	2.63318e-41	-4.61118e-41	-1.91174e-42	5.85282e-42	1.2536e-42	1.63627e-41	-6.48136e-41	1.15495e-41	4.53576e-42	3.04098e-41	-5.92112e-41	-4.41199e-41	6.87928e-41	-1.07388e-41	-3.54925e-41	3.141e-41	-3.57487e-41	-1.88272e-42	1.25488e-41	-2.65568e-41	1.50301e-41	7.272e-41	8.69108e-40
3.26186e-42	2.30782e-42	-1.32585e-42	1.11554e-42	-5.33838e-43	5.07398e-42	-2.41219e-42	3.67229e-43	3.5449e-43	1.08679e-42	-2.79738e-42	-7.94601e-43	9.60347e-42	8.56948e-42	3.74814e-42	7.93031e-42	9.32119e-43	1.32829e-42	-2.66781e-42	-8.14875e-44	-1.33884e-42	1.88034e-42	8.29362e-42	2.52979e-42	8.27875e-43	-5.24682e-42	-9.03527e-43	-4.49459e-42	1.77779e-42	-2.00938e-42	8.55952e-41
5.0785e-45	8.84426e-43	-2.02726e-43	4.43993e-44	-3.96747e-43	-1.28474e-43	-2.33529e-43	5.85658e-43	4.48881e-43	5.75867e-43	-8.10601e-44	-9.39298e-43	7.00486e-45	-5.01514e-44	-1.94938e-43	1.04149e-43	-2.43673e-43	-7.3592e-44	-5.91081e-43	4.18362e-43	-5.77336e-44	-3.4249e-44	2.82145e-44	6.85376e-43	-2.88271e-43	-1.3095e-43	-2.63637e-43	1.29573e-43	-3.70953e-45	4.42907e-45	7.83524e-42
5.61466e-45	-8.71288e-45	-1.9829e-44	-1.28722e-43	8.80011e-45	-3.96683e-44	-2.77416e-44	-1.86154e-43	4.26224e-45	-2.54559e-44	-8.44885e-45	-1.33772e-44	-1.15208e-43	-1.19338e-44	-1.93499e-44	-5.22135e-44	7.23041e-44	-1.29932e-44	3.62477e-44	7.16239e-44	-2.96089e-44	8.61965e-44	-1.12355e-44	-1.68519e-45	3.69052e-44	-9.33785e-45	-1.06661e-44	1.48001e-44	-1.32657e-43	1.98011e-44	1.22155e-42
-3.63277e-45	2.6557e-45	-1.52613e-44	1.39368e-45	5.06846e-45	-2.64091e-45	3.2971e-45	-1.14671e-45	9.80976e-45	1.62818e-45	-3.9413e-45	-1.41486e-47	3.47202e-45	3.39338e-45	3.63425e-45	2.44277e-45	2.64741e-44	-4.68739e-45	6.60919e-46	-3.66502e-46	9.72977e-45	2.0953e-45	5.24079e-45	-1.46096e-45	6.49409e-45	-1.73099e-45	-2.40333e-46	9.60505e-45	-1.21622e-44	5.27453e-45	1.49655e-43
1.6717e-46	1.85003e-46	1.21715e-46	1.10215e-45	-9.04278e-46	-1.6599e-46	-6.90745e-46	-6.95816e-46	1.41502e-46	-1.78752e-45	5.12343e-46	-1.46223e-45	3.99459e-45	-3.56528e-46	-2.87877e-46	-3.95057e-46	-4.26608e-47	3.46398e-46	1.17488e-45	-3.92638e-46	2.87898e-46	2.90942e-47	-1.35006e-46	1.35573e-45	1.47755e-45	3.8781e-46	3.18352e-47	8.47721e-46	4.75201e-47	3.92618e-45	2.34534e-44
-5.35779e-47	6.77638e-48	-7.76832e-47	-1.3634e-46	2.55938e-46	1.6268e-46	4.84407e-47	2.3708e-47	-4.02004e-47	7.793e-47	1.78316e-47	8.15879e-48	-2.645e-46	-3.12036e-47	-7.93875e-47	-4.74649e-47	2.94501e-46	-2.74261e-46	6.29788e-47	4.33205e-47	2.63705e-47	2.87648e-46	6.2596e-47	2.77612e-47	-2.95298e-47	1.92484e-46	6.38527e-47	-2.54359e-46	5.03792e-47	1.63528e-46	3.16539e-45
9.26305e-48	-9.1046e-48	-2.04334e-48	3.7279e-47	3.70893e-47	1.32258e-47	-5.0219e-48	5.07026e-48	-1.75048e-47	4.96918e-48	-8.51858e-49	-1.79776e-48	-6.5596e-48	-8.39825e-48	-2.0818e-47	6.06335e-48	4.28345e-48	2.88531e-47	3.26192e-49	8.00538e-48	5.36127e-48	6.07526e-48	-5.25415e-48	-3.23309e-49	-1.11833e-47	-1.36045e-47	1.44116e-47	2.35673e-47	-3.19933e-48	-1.00559e-47	3.19564e-46
-8.14556e-50	-2.16981e-48	-7.12042e-49	3.03191e-48	-4.5931e-48	-1.41004e-48	-1.9773e-49	-7.20543e-49	-4.26448e-48	1.64097e-48	7.34683e-49	-2.95583e-49	2.515e-49	-1.16663e-48	1.10487e-48	-1.38449e-49	-3.21197e-49	2.6147e-49	5.60379e-49	1.65121e-48	-4.99425e-48	-1.23257e-49	-1.60038e-49	2.145e-49	-4.60399e-49	-5.07157e-49	-8.05865e-49	2.80826e-51	6.90694e-49	2.22632e-48	3.54933e-47
2.62521e-49	3.74066e-51	-1.28282e-49	5.52356e-49	-8.52967e-51	-3.47768e-50	7.03241e-49	1.64337e-49	7.56196e-50	-1.3318e-49	-4.77735e-50	1.39155e-50	5.542e-49	-1.30915e-49	-1.7265e-49	8.2757e-50	2.70688e-50	1.81166e-50	-2.77356e-50	-8.46004e-50	-2.20202e-49	-5.4707e-50	1.94175e-50	5.68848e-50	-6.93857e-50	-2.75328e-49	-1.95697e-49	-1.29431e-49	8.9122e-51	3.27399e-49	4.58368e-48
6.1512e-51	1.92114e-50	-1.05334e-50	-5.71672e-51	-6.73065e-50	-5.58911e-51	-3.06602e-51	2.34574e-51	4.86758e-50	-1.01179e-50	2.09223e-50	-7.8136e-50	-4.28073e-51	-1.46593e-50	1.81794e-51	3.06817e-50	4.91619e-50	4.0665e-50	-4.57537e-50	3.95527e-50	-3.6694e-50	-9.33706e-51	5.68324e-50	6.83495e-52	-1.91642e-50	-1.89653e-50	1.11702e-51	-2.48109e-50	6.53451e-51	4.71982e-50	7.25682e-49
1.48418e-51	8.27079e-52	-2.03597e-51	-1.60725e-53	7.64232e-51	4.93421e-52	1.17958e-51	5.17285e-52	1.33823e-52	-2.79059e-52	2.47568e-51	-2.33306e-51	-4.89822e-52	-5.20622e-52	-3.07835e-51	6.06394e-51	9.01962e-52	5.73418e-51	-3.27225e-51	1.80227e-50	3.60759e-51	5.83849e-52	-3.84648e-52	-2.0587e-51	2.11056e-51	-6.95037e-51	-3.27164e-51	8.82539e-51	2.24974e-51	6.65645e-51	9.42003e-50
-2.98554e-52	4.30614e-53	2.60755e-52	-1.92342e-52	-3.63041e-53	-5.06363e-52	6.21179e-52	-4.90086e-53	-4.61546e-53	2.29277e-52	1.34704e-52	-4.13743e-52	-5.93092e-53	2.46442e-52	-3.10374e-52	3.12899e-52	1.26359e-52	7.35333e-53	4.56556e-52	7.73412e-52	-1.36875e-52	2.90974e-52	1.50803e-53	2.99583e-52	2.63911e-53	1.82019e-52	1.07104e-52	-1.47977e-52	4.41669e-52	4.19558e-52	7.25756e-51
1.21367e-53	5.30207e-54	3.37772e-53	-2.10699e-53	1.70378e-52	-6.3747e-53	-3.374e-53	1.15619e-53	1.604e-53	-6.76951e-53	-7.54138e-55	1.50781e-53	-8.35938e-53	4.40261e-54	-4.37901e-53	5.83118e-53	-3.71247e-53	-3.53202e-53	-2.13989e-53	4.83459e-53	-2.23244e-54	-3.82677e-54	5.39457e-53	7.67048e-54	-3.82705e-53	1.24887e-53	-2.21234e-53	-1.98579e-53	1.29448e-53	8.41643e-53	1.04109e-51
-9.88781e-54	-3.1998e-54	8.3851e-55	1.39803e-54	-2.05801e-53	-1.40191e-54	-3.77968e-54	-3.62222e-54	-1.37002e-54	2.42813e-55	6.55684e-54	4.18281e-55	5.03145e-54	1.45583e-54	-2.77439e-54	-1.39388e-53	2.28034e-53	3.12168e-55	-1.6827e-54	-7.36314e-54	-1.23516e-53	-1.89178e-54	4.70105e-55	4.26305e-54	4.71056e-54	-5.74833e-54	8.01246e-54	-3.92889e-54	1.9747e-55	-6.86062e-54	1.57093e-52
-2.19137e-56	1.22357e-55	4.3928e-55	8.48402e-55	-6.0113e-56	-2.42828e-54	6.09596e-57	-9.67973e-56	-3.19231e-55	-3.22048e-55	2.3941e-54	6.67208e-55	-9.92826e-56	8.89637e-55	5.07397e-55	-9.74538e-55	3.63007e-55	3.11192e-56	-7.89146e-56	-1.46533e-54	8.38065e-55	4.71224e-55	5.95974e-55	4.1354e-55	4.05312e-55	2.55944e-55	1.78503e-55	-7.27907e-55	-2.46179e-55	-1.65392e-54	1.79216e-53
-7.52197e-56	6.23198e-56	5.71053e-56	3.58127e-56	1.33252e-55	1.45503e-55	-1.78244e-55	1.02379e-55	1.45584e-55	-1.40151e-57	6.84781e-56	-2.64484e-56	-6.45607e-56	-1.55484e-56	9.47276e-56	-2.90759e-55	2.92222e-56	1.00188e-56	6.02839e-57	-4.21106e-56	-5.68644e-56	-2.91146e-55	1.51582e-55	-3.25174e-56	6.69262e-56	6.13818e-56	1.34114e-55	4.75527e-56	-2.93552e-55	-2.76028e-56	2.74796e-54
2.68919e-56	5.97688e-57	6.22613e-57	5.68693e-57	1.77218e-56	1.89537e-56	3.53802e-57	1.77278e-56	-1.0371e-56	-8.33216e-57	2.48863e-57	1.00906e-56	9.8802e-57	-6.68786e-57	-7.45607e-57	-1.11472e-56	6.04254e-57	-7.45103e-57	-4.97937e-58	1.73323e-57	2.26824e-56	-1.56836e-56	-1.77056e-56	8.14952e-57	8.16866e-57	-1.56601e-57	-2.23822e-57	-2.29227e-56	-2.72467e-57	-1.50217e-56	3.01765e-55
4.22245e-58	-2.58718e-58	4.14426e-58	1.92566e-58	-1.21222e-57	-1.29418e-57	6.99649e-58	2.51218e-57	-6.06751e-58	-4.02808e-57	4.77914e-58	-1.06102e-57	1.73516e-57	-4.26567e-58	2.61314e-57	1.19728e-57	1.02238e-57	-7.90003e-58	-1.0403e-58	1.70152e-58	-2.90531e-58	9.83335e-58	-3.13459e-59	-3.97402e-57	2.47223e-58	4.46763e-59	5.9165e-58	1.8003e-58	2.75006e-58	3.28857e-58	2.81853e-56
-1.21912e-58	1.02686e-58	1.14564e-60	1.13883e-59	-5.98552e-59	3.02353e-58	3.59612e-58	2.65147e-59	-8.13803e-60	-9.39615e-60	-2.8029e-58	7.99307e-59	-2.08585e-59	8.31931e-59	2.87051e-58	-2.5954e-58	2.74524e-58	-1.00253e-58	1.17533e-58	2.46655e-59	-2.76453e-58	6.1152e-59	-2.82296e-58	4.60705e-59	-1.05088e-58	7.59649e-60	-4.00063e-59	-1.83946e-58	1.97986e-59	4.0952e-58	3.96277e-57
-1.13222e-59	-4.22122e-59	1.92602e-59	8.19203e-61	4.22966e-59	7.16205e-61	-3.69713e-59	2.85166e-60	-1.04654e-59	-8.89554e-60	-2.15561e-59	1.19718e-59	-4.152e-60	9.07345e-60	4.24341e-60	8.09792e-60	-2.52415e-59	-1.946e-59	1.07503e-59	-2.02383e-60	1.49976e-59	-1.16833e-60	5.80797e-60	-2.69626e-59	4.94011e-60	8.46741e-60	8.45398e-61	1.09586e-59	-1.50711e-59	-2.95979e-59	4.11198e-58
-1.54395e-60	-8.14272e-60	8.31105e-61	-1.54445e-61	1.05984e-60	7.18255e-61	-1.80611e-61	-7.96077e-61	-2.41657e-60	-3.08817e-60	-3.51929e-60	1.3399e-60	-7.89869e-61	-1.45317e-61	-4.16618e-60	-2.59611e-60	-4.70752e-60	4.02628e-60	2.51908e-61	3.45312e-61	-1.75595e-60	-5.3732e-61	1.7357e-60	-8.88467e-61	2.81333e-61	-2.58853e-60	1.41663e-60	5.48838e-61	-4.16869e-61	3.93253e-60	5.49216e-59
2.78069e-61	-6.27381e-62	-9.89339e-62	1.79284e-61	-8.49865e-62	2.78611e-61	-1.16885e-61	2.67609e-61	-8.62477e-62	1.38478e-62	6.76295e-61	2.01832e-61	5.57529e-62	-1.88965e-62	9.78436e-62	-2.2122e-61	-8.93907e-62	-8.65864e-62	7.52284e-63	-2.93847e-61	-5.01582e-61	4.88164e-61	2.5286e-62	-3.59126e-61	6.75296e-61	1.1109e-61	-9.69971e-62	-5.12753e-61	6.06092e-62	5.02652e-61	6.54995e-60
-1.1658e-62	2.68126e-62	-1.05732e-62	3.22058e-62	5.58444e-63	2.49893e-62	3.36982e-62	6.22812e-62	-3.69193e-63	-3.52954e-63	-5.16983e-63	6.53513e-62	3.62523e-62	1.12865e-61	2.85753e-61	-2.96173e-62	-6.44894e-63	-9.03246e-63	5.50546e-62	-6.87166e-62	1.22775e-63	1.21783e-63	-4.72904e-62	3.68421e-62	-8.77688e-62	-1.84856e-63	-1.96929e-62	-1.44638e-62	5.65982e-64	-1.28472e-62	1.11305e-60
-2.37024e-63	-5.46607e-64	-6.68323e-63	3.02443e-63	-1.07286e-63	1.96828e-63	1.53013e-63	-1.43071e-63	3.27025e-63	-5.65666e-63	2.82454e-63	6.45172e-64	-5.52126e-63	9.90185e-64	6.34511e-65	-5.97092e-65	1.68389e-63	4.15981e-64	-2.68251e-63	-3.04046e-63	-1.84139e-63	-1.78571e-64	2.01699e-63	1.71189e-63	1.51674e-63	-1.95657e-63	7.75318e-63	-4.99687e-64	1.08078e-63	3.35218e-63	6.73885e-62
1.0049e-64	-2.38285e-64	2.0811e-64	-1.45808e-63	1.54316e-63	3.8372e-64	1.2654e-65	-5.04449e-64	-8.08965e-64	-1.97285e-63	3.27998e-64	4.05807e-64	-7.51488e-65	5.02085e-64	-1.53806e-63	2.30281e-64	2.41877e-64	7.41939e-64	-1.50588e-64	3.23789e-64	-9.67518e-65	1.58557e-64	1.63705e-64	-9.63902e-64	6.34878e-65	5.19774e-64	3.09167e-64	7.52607e-64	-1.98625e-64	-1.68919e-65	1.50118e-62
-9.83423e-65	-6.67151e-66	-4.95713e-65	-1.45002e-66	5.31598e-65	-1.4237e-66	-3.09595e-65	-1.90884e-66	-7.76173e-65	-1.91016e-65	-1.63137e-65	8.16225e-65	2.044e-65	2.35662e-65	-6.89293e-66	-8.03824e-66	2.76122e-65	-1.77754e-65	1.08721e-64	-2.38452e-65	3.17178e-65	1.95492e-64	1.27107e-64	-7.68718e-65	3.69001e-66	-1.76739e-65	1.5576e-65	1.43859e-65	3.1289e-65	3.83487e-66	1.19267e-63
-7.00597e-66	2.8335e-66	2.08494e-67	-1.54677e-66	1.30715e-65	-2.30509e-67	-5.40625e-66	2.15298e-66	-8.26961e-66	6.21922e-66	5.44621e-66	3.51725e-66	3.96053e-66	-3.20446e-66	-6.2669e-66	-7.84946e-67	2.95292e-66	1.6157e-66	1.46276e-65	5.93617e-66	5.38347e-66	-2.74764e-65	8.64268e-66	-1.13677e-65	-8.00336e-66	9.12384e-68	2.8197e-66	-6.30337e-66	-5.76774e-66	3.40783e-66	1.74521e-64
7.00024e-67	-4.13171e-67	-3.63458e-67	2.88224e-67	2.65636e-66	-1.0165e-66	2.26933e-67	5.15979e-67	-6.95753e-67	-2.49582e-67	-1.59419e-67	4.88065e-67	-5.82262e-67	-3.2893e-67	-3.55993e-67	-1.36892e-67	-1.55976e-66	1.24297e-66	9.83102e-68	-8.5388e-67	2.52221e-67	5.64461e-67	2.28539e-67	-4.82514e-66	5.22075e-67	-5.76979e-67	9.71973e-67	-4.18158e-67	9.1904e-67	2.69046e-67	2.24801e-65
1.3363e-67	-1.25743e-68	-7.01453e-69	-1.35808e-67	1.7465e-67	-1.6121e-67	-4.12771e-68	3.20692e-67	7.97296e-68	-9.9615e-68	-2.8241e-68	-3.96647e-68	-5.15736e-68	6.91766e-69	1.63892e-68	1.25636e-69	1.23437e-67	3.16988e-68	1.1358e-67	-1.20223e-67	1.26157e-68	-3.34058e-68	3.05227e-68	7.07449e-68	6.51022e-69	-1.04152e-68	3.27746e-68	-2.0903e-67	3.04157e-68	-1.71678e-67	2.3073e-66
-1.01677e-68	-3.22311e-70	5.64567e-69	-2.94466e-69	-1.36401e-68	1.28843e-68	-6.63634e-69	-2.44628e-70	2.90303e-68	1.78021e-68	-2.79922e-70	-5.08982e-69	4.07113e-69	-5.61425e-69	7.01755e-68	-6.86106e-69	-1.19573e-68	1.87235e-68	-3.93236e-69	-5.17531e-69	-1.50884e-69	-3.97304e-69	7.53559e-70	5.15666e-69	1.0594e-68	-9.4766e-69	-2.21409e-69	-1.26898e-68	2.13413e-69	1.46144e-69	2.8116e-67
-9.71211e-70	1.03527e-69	1.61343e-69	-1.14779e-69	1.33937e-69	9.62291e-70	3.72788e-69	6.0954e-70	6.50247e-70	-1.8562e-70	1.07042e-69	6.48292e-70	1.81166e-70	-2.46922e-70	-6.86309e-71	-2.07155e-69	-2.63775e-70	-3.67896e-69	1.1919e-70	-1.18113e-69	2.81261e-70	1.40502e-69	5.89078e-70	-2.35226e-69	2.72902e-70	7.63441e-70	1.63326e-69	-4.17478e-70	1.65653e-69	-7.414e-70	3.18853e-68
-1.06311e-70	3.80206e-71	-9.2832e-71	-2.46664e-70	3.65581e-70	3.99923e-71	-3.84362e-70	-5.30908e-71	-1.05819e-70	2.18318e-70	1.4939e-71	-2.57389e-71	-2.72088e-70	6.79776e-71	2.24807e-70	2.07751e-70	1.1431e-70	-3.10681e-71	-2.42267e-72	7.3003e-72	4.85548e-70	8.79736e-71	-8.85268e-73	1.16378e-71	-1.20989e-70	1.10571e-70	2.402e-71	-3.36627e-70	1.79289e-70	7.62017e-71	4.05313e-69
6.45578e-72	-5.71379e-72	-2.61264e-71	-5.10499e-71	-1.44483e-71	-3.71816e-71	-3.56867e-71	-8.7926e-72	3.15829e-71	2.55681e-71	1.05518e-70	1.55319e-71	-3.57606e-71	1.05552e-71	-1.0022e-71	2.51435e-71	3.00853e-72	2.1051e-71	-1.14598e-71	4.3932e-72	7.07187e-72	4.95473e-72	2.0927e-71	-1.06943e-72	-5.02983e-73	8.04977e-71	1.49951e-72	1.82867e-70	2.53246e-73	-2.6205e-71	8.10898e-70
-1.77078e-72	9.02518e-74	-1.00524e-71	-1.56678e-71	-2.90306e-73	5.83904e-73	-6.67184e-74	-6.77517e-73	-1.69578e-72	-9.51322e-73	1.2721e-72	3.05294e-73	3.54826e-73	2.24868e-72	4.0057e-72	-4.7804e-72	-2.16132e-73	-6.31062e-73	-1.91562e-72	3.21128e-74	-3.06552e-73	-5.09345e-72	-3.70425e-72	5.3599e-72	1.58198e-72	-8.76562e-74	-1.67238e-73	-2.90427e-72	3.71808e-73	1.90297e-72	6.90888e-71
-1.33034e-73	-1.2957e-73	1.73733e-73	-5.17927e-75	-5.3441e-73	-1.14129e-73	4.19215e-73	-1.2051e-73	-5.56036e-74	-9.26919e-74	3.61531e-73	8.40652e-74	-6.29394e-73	-1.46258e-73	-1.63865e-74	4.58892e-73	-3.08008e-73	-6.96843e-73	-2.96019e-75	5.77539e-73	1.18335e-73	7.18919e-73	5.0332e-73	1.7472e-73	-1.24731e-73	-4.4867e-73	-1.02148e-72	-9.03097e-74	2.13268e-76	-1.10417e-72	9.36482e-72
-8.72607e-75	5.67536e-75	7.99727e-74	-6.30869e-74	8.66571e-75	-1.92525e-74	-5.50589e-75	-2.90651e-74	5.61662e-74	2.74717e-75	-7.15047e-74	-3.08213e-74	1.27171e-75	-1.31849e-75	1.02118e-73	2.75151e-74	1.42848e-74	3.05014e-74	-6.28391e-75	5.16594e-74	3.56333e-74	-1.07569e-74	-7.14427e-74	3.72373e-74	-1.21273e-74	1.5373e-73	1.11749e-73	8.48035e-75	-2.72784e-74	-3.99301e-76	1.08498e-72
-1.28451e-74	-3.54605e-75	-2.62033e-75	-6.63014e-77	7.75637e-75	-3.48771e-75	2.01496e-76	8.53451e-76	4.115e-75	2.10021e-75	-1.73767e-74	1.65122e-74	3.05818e-75	-1.1779e-74	2.69919e-75	-1.78287e-74	5.85002e-76	-2.39321e-75	-5.89556e-75	-2.7103e-75	-3.25118e-76	1.52437e-75	-6.19276e-75	-9.69133e-75	3.37958e-77	3.42026e-75	-1.41303e-74	7.86477e-75	8.08251e-75	-4.36646e-75	1.74062e-73
-8.23401e-76	1.31115e-75	2.39147e-75	-7.54969e-76	-4.66242e-77	6.47058e-76	4.22611e-76	-1.53577e-75	-2.37238e-75	-3.13773e-76	1.56694e-76	-1.21022e-75	8.57571e-76	6.54765e-77	2.06627e-76	-1.18624e-75	-9.26986e-76	7.34366e-77	-3.28433e-76	2.70524e-76	9.07887e-76	-2.33709e-76	-1.93646e-77	2.78316e-76	6.12704e-76	-4.37598e-76	-5.25057e-76	-9.21224e-77	4.12837e-76	2.40957e-76	1.9662e-74
1.75423e-76	5.81242e-76	2.69724e-77	-2.48702e-77	-1.12004e-77	-5.40291e-77	-2.55132e-76	3.47399e-77	4.31535e-77	4.31689e-77	5.63763e-77	-2.00518e-76	6.33761e-77	1.09353e-76	2.03871e-77	-1.67803e-76	-1.49533e-76	6.582e-77	5.78002e-77	-1.3537e-77	-6.43282e-77	-7.71333e-77	1.22435e-76	-3.50366e-77	-1.27509e-76	-1.26488e-76	-7.60468e-77	6.61157e-77	6.4193e-77	4.31349e-77	2.95686e-75
4.3467e-78	-1.11597e-77	5.99264e-78	-1.12287e-77	-1.31699e-77	-1.13015e-77	-7.44909e-78	3.6826e-78	-2.707e-77	-4.61267e-79	-3.49187e-78	1.29474e-77	2.48217e-77	-2.353e-78	-2.0979e-78	-5.90334e-78	-2.29913e-79	-2.33975e-77	-1.32143e-77	-3.10574e-78	2.59992e-78	5.31945e-78	-8.85294e-79	-3.00138e-77	-5.50998e-78	-6.25169e-79	-7.63423e-78	1.71116e-78	3.22807e-78	-3.48004e-77	2.79752e-76
-2.73515e-79	7.69782e-79	-5.25077e-79	-2.66523e-79	4.99475e-79	-6.2978e-79	-7.80746e-79	-1.47831e-78	5.01413e-79	2.5354e-78	-2.24004e-79	7.36523e-79	1.48904e-78	-2.8193e-80	8.62997e-79	5.29118e-78	6.72815e-80	1.16897e-78	-1.39887e-78	3.4074e-79	-1.19871e-78	-1.1068e-78	-2.49256e-78	7.57733e-79	2.60092e-78	2.84611e-78	3.38493e-79	-9.03051e-80	-8.34349e-79	1.63222e-78	3.3766e-77
-2.65295e-80	9.33528e-80	-2.33177e-79	1.55707e-80	-5.45309e-80	6.6485e-80	6.44201e-79	5.17806e-80	6.04633e-80	2.27902e-79	-4.94598e-79	3.90379e-80	2.20134e-79	3.0168e-80	1.67711e-80	-1.47402e-79	-5.24546e-80	-4.67378e-80	-1.24083e-79	-2.50171e-79	2.07023e-80	8.43375e-80	2.58107e-79	4.05437e-79	-4.49142e-80	1.27683e-79	1.26577e-79	1.42991e-79	-1.53759e-79	-8.7673e-81	4.26883e-78
2.44214e-80	1.07918e-80	7.39561e-81	-7.5381e-81	-1.25068e-80	-5.69323e-81	-2.03274e-80	1.11174e-80	-4.4902e-80	1.95297e-80	5.08144e-81	-4.15437e-80	4.88618e-80	7.10094e-82	-2.08699e-81	-9.42088e-80	-3.55519e-80	-5.60823e-81	7.57583e-81	9.85509e-81	-1.09033e-80	8.5395e-81	9.36132e-82	7.73408e-81	1.87218e-80	-6.1554e-81	-4.29965e-81	-6.29095e-81	6.37726e-81	-2.09073e-81	4.87356e-79
-1.48717e-81	4.65953e-82	5.9393e-82	1.1151e-82	-1.37527e-81	6.15252e-82	7.54398e-82	-1.15497e-81	-2.82619e-82	-5.09565e-82	4.62986e-82	-5.86093e-81	1.01157e-81	-4.75537e-81	4.94598e-82	5.71585e-82	1.40693e-81	6.43663e-82	7.9756e-82	1.05986e-80	5.47794e-81	-1.56821e-81	-1.27043e-81	2.55509e-81	-3.48808e-81	2.79451e-81	-1.95555e-81	-1.76467e-81	8.64073e-82	-9.73959e-82	5.66669e-80
-1.33396e-82	-1.50833e-81	-1.83821e-82	-1.57069e-81	3.87862e-82	2.54075e-82	-2.34863e-81	1.33839e-82	5.78552e-82	4.43646e-83	2.2715e-82	4.81802e-85	-2.51082e-82	-1.07648e-82	-1.17841e-82	2.55159e-82	7.65666e-82	2.14291e-82	-9.78556e-83	7.41311e-83	1.80999e-82	1.35702e-81	1.69624e-82	1.11393e-81	3.16047e-82	-4.71921e-82	-6.26741e-83	8.19109e-83	-1.04601e-82	-2.13251e-82	1.33268e-80
-3.62621e-83	1.90982e-84	2.30579e-83	-4.649e-83	6.30052e-83	-4.15356e-84	6.92094e-83	1.60218e-83	5.80917e-83	-3.13162e-84	-3.28234e-83	5.08588e-83	-1.39111e-83	-8.55286e-84	3.06775e-84	-1.35175e-83	-2.76507e-84	7.62771e-83	2.58631e-83	2.405e-83	8.43114e-84	5.16916e-83	1.9734e-83	1.08434e-83	-2.86258e-83	2.30759e-83	-2.57901e-83	2.14218e-83	6.18639e-85	2.38666e-83	7.87119e-82
-3.41803e-84	-1.10464e-85	4.43952e-84	2.69456e-84	-1.48589e-84	-9.43886e-85	2.30128e-84	-1.13057e-83	8.02279e-85	-2.0394e-84	2.78901e-84	7.36368e-84	4.70917e-85	-1.54622e-84	-1.6816e-84	-7.47417e-84	6.40365e-84	-1.11334e-84	-4.14292e-84	1.96539e-84	-6.22729e-84	-1.24527e-84	2.05087e-84	2.21518e-84	2.49035e-84	2.23059e-85	-3.89354e-84	2.44191e-84	2.32884e-84	-7.44011e-85	8.83523e-83
-5.81021e-85	1.6203e-84	-4.25685e-85	4.86626e-85	2.90264e-86	-7.73405e-85	-1.39128e-84	-6.44809e-85	-2.16787e-85	-1.60963e-85	7.60706e-85	1.93494e-85	-8.01759e-85	3.16925e-85	-3.45858e-85	-2.931e-85	-4.52667e-85	-1.99986e-85	2.14014e-85	3.38529e-85	-9.29201e-85	-1.28788e-85	7.75899e-85	-3.75315e-86	3.10731e-85	-1.35339e-85	-1.90095e-86	5.37338e-85	3.00029e-85	-1.5042e-85	1.35712e-83
1.0048e-86	-1.44497e-85	2.87648e-86	-4.44475e-87	1.65398e-86	-7.12994e-86	-1.27609e-86	8.14606e-87	7.24493e-87	1.08651e-85	1.14467e-88	-1.31785e-86	-3.08586e-86	-1.22275e-86	-8.31262e-86	1.85492e-86	-2.91713e-86	-4.1122e-86	-6.84706e-86	5.60882e-86	1.96262e-86	-1.07546e-85	2.38963e-86	-3.94253e-86	-7.09e-86	-1.5147e-85	1.70954e-85	1.90317e-86	3.22489e-86	1.5058e-86	1.41546e-84
-3.18498e-87	-3.07536e-87	-8.36998e-87	1.10325e-86	-2.19334e-87	-3.49935e-88	-4.29976e-87	1.43115e-86	-5.84753e-87	1.5366e-87	3.05929e-87	-2.4667e-87	-1.86171e-86	-2.34131e-87	2.12496e-86	1.49202e-87	-1.9105e-87	2.4062e-87	-3.51325e-87	-1.53988e-87	-2.80154e-87	-2.27855e-87	-3.76341e-87	2.49106e-87	9.4174e-87	-4.81122e-87	1.28735e-86	-2.60547e-86	-6.23595e-87	3.93676e-87	1.87461e-85
-1.5519e-87	-7.3011e-88	1.1458e-89	8.18302e-88	-1.41104e-87	-1.32391e-88	8.62993e-88	2.46553e-88	2.09314e-87	-5.67693e-88	1.1457e-88	2.59636e-87	-3.14836e-89	4.54143e-88	-1.54623e-88	-2.04547e-89	-2.06503e-87	-5.00143e-88	1.4376e-88	-1.50713e-87	-1.26798e-88	2.36483e-88	-1.36315e-87	6.6729e-88	3.14561e-88	-1.52371e-87	1.45507e-87	-1.15722e-87	-3.20429e-87	-3.99945e-89	2.61019e-86
6.70369e-89	-2.73619e-89	-1.12483e-89	3.61434e-89	-2.52104e-89	-7.82375e-89	1.35099e-89	-2.25217e-89	-1.2303e-88	3.97438e-89	-2.479e-89	-1.81683e-88	1.48135e-88	1.84631e-89	-6.21049e-90	-8.92501e-89	-3.15026e-89	2.69279e-88	-2.02947e-88	-5.69045e-89	-5.94639e-89	8.48444e-89	5.62751e-89	-5.60195e-90	-3.33332e-88	7.06597e-89	-1.56124e-88	1.93029e-88	-5.84821e-89	4.89977e-89	2.54002e-87
1.25691e-89	-1.22106e-89	-9.51277e-90	-2.5565e-89	6.13373e-90	5.24295e-91	-2.88971e-89	-4.44263e-91	3.44414e-89	1.62732e-90	-3.07318e-90	-1.92101e-89	2.26861e-90	4.10123e-90	1.53374e-89	-6.11228e-89	-7.17776e-90	2.58092e-89	-2.19906e-89	1.48991e-90	-1.06001e-89	7.83583e-90	3.07901e-90	1.4894e-89	-7.10753e-89	3.66051e-90	-2.03015e-89	4.40145e-89	-4.60478e-90	5.40919e-89	5.27664e-88
6.75661e-91	-5.90616e-91	1.22835e-90	4.25963e-91	4.38356e-91	7.09599e-91	-6.57856e-91	-2.12529e-90	7.63271e-91	7.33075e-90	2.27261e-90	6.85606e-90	2.19804e-91	-2.31951e-90	5.08432e-91	6.94866e-91	6.77101e-91	1.35401e-90	-2.65524e-90	-2.77986e-90	-1.33093e-90	-1.46193e-90	6.45253e-91	3.17903e-91	-1.80148e-90	-7.90767e-90	-9.30663e-91	7.27871e-91	9.84129e-92	1.14514e-90	5.16505e-89
2.51123e-91	-1.3537e-91	-4.00351e-91	1.57969e-91	7.73691e-92	1.0884e-91	4.19258e-92	3.45196e-91	1.01029e-92	-2.98801e-91	1.38947e-91	-2.31271e-91	-4.62575e-93	1.03611e-91	-3.15925e-91	-1.44277e-91	2.16401e-91	1.62204e-91	-2.14192e-91	-4.44973e-92	-3.76982e-92	1.45843e-92	-6.60819e-92	5.09627e-91	-3.50012e-91	9.94591e-92	1.34942e-91	7.42936e-92	8.09621e-92	-2.85114e-91	5.05577e-90
-9.65208e-93	-3.73353e-92	2.2111e-92	-5.88155e-93	2.47246e-92	-5.09769e-93	-5.11992e-93	-1.24611e-92	-1.22808e-92	-1.20907e-92	-2.60859e-93	4.85e-93	8.34554e-93	1.44199e-93	7.03719e-92	-5.51462e-93	-1.50881e-91	-3.89767e-92	-1.40034e-92	-2.47142e-92	8.48299e-93	-2.92594e-92	-1.33305e-93	-2.57502e-92	-3.1426e-92	1.47948e-92	1.3293e-92	-1.58218e-92	-5.16477e-93	-6.45936e-93	6.20248e-91
-1.40737e-94	5.37622e-93	-1.65628e-92	-1.02259e-93	2.47905e-94	-3.15919e-94	-3.13158e-93	4.72271e-93	-1.27058e-93	-4.0084e-94	-1.02621e-94	7.39046e-94	8.40634e-94	-3e-93	8.89813e-94	-4.84639e-93	-4.94581e-93	-1.49943e-93	-1.55184e-93	3.41682e-93	-1.11406e-94	1.58945e-93	-5.09838e-93	-2.3329e-94	-1.72289e-93	1.35697e-93	2.47124e-93	9.5675e-93	-1.79062e-93	-8.76276e-94	7.98423e-92
2.30042e-93	-1.64221e-94	-3.66708e-94	-2.2434e-94	-1.05512e-93	-1.51803e-94	4.05254e-94	-6.58538e-94	2.67115e-94	6.48159e-94	-2.0418e-94	1.14398e-93	-4.33816e-96	-3.99858e-94	-4.12209e-94	7.83123e-95	-7.54714e-94	1.58138e-95	-8.61208e-94	-8.83472e-95	-2.90351e-94	4.08908e-94	-6.89219e-95	7.83487e-94	-6.21496e-94	-6.96985e-95	1.07112e-94	-2.18069e-94	8.74641e-95	-6.44828e-94	1.3505e-92
6.33808e-95	-2.18244e-95	-6.05639e-95	1.6261e-95	-8.22682e-95	1.51182e-95	3.79218e-95	-1.17906e-94	3.1052e-95	1.81296e-95	3.76935e-95	-1.36852e-95	-1.26822e-94	-7.76364e-96	5.19826e-96	7.35185e-95	-2.82403e-95	-1.89112e-95	-1.80469e-95	-3.75452e-95	-4.32672e-95	-1.26641e-95	4.67362e-95	1.58427e-95	-1.22322e-95	-1.99379e-95	-5.61137e-96	-4.04423e-95	5.0419e-95	-1.29677e-95	1.09197e-93
-3.66901e-96	5.69553e-96	6.11111e-96	3.76386e-96	-1.68341e-95	7.32704e-96	1.01518e-95	9.30841e-96	4.10031e-97	2.16635e-95	2.39167e-95	2.52339e-96	-5.45455e-97	6.79402e-96	-1.19789e-96	8.59798e-96	2.64924e-96	2.52878e-96	-2.092e-96	2.84565e-96	3.93015e-96	9.8398e-96	2.88723e-95	1.43181e-96	-6.47219e-96	3.88514e-95	9.33124e-96	1.52641e-95	-1.78127e-96	2.94446e-96	2.57344e-94
-1.08743e-96	7.24217e-97	2.16833e-97	-2.79272e-96	-2.57503e-97	-8.44582e-97	7.59712e-97	-1.16867e-97	-7.58628e-97	2.86101e-98	2.16468e-98	-3.24774e-97	-1.06737e-98	1.77718e-96	-2.8071e-97	-1.53275e-97	7.0161e-97	5.63148e-98	1.91415e-97	7.09932e-97	1.59104e-98	-5.02489e-97	-1.77777e-96	-1.39309e-97	2.57092e-98	-1.11876e-96	2.11059e-96	1.42108e-97	-6.28654e-97	-3.94916e-97	1.86709e-95
-9.26445e-99	-8.22955e-99	-2.89873e-97	-1.05971e-97	-2.52897e-97	5.57479e-98	3.49299e-98	-2.88618e-98	-1.53678e-97	4.31086e-98	-7.55667e-99	-4.50861e-97	-2.85054e-97	-1.27466e-97	-2.31363e-98	-1.10487e-97	1.06547e-98	4.5078e-98	-7.15005e-99	5.93187e-98	1.50444e-97	2.46758e-98	2.39717e-97	-1.10488e-97	-1.10238e-97	-2.11833e-97	6.52182e-98	-3.3277e-98	1.21544e-97	6.1601e-98	3.23836e-96
-1.71381e-98	5.77471e-99	7.3937e-99	3.59256e-99	1.06815e-98	-1.02205e-98	-2.72799e-98	-4.59384e-99	-2.68593e-98	-4.40459e-99	-7.89319e-99	-2.64929e-99	9.56245e-99	5.91874e-99	1.29459e-98	-5.76205e-99	9.11096e-99	8.14065e-99	2.92912e-98	-2.73585e-99	8.58195e-100	-1.73103e-98	-8.14831e-100	-8.82538e-99	2.22951e-98	-1.12119e-98	-2.14487e-99	-2.23147e-99	1.6221e-98	-4.81476e-99	2.98677e-97
-1.88421e-99	2.55254e-99	6.74071e-100	-3.35813e-100	2.0114e-99	-3.45926e-100	1.15954e-99	-2.26953e-99	-6.26998e-101	-2.03645e-100	2.00151e-99	5.74763e-99	-5.9975e-100	2.23367e-99	4.6245e-99	-7.41131e-100	2.47404e-100	3.87584e-100	-4.95109e-100	2.13353e-99	8.11475e-100	-1.91898e-99	1.67715e-100	-1.30815e-99	-4.02507e-100	-4.02831e-101	3.36939e-99	2.77435e-100	-6.93819e-100	8.41504e-100	4.05425e-98
-4.55001e-101	-3.46173e-101	-2.4176e-100	1.89171e-100	4.12805e-102	-5.13583e-101	5.24584e-101	-1.68239e-100	1.10619e-100	9.69033e-101	7.20313e-101	-5.52154e-101	2.10301e-100	-1.20786e-101	-8.0266e-102	-6.89619e-101	-3.46738e-100	4.18385e-101	3.92204e-101	-5.30483e-101	-2.67562e-101	-9.67677e-101	4.96156e-101	-2.98096e-100	-4.26596e-100	6.18964e-101	2.06592e-100	-6.28013e-101	-2.08542e-101	3.16648e-100	3.46884e-99
3.16989e-102	3.04337e-101	-1.84854e-101	-2.85401e-101	1.28846e-101	-2.42503e-101	1.32015e-101	-2.03222e-102	-6.65059e-101	1.76621e-101	-8.2205e-102	1.70952e-101	4.91361e-102	9.64483e-102	-4.40202e-101	4.36583e-102	-1.68856e-101	8.79104e-102	-3.01949e-102	-1.65145e-101	2.95863e-101	-3.08612e-101	1.30152e-101	2.31685e-101	-2.7647e-101	-1.22475e-101	2.43976e-102	1.1281e-101	-1.11908e-101	1.20019e-101	5.24076e-100
3.95842e-102	4.40332e-102	1.00302e-102	5.71103e-102	-1.84177e-102	2.21691e-103	2.56075e-102	1.41049e-102	1.64704e-102	-1.33959e-102	-3.73506e-102	3.22214e-102	8.23352e-103	-5.31644e-103	-3.13646e-103	4.08578e-103	1.26402e-102	1.52032e-102	7.03128e-103	-2.22554e-102	-7.89498e-102	8.11956e-103	-1.61415e-102	2.34731e-102	3.91089e-102	-1.37072e-102	4.66679e-102	-1.92258e-102	8.13193e-103	-2.29798e-102	6.64951e-101
-2.6983e-105	7.69537e-103	-1.44818e-103	-2.14086e-102	5.90721e-103	1.07757e-102	1.36009e-103	1.05318e-102	5.55537e-104	1.42034e-103	5.61936e-104	-1.68461e-104	-1.95228e-103	-2.88324e-104	-4.58557e-103	-1.20368e-103	6.97589e-104	9.10978e-103	5.51864e-103	-2.03624e-103	3.53243e-103	4.25531e-104	-8.13255e-104	4.35107e-104	7.51652e-103	-6.25047e-103	6.03214e-103	4.81091e-103	-6.82308e-104	2.50103e-103	1.20252e-101
2.69021e-104	-2.59735e-104	-3.56489e-104	3.21085e-104	7.23296e-104	6.16041e-104	6.50808e-104	7.11011e-105	-2.34257e-104	-1.09823e-103	-1.35061e-105	-1.29068e-104	-6.80065e-105	-4.61245e-104	1.61876e-104	-4.79414e-105	4.68224e-105	-1.75819e-104	-1.09694e-104	-3.87918e-105	3.88753e-104	2.87057e-104	1.36303e-104	-5.41591e-105	2.84285e-104	-1.10407e-103	9.1962e-105	-2.65149e-104	-4.14667e-105	3.28224e-104	8.83426e-103
-6.17884e-105	-1.19183e-105	1.15481e-105	4.09858e-105	4.79283e-105	-4.27969e-106	1.15934e-104	6.61325e-105	2.98793e-106	4.27233e-105	-8.3073e-106	-6.23801e-105	2.92443e-105	7.30712e-106	-5.89364e-105	-2.97704e-105	1.87887e-105	3.24203e-105	-4.19529e-105	-3.05432e-105	7.31984e-106	-3.70124e-105	6.6892e-105	7.14881e-106	1.36847e-104	-1.17104e-105	-6.58019e-106	2.63648e-105	1.62103e-105	-2.18812e-105	1.06384e-103
1.02401e-105	-2.12994e-106	1.22541e-106	2.60709e-106	7.60407e-107	4.69867e-106	5.37334e-106	-5.41847e-106	1.03153e-105	1.00287e-105	3.36516e-106	-9.47036e-106	1.92049e-107	-3.07164e-106	2.06492e-105	2.66445e-106	5.37862e-107	1.02781e-106	5.08181e-106	-3.7128e-106	-6.91886e-106	-2.62672e-106	5.47661e-107	-1.68056e-106	1.35603e-105	8.17197e-106	2.29722e-106	-1.28043e-106	1.02912e-106	-9.93323e-107	1.41677e-104
-1.19802e-106	-3.90797e-107	7.62819e-107	1.91779e-106	2.92948e-107	-6.75931e-107	-5.07615e-107	7.1352e-108	-2.21822e-107	2.98124e-106	5.54677e-106	-2.16095e-107	-5.04315e-107	-1.9961e-108	-3.41295e-107	5.99084e-107	5.54656e-107	-1.20403e-106	-5.35603e-107	1.32939e-107	-5.04719e-107	8.12183e-108	-2.1746e-108	-6.71866e-107	-2.09175e-106	-4.06697e-107	8.23539e-107	4.07567e-107	-2.95951e-106	-3.70567e-107	2.70143e-105
1.03658e-107	4.85435e-108	9.65324e-109	-8.6338e-108	5.65247e-108	2.05697e-109	6.7177e-108	4.19628e-108	4.4723e-108	1.05386e-107	8.95282e-108	-1.06897e-107	-1.08423e-107	-1.34635e-107	5.74987e-109	-2.37469e-107	1.56245e-107	-2.53672e-107	-6.66805e-108	-7.87778e-108	4.10103e-109	3.40749e-108	6.13225e-108	-7.42834e-108	-1.46077e-108	-5.9654e-109	7.40795e-108	-8.98714e-108	1.91939e-107	-4.71785e-108	2.40152e-106
-2.29894e-108	-4.55304e-109	-1.29758e-108	4.20962e-109	3.19872e-110	2.03521e-108	-6.3715e-109	-8.96339e-109	5.86068e-109	-2.03747e-108	6.73167e-109	1.52107e-108	-1.97427e-108	-3.47813e-109	-2.85806e-108	2.24692e-108	-3.89133e-108	2.24265e-108	2.89079e-109	4.59434e-109	-1.14418e-108	8.5604e-109	4.76935e-109	-7.18382e-110	2.56789e-109	1.47443e-108	4.61835e-109	-1.22343e-108	2.35271e-109	1.77796e-109	3.35793e-107
1.25333e-109	-9.05513e-110	4.77974e-110	1.39305e-109	-1.31925e-109	1.56903e-110	2.91059e-109	-2.86241e-110	9.13163e-110	1.47133e-110	3.76267e-109	3.94776e-111	-1.93899e-111	1.06168e-108	1.98389e-109	-3.20686e-111	-2.75157e-110	-4.01598e-110	6.79708e-110	-4.18757e-109	-1.29495e-110	-8.41935e-110	1.11151e-109	1.3025e-109	-7.74144e-110	-3.16224e-109	1.78888e-109	-5.37524e-110	1.54343e-110	-2.85236e-110	4.18493e-108
1.25372e-110	1.40579e-110	-2.5478e-110	-8.5738e-111	3.03265e-110	1.40888e-110	6.3597e-111	-2.83318e-110	1.98307e-110	-1.13288e-110	-2.55885e-111	-2.53128e-109	-1.58369e-110	2.04951e-111	2.16483e-110	-1.93241e-110	-9.41861e-111	7.19778e-111	-6.04359e-111	-1.61539e-112	-2.26065e-110	-1.06518e-110	-2.05546e-110	-1.50416e-110	5.22197e-110	1.81779e-110	4.18969e-110	-1.30342e-110	4.83333e-111	1.50538e-110	7.2235e-109
4.46805e-112	-3.23446e-111	8.96683e-112	-6.83525e-111	2.17356e-111	9.98926e-112	-2.46771e-112	4.06056e-111	-6.89047e-112	-1.22962e-112	-3.53754e-111	2.61266e-112	-2.52318e-111	-2.22675e-111	-1.78027e-111	7.83471e-112	-1.84718e-112	1.05569e-111	-2.1764e-112	9.39608e-113	-2.09883e-111	-6.44232e-111	4.52379e-112	1.87067e-111	3.87133e-112	-3.99353e-111	-3.00079e-111	3.23733e-111	1.71029e-111	-2.37599e-112	5.58004e-110
1.52085e-114	2.21074e-113	-1.59828e-112	-4.16107e-112	1.0328e-112	-1.74789e-112	-8.00277e-113	-8.35027e-113	7.22029e-112	-2.89854e-112	8.20697e-112	-5.03627e-112	-2.78501e-112	2.51933e-112	-2.50401e-113	-1.46379e-112	7.11822e-113	3.41757e-112	-3.03165e-113	-2.91351e-112	-3.65735e-112	3.52672e-112	1.78942e-112	-3.31526e-112	-1.72538e-111	-1.01851e-112	-2.7907e-112	-1.01729e-112	4.98411e-112	-1.92938e-112	8.94208e-111
-7.57451e-113	1.75078e-113	5.3614e-113	-1.46648e-113	-1.20706e-113	-3.29359e-113	-1.89933e-113	-2.79108e-113	1.48806e-112	4.15712e-113	4.45364e-114	-9.66649e-114	-4.60151e-114	-1.73602e-114	-4.03262e-113	-5.20183e-113	-3.055e-113	5.35851e-113	1.36125e-112	2.20858e-114	-7.87329e-116	-2.61919e-114	1.14101e-113	-1.09428e-113	-2.23751e-113	9.0355e-115	-1.55553e-113	-1.14578e-113	-3.10222e-113	-1.38277e-113	8.99283e-112
-6.063e-115	-1.80584e-114	2.07798e-114	-4.7175e-114	-2.60338e-114	5.53206e-115	-1.19815e-114	4.80756e-116	3.83955e-114	9.80839e-115	1.27509e-114	1.1571e-114	1.67199e-114	-1.68944e-115	1.65408e-114	3.46959e-114	2.34725e-114	9.18336e-114	-3.39111e-114	7.18139e-115	-2.12917e-114	-2.97403e-114	-7.28937e-114	-3.71037e-114	-2.09521e-114	-9.61315e-115	1.56377e-114	-7.00983e-114	-8.28704e-115	2.71184e-114	7.47411e-113
-4.9047e-116	-7.1208e-115	2.83017e-115	-1.05886e-114	-3.96436e-115	9.8174e-115	-2.39419e-115	-2.27416e-116	-1.27073e-115	3.48156e-115	-3.10006e-116	-1.1573e-115	-7.94737e-116	-6.71703e-115	-3.38982e-115	-9.46989e-115	-1.80352e-115	1.9466e-115	1.02478e-114	-1.49832e-116	-3.39654e-115	9.32856e-116	-2.24364e-115	2.32784e-116	5.46436e-116	1.2744e-115	-9.14997e-116	5.55139e-115	-2.6965e-115	6.20198e-116	9.6582e-114
8.40692e-116	1.86957e-116	-3.96985e-116	-8.42347e-116	-3.6538e-116	7.09734e-116	-8.63097e-116	-6.22841e-117	-5.10734e-116	-2.64202e-116	3.8463e-116	4.07902e-119	-2.27999e-116	-8.96625e-116	1.8743e-116	4.32413e-116	2.41773e-117	3.77093e-116	5.03193e-116	-5.64262e-118	-7.55675e-116	-6.761e-116	6.31979e-116	4.89189e-117	3.97296e-116	-3.53109e-116	-2.05826e-116	-9.40711e-117	-1.74289e-115	7.1883e-117	1.30598e-114
4.35469e-117	-5.98727e-117	5.83988e-118	-5.84108e-117	5.1257e-117	5.67082e-116	3.47065e-117	-9.56606e-118	2.74653e-116	-2.88389e-117	2.67386e-117	-4.58078e-117	5.42503e-118	-1.13888e-116	3.58373e-117	-7.14116e-117	5.89666e-117	-2.536e-117	-2.63232e-117	-3.26187e-117	7.3468e-118	6.95731e-117	7.78374e-117	1.41917e-117	-9.334e-117	-1.21524e-116	6.92607e-117	-8.13556e-117	-4.59885e-117	4.04111e-117	2.19698e-115
-1.22188e-117	5.69108e-118	-5.50569e-118	-6.46142e-118	-3.21241e-118	8.64294e-118	5.73424e-118	1.54261e-118	-4.3115e-118	1.64599e-118	-1.91146e-118	1.2728e-118	-1.50583e-117	1.00722e-118	3.20255e-118	-2.68256e-118	2.44712e-118	8.24129e-118	-4.31468e-117	-9.90035e-118	4.78317e-118	1.506e-117	-2.86966e-117	9.6018e-118	-2.29568e-117	1.59791e-118	-4.11443e-118	-6.1655e-118	-8.80589e-120	5.00952e-118	2.41911e-116
-2.37431e-122	4.15966e-119	-6.42768e-119	1.37781e-118	3.44641e-119	-6.46879e-119	1.4983e-119	-1.75631e-118	1.05872e-118	1.98508e-119	8.98214e-120	-3.16047e-120	1.55612e-119	-4.25462e-119	1.23362e-118	4.40499e-119	-2.19123e-119	3.35812e-120	1.3574e-118	-4.86382e-119	-1.49692e-118	1.78113e-118	7.04684e-119	-3.16154e-119	-8.28875e-119	-5.31782e-119	-7.96491e-119	-8.6335e-119	-1.15049e-118	-2.69307e-120	1.95616e-117
-6.50048e-120	7.0562e-121	-5.72445e-121	6.94983e-120	5.6232e-120	-1.41568e-119	-3.76211e-119	-1.12242e-119	3.86281e-121	-2.05291e-119	-5.06812e-120	-2.11045e-120	1.17412e-119	-1.74474e-119	8.38039e-120	-8.62264e-121	-1.61185e-119	-1.37611e-119	5.23877e-121	-2.48237e-120	-2.28704e-119	1.8144e-119	1.24068e-119	9.84622e-120	-1.67827e-119	6.72276e-120	-8.30309e-121	4.09718e-119	8.33058e-121	-6.65835e-120	3.18831e-118
-1.44147e-120	1.85767e-120	-5.53356e-121	1.0588e-120	3.91409e-121	-1.31242e-120	4.30857e-121	-5.08278e-120	-6.99913e-122	-2.2264e-121	1.52904e-120	2.51005e-120	-3.22211e-121	-1.13764e-124	-1.30445e-121	1.36812e-120	1.43797e-120	2.08197e-120	2.00576e-121	-1.14491e-120	3.23768e-120	1.02777e-119	5.38482e-121	1.36228e-120	5.01772e-121	1.88488e-120	-1.42397e-120	-9.91703e-121	2.87855e-121	2.24293e-121	4.38774e-119
7.02787e-122	-1.08624e-121	-7.23188e-122	-1.01613e-123	-1.4165e-121	9.42379e-122	9.4986e-122	-2.37523e-121	-2.22649e-121	-1.22263e-121	4.36879e-122	-2.61224e-121	-9.0093e-122	1.27762e-121	-2.9321e-121	6.25355e-123	2.64496e-121	9.11543e-122	1.86407e-121	3.68858e-121	-6.47995e-122	1.18417e-121	-4.03815e-121	9.40013e-122	6.81666e-122	2.18212e-121	4.87738e-124	-2.07708e-122	-1.21802e-120	2.57879e-121	5.36326e-120
-9.29214e-123	-8.29534e-123	-8.23192e-124	4.12637e-124	4.93888e-124	2.25702e-122	-4.39724e-124	-3.76715e-122	-6.79957e-122	-3.7271e-123	-7.28379e-123	4.91342e-122	-9.29213e-124	-1.66927e-122	4.5809e-123	1.05385e-122	-4.13723e-123	-2.67402e-123	2.01149e-123	-5.96519e-123	2.47632e-122	-4.4846e-122	9.62971e-123	3.59283e-123	-1.96987e-122	-3.40851e-122	1.19549e-121	-7.67359e-122	-1.1084e-122	-4.75924e-123	6.04412e-121
-9.08711e-124	-1.95851e-123	-6.33493e-123	-2.44752e-123	3.31154e-123	-5.6772e-123	-3.30989e-124	8.32213e-125	3.32738e-123	-3.79779e-124	8.70207e-124	6.55103e-123	-1.19799e-123	5.39148e-124	-1.7071e-123	6.31694e-123	-2.52558e-123	3.13872e-123	1.95279e-124	3.7717e-123	-1.08187e-122	-6.66486e-123	-7.5085e-125	-1.06111e-123	-4.12233e-123	-4.43953e-123	-6.9526e-123	9.38262e-124	-5.04133e-123	-8.2009e-123	9.98882e-122
4.38429e-124	-3.07928e-124	3.38517e-125	3.0445e-124	-9.41874e-124	1.3387e-124	-5.01494e-124	2.23413e-124	1.3093e-124	1.10453e-124	2.4248e-124	1.93932e-124	-1.37282e-124	2.27615e-124	-4.14644e-124	8.91617e-124	-1.07355e-125	2.51391e-125	5.2213e-124	-8.04828e-125	-2.85111e-124	-1.17302e-124	4.04196e-124	1.21797e-123	7.96397e-125	-4.78833e-125	1.00992e-123	5.03803e-124	5.64185e-125	-4.61496e-125	9.64114e-123
-3.21866e-125	-1.14195e-124	8.61789e-125	-2.00755e-125	-1.01274e-124	1.68544e-125	3.09622e-125	-4.55632e-125	8.02589e-125	7.11613e-125	2.22651e-125	5.20075e-125	3.87556e-125	8.21444e-125	-3.07085e-125	-1.23013e-125	-4.65066e-126	1.65066e-125	-4.48913e-125	2.53957e-124	-6.23719e-125	-8.17482e-125	-3.75306e-125	3.00002e-126	-1.99714e-125	-1.98937e-125	6.31145e-125	-8.65871e-126	-9.39309e-126	-3.06616e-125	1.49324e-123
-9.97694e-127	2.74254e-125	-3.14929e-126	4.93413e-126	-4.67531e-126	9.76586e-126	1.97008e-126	-8.00073e-126	-3.70257e-126	-1.34948e-125	6.40368e-127	1.21783e-126	1.4121e-127	1.51313e-125	2.51828e-126	3.69317e-126	3.53304e-126	-2.19242e-127	-5.4735e-126	5.76967e-127	6.89562e-127	-4.35008e-126	-1.74399e-127	-9.44217e-127	-2.04425e-126	1.83389e-126	1.1309e-125	-5.83513e-126	-1.33734e-126	8.42358e-126	1.48202e-124
-7.53105e-127	-7.49533e-127	9.19018e-128	-6.54348e-127	2.85405e-127	-6.84353e-127	7.94153e-127	1.77574e-127	6.52008e-128	-6.49406e-128	3.75986e-127	-1.20839e-126	9.74977e-128	7.24319e-127	-5.53898e-127	-7.75733e-127	-1.46903e-126	-1.40612e-127	1.71273e-127	2.42179e-127	-3.67684e-127	-2.8031e-126	3.15872e-127	-6.51627e-127	4.08829e-127	-3.00904e-128	1.45315e-126	6.85398e-127	8.87722e-127	-7.96916e-127	1.84798e-125
-2.62385e-127	-5.52221e-128	4.92046e-128	-1.6331e-128	-1.92435e-128	3.84495e-129	4.62334e-128	-7.46605e-128	8.21419e-128	1.15257e-128	-1.63617e-129	1.5389e-127	-2.10714e-127	-3.64274e-128	2.00625e-127	-1.08965e-127	-3.97412e-128	1.32224e-127	1.02453e-127	-1.50622e-127	-1.86088e-128	3.0782e-128	-4.30807e-129	-1.6219e-127	6.97571e-128	9.94053e-128	-9.31863e-128	2.30753e-130	-4.83932e-128	1.00562e-127	2.38551e-126
2.26883e-128	1.70455e-128	4.89387e-128	-6.75751e-129	3.48939e-128	-1.6684e-128	2.28546e-129	-3.8277e-128	-2.54693e-128	1.65949e-128	2.70457e-129	-2.40448e-128	1.61599e-129	4.07612e-129	4.23811e-129	-9.33302e-130	2.42902e-128	3.56273e-128	8.5284e-131	-1.57054e-128	3.72059e-129	-9.72025e-129	1.21297e-129	-8.62193e-129	-8.39476e-129	4.1e-129	-1.68385e-128	1.2292e-128	-2.66196e-128	-6.23192e-130	4.35099e-127
-8.19679e-130	1.4859e-129	-5.98736e-130	4.05973e-131	-3.22903e-130	-1.77601e-129	5.7366e-130	3.47899e-130	8.09781e-130	-1.07482e-129	5.25773e-130	5.48118e-130	-9.25288e-130	9.17015e-130	5.23687e-130	-5.19109e-130	-2.23107e-129	3.20185e-129	5.02951e-130	3.88181e-130	-4.58221e-130	6.13888e-130	-1.83484e-129	-6.08079e-130	-1.03318e-129	2.0645e-129	5.25373e-130	4.37248e-129	2.31954e-129	8.86324e-130	3.28495e-128
4.45354e-131	-2.00078e-131	-3.52514e-131	-6.82837e-132	7.69574e-131	-7.11198e-130	7.0468e-131	1.37026e-130	-1.39751e-130	8.44335e-131	-1.28664e-130	-6.77896e-131	3.71078e-130	-5.38309e-131	1.93353e-130	-6.30899e-131	9.70972e-131	2.05861e-130	5.69526e-130	5.12467e-131	7.78006e-131	2.57147e-131	-4.01126e-130	1.06371e-131	-8.45411e-132	1.14112e-130	1.34204e-130	-3.81025e-133	-1.36552e-131	1.90711e-131	3.93315e-129
-1.36316e-133	-3.41435e-131	1.3326e-131	1.40732e-131	-3.19499e-131	1.34729e-131	-2.31744e-132	-5.45579e-131	-1.11153e-131	-1.5986e-131	6.89272e-133	1.35218e-131	-5.78815e-133	-1.22222e-131	-8.8379e-132	3.85202e-131	-8.11015e-132	1.18367e-130	1.41306e-131	2.94694e-132	4.2048e-131	3.27293e-131	3.01165e-131	6.31827e-132	4.22012e-131	-6.91269e-132	8.09874e-131	2.86056e-132	8.32503e-131	3.98398e-131	7.76268e-130
-1.8469e-132	-1.47486e-132	9.71395e-133	2.56199e-132	4.6078e-133	-2.17628e-132	-8.44821e-133	-4.046e-132	-5.66937e-132	-4.91148e-132	-1.03096e-133	-1.44547e-132	-8.25917e-133	1.8199e-132	1.57647e-132	-1.06118e-133	-1.21786e-133	1.08032e-132	-7.67036e-133	2.77386e-133	-9.96327e-133	1.56244e-132	7.09804e-132	8.75984e-133	4.45794e-133	-1.12772e-132	2.87421e-132	-8.53429e-133	-8.63774e-132	-9.67016e-132	6.72292e-131
2.16631e-133	-1.495e-133	-5.91018e-134	-2.20601e-133	1.55812e-133	6.73669e-134	-6.41422e-134	-5.63584e-133	3.17807e-133	-1.83505e-133	-4.35938e-133	-8.06407e-134	4.57399e-133	8.63207e-134	3.76281e-133	-1.42264e-133	1.90251e-133	-1.51243e-133	-2.62942e-133	4.53479e-133	1.08121e-132	-3.76723e-133	-1.19255e-132	-3.36056e-134	2.43888e-133	2.19058e-133	-4.50812e-133	1.31177e-133	-1.14375e-133	-3.78007e-134	8.51601e-132
-1.5031e-134	7.56822e-134	9.06328e-134	-3.45416e-134	1.38707e-134	2.04055e-134	-3.26539e-134	3.3371e-134	1.2712e-134	3.2825e-134	2.62718e-134	-2.61716e-135	-1.81406e-134	-2.10699e-134	2.56236e-134	-2.86735e-134	6.15258e-134	1.05137e-133	-2.52143e-134	3.4053e-135	3.19489e-134	-1.07643e-134	-3.15964e-135	-1.41009e-134	-7.4953e-134	2.96727e-134	1.63707e-133	6.31705e-134	-4.85456e-134	-5.57511e-134	1.17518e-132
-1.33389e-135	2.56676e-135	-9.69629e-136	3.5963e-135	4.89037e-135	-6.51383e-135	-2.91539e-135	2.69742e-135	-8.06088e-135	1.77293e-135	1.18995e-134	-4.07747e-135	-1.49161e-134	-8.80605e-135	-1.09938e-135	2.45239e-135	2.54583e-136	-4.33288e-135	-1.48297e-134	3.19486e-135	-1.06677e-135	-4.92016e-135	-6.03393e-135	4.33807e-135	1.20468e-134	4.22276e-135	-5.61163e-135	-2.98555e-135	2.26042e-135	-2.60061e-135	1.47267e-133
2.34725e-136	-2.2833e-136	1.00556e-136	-4.31849e-136	-2.68627e-136	-2.47054e-136	3.36434e-136	-1.30415e-135	-6.35305e-137	-4.26086e-136	1.04465e-135	7.03833e-136	8.2271e-136	-1.91642e-136	1.4585e-136	-9.39102e-139	1.64907e-136	-6.95941e-136	-1.63569e-135	-1.57744e-136	9.28912e-136	6.93769e-136	3.73305e-136	6.12573e-136	-2.32438e-136	1.95929e-136	-3.53503e-137	6.21481e-136	-1.11849e-136	1.41256e-136	1.31521e-134
2.90563e-137	-3.34107e-137	-2.24572e-137	-2.73244e-138	-1.74477e-137	6.29159e-138	8.35743e-138	-2.8317e-136	6.12542e-137	2.72282e-137	-1.03226e-136	5.25921e-137	1.50397e-136	3.67066e-137	-4.64182e-136	-5.31494e-137	2.08633e-137	-1.5447e-136	-8.48109e-137	5.36148e-137	3.24006e-137	1.94485e-136	-9.3787e-137	1.37282e-137	-2.36249e-137	5.54389e-137	2.20403e-138	1.65672e-136	5.42183e-138	8.06863e-138	2.26025e-135
1.08629e-137	-3.68243e-138	-2.59625e-137	-1.04285e-137	-2.06014e-137	5.02166e-138	-2.4529e-138	-7.01581e-138	-1.11852e-137	4.60396e-139	1.48131e-139	1.31373e-138	1.09465e-137	-4.61009e-138	-5.69941e-138	-2.40437e-138	6.29431e-139	-2.30108e-138	1.04029e-137	-2.06097e-138	-7.89317e-138	-1.16587e-137	9.64766e-139	3.94325e-139	9.93875e-138	-1.00801e-137	5.51824e-138	6.09311e-138	6.13968e-138	6.38491e-138	2.03256e-136
-1.09169e-138	-9.38468e-140	1.03526e-139	1.87425e-138	-9.44322e-141	5.09672e-139	-2.94545e-139	-3.34416e-138	-2.05094e-139	-2.7086e-139	9.58707e-139	1.10075e-138	-8.20073e-139	1.75214e-138	2.0489e-138	1.32552e-138	-3.63147e-140	-2.84117e-139	8.95903e-139	1.6323e-139	5.38605e-139	-5.4133e-139	3.2427e-140	1.52209e-138	-1.58828e-138	2.78274e-139	7.1507e-139	-1.97814e-138	-2.50204e-138	4.00441e-139	2.72794e-137
5.65727e-140	7.50035e-140	1.884e-139	-5.13586e-140	-1.70267e-140	3.37345e-140	-2.93894e-139	8.07819e-140	-7.06567e-140	1.0636e-140	1.78807e-139	-1.70377e-139	9.20771e-140	1.57684e-139	4.70339e-139	-6.79324e-140	-7.55812e-140	-4.46284e-139	1.951e-139	2.07263e-139	8.3705e-140	2.89268e-139	-4.16309e-140	-6.92165e-140	2.25807e-139	9.38804e-140	-2.63834e-139	3.60461e-140	5.56759e-140	1.12266e-141	4.0997e-138
-1.63729e-140	1.1701e-140	-1.07983e-140	-9.00869e-141	-6.58382e-141	2.29591e-140	8.93584e-141	9.29501e-141	2.12351e-140	3.67503e-141	1.78971e-140	2.09462e-140	-1.70969e-141	6.96575e-141	7.52401e-142	4.34992e-141	8.33065e-141	2.54778e-140	8.33386e-141	1.90329e-141	5.03463e-141	8.13595e-142	-3.16155e-140	-1.21076e-140	-2.82998e-140	1.56784e-144	-9.07663e-142	-1.57195e-140	-1.52669e-140	6.57958e-141	3.33578e-139
2.4747e-141	2.21265e-143	-5.84589e-141	-1.13107e-141	2.50345e-142	6.78858e-143	6.19304e-142	2.81285e-142	1.92401e-141	-5.19396e-142	3.65946e-141	6.27872e-141	-2.08199e-142	4.36774e-141	-2.55841e-141	-1.55785e-143	-9.82301e-142	-1.35023e-141	8.74439e-143	-9.58311e-142	-1.59984e-141	-7.14427e-142	2.13924e-141	-1.07806e-141	-2.93285e-141	5.56181e-142	-7.22834e-141	1.89531e-141	2.49872e-141	8.75018e-142	5.51204e-140
-2.01219e-142	-3.19449e-143	-1.07718e-143	3.99255e-143	-6.61815e-142	2.13257e-142	3.11522e-142	-2.98025e-142	3.12513e-142	-2.08169e-143	-2.2386e-142	2.42748e-143	9.52412e-143	1.92087e-142	-2.8863e-143	4.60019e-142	-2.74876e-142	8.5329e-144	-3.96955e-143	-2.88088e-143	-1.77118e-142	-5.38822e-143	-8.5827e-143	-3.84249e-142	3.3505e-143	6.61891e-143	2.08024e-142	1.2704e-143	-2.31411e-142	1.72303e-142	4.90328e-141
4.04839e-144	7.47031e-144	-5.75729e-143	7.82295e-144	-4.59716e-143	7.33376e-144	3.11525e-144	2.72616e-143	3.74623e-143	1.32772e-143	-1.90731e-143	-2.73369e-143	-2.15525e-143	9.45613e-144	-1.53204e-143	6.23354e-144	1.70933e-143	6.29334e-145	-2.45034e-143	4.58267e-145	1.05407e-143	1.34413e-143	1.14457e-142	6.57356e-144	-2.69246e-143	3.61388e-143	7.5669e-144	5.04176e-143	2.85696e-143	-3.03937e-143	6.78017e-142
1.31885e-145	-8.05194e-145	-5.75925e-144	-9.10004e-145	-2.91579e-144	-2.76293e-144	-7.57111e-144	9.62366e-145	1.66883e-145	-7.76028e-145	-4.79636e-144	-1.15892e-144	-1.73601e-144	2.01359e-144	1.2067e-144	-8.53399e-145	-5.12039e-145	1.48186e-144	2.79326e-144	-6.6607e-144	6.9538e-144	6.9329e-144	-2.10007e-144	1.00999e-144	-3.85173e-144	-5.3113e-145	-2.13053e-145	6.06844e-145	4.60756e-145	-9.20986e-145	6.95555e-143
6.75009e-145	4.71903e-145	-5.14203e-145	-9.34674e-145	-5.32424e-145	5.91519e-145	-6.50857e-145	-1.72886e-145	-2.26268e-145	2.64077e-145	6.99557e-145	1.58125e-145	9.79406e-145	5.59609e-145	8.4179e-146	-4.32852e-145	-1.3447e-145	-2.24009e-145	1.00524e-144	2.33534e-144	-3.19704e-144	5.89762e-146	2.18836e-145	-2.54721e-145	5.0732e-145	-1.12143e-146	-7.06871e-145	-3.14052e-145	-2.26901e-145	-1.12708e-144	1.82696e-143
3.43145e-147	1.66539e-146	-4.59486e-146	1.60973e-145	-1.10693e-146	-2.76969e-146	-6.66918e-146	1.84341e-146	1.36165e-145	-5.17941e-146	-6.32745e-147	5.00407e-146	4.24155e-148	-7.83553e-147	-2.70338e-145	1.86466e-146	2.64357e-146	-7.61888e-146	3.17327e-146	-3.59504e-146	2.85153e-146	-1.48892e-145	-2.49459e-146	-1.33236e-146	9.05639e-146	9.53806e-146	2.19375e-146	-1.11072e-146	-2.60619e-146	4.08479e-147	1.52759e-144
9.20826e-147	1.18301e-146	-3.389e-147	-2.95859e-147	8.44944e-147	-2.03849e-148	7.63354e-147	1.44728e-147	4.61154e-147	-9.86608e-147	-1.39757e-147	-3.18607e-146	-1.57416e-147	4.46388e-147	3.81712e-147	-1.69114e-147	8.43435e-147	-3.86091e-147	3.03048e-147	-8.49715e-147	3.12608e-148	2.72979e-147	-1.46736e-147	1.72925e-147	4.66109e-147	1.42505e-147	1.74019e-147	-2.43011e-147	-9.97613e-148	-1.56575e-147	1.47284e-145
1.54932e-147	-2.15162e-148	1.32046e-147	7.19591e-148	-4.24493e-147	-8.62443e-148	3.31376e-148	8.15953e-148	-3.74137e-148	-9.77547e-149	-1.80367e-148	-1.41501e-147	-1.29738e-147	-1.58777e-148	-2.49764e-148	-1.16396e-147	5.25158e-148	2.58315e-148	3.46817e-148	2.63405e-147	-9.09376e-148	8.43919e-149	-1.18776e-147	7.52227e-149	-9.31433e-148	2.56392e-149	1.32688e-148	-7.56396e-148	1.09761e-148	6.85519e-148	2.36589e-146
1.42911e-149	-2.69597e-148	-7.0905e-149	6.38081e-149	-7.46001e-149	-3.2975e-149	-5.48519e-149	2.30846e-148	9.94495e-149	-6.09107e-149	-1.17395e-148	-4.50209e-149	7.13543e-149	-1.04551e-148	1.31798e-148	-2.08567e-149	1.11611e-148	1.33109e-148	1.07335e-148	-5.91508e-148	4.66937e-149	1.78476e-148	7.38054e-149	-5.37106e-149	7.2257e-150	-3.1315e-152	-1.58467e-148	-4.53846e-149	1.61976e-148	2.58099e-148	3.39064e-147
5.71328e-150	5.7748e-150	2.12542e-150	3.2677e-149	1.67203e-149	-4.64609e-150	-9.53158e-150	-3.30048e-150	2.96758e-149	-1.40433e-150	-1.23991e-149	-6.39178e-150	-3.06546e-149	5.03216e-149	-2.69832e-149	7.49424e-150	-2.71704e-150	-6.20583e-150	3.23031e-149	-4.34125e-150	9.90346e-150	-9.43962e-150	1.5252e-149	1.86463e-150	-1.08154e-149	1.89132e-149	1.19479e-149	1.70461e-149	-8.2828e-150	1.27466e-150	3.9612e-148
1.34123e-150	-1.59533e-150	-2.09839e-151	3.81704e-152	1.31106e-150	-1.52166e-150	-2.69265e-150	-1.38817e-150	3.83949e-150	8.05736e-151	-1.88832e-150	9.11244e-151	7.39749e-151	-1.40737e-152	8.50809e-151	9.52238e-151	2.34107e-151	2.3888e-150	2.59061e-150	-4.50834e-151	2.79488e-151	2.22439e-150	-6.09536e-151	-8.69897e-153	1.55123e-151	-1.53093e-150	3.05161e-150	-1.03263e-150	4.114e-151	-3.37762e-150	3.84455e-149
1.64754e-151	5.10656e-152	-1.8126e-151	-1.90888e-151	6.63488e-151	-2.97914e-151	5.98082e-152	1.44185e-151	1.04189e-152	-6.98367e-152	4.17902e-152	-4.01384e-151	5.31393e-152	-1.62789e-151	-9.45428e-152	-5.04497e-152	3.42182e-152	-6.51315e-152	1.9994e-151	5.25218e-152	1.4307e-151	1.58999e-151	2.04585e-151	4.75014e-152	7.58916e-153	1.33079e-151	1.37156e-151	3.61836e-152	-8.43168e-152	-1.33567e-151	4.07557e-150
-7.42257e-153	-5.08905e-153	4.11887e-153	4.657e-153	-5.51464e-156	9.48264e-153	1.778e-152	-1.96461e-152	-1.90062e-152	1.48041e-152	-3.5832e-153	1.06239e-152	4.33862e-154	4.08708e-152	8.25988e-153	7.12004e-153	-4.79336e-153	-1.12322e-152	2.06999e-152	4.89987e-152	-1.42095e-152	-2.31881e-152	3.81311e-153	-5.91932e-153	-2.86727e-152	-4.01094e-152	1.08865e-151	1.5482e-153	4.79016e-152	-4.50164e-152	5.77871e-151
3.55292e-154	1.38143e-153	-2.18295e-154	1.70544e-153	-1.06776e-153	3.18397e-154	-3.23265e-154	-3.52596e-153	-1.81439e-156	5.81021e-154	5.34028e-153	-4.25626e-153	2.50823e-153	1.30728e-153	-1.88621e-154	7.96201e-154	-1.64586e-154	-2.88538e-153	-1.25344e-153	2.69344e-153	5.70041e-153	4.59911e-153	4.83123e-153	2.96988e-153	1.95155e-153	5.64987e-153	-1.13028e-153	3.46058e-153	-3.07466e-154	-1.82543e-153	6.32982e-152
-1.90527e-154	-9.05219e-155	-1.0453e-154	-4.40553e-154	1.23662e-154	3.80252e-156	-6.85679e-155	-8.5648e-155	8.6001e-155	4.90606e-155	5.62512e-154	3.49838e-154	3.20508e-154	1.5127e-153	2.5556e-154	5.56318e-155	-1.95973e-154	7.59021e-155	2.4255e-154	2.35284e-155	9.0214e-155	1.8192e-154	1.535e-154	-1.90651e-154	1.58142e-154	-2.10663e-155	-6.44521e-154	1.22237e-154	4.5102e-154	-9.70449e-155	6.94789e-153
-7.88991e-155	2.00846e-155	3.72442e-155	3.54116e-155	2.90412e-156	2.01563e-155	-2.15158e-155	-7.01073e-156	1.6234e-155	-5.34973e-155	6.19848e-155	8.34576e-156	-3.13315e-155	-4.15877e-155	2.33838e-155	1.18043e-155	3.4235e-155	-6.09092e-155	-4.03642e-155	-7.84858e-155	6.65493e-156	-3.54758e-155	-3.66937e-155	-2.93244e-155	2.36459e-155	-1.04286e-154	2.37859e-155	-1.74755e-155	-5.24702e-155	-5.92253e-155	1.07443e-153
5.30822e-156	5.07338e-157	2.9813e-156	2.94174e-156	-1.14402e-156	6.1983e-156	-4.04233e-156	-1.12266e-156	-3.19204e-156	3.04433e-156	6.5316e-156	-6.94885e-156	1.71439e-155	1.62746e-156	-8.65798e-157	-1.20501e-155	-4.25306e-156	6.51045e-157	-7.54263e-156	-1.7194e-156	1.14778e-156	1.76457e-156	6.08187e-158	3.44391e-156	-2.38587e-156	-5.28258e-156	-1.50215e-156	2.37565e-156	1.89656e-156	9.15927e-156	1.18835e-154
-2.91124e-156	-4.62931e-158	2.66525e-157	-4.92545e-157	3.5761e-156	9.10053e-158	1.35807e-157	-2.47276e-157	-4.8117e-157	-2.8917e-157	-2.70335e-157	-1.87538e-157	-2.26395e-157	-6.96433e-158	5.89399e-157	2.38851e-157	3.20774e-157	3.62274e-157	-4.10335e-156	7.73568e-157	-2.39736e-157	-4.17957e-157	8.40736e-158	6.16007e-157	-1.28633e-157	7.54768e-157	4.93676e-157	-1.74339e-157	4.38659e-157	-1.12853e-158	1.90384e-155
1.79534e-157	9.34247e-158	-2.8671e-158	-3.35271e-158	2.05394e-158	5.40518e-158	-2.17012e-157	-1.19188e-158	-1.13225e-158	-2.47948e-158	-2.03928e-159	-1.42792e-157	-2.65105e-159	-4.41434e-158	9.43345e-158	5.68149e-158	-1.18067e-157	1.75536e-158	-9.39472e-158	-5.32308e-158	4.01309e-159	3.50652e-158	-3.00686e-158	-2.05287e-158	-2.18163e-158	1.77467e-157	7.40359e-158	-2.12673e-157	2.9446e-159	1.65744e-157	2.04473e-156
-1.59469e-158	1.28132e-158	6.31837e-159	-2.42467e-158	1.83113e-158	2.10789e-160	2.7473e-159	2.21675e-159	7.46923e-158	-2.15615e-158	3.42558e-158	5.3706e-159	-1.4706e-158	1.07461e-160	4.54174e-159	-2.48984e-159	-4.16216e-159	-4.68286e-160	-5.76324e-159	4.17942e-159	-1.88491e-158	-2.38566e-160	-3.66759e-159	4.05127e-158	9.85557e-159	1.29492e-159	1.74811e-158	-1.24212e-159	-3.04772e-158	-6.76632e-159	3.85495e-157
8.73905e-160	1.46915e-159	2.36165e-160	-1.94219e-159	-1.13011e-159	7.00809e-160	1.63766e-159	9.4931e-160	-1.51381e-160	1.12702e-159	7.14706e-160	4.79181e-160	1.42652e-159	3.33887e-160	5.93103e-160	-6.56961e-160	1.46544e-161	-4.05732e-159	-6.04278e-160	1.88112e-159	-3.95912e-160	1.1293e-159	8.08437e-160	-1.07014e-159	-1.77459e-159	-3.75795e-159	-8.91133e-160	9.74149e-161	3.00352e-159	-1.59873e-159	3.55066e-158
4.76352e-161	-6.62947e-161	-9.03845e-160	3.18714e-162	1.28921e-160	-1.39518e-160	-1.02766e-160	4.52514e-161	2.16967e-160	-3.3799e-161	1.19968e-160	1.18832e-160	-9.89251e-161	1.18182e-161	9.75454e-161	3.34683e-161	6.76025e-161	1.48724e-160	-6.86658e-160	-7.22139e-161	3.65535e-163	-6.96552e-161	1.94852e-160	3.50735e-161	1.84563e-160	2.38121e-160	-2.6724e-160	2.2963e-161	-6.32749e-161	4.15163e-160	4.63521e-159
1.86459e-162	2.10843e-161	-2.84903e-161	7.91027e-162	1.15214e-161	3.38468e-162	-3.26937e-162	1.16682e-161	1.85121e-161	-7.00274e-162	2.49429e-161	5.65562e-162	-7.36876e-162	-5.55541e-162	-1.03665e-162	4.78555e-163	2.70274e-161	-2.16263e-161	8.83569e-162	2.85796e-162	-2.87358e-161	6.57093e-164	-1.79245e-161	-5.05741e-162	3.42654e-162	1.8841e-161	-2.65073e-161	-1.93394e-162	-2.17079e-162	3.75096e-161	3.62266e-160
-7.38703e-163	5.65821e-162	1.0529e-162	-2.638e-162	-9.10093e-163	-7.90378e-163	1.80823e-162	-1.38268e-162	5.87974e-163	-1.87539e-162	3.80021e-163	1.90426e-162	1.96976e-163	-9.49381e-164	1.69566e-164	-2.77134e-162	-3.76157e-163	1.76479e-162	-1.12084e-162	-3.7777e-162	1.17343e-161	2.25462e-162	-2.5601e-162	-5.15862e-164	-1.50274e-162	1.1867e-161	-1.17857e-162	-1.48326e-162	7.97814e-163	9.71696e-163	6.42482e-161
2.01995e-163	-2.41492e-164	9.74202e-164	1.85802e-163	-2.45678e-163	1.0913e-163	-1.82941e-164	7.91505e-164	1.87106e-163	-1.02304e-163	-1.14554e-164	6.46688e-164	-4.29374e-163	2.9342e-163	-2.066e-163	-3.05318e-163	2.64166e-163	9.32559e-163	-1.5824e-163	8.08319e-163	-1.47026e-164	8.60823e-163	-1.39506e-163	2.78952e-163	3.30628e-163	-1.62165e-163	4.90418e-164	-1.59022e-163	1.08193e-163	3.04359e-163	7.13254e-162
3.13315e-165	-7.70643e-165	5.31333e-165	-2.98138e-164	1.00468e-164	-2.73678e-165	-3.2264e-164	-2.64525e-164	-7.32157e-165	-3.46231e-165	2.99613e-164	1.03605e-163	1.66848e-164	-2.23932e-164	2.5037e-164	4.63452e-164	1.99262e-163	2.02078e-164	-3.76302e-164	2.52115e-165	-3.17458e-165	3.64426e-164	2.96769e-164	-1.35938e-164	-3.75579e-165	-6.81798e-164	4.70163e-165	2.37337e-164	-2.15337e-164	6.20598e-165	8.42897e-163
4.65947e-166	-3.08239e-165	1.30913e-166	1.63842e-165	-2.48888e-165	9.50417e-166	-1.06471e-164	1.79489e-165	-3.0398e-165	-3.48314e-165	1.14277e-165	1.21398e-164	-3.65539e-165	-2.55582e-166	2.2479e-165	1.0535e-165	1.24081e-164	2.71529e-165	-6.45082e-167	4.93278e-165	-9.91349e-166	-1.06909e-164	-8.05293e-167	5.26595e-165	-2.5077e-165	-1.30363e-165	-2.07164e-166	2.37844e-165	1.83768e-165	-1.78523e-165	9.53861e-164
4.3551e-166	1.08035e-166	9.65171e-166	-1.94154e-166	-4.8857e-166	-1.01645e-165	5.31236e-166	-1.47605e-166	-2.83332e-166	-8.51161e-166	-1.21961e-165	-9.76083e-166	-3.8361e-167	2.16929e-166	9.36859e-166	1.18062e-165	-7.16579e-166	-5.71094e-166	-8.00966e-167	9.93891e-166	-2.46423e-166	-8.53232e-166	5.17144e-166	9.29445e-166	1.42222e-166	8.29563e-166	-2.99183e-166	-5.22908e-167	-3.46556e-167	-2.17628e-166	1.60731e-164
1.18478e-167	-3.4636e-167	4.10321e-167	2.37445e-167	-8.35153e-168	-5.03463e-167	-2.23222e-167	-9.04174e-167	-5.91754e-167	1.17299e-167	9.30989e-167	-1.17218e-166	1.9991e-167	6.09722e-167	6.67882e-167	-1.08985e-166	5.46193e-168	5.66973e-167	-5.07726e-167	-4.3465e-167	-4.61637e-167	2.34512e-168	-7.67605e-168	-8.73896e-168	-4.94537e-167	-6.7848e-167	5.78197e-167	5.42659e-168	4.24995e-167	-4.96164e-167	1.31464e-165
4.6484e-168	-1.09805e-167	1.52707e-167	8.13495e-170	2.66171e-168	4.30089e-169	6.55209e-168	-3.72882e-168	-1.30275e-167	1.93801e-168	-1.88617e-168	-2.24423e-167	-4.14225e-168	-4.73901e-168	5.58694e-168	1.92883e-168	4.27072e-168	4.96996e-168	3.08123e-167	-1.88008e-167	-1.50651e-167	4.00962e-168	3.76381e-168	-4.56321e-169	9.47394e-168	-1.43283e-167	-3.22242e-167	-1.85896e-167	-1.9073e-168	-8.02961e-170	2.58797e-166
-2.48857e-169	5.06288e-169	1.66653e-168	2.47712e-170	3.23926e-169	-1.948e-169	4.10494e-168	2.32179e-168	-1.34903e-168	-8.19436e-169	-1.92026e-169	3.14058e-170	-9.28396e-169	1.12571e-168	-3.80125e-169	-2.01491e-168	1.70397e-168	-1.74787e-168	6.22364e-169	-1.78385e-168	-4.55138e-169	-5.62213e-169	8.22184e-169	-1.69649e-169	4.23164e-169	1.13597e-168	3.73512e-170	-1.04445e-169	2.34671e-169	-2.11653e-169	2.62474e-167
-4.49829e-171	1.65721e-169	-2.79897e-170	-4.2353e-169	1.23411e-169	-1.38874e-170	-1.57993e-170	1.72755e-169	5.51414e-170	1.65951e-171	-3.27036e-170	1.75833e-170	-6.26377e-170	1.11117e-170	2.83734e-169	6.55476e-170	-2.45468e-170	2.08957e-170	1.80787e-169	3.33579e-170	1.39943e-170	-1.3702e-169	-1.55221e-169	-1.53387e-169	-8.92257e-170	1.75565e-170	6.52205e-170	-1.53889e-170	2.29289e-169	-1.05609e-169	2.71921e-168
-4.16258e-170	-1.1889e-170	-3.24228e-170	-1.93321e-170	3.28203e-171	1.88807e-170	1.89499e-171	9.02041e-170	-1.32387e-170	-1.79743e-170	3.25395e-170	2.08737e-170	1.31337e-171	5.27014e-171	-5.45934e-171	-1.72095e-171	-5.45323e-171	4.61304e-171	-3.2275e-171	-1.26127e-170	1.83963e-170	-5.40823e-170	-9.39031e-172	-1.63311e-170	1.1937e-170	-1.03901e-170	1.58557e-170	1.81105e-170	-1.01446e-170	5.6132e-171	5.05628e-169
1.43289e-171	2.80698e-172	-9.17344e-171	-1.39665e-171	-2.32422e-171	2.47293e-171	-2.04248e-171	-1.08058e-171	-1.19664e-171	1.07299e-171	5.55479e-171	-2.14811e-171	6.41853e-172	-5.65565e-172	-4.30147e-172	-1.63751e-171	-1.37256e-171	2.97327e-172	-1.5696e-172	-1.68324e-171	-4.91676e-172	-2.51939e-171	-1.42066e-171	6.01874e-171	2.02699e-172	-5.14269e-172	-1.32876e-171	9.66575e-172	-3.71689e-173	-1.64191e-171	5.21034e-170
-3.62018e-172	2.91441e-172	-4.69339e-173	-2.79141e-172	-4.99405e-173	-5.45154e-172	2.5977e-173	-4.39295e-173	-5.36364e-173	9.61799e-173	-2.58951e-172	-1.286e-174	4.12424e-172	-6.63769e-173	8.1753e-173	-2.50711e-172	-6.09043e-172	-4.6673e-172	2.13994e-172	9.99151e-173	5.4502e-172	-3.07431e-172	2.78771e-172	1.27885e-173	-9.25273e-173	-1.86134e-172	-2.03211e-172	1.7457e-172	-4.72857e-172	-6.20865e-173	6.59093e-171
-5.04005e-173	6.64093e-173	1.20714e-173	-2.6187e-173	2.5536e-173	6.40497e-174	4.26595e-173	-1.67172e-173	1.33536e-173	3.41907e-174	-2.55341e-173	-1.07883e-172	-4.86113e-174	-5.56162e-174	1.07424e-172	6.96349e-174	-5.21687e-174	-1.77737e-173	1.36934e-174	-1.40591e-173	-3.22613e-174	1.38896e-173	-9.20476e-174	3.08515e-173	-2.83479e-174	-2.24478e-173	1.72509e-174	-1.81712e-173	-1.73136e-173	-3.4156e-175	6.79811e-172
6.1716e-175	1.66747e-174	6.51718e-174	-1.15049e-175	4.95689e-174	3.937e-174	-9.09704e-174	2.21629e-174	1.73795e-175	-5.01782e-175	-5.58088e-174	3.38453e-174	1.26583e-174	2.93428e-174	7.84976e-174	-1.30804e-174	-1.66494e-174	4.00087e-174	2.02047e-174	-1.34898e-174	1.83214e-174	1.55824e-174	-2.02558e-174	-2.2161e-174	4.71177e-174	4.23162e-175	1.88683e-174	5.131e-174	1.32772e-174	-1.69164e-174	8.39624e-173
-4.71851e-175	2.98979e-175	-1.37373e-174	-4.43266e-177	2.54862e-175	-9.87401e-176	-4.82648e-175	-5.66964e-175	4.54711e-177	6.34709e-175	2.50368e-175	-3.32713e-175	1.52231e-175	3.82386e-175	-7.36323e-175	-4.64855e-175	4.77134e-175	1.73299e-175	1.05977e-175	7.37202e-176	5.94672e-175	-2.91413e-174	5.51183e-176	-4.27741e-175	-7.56886e-175	3.17468e-175	-9.21032e-175	-1.49362e-174	-1.54387e-176	-4.24916e-176	1.48791e-173
2.82186e-177	3.52732e-176	-1.58183e-176	-1.23698e-175	-2.02934e-176	-1.02973e-175	-2.32535e-176	-1.15008e-175	8.21292e-176	5.63532e-176	-3.29821e-176	-5.76221e-176	-9.30467e-177	-3.91546e-177	-1.05945e-176	2.07671e-176	7.49351e-177	-4.33589e-178	-9.25438e-176	-1.40741e-176	1.10287e-175	4.17023e-176	6.8655e-177	1.11767e-175	-5.44811e-176	-1.57208e-176	-5.52682e-176	7.90312e-177	-5.35576e-176	-6.40914e-176	1.349e-174
9.58547e-177	4.35044e-177	1.35143e-177	2.31787e-176	-5.24121e-177	-9.57041e-178	4.79992e-177	-2.88187e-177	-2.60682e-177	7.82827e-178	6.16592e-177	1.4054e-177	3.29241e-177	5.80769e-178	1.0313e-176	-1.40768e-176	1.37744e-177	3.12818e-177	1.53421e-176	-1.83529e-177	1.73435e-176	2.81928e-177	6.37675e-177	-3.93524e-178	-3.35028e-177	4.55495e-177	7.33524e-177	-7.69436e-177	4.31567e-177	-1.47388e-178	1.67584e-175
4.2058e-178	-2.07803e-179	-2.78233e-179	-1.56289e-178	-3.44385e-178	-5.79504e-178	5.63443e-177	-1.54869e-178	-1.35679e-178	-7.26259e-178	-3.25712e-178	7.23077e-178	1.17234e-177	1.12043e-177	-2.08702e-179	-4.71579e-178	-1.39923e-178	1.37155e-177	6.81033e-178	1.18404e-177	-7.70209e-177	-4.11159e-178	-5.99434e-178	-8.6577e-178	1.37172e-177	-4.76186e-178	7.21316e-178	7.68215e-178	-2.8458e-178	7.15885e-178	2.93275e-176
-4.66736e-179	1.0326e-178	3.55124e-178	-5.6588e-179	1.11418e-179	-5.6093e-180	-1.01782e-179	5.04832e-180	1.20429e-178	3.36492e-179	-4.16212e-179	-2.58915e-179	2.24367e-178	-1.53975e-179	8.82748e-179	8.82506e-179	3.25709e-180	9.87322e-180	-1.49684e-178	-2.72011e-178	2.10411e-178	-7.2352e-179	1.54689e-178	-9.28812e-179	-3.538e-179	1.83692e-178	-8.68349e-179	-2.70719e-179	4.31989e-180	3.05751e-178	2.83971e-177
1.92904e-179	1.46363e-179	-5.86211e-180	-1.08893e-179	9.87788e-180	6.87036e-180	1.27375e-179	-2.99528e-179	-1.37412e-179	2.3368e-180	6.966e-179	-1.35015e-179	1.65992e-180	8.36419e-180	-1.11922e-179	-7.02195e-181	-1.23629e-179	4.79295e-180	3.40971e-180	1.91649e-180	6.6287e-180	5.32953e-179	7.93865e-180	7.63848e-180	6.88835e-180	5.84017e-180	8.04206e-179	3.18483e-179	8.33824e-180	3.72466e-180	4.66318e-178
2.994e-180	-1.51159e-180	-7.22578e-181	-4.09464e-181	-1.1788e-181	8.40743e-181	2.13313e-180	-7.32468e-181	1.16246e-180	-1.91023e-180	-2.938e-182	-2.3744e-180	-9.14335e-181	-1.08575e-180	-3.34985e-183	-1.56994e-180	-4.92543e-181	4.53513e-180	-3.65376e-181	1.89939e-180	-1.06731e-180	7.8753e-181	-2.50058e-181	-1.61311e-180	-2.85557e-180	3.71636e-180	-1.26826e-180	-9.35515e-181	2.65002e-180	-1.01876e-180	4.19666e-179
3.97828e-181	2.25158e-181	1.57647e-181	5.59956e-182	-7.63538e-182	-7.79075e-182	-9.41928e-182	5.74529e-182	9.83314e-182	-2.93794e-183	2.56949e-182	3.77653e-182	6.6659e-182	2.14493e-181	2.31686e-182	-3.98846e-181	-3.77262e-181	-8.08203e-182	7.86432e-182	-1.83209e-181	1.54478e-182	-3.51334e-181	-9.30306e-182	1.15234e-181	-9.87845e-182	-6.71884e-182	-2.38897e-181	-4.18915e-182	-2.5004e-182	1.41807e-181	3.91898e-180
-2.78029e-183	-5.29281e-183	4.73476e-183	1.01255e-182	1.27411e-182	-1.34108e-182	-2.23124e-183	-3.94386e-183	-2.54947e-183	4.64161e-183	-1.80534e-182	-2.10873e-182	6.97541e-184	-2.81052e-183	4.20733e-183	-8.14983e-183	-8.29758e-183	1.56087e-183	-5.93411e-184	2.17263e-182	3.14287e-182	-1.73229e-182	4.22076e-182	-7.44041e-182	-8.93729e-183	-9.22157e-183	9.01553e-184	3.65665e-182	2.32246e-182	-4.392e-182	4.3777e-181
3.63428e-184	5.56135e-183	-1.00875e-183	-8.60216e-184	-2.14659e-183	1.78729e-183	5.46e-183	-6.26752e-184	3.25836e-183	-3.11885e-184	-7.40133e-185	9.97288e-184	-1.28361e-183	-6.06004e-183	1.46351e-183	4.63496e-183	-3.27664e-183	2.43676e-183	-8.94268e-184	-6.47948e-184	4.17826e-184	1.44862e-183	8.87668e-185	6.59516e-184	1.03471e-183	-8.05062e-184	-9.51271e-184	5.53196e-183	-3.50359e-184	6.11644e-184	5.50534e-182
8.66505e-184	9.37311e-185	-6.3947e-185	2.50425e-184	2.15392e-184	-2.11806e-184	1.57251e-184	-1.92612e-184	-1.02788e-184	-1.37633e-184	2.11687e-185	-1.43555e-184	2.49218e-184	-5.302e-185	-3.20435e-184	9.70499e-185	-1.87416e-184	3.43369e-184	1.49712e-184	-1.17808e-184	7.50535e-184	-2.74613e-184	-2.48459e-184	6.42366e-185	9.58557e-184	-6.14317e-184	5.13134e-185	4.18645e-184	-2.25675e-184	3.77689e-184	7.95888e-183
-1.06216e-186	-5.61055e-185	-4.23522e-186	-4.04323e-186	2.65699e-186	1.43533e-185	1.36644e-185	1.66945e-185	-7.12861e-186	-1.18198e-185	2.74175e-185	-6.77509e-185	2.70016e-185	1.44145e-184	3.7741e-185	-1.24812e-185	-4.19901e-185	8.7176e-186	-1.77202e-185	-4.68966e-185	2.07164e-185	-2.85431e-185	9.2876e-186	-2.35171e-185	-8.43248e-185	-2.75321e-186	4.04043e-185	8.27233e-186	1.99014e-186	-9.25253e-186	7.92687e-184
7.62518e-187	-6.0649e-186	4.21884e-187	1.6475e-186	-3.66144e-186	-1.15342e-185	4.69837e-186	-3.27262e-186	9.11447e-187	3.84642e-186	4.66556e-186	-2.79513e-187	4.5071e-186	-1.63547e-185	-1.9942e-187	-6.47601e-186	-2.03078e-186	-2.84184e-186	4.18927e-186	6.25649e-186	3.39449e-187	4.50199e-186	-3.18878e-186	-4.25957e-186	1.00278e-186	3.75405e-187	3.65534e-186	-3.0267e-186	-7.17731e-187	-1.1577e-185	1.17267e-184
2.76564e-187	-3.3558e-187	4.82819e-187	9.22107e-188	1.45098e-187	-4.7203e-187	4.38107e-188	2.47912e-187	-2.247e-188	5.85502e-188	-2.76713e-187	2.36375e-187	-3.37137e-187	1.89841e-187	3.13594e-187	2.62132e-187	-1.83929e-187	5.01162e-187	-6.55394e-187	-1.51032e-187	3.68947e-187	5.01005e-187	6.37108e-188	-9.84513e-187	1.27889e-186	-3.14055e-187	1.42581e-187	-1.8779e-186	-1.50643e-186	7.76842e-189	1.23301e-185
-4.82142e-188	1.19751e-188	-4.32148e-188	1.43831e-188	3.05238e-188	6.97356e-188	8.65978e-189	-6.80545e-188	-1.59712e-188	-1.91183e-187	4.64043e-188	-2.37978e-188	-1.84835e-188	8.3577e-188	-7.64074e-188	1.23529e-188	2.06957e-188	-2.99476e-189	-2.05915e-188	2.99912e-188	3.75484e-188	-1.42041e-187	-2.21865e-187	6.66889e-188	-5.07131e-188	1.83956e-187	2.40091e-188	2.46027e-187	2.00176e-188	8.02538e-188	1.91033e-186
5.47496e-189	7.61657e-189	-7.34199e-189	-3.26297e-188	6.63026e-190	7.37679e-190	-6.82259e-189	-2.21777e-189	1.29111e-188	-2.70014e-189	-1.9892e-189	-1.60944e-189	2.13558e-189	-6.24542e-189	7.73055e-189	5.82842e-189	2.84016e-188	4.23606e-189	-6.71618e-189	-1.27377e-189	-1.10355e-188	2.36834e-189	-7.84509e-190	2.44269e-189	-5.89022e-189	-2.08267e-189	-1.06137e-188	-1.63972e-189	3.45503e-190	-1.44184e-190	1.82629e-187
-5.24692e-190	-2.77962e-190	-1.02854e-190	1.11166e-189	5.93976e-190	3.02451e-190	-2.59285e-190	-2.65486e-189	6.1055e-190	-2.37598e-190	1.11747e-189	-2.40907e-190	-3.80754e-190	1.51983e-189	2.71573e-189	2.15213e-190	4.96948e-190	2.03211e-190	-7.14109e-190	1.17682e-189	-3.48738e-190	-4.13075e-190	6.26664e-190	5.87709e-191	-9.13283e-190	-1.69943e-189	1.72777e-189	-2.70641e-189	-3.1889e-190	-1.93251e-190	2.44632e-188
-1.07026e-190	1.15974e-191	-4.43178e-191	-1.07521e-190	-2.02387e-190	5.02781e-191	-5.96299e-191	2.90051e-191	2.06129e-191	2.22747e-190	-6.20242e-191	-1.91349e-190	-1.7464e-190	4.55918e-191	2.40381e-191	-1.31319e-190	-5.04487e-191	1.67932e-190	2.674e-190	-9.42055e-191	-1.16583e-190	5.19358e-191	3.98309e-191	8.2122e-191	-7.28512e-191	6.97607e-191	-4.77512e-191	-4.52685e-191	-2.41674e-190	7.1383e-191	2.90323e-189
5.64771e-192	1.15617e-191	8.90034e-192	1.54804e-192	1.39456e-192	-3.12102e-192	-8.18551e-192	3.77633e-192	-8.0113e-192	-5.18809e-192	2.21867e-192	7.3001e-192	-2.49834e-191	3.01665e-191	-2.16329e-191	2.43659e-191	-9.4278e-193	1.42814e-191	-3.09258e-192	1.03025e-191	-1.94219e-191	-2.65727e-191	1.40531e-191	7.34777e-193	-9.83453e-192	6.33583e-191	3.07474e-192	1.61698e-191	-2.64899e-191	-1.20472e-191	3.88378e-190
2.92769e-192	-1.8433e-192	3.23981e-193	-7.34922e-192	2.30535e-193	6.46182e-193	4.46802e-194	3.90086e-192	-3.59696e-192	-3.98171e-192	3.27634e-192	2.1162e-192	3.7132e-193	5.91293e-192	-2.89548e-192	1.52714e-192	-7.2594e-193	1.81607e-193	-5.1315e-193	-1.93024e-193	6.83459e-193	1.07798e-192	-3.54487e-193	5.74939e-193	-1.29629e-192	-4.63046e-194	-4.20961e-192	-3.37561e-193	3.12244e-192	3.08053e-192	5.73419e-191
1.79853e-194	-6.85176e-194	-1.40913e-193	-6.07183e-193	-1.51729e-193	-5.55357e-194	1.17381e-193	-4.17794e-193	2.86414e-193	-1.40489e-195	1.9352e-193	3.14322e-193	1.57955e-193	1.60302e-193	1.6862e-194	-2.32194e-194	-2.27889e-193	7.25343e-194	1.7855e-193	1.87571e-193	2.18426e-193	2.79132e-193	-1.14092e-193	8.87822e-195	6.87874e-194	1.26641e-193	-2.06215e-193	1.37571e-194	-7.89295e-195	-1.61889e-193	4.60329e-192
8.03896e-196	1.31946e-194	3.57355e-194	4.44486e-195	1.31432e-194	-5.51896e-194	-6.54293e-195	4.2116e-194	2.36945e-194	-2.86513e-194	-5.50491e-194	7.16134e-195	-4.2398e-194	2.53704e-194	-4.48403e-194	-2.587e-194	-2.85641e-194	-3.75582e-194	1.63246e-194	-6.24983e-194	1.58866e-195	1.67707e-194	6.42025e-195	4.48392e-195	2.65377e-194	2.3866e-194	-1.48779e-194	-5.9698e-194	-5.85271e-195	-6.96164e-194	7.98863e-193
1.03459e-195	-1.80525e-195	6.33826e-197	4.22383e-195	-9.82038e-195	3.75066e-196	-1.40187e-195	-1.02621e-195	3.32621e-196	1.0805e-195	9.67409e-195	-3.50274e-195	-2.96064e-195	2.24666e-195	1.61051e-195	-5.73941e-195	-3.93403e-195	2.39238e-197	-1.28672e-195	1.84385e-196	-6.15697e-196	1.02647e-194	-1.18972e-195	-5.13861e-195	-1.17752e-195	1.28282e-194	3.56234e-196	-1.44457e-194	-4.81203e-195	2.95573e-195	1.06111e-193
3.48983e-197	-7.31491e-196	3.71428e-196	-1.27351e-195	-5.97592e-196	-1.32909e-196	7.60582e-197	2.04068e-196	9.45598e-197	2.72906e-198	-1.36056e-196	-8.38793e-197	-7.81031e-196	-1.12663e-196	6.47868e-196	-2.93109e-196	-6.04572e-196	3.63283e-196	-5.63894e-196	-4.44388e-196	1.27139e-195	1.47272e-196	-8.51199e-196	2.71917e-196	3.99094e-196	4.316e-196	-1.0995e-195	3.07062e-195	5.95745e-196	-1.08398e-197	1.56992e-194
4.85112e-197	6.29205e-199	-7.71455e-198	2.02168e-197	-5.99857e-197	9.66451e-197	-1.60584e-196	1.85001e-197	-3.55469e-197	-1.21134e-197	-7.81979e-198	1.00818e-196	2.3546e-197	-3.85559e-197	-2.65399e-197	-4.4131e-197	-4.30745e-197	8.88319e-198	-2.39344e-197	-4.44127e-197	-5.95709e-197	8.18782e-197	1.07529e-196	3.65868e-197	-1.13303e-196	-1.07297e-196	-1.18037e-198	3.48679e-198	8.86818e-197	4.51821e-197	1.46686e-195
-1.81628e-197	1.57209e-197	-2.78683e-198	-8.88829e-198	2.821e-198	-1.67936e-198	-7.57212e-198	1.93352e-198	8.80592e-198	-7.13314e-198	6.45202e-198	-2.99378e-197	1.01535e-197	-9.70209e-198	8.84825e-198	1.1027e-197	-7.76208e-198	-6.98225e-199	-7.11122e-198	-1.17204e-198	-3.52916e-198	-4.23589e-198	2.40209e-198	6.7637e-198	-9.65777e-198	5.60979e-198	-4.05711e-198	-4.63715e-198	6.46858e-198	-1.48279e-197	2.30557e-196
2.01434e-199	-2.30368e-198	1.29786e-199	8.10114e-199	-9.41693e-201	3.5562e-199	2.77214e-198	1.02203e-199	-1.24026e-198	-6.26025e-198	1.72398e-198	-4.63115e-199	-1.46608e-200	-8.84962e-199	-1.90895e-199	1.84721e-198	-1.53458e-198	-1.01015e-199	9.48058e-200	3.31839e-199	-4.12834e-199	-9.15143e-199	-1.98228e-199	3.7329e-199	-1.36019e-199	-6.36668e-199	-2.71055e-199	-6.69429e-199	-6.405e-199	-1.03408e-199	2.57285e-197
2.93609e-200	-2.04017e-200	7.18858e-201	1.64738e-199	-3.89355e-200	-1.7968e-199	-1.9029e-199	-5.69548e-199	-8.81111e-200	7.35362e-200	3.85602e-201	-5.51807e-201	-1.44626e-200	-1.3827e-199	1.6467e-200	2.67779e-199	-6.75305e-200	-4.0192e-200	-1.56234e-200	4.93271e-200	3.54213e-200	2.81218e-200	6.22604e-200	-3.78634e-200	1.46596e-199	2.9092e-199	2.84259e-199	5.15717e-200	-1.06577e-199	-9.22836e-201	3.03364e-198
7.24964e-200	3.3918e-201	-1.65135e-202	-2.1502e-200	2.50961e-201	-1.13019e-201	1.16076e-200	6.19191e-201	-1.78193e-200	-1.75222e-200	-4.45179e-201	3.81873e-201	-1.20714e-200	-4.49118e-201	1.63708e-201	1.45026e-200	-2.16386e-200	-2.71711e-202	2.54832e-200	-8.08306e-201	-1.14129e-200	-5.60945e-201	-8.73545e-202	6.33475e-201	1.29017e-201	-2.60236e-201	-1.65847e-201	6.18693e-201	-9.15848e-201	-4.74205e-200	3.43333e-199
1.50135e-201	-2.03389e-201	-3.39405e-201	1.5705e-201	-1.53687e-201	-4.05304e-202	-2.35994e-202	-1.54876e-201	1.91972e-201	2.21435e-201	4.98176e-201	1.17621e-201	-5.44243e-202	2.34761e-202	2.78504e-201	-9.55392e-202	-4.71237e-202	-1.10799e-202	4.14969e-202	-1.56084e-201	1.44638e-201	-1.26768e-201	-2.67211e-202	-8.19948e-202	-7.51572e-202	-2.26566e-201	5.57964e-202	-6.26297e-203	-9.59424e-202	1.40202e-201	3.93965e-200
-3.12633e-203	-6.85552e-203	1.16988e-203	1.2134e-203	5.2355e-203	-7.83183e-203	2.14819e-202	5.34053e-202	1.67447e-202	4.75283e-203	-1.4051e-202	2.54642e-202	-7.39734e-203	1.52334e-202	2.8586e-202	-9.99917e-203	-2.47459e-203	-1.09208e-202	-3.34334e-202	1.38115e-202	-2.38832e-203	1.95403e-204	2.95929e-203	-5.70016e-202	-1.12117e-202	-5.73194e-202	-1.17691e-202	-6.31136e-203	6.74223e-202	-2.02168e-202	5.19984e-201
1.10792e-203	-1.71388e-203	-6.1451e-204	-1.24999e-203	5.11295e-203	5.02599e-203	-1.0111e-203	2.93843e-203	1.80832e-203	-4.70771e-203	-6.27787e-205	-2.48701e-203	-1.28257e-204	8.25219e-204	-1.5557e-203	2.08503e-203	-1.00232e-203	-7.36741e-206	-5.0033e-203	-2.54116e-204	3.5852e-204	-1.4408e-203	1.59909e-203	-3.2837e-203	-1.80257e-203	3.8146e-204	3.25425e-204	9.69028e-204	1.12808e-203	2.49721e-203	5.24878e-202
-7.94593e-205	-1.20598e-204	-1.19428e-204	-4.70412e-206	-4.36255e-204	6.37626e-205	3.72982e-204	-7.83708e-206	-2.07118e-204	-5.90659e-205	2.57712e-205	-4.25563e-204	-1.8955e-204	-4.79018e-205	-2.28528e-204	-1.59771e-204	1.60643e-205	3.41923e-204	-2.61227e-204	3.39733e-204	-2.50823e-204	-9.11803e-204	-4.53428e-206	4.9008e-205	-6.50713e-205	4.26602e-205	1.43874e-204	6.64986e-205	-4.45737e-204	1.68573e-204	5.65582e-203
7.3843e-206	7.86091e-207	-2.67072e-206	-5.86079e-206	-7.00518e-206	-1.75302e-205	1.17575e-204	4.80627e-205	1.48324e-205	1.18613e-204	-1.59309e-205	5.03821e-205	-1.17196e-205	-4.36557e-205	-3.84318e-206	2.28469e-205	-1.51049e-205	2.42143e-205	-1.21593e-205	1.54151e-205	5.88845e-206	-1.30235e-205	-3.36867e-206	1.76465e-206	6.37789e-206	1.1889e-205	-2.38964e-206	-8.22281e-205	5.22735e-205	1.37113e-205	7.48507e-204
-3.98444e-206	-2.90861e-206	-4.52711e-206	-6.31893e-206	9.36933e-206	-3.12782e-206	3.1017e-206	1.88812e-206	-1.97921e-205	-3.77694e-206	-3.87769e-206	4.7058e-206	7.13842e-206	-3.73045e-206	-5.25813e-206	-2.48645e-206	1.21717e-205	3.98453e-207	4.18559e-206	7.90926e-206	8.85566e-207	2.78486e-206	2.65542e-206	5.30773e-206	8.80253e-207	-1.22567e-205	-4.76337e-206	1.19793e-205	-2.74544e-206	4.63372e-206	1.59549e-204
-6.35961e-207	7.41626e-208	7.18231e-207	5.24988e-207	2.19926e-207	-4.976e-207	-3.51334e-208	1.67046e-207	1.73665e-207	2.47308e-207	3.85704e-207	-1.50635e-208	3.02575e-207	-4.54637e-207	7.78783e-208	-1.13281e-207	9.85067e-209	-7.18446e-207	7.50429e-208	1.28715e-206	3.34991e-207	9.21299e-207	1.45217e-207	4.39044e-207	4.24338e-207	1.52816e-208	-1.26561e-207	-6.32813e-207	1.92855e-208	3.00041e-207	1.00925e-205
1.17961e-208	-3.87174e-208	1.51937e-208	1.35508e-209	7.80995e-208	5.60272e-208	-4.89568e-208	3.0747e-208	-3.53609e-208	-3.12527e-208	-7.33268e-208	2.09461e-208	-1.27668e-207	-1.57475e-208	-1.31284e-208	8.78962e-208	4.65228e-208	6.29673e-208	5.34767e-208	-2.85225e-208	8.43877e-208	1.32225e-207	-8.55541e-208	-2.32116e-207	-4.11376e-209	8.57391e-208	-3.14958e-208	1.08904e-208	2.1092e-208	5.03748e-208	1.6157e-206
-2.56433e-210	-3.45989e-209	-1.01804e-208	1.03244e-208	5.57438e-209	1.13116e-210	9.35049e-210	-5.89983e-209	4.72473e-209	7.37857e-209	-2.22207e-209	-5.73752e-209	4.5089e-210	-7.48376e-210	6.91072e-209	1.54844e-209	-3.14374e-210	-1.72572e-208	2.02275e-209	-2.18945e-208	2.23834e-209	-9.12902e-209	-7.24354e-210	-1.19258e-208	5.27957e-209	3.94603e-209	-2.57792e-209	4.26089e-209	-6.51762e-209	4.90538e-209	1.59459e-207
1.60933e-210	-3.1504e-209	3.56482e-210	-1.76858e-209	-5.90734e-210	-5.39066e-210	1.30058e-210	6.05395e-210	-5.69504e-210	-4.48605e-210	1.75421e-210	2.81826e-210	-8.40152e-210	2.57803e-210	1.231e-209	4.46668e-210	-5.92248e-210	-2.32884e-209	3.52669e-211	-1.69597e-209	4.02154e-211	5.04014e-210	3.15594e-210	4.57369e-210	2.05327e-210	5.84958e-210	-1.99767e-209	-1.66089e-209	-2.63483e-209	9.76969e-211	2.47035e-208
1.87059e-211	-4.68537e-211	9.44416e-211	-5.59035e-211	-2.05037e-210	2.67335e-211	-7.69148e-211	-2.02617e-211	1.6882e-211	-2.65155e-210	2.88907e-212	-1.75841e-210	-1.56753e-210	6.17467e-211	8.67697e-211	1.32866e-210	4.70188e-211	3.9e-211	8.87229e-211	-5.5708e-211	-1.58671e-210	2.96383e-211	2.769e-211	-9.78104e-211	6.3033e-212	-4.63327e-211	-2.66547e-211	-9.08555e-212	8.13499e-211	1.64674e-211	2.17421e-209
8.35407e-212	1.05261e-211	-1.70839e-213	3.86691e-211	5.46425e-212	-6.77577e-212	-2.52406e-212	2.76182e-211	3.66454e-211	-4.92873e-214	3.12887e-211	-5.72727e-212	-5.16788e-211	2.05367e-212	-1.00716e-211	4.44295e-213	-8.5725e-212	6.69729e-211	-1.4908e-211	-2.78824e-211	9.8819e-213	3.51358e-211	-1.12107e-210	-1.05341e-211	5.76946e-212	-2.43057e-211	-4.31332e-212	-4.6193e-212	7.37844e-213	-4.38095e-212	5.59289e-210
2.1997e-214	-2.32251e-212	-2.45615e-212	3.75496e-212	2.39828e-213	8.19956e-215	-9.8869e-213	4.76565e-213	1.06938e-212	1.06174e-212	1.66435e-212	-6.11719e-213	-4.98807e-213	-3.25131e-212	2.91696e-213	-1.22104e-212	-5.96334e-213	-5.12509e-212	-1.05663e-212	-6.11581e-212	1.05867e-212	-2.46529e-212	1.93547e-212	1.13915e-212	-3.52806e-214	2.80636e-213	-1.49434e-213	-1.01637e-212	-1.07933e-214	-3.44675e-213	4.12686e-211
-1.31514e-213	1.22204e-213	4.86962e-214	-2.74307e-213	2.26372e-213	-6.36825e-213	4.86027e-214	7.95439e-215	-1.93917e-214	-1.02588e-213	5.50608e-213	-4.04797e-214	5.05243e-214	-4.09669e-213	2.90273e-214	-4.19595e-214	1.20059e-213	6.43209e-214	-6.34767e-214	4.16065e-213	-2.51651e-213	-3.17852e-213	8.16993e-214	6.24761e-214	-1.11499e-212	2.61862e-213	1.00435e-213	2.1841e-213	-6.5833e-213	-1.32715e-213	6.60507e-212
-3.59536e-215	1.99513e-214	1.58813e-214	-7.30073e-215	-3.24768e-214	-5.18334e-215	2.22796e-214	6.03899e-215	-4.00474e-214	3.60872e-214	3.09975e-214	-3.6608e-216	-4.31184e-214	1.43134e-214	-5.58813e-215	1.54404e-214	-2.98877e-214	-1.17924e-214	-3.07667e-215	-9.61793e-217	8.98697e-214	-2.24906e-214	-1.49418e-214	-5.47419e-216	1.58531e-214	-7.26501e-214	-3.34111e-214	-2.95024e-215	1.40657e-214	2.13504e-215	6.12434e-213
-1.58238e-215	-1.06103e-215	2.56885e-216	2.15807e-215	8.42093e-215	-4.09609e-215	-3.65266e-215	1.60025e-215	2.7244e-215	-2.96563e-215	1.53603e-215	-8.98912e-217	6.75373e-215	1.91907e-217	-5.2035e-215	8.92449e-216	-8.66202e-217	-5.99258e-215	4.71661e-215	6.05367e-215	-7.12778e-215	-2.81353e-215	8.83576e-215	-3.71629e-215	-3.80201e-215	-1.58036e-215	1.38136e-214	-1.31593e-215	-1.4883e-215	-4.41216e-216	1.04797e-213
1.33847e-216	-1.73785e-216	-4.4367e-216	3.13361e-216	-8.80846e-218	1.84522e-216	-8.19031e-216	3.17433e-217	-9.73352e-217	3.2258e-216	-4.39846e-216	4.34809e-216	-5.52769e-216	-6.12448e-216	-9.38907e-217	-4.32343e-217	2.28774e-216	5.6997e-216	-1.67096e-217	-3.06404e-216	-5.60447e-216	-1.79889e-216	1.55147e-216	7.33504e-217	-4.08746e-216	6.80281e-217	-4.56077e-216	4.37167e-216	1.61049e-215	4.03e-216	1.01799e-214
-2.82077e-217	-3.8562e-217	7.3858e-217	-9.17532e-217	6.4129e-217	2.61831e-218	3.33146e-217	2.87919e-217	-7.15054e-218	1.65071e-217	2.07969e-216	-2.58253e-217	1.13423e-216	-5.29222e-217	3.26236e-217	-1.31608e-217	2.66097e-217	1.19987e-217	7.60139e-217	-3.96154e-217	1.93956e-217	-1.80588e-217	-2.06287e-217	4.66194e-217	-4.8982e-218	1.60024e-216	1.53936e-217	2.69455e-217	6.3811e-217	7.11127e-218	1.36794e-215
-1.40122e-218	-1.59556e-218	2.76554e-218	-7.57182e-218	-9.74319e-219	1.30311e-217	3.11568e-218	-7.85488e-218	-3.11379e-218	6.28058e-218	1.24344e-217	-3.13384e-218	3.24059e-218	8.18494e-219	4.2473e-218	-3.67905e-218	5.10803e-218	4.75014e-218	-4.00769e-218	2.39887e-217	4.9595e-218	1.58411e-217	1.00932e-218	2.18383e-217	-9.15303e-218	-3.27382e-218	9.31621e-218	-3.16027e-218	-1.18934e-217	1.81752e-218	1.95375e-216
-2.61393e-219	-2.52642e-219	-5.10862e-219	-6.6679e-219	-2.30134e-218	-3.49024e-219	-2.80505e-219	-2.96767e-219	-1.07931e-219	1.59978e-218	-1.84856e-219	7.37352e-220	5.74225e-219	1.16588e-218	9.32096e-219	-2.87039e-219	-9.23582e-219	-1.06397e-218	1.18682e-218	-2.2236e-218	-1.31444e-218	-4.07123e-219	-8.68118e-219	-5.58717e-220	2.11329e-218	1.85981e-219	3.4808e-219	-1.88566e-219	4.88506e-219	-1.35106e-218	2.25639e-217
2.03964e-219	-4.31553e-220	-9.54504e-221	3.19374e-220	-1.42264e-219	-4.80765e-221	-8.2209e-220	1.72498e-221	-3.91098e-221	-5.23619e-220	3.03762e-219	-1.44457e-221	-2.70159e-220	-1.53798e-219	2.65899e-219	-1.083e-219	-2.6404e-219	3.62387e-220	5.95561e-220	7.47119e-221	-1.02877e-220	1.95235e-220	2.06274e-219	3.15493e-220	3.97015e-220	1.73564e-220	8.5095e-220	2.90555e-221	-1.33083e-219	-5.78026e-220	2.40699e-218
7.80247e-221	-4.61484e-221	6.88746e-221	-2.04152e-220	-3.57241e-221	-1.42677e-220	7.9836e-222	2.07255e-220	1.41989e-221	-6.94971e-221	-5.83001e-222	1.07244e-220	5.34899e-221	-2.15852e-222	3.96928e-221	2.73065e-221	-7.07874e-221	2.57001e-220	-5.89067e-221	1.75868e-221	6.49478e-222	-1.15449e-220	-7.27287e-221	-6.48495e-221	1.43626e-221	-1.09477e-220	-5.44763e-221	-3.38652e-221	-1.79397e-220	3.34088e-220	2.49973e-219
1.59158e-221	-5.50972e-222	2.41025e-222	1.93429e-221	-5.98768e-222	1.52223e-221	-5.5033e-222	7.58153e-222	-1.58955e-221	3.2455e-222	1.31246e-221	-1.07327e-222	-6.50092e-222	-1.71005e-221	3.06723e-222	-8.89461e-222	1.82082e-221	-1.87126e-221	3.6987e-221	-2.2597e-221	-1.16682e-221	-6.22602e-222	3.94394e-222	9.47836e-222	-1.58661e-222	5.59602e-222	2.84566e-221	2.4263e-222	-7.07738e-221	-7.88109e-222	3.90917e-220
5.68863e-222	9.81366e-223	-1.27434e-222	-1.46427e-222	-6.74658e-222	-4.02756e-223	1.89721e-222	-3.7785e-223	-2.33486e-222	-1.8583e-222	-1.54701e-222	4.25337e-222	2.99263e-222	-6.45607e-224	1.49087e-222	1.34888e-223	4.34776e-223	2.56733e-223	-1.29645e-222	5.66257e-224	-2.67063e-222	6.63122e-223	4.46464e-224	-9.24876e-222	2.20825e-223	3.87067e-223	1.55639e-222	8.19801e-223	3.67024e-222	1.25496e-223	5.4961e-221
-2.09949e-223	-1.21002e-223	2.03957e-223	6.58615e-224	-1.7071e-223	5.54778e-224	-6.90498e-224	-3.15065e-223	1.24424e-223	-6.0132e-224	-3.34951e-224	-9.56225e-224	4.55192e-223	-6.47779e-223	1.79954e-223	-2.59985e-224	3.56848e-223	1.54878e-223	-1.80219e-223	-4.75837e-224	1.13531e-223	3.69294e-223	1.63916e-223	2.62774e-225	-1.39729e-224	4.15597e-223	-7.7453e-224	3.78999e-224	1.92089e-223	-4.13088e-224	5.00088e-222
-5.03852e-225	3.21844e-224	-5.66268e-225	2.24349e-224	-6.65145e-225	-1.99784e-224	-7.41063e-225	-2.04296e-225	-1.47114e-224	-5.2711e-224	-3.4574e-224	2.6218e-224	-1.03579e-224	-8.12312e-226	-3.32662e-226	3.98511e-224	-1.73202e-224	-1.58248e-225	1.94961e-225	-5.54254e-224	-2.94806e-225	-3.1454e-224	-7.91287e-224	-3.49839e-224	-1.62015e-223	-1.85225e-224	-1.2062e-224	-1.43876e-224	1.01935e-224	3.4314e-224	7.57259e-223
-2.99286e-226	-8.55004e-225	-7.50895e-226	-2.53083e-226	6.37136e-225	1.33822e-225	-8.14738e-226	1.55405e-225	-1.68938e-225	3.67114e-225	-6.05097e-226	-6.41203e-225	-5.16965e-225	-7.78832e-226	2.44995e-225	-1.82591e-225	4.81032e-226	-4.3727e-226	1.43958e-225	1.8668e-225	1.76843e-225	-3.04693e-225	-1.92796e-225	-1.27507e-225	-1.96845e-225	1.36802e-225	1.17509e-224	4.77472e-226	1.7054e-225	-2.81567e-225	7.48626e-224
1.61083e-226	-1.08852e-225	2.59227e-226	2.86542e-226	-1.85181e-226	1.42867e-226	7.88377e-226	-2.49732e-226	1.4572e-226	1.0253e-226	5.28026e-227	7.75324e-226	-2.49268e-227	2.14656e-227	-7.36257e-226	3.18886e-226	1.54075e-226	-8.74344e-227	4.83017e-226	2.65295e-226	3.99905e-226	-6.48564e-226	-1.41223e-227	-4.59014e-226	-1.8485e-225	3.13876e-227	-2.15737e-226	7.00461e-226	9.02667e-227	1.72522e-226	1.09097e-224
-2.42799e-227	3.44506e-227	4.15365e-228	6.66852e-227	-8.0894e-228	-1.83667e-227	1.88438e-227	-4.55483e-228	-2.31119e-227	1.91619e-228	1.76872e-227	-6.5362e-227	1.08122e-227	-8.2818e-227	-4.51699e-227	7.71203e-227	3.91363e-227	-5.01071e-227	1.17412e-227	-4.87552e-227	5.74024e-228	3.45924e-228	-2.16855e-226	-3.30576e-227	5.66673e-227	-1.19785e-226	-2.29604e-227	-8.134e-227	-2.24679e-228	-1.10221e-227	1.2063e-225
1.31799e-228	8.04567e-229	6.17581e-228	-1.30519e-227	2.12066e-228	1.1817e-228	-5.10526e-228	-6.52692e-228	-3.87581e-228	3.20885e-229	1.49619e-227	2.93485e-228	-1.19193e-228	-5.17918e-228	2.41986e-228	-8.00067e-228	5.94602e-228	1.45883e-228	-2.59801e-228	6.52937e-228	4.557e-228	-6.12348e-228	7.27681e-228	-8.82945e-228	-4.05242e-228	-9.02923e-228	-1.53045e-227	1.7176e-228	-8.15894e-228	1.56682e-228	1.58318e-226
-1.97771e-229	1.86774e-229	4.0265e-229	9.66372e-231	-1.58585e-228	4.94224e-229	2.18675e-229	1.41294e-228	6.56399e-229	5.11001e-229	-2.87397e-229	-9.12364e-229	-5.20493e-229	-2.0493e-228	1.99313e-229	1.80735e-228	3.38203e-229	7.15963e-229	3.17782e-229	3.19701e-230	8.89434e-229	6.86526e-229	-4.82258e-229	5.14421e-229	-2.02863e-229	-5.33675e-229	-1.24266e-229	-2.24631e-229	-1.11605e-229	-4.57904e-229	1.70837e-227
-1.92016e-230	-3.37912e-230	1.09466e-230	-2.38261e-229	2.25844e-229	1.66326e-229	-1.47534e-229	-1.14895e-229	4.96792e-230	-7.5325e-230	9.03337e-231	-6.17266e-231	-1.16409e-230	-6.45272e-230	8.05108e-230	-3.59224e-230	-2.88431e-230	4.46195e-230	-9.19787e-230	1.38697e-230	9.21325e-231	1.46822e-230	4.04473e-230	4.70465e-230	-9.60091e-230	-2.35558e-229	-1.45558e-229	1.42091e-230	-2.3435e-230	6.39543e-230	2.15903e-228
-1.23393e-230	-7.82812e-231	9.63485e-231	7.07281e-231	7.82023e-231	-4.55834e-231	2.21408e-231	-1.07568e-231	5.59036e-231	2.90212e-230	7.17267e-231	-7.67434e-231	3.17497e-232	-1.85578e-230	9.93944e-231	-4.47386e-230	4.2438e-231	1.39909e-230	-7.65827e-231	3.55902e-231	1.88208e-231	-2.48425e-230	-6.92489e-231	-9.9526e-231	-5.38397e-231	5.05383e-230	5.6794e-231	-4.30083e-231	-6.90696e-231	-1.60206e-230	3.37439e-229
1.45976e-232	4.27932e-231	4.45141e-231	-6.89404e-234	1.84602e-231	-7.7482e-232	-7.508e-232	4.88456e-232	-2.34331e-232	1.17728e-232	-3.13503e-233	-3.86111e-232	4.71688e-232	-6.28464e-232	2.8399e-232	-4.1054e-231	-3.62062e-232	-7.43512e-232	6.53946e-232	2.3623e-232	6.56509e-232	-4.1721e-232	-6.24147e-231	-3.91256e-233	-4.20383e-232	-3.52334e-233	-5.23688e-232	-1.03702e-231	1.48085e-231	-3.36088e-231	3.52109e-230
3.53573e-232	-9.31535e-234	1.06024e-233	8.86508e-233	1.3721e-232	-7.95214e-233	6.75977e-233	-1.4539e-233	-1.79661e-232	-1.69778e-232	6.8823e-233	-1.53779e-233	-2.9523e-232	3.13009e-232	-7.5009e-233	-6.77054e-233	2.2598e-234	-1.05823e-232	-1.93086e-232	-2.98355e-232	-3.84582e-233	-9.92355e-233	2.58053e-233	5.30358e-233	4.42635e-232	1.81477e-232	5.49282e-234	-8.20288e-233	-2.62829e-232	5.67526e-232	4.30365e-231
-1.27801e-233	-2.45294e-233	1.1628e-233	-2.29774e-232	-1.49516e-233	1.66452e-233	5.89252e-234	4.33155e-233	-1.44811e-233	3.11605e-233	-6.30146e-233	-8.78005e-234	-5.11996e-233	-2.29076e-233	3.81428e-233	4.2352e-233	-1.06805e-233	-4.77494e-235	-1.69107e-233	1.49478e-233	1.46424e-233	3.76635e-234	3.545e-234	1.03202e-233	-4.72875e-234	-4.61552e-233	-1.65236e-233	-3.42804e-233	7.07866e-234	-1.05373e-233	8.26149e-232
-2.2652e-234	-8.7041e-235	3.02141e-234	7.74894e-235	-1.62123e-234	-1.30249e-234	1.06081e-234	-7.14293e-235	-1.06947e-234	9.98591e-235	-3.29904e-234	-6.88894e-235	-2.30368e-234	1.50451e-235	-9.51723e-235	1.43698e-234	2.77882e-234	-4.15588e-235	-1.15786e-234	1.61922e-234	8.30172e-235	-4.97631e-235	-1.04463e-234	8.57361e-235	-4.2422e-235	5.83975e-235	-1.28184e-234	-2.36456e-234	-4.75247e-234	3.5169e-234	4.46548e-233
1.14148e-235	-1.19437e-235	-2.7511e-236	-5.08168e-235	-3.47103e-235	-3.02373e-236	2.80327e-235	-4.11774e-235	-9.54409e-237	9.00227e-236	1.20566e-235	2.06706e-237	-2.82589e-235	-1.15602e-235	-6.70878e-236	2.56019e-235	-4.31784e-237	1.58069e-236	-1.13091e-234	7.11701e-235	1.43838e-235	-2.72842e-236	-1.38958e-234	-1.9373e-235	1.23927e-235	-1.12973e-236	7.15425e-236	-4.12287e-235	6.59566e-236	-2.35951e-235	7.32033e-234
2.86248e-236	-1.50724e-236	-1.83036e-236	8.29705e-236	-4.45532e-236	-1.40563e-236	-1.16848e-235	2.51587e-236	-1.20851e-236	-1.15331e-236	1.31826e-236	-1.50589e-236	2.28327e-236	-2.53349e-237	8.50624e-237	-1.28972e-235	4.49147e-236	-1.08661e-235	3.5709e-236	1.09579e-236	5.47429e-236	-7.86077e-237	2.48055e-236	3.46962e-236	2.12148e-236	2.13797e-236	-2.06144e-236	-3.66014e-236	5.37795e-236	-6.31344e-236	1.09936e-234
-1.38386e-237	-4.18087e-237	-9.10055e-238	5.10838e-237	-8.40572e-239	9.63186e-237	-9.98517e-238	-6.49399e-237	-2.04331e-237	-7.6994e-237	-1.61244e-237	-7.87954e-239	-2.01187e-237	-1.96237e-237	4.2842e-237	5.3758e-237	7.66332e-237	-9.62264e-237	-1.7691e-237	7.95504e-238	-4.8009e-237	-1.08946e-236	2.11358e-237	-1.18561e-236	-1.36166e-237	3.15311e-238	-1.40402e-237	1.29874e-236	3.00469e-237	1.29336e-237	1.23742e-235
-1.49503e-238	8.63405e-238	2.72592e-238	1.5091e-237	-3.90176e-238	1.86884e-237	3.56008e-238	2.33951e-238	-1.77936e-239	-6.28507e-238	-5.90944e-238	1.27926e-237	8.47082e-239	-8.60266e-238	-4.5623e-238	-5.63751e-239	-6.78464e-238	2.91853e-237	-3.34221e-238	1.45048e-237	2.59722e-237	-1.2597e-237	7.28708e-239	3.03215e-238	-8.43484e-238	-2.49053e-238	-4.41775e-238	-1.61555e-238	1.73915e-237	-4.24938e-238	2.30923e-236
3.3935e-239	-7.3068e-240	2.09427e-239	1.02783e-239	-1.41769e-239	9.65092e-240	2.73103e-239	-2.05009e-239	-1.38477e-241	3.5059e-239	-1.96131e-239	-3.42999e-239	-2.83286e-239	2.45296e-238	1.03665e-238	1.98212e-239	-7.30088e-239	4.3127e-239	2.74671e-239	-7.20472e-239	-8.45129e-239	6.09943e-239	-3.79664e-239	-9.50238e-239	2.54079e-239	1.56478e-239	1.56859e-239	-2.87713e-238	-1.76634e-240	-5.81706e-239	1.52886e-237
-5.32902e-241	-1.35005e-239	-1.38553e-240	-1.25764e-241	5.09981e-239	3.11095e-239	1.2793e-239	4.09073e-240	7.08876e-240	6.3452e-241	2.09661e-239	-1.7123e-239	4.71478e-240	9.14491e-240	3.07958e-240	-7.9555e-241	-2.92053e-240	6.71938e-240	2.21226e-240	1.89103e-239	-7.56516e-240	-1.53191e-240	-4.12556e-240	-4.72801e-240	1.00127e-239	3.72507e-241	-3.72048e-240	7.1149e-240	-2.43164e-240	-1.52427e-240	2.51973e-238
6.76377e-241	-1.29129e-240	1.79002e-240	-3.48297e-241	5.63766e-241	2.17586e-240	-1.03214e-241	-8.00547e-241	7.61189e-241	1.21387e-240	2.69637e-240	2.56723e-241	-3.9644e-241	-4.6754e-241	-2.50193e-240	-2.00018e-240	1.47964e-240	-1.30952e-241	-8.50867e-241	-1.47172e-240	4.61906e-240	6.73173e-241	2.44676e-241	2.0041e-241	6.15048e-241	-2.81787e-241	6.28028e-242	1.88793e-240	-3.32811e-241	2.85873e-241	3.11804e-239
-2.63718e-241	-5.10409e-242	-7.37155e-243	-3.52483e-242	1.80614e-241	3.47274e-241	-1.83212e-241	-8.73759e-242	-2.57793e-242	-7.86781e-242	-4.74847e-242	3.248e-241	-1.63582e-241	1.91189e-242	-3.94736e-242	8.74072e-242	1.63772e-241	-1.38362e-242	3.86992e-241	1.45562e-241	1.06673e-241	-1.97928e-241	3.2587e-241	3.80794e-242	1.82048e-242	-2.20604e-241	-3.41126e-242	5.41393e-242	-8.74735e-242	-2.34184e-241	3.96961e-240
4.51187e-242	-1.69164e-242	1.02618e-243	2.04749e-242	-1.49419e-242	7.19508e-243	-5.53478e-243	-1.62838e-242	-1.89093e-242	1.94449e-242	-3.60713e-242	5.06899e-243	-4.67331e-243	-4.47837e-242	1.55503e-242	-1.3605e-242	-1.19087e-242	1.44832e-242	-2.24428e-242	2.19783e-242	3.61268e-242	-1.1678e-243	-1.04014e-242	-2.0622e-242	1.48252e-243	-2.07405e-242	3.95677e-243	-3.0184e-244	2.52834e-243	-2.8438e-244	4.54024e-241
2.25485e-243	-1.32425e-243	2.41263e-244	-2.93497e-243	-1.77553e-243	-3.54884e-243	-7.84453e-244	3.16861e-243	-1.97876e-243	6.90284e-243	1.36573e-243	-1.33715e-243	-1.01883e-243	3.68086e-244	9.00468e-244	3.09516e-244	1.80688e-244	-9.20363e-244	-3.62601e-243	-4.67474e-243	4.36527e-244	8.82711e-245	-2.28377e-243	-9.57055e-244	3.84457e-244	-1.86194e-243	-2.05237e-244	9.66228e-244	2.17355e-243	8.02013e-244	4.9775e-242
4.89197e-245	1.47144e-243	-1.66703e-244	-3.80366e-245	1.33609e-244	2.20002e-244	1.07337e-244	1.93408e-246	8.95702e-245	-2.33428e-244	6.97426e-245	3.5142e-246	2.77963e-244	1.34869e-244	3.31589e-244	-1.87076e-244	1.27361e-244	-3.07223e-244	-5.43622e-245	1.22908e-244	3.50311e-244	2.66175e-244	1.72415e-244	-2.51766e-244	-3.8442e-245	2.38657e-244	1.74743e-244	-6.95342e-244	6.46107e-245	3.78721e-244	6.75877e-243
-1.87515e-245	4.40306e-246	7.82615e-246	-1.74618e-245	-7.37894e-246	-4.3708e-245	1.71091e-245	-4.0731e-245	-1.82548e-245	-3.05523e-246	1.26573e-244	-1.25432e-245	-8.09398e-246	4.81031e-246	1.41996e-245	-1.93404e-245	4.51328e-246	1.67935e-245	5.83455e-246	3.19099e-245	-2.35102e-245	1.58453e-245	-1.82963e-245	1.88399e-245	1.92717e-245	-1.42968e-244	-5.7301e-247	1.36676e-245	7.67124e-245	1.14352e-244	8.67328e-244
4.39716e-246	-1.33313e-246	-1.98179e-246	1.92717e-246	2.41363e-246	-1.81947e-246	-9.9334e-246	3.10047e-246	1.95412e-246	2.74177e-246	-5.79514e-247	5.35116e-247	1.33538e-247	-9.64702e-246	7.23228e-247	2.66311e-246	-8.9645e-247	-9.35572e-247	1.58269e-246	4.60035e-247	2.62653e-246	9.39663e-247	4.3532e-246	-2.48113e-246	3.2372e-246	4.68784e-246	-5.63148e-247	-1.16111e-245	-1.42546e-246	1.29333e-246	8.2977e-245
1.30248e-246	-3.8651e-247	-1.66916e-247	4.78751e-247	-4.39945e-247	2.38358e-247	1.68345e-247	5.82532e-247	1.53533e-246	-1.13335e-246	-2.65159e-247	5.68564e-248	-3.82518e-247	-9.83617e-247	6.92595e-247	9.38711e-247	1.2163e-246	-4.4628e-247	1.1019e-247	1.08077e-247	5.05338e-247	-7.14691e-247	-2.02574e-247	-5.52012e-247	-3.60808e-247	-5.03382e-248	7.23731e-248	-4.54137e-248	6.5709e-247	-9.55571e-248	1.4889e-245
5.79886e-248	-7.33805e-248	-6.65526e-248	8.15856e-248	5.74647e-249	-4.11722e-248	-1.07938e-247	-2.05575e-248	-1.77382e-248	-3.21922e-247	1.43253e-248	2.20738e-248	-8.71672e-248	1.20499e-247	-2.80854e-248	1.14837e-247	-6.44371e-248	-4.77831e-248	9.24246e-249	8.1318e-248	1.10391e-247	-2.1256e-248	-8.45339e-248	1.29633e-248	4.18397e-248	6.65032e-248	-5.15364e-248	-9.20531e-248	-5.81417e-249	1.19679e-249	1.87244e-246
-4.73756e-250	1.9017e-248	1.53531e-249	-1.96091e-249	-2.51326e-248	-4.61067e-249	-3.45763e-249	-1.12019e-249	-1.25898e-249	3.00669e-249	-7.0882e-249	-3.79993e-249	8.83796e-249	-1.30453e-249	1.48374e-249	-4.96296e-249	-4.89671e-249	-1.00951e-248	-7.29615e-249	6.18389e-250	-1.14784e-248	-3.2514e-249	8.75408e-249	-1.03634e-248	-1.07849e-249	-9.06402e-249	-8.58213e-249	-2.16186e-249	1.00693e-249	-4.83986e-249	1.72538e-247
1.08805e-249	-1.9955e-250	1.04886e-250	2.7389e-249	-1.27487e-249	-4.57248e-250	-2.63668e-249	3.43799e-250	5.2905e-250	1.11296e-249	-3.21933e-250	-7.75052e-250	-6.84803e-250	3.08394e-249	8.8332e-251	1.50498e-250	3.03605e-249	-9.46792e-250	-3.83226e-251	-6.27099e-250	1.49013e-249	-1.05069e-249	6.99529e-251	-5.44731e-251	8.89654e-250	5.83701e-250	-6.4328e-250	9.33011e-250	-3.85578e-250	5.77679e-251	2.63971e-248
8.4616e-252	-3.78698e-251	2.74437e-250	3.70142e-251	4.83682e-251	-9.96379e-251	-3.11893e-250	-5.11952e-251	-4.99364e-251	-1.75442e-251	3.34201e-251	1.18148e-250	3.82325e-251	-3.30752e-250	-1.56055e-250	-1.40366e-250	-8.612e-251	6.01318e-251	1.92339e-251	-3.60694e-251	-1.63444e-251	-2.02649e-251	1.36753e-252	1.86187e-250	1.30117e-250	4.96013e-251	4.82646e-251	1.97254e-251	3.84923e-251	5.98711e-251	2.52512e-249
7.52503e-252	8.344e-252	3.93525e-252	-9.55004e-252	-1.31657e-251	1.79659e-251	4.97897e-252	1.72091e-251	-9.20101e-252	1.42921e-251	-2.37267e-252	2.07367e-251	9.9928e-252	2.33065e-251	1.45062e-252	-2.34728e-251	1.10297e-251	-6.16888e-252	-4.41313e-251	5.04697e-252	-2.6645e-251	5.07663e-253	7.35274e-252	-6.84732e-252	-6.07428e-252	-1.20971e-251	8.15961e-252	-6.21516e-252	-9.01221e-252	-1.30304e-251	3.49818e-250
3.95608e-253	5.40714e-252	2.33808e-252	2.70262e-255	-2.05852e-252	-6.74209e-253	-1.69724e-252	3.86573e-253	-1.74582e-252	-2.32862e-254	-6.61856e-254	1.34129e-252	5.80167e-252	-2.12868e-253	4.57071e-252	1.30025e-254	1.65031e-252	4.18076e-252	1.73458e-252	-1.42265e-252	9.55208e-253	1.13078e-252	2.16567e-253	2.77642e-253	1.28078e-252	2.57408e-252	3.30836e-252	-3.53247e-254	-4.72706e-253	-1.54164e-253	4.61288e-251
4.56644e-253	1.52475e-253	-8.96857e-254	-6.8953e-254	-2.24728e-253	8.55942e-254	-4.10888e-253	3.25912e-253	-1.76598e-253	1.60781e-253	2.41096e-254	2.88512e-253	-8.00708e-254	4.29788e-254	1.10057e-253	2.8466e-253	-1.37625e-253	-6.10719e-254	2.90213e-253	5.73004e-254	7.74731e-254	7.79426e-254	-2.52054e-253	5.6174e-253	2.34107e-253	5.1296e-253	2.03215e-254	1.06215e-252	3.63489e-254	-5.5841e-254	6.41979e-252
-6.56228e-254	1.8922e-254	-2.17158e-254	-8.48296e-255	-7.83143e-255	-2.48332e-254	-1.82787e-254	-3.06444e-255	7.4723e-255	7.79758e-255	-1.75104e-255	5.90801e-254	-2.35305e-254	-3.41489e-255	2.19983e-255	-1.73002e-254	1.45144e-254	-1.18961e-254	7.99728e-255	-1.29769e-254	-1.1262e-254	-2.08725e-254	-1.50666e-254	9.45663e-255	-1.45119e-254	-4.07809e-254	3.49004e-254	-2.3097e-254	6.90642e-255	-6.24401e-254	5.77977e-253
-2.01401e-256	5.20232e-255	1.60195e-255	2.58464e-256	1.23712e-256	1.28411e-256	-3.57942e-255	6.26755e-255	-1.00236e-255	-6.59453e-256	1.25073e-255	6.97937e-257	-7.09014e-256	4.30722e-255	-5.87235e-256	1.35e-254	2.33563e-255	3.95383e-255	-2.56079e-256	-1.56803e-256	-5.92228e-255	1.56635e-255	-3.33844e-255	-7.5012e-256	4.4124e-255	-1.76996e-256	7.01155e-256	-2.07279e-256	2.09979e-255	-7.45272e-256	6.60714e-254
4.35391e-256	-2.5189e-256	-2.06834e-256	4.32763e-256	4.86427e-256	1.37801e-255	-4.50343e-257	-3.94417e-256	-8.44728e-257	-2.468e-256	-1.09786e-256	-6.18094e-257	-2.83742e-256	2.82952e-256	1.49397e-256	6.6096e-257	-3.04095e-257	1.62851e-256	-1.13867e-256	7.58743e-257	3.44428e-256	-6.34478e-257	4.82156e-256	-1.70327e-256	-6.61931e-256	-8.23192e-256	1.82949e-256	-1.33755e-256	-2.6739e-256	2.44113e-256	8.67251e-255
-2.41163e-257	-4.25099e-257	3.84385e-257	4.37177e-257	-2.49418e-258	2.01688e-257	2.13375e-257	-3.87103e-258	-1.04794e-257	2.73095e-258	-3.78004e-257	-8.59845e-258	1.51204e-257	8.08767e-257	-6.81766e-257	-7.81767e-258	8.89275e-257	-1.58318e-257	-1.19195e-256	1.25158e-256	-5.57022e-257	3.79096e-257	2.62176e-257	-3.09271e-258	7.04968e-257	-1.59198e-257	-2.14802e-257	-1.51926e-257	-6.03079e-257	7.30679e-257	1.15675e-255
1.89557e-257	1.89937e-259	-1.81004e-257	-4.81452e-258	2.13701e-258	2.82264e-258	1.98985e-258	1.18363e-258	2.47545e-259	-2.10632e-258	-1.27044e-258	5.70476e-258	1.1628e-258	1.05626e-257	3.07559e-258	3.69424e-258	9.2165e-258	6.65352e-258	1.50719e-258	-2.02517e-258	2.85659e-258	-1.69354e-259	7.93276e-258	-3.22451e-258	2.0857e-258	1.77551e-258	7.79991e-259	-1.76392e-258	-2.56655e-259	-1.2461e-258	1.19511e-256
-1.40375e-259	2.14394e-259	4.272e-259	5.34369e-259	4.70665e-259	-5.5526e-259	8.82775e-259	3.84392e-258	4.76528e-259	-3.5324e-259	1.26936e-259	-2.22096e-262	7.47572e-261	1.04475e-258	4.85578e-259	-3.73674e-259	-6.18911e-259	-8.89769e-259	-4.13423e-259	-2.03979e-258	3.14024e-260	-8.26862e-259	-9.05462e-259	-9.40063e-259	1.715e-259	-5.85233e-259	2.21196e-259	9.13231e-259	4.2037e-259	1.22183e-259	1.90368e-257
-9.66336e-260	1.94872e-259	1.2083e-261	-4.69155e-260	-8.14624e-260	5.35623e-260	2.90335e-260	-7.8547e-260	-4.23499e-260	1.86839e-260	1.10508e-260	-1.86248e-260	-1.27158e-259	8.59556e-260	4.27637e-260	3.46552e-260	-2.07263e-260	-1.12996e-259	4.51541e-260	-1.64462e-259	-1.06326e-260	-7.4086e-260	-3.44535e-260	6.18137e-260	3.05741e-260	5.27285e-261	4.15295e-259	1.35872e-261	8.68199e-260	-1.37444e-259	2.16457e-258
-1.66865e-260	-1.42652e-260	-6.75779e-262	5.28275e-261	-1.19437e-261	-2.1637e-261	1.13275e-260	4.45276e-261	2.7561e-261	-6.13766e-261	1.6161e-261	3.03595e-260	7.63002e-262	-4.11214e-261	4.0765e-261	5.5581e-261	1.98089e-261	-1.88752e-260	-1.48218e-261	-9.60407e-262	-2.61375e-260	6.3102e-261	2.7041e-261	4.27836e-261	2.40989e-260	5.72766e-261	1.37421e-261	1.68542e-261	-4.75762e-261	4.14894e-260	2.5329e-259
-1.12328e-260	-1.65373e-261	-8.20736e-262	-3.99822e-262	-9.24115e-262	-9.64467e-263	-2.30084e-261	4.17271e-261	1.32442e-261	-9.37736e-263	-1.17433e-261	1.34594e-262	7.64423e-262	-2.77258e-261	-3.43283e-261	2.8536e-261	5.00657e-261	3.06872e-261	7.35567e-262	-3.07189e-262	2.04502e-262	2.48741e-262	-9.37512e-263	-2.74073e-261	1.54569e-261	1.84489e-262	8.66159e-262	-1.56335e-262	-1.16536e-261	-1.53459e-261	5.20102e-260
2.56438e-262	2.68205e-263	-6.38194e-263	-9.10505e-263	-9.60832e-263	-5.35771e-263	4.96757e-262	1.03823e-262	8.26131e-262	1.93131e-262	4.34056e-262	2.87058e-263	-3.66489e-263	-1.76548e-262	-8.16927e-263	1.05353e-262	3.76385e-262	-4.37981e-263	-2.11462e-262	1.67155e-262	3.79082e-263	1.10398e-262	3.75084e-263	1.31488e-262	1.75439e-262	-5.19632e-263	-1.95731e-262	-1.86319e-262	3.21357e-262	-1.37786e-262	5.25533e-261
2.28558e-263	-2.34429e-263	-1.46958e-263	4.14852e-264	1.58354e-263	5.67697e-263	-2.3758e-263	-3.55634e-264	5.81312e-264	-6.64372e-264	-5.86421e-263	-4.75639e-264	-1.45198e-263	1.09784e-263	1.49718e-263	-1.85606e-263	-4.25395e-263	1.14437e-266	-1.52703e-263	1.26583e-263	4.86157e-264	3.11553e-265	1.72027e-263	4.20916e-263	2.19261e-263	1.38607e-263	2.74834e-265	-1.96351e-263	-4.51561e-264	-4.45627e-263	5.3967e-262
6.61325e-264	2.69952e-264	-8.8827e-265	-1.48285e-264	1.41419e-264	3.71598e-264	-1.27219e-264	-2.90711e-265	-4.77039e-264	3.81203e-265	-1.27094e-264	-3.56395e-264	3.27152e-265	4.79976e-265	1.10428e-264	7.87843e-266	-3.05166e-266	1.17664e-265	-3.41263e-264	-1.05681e-264	5.05483e-264	4.97265e-264	-1.35127e-264	-8.01098e-265	3.46168e-264	-4.76252e-264	-1.30491e-264	-3.90851e-265	-1.10616e-264	-8.07629e-265	5.89849e-263
-3.59758e-265	1.76403e-265	4.20287e-265	3.08692e-267	1.30795e-265	3.04054e-265	2.83567e-266	9.29716e-266	-5.84951e-266	-7.94844e-266	2.22671e-265	-4.13255e-265	5.45137e-265	-1.94853e-265	1.29036e-265	-1.00394e-265	2.53359e-265	-4.46624e-265	2.88662e-265	5.25521e-265	6.43064e-266	-1.07658e-265	9.53721e-266	3.80143e-265	2.24615e-266	-8.09835e-266	4.28216e-266	3.04313e-265	4.21025e-265	-1.11738e-265	6.40402e-264
-6.08216e-266	2.11587e-266	1.44673e-265	3.77469e-266	2.91465e-266	3.10532e-266	-1.98449e-266	2.96105e-266	-3.65893e-266	-2.43578e-266	4.88664e-266	-1.03285e-266	1.58676e-266	7.28013e-267	4.9557e-266	1.99061e-266	3.38175e-266	1.5982e-266	3.04571e-266	-2.22702e-266	-3.13788e-266	-6.3054e-266	-5.65538e-266	-2.69227e-267	3.41267e-267	-5.54207e-266	-1.14925e-266	1.18819e-266	-1.03097e-266	-6.00612e-266	9.95592e-265
-1.75505e-266	2.09754e-267	-2.77676e-268	-8.64883e-267	-6.77055e-267	-3.0058e-268	-4.07842e-268	-1.69893e-267	-1.22869e-267	1.35342e-266	7.05034e-267	1.21183e-266	-6.31761e-267	-6.30531e-267	6.26202e-268	-6.74235e-267	-7.77966e-267	-5.93582e-267	-1.54565e-267	-7.22709e-267	3.71668e-267	1.57732e-267	1.76645e-267	8.98552e-268	4.80887e-268	8.1417e-268	7.5229e-267	8.4407e-267	-1.53583e-267	4.13574e-267	1.45053e-265
4.60092e-268	9.18615e-268	-2.40141e-268	-2.50085e-268	9.84773e-269	4.5179e-268	3.75271e-268	-1.54965e-268	-3.16786e-268	7.54871e-268	-6.94545e-269	2.32727e-268	-5.06307e-268	9.31033e-269	-3.40713e-269	-8.06844e-268	2.0448e-269	6.07756e-268	-1.09248e-268	1.38754e-267	-5.37476e-268	1.00983e-268	1.03621e-268	-2.94992e-268	1.23583e-267	6.16196e-269	-3.335e-268	2.41165e-268	5.44007e-268	2.51559e-268	1.15933e-266
-1.14439e-268	3.76958e-269	-2.26073e-268	1.42004e-268	-4.87225e-270	1.00192e-268	-3.47127e-269	1.16985e-268	6.74054e-269	4.74489e-269	-5.84347e-270	-8.1664e-270	1.10594e-269	-1.05735e-269	-1.10441e-269	-3.82657e-269	-3.9897e-270	-3.63438e-269	-6.4048e-269	7.5374e-269	-2.06975e-269	2.66928e-271	1.09748e-269	2.07813e-269	-1.66379e-270	-7.42743e-270	1.47707e-269	2.64158e-268	-1.60351e-269	6.0487e-270	1.51936e-267
7.08821e-270	-9.11455e-270	-8.42804e-270	2.46838e-270	1.54515e-269	4.85647e-270	1.16203e-270	-1.67064e-269	9.52585e-270	-4.79792e-270	1.96541e-270	3.93952e-270	2.88112e-269	6.45707e-270	1.80553e-269	1.12096e-269	-5.39185e-270	3.16264e-269	7.88269e-270	-1.08472e-269	1.32876e-269	-6.68585e-270	-3.3668e-271	3.42786e-270	-1.09418e-269	1.0024e-271	6.30269e-270	-1.67367e-269	1.13404e-269	9.45736e-270	2.84403e-268
-2.40354e-271	-5.21408e-271	-5.27452e-271	2.02523e-270	-1.05718e-270	-2.81861e-270	-2.80056e-271	-2.77863e-270	-1.41312e-270	-1.80452e-270	8.13519e-271	1.52821e-270	-1.37078e-270	4.41279e-271	7.46271e-271	4.23828e-271	-9.80722e-271	-3.56646e-271	1.12482e-270	1.42804e-271	1.37432e-271	-6.18979e-271	-8.04853e-271	2.25266e-270	-6.38814e-271	5.87405e-271	-8.67785e-271	1.84544e-270	2.72081e-271	-1.28518e-271	2.95494e-269
-1.74399e-271	-6.73787e-273	1.87876e-272	-3.06677e-271	2.20451e-271	-5.65845e-272	-7.21671e-272	5.24289e-272	2.23967e-271	7.16571e-272	5.6321e-272	1.0045e-271	1.03138e-272	1.1326e-271	-3.45887e-272	-2.53346e-272	6.90627e-272	-5.9649e-272	-1.2087e-271	-1.1876e-272	4.89563e-272	1.01674e-271	3.08844e-271	-2.26551e-272	8.51009e-272	-5.06333e-272	7.9538e-273	9.16088e-272	-6.68899e-272	-2.25391e-272	2.61244e-270
3.33249e-272	-1.78549e-272	8.92492e-274	-2.58185e-273	-1.33552e-272	1.5906e-272	2.03692e-272	3.21984e-272	-1.19138e-272	1.58242e-273	-5.94414e-274	-1.48627e-272	4.51666e-272	1.22172e-273	-1.91446e-273	1.64738e-273	-2.55827e-273	-1.75949e-272	1.0851e-273	2.19546e-272	3.97029e-273	-3.9965e-273	2.42117e-272	8.08854e-273	-1.20289e-273	1.59057e-272	9.9793e-273	5.6691e-273	5.53575e-273	6.27429e-273	3.43413e-271
-6.94936e-274	2.00146e-273	7.66613e-274	6.62696e-273	-1.30527e-273	-6.40492e-274	2.5967e-273	4.3441e-274	-7.48895e-274	-2.47128e-274	5.83661e-274	-1.36706e-273	-2.79482e-274	8.42397e-274	1.02266e-273	5.21075e-274	-1.68717e-273	-2.27275e-273	-1.25781e-273	1.0879e-274	-1.63668e-273	9.76512e-274	3.46858e-273	1.96778e-274	-8.21777e-275	-6.70029e-274	-5.81696e-274	2.05831e-273	4.43049e-274	2.30162e-273	3.84211e-272
2.61477e-274	-1.71538e-277	8.055e-275	-2.16755e-274	1.63748e-274	1.13831e-274	9.3845e-274	2.9104e-276	-2.91789e-274	-1.00575e-274	2.29383e-274	-1.40097e-274	4.41238e-274	-5.3173e-274	-1.50375e-274	1.04404e-273	2.32191e-274	1.0248e-273	3.78125e-275	-7.77359e-275	-1.50221e-274	3.07877e-274	-1.41984e-274	-1.27898e-274	8.38399e-274	2.81969e-274	-1.41821e-274	-3.10111e-274	4.98517e-275	-3.09077e-276	8.43288e-273
7.80758e-275	-2.37688e-275	-4.70296e-276	-6.13194e-276	4.07547e-275	-9.8235e-276	-1.2151e-276	2.0908e-275	4.98643e-276	1.79578e-275	3.09751e-275	-9.48017e-277	-2.89465e-275	-2.95931e-275	-9.45617e-278	-1.8059e-275	-1.62647e-275	6.3437e-278	-7.84301e-276	4.61692e-275	-2.60836e-275	-3.68119e-276	-2.14398e-276	-2.84651e-276	1.71622e-275	-3.83093e-276	-1.41618e-276	2.33825e-275	3.05717e-275	-1.36087e-275	5.12009e-274
1.07059e-275	-2.93743e-276	6.11616e-277	2.17367e-276	7.83394e-277	-1.32151e-276	6.14682e-277	1.65124e-277	1.07413e-275	-2.70572e-276	-1.08651e-276	-1.73656e-276	-2.64385e-276	1.27056e-276	-7.91853e-276	-1.92234e-276	1.10264e-276	9.70088e-277	3.38271e-276	-2.86758e-276	9.40952e-276	-1.37314e-276	2.64092e-277	1.41727e-276	2.50083e-276	5.19838e-276	-3.96765e-276	4.89952e-277	4.94388e-277	1.80193e-276	8.45789e-275
-1.10513e-277	-1.13326e-276	1.5944e-277	-1.91052e-278	-1.82201e-277	3.06844e-277	1.21683e-277	-1.81255e-277	-1.25233e-277	-3.12887e-279	9.38133e-277	6.55422e-277	-1.55939e-276	-2.17487e-277	-6.72808e-277	-2.95295e-277	-1.08904e-277	-6.33763e-277	1.24704e-277	-8.66272e-277	1.39012e-277	1.61101e-277	1.56982e-277	-5.34845e-277	-1.07047e-276	-6.42035e-277	1.45302e-277	-8.93241e-278	-3.18922e-278	1.5939e-278	1.14017e-275
-6.12081e-278	-8.85686e-278	2.98266e-278	6.61855e-278	-2.78326e-278	6.75931e-278	-1.50893e-278	-1.12594e-280	2.93372e-278	1.78874e-279	9.13933e-278	2.86373e-278	2.52793e-278	-2.42261e-278	-6.61873e-278	-3.90779e-278	-4.65516e-278	1.22142e-278	-3.09999e-278	-3.94358e-278	-1.2868e-277	1.58642e-277	-9.30417e-278	3.71455e-278	-7.64033e-279	-2.5707e-277	2.51658e-278	-5.07244e-278	-3.66416e-278	-9.7188e-279	1.59601e-276
-1.79634e-278	3.93381e-279	4.25279e-279	-2.51482e-279	6.66143e-279	-8.44735e-279	2.72197e-280	1.34057e-278	2.32293e-279	-1.93702e-279	-1.87438e-279	-6.45142e-279	-1.26536e-278	-5.25022e-279	-7.73848e-279	-1.10107e-278	-8.51673e-280	-1.81138e-278	2.59774e-280	-1.51143e-279	-2.73831e-279	-8.90158e-279	-1.94956e-279	-9.74129e-279	3.50431e-281	3.37655e-279	-2.10606e-278	3.77228e-279	-8.22159e-279	4.89292e-279	1.92117e-277
1.27242e-279	4.82918e-280	8.85201e-281	-5.70742e-280	-4.62744e-280	1.15191e-280	8.04645e-281	6.81392e-281	6.71168e-280	-1.03757e-279	9.23444e-282	-5.5158e-280	-1.02284e-279	-9.1015e-280	4.82904e-280	-1.73336e-280	-2.84408e-279	-3.16676e-281	-5.15172e-280	1.21826e-279	-4.41615e-282	1.15477e-279	-2.76673e-280	3.55292e-280	-6.49104e-281	1.39272e-280	1.1801e-279	-4.92769e-280	-3.57909e-281	-3.07761e-280	1.66209e-278
1.22592e-280	-3.99719e-281	-7.54078e-281	1.65297e-280	6.03994e-281	8.9246e-281	5.41748e-280	-1.00268e-280	1.03601e-280	-8.55175e-281	1.62961e-281	-1.63946e-281	-2.51566e-280	2.58788e-280	1.0959e-280	-8.79437e-282	1.25179e-280	-1.30491e-280	1.27931e-280	-6.73109e-281	1.07324e-280	1.71345e-280	-2.86045e-281	-4.26346e-281	4.58504e-281	9.9508e-281	-1.13201e-281	-1.36994e-280	1.25599e-281	-8.82339e-281	3.24076e-279
3.50413e-282	1.66111e-281	2.46911e-282	-2.83338e-281	8.1937e-282	-2.98109e-281	5.82002e-282	-2.60803e-281	-1.73316e-281	5.04438e-282	-1.95419e-281	1.69707e-281	2.41935e-281	1.75545e-281	1.20853e-281	9.02045e-282	-4.82751e-282	7.96493e-282	-1.93266e-281	-5.77862e-282	-9.91274e-282	2.12836e-281	1.53962e-281	6.75648e-282	-6.31039e-282	2.30306e-281	2.70086e-282	-1.70096e-281	-5.87758e-282	1.4036e-281	4.02777e-280
-1.17241e-282	1.84805e-282	-1.38039e-282	1.51315e-282	1.10355e-283	-5.76192e-283	9.99498e-284	1.05786e-282	-7.08835e-283	-1.06544e-285	-4.43681e-283	2.28589e-282	8.4852e-283	-1.29667e-282	1.26351e-282	1.88638e-283	8.56735e-283	-3.89935e-284	-5.11288e-283	7.73277e-283	8.87028e-283	4.85882e-283	4.19934e-282	5.30768e-283	2.34294e-283	4.08891e-283	9.77019e-283	3.01883e-282	-5.99888e-283	-3.35078e-283	2.86525e-281
-2.99407e-283	-9.1713e-284	-5.2535e-284	-3.23566e-283	8.82461e-284	-2.36141e-283	-6.82441e-284	-2.02056e-283	-9.89406e-284	5.37477e-285	-2.93785e-284	9.44937e-285	-6.43998e-285	-1.70308e-283	4.38632e-283	1.99546e-283	-4.48754e-284	2.8957e-283	-1.59352e-284	-1.2527e-283	-7.65146e-284	-1.19263e-283	9.78725e-284	3.02029e-283	2.02835e-283	1.60073e-284	-7.48507e-284	5.90152e-283	-1.35425e-283	-6.98143e-284	4.48039e-282
8.50407e-284	-2.9954e-284	-2.0323e-285	9.02113e-285	2.95788e-285	2.5442e-286	1.29357e-283	-1.41808e-284	-6.21638e-286	-1.2121e-284	-6.34691e-285	8.41885e-285	-1.28136e-284	2.76845e-284	1.09327e-284	-5.64366e-284	2.22862e-285	-1.06423e-284	1.46272e-284	3.84157e-285	4.51509e-284	2.15877e-284	1.19222e-284	-2.0662e-284	2.12518e-284	-2.8149e-284	-2.20909e-284	2.90982e-284	-1.39468e-284	-2.57487e-284	6.79122e-283
-1.09514e-284	-2.32411e-285	1.36021e-285	6.4803e-285	-2.34562e-286	-9.22227e-287	-3.16978e-286	2.98876e-285	3.53502e-285	-1.44162e-285	-1.16771e-285	1.69318e-285	5.67714e-285	2.86627e-285	-2.41479e-285	-4.74834e-285	-1.76382e-285	1.26855e-286	-1.18737e-285	-2.7533e-285	-4.05005e-286	1.55083e-284	-4.03605e-285	-3.37179e-285	4.13008e-285	1.69122e-285	-1.09124e-285	9.44215e-286	8.89621e-286	3.67633e-285	8.98678e-284
-9.98144e-286	4.48952e-286	1.31942e-286	-8.97321e-286	-2.10054e-287	-4.24359e-286	-8.57904e-287	-1.01301e-286	-1.07857e-286	1.16176e-286	-2.87929e-287	6.47584e-286	-1.42138e-286	-2.06637e-286	5.37534e-287	5.69263e-286	-2.52749e-286	-1.01314e-286	-5.83217e-287	-1.25546e-286	1.17622e-287	-2.39528e-286	-6.59271e-287	4.26792e-287	-2.07809e-286	2.81355e-286	1.98174e-286	5.02126e-287	-2.38135e-286	-1.33868e-286	6.9884e-285
-5.1331e-288	4.51874e-287	3.93116e-287	-1.73997e-289	-1.60499e-287	-4.05443e-287	3.08414e-287	5.63397e-287	-2.76359e-287	3.88457e-287	-3.56327e-287	-6.19595e-287	-2.06184e-288	-6.41661e-287	-3.61545e-287	9.71672e-287	-6.11956e-287	3.04906e-287	-2.5206e-288	1.49532e-287	3.81533e-287	-1.73188e-287	-1.38908e-286	-7.94762e-288	6.55237e-289	9.1577e-287	2.27875e-287	-5.81576e-287	6.83678e-288	-8.6035e-288	1.09731e-285
-4.08907e-288	5.73539e-288	1.27346e-288	-7.36817e-288	9.4655e-289	1.82128e-288	-8.77071e-289	5.36177e-288	1.71351e-289	-3.14347e-288	7.11639e-288	-2.97437e-288	6.60797e-288	1.03298e-287	1.52289e-287	-3.76701e-288	1.84524e-288	1.61688e-288	8.69711e-289	-8.61716e-288	-1.67745e-288	1.30814e-288	4.7529e-288	8.74455e-288	-3.79228e-288	1.07279e-288	-2.49673e-287	1.94167e-288	-4.09437e-288	-1.26336e-287	1.54746e-286
8.2434e-290	-2.28689e-289	1.47672e-290	2.42742e-288	-2.04752e-289	-4.98436e-289	-4.89256e-289	-6.04513e-290	3.62922e-289	1.96614e-289	3.45109e-289	-1.10942e-288	2.35392e-289	6.47006e-288	8.84189e-289	-2.43436e-289	-4.19473e-289	-7.99829e-289	-2.03637e-288	4.23281e-289	-1.3227e-288	6.79074e-289	3.84173e-289	1.55498e-289	9.29016e-289	5.3808e-289	5.3061e-289	-4.07191e-289	3.90148e-289	-4.88897e-290	2.29177e-287
7.32956e-290	-1.76013e-290	-6.91886e-290	-1.7389e-291	3.78406e-290	1.44038e-290	1.1061e-289	5.65012e-290	-3.21881e-290	-3.22931e-292	4.58158e-290	4.17427e-290	-2.61951e-289	9.84038e-290	8.07068e-290	6.97624e-291	2.31958e-289	1.9412e-291	-1.91015e-290	-1.30503e-289	8.47442e-290	4.80705e-291	-3.69313e-290	3.2738e-289	1.69082e-290	-2.44726e-290	-5.18355e-291	4.00563e-290	-1.33496e-290	5.71321e-290	1.94376e-288
8.07926e-291	-6.91506e-291	1.85981e-291	1.06381e-294	6.78199e-291	-9.74764e-291	3.7592e-291	9.8611e-291	1.38799e-291	-4.91128e-292	-7.83434e-291	-8.76774e-291	4.12266e-292	2.08993e-290	-1.89201e-290	-5.60521e-291	9.12827e-291	-1.16173e-291	5.02975e-291	-2.42503e-291	1.42861e-290	8.62507e-292	-2.33155e-291	-7.33041e-292	-4.68614e-291	-3.49473e-291	-1.05526e-292	4.55708e-291	-2.39476e-291	2.62643e-290	1.88784e-289
4.30853e-292	5.18482e-292	2.40277e-291	-5.90018e-292	-4.00963e-293	1.60889e-292	1.4856e-291	7.85254e-292	-1.70185e-292	-4.9004e-292	8.66637e-292	-1.65717e-291	-1.09395e-291	-4.47929e-293	-4.25703e-292	1.61759e-292	1.99975e-292	1.42171e-292	-4.928e-292	-9.08108e-292	8.83557e-292	-2.41272e-292	-1.40143e-291	-2.75684e-293	-3.55633e-292	-7.29918e-291	-5.95231e-293	1.01014e-291	1.53527e-292	1.32644e-291	2.58255e-290
-1.6636e-292	-2.56573e-292	-3.07086e-292	-3.46586e-292	3.15537e-292	3.22742e-292	-3.32215e-293	2.25035e-294	-5.03049e-294	-1.96219e-292	-1.02284e-292	1.37662e-293	-2.60199e-293	-7.32372e-293	9.56961e-293	-1.22809e-292	1.25194e-292	3.3008e-292	-6.24746e-294	-3.164e-293	1.41905e-292	1.68748e-292	2.52122e-292	-1.50169e-292	-1.42168e-292	-3.09222e-292	1.8948e-293	1.90022e-292	4.83267e-295	2.02186e-293	4.27258e-291
4.2144e-293	5.24949e-294	2.95496e-294	2.35132e-293	-9.78837e-295	-3.42396e-294	3.03562e-294	8.99514e-295	1.16666e-293	-1.54635e-293	2.73983e-294	7.17264e-293	9.17796e-294	1.7209e-293	-3.75914e-293	7.34604e-294	-7.81958e-294	6.80576e-294	-8.87617e-294	3.27937e-294	-1.69962e-294	-4.0541e-293	5.14802e-294	3.31263e-294	-2.063e-294	-5.01924e-293	5.35742e-294	9.26762e-294	-2.30339e-293	-9.89511e-294	4.32412e-292
3.67037e-294	-2.0415e-294	-5.22294e-295	3.71248e-295	9.55732e-296	-2.24187e-294	2.95228e-294	4.64825e-295	-5.55256e-295	2.90495e-295	-2.94173e-295	-1.13697e-294	6.87483e-294	2.79143e-295	2.10035e-294	8.92258e-295	-2.70922e-295	-7.37645e-294	-6.59605e-294	3.00755e-295	-9.93104e-296	1.42503e-294	-1.64151e-295	-3.4478e-295	3.38226e-294	4.13064e-294	1.56614e-294	-9.32331e-295	5.72881e-295	-2.37978e-295	5.21831e-293
8.72238e-295	5.87616e-296	-9.67123e-295	-1.11263e-295	5.5763e-296	1.79811e-295	2.09406e-296	1.60919e-295	-4.75405e-296	-4.55861e-295	-1.94857e-295	-6.49857e-296	3.87908e-296	4.04084e-295	5.30449e-295	-2.28661e-295	-3.72782e-296	1.14577e-295	5.60492e-295	-1.13627e-295	-4.01486e-295	-2.66705e-295	4.45167e-295	1.61879e-295	-7.96064e-296	6.37248e-296	-2.01945e-295	-9.54976e-296	3.84044e-295	8.73275e-296	7.4054e-294
4.32003e-296	-2.30961e-296	-3.60617e-296	-1.75774e-296	-5.25566e-296	4.86523e-297	2.33951e-296	-2.17084e-297	-1.37935e-296	-6.60635e-297	-1.18525e-296	-2.54646e-296	5.41027e-296	-2.57902e-297	1.23598e-296	1.11246e-296	4.24317e-296	-1.8402e-296	3.24827e-296	-4.62207e-297	-3.56738e-297	-2.17898e-296	-3.66801e-296	1.39854e-295	-1.18986e-296	5.68419e-296	-5.36497e-296	2.99709e-296	4.88361e-297	-3.24461e-296	8.30326e-295
1.25337e-298	-7.91728e-297	-3.66633e-297	4.48734e-297	8.54564e-298	-1.07409e-297	-1.61896e-297	-6.23407e-298	-2.37975e-297	6.75066e-298	5.78212e-297	-3.89841e-298	-8.27443e-297	2.52837e-297	2.48272e-297	3.23019e-297	-1.26465e-296	3.19418e-298	3.21142e-297	-6.18294e-297	-2.02995e-297	-1.38971e-298	-3.69431e-297	2.34945e-298	-1.7318e-297	-1.98563e-297	-4.77817e-298	-1.55557e-298	-1.02848e-296	5.10686e-297	9.43107e-296
8.42552e-298	2.82001e-298	5.17105e-298	-1.28119e-298	4.13767e-298	4.09389e-298	-4.89634e-298	-8.48066e-299	8.62064e-299	4.2222e-299	-1.74932e-298	-5.57995e-298	4.91652e-298	3.2464e-298	-2.26044e-298	3.41386e-298	-1.65731e-297	1.69913e-298	2.69074e-298	1.25717e-297	-2.64235e-298	-2.25732e-298	4.20584e-298	-1.45353e-298	4.67124e-299	8.02041e-298	2.07528e-298	-1.24779e-299	5.31444e-299	2.4259e-298	1.11863e-296
3.184e-299	1.44504e-299	-1.85658e-298	-8.72676e-300	-7.14647e-299	-7.8843e-299	4.35485e-299	4.12116e-299	4.37628e-299	8.05154e-299	1.0711e-298	4.47972e-300	8.21266e-300	-3.51391e-299	-1.1878e-299	2.87458e-299	-9.7131e-300	2.97396e-299	1.03092e-298	-3.99394e-299	-8.75673e-299	7.6932e-299	6.70359e-299	-2.69235e-299	-4.0496e-300	3.24471e-299	-1.37253e-298	7.12153e-299	-6.76977e-299	-1.191e-299	1.5611e-297
3.74453e-301	-6.16702e-300	-4.86852e-300	3.67977e-299	-2.14132e-300	-4.93717e-301	-2.07618e-299	-8.31346e-300	1.62601e-300	-2.50207e-299	-8.4205e-301	-1.84756e-300	-1.37821e-300	-1.05756e-299	1.71156e-299	-7.98978e-300	1.07275e-299	8.46451e-301	2.4744e-300	6.55116e-300	-9.29068e-300	-7.81229e-300	-5.68837e-301	-1.47321e-302	-4.01166e-300	-1.30826e-300	5.73608e-301	4.86183e-300	1.00367e-299	-1.2632e-299	2.18024e-298
1.32149e-300	7.18151e-302	4.16122e-301	-1.87575e-301	2.18066e-300	4.47225e-301	-8.94517e-301	-4.40041e-302	-3.41221e-302	5.05774e-301	-1.08485e-300	-1.05542e-300	3.6917e-301	4.19801e-301	-8.62915e-302	-1.8547e-301	-7.2706e-301	5.70624e-301	-1.18587e-300	-5.93742e-302	-1.36048e-301	-2.26143e-301	1.8258e-301	-6.38535e-301	-1.47806e-300	1.0487e-300	-6.66634e-301	-1.33128e-301	-1.73671e-302	6.85916e-301	1.70603e-299
-7.32423e-302	9.16002e-302	5.16555e-302	-3.56116e-302	1.88696e-301	3.02389e-302	5.88928e-303	1.36081e-302	-2.13091e-301	6.23347e-302	5.53759e-302	-2.68316e-301	7.92315e-302	8.62466e-302	2.40957e-301	1.08009e-301	9.98665e-303	1.67906e-301	-6.7274e-302	-3.80816e-301	-1.29072e-302	7.05097e-303	5.22046e-302	-1.17784e-301	-9.57162e-302	-2.70944e-301	-3.52295e-302	-1.83219e-302	-9.57878e-302	5.1869e-301	3.45472e-300
-2.02832e-304	-2.18818e-302	-6.58501e-303	-8.04952e-303	7.25035e-304	7.69881e-303	7.82178e-303	7.3699e-303	-2.01606e-303	-6.73231e-302	1.25336e-302	-1.51371e-303	-9.84365e-303	-1.0333e-302	-5.89613e-303	-3.92721e-303	-1.95953e-302	1.64226e-303	-4.6572e-304	-2.38376e-302	-2.38191e-302	3.19211e-303	-2.51369e-302	2.61837e-303	-8.0067e-303	1.81353e-303	-1.94144e-302	-3.4968e-302	1.05591e-303	1.2568e-302	3.51855e-301
-6.55583e-304	-1.3285e-303	-1.06717e-303	-1.93068e-303	1.8786e-303	-1.48154e-303	1.17862e-303	4.76687e-304	-1.4658e-303	-5.63825e-304	-4.78726e-304	-1.12667e-303	-7.10598e-303	-3.82982e-304	1.20765e-303	7.83337e-304	-9.82778e-304	-1.22694e-303	5.0413e-304	-3.24701e-303	4.81497e-304	-4.87844e-303	4.70541e-303	1.57859e-303	2.97218e-304	7.44452e-305	1.48444e-303	-9.46254e-304	7.10873e-304	-1.78181e-304	4.44085e-302
-5.41444e-305	8.18087e-305	-1.70417e-304	-2.37769e-304	-4.66106e-304	-2.75879e-304	5.33116e-304	1.97402e-305	3.57881e-305	-1.85125e-304	2.70769e-305	4.78601e-305	-4.20386e-307	-5.07139e-304	4.84296e-304	3.51941e-305	-1.44371e-304	2.50887e-305	-9.25584e-305	-3.57786e-305	2.24902e-305	-7.0986e-305	-3.84913e-306	-3.94248e-305	2.52209e-304	-1.18211e-304	1.85013e-304	-6.5797e-305	-6.46424e-305	2.05636e-304	4.48794e-303
4.13173e-305	2.40622e-305	-1.48309e-305	-4.74061e-308	-1.54471e-305	-8.12373e-306	-2.42765e-305	-7.46918e-305	-9.02844e-306	-1.55218e-305	1.86139e-306	-8.83123e-306	-4.16177e-305	-4.04585e-306	-3.91082e-305	3.04188e-305	-3.26135e-306	5.27429e-305	3.8864e-305	-1.57054e-305	-9.3511e-305	-5.58216e-306	-9.79561e-306	4.10024e-305	-3.17312e-306	-1.37755e-305	-4.18258e-305	7.84094e-306	-2.34012e-307	-9.70997e-306	6.90255e-304
4.63303e-306	-1.22268e-307	2.82624e-306	1.51807e-306	7.63088e-307	1.8076e-306	-7.56682e-307	2.33057e-306	-1.43308e-306	-1.70525e-306	3.09264e-306	-1.26465e-306	0	-5.74344e-306	-9.62171e-307	-2.98625e-306	-4.77651e-306	5.19117e-306	-1.70737e-305	7.12912e-308	-3.6032e-306	2.02165e-306	-1.60746e-307	-1.91923e-306	-3.71373e-308	-5.19851e-307	1.22903e-306	-1.47754e-306	1.4105e-306	1.74886e-306	7.32066e-305
7.40672e-307	-2.14528e-307	7.09327e-308	-2.65675e-308	-1.05258e-306	-6.83011e-308	7.47622e-308	0	-1.65736e-307	-4.81998e-308	-3.2228e-308	3.69043e-307	3.75334e-307	3.45583e-307	-1.04941e-306	-2.74408e-308	3.60512e-308	7.76075e-307	-1.43737e-307	4.76423e-307	3.34348e-308	-1.63305e-307	5.02694e-308	4.70092e-307	-1.23148e-306	2.78283e-307	-1.15594e-307	2.13792e-307	1.04996e-307	-4.35373e-307	9.19824e-306
0	-9.79235e-308	0	0	0	0	0	0	4.40414e-308	0	1.08736e-307	0	3.02867e-308	1.08246e-307	1.01367e-307	0	0	-5.10567e-308	-1.07507e-307	-6.69906e-308	3.41354e-308	0	0	4.6087e-308	7.75609e-308	0	0	-2.54387e-308	4.15031e-308	0	1.07172e-306
0	0	0	3.15619e-308	0	0	0	0	0	0	0	0	0	0	0	0	0	0	0	0	0	0	0	0	0	0	0	0	0	0	1.61729e-307
0	0	0	0	0	0	0	0	0	0	0	0	0	0	0	0	0	0	0	0	0	0	0	0	0	0	0	0	0	0	0
0	0	0	0	0	0	0	0	0	0	0	0	0	0	0	0	0	0	0	0	0	0	0	0	0	0	0	0	0	0	0
0	0	0	0	0	0	0	0	0	0	0	0	0	0	0	0	0	0	0	0	0	0	0	0	0	0	0	0	0	0	0
0	0	0	0	0	0	0	0	0	0	0	0	0	0	0	0	0	0	0	0	0	0	0	0	0	0	0	0	0	0	0
0	0	0	0	0	0	0	0	0	0	0	0	0	0	0	0	0	0	0	0	0	0	0	0	0	0	0	0	0	0	0
0	0	0	0	0	0	0	0	0	0	0	0	0	0	0	0	0	0	0	0	0	0	0	0	0	0	0	0	0	0	0
0	0	0	0	0	0	0	0	0	0	0	0	0	0	0	0	0	0	0	0	0	0	0	0	0	0	0	0	0	0	0
0	0	0	0	0	0	0	0	0	0	0	0	0	0	0	0	0	0	0	0	0	0	0	0	0	0	0	0	0	0	0
0	0	0	0	0	0	0	0	0	0	0	0	0	0	0	0	0	0	0	0	0	0	0	0	0	0	0	0	0	0	0
0	0	0	0	0	0	0	0	0	0	0	0	0	0	0	0	0	0	0	0	0	0	0	0	0	0	0	0	0	0	0
0	0	0	0	0	0	0	0	0	0	0	0	0	0	0	0	0	0	0	0	0	0	0	0	0	0	0	0	0	0	0
0	0	0	0	0	0	0	0	0	0	0	0	0	0	0	0	0	0	0	0	0	0	0	0	0	0	0	0	0	0	0
0	0	0	0	0	0	0	0	0	0	0	0	0	0	0	0	0	0	0	0	0	0	0	0	0	0	0	0	0	0	0
0	0	0	0	0	0	0	0	0	0	0	0	0	0	0	0	0	0	0	0	0	0	0	0	0	0	0	0	0	0	0
0	0	0	0	0	0	0	0	0	0	0	0	0	0	0	0	0	0	0	0	0	0	0	0	0	0	0	0	0	0	0
0	0	0	0	0	0	0	0	0	0	0	0	0	0	0	0	0	0	0	0	0	0	0	0	0	0	0	0	0	0	0
0	0	0	0	0	0	0	0	0	0	0	0	0	0	0	0	0	0	0	0	0	0	0	0	0	0	0	0	0	0	0
0	0	0	0	0	0	0	0	0	0	0	0	0	0	0	0	0	0	0	0	0	0	0	0	0	0	0	0	0	0	0
0	0	0	0	0	0	0	0	0	0	0	0	0	0	0	0	0	0	0	0	0	0	0	0	0	0	0	0	0	0	0
0	0	0	0	0	0	0	0	0	0	0	0	0	0	0	0	0	0	0	0	0	0	0	0	0	0	0	0	0	0	0
0	0	0	0	0	0	0	0	0	0	0	0	0	0	0	0	0	0	0	0	0	0	0	0	0	0	0	0	0	0	0
0	0	0	0	0	0	0	0	0	0	0	0	0	0	0	0	0	0	0	0	0	0	0	0	0	0	0	0	0	0	0
0	0	0	0	0	0	0	0	0	0	0	0	0	0	0	0	0	0	0	0	0	0	0	0	0	0	0	0	0	0	0
0	0	0	0	0	0	0	0	0	0	0	0	0	0	0	0	0	0	0	0	0	0	0	0	0	0	0	0	0	0	0
0	0	0	0	0	0	0	0	0	0	0	0	0	0	0	0	0	0	0	0	0	0	0	0	0	0	0	0	0	0	0
0	0	0	0	0	0	0	0	0	0	0	0	0	0	0	0	0	0	0	0	0	0	0	0	0	0	0	0	0	0	0
0	0	0	0	0	0	0	0	0	0	0	0	0	0	0	0	0	0	0	0	0	0	0	0	0	0	0	0	0	0	0
0	0	0	0	0	0	0	0	0	0	0	0	0	0	0	0	0	0	0	0	0	0	0	0	0	0	0	0	0	0	0
0	0	0	0	0	0	0	0	0	0	0	0	0	0	0	0	0	0	0	0	0	0	0	0	0	0	0	0	0	0	0
0	0	0	0	0	0	0	0	0	0	0	0	0	0	0	0	0	0	0	0	0	0	0	0	0	0	0	0	0	0	0
0	0	0	0	0	0	0	0	0	0	0	0	0	0	0	0	0	0	0	0	0	0	0	0	0	0	0	0	0	0	0
0	0	0	0	0	0	0	0	0	0	0	0	0	0	0	0	0	0	0	0	0	0	0	0	0	0	0	0	0	0	0
0	0	0	0	0	0	0	0	0	0	0	0	0	0	0	0	0	0	0	0	0	0	0	0	0	0	0	0	0	0	0
0	0	0	0	0	0	0	0	0	0	0	0	0	0	0	0	0	0	0	0	0	0	0	0	0	0	0	0	0	0	0
0	0	0	0	0	0	0	0	0	0	0	0	0	0	0	0	0	0	0	0	0	0	0	0	0	0	0	0	0	0	0
0	0	0	0	0	0	0	0	0	0	0	0	0	0	0	0	0	0	0	0	0	0	0	0	0	0	0	0	0	0	0
0	0	0	0	0	0	0	0	0	0	0	0	0	0	0	0	0	0	0	0	0	0	0	0	0	0	0	0	0	0	0
0	0	0	0	0	0	0	0	0	0	0	0	0	0	0	0	0	0	0	0	0	0	0	0	0	0	0	0	0	0	0
0	0	0	0	0	0	0	0	0	0	0	0	0	0	0	0	0	0	0	0	0	0	0	0	0	0	0	0	0	0	0
0	0	0	0	0	0	0	0	0	0	0	0	0	0	0	0	0	0	0	0	0	0	0	0	0	0	0	0	0	0	0
0	0	0	0	0	0	0	0	0	0	0	0	0	0	0	0	0	0	0	0	0	0	0	0	0	0	0	0	0	0	0
0	0	0	0	0	0	0	0	0	0	0	0	0	0	0	0	0	0	0	0	0	0	0	0	0	0	0	0	0	0	0
0	0	0	0	0	0	0	0	0	0	0	0	0	0	0	0	0	0	0	0	0	0	0	0	0	0	0	0	0	0	0
0	0	0	0	0	0	0	0	0	0	0	0	0	0	0	0	0	0	0	0	0	0	0	0	0	0	0	0	0	0	0
0	0	0	0	0	0	0	0	0	0	0	0	0	0	0	0	0	0	0	0	0	0	0	0	0	0	0	0	0	0	0
0	0	0	0	0	0	0	0	0	0	0	0	0	0	0	0	0	0	0	0	0	0	0	0	0	0	0	0	0	0	0
0	0	0	0	0	0	0	0	0	0	0	0	0	0	0	0	0	0	0	0	0	0	0	0	0	0	0	0	0	0	0
0	0	0	0	0	0	0	0	0	0	0	0	0	0	0	0	0	0	0	0	0	0	0	0	0	0	0	0	0	0	0
0	0	0	0	0	0	0	0	0	0	0	0	0	0	0	0	0	0	0	0	0	0	0	0	0	0	0	0	0	0	0
0	0	0	0	0	0	0	0	0	0	0	0	0	0	0	0	0	0	0	0	0	0	0	0	0	0	0	0	0	0	0
0	0	0	0	0	0	0	0	0	0	0	0	0	0	0	0	0	0	0	0	0	0	0	0	0	0	0	0	0	0	0
0	0	0	0	0	0	0	0	0	0	0	0	0	0	0	0	0	0	0	0	0	0	0	0	0	0	0	0	0	0	0
0	0	0	0	0	0	0	0	0	0	0	0	0	0	0	0	0	0	0	0	0	0	0	0	0	0	0	0	0	0	0
0	0	0	0	0	0	0	0	0	0	0	0	0	0	0	0	0	0	0	0	0	0	0	0	0	0	0	0	0	0	0
0	0	0	0	0	0	0	0	0	0	0	0	0	0	0	0	0	0	0	0	0	0	0	0	0	0	0	0	0	0	0
0	0	0	0	0	0	0	0	0	0	0	0	0	0	0	0	0	0	0	0	0	0	0	0	0	0	0	0	0	0	0
0	0	0	0	0	0	0	0	0	0	0	0	0	0	0	0	0	0	0	0	0	0	0	0	0	0	0	0	0	0	0
0	0	0	0	0	0	0	0	0	0	0	0	0	0	0	0	0	0	0	0	0	0	0	0	0	0	0	0	0	0	0
0	0	0	0	0	0	0	0	0	0	0	0	0	0	0	0	0	0	0	0	0	0	0	0	0	0	0	0	0	0	0
0	0	0	0	0	0	0	0	0	0	0	0	0	0	0	0	0	0	0	0	0	0	0	0	0	0	0	0	0	0	0
0	0	0	0	0	0	0	0	0	0	0	0	0	0	0	0	0	0	0	0	0	0	0	0	0	0	0	0	0	0	0
0	0	0	0	0	0	0	0	0	0	0	0	0	0	0	0	0	0	0	0	0	0	0	0	0	0	0	0	0	0	0
0	0	0	0	0	0	0	0	0	0	0	0	0	0	0	0	0	0	0	0	0	0	0	0	0	0	0	0	0	0	0
0	0	0	0	0	0	0	0	0	0	0	0	0	0	0	0	0	0	0	0	0	0	0	0	0	0	0	0	0	0	0
0	0	0	0	0	0	0	0	0	0	0	0	0	0	0	0	0	0	0	0	0	0	0	0	0	0	0	0	0	0	0
0	0	0	0	0	0	0	0	0	0	0	0	0	0	0	0	0	0	0	0	0	0	0	0	0	0	0	0	0	0	0
0	0	0	0	0	0	0	0	0	0	0	0	0	0	0	0	0	0	0	0	0	0	0	0	0	0	0	0	0	0	0
0	0	0	0	0	0	0	0	0	0	0	0	0	0	0	0	0	0	0	0	0	0	0	0	0	0	0	0	0	0	0
0	0	0	0	0	0	0	0	0	0	0	0	0	0	0	0	0	0	0	0	0	0	0	0	0	0	0	0	0	0	0
0	0	0	0	0	0	0	0	0	0	0	0	0	0	0	0	0	0	0	0	0	0	0	0	0	0	0	0	0	0	0
0	0	0	0	0	0	0	0	0	0	0	0	0	0	0	0	0	0	0	0	0	0	0	0	0	0	0	0	0	0	0
0	0	0	0	0	0	0	0	0	0	0	0	0	0	0	0	0	0	0	0	0	0	0	0	0	0	0	0	0	0	0
0	0	0	0	0	0	0	0	0	0	0	0	0	0	0	0	0	0	0	0	0	0	0	0	0	0	0	0	0	0	0
0	0	0	0	0	0	0	0	0	0	0	0	0	0	0	0	0	0	0	0	0	0	0	0	0	0	0	0	0	0	0
0	0	0	0	0	0	0	0	0	0	0	0	0	0	0	0	0	0	0	0	0	0	0	0	0	0	0	0	0	0	0
0	0	0	0	0	0	0	0	0	0	0	0	0	0	0	0	0	0	0	0	0	0	0	0	0	0	0	0	0	0	0
0	0	0	0	0	0	0	0	0	0	0	0	0	0	0	0	0	0	0	0	0	0	0	0	0	0	0	0	0	0	0
0	0	0	0	0	0	0	0	0	0	0	0	0	0	0	0	0	0	0	0	0	0	0	0	0	0	0	0	0	0	0
0	0	0	0	0	0	0	0	0	0	0	0	0	0	0	0	0	0	0	0	0	0	0	0	0	0	0	0	0	0	0
0	0	0	0	0	0	0	0	0	0	0	0	0	0	0	0	0	0	0	0	0	0	0	0	0	0	0	0	0	0	0
0	0	0	0	0	0	0	0	0	0	0	0	0	0	0	0	0	0	0	0	0	0	0	0	0	0	0	0	0	0	0
0	0	0	0	0	0	0	0	0	0	0	0	0	0	0	0	0	0	0	0	0	0	0	0	0	0	0	0	0	0	0
0	0	0	0	0	0	0	0	0	0	0	0	0	0	0	0	0	0	0	0	0	0	0	0	0	0	0	0	0	0	0
0	0	0	0	0	0	0	0	0	0	0	0	0	0	0	0	0	0	0	0	0	0	0	0	0	0	0	0	0	0	0
0	0	0	0	0	0	0	0	0	0	0	0	0	0	0	0	0	0	0	0	0	0	0	0	0	0	0	0	0	0	0
0	0	0	0	0	0	0	0	0	0	0	0	0	0	0	0	0	0	0	0	0	0	0	0	0	0	0	0	0	0	0
0	0	0	0	0	0	0	0	0	0	0	0	0	0	0	0	0	0	0	0	0	0	0	0	0	0	0	0	0	0	0
0	0	0	0	0	0	0	0	0	0	0	0	0	0	0	0	0	0	0	0	0	0	0	0	0	0	0	0	0	0	0
0	0	0	0	0	0	0	0	0	0	0	0	0	0	0	0	0	0	0	0	0	0	0	0	0	0	0	0	0	0	0
0	0	0	0	0	0	0	0	0	0	0	0	0	0	0	0	0	0	0	0	0	0	0	0	0	0	0	0	0	0	0
0	0	0	0	0	0	0	0	0	0	0	0	0	0	0	0	0	0	0	0	0	0	0	0	0	0	0	0	0	0	0
0	0	0	0	0	0	0	0	0	0	0	0	0	0	0	0	0	0	0	0	0	0	0	0	0	0	0	0	0	0	0
0	0	0	0	0	0	0	0	0	0	0	0	0	0	0	0	0	0	0	0	0	0	0	0	0	0	0	0	0	0	0
0	0	0	0	0	0	0	0	0	0	0	0	0	0	0	0	0	0	0	0	0	0	0	0	0	0	0	0	0	0	0
0	0	0	0	0	0	0	0	0	0	0	0	0	0	0	0	0	0	0	0	0	0	0	0	0	0	0	0	0	0	0
0	0	0	0	0	0	0	0	0	0	0	0	0	0	0	0	0	0	0	0	0	0	0	0	0	0	0	0	0	0	0
0	0	0	0	0	0	0	0	0	0	0	0	0	0	0	0	0	0	0	0	0	0	0	0	0	0	0	0	0	0	0
0	0	0	0	0	0	0	0	0	0	0	0	0	0	0	0	0	0	0	0	0	0	0	0	0	0	0	0	0	0	0
0	0	0	0	0	0	0	0	0	0	0	0	0	0	0	0	0	0	0	0	0	0	0	0	0	0	0	0	0	0	0
0	0	0	0	0	0	0	0	0	0	0	0	0	0	0	0	0	0	0	0	0	0	0	0	0	0	0	0	0	0	0
0	0	0	0	0	0	0	0	0	0	0	0	0	0	0	0	0	0	0	0	0	0	0	0	0	0	0	0	0	0	0
0	0	0	0	0	0	0	0	0	0	0	0	0	0	0	0	0	0	0	0	0	0	0	0	0	0	0	0	0	0	0
0	0	0	0	0	0	0	0	0	0	0	0	0	0	0	0	0	0	0	0	0	0	0	0	0	0	0	0	0	0	0
0	0	0	0	0	0	0	0	0	0	0	0	0	0	0	0	0	0	0	0	0	0	0	0	0	0	0	0	0	0	0
0	0	0	0	0	0	0	0	0	0	0	0	0	0	0	0	0	0	0	0	0	0	0	0	0	0	0	0	0	0	0
0	0	0	0	0	0	0	0	0	0	0	0	0	0	0	0	0	0	0	0	0	0	0	0	0	0	0	0	0	0	0
0	0	0	0	0	0	0	0	0	0	0	0	0	0	0	0	0	0	0	0	0	0	0	0	0	0	0	0	0	0	0
0	0	0	0	0	0	0	0	0	0	0	0	0	0	0	0	0	0	0	0	0	0	0	0	0	0	0	0	0	0	0
0	0	0	0	0	0	0	0	0	0	0	0	0	0	0	0	0	0	0	0	0	0	0	0	0	0	0	0	0	0	0
0	0	0	0	0	0	0	0	0	0	0	0	0	0	0	0	0	0	0	0	0	0	0	0	0	0	0	0	0	0	0
0	0	0	0	0	0	0	0	0	0	0	0	0	0	0	0	0	0	0	0	0	0	0	0	0	0	0	0	0	0	0
0	0	0	0	0	0	0	0	0	0	0	0	0	0	0	0	0	0	0	0	0	0	0	0	0	0	0	0	0	0	0
0	0	0	0	0	0	0	0	0	0	0	0	0	0	0	0	0	0	0	0	0	0	0	0	0	0	0	0	0	0	0
0	0	0	0	0	0	0	0	0	0	0	0	0	0	0	0	0	0	0	0	0	0	0	0	0	0	0	0	0	0	0
0	0	0	0	0	0	0	0	0	0	0	0	0	0	0	0	0	0	0	0	0	0	0	0	0	0	0	0	0	0	0
0	0	0	0	0	0	0	0	0	0	0	0	0	0	0	0	0	0	0	0	0	0	0	0	0	0	0	0	0	0	0
0	0	0	0	0	0	0	0	0	0	0	0	0	0	0	0	0	0	0	0	0	0	0	0	0	0	0	0	0	0	0
0	0	0	0	0	0	0	0	0	0	0	0	0	0	0	0	0	0	0	0	0	0	0	0	0	0	0	0	0	0	0
0	0	0	0	0	0	0	0	0	0	0	0	0	0	0	0	0	0	0	0	0	0	0	0	0	0	0	0	0	0	0
0	0	0	0	0	0	0	0	0	0	0	0	0	0	0	0	0	0	0	0	0	0	0	0	0	0	0	0	0	0	0
0	0	0	0	0	0	0	0	0	0	0	0	0	0	0	0	0	0	0	0	0	0	0	0	0	0	0	0	0	0	0
0	0	0	0	0	0	0	0	0	0	0	0	0	0	0	0	0	0	0	0	0	0	0	0	0	0	0	0	0	0	0
0	0	0	0	0	0	0	0	0	0	0	0	0	0	0	0	0	0	0	0	0	0	0	0	0	0	0	0	0	0	0
0	0	0	0	0	0	0	0	0	0	0	0	0	0	0	0	0	0	0	0	0	0	0	0	0	0	0	0	0	0	0
0	0	0	0	0	0	0	0	0	0	0	0	0	0	0	0	0	0	0	0	0	0	0	0	0	0	0	0	0	0	0
0	0	0	0	0	0	0	0	0	0	0	0	0	0	0	0	0	0	0	0	0	0	0	0	0	0	0	0	0	0	0
0	0	0	0	0	0	0	0	0	0	0	0	0	0	0	0	0	0	0	0	0	0	0	0	0	0	0	0	0	0	0
0	0	0	0	0	0	0	0	0	0	0	0	0	0	0	0	0	0	0	0	0	0	0	0	0	0	0	0	0	0	0
0	0	0	0	0	0	0	0	0	0	0	0	0	0	0	0	0	0	0	0	0	0	0	0	0	0	0	0	0	0	0
0	0	0	0	0	0	0	0	0	0	0	0	0	0	0	0	0	0	0	0	0	0	0	0	0	0	0	0	0	0	0
0	0	0	0	0	0	0	0	0	0	0	0	0	0	0	0	0	0	0	0	0	0	0	0	0	0	0	0	0	0	0
0	0	0	0	0	0	0	0	0	0	0	0	0	0	0	0	0	0	0	0	0	0	0	0	0	0	0	0	0	0	0
0	0	0	0	0	0	0	0	0	0	0	0	0	0	0	0	0	0	0	0	0	0	0	0	0	0	0	0	0	0	0
0	0	0	0	0	0	0	0	0	0	0	0	0	0	0	0	0	0	0	0	0	0	0	0	0	0	0	0	0	0	0
0	0	0	0	0	0	0	0	0	0	0	0	0	0	0	0	0	0	0	0	0	0	0	0	0	0	0	0	0	0	0
0	0	0	0	0	0	0	0	0	0	0	0	0	0	0	0	0	0	0	0	0	0	0	0	0	0	0	0	0	0	0
0	0	0	0	0	0	0	0	0	0	0	0	0	0	0	0	0	0	0	0	0	0	0	0	0	0	0	0	0	0	0
0	0	0	0	0	0	0	0	0	0	0	0	0	0	0	0	0	0	0	0	0	0	0	0	0	0	0	0	0	0	0
0	0	0	0	0	0	0	0	0	0	0	0	0	0	0	0	0	0	0	0	0	0	0	0	0	0	0	0	0	0	0
0	0	0	0	0	0	0	0	0	0	0	0	0	0	0	0	0	0	0	0	0	0	0	0	0	0	0	0	0	0	0
0	0	0	0	0	0	0	0	0	0	0	0	0	0	0	0	0	0	0	0	0	0	0	0	0	0	0	0	0	0	0
0	0	0	0	0	0	0	0	0	0	0	0	0	0	0	0	0	0	0	0	0	0	0	0	0	0	0	0	0	0	0
0	0	0	0	0	0	0	0	0	0	0	0	0	0	0	0	0	0	0	0	0	0	0	0	0	0	0	0	0	0	0
0	0	0	0	0	0	0	0	0	0	0	0	0	0	0	0	0	0	0	0	0	0	0	0	0	0	0	0	0	0	0
0	0	0	0	0	0	0	0	0	0	0	0	0	0	0	0	0	0	0	0	0	0	0	0	0	0	0	0	0	0	0
0	0	0	0	0	0	0	0	0	0	0	0	0	0	0	0	0	0	0	0	0	0	0	0	0	0	0	0	0	0	0
0	0	0	0	0	0	0	0	0	0	0	0	0	0	0	0	0	0	0	0	0	0	0	0	0	0	0	0	0	0	0
0	0	0	0	0	0	0	0	0	0	0	0	0	0	0	0	0	0	0	0	0	0	0	0	0	0	0	0	0	0	0
0	0	0	0	0	0	0	0	0	0	0	0	0	0	0	0	0	0	0	0	0	0	0	0	0	0	0	0	0	0	0
0	0	0	0	0	0	0	0	0	0	0	0	0	0	0	0	0	0	0	0	0	0	0	0	0	0	0	0	0	0	0
0	0	0	0	0	0	0	0	0	0	0	0	0	0	0	0	0	0	0	0	0	0	0	0	0	0	0	0	0	0	0
0	0	0	0	0	0	0	0	0	0	0	0	0	0	0	0	0	0	0	0	0	0	0	0	0	0	0	0	0	0	0
0	0	0	0	0	0	0	0	0	0	0	0	0	0	0	0	0	0	0	0	0	0	0	0	0	0	0	0	0	0	0
0	0	0	0	0	0	0	0	0	0	0	0	0	0	0	0	0	0	0	0	0	0	0	0	0	0	0	0	0	0	0
0	0	0	0	0	0	0	0	0	0	0	0	0	0	0	0	0	0	0	0	0	0	0	0	0	0	0	0	0	0	0
0	0	0	0	0	0	0	0	0	0	0	0	0	0	0	0	0	0	0	0	0	0	0	0	0	0	0	0	0	0	0
0	0	0	0	0	0	0	0	0	0	0	0	0	0	0	0	0	0	0	0	0	0	0	0	0	0	0	0	0	0	0
0	0	0	0	0	0	0	0	0	0	0	0	0	0	0	0	0	0	0	0	0	0	0	0	0	0	0	0	0	0	0
0	0	0	0	0	0	0	0	0	0	0	0	0	0	0	0	0	0	0	0	0	0	0	0	0	0	0	0	0	0	0
0	0	0	0	0	0	0	0	0	0	0	0	0	0	0	0	0	0	0	0	0	0	0	0	0	0	0	0	0	0	0
0	0	0	0	0	0	0	0	0	0	0	0	0	0	0	0	0	0	0	0	0	0	0	0	0	0	0	0	0	0	0
0	0	0	0	0	0	0	0	0	0	0	0	0	0	0	0	0	0	0	0	0	0	0	0	0	0	0	0	0	0	0
0	0	0	0	0	0	0	0	0	0	0	0	0	0	0	0	0	0	0	0	0	0	0	0	0	0	0	0	0	0	0
0	0	0	0	0	0	0	0	0	0	0	0	0	0	0	0	0	0	0	0	0	0	0	0	0	0	0	0	0	0	0
0	0	0	0	0	0	0	0	0	0	0	0	0	0	0	0	0	0	0	0	0	0	0	0	0	0	0	0	0	0	0
0	0	0	0	0	0	0	0	0	0	0	0	0	0	0	0	0	0	0	0	0	0	0	0	0	0	0	0	0	0	0
0	0	0	0	0	0	0	0	0	0	0	0	0	0	0	0	0	0	0	0	0	0	0	0	0	0	0	0	0	0	0
0	0	0	0	0	0	0	0	0	0	0	0	0	0	0	0	0	0	0	0	0	0	0	0	0	0	0	0	0	0	0
0	0	0	0	0	0	0	0	0	0	0	0	0	0	0	0	0	0	0	0	0	0	0	0	0	0	0	0	0	0	0
0	0	0	0	0	0	0	0	0	0	0	0	0	0	0	0	0	0	0	0	0	0	0	0	0	0	0	0	0	0	0
0	0	0	0	0	0	0	0	0	0	0	0	0	0	0	0	0	0	0	0	0	0	0	0	0	0	0	0	0	0	0
0	0	0	0	0	0	0	0	0	0	0	0	0	0	0	0	0	0	0	0	0	0	0	0	0	0	0	0	0	0	0
0	0	0	0	0	0	0	0	0	0	0	0	0	0	0	0	0	0	0	0	0	0	0	0	0	0	0	0	0	0	0
0	0	0	0	0	0	0	0	0	0	0	0	0	0	0	0	0	0	0	0	0	0	0	0	0	0	0	0	0	0	0
0	0	0	0	0	0	0	0	0	0	0	0	0	0	0	0	0	0	0	0	0	0	0	0	0	0	0	0	0	0	0
0	0	0	0	0	0	0	0	0	0	0	0	0	0	0	0	0	0	0	0	0	0	0	0	0	0	0	0	0	0	0
0	0	0	0	0	0	0	0	0	0	0	0	0	0	0	0	0	0	0	0	0	0	0	0	0	0	0	0	0	0	0
0	0	0	0	0	0	0	0	0	0	0	0	0	0	0	0	0	0	0	0	0	0	0	0	0	0	0	0	0	0	0
0	0	0	0	0	0	0	0	0	0	0	0	0	0	0	0	0	0	0	0	0	0	0	0	0	0	0	0	0	0	0
0	0	0	0	0	0	0	0	0	0	0	0	0	0	0	0	0	0	0	0	0	0	0	0	0	0	0	0	0	0	0
0	0	0	0	0	0	0	0	0	0	0	0	0	0	0	0	0	0	0	0	0	0	0	0	0	0	0	0	0	0	0
0	0	0	0	0	0	0	0	0	0	0	0	0	0	0	0	0	0	0	0	0	0	0	0	0	0	0	0	0	0	0
0	0	0	0	0	0	0	0	0	0	0	0	0	0	0	0	0	0	0	0	0	0	0	0	0	0	0	0	0	0	0
0	0	0	0	0	0	0	0	0	0	0	0	0	0	0	0	0	0	0	0	0	0	0	0	0	0	0	0	0	0	0
0	0	0	0	0	0	0	0	0	0	0	0	0	0	0	0	0	0	0	0	0	0	0	0	0	0	0	0	0	0	0
0	0	0	0	0	0	0	0	0	0	0	0	0	0	0	0	0	0	0	0	0	0	0	0	0	0	0	0	0	0	0
0	0	0	0	0	0	0	0	0	0	0	0	0	0	0	0	0	0	0	0	0	0	0	0	0	0	0	0	0	0	0
0	0	0	0	0	0	0	0	0	0	0	0	0	0	0	0	0	0	0	0	0	0	0	0	0	0	0	0	0	0	0
0	0	0	0	0	0	0	0	0	0	0	0	0	0	0	0	0	0	0	0	0	0	0	0	0	0	0	0	0	0	0
0	0	0	0	0	0	0	0	0	0	0	0	0	0	0	0	0	0	0	0	0	0	0	0	0	0	0	0	0	0	0
0	0	0	0	0	0	0	0	0	0	0	0	0	0	0	0	0	0	0	0	0	0	0	0	0	0	0	0	0	0	0
0	0	0	0	0	0	0	0	0	0	0	0	0	0	0	0	0	0	0	0	0	0	0	0	0	0	0	0	0	0	0
0	0	0	0	0	0	0	0	0	0	0	0	0	0	0	0	0	0	0	0	0	0	0	0	0	0	0	0	0	0	0
0	0	0	0	0	0	0	0	0	0	0	0	0	0	0	0	0	0	0	0	0	0	0	0	0	0	0	0	0	0	0
0	0	0	0	0	0	0	0	0	0	0	0	0	0	0	0	0	0	0	0	0	0	0	0	0	0	0	0	0	0	0
0	0	0	0	0	0	0	0	0	0	0	0	0	0	0	0	0	0	0	0	0	0	0	0	0	0	0	0	0	0	0
0	0	0	0	0	0	0	0	0	0	0	0	0	0	0	0	0	0	0	0	0	0	0	0	0	0	0	0	0	0	0
0	0	0	0	0	0	0	0	0	0	0	0	0	0	0	0	0	0	0	0	0	0	0	0	0	0	0	0	0	0	0
0	0	0	0	0	0	0	0	0	0	0	0	0	0	0	0	0	0	0	0	0	0	0	0	0	0	0	0	0	0	0
0	0	0	0	0	0	0	0	0	0	0	0	0	0	0	0	0	0	0	0	0	0	0	0	0	0	0	0	0	0	0
0	0	0	0	0	0	0	0	0	0	0	0	0	0	0	0	0	0	0	0	0	0	0	0	0	0	0	0	0	0	0
0	0	0	0	0	0	0	0	0	0	0	0	0	0	0	0	0	0	0	0	0	0	0	0	0	0	0	0	0	0	0
0	0	0	0	0	0	0	0	0	0	0	0	0	0	0	0	0	0	0	0	0	0	0	0	0	0	0	0	0	0	0
0	0	0	0	0	0	0	0	0	0	0	0	0	0	0	0	0	0	0	0	0	0	0	0	0	0	0	0	0	0	0
0	0	0	0	0	0	0	0	0	0	0	0	0	0	0	0	0	0	0	0	0	0	0	0	0	0	0	0	0	0	0
0	0	0	0	0	0	0	0	0	0	0	0	0	0	0	0	0	0	0	0	0	0	0	0	0	0	0	0	0	0	0
0	0	0	0	0	0	0	0	0	0	0	0	0	0	0	0	0	0	0	0	0	0	0	0	0	0	0	0	0	0	0
0	0	0	0	0	0	0	0	0	0	0	0	0	0	0	0	0	0	0	0	0	0	0	0	0	0	0	0	0	0	0
0	0	0	0	0	0	0	0	0	0	0	0	0	0	0	0	0	0	0	0	0	0	0	0	0	0	0	0	0	0	0
0	0	0	0	0	0	0	0	0	0	0	0	0	0	0	0	0	0	0	0	0	0	0	0	0	0	0	0	0	0	0
0	0	0	0	0	0	0	0	0	0	0	0	0	0	0	0	0	0	0	0	0	0	0	0	0	0	0	0	0	0	0
0	0	0	0	0	0	0	0	0	0	0	0	0	0	0	0	0	0	0	0	0	0	0	0	0	0	0	0	0	0	0
0	0	0	0	0	0	0	0	0	0	0	0	0	0	0	0	0	0	0	0	0	0	0	0	0	0	0	0	0	0	0
0	0	0	0	0	0	0	0	0	0	0	0	0	0	0	0	0	0	0	0	0	0	0	0	0	0	0	0	0	0	0
0	0	0	0	0	0	0	0	0	0	0	0	0	0	0	0	0	0	0	0	0	0	0	0	0	0	0	0	0	0	0
0	0	0	0	0	0	0	0	0	0	0	0	0	0	0	0	0	0	0	0	0	0	0	0	0	0	0	0	0	0	0
0	0	0	0	0	0	0	0	0	0	0	0	0	0	0	0	0	0	0	0	0	0	0	0	0	0	0	0	0	0	0
0	0	0	0	0	0	0	0	0	0	0	0	0	0	0	0	0	0	0	0	0	0	0	0	0	0	0	0	0	0	0
0	0	0	0	0	0	0	0	0	0	0	0	0	0	0	0	0	0	0	0	0	0	0	0	0	0	0	0	0	0	0
0	0	0	0	0	0	0	0	0	0	0	0	0	0	0	0	0	0	0	0	0	0	0	0	0	0	0	0	0	0	0
0	0	0	0	0	0	0	0	0	0	0	0	0	0	0	0	0	0	0	0	0	0	0	0	0	0	0	0	0	0	0
0	0	0	0	0	0	0	0	0	0	0	0	0	0	0	0	0	0	0	0	0	0	0	0	0	0	0	0	0	0	0
0	0	0	0	0	0	0	0	0	0	0	0	0	0	0	0	0	0	0	0	0	0	0	0	0	0	0	0	0	0	0
0	0	0	0	0	0	0	0	0	0	0	0	0	0	0	0	0	0	0	0	0	0	0	0	0	0	0	0	0	0	0
0	0	0	0	0	0	0	0	0	0	0	0	0	0	0	0	0	0	0	0	0	0	0	0	0	0	0	0	0	0	0
0	0	0	0	0	0	0	0	0	0	0	0	0	0	0	0	0	0	0	0	0	0	0	0	0	0	0	0	0	0	0
0	0	0	0	0	0	0	0	0	0	0	0	0	0	0	0	0	0	0	0	0	0	0	0	0	0	0	0	0	0	0
0	0	0	0	0	0	0	0	0	0	0	0	0	0	0	0	0	0	0	0	0	0	0	0	0	0	0	0	0	0	0
0	0	0	0	0	0	0	0	0	0	0	0	0	0	0	0	0	0	0	0	0	0	0	0	0	0	0	0	0	0	0
0	0	0	0	0	0	0	0	0	0	0	0	0	0	0	0	0	0	0	0	0	0	0	0	0	0	0	0	0	0	0
0	0	0	0	0	0	0	0	0	0	0	0	0	0	0	0	0	0	0	0	0	0	0	0	0	0	0	0	0	0	0
0	0	0	0	0	0	0	0	0	0	0	0	0	0	0	0	0	0	0	0	0	0	0	0	0	0	0	0	0	0	0
0	0	0	0	0	0	0	0	0	0	0	0	0	0	0	0	0	0	0	0	0	0	0	0	0	0	0	0	0	0	0
0	0	0	0	0	0	0	0	0	0	0	0	0	0	0	0	0	0	0	0	0	0	0	0	0	0	0	0	0	0	0
0	0	0	0	0	0	0	0	0	0	0	0	0	0	0	0	0	0	0	0	0	0	0	0	0	0	0	0	0	0	0
0	0	0	0	0	0	0	0	0	0	0	0	0	0	0	0	0	0	0	0	0	0	0	0	0	0	0	0	0	0	0
0	0	0	0	0	0	0	0	0	0	0	0	0	0	0	0	0	0	0	0	0	0	0	0	0	0	0	0	0	0	0
0	0	0	0	0	0	0	0	0	0	0	0	0	0	0	0	0	0	0	0	0	0	0	0	0	0	0	0	0	0	0
0	0	0	0	0	0	0	0	0	0	0	0	0	0	0	0	0	0	0	0	0	0	0	0	0	0	0	0	0	0	0
0	0	0	0	0	0	0	0	0	0	0	0	0	0	0	0	0	0	0	0	0	0	0	0	0	0	0	0	0	0	0
0	0	0	0	0	0	0	0	0	0	0	0	0	0	0	0	0	0	0	0	0	0	0	0	0	0	0	0	0	0	0
0	0	0	0	0	0	0	0	0	0	0	0	0	0	0	0	0	0	0	0	0	0	0	0	0	0	0	0	0	0	0
0	0	0	0	0	0	0	0	0	0	0	0	0	0	0	0	0	0	0	0	0	0	0	0	0	0	0	0	0	0	0
0	0	0	0	0	0	0	0	0	0	0	0	0	0	0	0	0	0	0	0	0	0	0	0	0	0	0	0	0	0	0
0	0	0	0	0	0	0	0	0	0	0	0	0	0	0	0	0	0	0	0	0	0	0	0	0	0	0	0	0	0	0
0	0	0	0	0	0	0	0	0	0	0	0	0	0	0	0	0	0	0	0	0	0	0	0	0	0	0	0	0	0	0
0	0	0	0	0	0	0	0	0	0	0	0	0	0	0	0	0	0	0	0	0	0	0	0	0	0	0	0	0	0	0
0	0	0	0	0	0	0	0	0	0	0	0	0	0	0	0	0	0	0	0	0	0	0	0	0	0	0	0	0	0	0
0	0	0	0	0	0	0	0	0	0	0	0	0	0	0	0	0	0	0	0	0	0	0	0	0	0	0	0	0	0	0
0	0	0	0	0	0	0	0	0	0	0	0	0	0	0	0	0	0	0	0	0	0	0	0	0	0	0	0	0	0	0
0	0	0	0	0	0	0	0	0	0	0	0	0	0	0	0	0	0	0	0	0	0	0	0	0	0	0	0	0	0	0
0	0	0	0	0	0	0	0	0	0	0	0	0	0	0	0	0	0	0	0	0	0	0	0	0	0	0	0	0	0	0
0	0	0	0	0	0	0	0	0	0	0	0	0	0	0	0	0	0	0	0	0	0	0	0	0	0	0	0	0	0	0
0	0	0	0	0	0	0	0	0	0	0	0	0	0	0	0	0	0	0	0	0	0	0	0	0	0	0	0	0	0	0
0	0	0	0	0	0	0	0	0	0	0	0	0	0	0	0	0	0	0	0	0	0	0	0	0	0	0	0	0	0	0
0	0	0	0	0	0	0	0	0	0	0	0	0	0	0	0	0	0	0	0	0	0	0	0	0	0	0	0	0	0	0
0	0	0	0	0	0	0	0	0	0	0	0	0	0	0	0	0	0	0	0	0	0	0	0	0	0	0	0	0	0	0
0	0	0	0	0	0	0	0	0	0	0	0	0	0	0	0	0	0	0	0	0	0	0	0	0	0	0	0	0	0	0
0	0	0	0	0	0	0	0	0	0	0	0	0	0	0	0	0	0	0	0	0	0	0	0	0	0	0	0	0	0	0
0	0	0	0	0	0	0	0	0	0	0	0	0	0	0	0	0	0	0	0	0	0	0	0	0	0	0	0	0	0	0
0	0	0	0	0	0	0	0	0	0	0	0	0	0	0	0	0	0	0	0	0	0	0	0	0	0	0	0	0	0	0
0	0	0	0	0	0	0	0	0	0	0	0	0	0	0	0	0	0	0	0	0	0	0	0	0	0	0	0	0	0	0
0	0	0	0	0	0	0	0	0	0	0	0	0	0	0	0	0	0	0	0	0	0	0	0	0	0	0	0	0	0	0
0	0	0	0	0	0	0	0	0	0	0	0	0	0	0	0	0	0	0	0	0	0	0	0	0	0	0	0	0	0	0
0	0	0	0	0	0	0	0	0	0	0	0	0	0	0	0	0	0	0	0	0	0	0	0	0	0	0	0	0	0	0
0	0	0	0	0	0	0	0	0	0	0	0	0	0	0	0	0	0	0	0	0	0	0	0	0	0	0	0	0	0	0
0	0	0	0	0	0	0	0	0	0	0	0	0	0	0	0	0	0	0	0	0	0	0	0	0	0	0	0	0	0	0
0	0	0	0	0	0	0	0	0	0	0	0	0	0	0	0	0	0	0	0	0	0	0	0	0	0	0	0	0	0	0
0	0	0	0	0	0	0	0	0	0	0	0	0	0	0	0	0	0	0	0	0	0	0	0	0	0	0	0	0	0	0
0	0	0	0	0	0	0	0	0	0	0	0	0	0	0	0	0	0	0	0	0	0	0	0	0	0	0	0	0	0	0
0	0	0	0	0	0	0	0	0	0	0	0	0	0	0	0	0	0	0	0	0	0	0	0	0	0	0	0	0	0	0
0	0	0	0	0	0	0	0	0	0	0	0	0	0	0	0	0	0	0	0	0	0	0	0	0	0	0	0	0	0	0
0	0	0	0	0	0	0	0	0	0	0	0	0	0	0	0	0	0	0	0	0	0	0	0	0	0	0	0	0	0	0
0	0	0	0	0	0	0	0	0	0	0	0	0	0	0	0	0	0	0	0	0	0	0	0	0	0	0	0	0	0	0
0	0	0	0	0	0	0	0	0	0	0	0	0	0	0	0	0	0	0	0	0	0	0	0	0	0	0	0	0	0	0
0	0	0	0	0	0	0	0	0	0	0	0	0	0	0	0	0	0	0	0	0	0	0	0	0	0	0	0	0	0	0
0	0	0	0	0	0	0	0	0	0	0	0	0	0	0	0	0	0	0	0	0	0	0	0	0	0	0	0	0	0	0
0	0	0	0	0	0	0	0	0	0	0	0	0	0	0	0	0	0	0	0	0	0	0	0	0	0	0	0	0	0	0
0	0	0	0	0	0	0	0	0	0	0	0	0	0	0	0	0	0	0	0	0	0	0	0	0	0	0	0	0	0	0
0	0	0	0	0	0	0	0	0	0	0	0	0	0	0	0	0	0	0	0	0	0	0	0	0	0	0	0	0	0	0
0	0	0	0	0	0	0	0	0	0	0	0	0	0	0	0	0	0	0	0	0	0	0	0	0	0	0	0	0	0	0
0	0	0	0	0	0	0	0	0	0	0	0	0	0	0	0	0	0	0	0	0	0	0	0	0	0	0	0	0	0	0
0	0	0	0	0	0	0	0	0	0	0	0	0	0	0	0	0	0	0	0	0	0	0	0	0	0	0	0	0	0	0
0	0	0	0	0	0	0	0	0	0	0	0	0	0	0	0	0	0	0	0	0	0	0	0	0	0	0	0	0	0	0
0	0	0	0	0	0	0	0	0	0	0	0	0	0	0	0	0	0	0	0	0	0	0	0	0	0	0	0	0	0	0
0	0	0	0	0	0	0	0	0	0	0	0	0	0	0	0	0	0	0	0	0	0	0	0	0	0	0	0	0	0	0
0	0	0	0	0	0	0	0	0	0	0	0	0	0	0	0	0	0	0	0	0	0	0	0	0	0	0	0	0	0	0
0	0	0	0	0	0	0	0	0	0	0	0	0	0	0	0	0	0	0	0	0	0	0	0	0	0	0	0	0	0	0
0	0	0	0	0	0	0	0	0	0	0	0	0	0	0	0	0	0	0	0	0	0	0	0	0	0	0	0	0	0	0
0	0	0	0	0	0	0	0	0	0	0	0	0	0	0	0	0	0	0	0	0	0	0	0	0	0	0	0	0	0	0
0	0	0	0	0	0	0	0	0	0	0	0	0	0	0	0	0	0	0	0	0	0	0	0	0	0	0	0	0	0	0
0	0	0	0	0	0	0	0	0	0	0	0	0	0	0	0	0	0	0	0	0	0	0	0	0	0	0	0	0	0	0
0	0	0	0	0	0	0	0	0	0	0	0	0	0	0	0	0	0	0	0	0	0	0	0	0	0	0	0	0	0	0
0	0	0	0	0	0	0	0	0	0	0	0	0	0	0	0	0	0	0	0	0	0	0	0	0	0	0	0	0	0	0
0	0	0	0	0	0	0	0	0	0	0	0	0	0	0	0	0	0	0	0	0	0	0	0	0	0	0	0	0	0	0
0	0	0	0	0	0	0	0	0	0	0	0	0	0	0	0	0	0	0	0	0	0	0	0	0	0	0	0	0	0	0
0	0	0	0	0	0	0	0	0	0	0	0	0	0	0	0	0	0	0	0	0	0	0	0	0	0	0	0	0	0	0
0	0	0	0	0	0	0	0	0	0	0	0	0	0	0	0	0	0	0	0	0	0	0	0	0	0	0	0	0	0	0
0	0	0	0	0	0	0	0	0	0	0	0	0	0	0	0	0	0	0	0	0	0	0	0	0	0	0	0	0	0	0
0	0	0	0	0	0	0	0	0	0	0	0	0	0	0	0	0	0	0	0	0	0	0	0	0	0	0	0	0	0	0
0	0	0	0	0	0	0	0	0	0	0	0	0	0	0	0	0	0	0	0	0	0	0	0	0	0	0	0	0	0	0
0	0	0	0	0	0	0	0	0	0	0	0	0	0	0	0	0	0	0	0	0	0	0	0	0	0	0	0	0	0	0
0	0	0	0	0	0	0	0	0	0	0	0	0	0	0	0	0	0	0	0	0	0	0	0	0	0	0	0	0	0	0
0	0	0	0	0	0	0	0	0	0	0	0	0	0	0	0	0	0	0	0	0	0	0	0	0	0	0	0	0	0	0
0	0	0	0	0	0	0	0	0	0	0	0	0	0	0	0	0	0	0	0	0	0	0	0	0	0	0	0	0	0	0
0	0	0	0	0	0	0	0	0	0	0	0	0	0	0	0	0	0	0	0	0	0	0	0	0	0	0	0	0	0	0
0	0	0	0	0	0	0	0	0	0	0	0	0	0	0	0	0	0	0	0	0	0	0	0	0	0	0	0	0	0	0
0	0	0	0	0	0	0	0	0	0	0	0	0	0	0	0	0	0	0	0	0	0	0	0	0	0	0	0	0	0	0
0	0	0	0	0	0	0	0	0	0	0	0	0	0	0	0	0	0	0	0	0	0	0	0	0	0	0	0	0	0	0
0	0	0	0	0	0	0	0	0	0	0	0	0	0	0	0	0	0	0	0	0	0	0	0	0	0	0	0	0	0	0
0	0	0	0	0	0	0	0	0	0	0	0	0	0	0	0	0	0	0	0	0	0	0	0	0	0	0	0	0	0	0
0	0	0	0	0	0	0	0	0	0	0	0	0	0	0	0	0	0	0	0	0	0	0	0	0	0	0	0	0	0	0
0	0	0	0	0	0	0	0	0	0	0	0	0	0	0	0	0	0	0	0	0	0	0	0	0	0	0	0	0	0	0
0	0	0	0	0	0	0	0	0	0	0	0	0	0	0	0	0	0	0	0	0	0	0	0	0	0	0	0	0	0	0
0	0	0	0	0	0	0	0	0	0	0	0	0	0	0	0	0	0	0	0	0	0	0	0	0	0	0	0	0	0	0
0	0	0	0	0	0	0	0	0	0	0	0	0	0	0	0	0	0	0	0	0	0	0	0	0	0	0	0	0	0	0
0	0	0	0	0	0	0	0	0	0	0	0	0	0	0	0	0	0	0	0	0	0	0	0	0	0	0	0	0	0	0
0	0	0	0	0	0	0	0	0	0	0	0	0	0	0	0	0	0	0	0	0	0	0	0	0	0	0	0	0	0	0
0	0	0	0	0	0	0	0	0	0	0	0	0	0	0	0	0	0	0	0	0	0	0	0	0	0	0	0	0	0	0
0	0	0	0	0	0	0	0	0	0	0	0	0	0	0	0	0	0	0	0	0	0	0	0	0	0	0	0	0	0	0
0	0	0	0	0	0	0	0	0	0	0	0	0	0	0	0	0	0	0	0	0	0	0	0	0	0	0	0	0	0	0
0	0	0	0	0	0	0	0	0	0	0	0	0	0	0	0	0	0	0	0	0	0	0	0	0	0	0	0	0	0	0
0	0	0	0	0	0	0	0	0	0	0	0	0	0	0	0	0	0	0	0	0	0	0	0	0	0	0	0	0	0	0
0	0	0	0	0	0	0	0	0	0	0	0	0	0	0	0	0	0	0	0	0	0	0	0	0	0	0	0	0	0	0
0	0	0	0	0	0	0	0	0	0	0	0	0	0	0	0	0	0	0	0	0	0	0	0	0	0	0	0	0	0	0
0	0	0	0	0	0	0	0	0	0	0	0	0	0	0	0	0	0	0	0	0	0	0	0	0	0	0	0	0	0	0
0	0	0	0	0	0	0	0	0	0	0	0	0	0	0	0	0	0	0	0	0	0	0	0	0	0	0	0	0	0	0
0	0	0	0	0	0	0	0	0	0	0	0	0	0	0	0	0	0	0	0	0	0	0	0	0	0	0	0	0	0	0
0	0	0	0	0	0	0	0	0	0	0	0	0	0	0	0	0	0	0	0	0	0	0	0	0	0	0	0	0	0	0
0	0	0	0	0	0	0	0	0	0	0	0	0	0	0	0	0	0	0	0	0	0	0	0	0	0	0	0	0	0	0
0	0	0	0	0	0	0	0	0	0	0	0	0	0	0	0	0	0	0	0	0	0	0	0	0	0	0	0	0	0	0
0	0	0	0	0	0	0	0	0	0	0	0	0	0	0	0	0	0	0	0	0	0	0	0	0	0	0	0	0	0	0
0	0	0	0	0	0	0	0	0	0	0	0	0	0	0	0	0	0	0	0	0	0	0	0	0	0	0	0	0	0	0
0	0	0	0	0	0	0	0	0	0	0	0	0	0	0	0	0	0	0	0	0	0	0	0	0	0	0	0	0	0	0
0	0	0	0	0	0	0	0	0	0	0	0	0	0	0	0	0	0	0	0	0	0	0	0	0	0	0	0	0	0	0
0	0	0	0	0	0	0	0	0	0	0	0	0	0	0	0	0	0	0	0	0	0	0	0	0	0	0	0	0	0	0
0	0	0	0	0	0	0	0	0	0	0	0	0	0	0	0	0	0	0	0	0	0	0	0	0	0	0	0	0	0	0
0	0	0	0	0	0	0	0	0	0	0	0	0	0	0	0	0	0	0	0	0	0	0	0	0	0	0	0	0	0	0
0	0	0	0	0	0	0	0	0	0	0	0	0	0	0	0	0	0	0	0	0	0	0	0	0	0	0	0	0	0	0
0	0	0	0	0	0	0	0	0	0	0	0	0	0	0	0	0	0	0	0	0	0	0	0	0	0	0	0	0	0	0
0	0	0	0	0	0	0	0	0	0	0	0	0	0	0	0	0	0	0	0	0	0	0	0	0	0	0	0	0	0	0
0	0	0	0	0	0	0	0	0	0	0	0	0	0	0	0	0	0	0	0	0	0	0	0	0	0	0	0	0	0	0
0	0	0	0	0	0	0	0	0	0	0	0	0	0	0	0	0	0	0	0	0	0	0	0	0	0	0	0	0	0	0
0	0	0	0	0	0	0	0	0	0	0	0	0	0	0	0	0	0	0	0	0	0	0	0	0	0	0	0	0	0	0
0	0	0	0	0	0	0	0	0	0	0	0	0	0	0	0	0	0	0	0	0	0	0	0	0	0	0	0	0	0	0
0	0	0	0	0	0	0	0	0	0	0	0	0	0	0	0	0	0	0	0	0	0	0	0	0	0	0	0	0	0	0
0	0	0	0	0	0	0	0	0	0	0	0	0	0	0	0	0	0	0	0	0	0	0	0	0	0	0	0	0	0	0
0	0	0	0	0	0	0	0	0	0	0	0	0	0	0	0	0	0	0	0	0	0	0	0	0	0	0	0	0	0	0
0	0	0	0	0	0	0	0	0	0	0	0	0	0	0	0	0	0	0	0	0	0	0	0	0	0	0	0	0	0	0
0	0	0	0	0	0	0	0	0	0	0	0	0	0	0	0	0	0	0	0	0	0	0	0	0	0	0	0	0	0	0
0	0	0	0	0	0	0	0	0	0	0	0	0	0	0	0	0	0	0	0	0	0	0	0	0	0	0	0	0	0	0
0	0	0	0	0	0	0	0	0	0	0	0	0	0	0	0	0	0	0	0	0	0	0	0	0	0	0	0	0	0	0
0	0	0	0	0	0	0	0	0	0	0	0	0	0	0	0	0	0	0	0	0	0	0	0	0	0	0	0	0	0	0
0	0	0	0	0	0	0	0	0	0	0	0	0	0	0	0	0	0	0	0	0	0	0	0	0	0	0	0	0	0	0
0	0	0	0	0	0	0	0	0	0	0	0	0	0	0	0	0	0	0	0	0	0	0	0	0	0	0	0	0	0	0
0	0	0	0	0	0	0	0	0	0	0	0	0	0	0	0	0	0	0	0	0	0	0	0	0	0	0	0	0	0	0
0	0	0	0	0	0	0	0	0	0	0	0	0	0	0	0	0	0	0	0	0	0	0	0	0	0	0	0	0	0	0
0	0	0	0	0	0	0	0	0	0	0	0	0	0	0	0	0	0	0	0	0	0	0	0	0	0	0	0	0	0	0
0	0	0	0	0	0	0	0	0	0	0	0	0	0	0	0	0	0	0	0	0	0	0	0	0	0	0	0	0	0	0
0	0	0	0	0	0	0	0	0	0	0	0	0	0	0	0	0	0	0	0	0	0	0	0	0	0	0	0	0	0	0
0	0	0	0	0	0	0	0	0	0	0	0	0	0	0	0	0	0	0	0	0	0	0	0	0	0	0	0	0	0	0
0	0	0	0	0	0	0	0	0	0	0	0	0	0	0	0	0	0	0	0	0	0	0	0	0	0	0	0	0	0	0
0	0	0	0	0	0	0	0	0	0	0	0	0	0	0	0	0	0	0	0	0	0	0	0	0	0	0	0	0	0	0
0	0	0	0	0	0	0	0	0	0	0	0	0	0	0	0	0	0	0	0	0	0	0	0	0	0	0	0	0	0	0
0	0	0	0	0	0	0	0	0	0	0	0	0	0	0	0	0	0	0	0	0	0	0	0	0	0	0	0	0	0	0
0	0	0	0	0	0	0	0	0	0	0	0	0	0	0	0	0	0	0	0	0	0	0	0	0	0	0	0	0	0	0
0	0	0	0	0	0	0	0	0	0	0	0	0	0	0	0	0	0	0	0	0	0	0	0	0	0	0	0	0	0	0
0	0	0	0	0	0	0	0	0	0	0	0	0	0	0	0	0	0	0	0	0	0	0	0	0	0	0	0	0	0	0
0	0	0	0	0	0	0	0	0	0	0	0	0	0	0	0	0	0	0	0	0	0	0	0	0	0	0	0	0	0	0
0	0	0	0	0	0	0	0	0	0	0	0	0	0	0	0	0	0	0	0	0	0	0	0	0	0	0	0	0	0	0
0	0	0	0	0	0	0	0	0	0	0	0	0	0	0	0	0	0	0	0	0	0	0	0	0	0	0	0	0	0	0
0	0	0	0	0	0	0	0	0	0	0	0	0	0	0	0	0	0	0	0	0	0	0	0	0	0	0	0	0	0	0
0	0	0	0	0	0	0	0	0	0	0	0	0	0	0	0	0	0	0	0	0	0	0	0	0	0	0	0	0	0	0
0	0	0	0	0	0	0	0	0	0	0	0	0	0	0	0	0	0	0	0	0	0	0	0	0	0	0	0	0	0	0
0	0	0	0	0	0	0	0	0	0	0	0	0	0	0	0	0	0	0	0	0	0	0	0	0	0	0	0	0	0	0
0	0	0	0	0	0	0	0	0	0	0	0	0	0	0	0	0	0	0	0	0	0	0	0	0	0	0	0	0	0	0
0	0	0	0	0	0	0	0	0	0	0	0	0	0	0	0	0	0	0	0	0	0	0	0	0	0	0	0	0	0	0
0	0	0	0	0	0	0	0	0	0	0	0	0	0	0	0	0	0	0	0	0	0	0	0	0	0	0	0	0	0	0
0	0	0	0	0	0	0	0	0	0	0	0	0	0	0	0	0	0	0	0	0	0	0	0	0	0	0	0	0	0	0
0	0	0	0	0	0	0	0	0	0	0	0	0	0	0	0	0	0	0	0	0	0	0	0	0	0	0	0	0	0	0
0	0	0	0	0	0	0	0	0	0	0	0	0	0	0	0	0	0	0	0	0	0	0	0	0	0	0	0	0	0	0
0	0	0	0	0	0	0	0	0	0	0	0	0	0	0	0	0	0	0	0	0	0	0	0	0	0	0	0	0	0	0
0	0	0	0	0	0	0	0	0	0	0	0	0	0	0	0	0	0	0	0	0	0	0	0	0	0	0	0	0	0	0
0	0	0	0	0	0	0	0	0	0	0	0	0	0	0	0	0	0	0	0	0	0	0	0	0	0	0	0	0	0	0
0	0	0	0	0	0	0	0	0	0	0	0	0	0	0	0	0	0	0	0	0	0	0	0	0	0	0	0	0	0	0
0	0	0	0	0	0	0	0	0	0	0	0	0	0	0	0	0	0	0	0	0	0	0	0	0	0	0	0	0	0	0
0	0	0	0	0	0	0	0	0	0	0	0	0	0	0	0	0	0	0	0	0	0	0	0	0	0	0	0	0	0	0
0	0	0	0	0	0	0	0	0	0	0	0	0	0	0	0	0	0	0	0	0	0	0	0	0	0	0	0	0	0	0
0	0	0	0	0	0	0	0	0	0	0	0	0	0	0	0	0	0	0	0	0	0	0	0	0	0	0	0	0	0	0
0	0	0	0	0	0	0	0	0	0	0	0	0	0	0	0	0	0	0	0	0	0	0	0	0	0	0	0	0	0	0
0	0	0	0	0	0	0	0	0	0	0	0	0	0	0	0	0	0	0	0	0	0	0	0	0	0	0	0	0	0	0
0	0	0	0	0	0	0	0	0	0	0	0	0	0	0	0	0	0	0	0	0	0	0	0	0	0	0	0	0	0	0
0	0	0	0	0	0	0	0	0	0	0	0	0	0	0	0	0	0	0	0	0	0	0	0	0	0	0	0	0	0	0
0	0	0	0	0	0	0	0	0	0	0	0	0	0	0	0	0	0	0	0	0	0	0	0	0	0	0	0	0	0	0
0	0	0	0	0	0	0	0	0	0	0	0	0	0	0	0	0	0	0	0	0	0	0	0	0	0	0	0	0	0	0
0	0	0	0	0	0	0	0	0	0	0	0	0	0	0	0	0	0	0	0	0	0	0	0	0	0	0	0	0	0	0
0	0	0	0	0	0	0	0	0	0	0	0	0	0	0	0	0	0	0	0	0	0	0	0	0	0	0	0	0	0	0
0	0	0	0	0	0	0	0	0	0	0	0	0	0	0	0	0	0	0	0	0	0	0	0	0	0	0	0	0	0	0
0	0	0	0	0	0	0	0	0	0	0	0	0	0	0	0	0	0	0	0	0	0	0	0	0	0	0	0	0	0	0
0	0	0	0	0	0	0	0	0	0	0	0	0	0	0	0	0	0	0	0	0	0	0	0	0	0	0	0	0	0	0
0	0	0	0	0	0	0	0	0	0	0	0	0	0	0	0	0	0	0	0	0	0	0	0	0	0	0	0	0	0	0
0	0	0	0	0	0	0	0	0	0	0	0	0	0	0	0	0	0	0	0	0	0	0	0	0	0	0	0	0	0	0
0	0	0	0	0	0	0	0	0	0	0	0	0	0	0	0	0	0	0	0	0	0	0	0	0	0	0	0	0	0	0
0	0	0	0	0	0	0	0	0	0	0	0	0	0	0	0	0	0	0	0	0	0	0	0	0	0	0	0	0	0	0
0	0	0	0	0	0	0	0	0	0	0	0	0	0	0	0	0	0	0	0	0	0	0	0	0	0	0	0	0	0	0
0	0	0	0	0	0	0	0	0	0	0	0	0	0	0	0	0	0	0	0	0	0	0	0	0	0	0	0	0	0	0
0	0	0	0	0	0	0	0	0	0	0	0	0	0	0	0	0	0	0	0	0	0	0	0	0	0	0	0	0	0	0
0	0	0	0	0	0	0	0	0	0	0	0	0	0	0	0	0	0	0	0	0	0	0	0	0	0	0	0	0	0	0
0	0	0	0	0	0	0	0	0	0	0	0	0	0	0	0	0	0	0	0	0	0	0	0	0	0	0	0	0	0	0
0	0	0	0	0	0	0	0	0	0	0	0	0	0	0	0	0	0	0	0	0	0	0	0	0	0	0	0	0	0	0
0	0	0	0	0	0	0	0	0	0	0	0	0	0	0	0	0	0	0	0	0	0	0	0	0	0	0	0	0	0	0
0	0	0	0	0	0	0	0	0	0	0	0	0	0	0	0	0	0	0	0	0	0	0	0	0	0	0	0	0	0	0
0	0	0	0	0	0	0	0	0	0	0	0	0	0	0	0	0	0	0	0	0	0	0	0	0	0	0	0	0	0	0
0	0	0	0	0	0	0	0	0	0	0	0	0	0	0	0	0	0	0	0	0	0	0	0	0	0	0	0	0	0	0
0	0	0	0	0	0	0	0	0	0	0	0	0	0	0	0	0	0	0	0	0	0	0	0	0	0	0	0	0	0	0
0	0	0	0	0	0	0	0	0	0	0	0	0	0	0	0	0	0	0	0	0	0	0	0	0	0	0	0	0	0	0
0	0	0	0	0	0	0	0	0	0	0	0	0	0	0	0	0	0	0	0	0	0	0	0	0	0	0	0	0	0	0
0	0	0	0	0	0	0	0	0	0	0	0	0	0	0	0	0	0	0	0	0	0	0	0	0	0	0	0	0	0	0
0	0	0	0	0	0	0	0	0	0	0	0	0	0	0	0	0	0	0	0	0	0	0	0	0	0	0	0	0	0	0
0	0	0	0	0	0	0	0	0	0	0	0	0	0	0	0	0	0	0	0	0	0	0	0	0	0	0	0	0	0	0
0	0	0	0	0	0	0	0	0	0	0	0	0	0	0	0	0	0	0	0	0	0	0	0	0	0	0	0	0	0	0
0	0	0	0	0	0	0	0	0	0	0	0	0	0	0	0	0	0	0	0	0	0	0	0	0	0	0	0	0	0	0
0	0	0	0	0	0	0	0	0	0	0	0	0	0	0	0	0	0	0	0	0	0	0	0	0	0	0	0	0	0	0
0	0	0	0	0	0	0	0	0	0	0	0	0	0	0	0	0	0	0	0	0	0	0	0	0	0	0	0	0	0	0
0	0	0	0	0	0	0	0	0	0	0	0	0	0	0	0	0	0	0	0	0	0	0	0	0	0	0	0	0	0	0
0	0	0	0	0	0	0	0	0	0	0	0	0	0	0	0	0	0	0	0	0	0	0	0	0	0	0	0	0	0	0
0	0	0	0	0	0	0	0	0	0	0	0	0	0	0	0	0	0	0	0	0	0	0	0	0	0	0	0	0	0	0
0	0	0	0	0	0	0	0	0	0	0	0	0	0	0	0	0	0	0	0	0	0	0	0	0	0	0	0	0	0	0
0	0	0	0	0	0	0	0	0	0	0	0	0	0	0	0	0	0	0	0	0	0	0	0	0	0	0	0	0	0	0
0	0	0	0	0	0	0	0	0	0	0	0	0	0	0	0	0	0	0	0	0	0	0	0	0	0	0	0	0	0	0
0	0	0	0	0	0	0	0	0	0	0	0	0	0	0	0	0	0	0	0	0	0	0	0	0	0	0	0	0	0	0
0	0	0	0	0	0	0	0	0	0	0	0	0	0	0	0	0	0	0	0	0	0	0	0	0	0	0	0	0	0	0
0	0	0	0	0	0	0	0	0	0	0	0	0	0	0	0	0	0	0	0	0	0	0	0	0	0	0	0	0	0	0
0	0	0	0	0	0	0	0	0	0	0	0	0	0	0	0	0	0	0	0	0	0	0	0	0	0	0	0	0	0	0
0	0	0	0	0	0	0	0	0	0	0	0	0	0	0	0	0	0	0	0	0	0	0	0	0	0	0	0	0	0	0
0	0	0	0	0	0	0	0	0	0	0	0	0	0	0	0	0	0	0	0	0	0	0	0	0	0	0	0	0	0	0
0	0	0	0	0	0	0	0	0	0	0	0	0	0	0	0	0	0	0	0	0	0	0	0	0	0	0	0	0	0	0
0	0	0	0	0	0	0	0	0	0	0	0	0	0	0	0	0	0	0	0	0	0	0	0	0	0	0	0	0	0	0
0	0	0	0	0	0	0	0	0	0	0	0	0	0	0	0	0	0	0	0	0	0	0	0	0	0	0	0	0	0	0
0	0	0	0	0	0	0	0	0	0	0	0	0	0	0	0	0	0	0	0	0	0	0	0	0	0	0	0	0	0	0
0	0	0	0	0	0	0	0	0	0	0	0	0	0	0	0	0	0	0	0	0	0	0	0	0	0	0	0	0	0	0
0	0	0	0	0	0	0	0	0	0	0	0	0	0	0	0	0	0	0	0	0	0	0	0	0	0	0	0	0	0	0
0	0	0	0	0	0	0	0	0	0	0	0	0	0	0	0	0	0	0	0	0	0	0	0	0	0	0	0	0	0	0
0	0	0	0	0	0	0	0	0	0	0	0	0	0	0	0	0	0	0	0	0	0	0	0	0	0	0	0	0	0	0
0	0	0	0	0	0	0	0	0	0	0	0	0	0	0	0	0	0	0	0	0	0	0	0	0	0	0	0	0	0	0
0	0	0	0	0	0	0	0	0	0	0	0	0	0	0	0	0	0	0	0	0	0	0	0	0	0	0	0	0	0	0
0	0	0	0	0	0	0	0	0	0	0	0	0	0	0	0	0	0	0	0	0	0	0	0	0	0	0	0	0	0	0
0	0	0	0	0	0	0	0	0	0	0	0	0	0	0	0	0	0	0	0	0	0	0	0	0	0	0	0	0	0	0
0	0	0	0	0	0	0	0	0	0	0	0	0	0	0	0	0	0	0	0	0	0	0	0	0	0	0	0	0	0	0
0	0	0	0	0	0	0	0	0	0	0	0	0	0	0	0	0	0	0	0	0	0	0	0	0	0	0	0	0	0	0
0	0	0	0	0	0	0	0	0	0	0	0	0	0	0	0	0	0	0	0	0	0	0	0	0	0	0	0	0	0	0
0	0	0	0	0	0	0	0	0	0	0	0	0	0	0	0	0	0	0	0	0	0	0	0	0	0	0	0	0	0	0
0	0	0	0	0	0	0	0	0	0	0	0	0	0	0	0	0	0	0	0	0	0	0	0	0	0	0	0	0	0	0
0	0	0	0	0	0	0	0	0	0	0	0	0	0	0	0	0	0	0	0	0	0	0	0	0	0	0	0	0	0	0
0	0	0	0	0	0	0	0	0	0	0	0	0	0	0	0	0	0	0	0	0	0	0	0	0	0	0	0	0	0	0
0	0	0	0	0	0	0	0	0	0	0	0	0	0	0	0	0	0	0	0	0	0	0	0	0	0	0	0	0	0	0
0	0	0	0	0	0	0	0	0	0	0	0	0	0	0	0	0	0	0	0	0	0	0	0	0	0	0	0	0	0	0
0	0	0	0	0	0	0	0	0	0	0	0	0	0	0	0	0	0	0	0	0	0	0	0	0	0	0	0	0	0	0
0	0	0	0	0	0	0	0	0	0	0	0	0	0	0	0	0	0	0	0	0	0	0	0	0	0	0	0	0	0	0
0	0	0	0	0	0	0	0	0	0	0	0	0	0	0	0	0	0	0	0	0	0	0	0	0	0	0	0	0	0	0
0	0	0	0	0	0	0	0	0	0	0	0	0	0	0	0	0	0	0	0	0	0	0	0	0	0	0	0	0	0	0
0	0	0	0	0	0	0	0	0	0	0	0	0	0	0	0	0	0	0	0	0	0	0	0	0	0	0	0	0	0	0
0	0	0	0	0	0	0	0	0	0	0	0	0	0	0	0	0	0	0	0	0	0	0	0	0	0	0	0	0	0	0
0	0	0	0	0	0	0	0	0	0	0	0	0	0	0	0	0	0	0	0	0	0	0	0	0	0	0	0	0	0	0
0	0	0	0	0	0	0	0	0	0	0	0	0	0	0	0	0	0	0	0	0	0	0	0	0	0	0	0	0	0	0
0	0	0	0	0	0	0	0	0	0	0	0	0	0	0	0	0	0	0	0	0	0	0	0	0	0	0	0	0	0	0
0	0	0	0	0	0	0	0	0	0	0	0	0	0	0	0	0	0	0	0	0	0	0	0	0	0	0	0	0	0	0
0	0	0	0	0	0	0	0	0	0	0	0	0	0	0	0	0	0	0	0	0	0	0	0	0	0	0	0	0	0	0
0	0	0	0	0	0	0	0	0	0	0	0	0	0	0	0	0	0	0	0	0	0	0	0	0	0	0	0	0	0	0
0	0	0	0	0	0	0	0	0	0	0	0	0	0	0	0	0	0	0	0	0	0	0	0	0	0	0	0	0	0	0
0	0	0	0	0	0	0	0	0	0	0	0	0	0	0	0	0	0	0	0	0	0	0	0	0	0	0	0	0	0	0
0	0	0	0	0	0	0	0	0	0	0	0	0	0	0	0	0	0	0	0	0	0	0	0	0	0	0	0	0	0	0
0	0	0	0	0	0	0	0	0	0	0	0	0	0	0	0	0	0	0	0	0	0	0	0	0	0	0	0	0	0	0
0	0	0	0	0	0	0	0	0	0	0	0	0	0	0	0	0	0	0	0	0	0	0	0	0	0	0	0	0	0	0
0	0	0	0	0	0	0	0	0	0	0	0	0	0	0	0	0	0	0	0	0	0	0	0	0	0	0	0	0	0	0
0	0	0	0	0	0	0	0	0	0	0	0	0	0	0	0	0	0	0	0	0	0	0	0	0	0	0	0	0	0	0
0	0	0	0	0	0	0	0	0	0	0	0	0	0	0	0	0	0	0	0	0	0	0	0	0	0	0	0	0	0	0
0	0	0	0	0	0	0	0	0	0	0	0	0	0	0	0	0	0	0	0	0	0	0	0	0	0	0	0	0	0	0
0	0	0	0	0	0	0	0	0	0	0	0	0	0	0	0	0	0	0	0	0	0	0	0	0	0	0	0	0	0	0
0	0	0	0	0	0	0	0	0	0	0	0	0	0	0	0	0	0	0	0	0	0	0	0	0	0	0	0	0	0	0
0	0	0	0	0	0	0	0	0	0	0	0	0	0	0	0	0	0	0	0	0	0	0	0	0	0	0	0	0	0	0
0	0	0	0	0	0	0	0	0	0	0	0	0	0	0	0	0	0	0	0	0	0	0	0	0	0	0	0	0	0	0
0	0	0	0	0	0	0	0	0	0	0	0	0	0	0	0	0	0	0	0	0	0	0	0	0	0	0	0	0	0	0
0	0	0	0	0	0	0	0	0	0	0	0	0	0	0	0	0	0	0	0	0	0	0	0	0	0	0	0	0	0	0
0	0	0	0	0	0	0	0	0	0	0	0	0	0	0	0	0	0	0	0	0	0	0	0	0	0	0	0	0	0	0
0	0	0	0	0	0	0	0	0	0	0	0	0	0	0	0	0	0	0	0	0	0	0	0	0	0	0	0	0	0	0
0	0	0	0	0	0	0	0	0	0	0	0	0	0	0	0	0	0	0	0	0	0	0	0	0	0	0	0	0	0	0
0	0	0	0	0	0	0	0	0	0	0	0	0	0	0	0	0	0	0	0	0	0	0	0	0	0	0	0	0	0	0
0	0	0	0	0	0	0	0	0	0	0	0	0	0	0	0	0	0	0	0	0	0	0	0	0	0	0	0	0	0	0
0	0	0	0	0	0	0	0	0	0	0	0	0	0	0	0	0	0	0	0	0	0	0	0	0	0	0	0	0	0	0
0	0	0	0	0	0	0	0	0	0	0	0	0	0	0	0	0	0	0	0	0	0	0	0	0	0	0	0	0	0	0
0	0	0	0	0	0	0	0	0	0	0	0	0	0	0	0	0	0	0	0	0	0	0	0	0	0	0	0	0	0	0
0	0	0	0	0	0	0	0	0	0	0	0	0	0	0	0	0	0	0	0	0	0	0	0	0	0	0	0	0	0	0
0	0	0	0	0	0	0	0	0	0	0	0	0	0	0	0	0	0	0	0	0	0	0	0	0	0	0	0	0	0	0
0	0	0	0	0	0	0	0	0	0	0	0	0	0	0	0	0	0	0	0	0	0	0	0	0	0	0	0	0	0	0
0	0	0	0	0	0	0	0	0	0	0	0	0	0	0	0	0	0	0	0	0	0	0	0	0	0	0	0	0	0	0
0	0	0	0	0	0	0	0	0	0	0	0	0	0	0	0	0	0	0	0	0	0	0	0	0	0	0	0	0	0	0
0	0	0	0	0	0	0	0	0	0	0	0	0	0	0	0	0	0	0	0	0	0	0	0	0	0	0	0	0	0	0
0	0	0	0	0	0	0	0	0	0	0	0	0	0	0	0	0	0	0	0	0	0	0	0	0	0	0	0	0	0	0
0	0	0	0	0	0	0	0	0	0	0	0	0	0	0	0	0	0	0	0	0	0	0	0	0	0	0	0	0	0	0
0	0	0	0	0	0	0	0	0	0	0	0	0	0	0	0	0	0	0	0	0	0	0	0	0	0	0	0	0	0	0
0	0	0	0	0	0	0	0	0	0	0	0	0	0	0	0	0	0	0	0	0	0	0	0	0	0	0	0	0	0	0
0	0	0	0	0	0	0	0	0	0	0	0	0	0	0	0	0	0	0	0	0	0	0	0	0	0	0	0	0	0	0
0	0	0	0	0	0	0	0	0	0	0	0	0	0	0	0	0	0	0	0	0	0	0	0	0	0	0	0	0	0	0
0	0	0	0	0	0	0	0	0	0	0	0	0	0	0	0	0	0	0	0	0	0	0	0	0	0	0	0	0	0	0
0	0	0	0	0	0	0	0	0	0	0	0	0	0	0	0	0	0	0	0	0	0	0	0	0	0	0	0	0	0	0
0	0	0	0	0	0	0	0	0	0	0	0	0	0	0	0	0	0	0	0	0	0	0	0	0	0	0	0	0	0	0
0	0	0	0	0	0	0	0	0	0	0	0	0	0	0	0	0	0	0	0	0	0	0	0	0	0	0	0	0	0	0
0	0	0	0	0	0	0	0	0	0	0	0	0	0	0	0	0	0	0	0	0	0	0	0	0	0	0	0	0	0	0
0	0	0	0	0	0	0	0	0	0	0	0	0	0	0	0	0	0	0	0	0	0	0	0	0	0	0	0	0	0	0
0	0	0	0	0	0	0	0	0	0	0	0	0	0	0	0	0	0	0	0	0	0	0	0	0	0	0	0	0	0	0
0	0	0	0	0	0	0	0	0	0	0	0	0	0	0	0	0	0	0	0	0	0	0	0	0	0	0	0	0	0	0
0	0	0	0	0	0	0	0	0	0	0	0	0	0	0	0	0	0	0	0	0	0	0	0	0	0	0	0	0	0	0
0	0	0	0	0	0	0	0	0	0	0	0	0	0	0	0	0	0	0	0	0	0	0	0	0	0	0	0	0	0	0
0	0	0	0	0	0	0	0	0	0	0	0	0	0	0	0	0	0	0	0	0	0	0	0	0	0	0	0	0	0	0
0	0	0	0	0	0	0	0	0	0	0	0	0	0	0	0	0	0	0	0	0	0	0	0	0	0	0	0	0	0	0
0	0	0	0	0	0	0	0	0	0	0	0	0	0	0	0	0	0	0	0	0	0	0	0	0	0	0	0	0	0	0
0	0	0	0	0	0	0	0	0	0	0	0	0	0	0	0	0	0	0	0	0	0	0	0	0	0	0	0	0	0	0
0	0	0	0	0	0	0	0	0	0	0	0	0	0	0	0	0	0	0	0	0	0	0	0	0	0	0	0	0	0	0
0	0	0	0	0	0	0	0	0	0	0	0	0	0	0	0	0	0	0	0	0	0	0	0	0	0	0	0	0	0	0
0	0	0	0	0	0	0	0	0	0	0	0	0	0	0	0	0	0	0	0	0	0	0	0	0	0	0	0	0	0	0
0	0	0	0	0	0	0	0	0	0	0	0	0	0	0	0	0	0	0	0	0	0	0	0	0	0	0	0	0	0	0
0	0	0	0	0	0	0	0	0	0	0	0	0	0	0	0	0	0	0	0	0	0	0	0	0	0	0	0	0	0	0
0	0	0	0	0	0	0	0	0	0	0	0	0	0	0	0	0	0	0	0	0	0	0	0	0	0	0	0	0	0	0
0	0	0	0	0	0	0	0	0	0	0	0	0	0	0	0	0	0	0	0	0	0	0	0	0	0	0	0	0	0	0
0	0	0	0	0	0	0	0	0	0	0	0	0	0	0	0	0	0	0	0	0	0	0	0	0	0	0	0	0	0	0
0	0	0	0	0	0	0	0	0	0	0	0	0	0	0	0	0	0	0	0	0	0	0	0	0	0	0	0	0	0	0
0	0	0	0	0	0	0	0	0	0	0	0	0	0	0	0	0	0	0	0	0	0	0	0	0	0	0	0	0	0	0
0	0	0	0	0	0	0	0	0	0	0	0	0	0	0	0	0	0	0	0	0	0	0	0	0	0	0	0	0	0	0
0	0	0	0	0	0	0	0	0	0	0	0	0	0	0	0	0	0	0	0	0	0	0	0	0	0	0	0	0	0	0
0	0	0	0	0	0	0	0	0	0	0	0	0	0	0	0	0	0	0	0	0	0	0	0	0	0	0	0	0	0	0
0	0	0	0	0	0	0	0	0	0	0	0	0	0	0	0	0	0	0	0	0	0	0	0	0	0	0	0	0	0	0
0	0	0	0	0	0	0	0	0	0	0	0	0	0	0	0	0	0	0	0	0	0	0	0	0	0	0	0	0	0	0
0	0	0	0	0	0	0	0	0	0	0	0	0	0	0	0	0	0	0	0	0	0	0	0	0	0	0	0	0	0	0
0	0	0	0	0	0	0	0	0	0	0	0	0	0	0	0	0	0	0	0	0	0	0	0	0	0	0	0	0	0	0
0	0	0	0	0	0	0	0	0	0	0	0	0	0	0	0	0	0	0	0	0	0	0	0	0	0	0	0	0	0	0
0	0	0	0	0	0	0	0	0	0	0	0	0	0	0	0	0	0	0	0	0	0	0	0	0	0	0	0	0	0	0
0	0	0	0	0	0	0	0	0	0	0	0	0	0	0	0	0	0	0	0	0	0	0	0	0	0	0	0	0	0	0
0	0	0	0	0	0	0	0	0	0	0	0	0	0	0	0	0	0	0	0	0	0	0	0	0	0	0	0	0	0	0
0	0	0	0	0	0	0	0	0	0	0	0	0	0	0	0	0	0	0	0	0	0	0	0	0	0	0	0	0	0	0
0	0	0	0	0	0	0	0	0	0	0	0	0	0	0	0	0	0	0	0	0	0	0	0	0	0	0	0	0	0	0
0	0	0	0	0	0	0	0	0	0	0	0	0	0	0	0	0	0	0	0	0	0	0	0	0	0	0	0	0	0	0
0	0	0	0	0	0	0	0	0	0	0	0	0	0	0	0	0	0	0	0	0	0	0	0	0	0	0	0	0	0	0
0	0	0	0	0	0	0	0	0	0	0	0	0	0	0	0	0	0	0	0	0	0	0	0	0	0	0	0	0	0	0
0	0	0	0	0	0	0	0	0	0	0	0	0	0	0	0	0	0	0	0	0	0	0	0	0	0	0	0	0	0	0
0	0	0	0	0	0	0	0	0	0	0	0	0	0	0	0	0	0	0	0	0	0	0	0	0	0	0	0	0	0	0
0	0	0	0	0	0	0	0	0	0	0	0	0	0	0	0	0	0	0	0	0	0	0	0	0	0	0	0	0	0	0
0	0	0	0	0	0	0	0	0	0	0	0	0	0	0	0	0	0	0	0	0	0	0	0	0	0	0	0	0	0	0
0	0	0	0	0	0	0	0	0	0	0	0	0	0	0	0	0	0	0	0	0	0	0	0	0	0	0	0	0	0	0
0	0	0	0	0	0	0	0	0	0	0	0	0	0	0	0	0	0	0	0	0	0	0	0	0	0	0	0	0	0	0
0	0	0	0	0	0	0	0	0	0	0	0	0	0	0	0	0	0	0	0	0	0	0	0	0	0	0	0	0	0	0
0	0	0	0	0	0	0	0	0	0	0	0	0	0	0	0	0	0	0	0	0	0	0	0	0	0	0	0	0	0	0
0	0	0	0	0	0	0	0	0	0	0	0	0	0	0	0	0	0	0	0	0	0	0	0	0	0	0	0	0	0	0
0	0	0	0	0	0	0	0	0	0	0	0	0	0	0	0	0	0	0	0	0	0	0	0	0	0	0	0	0	0	0
0	0	0	0	0	0	0	0	0	0	0	0	0	0	0	0	0	0	0	0	0	0	0	0	0	0	0	0	0	0	0
0	0	0	0	0	0	0	0	0	0	0	0	0	0	0	0	0	0	0	0	0	0	0	0	0	0	0	0	0	0	0
0	0	0	0	0	0	0	0	0	0	0	0	0	0	0	0	0	0	0	0	0	0	0	0	0	0	0	0	0	0	0
0	0	0	0	0	0	0	0	0	0	0	0	0	0	0	0	0	0	0	0	0	0	0	0	0	0	0	0	0	0	0
0	0	0	0	0	0	0	0	0	0	0	0	0	0	0	0	0	0	0	0	0	0	0	0	0	0	0	0	0	0	0
0	0	0	0	0	0	0	0	0	0	0	0	0	0	0	0	0	0	0	0	0	0	0	0	0	0	0	0	0	0	0
0	0	0	0	0	0	0	0	0	0	0	0	0	0	0	0	0	0	0	0	0	0	0	0	0	0	0	0	0	0	0
0	0	0	0	0	0	0	0	0	0	0	0	0	0	0	0	0	0	0	0	0	0	0	0	0	0	0	0	0	0	0
0	0	0	0	0	0	0	0	0	0	0	0	0	0	0	0	0	0	0	0	0	0	0	0	0	0	0	0	0	0	0
0	0	0	0	0	0	0	0	0	0	0	0	0	0	0	0	0	0	0	0	0	0	0	0	0	0	0	0	0	0	0
0	0	0	0	0	0	0	0	0	0	0	0	0	0	0	0	0	0	0	0	0	0	0	0	0	0	0	0	0	0	0
0	0	0	0	0	0	0	0	0	0	0	0	0	0	0	0	0	0	0	0	0	0	0	0	0	0	0	0	0	0	0
0	0	0	0	0	0	0	0	0	0	0	0	0	0	0	0	0	0	0	0	0	0	0	0	0	0	0	0	0	0	0
0	0	0	0	0	0	0	0	0	0	0	0	0	0	0	0	0	0	0	0	0	0	0	0	0	0	0	0	0	0	0
0	0	0	0	0	0	0	0	0	0	0	0	0	0	0	0	0	0	0	0	0	0	0	0	0	0	0	0	0	0	0
0	0	0	0	0	0	0	0	0	0	0	0	0	0	0	0	0	0	0	0	0	0	0	0	0	0	0	0	0	0	0
0	0	0	0	0	0	0	0	0	0	0	0	0	0	0	0	0	0	0	0	0	0	0	0	0	0	0	0	0	0	0
0	0	0	0	0	0	0	0	0	0	0	0	0	0	0	0	0	0	0	0	0	0	0	0	0	0	0	0	0	0	0
0	0	0	0	0	0	0	0	0	0	0	0	0	0	0	0	0	0	0	0	0	0	0	0	0	0	0	0	0	0	0
0	0	0	0	0	0	0	0	0	0	0	0	0	0	0	0	0	0	0	0	0	0	0	0	0	0	0	0	0	0	0
0	0	0	0	0	0	0	0	0	0	0	0	0	0	0	0	0	0	0	0	0	0	0	0	0	0	0	0	0	0	0
0	0	0	0	0	0	0	0	0	0	0	0	0	0	0	0	0	0	0	0	0	0	0	0	0	0	0	0	0	0	0
0	0	0	0	0	0	0	0	0	0	0	0	0	0	0	0	0	0	0	0	0	0	0	0	0	0	0	0	0	0	0
0	0	0	0	0	0	0	0	0	0	0	0	0	0	0	0	0	0	0	0	0	0	0	0	0	0	0	0	0	0	0
0	0	0	0	0	0	0	0	0	0	0	0	0	0	0	0	0	0	0	0	0	0	0	0	0	0	0	0	0	0	0
0	0	0	0	0	0	0	0	0	0	0	0	0	0	0	0	0	0	0	0	0	0	0	0	0	0	0	0	0	0	0
0	0	0	0	0	0	0	0	0	0	0	0	0	0	0	0	0	0	0	0	0	0	0	0	0	0	0	0	0	0	0
0	0	0	0	0	0	0	0	0	0	0	0	0	0	0	0	0	0	0	0	0	0	0	0	0	0	0	0	0	0	0
0	0	0	0	0	0	0	0	0	0	0	0	0	0	0	0	0	0	0	0	0	0	0	0	0	0	0	0	0	0	0
0	0	0	0	0	0	0	0	0	0	0	0	0	0	0	0	0	0	0	0	0	0	0	0	0	0	0	0	0	0	0
0	0	0	0	0	0	0	0	0	0	0	0	0	0	0	0	0	0	0	0	0	0	0	0	0	0	0	0	0	0	0
0	0	0	0	0	0	0	0	0	0	0	0	0	0	0	0	0	0	0	0	0	0	0	0	0	0	0	0	0	0	0
0	0	0	0	0	0	0	0	0	0	0	0	0	0	0	0	0	0	0	0	0	0	0	0	0	0	0	0	0	0	0
0	0	0	0	0	0	0	0	0	0	0	0	0	0	0	0	0	0	0	0	0	0	0	0	0	0	0	0	0	0	0
0	0	0	0	0	0	0	0	0	0	0	0	0	0	0	0	0	0	0	0	0	0	0	0	0	0	0	0	0	0	0
0	0	0	0	0	0	0	0	0	0	0	0	0	0	0	0	0	0	0	0	0	0	0	0	0	0	0	0	0	0	0
0	0	0	0	0	0	0	0	0	0	0	0	0	0	0	0	0	0	0	0	0	0	0	0	0	0	0	0	0	0	0
0	0	0	0	0	0	0	0	0	0	0	0	0	0	0	0	0	0	0	0	0	0	0	0	0	0	0	0	0	0	0
0	0	0	0	0	0	0	0	0	0	0	0	0	0	0	0	0	0	0	0	0	0	0	0	0	0	0	0	0	0	0
0	0	0	0	0	0	0	0	0	0	0	0	0	0	0	0	0	0	0	0	0	0	0	0	0	0	0	0	0	0	0
0	0	0	0	0	0	0	0	0	0	0	0	0	0	0	0	0	0	0	0	0	0	0	0	0	0	0	0	0	0	0
0	0	0	0	0	0	0	0	0	0	0	0	0	0	0	0	0	0	0	0	0	0	0	0	0	0	0	0	0	0	0
0	0	0	0	0	0	0	0	0	0	0	0	0	0	0	0	0	0	0	0	0	0	0	0	0	0	0	0	0	0	0
0	0	0	0	0	0	0	0	0	0	0	0	0	0	0	0	0	0	0	0	0	0	0	0	0	0	0	0	0	0	0
0	0	0	0	0	0	0	0	0	0	0	0	0	0	0	0	0	0	0	0	0	0	0	0	0	0	0	0	0	0	0
0	0	0	0	0	0	0	0	0	0	0	0	0	0	0	0	0	0	0	0	0	0	0	0	0	0	0	0	0	0	0
0	0	0	0	0	0	0	0	0	0	0	0	0	0	0	0	0	0	0	0	0	0	0	0	0	0	0	0	0	0	0
0	0	0	0	0	0	0	0	0	0	0	0	0	0	0	0	0	0	0	0	0	0	0	0	0	0	0	0	0	0	0
0	0	0	0	0	0	0	0	0	0	0	0	0	0	0	0	0	0	0	0	0	0	0	0	0	0	0	0	0	0	0
0	0	0	0	0	0	0	0	0	0	0	0	0	0	0	0	0	0	0	0	0	0	0	0	0	0	0	0	0	0	0
0	0	0	0	0	0	0	0	0	0	0	0	0	0	0	0	0	0	0	0	0	0	0	0	0	0	0	0	0	0	0
0	0	0	0	0	0	0	0	0	0	0	0	0	0	0	0	0	0	0	0	0	0	0	0	0	0	0	0	0	0	0
0	0	0	0	0	0	0	0	0	0	0	0	0	0	0	0	0	0	0	0	0	0	0	0	0	0	0	0	0	0	0
0	0	0	0	0	0	0	0	0	0	0	0	0	0	0	0	0	0	0	0	0	0	0	0	0	0	0	0	0	0	0
0	0	0	0	0	0	0	0	0	0	0	0	0	0	0	0	0	0	0	0	0	0	0	0	0	0	0	0	0	0	0
0	0	0	0	0	0	0	0	0	0	0	0	0	0	0	0	0	0	0	0	0	0	0	0	0	0	0	0	0	0	0
0	0	0	0	0	0	0	0	0	0	0	0	0	0	0	0	0	0	0	0	0	0	0	0	0	0	0	0	0	0	0
0	0	0	0	0	0	0	0	0	0	0	0	0	0	0	0	0	0	0	0	0	0	0	0	0	0	0	0	0	0	0
0	0	0	0	0	0	0	0	0	0	0	0	0	0	0	0	0	0	0	0	0	0	0	0	0	0	0	0	0	0	0
0	0	0	0	0	0	0	0	0	0	0	0	0	0	0	0	0	0	0	0	0	0	0	0	0	0	0	0	0	0	0
0	0	0	0	0	0	0	0	0	0	0	0	0	0	0	0	0	0	0	0	0	0	0	0	0	0	0	0	0	0	0
0	0	0	0	0	0	0	0	0	0	0	0	0	0	0	0	0	0	0	0	0	0	0	0	0	0	0	0	0	0	0
0	0	0	0	0	0	0	0	0	0	0	0	0	0	0	0	0	0	0	0	0	0	0	0	0	0	0	0	0	0	0
0	0	0	0	0	0	0	0	0	0	0	0	0	0	0	0	0	0	0	0	0	0	0	0	0	0	0	0	0	0	0
0	0	0	0	0	0	0	0	0	0	0	0	0	0	0	0	0	0	0	0	0	0	0	0	0	0	0	0	0	0	0
0	0	0	0	0	0	0	0	0	0	0	0	0	0	0	0	0	0	0	0	0	0	0	0	0	0	0	0	0	0	0
0	0	0	0	0	0	0	0	0	0	0	0	0	0	0	0	0	0	0	0	0	0	0	0	0	0	0	0	0	0	0
0	0	0	0	0	0	0	0	0	0	0	0	0	0	0	0	0	0	0	0	0	0	0	0	0	0	0	0	0	0	0
0	0	0	0	0	0	0	0	0	0	0	0	0	0	0	0	0	0	0	0	0	0	0	0	0	0	0	0	0	0	0
0	0	0	0	0	0	0	0	0	0	0	0	0	0	0	0	0	0	0	0	0	0	0	0	0	0	0	0	0	0	0
0	0	0	0	0	0	0	0	0	0	0	0	0	0	0	0	0	0	0	0	0	0	0	0	0	0	0	0	0	0	0
0	0	0	0	0	0	0	0	0	0	0	0	0	0	0	0	0	0	0	0	0	0	0	0	0	0	0	0	0	0	0
0	0	0	0	0	0	0	0	0	0	0	0	0	0	0	0	0	0	0	0	0	0	0	0	0	0	0	0	0	0	0
0	0	0	0	0	0	0	0	0	0	0	0	0	0	0	0	0	0	0	0	0	0	0	0	0	0	0	0	0	0	0
0	0	0	0	0	0	0	0	0	0	0	0	0	0	0	0	0	0	0	0	0	0	0	0	0	0	0	0	0	0	0
0	0	0	0	0	0	0	0	0	0	0	0	0	0	0	0	0	0	0	0	0	0	0	0	0	0	0	0	0	0	0
0	0	0	0	0	0	0	0	0	0	0	0	0	0	0	0	0	0	0	0	0	0	0	0	0	0	0	0	0	0	0
0	0	0	0	0	0	0	0	0	0	0	0	0	0	0	0	0	0	0	0	0	0	0	0	0	0	0	0	0	0	0
0	0	0	0	0	0	0	0	0	0	0	0	0	0	0	0	0	0	0	0	0	0	0	0	0	0	0	0	0	0	0
0	0	0	0	0	0	0	0	0	0	0	0	0	0	0	0	0	0	0	0	0	0	0	0	0	0	0	0	0	0	0
0	0	0	0	0	0	0	0	0	0	0	0	0	0	0	0	0	0	0	0	0	0	0	0	0	0	0	0	0	0	0
0	0	0	0	0	0	0	0	0	0	0	0	0	0	0	0	0	0	0	0	0	0	0	0	0	0	0	0	0	0	0
0	0	0	0	0	0	0	0	0	0	0	0	0	0	0	0	0	0	0	0	0	0	0	0	0	0	0	0	0	0	0
0	0	0	0	0	0	0	0	0	0	0	0	0	0	0	0	0	0	0	0	0	0	0	0	0	0	0	0	0	0	0
0	0	0	0	0	0	0	0	0	0	0	0	0	0	0	0	0	0	0	0	0	0	0	0	0	0	0	0	0	0	0
0	0	0	0	0	0	0	0	0	0	0	0	0	0	0	0	0	0	0	0	0	0	0	0	0	0	0	0	0	0	0
0	0	0	0	0	0	0	0	0	0	0	0	0	0	0	0	0	0	0	0	0	0	0	0	0	0	0	0	0	0	0
0	0	0	0	0	0	0	0	0	0	0	0	0	0	0	0	0	0	0	0	0	0	0	0	0	0	0	0	0	0	0
0	0	0	0	0	0	0	0	0	0	0	0	0	0	0	0	0	0	0	0	0	0	0	0	0	0	0	0	0	0	0
0	0	0	0	0	0	0	0	0	0	0	0	0	0	0	0	0	0	0	0	0	0	0	0	0	0	0	0	0	0	0
0	0	0	0	0	0	0	0	0	0	0	0	0	0	0	0	0	0	0	0	0	0	0	0	0	0	0	0	0	0	0
0	0	0	0	0	0	0	0	0	0	0	0	0	0	0	0	0	0	0	0	0	0	0	0	0	0	0	0	0	0	0
0	0	0	0	0	0	0	0	0	0	0	0	0	0	0	0	0	0	0	0	0	0	0	0	0	0	0	0	0	0	0
0	0	0	0	0	0	0	0	0	0	0	0	0	0	0	0	0	0	0	0	0	0	0	0	0	0	0	0	0	0	0
0	0	0	0	0	0	0	0	0	0	0	0	0	0	0	0	0	0	0	0	0	0	0	0	0	0	0	0	0	0	0
0	0	0	0	0	0	0	0	0	0	0	0	0	0	0	0	0	0	0	0	0	0	0	0	0	0	0	0	0	0	0
0	0	0	0	0	0	0	0	0	0	0	0	0	0	0	0	0	0	0	0	0	0	0	0	0	0	0	0	0	0	0
0	0	0	0	0	0	0	0	0	0	0	0	0	0	0	0	0	0	0	0	0	0	0	0	0	0	0	0	0	0	0
0	0	0	0	0	0	0	0	0	0	0	0	0	0	0	0	0	0	0	0	0	0	0	0	0	0	0	0	0	0	0
0	0	0	0	0	0	0	0	0	0	0	0	0	0	0	0	0	0	0	0	0	0	0	0	0	0	0	0	0	0	0
0	0	0	0	0	0	0	0	0	0	0	0	0	0	0	0	0	0	0	0	0	0	0	0	0	0	0	0	0	0	0
0	0	0	0	0	0	0	0	0	0	0	0	0	0	0	0	0	0	0	0	0	0	0	0	0	0	0	0	0	0	0
0	0	0	0	0	0	0	0	0	0	0	0	0	0	0	0	0	0	0	0	0	0	0	0	0	0	0	0	0	0	0
0	0	0	0	0	0	0	0	0	0	0	0	0	0	0	0	0	0	0	0	0	0	0	0	0	0	0	0	0	0	0
0	0	0	0	0	0	0	0	0	0	0	0	0	0	0	0	0	0	0	0	0	0	0	0	0	0	0	0	0	0	0
0	0	0	0	0	0	0	0	0	0	0	0	0	0	0	0	0	0	0	0	0	0	0	0	0	0	0	0	0	0	0
0	0	0	0	0	0	0	0	0	0	0	0	0	0	0	0	0	0	0	0	0	0	0	0	0	0	0	0	0	0	0
0	0	0	0	0	0	0	0	0	0	0	0	0	0	0	0	0	0	0	0	0	0	0	0	0	0	0	0	0	0	0
0	0	0	0	0	0	0	0	0	0	0	0	0	0	0	0	0	0	0	0	0	0	0	0	0	0	0	0	0	0	0
0	0	0	0	0	0	0	0	0	0	0	0	0	0	0	0	0	0	0	0	0	0	0	0	0	0	0	0	0	0	0
0	0	0	0	0	0	0	0	0	0	0	0	0	0	0	0	0	0	0	0	0	0	0	0	0	0	0	0	0	0	0
0	0	0	0	0	0	0	0	0	0	0	0	0	0	0	0	0	0	0	0	0	0	0	0	0	0	0	0	0	0	0
0	0	0	0	0	0	0	0	0	0	0	0	0	0	0	0	0	0	0	0	0	0	0	0	0	0	0	0	0	0	0
0	0	0	0	0	0	0	0	0	0	0	0	0	0	0	0	0	0	0	0	0	0	0	0	0	0	0	0	0	0	0
0	0	0	0	0	0	0	0	0	0	0	0	0	0	0	0	0	0	0	0	0	0	0	0	0	0	0	0	0	0	0
0	0	0	0	0	0	0	0	0	0	0	0	0	0	0	0	0	0	0	0	0	0	0	0	0	0	0	0	0	0	0
0	0	0	0	0	0	0	0	0	0	0	0	0	0	0	0	0	0	0	0	0	0	0	0	0	0	0	0	0	0	0
0	0	0	0	0	0	0	0	0	0	0	0	0	0	0	0	0	0	0	0	0	0	0	0	0	0	0	0	0	0	0
0	0	0	0	0	0	0	0	0	0	0	0	0	0	0	0	0	0	0	0	0	0	0	0	0	0	0	0	0	0	0
0	0	0	0	0	0	0	0	0	0	0	0	0	0	0	0	0	0	0	0	0	0	0	0	0	0	0	0	0	0	0
0	0	0	0	0	0	0	0	0	0	0	0	0	0	0	0	0	0	0	0	0	0	0	0	0	0	0	0	0	0	0
0	0	0	0	0	0	0	0	0	0	0	0	0	0	0	0	0	0	0	0	0	0	0	0	0	0	0	0	0	0	0
0	0	0	0	0	0	0	0	0	0	0	0	0	0	0	0	0	0	0	0	0	0	0	0	0	0	0	0	0	0	0
0	0	0	0	0	0	0	0	0	0	0	0	0	0	0	0	0	0	0	0	0	0	0	0	0	0	0	0	0	0	0
0	0	0	0	0	0	0	0	0	0	0	0	0	0	0	0	0	0	0	0	0	0	0	0	0	0	0	0	0	0	0
0	0	0	0	0	0	0	0	0	0	0	0	0	0	0	0	0	0	0	0	0	0	0	0	0	0	0	0	0	0	0
0	0	0	0	0	0	0	0	0	0	0	0	0	0	0	0	0	0	0	0	0	0	0	0	0	0	0	0	0	0	0
0	0	0	0	0	0	0	0	0	0	0	0	0	0	0	0	0	0	0	0	0	0	0	0	0	0	0	0	0	0	0
0	0	0	0	0	0	0	0	0	0	0	0	0	0	0	0	0	0	0	0	0	0	0	0	0	0	0	0	0	0	0
0	0	0	0	0	0	0	0	0	0	0	0	0	0	0	0	0	0	0	0	0	0	0	0	0	0	0	0	0	0	0
0	0	0	0	0	0	0	0	0	0	0	0	0	0	0	0	0	0	0	0	0	0	0	0	0	0	0	0	0	0	0
0	0	0	0	0	0	0	0	0	0	0	0	0	0	0	0	0	0	0	0	0	0	0	0	0	0	0	0	0	0	0
0	0	0	0	0	0	0	0	0	0	0	0	0	0	0	0	0	0	0	0	0	0	0	0	0	0	0	0	0	0	0
0	0	0	0	0	0	0	0	0	0	0	0	0	0	0	0	0	0	0	0	0	0	0	0	0	0	0	0	0	0	0
0	0	0	0	0	0	0	0	0	0	0	0	0	0	0	0	0	0	0	0	0	0	0	0	0	0	0	0	0	0	0
0	0	0	0	0	0	0	0	0	0	0	0	0	0	0	0	0	0	0	0	0	0	0	0	0	0	0	0	0	0	0
0	0	0	0	0	0	0	0	0	0	0	0	0	0	0	0	0	0	0	0	0	0	0	0	0	0	0	0	0	0	0
0	0	0	0	0	0	0	0	0	0	0	0	0	0	0	0	0	0	0	0	0	0	0	0	0	0	0	0	0	0	0
0	0	0	0	0	0	0	0	0	0	0	0	0	0	0	0	0	0	0	0	0	0	0	0	0	0	0	0	0	0	0
0	0	0	0	0	0	0	0	0	0	0	0	0	0	0	0	0	0	0	0	0	0	0	0	0	0	0	0	0	0	0
0	0	0	0	0	0	0	0	0	0	0	0	0	0	0	0	0	0	0	0	0	0	0	0	0	0	0	0	0	0	0
0	0	0	0	0	0	0	0	0	0	0	0	0	0	0	0	0	0	0	0	0	0	0	0	0	0	0	0	0	0	0
0	0	0	0	0	0	0	0	0	0	0	0	0	0	0	0	0	0	0	0	0	0	0	0	0	0	0	0	0	0	0
0	0	0	0	0	0	0	0	0	0	0	0	0	0	0	0	0	0	0	0	0	0	0	0	0	0	0	0	0	0	0
0	0	0	0	0	0	0	0	0	0	0	0	0	0	0	0	0	0	0	0	0	0	0	0	0	0	0	0	0	0	0
0	0	0	0	0	0	0	0	0	0	0	0	0	0	0	0	0	0	0	0	0	0	0	0	0	0	0	0	0	0	0
0	0	0	0	0	0	0	0	0	0	0	0	0	0	0	0	0	0	0	0	0	0	0	0	0	0	0	0	0	0	0
0	0	0	0	0	0	0	0	0	0	0	0	0	0	0	0	0	0	0	0	0	0	0	0	0	0	0	0	0	0	0
0	0	0	0	0	0	0	0	0	0	0	0	0	0	0	0	0	0	0	0	0	0	0	0	0	0	0	0	0	0	0
0	0	0	0	0	0	0	0	0	0	0	0	0	0	0	0	0	0	0	0	0	0	0	0	0	0	0	0	0	0	0
0	0	0	0	0	0	0	0	0	0	0	0	0	0	0	0	0	0	0	0	0	0	0	0	0	0	0	0	0	0	0
0	0	0	0	0	0	0	0	0	0	0	0	0	0	0	0	0	0	0	0	0	0	0	0	0	0	0	0	0	0	0
0	0	0	0	0	0	0	0	0	0	0	0	0	0	0	0	0	0	0	0	0	0	0	0	0	0	0	0	0	0	0
0	0	0	0	0	0	0	0	0	0	0	0	0	0	0	0	0	0	0	0	0	0	0	0	0	0	0	0	0	0	0
0	0	0	0	0	0	0	0	0	0	0	0	0	0	0	0	0	0	0	0	0	0	0	0	0	0	0	0	0	0	0
0	0	0	0	0	0	0	0	0	0	0	0	0	0	0	0	0	0	0	0	0	0	0	0	0	0	0	0	0	0	0
0	0	0	0	0	0	0	0	0	0	0	0	0	0	0	0	0	0	0	0	0	0	0	0	0	0	0	0	0	0	0
0	0	0	0	0	0	0	0	0	0	0	0	0	0	0	0	0	0	0	0	0	0	0	0	0	0	0	0	0	0	0
0	0	0	0	0	0	0	0	0	0	0	0	0	0	0	0	0	0	0	0	0	0	0	0	0	0	0	0	0	0	0
0	0	0	0	0	0	0	0	0	0	0	0	0	0	0	0	0	0	0	0	0	0	0	0	0	0	0	0	0	0	0
0	0	0	0	0	0	0	0	0	0	0	0	0	0	0	0	0	0	0	0	0	0	0	0	0	0	0	0	0	0	0
0	0	0	0	0	0	0	0	0	0	0	0	0	0	0	0	0	0	0	0	0	0	0	0	0	0	0	0	0	0	0
0	0	0	0	0	0	0	0	0	0	0	0	0	0	0	0	0	0	0	0	0	0	0	0	0	0	0	0	0	0	0
0	0	0	0	0	0	0	0	0	0	0	0	0	0	0	0	0	0	0	0	0	0	0	0	0	0	0	0	0	0	0
0	0	0	0	0	0	0	0	0	0	0	0	0	0	0	0	0	0	0	0	0	0	0	0	0	0	0	0	0	0	0
0	0	0	0	0	0	0	0	0	0	0	0	0	0	0	0	0	0	0	0	0	0	0	0	0	0	0	0	0	0	0
0	0	0	0	0	0	0	0	0	0	0	0	0	0	0	0	0	0	0	0	0	0	0	0	0	0	0	0	0	0	0
0	0	0	0	0	0	0	0	0	0	0	0	0	0	0	0	0	0	0	0	0	0	0	0	0	0	0	0	0	0	0
0	0	0	0	0	0	0	0	0	0	0	0	0	0	0	0	0	0	0	0	0	0	0	0	0	0	0	0	0	0	0
0	0	0	0	0	0	0	0	0	0	0	0	0	0	0	0	0	0	0	0	0	0	0	0	0	0	0	0	0	0	0
0	0	0	0	0	0	0	0	0	0	0	0	0	0	0	0	0	0	0	0	0	0	0	0	0	0	0	0	0	0	0
0	0	0	0	0	0	0	0	0	0	0	0	0	0	0	0	0	0	0	0	0	0	0	0	0	0	0	0	0	0	0
0	0	0	0	0	0	0	0	0	0	0	0	0	0	0	0	0	0	0	0	0	0	0	0	0	0	0	0	0	0	0
0	0	0	0	0	0	0	0	0	0	0	0	0	0	0	0	0	0	0	0	0	0	0	0	0	0	0	0	0	0	0
0	0	0	0	0	0	0	0	0	0	0	0	0	0	0	0	0	0	0	0	0	0	0	0	0	0	0	0	0	0	0
0	0	0	0	0	0	0	0	0	0	0	0	0	0	0	0	0	0	0	0	0	0	0	0	0	0	0	0	0	0	0
0	0	0	0	0	0	0	0	0	0	0	0	0	0	0	0	0	0	0	0	0	0	0	0	0	0	0	0	0	0	0
0	0	0	0	0	0	0	0	0	0	0	0	0	0	0	0	0	0	0	0	0	0	0	0	0	0	0	0	0	0	0
0	0	0	0	0	0	0	0	0	0	0	0	0	0	0	0	0	0	0	0	0	0	0	0	0	0	0	0	0	0	0
0	0	0	0	0	0	0	0	0	0	0	0	0	0	0	0	0	0	0	0	0	0	0	0	0	0	0	0	0	0	0
0	0	0	0	0	0	0	0	0	0	0	0	0	0	0	0	0	0	0	0	0	0	0	0	0	0	0	0	0	0	0
0	0	0	0	0	0	0	0	0	0	0	0	0	0	0	0	0	0	0	0	0	0	0	0	0	0	0	0	0	0	0
0	0	0	0	0	0	0	0	0	0	0	0	0	0	0	0	0	0	0	0	0	0	0	0	0	0	0	0	0	0	0
0	0	0	0	0	0	0	0	0	0	0	0	0	0	0	0	0	0	0	0	0	0	0	0	0	0	0	0	0	0	0
0	0	0	0	0	0	0	0	0	0	0	0	0	0	0	0	0	0	0	0	0	0	0	0	0	0	0	0	0	0	0
0	0	0	0	0	0	0	0	0	0	0	0	0	0	0	0	0	0	0	0	0	0	0	0	0	0	0	0	0	0	0
0	0	0	0	0	0	0	0	0	0	0	0	0	0	0	0	0	0	0	0	0	0	0	0	0	0	0	0	0	0	0
0	0	0	0	0	0	0	0	0	0	0	0	0	0	0	0	0	0	0	0	0	0	0	0	0	0	0	0	0	0	0
0	0	0	0	0	0	0	0	0	0	0	0	0	0	0	0	0	0	0	0	0	0	0	0	0	0	0	0	0	0	0
0	0	0	0	0	0	0	0	0	0	0	0	0	0	0	0	0	0	0	0	0	0	0	0	0	0	0	0	0	0	0
0	0	0	0	0	0	0	0	0	0	0	0	0	0	0	0	0	0	0	0	0	0	0	0	0	0	0	0	0	0	0
0	0	0	0	0	0	0	0	0	0	0	0	0	0	0	0	0	0	0	0	0	0	0	0	0	0	0	0	0	0	0
0	0	0	0	0	0	0	0	0	0	0	0	0	0	0	0	0	0	0	0	0	0	0	0	0	0	0	0	0	0	0
0	0	0	0	0	0	0	0	0	0	0	0	0	0	0	0	0	0	0	0	0	0	0	0	0	0	0	0	0	0	0
0	0	0	0	0	0	0	0	0	0	0	0	0	0	0	0	0	0	0	0	0	0	0	0	0	0	0	0	0	0	0
0	0	0	0	0	0	0	0	0	0	0	0	0	0	0	0	0	0	0	0	0	0	0	0	0	0	0	0	0	0	0
0	0	0	0	0	0	0	0	0	0	0	0	0	0	0	0	0	0	0	0	0	0	0	0	0	0	0	0	0	0	0
0	0	0	0	0	0	0	0	0	0	0	0	0	0	0	0	0	0	0	0	0	0	0	0	0	0	0	0	0	0	0
0	0	0	0	0	0	0	0	0	0	0	0	0	0	0	0	0	0	0	0	0	0	0	0	0	0	0	0	0	0	0
0	0	0	0	0	0	0	0	0	0	0	0	0	0	0	0	0	0	0	0	0	0	0	0	0	0	0	0	0	0	0
0	0	0	0	0	0	0	0	0	0	0	0	0	0	0	0	0	0	0	0	0	0	0	0	0	0	0	0	0	0	0
0	0	0	0	0	0	0	0	0	0	0	0	0	0	0	0	0	0	0	0	0	0	0	0	0	0	0	0	0	0	0
0	0	0	0	0	0	0	0	0	0	0	0	0	0	0	0	0	0	0	0	0	0	0	0	0	0	0	0	0	0	0
0	0	0	0	0	0	0	0	0	0	0	0	0	0	0	0	0	0	0	0	0	0	0	0	0	0	0	0	0	0	0
0	0	0	0	0	0	0	0	0	0	0	0	0	0	0	0	0	0	0	0	0	0	0	0	0	0	0	0	0	0	0
0	0	0	0	0	0	0	0	0	0	0	0	0	0	0	0	0	0	0	0	0	0	0	0	0	0	0	0	0	0	0
0	0	0	0	0	0	0	0	0	0	0	0	0	0	0	0	0	0	0	0	0	0	0	0	0	0	0	0	0	0	0
0	0	0	0	0	0	0	0	0	0	0	0	0	0	0	0	0	0	0	0	0	0	0	0	0	0	0	0	0	0	0
0	0	0	0	0	0	0	0	0	0	0	0	0	0	0	0	0	0	0	0	0	0	0	0	0	0	0	0	0	0	0
0	0	0	0	0	0	0	0	0	0	0	0	0	0	0	0	0	0	0	0	0	0	0	0	0	0	0	0	0	0	0
0	0	0	0	0	0	0	0	0	0	0	0	0	0	0	0	0	0	0	0	0	0	0	0	0	0	0	0	0	0	0
0	0	0	0	0	0	0	0	0	0	0	0	0	0	0	0	0	0	0	0	0	0	0	0	0	0	0	0	0	0	0
0	0	0	0	0	0	0	0	0	0	0	0	0	0	0	0	0	0	0	0	0	0	0	0	0	0	0	0	0	0	0
0	0	0	0	0	0	0	0	0	0	0	0	0	0	0	0	0	0	0	0	0	0	0	0	0	0	0	0	0	0	0
0	0	0	0	0	0	0	0	0	0	0	0	0	0	0	0	0	0	0	0	0	0	0	0	0	0	0	0	0	0	0
0	0	0	0	0	0	0	0	0	0	0	0	0	0	0	0	0	0	0	0	0	0	0	0	0	0	0	0	0	0	0
0	0	0	0	0	0	0	0	0	0	0	0	0	0	0	0	0	0	0	0	0	0	0	0	0	0	0	0	0	0	0
0	0	0	0	0	0	0	0	0	0	0	0	0	0	0	0	0	0	0	0	0	0	0	0	0	0	0	0	0	0	0
0	0	0	0	0	0	0	0	0	0	0	0	0	0	0	0	0	0	0	0	0	0	0	0	0	0	0	0	0	0	0
0	0	0	0	0	0	0	0	0	0	0	0	0	0	0	0	0	0	0	0	0	0	0	0	0	0	0	0	0	0	0
0	0	0	0	0	0	0	0	0	0	0	0	0	0	0	0	0	0	0	0	0	0	0	0	0	0	0	0	0	0	0
0	0	0	0	0	0	0	0	0	0	0	0	0	0	0	0	0	0	0	0	0	0	0	0	0	0	0	0	0	0	0
0	0	0	0	0	0	0	0	0	0	0	0	0	0	0	0	0	0	0	0	0	0	0	0	0	0	0	0	0	0	0
0	0	0	0	0	0	0	0	0	0	0	0	0	0	0	0	0	0	0	0	0	0	0	0	0	0	0	0	0	0	0
0	0	0	0	0	0	0	0	0	0	0	0	0	0	0	0	0	0	0	0	0	0	0	0	0	0	0	0	0	0	0
0	0	0	0	0	0	0	0	0	0	0	0	0	0	0	0	0	0	0	0	0	0	0	0	0	0	0	0	0	0	0
0	0	0	0	0	0	0	0	0	0	0	0	0	0	0	0	0	0	0	0	0	0	0	0	0	0	0	0	0	0	0
0	0	0	0	0	0	0	0	0	0	0	0	0	0	0	0	0	0	0	0	0	0	0	0	0	0	0	0	0	0	0
0	0	0	0	0	0	0	0	0	0	0	0	0	0	0	0	0	0	0	0	0	0	0	0	0	0	0	0	0	0	0
0	0	0	0	0	0	0	0	0	0	0	0	0	0	0	0	0	0	0	0	0	0	0	0	0	0	0	0	0	0	0
0	0	0	0	0	0	0	0	0	0	0	0	0	0	0	0	0	0	0	0	0	0	0	0	0	0	0	0	0	0	0
0	0	0	0	0	0	0	0	0	0	0	0	0	0	0	0	0	0	0	0	0	0	0	0	0	0	0	0	0	0	0
0	0	0	0	0	0	0	0	0	0	0	0	0	0	0	0	0	0	0	0	0	0	0	0	0	0	0	0	0	0	0
0	0	0	0	0	0	0	0	0	0	0	0	0	0	0	0	0	0	0	0	0	0	0	0	0	0	0	0	0	0	0
0	0	0	0	0	0	0	0	0	0	0	0	0	0	0	0	0	0	0	0	0	0	0	0	0	0	0	0	0	0	0
0	0	0	0	0	0	0	0	0	0	0	0	0	0	0	0	0	0	0	0	0	0	0	0	0	0	0	0	0	0	0
0	0	0	0	0	0	0	0	0	0	0	0	0	0	0	0	0	0	0	0	0	0	0	0	0	0	0	0	0	0	0
0	0	0	0	0	0	0	0	0	0	0	0	0	0	0	0	0	0	0	0	0	0	0	0	0	0	0	0	0	0	0
0	0	0	0	0	0	0	0	0	0	0	0	0	0	0	0	0	0	0	0	0	0	0	0	0	0	0	0	0	0	0
0	0	0	0	0	0	0	0	0	0	0	0	0	0	0	0	0	0	0	0	0	0	0	0	0	0	0	0	0	0	0
0	0	0	0	0	0	0	0	0	0	0	0	0	0	0	0	0	0	0	0	0	0	0	0	0	0	0	0	0	0	0
0	0	0	0	0	0	0	0	0	0	0	0	0	0	0	0	0	0	0	0	0	0	0	0	0	0	0	0	0	0	0
0	0	0	0	0	0	0	0	0	0	0	0	0	0	0	0	0	0	0	0	0	0	0	0	0	0	0	0	0	0	0
0	0	0	0	0	0	0	0	0	0	0	0	0	0	0	0	0	0	0	0	0	0	0	0	0	0	0	0	0	0	0
0	0	0	0	0	0	0	0	0	0	0	0	0	0	0	0	0	0	0	0	0	0	0	0	0	0	0	0	0	0	0
0	0	0	0	0	0	0	0	0	0	0	0	0	0	0	0	0	0	0	0	0	0	0	0	0	0	0	0	0	0	0
0	0	0	0	0	0	0	0	0	0	0	0	0	0	0	0	0	0	0	0	0	0	0	0	0	0	0	0	0	0	0
0	0	0	0	0	0	0	0	0	0	0	0	0	0	0	0	0	0	0	0	0	0	0	0	0	0	0	0	0	0	0
0	0	0	0	0	0	0	0	0	0	0	0	0	0	0	0	0	0	0	0	0	0	0	0	0	0	0	0	0	0	0
0	0	0	0	0	0	0	0	0	0	0	0	0	0	0	0	0	0	0	0	0	0	0	0	0	0	0	0	0	0	0
0	0	0	0	0	0	0	0	0	0	0	0	0	0	0	0	0	0	0	0	0	0	0	0	0	0	0	0	0	0	0
0	0	0	0	0	0	0	0	0	0	0	0	0	0	0	0	0	0	0	0	0	0	0	0	0	0	0	0	0	0	0
0	0	0	0	0	0	0	0	0	0	0	0	0	0	0	0	0	0	0	0	0	0	0	0	0	0	0	0	0	0	0
0	0	0	0	0	0	0	0	0	0	0	0	0	0	0	0	0	0	0	0	0	0	0	0	0	0	0	0	0	0	0
0	0	0	0	0	0	0	0	0	0	0	0	0	0	0	0	0	0	0	0	0	0	0	0	0	0	0	0	0	0	0
0	0	0	0	0	0	0	0	0	0	0	0	0	0	0	0	0	0	0	0	0	0	0	0	0	0	0	0	0	0	0
0	0	0	0	0	0	0	0	0	0	0	0	0	0	0	0	0	0	0	0	0	0	0	0	0	0	0	0	0	0	0
0	0	0	0	0	0	0	0	0	0	0	0	0	0	0	0	0	0	0	0	0	0	0	0	0	0	0	0	0	0	0
0	0	0	0	0	0	0	0	0	0	0	0	0	0	0	0	0	0	0	0	0	0	0	0	0	0	0	0	0	0	0
0	0	0	0	0	0	0	0	0	0	0	0	0	0	0	0	0	0	0	0	0	0	0	0	0	0	0	0	0	0	0
0	0	0	0	0	0	0	0	0	0	0	0	0	0	0	0	0	0	0	0	0	0	0	0	0	0	0	0	0	0	0
0	0	0	0	0	0	0	0	0	0	0	0	0	0	0	0	0	0	0	0	0	0	0	0	0	0	0	0	0	0	0
0	0	0	0	0	0	0	0	0	0	0	0	0	0	0	0	0	0	0	0	0	0	0	0	0	0	0	0	0	0	0
0	0	0	0	0	0	0	0	0	0	0	0	0	0	0	0	0	0	0	0	0	0	0	0	0	0	0	0	0	0	0
0	0	0	0	0	0	0	0	0	0	0	0	0	0	0	0	0	0	0	0	0	0	0	0	0	0	0	0	0	0	0
0	0	0	0	0	0	0	0	0	0	0	0	0	0	0	0	0	0	0	0	0	0	0	0	0	0	0	0	0	0	0
0	0	0	0	0	0	0	0	0	0	0	0	0	0	0	0	0	0	0	0	0	0	0	0	0	0	0	0	0	0	0
0	0	0	0	0	0	0	0	0	0	0	0	0	0	0	0	0	0	0	0	0	0	0	0	0	0	0	0	0	0	0
0	0	0	0	0	0	0	0	0	0	0	0	0	0	0	0	0	0	0	0	0	0	0	0	0	0	0	0	0	0	0
0	0	0	0	0	0	0	0	0	0	0	0	0	0	0	0	0	0	0	0	0	0	0	0	0	0	0	0	0	0	0
0	0	0	0	0	0	0	0	0	0	0	0	0	0	0	0	0	0	0	0	0	0	0	0	0	0	0	0	0	0	0
0	0	0	0	0	0	0	0	0	0	0	0	0	0	0	0	0	0	0	0	0	0	0	0	0	0	0	0	0	0	0
0	0	0	0	0	0	0	0	0	0	0	0	0	0	0	0	0	0	0	0	0	0	0	0	0	0	0	0	0	0	0
0	0	0	0	0	0	0	0	0	0	0	0	0	0	0	0	0	0	0	0	0	0	0	0	0	0	0	0	0	0	0
0	0	0	0	0	0	0	0	0	0	0	0	0	0	0	0	0	0	0	0	0	0	0	0	0	0	0	0	0	0	0
0	0	0	0	0	0	0	0	0	0	0	0	0	0	0	0	0	0	0	0	0	0	0	0	0	0	0	0	0	0	0
0	0	0	0	0	0	0	0	0	0	0	0	0	0	0	0	0	0	0	0	0	0	0	0	0	0	0	0	0	0	0
0	0	0	0	0	0	0	0	0	0	0	0	0	0	0	0	0	0	0	0	0	0	0	0	0	0	0	0	0	0	0
0	0	0	0	0	0	0	0	0	0	0	0	0	0	0	0	0	0	0	0	0	0	0	0	0	0	0	0	0	0	0
0	0	0	0	0	0	0	0	0	0	0	0	0	0	0	0	0	0	0	0	0	0	0	0	0	0	0	0	0	0	0
0	0	0	0	0	0	0	0	0	0	0	0	0	0	0	0	0	0	0	0	0	0	0	0	0	0	0	0	0	0	0
0	0	0	0	0	0	0	0	0	0	0	0	0	0	0	0	0	0	0	0	0	0	0	0	0	0	0	0	0	0	0
0	0	0	0	0	0	0	0	0	0	0	0	0	0	0	0	0	0	0	0	0	0	0	0	0	0	0	0	0	0	0
0	0	0	0	0	0	0	0	0	0	0	0	0	0	0	0	0	0	0	0	0	0	0	0	0	0	0	0	0	0	0
0	0	0	0	0	0	0	0	0	0	0	0	0	0	0	0	0	0	0	0	0	0	0	0	0	0	0	0	0	0	0
0	0	0	0	0	0	0	0	0	0	0	0	0	0	0	0	0	0	0	0	0	0	0	0	0	0	0	0	0	0	0
0	0	0	0	0	0	0	0	0	0	0	0	0	0	0	0	0	0	0	0	0	0	0	0	0	0	0	0	0	0	0
0	0	0	0	0	0	0	0	0	0	0	0	0	0	0	0	0	0	0	0	0	0	0	0	0	0	0	0	0	0	0
0	0	0	0	0	0	0	0	0	0	0	0	0	0	0	0	0	0	0	0	0	0	0	0	0	0	0	0	0	0	0
0	0	0	0	0	0	0	0	0	0	0	0	0	0	0	0	0	0	0	0	0	0	0	0	0	0	0	0	0	0	0
0	0	0	0	0	0	0	0	0	0	0	0	0	0	0	0	0	0	0	0	0	0	0	0	0	0	0	0	0	0	0
0	0	0	0	0	0	0	0	0	0	0	0	0	0	0	0	0	0	0	0	0	0	0	0	0	0	0	0	0	0	0
0	0	0	0	0	0	0	0	0	0	0	0	0	0	0	0	0	0	0	0	0	0	0	0	0	0	0	0	0	0	0
0	0	0	0	0	0	0	0	0	0	0	0	0	0	0	0	0	0	0	0	0	0	0	0	0	0	0	0	0	0	0
0	0	0	0	0	0	0	0	0	0	0	0	0	0	0	0	0	0	0	0	0	0	0	0	0	0	0	0	0	0	0
0	0	0	0	0	0	0	0	0	0	0	0	0	0	0	0	0	0	0	0	0	0	0	0	0	0	0	0	0	0	0
0	0	0	0	0	0	0	0	0	0	0	0	0	0	0	0	0	0	0	0	0	0	0	0	0	0	0	0	0	0	0
0	0	0	0	0	0	0	0	0	0	0	0	0	0	0	0	0	0	0	0	0	0	0	0	0	0	0	0	0	0	0
0	0	0	0	0	0	0	0	0	0	0	0	0	0	0	0	0	0	0	0	0	0	0	0	0	0	0	0	0	0	0
0	0	0	0	0	0	0	0	0	0	0	0	0	0	0	0	0	0	0	0	0	0	0	0	0	0	0	0	0	0	0
0	0	0	0	0	0	0	0	0	0	0	0	0	0	0	0	0	0	0	0	0	0	0	0	0	0	0	0	0	0	0
0	0	0	0	0	0	0	0	0	0	0	0	0	0	0	0	0	0	0	0	0	0	0	0	0	0	0	0	0	0	0
0	0	0	0	0	0	0	0	0	0	0	0	0	0	0	0	0	0	0	0	0	0	0	0	0	0	0	0	0	0	0
0	0	0	0	0	0	0	0	0	0	0	0	0	0	0	0	0	0	0	0	0	0	0	0	0	0	0	0	0	0	0
0	0	0	0	0	0	0	0	0	0	0	0	0	0	0	0	0	0	0	0	0	0	0	0	0	0	0	0	0	0	0
0	0	0	0	0	0	0	0	0	0	0	0	0	0	0	0	0	0	0	0	0	0	0	0	0	0	0	0	0	0	0
0	0	0	0	0	0	0	0	0	0	0	0	0	0	0	0	0	0	0	0	0	0	0	0	0	0	0	0	0	0	0
0	0	0	0	0	0	0	0	0	0	0	0	0	0	0	0	0	0	0	0	0	0	0	0	0	0	0	0	0	0	0
0	0	0	0	0	0	0	0	0	0	0	0	0	0	0	0	0	0	0	0	0	0	0	0	0	0	0	0	0	0	0
0	0	0	0	0	0	0	0	0	0	0	0	0	0	0	0	0	0	0	0	0	0	0	0	0	0	0	0	0	0	0
0	0	0	0	0	0	0	0	0	0	0	0	0	0	0	0	0	0	0	0	0	0	0	0	0	0	0	0	0	0	0
0	0	0	0	0	0	0	0	0	0	0	0	0	0	0	0	0	0	0	0	0	0	0	0	0	0	0	0	0	0	0
0	0	0	0	0	0	0	0	0	0	0	0	0	0	0	0	0	0	0	0	0	0	0	0	0	0	0	0	0	0	0
0	0	0	0	0	0	0	0	0	0	0	0	0	0	0	0	0	0	0	0	0	0	0	0	0	0	0	0	0	0	0
0	0	0	0	0	0	0	0	0	0	0	0	0	0	0	0	0	0	0	0	0	0	0	0	0	0	0	0	0	0	0
0	0	0	0	0	0	0	0	0	0	0	0	0	0	0	0	0	0	0	0	0	0	0	0	0	0	0	0	0	0	0
0	0	0	0	0	0	0	0	0	0	0	0	0	0	0	0	0	0	0	0	0	0	0	0	0	0	0	0	0	0	0
0	0	0	0	0	0	0	0	0	0	0	0	0	0	0	0	0	0	0	0	0	0	0	0	0	0	0	0	0	0	0
0	0	0	0	0	0	0	0	0	0	0	0	0	0	0	0	0	0	0	0	0	0	0	0	0	0	0	0	0	0	0
0	0	0	0	0	0	0	0	0	0	0	0	0	0	0	0	0	0	0	0	0	0	0	0	0	0	0	0	0	0	0
0	0	0	0	0	0	0	0	0	0	0	0	0	0	0	0	0	0	0	0	0	0	0	0	0	0	0	0	0	0	0
0	0	0	0	0	0	0	0	0	0	0	0	0	0	0	0	0	0	0	0	0	0	0	0	0	0	0	0	0	0	0
0	0	0	0	0	0	0	0	0	0	0	0	0	0	0	0	0	0	0	0	0	0	0	0	0	0	0	0	0	0	0
0	0	0	0	0	0	0	0	0	0	0	0	0	0	0	0	0	0	0	0	0	0	0	0	0	0	0	0	0	0	0
0	0	0	0	0	0	0	0	0	0	0	0	0	0	0	0	0	0	0	0	0	0	0	0	0	0	0	0	0	0	0
0	0	0	0	0	0	0	0	0	0	0	0	0	0	0	0	0	0	0	0	0	0	0	0	0	0	0	0	0	0	0
0	0	0	0	0	0	0	0	0	0	0	0	0	0	0	0	0	0	0	0	0	0	0	0	0	0	0	0	0	0	0
0	0	0	0	0	0	0	0	0	0	0	0	0	0	0	0	0	0	0	0	0	0	0	0	0	0	0	0	0	0	0
0	0	0	0	0	0	0	0	0	0	0	0	0	0	0	0	0	0	0	0	0	0	0	0	0	0	0	0	0	0	0
0	0	0	0	0	0	0	0	0	0	0	0	0	0	0	0	0	0	0	0	0	0	0	0	0	0	0	0	0	0	0
0	0	0	0	0	0	0	0	0	0	0	0	0	0	0	0	0	0	0	0	0	0	0	0	0	0	0	0	0	0	0
0	0	0	0	0	0	0	0	0	0	0	0	0	0	0	0	0	0	0	0	0	0	0	0	0	0	0	0	0	0	0
0	0	0	0	0	0	0	0	0	0	0	0	0	0	0	0	0	0	0	0	0	0	0	0	0	0	0	0	0	0	0
0	0	0	0	0	0	0	0	0	0	0	0	0	0	0	0	0	0	0	0	0	0	0	0	0	0	0	0	0	0	0
0	0	0	0	0	0	0	0	0	0	0	0	0	0	0	0	0	0	0	0	0	0	0	0	0	0	0	0	0	0	0
0	0	0	0	0	0	0	0	0	0	0	0	0	0	0	0	0	0	0	0	0	0	0	0	0	0	0	0	0	0	0
0	0	0	0	0	0	0	0	0	0	0	0	0	0	0	0	0	0	0	0	0	0	0	0	0	0	0	0	0	0	0
0	0	0	0	0	0	0	0	0	0	0	0	0	0	0	0	0	0	0	0	0	0	0	0	0	0	0	0	0	0	0
0	0	0	0	0	0	0	0	0	0	0	0	0	0	0	0	0	0	0	0	0	0	0	0	0	0	0	0	0	0	0
0	0	0	0	0	0	0	0	0	0	0	0	0	0	0	0	0	0	0	0	0	0	0	0	0	0	0	0	0	0	0
0	0	0	0	0	0	0	0	0	0	0	0	0	0	0	0	0	0	0	0	0	0	0	0	0	0	0	0	0	0	0
0	0	0	0	0	0	0	0	0	0	0	0	0	0	0	0	0	0	0	0	0	0	0	0	0	0	0	0	0	0	0
0	0	0	0	0	0	0	0	0	0	0	0	0	0	0	0	0	0	0	0	0	0	0	0	0	0	0	0	0	0	0
0	0	0	0	0	0	0	0	0	0	0	0	0	0	0	0	0	0	0	0	0	0	0	0	0	0	0	0	0	0	0
0	0	0	0	0	0	0	0	0	0	0	0	0	0	0	0	0	0	0	0	0	0	0	0	0	0	0	0	0	0	0
0	0	0	0	0	0	0	0	0	0	0	0	0	0	0	0	0	0	0	0	0	0	0	0	0	0	0	0	0	0	0
0	0	0	0	0	0	0	0	0	0	0	0	0	0	0	0	0	0	0	0	0	0	0	0	0	0	0	0	0	0	0
0	0	0	0	0	0	0	0	0	0	0	0	0	0	0	0	0	0	0	0	0	0	0	0	0	0	0	0	0	0	0
0	0	0	0	0	0	0	0	0	0	0	0	0	0	0	0	0	0	0	0	0	0	0	0	0	0	0	0	0	0	0
0	0	0	0	0	0	0	0	0	0	0	0	0	0	0	0	0	0	0	0	0	0	0	0	0	0	0	0	0	0	0
0	0	0	0	0	0	0	0	0	0	0	0	0	0	0	0	0	0	0	0	0	0	0	0	0	0	0	0	0	0	0
0	0	0	0	0	0	0	0	0	0	0	0	0	0	0	0	0	0	0	0	0	0	0	0	0	0	0	0	0	0	0
0	0	0	0	0	0	0	0	0	0	0	0	0	0	0	0	0	0	0	0	0	0	0	0	0	0	0	0	0	0	0
0	0	0	0	0	0	0	0	0	0	0	0	0	0	0	0	0	0	0	0	0	0	0	0	0	0	0	0	0	0	0
0	0	0	0	0	0	0	0	0	0	0	0	0	0	0	0	0	0	0	0	0	0	0	0	0	0	0	0	0	0	0
0	0	0	0	0	0	0	0	0	0	0	0	0	0	0	0	0	0	0	0	0	0	0	0	0	0	0	0	0	0	0
0	0	0	0	0	0	0	0	0	0	0	0	0	0	0	0	0	0	0	0	0	0	0	0	0	0	0	0	0	0	0
0	0	0	0	0	0	0	0	0	0	0	0	0	0	0	0	0	0	0	0	0	0	0	0	0	0	0	0	0	0	0
0	0	0	0	0	0	0	0	0	0	0	0	0	0	0	0	0	0	0	0	0	0	0	0	0	0	0	0	0	0	0
0	0	0	0	0	0	0	0	0	0	0	0	0	0	0	0	0	0	0	0	0	0	0	0	0	0	0	0	0	0	0
0	0	0	0	0	0	0	0	0	0	0	0	0	0	0	0	0	0	0	0	0	0	0	0	0	0	0	0	0	0	0
0	0	0	0	0	0	0	0	0	0	0	0	0	0	0	0	0	0	0	0	0	0	0	0	0	0	0	0	0	0	0
0	0	0	0	0	0	0	0	0	0	0	0	0	0	0	0	0	0	0	0	0	0	0	0	0	0	0	0	0	0	0
0	0	0	0	0	0	0	0	0	0	0	0	0	0	0	0	0	0	0	0	0	0	0	0	0	0	0	0	0	0	0
0	0	0	0	0	0	0	0	0	0	0	0	0	0	0	0	0	0	0	0	0	0	0	0	0	0	0	0	0	0	0
0	0	0	0	0	0	0	0	0	0	0	0	0	0	0	0	0	0	0	0	0	0	0	0	0	0	0	0	0	0	0
0	0	0	0	0	0	0	0	0	0	0	0	0	0	0	0	0	0	0	0	0	0	0	0	0	0	0	0	0	0	0
0	0	0	0	0	0	0	0	0	0	0	0	0	0	0	0	0	0	0	0	0	0	0	0	0	0	0	0	0	0	0
0	0	0	0	0	0	0	0	0	0	0	0	0	0	0	0	0	0	0	0	0	0	0	0	0	0	0	0	0	0	0
0	0	0	0	0	0	0	0	0	0	0	0	0	0	0	0	0	0	0	0	0	0	0	0	0	0	0	0	0	0	0
0	0	0	0	0	0	0	0	0	0	0	0	0	0	0	0	0	0	0	0	0	0	0	0	0	0	0	0	0	0	0
0	0	0	0	0	0	0	0	0	0	0	0	0	0	0	0	0	0	0	0	0	0	0	0	0	0	0	0	0	0	0
0	0	0	0	0	0	0	0	0	0	0	0	0	0	0	0	0	0	0	0	0	0	0	0	0	0	0	0	0	0	0
0	0	0	0	0	0	0	0	0	0	0	0	0	0	0	0	0	0	0	0	0	0	0	0	0	0	0	0	0	0	0
0	0	0	0	0	0	0	0	0	0	0	0	0	0	0	0	0	0	0	0	0	0	0	0	0	0	0	0	0	0	0
0	0	0	0	0	0	0	0	0	0	0	0	0	0	0	0	0	0	0	0	0	0	0	0	0	0	0	0	0	0	0
0	0	0	0	0	0	0	0	0	0	0	0	0	0	0	0	0	0	0	0	0	0	0	0	0	0	0	0	0	0	0
0	0	0	0	0	0	0	0	0	0	0	0	0	0	0	0	0	0	0	0	0	0	0	0	0	0	0	0	0	0	0
0	0	0	0	0	0	0	0	0	0	0	0	0	0	0	0	0	0	0	0	0	0	0	0	0	0	0	0	0	0	0
0	0	0	0	0	0	0	0	0	0	0	0	0	0	0	0	0	0	0	0	0	0	0	0	0	0	0	0	0	0	0
0	0	0	0	0	0	0	0	0	0	0	0	0	0	0	0	0	0	0	0	0	0	0	0	0	0	0	0	0	0	0
0	0	0	0	0	0	0	0	0	0	0	0	0	0	0	0	0	0	0	0	0	0	0	0	0	0	0	0	0	0	0
0	0	0	0	0	0	0	0	0	0	0	0	0	0	0	0	0	0	0	0	0	0	0	0	0	0	0	0	0	0	0
0	0	0	0	0	0	0	0	0	0	0	0	0	0	0	0	0	0	0	0	0	0	0	0	0	0	0	0	0	0	0
0	0	0	0	0	0	0	0	0	0	0	0	0	0	0	0	0	0	0	0	0	0	0	0	0	0	0	0	0	0	0
0	0	0	0	0	0	0	0	0	0	0	0	0	0	0	0	0	0	0	0	0	0	0	0	0	0	0	0	0	0	0
0	0	0	0	0	0	0	0	0	0	0	0	0	0	0	0	0	0	0	0	0	0	0	0	0	0	0	0	0	0	0
0	0	0	0	0	0	0	0	0	0	0	0	0	0	0	0	0	0	0	0	0	0	0	0	0	0	0	0	0	0	0
0	0	0	0	0	0	0	0	0	0	0	0	0	0	0	0	0	0	0	0	0	0	0	0	0	0	0	0	0	0	0
0	0	0	0	0	0	0	0	0	0	0	0	0	0	0	0	0	0	0	0	0	0	0	0	0	0	0	0	0	0	0
0	0	0	0	0	0	0	0	0	0	0	0	0	0	0	0	0	0	0	0	0	0	0	0	0	0	0	0	0	0	0
0	0	0	0	0	0	0	0	0	0	0	0	0	0	0	0	0	0	0	0	0	0	0	0	0	0	0	0	0	0	0
0	0	0	0	0	0	0	0	0	0	0	0	0	0	0	0	0	0	0	0	0	0	0	0	0	0	0	0	0	0	0
0	0	0	0	0	0	0	0	0	0	0	0	0	0	0	0	0	0	0	0	0	0	0	0	0	0	0	0	0	0	0
0	0	0	0	0	0	0	0	0	0	0	0	0	0	0	0	0	0	0	0	0	0	0	0	0	0	0	0	0	0	0
0	0	0	0	0	0	0	0	0	0	0	0	0	0	0	0	0	0	0	0	0	0	0	0	0	0	0	0	0	0	0
0	0	0	0	0	0	0	0	0	0	0	0	0	0	0	0	0	0	0	0	0	0	0	0	0	0	0	0	0	0	0
0	0	0	0	0	0	0	0	0	0	0	0	0	0	0	0	0	0	0	0	0	0	0	0	0	0	0	0	0	0	0
0	0	0	0	0	0	0	0	0	0	0	0	0	0	0	0	0	0	0	0	0	0	0	0	0	0	0	0	0	0	0
0	0	0	0	0	0	0	0	0	0	0	0	0	0	0	0	0	0	0	0	0	0	0	0	0	0	0	0	0	0	0
0	0	0	0	0	0	0	0	0	0	0	0	0	0	0	0	0	0	0	0	0	0	0	0	0	0	0	0	0	0	0
0	0	0	0	0	0	0	0	0	0	0	0	0	0	0	0	0	0	0	0	0	0	0	0	0	0	0	0	0	0	0
0	0	0	0	0	0	0	0	0	0	0	0	0	0	0	0	0	0	0	0	0	0	0	0	0	0	0	0	0	0	0
0	0	0	0	0	0	0	0	0	0	0	0	0	0	0	0	0	0	0	0	0	0	0	0	0	0	0	0	0	0	0
0	0	0	0	0	0	0	0	0	0	0	0	0	0	0	0	0	0	0	0	0	0	0	0	0	0	0	0	0	0	0
0	0	0	0	0	0	0	0	0	0	0	0	0	0	0	0	0	0	0	0	0	0	0	0	0	0	0	0	0	0	0
0	0	0	0	0	0	0	0	0	0	0	0	0	0	0	0	0	0	0	0	0	0	0	0	0	0	0	0	0	0	0
0	0	0	0	0	0	0	0	0	0	0	0	0	0	0	0	0	0	0	0	0	0	0	0	0	0	0	0	0	0	0
0	0	0	0	0	0	0	0	0	0	0	0	0	0	0	0	0	0	0	0	0	0	0	0	0	0	0	0	0	0	0
0	0	0	0	0	0	0	0	0	0	0	0	0	0	0	0	0	0	0	0	0	0	0	0	0	0	0	0	0	0	0
0	0	0	0	0	0	0	0	0	0	0	0	0	0	0	0	0	0	0	0	0	0	0	0	0	0	0	0	0	0	0
0	0	0	0	0	0	0	0	0	0	0	0	0	0	0	0	0	0	0	0	0	0	0	0	0	0	0	0	0	0	0
0	0	0	0	0	0	0	0	0	0	0	0	0	0	0	0	0	0	0	0	0	0	0	0	0	0	0	0	0	0	0
0	0	0	0	0	0	0	0	0	0	0	0	0	0	0	0	0	0	0	0	0	0	0	0	0	0	0	0	0	0	0
0	0	0	0	0	0	0	0	0	0	0	0	0	0	0	0	0	0	0	0	0	0	0	0	0	0	0	0	0	0	0
0	0	0	0	0	0	0	0	0	0	0	0	0	0	0	0	0	0	0	0	0	0	0	0	0	0	0	0	0	0	0
0	0	0	0	0	0	0	0	0	0	0	0	0	0	0	0	0	0	0	0	0	0	0	0	0	0	0	0	0	0	0
0	0	0	0	0	0	0	0	0	0	0	0	0	0	0	0	0	0	0	0	0	0	0	0	0	0	0	0	0	0	0
0	0	0	0	0	0	0	0	0	0	0	0	0	0	0	0	0	0	0	0	0	0	0	0	0	0	0	0	0	0	0
0	0	0	0	0	0	0	0	0	0	0	0	0	0	0	0	0	0	0	0	0	0	0	0	0	0	0	0	0	0	0
0	0	0	0	0	0	0	0	0	0	0	0	0	0	0	0	0	0	0	0	0	0	0	0	0	0	0	0	0	0	0
0	0	0	0	0	0	0	0	0	0	0	0	0	0	0	0	0	0	0	0	0	0	0	0	0	0	0	0	0	0	0
0	0	0	0	0	0	0	0	0	0	0	0	0	0	0	0	0	0	0	0	0	0	0	0	0	0	0	0	0	0	0
0	0	0	0	0	0	0	0	0	0	0	0	0	0	0	0	0	0	0	0	0	0	0	0	0	0	0	0	0	0	0
0	0	0	0	0	0	0	0	0	0	0	0	0	0	0	0	0	0	0	0	0	0	0	0	0	0	0	0	0	0	0
0	0	0	0	0	0	0	0	0	0	0	0	0	0	0	0	0	0	0	0	0	0	0	0	0	0	0	0	0	0	0
0	0	0	0	0	0	0	0	0	0	0	0	0	0	0	0	0	0	0	0	0	0	0	0	0	0	0	0	0	0	0
0	0	0	0	0	0	0	0	0	0	0	0	0	0	0	0	0	0	0	0	0	0	0	0	0	0	0	0	0	0	0
0	0	0	0	0	0	0	0	0	0	0	0	0	0	0	0	0	0	0	0	0	0	0	0	0	0	0	0	0	0	0
0	0	0	0	0	0	0	0	0	0	0	0	0	0	0	0	0	0	0	0	0	0	0	0	0	0	0	0	0	0	0
0	0	0	0	0	0	0	0	0	0	0	0	0	0	0	0	0	0	0	0	0	0	0	0	0	0	0	0	0	0	0
0	0	0	0	0	0	0	0	0	0	0	0	0	0	0	0	0	0	0	0	0	0	0	0	0	0	0	0	0	0	0
0	0	0	0	0	0	0	0	0	0	0	0	0	0	0	0	0	0	0	0	0	0	0	0	0	0	0	0	0	0	0
0	0	0	0	0	0	0	0	0	0	0	0	0	0	0	0	0	0	0	0	0	0	0	0	0	0	0	0	0	0	0
0	0	0	0	0	0	0	0	0	0	0	0	0	0	0	0	0	0	0	0	0	0	0	0	0	0	0	0	0	0	0
0	0	0	0	0	0	0	0	0	0	0	0	0	0	0	0	0	0	0	0	0	0	0	0	0	0	0	0	0	0	0
0	0	0	0	0	0	0	0	0	0	0	0	0	0	0	0	0	0	0	0	0	0	0	0	0	0	0	0	0	0	0
0	0	0	0	0	0	0	0	0	0	0	0	0	0	0	0	0	0	0	0	0	0	0	0	0	0	0	0	0	0	0
0	0	0	0	0	0	0	0	0	0	0	0	0	0	0	0	0	0	0	0	0	0	0	0	0	0	0	0	0	0	0
0	0	0	0	0	0	0	0	0	0	0	0	0	0	0	0	0	0	0	0	0	0	0	0	0	0	0	0	0	0	0
0	0	0	0	0	0	0	0	0	0	0	0	0	0	0	0	0	0	0	0	0	0	0	0	0	0	0	0	0	0	0
0	0	0	0	0	0	0	0	0	0	0	0	0	0	0	0	0	0	0	0	0	0	0	0	0	0	0	0	0	0	0
0	0	0	0	0	0	0	0	0	0	0	0	0	0	0	0	0	0	0	0	0	0	0	0	0	0	0	0	0	0	0
0	0	0	0	0	0	0	0	0	0	0	0	0	0	0	0	0	0	0	0	0	0	0	0	0	0	0	0	0	0	0
0	0	0	0	0	0	0	0	0	0	0	0	0	0	0	0	0	0	0	0	0	0	0	0	0	0	0	0	0	0	0
0	0	0	0	0	0	0	0	0	0	0	0	0	0	0	0	0	0	0	0	0	0	0	0	0	0	0	0	0	0	0
0	0	0	0	0	0	0	0	0	0	0	0	0	0	0	0	0	0	0	0	0	0	0	0	0	0	0	0	0	0	0
0	0	0	0	0	0	0	0	0	0	0	0	0	0	0	0	0	0	0	0	0	0	0	0	0	0	0	0	0	0	0
0	0	0	0	0	0	0	0	0	0	0	0	0	0	0	0	0	0	0	0	0	0	0	0	0	0	0	0	0	0	0
0	0	0	0	0	0	0	0	0	0	0	0	0	0	0	0	0	0	0	0	0	0	0	0	0	0	0	0	0	0	0
0	0	0	0	0	0	0	0	0	0	0	0	0	0	0	0	0	0	0	0	0	0	0	0	0	0	0	0	0	0	0
0	0	0	0	0	0	0	0	0	0	0	0	0	0	0	0	0	0	0	0	0	0	0	0	0	0	0	0	0	0	0
0	0	0	0	0	0	0	0	0	0	0	0	0	0	0	0	0	0	0	0	0	0	0	0	0	0	0	0	0	0	0
0	0	0	0	0	0	0	0	0	0	0	0	0	0	0	0	0	0	0	0	0	0	0	0	0	0	0	0	0	0	0
0	0	0	0	0	0	0	0	0	0	0	0	0	0	0	0	0	0	0	0	0	0	0	0	0	0	0	0	0	0	0
0	0	0	0	0	0	0	0	0	0	0	0	0	0	0	0	0	0	0	0	0	0	0	0	0	0	0	0	0	0	0
0	0	0	0	0	0	0	0	0	0	0	0	0	0	0	0	0	0	0	0	0	0	0	0	0	0	0	0	0	0	0
0	0	0	0	0	0	0	0	0	0	0	0	0	0	0	0	0	0	0	0	0	0	0	0	0	0	0	0	0	0	0
0	0	0	0	0	0	0	0	0	0	0	0	0	0	0	0	0	0	0	0	0	0	0	0	0	0	0	0	0	0	0
0	0	0	0	0	0	0	0	0	0	0	0	0	0	0	0	0	0	0	0	0	0	0	0	0	0	0	0	0	0	0
0	0	0	0	0	0	0	0	0	0	0	0	0	0	0	0	0	0	0	0	0	0	0	0	0	0	0	0	0	0	0
0	0	0	0	0	0	0	0	0	0	0	0	0	0	0	0	0	0	0	0	0	0	0	0	0	0	0	0	0	0	0
0	0	0	0	0	0	0	0	0	0	0	0	0	0	0	0	0	0	0	0	0	0	0	0	0	0	0	0	0	0	0
0	0	0	0	0	0	0	0	0	0	0	0	0	0	0	0	0	0	0	0	0	0	0	0	0	0	0	0	0	0	0
0	0	0	0	0	0	0	0	0	0	0	0	0	0	0	0	0	0	0	0	0	0	0	0	0	0	0	0	0	0	0
0	0	0	0	0	0	0	0	0	0	0	0	0	0	0	0	0	0	0	0	0	0	0	0	0	0	0	0	0	0	0
0	0	0	0	0	0	0	0	0	0	0	0	0	0	0	0	0	0	0	0	0	0	0	0	0	0	0	0	0	0	0
0	0	0	0	0	0	0	0	0	0	0	0	0	0	0	0	0	0	0	0	0	0	0	0	0	0	0	0	0	0	0
0	0	0	0	0	0	0	0	0	0	0	0	0	0	0	0	0	0	0	0	0	0	0	0	0	0	0	0	0	0	0
0	0	0	0	0	0	0	0	0	0	0	0	0	0	0	0	0	0	0	0	0	0	0	0	0	0	0	0	0	0	0
0	0	0	0	0	0	0	0	0	0	0	0	0	0	0	0	0	0	0	0	0	0	0	0	0	0	0	0	0	0	0
0	0	0	0	0	0	0	0	0	0	0	0	0	0	0	0	0	0	0	0	0	0	0	0	0	0	0	0	0	0	0
0	0	0	0	0	0	0	0	0	0	0	0	0	0	0	0	0	0	0	0	0	0	0	0	0	0	0	0	0	0	0
0	0	0	0	0	0	0	0	0	0	0	0	0	0	0	0	0	0	0	0	0	0	0	0	0	0	0	0	0	0	0
0	0	0	0	0	0	0	0	0	0	0	0	0	0	0	0	0	0	0	0	0	0	0	0	0	0	0	0	0	0	0
0	0	0	0	0	0	0	0	0	0	0	0	0	0	0	0	0	0	0	0	0	0	0	0	0	0	0	0	0	0	0
0	0	0	0	0	0	0	0	0	0	0	0	0	0	0	0	0	0	0	0	0	0	0	0	0	0	0	0	0	0	0
0	0	0	0	0	0	0	0	0	0	0	0	0	0	0	0	0	0	0	0	0	0	0	0	0	0	0	0	0	0	0
0	0	0	0	0	0	0	0	0	0	0	0	0	0	0	0	0	0	0	0	0	0	0	0	0	0	0	0	0	0	0
0	0	0	0	0	0	0	0	0	0	0	0	0	0	0	0	0	0	0	0	0	0	0	0	0	0	0	0	0	0	0
0	0	0	0	0	0	0	0	0	0	0	0	0	0	0	0	0	0	0	0	0	0	0	0	0	0	0	0	0	0	0
0	0	0	0	0	0	0	0	0	0	0	0	0	0	0	0	0	0	0	0	0	0	0	0	0	0	0	0	0	0	0
0	0	0	0	0	0	0	0	0	0	0	0	0	0	0	0	0	0	0	0	0	0	0	0	0	0	0	0	0	0	0
0	0	0	0	0	0	0	0	0	0	0	0	0	0	0	0	0	0	0	0	0	0	0	0	0	0	0	0	0	0	0
0	0	0	0	0	0	0	0	0	0	0	0	0	0	0	0	0	0	0	0	0	0	0	0	0	0	0	0	0	0	0
0	0	0	0	0	0	0	0	0	0	0	0	0	0	0	0	0	0	0	0	0	0	0	0	0	0	0	0	0	0	0
0	0	0	0	0	0	0	0	0	0	0	0	0	0	0	0	0	0	0	0	0	0	0	0	0	0	0	0	0	0	0
0	0	0	0	0	0	0	0	0	0	0	0	0	0	0	0	0	0	0	0	0	0	0	0	0	0	0	0	0	0	0
0	0	0	0	0	0	0	0	0	0	0	0	0	0	0	0	0	0	0	0	0	0	0	0	0	0	0	0	0	0	0
0	0	0	0	0	0	0	0	0	0	0	0	0	0	0	0	0	0	0	0	0	0	0	0	0	0	0	0	0	0	0
0	0	0	0	0	0	0	0	0	0	0	0	0	0	0	0	0	0	0	0	0	0	0	0	0	0	0	0	0	0	0
0	0	0	0	0	0	0	0	0	0	0	0	0	0	0	0	0	0	0	0	0	0	0	0	0	0	0	0	0	0	0
0	0	0	0	0	0	0	0	0	0	0	0	0	0	0	0	0	0	0	0	0	0	0	0	0	0	0	0	0	0	0
0	0	0	0	0	0	0	0	0	0	0	0	0	0	0	0	0	0	0	0	0	0	0	0	0	0	0	0	0	0	0
0	0	0	0	0	0	0	0	0	0	0	0	0	0	0	0	0	0	0	0	0	0	0	0	0	0	0	0	0	0	0
0	0	0	0	0	0	0	0	0	0	0	0	0	0	0	0	0	0	0	0	0	0	0	0	0	0	0	0	0	0	0
0	0	0	0	0	0	0	0	0	0	0	0	0	0	0	0	0	0	0	0	0	0	0	0	0	0	0	0	0	0	0
0	0	0	0	0	0	0	0	0	0	0	0	0	0	0	0	0	0	0	0	0	0	0	0	0	0	0	0	0	0	0
0	0	0	0	0	0	0	0	0	0	0	0	0	0	0	0	0	0	0	0	0	0	0	0	0	0	0	0	0	0	0
0	0	0	0	0	0	0	0	0	0	0	0	0	0	0	0	0	0	0	0	0	0	0	0	0	0	0	0	0	0	0
0	0	0	0	0	0	0	0	0	0	0	0	0	0	0	0	0	0	0	0	0	0	0	0	0	0	0	0	0	0	0
0	0	0	0	0	0	0	0	0	0	0	0	0	0	0	0	0	0	0	0	0	0	0	0	0	0	0	0	0	0	0
0	0	0	0	0	0	0	0	0	0	0	0	0	0	0	0	0	0	0	0	0	0	0	0	0	0	0	0	0	0	0
0	0	0	0	0	0	0	0	0	0	0	0	0	0	0	0	0	0	0	0	0	0	0	0	0	0	0	0	0	0	0
0	0	0	0	0	0	0	0	0	0	0	0	0	0	0	0	0	0	0	0	0	0	0	0	0	0	0	0	0	0	0
0	0	0	0	0	0	0	0	0	0	0	0	0	0	0	0	0	0	0	0	0	0	0	0	0	0	0	0	0	0	0
0	0	0	0	0	0	0	0	0	0	0	0	0	0	0	0	0	0	0	0	0	0	0	0	0	0	0	0	0	0	0
0	0	0	0	0	0	0	0	0	0	0	0	0	0	0	0	0	0	0	0	0	0	0	0	0	0	0	0	0	0	0
0	0	0	0	0	0	0	0	0	0	0	0	0	0	0	0	0	0	0	0	0	0	0	0	0	0	0	0	0	0	0
0	0	0	0	0	0	0	0	0	0	0	0	0	0	0	0	0	0	0	0	0	0	0	0	0	0	0	0	0	0	0
0	0	0	0	0	0	0	0	0	0	0	0	0	0	0	0	0	0	0	0	0	0	0	0	0	0	0	0	0	0	0
0	0	0	0	0	0	0	0	0	0	0	0	0	0	0	0	0	0	0	0	0	0	0	0	0	0	0	0	0	0	0
0	0	0	0	0	0	0	0	0	0	0	0	0	0	0	0	0	0	0	0	0	0	0	0	0	0	0	0	0	0	0
0	0	0	0	0	0	0	0	0	0	0	0	0	0	0	0	0	0	0	0	0	0	0	0	0	0	0	0	0	0	0
0	0	0	0	0	0	0	0	0	0	0	0	0	0	0	0	0	0	0	0	0	0	0	0	0	0	0	0	0	0	0
0	0	0	0	0	0	0	0	0	0	0	0	0	0	0	0	0	0	0	0	0	0	0	0	0	0	0	0	0	0	0
0	0	0	0	0	0	0	0	0	0	0	0	0	0	0	0	0	0	0	0	0	0	0	0	0	0	0	0	0	0	0
0	0	0	0	0	0	0	0	0	0	0	0	0	0	0	0	0	0	0	0	0	0	0	0	0	0	0	0	0	0	0
0	0	0	0	0	0	0	0	0	0	0	0	0	0	0	0	0	0	0	0	0	0	0	0	0	0	0	0	0	0	0
0	0	0	0	0	0	0	0	0	0	0	0	0	0	0	0	0	0	0	0	0	0	0	0	0	0	0	0	0	0	0
0	0	0	0	0	0	0	0	0	0	0	0	0	0	0	0	0	0	0	0	0	0	0	0	0	0	0	0	0	0	0
0	0	0	0	0	0	0	0	0	0	0	0	0	0	0	0	0	0	0	0	0	0	0	0	0	0	0	0	0	0	0
0	0	0	0	0	0	0	0	0	0	0	0	0	0	0	0	0	0	0	0	0	0	0	0	0	0	0	0	0	0	0
0	0	0	0	0	0	0	0	0	0	0	0	0	0	0	0	0	0	0	0	0	0	0	0	0	0	0	0	0	0	0
0	0	0	0	0	0	0	0	0	0	0	0	0	0	0	0	0	0	0	0	0	0	0	0	0	0	0	0	0	0	0
0	0	0	0	0	0	0	0	0	0	0	0	0	0	0	0	0	0	0	0	0	0	0	0	0	0	0	0	0	0	0
0	0	0	0	0	0	0	0	0	0	0	0	0	0	0	0	0	0	0	0	0	0	0	0	0	0	0	0	0	0	0
0	0	0	0	0	0	0	0	0	0	0	0	0	0	0	0	0	0	0	0	0	0	0	0	0	0	0	0	0	0	0
0	0	0	0	0	0	0	0	0	0	0	0	0	0	0	0	0	0	0	0	0	0	0	0	0	0	0	0	0	0	0
0	0	0	0	0	0	0	0	0	0	0	0	0	0	0	0	0	0	0	0	0	0	0	0	0	0	0	0	0	0	0
0	0	0	0	0	0	0	0	0	0	0	0	0	0	0	0	0	0	0	0	0	0	0	0	0	0	0	0	0	0	0
0	0	0	0	0	0	0	0	0	0	0	0	0	0	0	0	0	0	0	0	0	0	0	0	0	0	0	0	0	0	0
0	0	0	0	0	0	0	0	0	0	0	0	0	0	0	0	0	0	0	0	0	0	0	0	0	0	0	0	0	0	0
0	0	0	0	0	0	0	0	0	0	0	0	0	0	0	0	0	0	0	0	0	0	0	0	0	0	0	0	0	0	0
0	0	0	0	0	0	0	0	0	0	0	0	0	0	0	0	0	0	0	0	0	0	0	0	0	0	0	0	0	0	0
0	0	0	0	0	0	0	0	0	0	0	0	0	0	0	0	0	0	0	0	0	0	0	0	0	0	0	0	0	0	0
0	0	0	0	0	0	0	0	0	0	0	0	0	0	0	0	0	0	0	0	0	0	0	0	0	0	0	0	0	0	0
0	0	0	0	0	0	0	0	0	0	0	0	0	0	0	0	0	0	0	0	0	0	0	0	0	0	0	0	0	0	0
0	0	0	0	0	0	0	0	0	0	0	0	0	0	0	0	0	0	0	0	0	0	0	0	0	0	0	0	0	0	0
0	0	0	0	0	0	0	0	0	0	0	0	0	0	0	0	0	0	0	0	0	0	0	0	0	0	0	0	0	0	0
0	0	0	0	0	0	0	0	0	0	0	0	0	0	0	0	0	0	0	0	0	0	0	0	0	0	0	0	0	0	0
0	0	0	0	0	0	0	0	0	0	0	0	0	0	0	0	0	0	0	0	0	0	0	0	0	0	0	0	0	0	0
0	0	0	0	0	0	0	0	0	0	0	0	0	0	0	0	0	0	0	0	0	0	0	0	0	0	0	0	0	0	0
0	0	0	0	0	0	0	0	0	0	0	0	0	0	0	0	0	0	0	0	0	0	0	0	0	0	0	0	0	0	0
0	0	0	0	0	0	0	0	0	0	0	0	0	0	0	0	0	0	0	0	0	0	0	0	0	0	0	0	0	0	0
0	0	0	0	0	0	0	0	0	0	0	0	0	0	0	0	0	0	0	0	0	0	0	0	0	0	0	0	0	0	0
0	0	0	0	0	0	0	0	0	0	0	0	0	0	0	0	0	0	0	0	0	0	0	0	0	0	0	0	0	0	0
0	0	0	0	0	0	0	0	0	0	0	0	0	0	0	0	0	0	0	0	0	0	0	0	0	0	0	0	0	0	0
0	0	0	0	0	0	0	0	0	0	0	0	0	0	0	0	0	0	0	0	0	0	0	0	0	0	0	0	0	0	0
0	0	0	0	0	0	0	0	0	0	0	0	0	0	0	0	0	0	0	0	0	0	0	0	0	0	0	0	0	0	0
0	0	0	0	0	0	0	0	0	0	0	0	0	0	0	0	0	0	0	0	0	0	0	0	0	0	0	0	0	0	0
0	0	0	0	0	0	0	0	0	0	0	0	0	0	0	0	0	0	0	0	0	0	0	0	0	0	0	0	0	0	0
0	0	0	0	0	0	0	0	0	0	0	0	0	0	0	0	0	0	0	0	0	0	0	0	0	0	0	0	0	0	0
0	0	0	0	0	0	0	0	0	0	0	0	0	0	0	0	0	0	0	0	0	0	0	0	0	0	0	0	0	0	0
0	0	0	0	0	0	0	0	0	0	0	0	0	0	0	0	0	0	0	0	0	0	0	0	0	0	0	0	0	0	0
0	0	0	0	0	0	0	0	0	0	0	0	0	0	0	0	0	0	0	0	0	0	0	0	0	0	0	0	0	0	0
0	0	0	0	0	0	0	0	0	0	0	0	0	0	0	0	0	0	0	0	0	0	0	0	0	0	0	0	0	0	0
0	0	0	0	0	0	0	0	0	0	0	0	0	0	0	0	0	0	0	0	0	0	0	0	0	0	0	0	0	0	0
0	0	0	0	0	0	0	0	0	0	0	0	0	0	0	0	0	0	0	0	0	0	0	0	0	0	0	0	0	0	0
0	0	0	0	0	0	0	0	0	0	0	0	0	0	0	0	0	0	0	0	0	0	0	0	0	0	0	0	0	0	0
0	0	0	0	0	0	0	0	0	0	0	0	0	0	0	0	0	0	0	0	0	0	0	0	0	0	0	0	0	0	0
0	0	0	0	0	0	0	0	0	0	0	0	0	0	0	0	0	0	0	0	0	0	0	0	0	0	0	0	0	0	0
0	0	0	0	0	0	0	0	0	0	0	0	0	0	0	0	0	0	0	0	0	0	0	0	0	0	0	0	0	0	0
0	0	0	0	0	0	0	0	0	0	0	0	0	0	0	0	0	0	0	0	0	0	0	0	0	0	0	0	0	0	0
0	0	0	0	0	0	0	0	0	0	0	0	0	0	0	0	0	0	0	0	0	0	0	0	0	0	0	0	0	0	0
0	0	0	0	0	0	0	0	0	0	0	0	0	0	0	0	0	0	0	0	0	0	0	0	0	0	0	0	0	0	0
0	0	0	0	0	0	0	0	0	0	0	0	0	0	0	0	0	0	0	0	0	0	0	0	0	0	0	0	0	0	0
0	0	0	0	0	0	0	0	0	0	0	0	0	0	0	0	0	0	0	0	0	0	0	0	0	0	0	0	0	0	0
0	0	0	0	0	0	0	0	0	0	0	0	0	0	0	0	0	0	0	0	0	0	0	0	0	0	0	0	0	0	0
0	0	0	0	0	0	0	0	0	0	0	0	0	0	0	0	0	0	0	0	0	0	0	0	0	0	0	0	0	0	0
0	0	0	0	0	0	0	0	0	0	0	0	0	0	0	0	0	0	0	0	0	0	0	0	0	0	0	0	0	0	0
0	0	0	0	0	0	0	0	0	0	0	0	0	0	0	0	0	0	0	0	0	0	0	0	0	0	0	0	0	0	0
0	0	0	0	0	0	0	0	0	0	0	0	0	0	0	0	0	0	0	0	0	0	0	0	0	0	0	0	0	0	0
0	0	0	0	0	0	0	0	0	0	0	0	0	0	0	0	0	0	0	0	0	0	0	0	0	0	0	0	0	0	0
0	0	0	0	0	0	0	0	0	0	0	0	0	0	0	0	0	0	0	0	0	0	0	0	0	0	0	0	0	0	0
0	0	0	0	0	0	0	0	0	0	0	0	0	0	0	0	0	0	0	0	0	0	0	0	0	0	0	0	0	0	0
0	0	0	0	0	0	0	0	0	0	0	0	0	0	0	0	0	0	0	0	0	0	0	0	0	0	0	0	0	0	0
0	0	0	0	0	0	0	0	0	0	0	0	0	0	0	0	0	0	0	0	0	0	0	0	0	0	0	0	0	0	0
0	0	0	0	0	0	0	0	0	0	0	0	0	0	0	0	0	0	0	0	0	0	0	0	0	0	0	0	0	0	0
0	0	0	0	0	0	0	0	0	0	0	0	0	0	0	0	0	0	0	0	0	0	0	0	0	0	0	0	0	0	0
0	0	0	0	0	0	0	0	0	0	0	0	0	0	0	0	0	0	0	0	0	0	0	0	0	0	0	0	0	0	0
0	0	0	0	0	0	0	0	0	0	0	0	0	0	0	0	0	0	0	0	0	0	0	0	0	0	0	0	0	0	0
0	0	0	0	0	0	0	0	0	0	0	0	0	0	0	0	0	0	0	0	0	0	0	0	0	0	0	0	0	0	0
0	0	0	0	0	0	0	0	0	0	0	0	0	0	0	0	0	0	0	0	0	0	0	0	0	0	0	0	0	0	0
0	0	0	0	0	0	0	0	0	0	0	0	0	0	0	0	0	0	0	0	0	0	0	0	0	0	0	0	0	0	0
0	0	0	0	0	0	0	0	0	0	0	0	0	0	0	0	0	0	0	0	0	0	0	0	0	0	0	0	0	0	0
0	0	0	0	0	0	0	0	0	0	0	0	0	0	0	0	0	0	0	0	0	0	0	0	0	0	0	0	0	0	0
0	0	0	0	0	0	0	0	0	0	0	0	0	0	0	0	0	0	0	0	0	0	0	0	0	0	0	0	0	0	0
0	0	0	0	0	0	0	0	0	0	0	0	0	0	0	0	0	0	0	0	0	0	0	0	0	0	0	0	0	0	0
0	0	0	0	0	0	0	0	0	0	0	0	0	0	0	0	0	0	0	0	0	0	0	0	0	0	0	0	0	0	0
0	0	0	0	0	0	0	0	0	0	0	0	0	0	0	0	0	0	0	0	0	0	0	0	0	0	0	0	0	0	0
0	0	0	0	0	0	0	0	0	0	0	0	0	0	0	0	0	0	0	0	0	0	0	0	0	0	0	0	0	0	0
0	0	0	0	0	0	0	0	0	0	0	0	0	0	0	0	0	0	0	0	0	0	0	0	0	0	0	0	0	0	0
0	0	0	0	0	0	0	0	0	0	0	0	0	0	0	0	0	0	0	0	0	0	0	0	0	0	0	0	0	0	0
0	0	0	0	0	0	0	0	0	0	0	0	0	0	0	0	0	0	0	0	0	0	0	0	0	0	0	0	0	0	0
0	0	0	0	0	0	0	0	0	0	0	0	0	0	0	0	0	0	0	0	0	0	0	0	0	0	0	0	0	0	0
0	0	0	0	0	0	0	0	0	0	0	0	0	0	0	0	0	0	0	0	0	0	0	0	0	0	0	0	0	0	0
0	0	0	0	0	0	0	0	0	0	0	0	0	0	0	0	0	0	0	0	0	0	0	0	0	0	0	0	0	0	0
0	0	0	0	0	0	0	0	0	0	0	0	0	0	0	0	0	0	0	0	0	0	0	0	0	0	0	0	0	0	0
0	0	0	0	0	0	0	0	0	0	0	0	0	0	0	0	0	0	0	0	0	0	0	0	0	0	0	0	0	0	0
0	0	0	0	0	0	0	0	0	0	0	0	0	0	0	0	0	0	0	0	0	0	0	0	0	0	0	0	0	0	0
0	0	0	0	0	0	0	0	0	0	0	0	0	0	0	0	0	0	0	0	0	0	0	0	0	0	0	0	0	0	0
0	0	0	0	0	0	0	0	0	0	0	0	0	0	0	0	0	0	0	0	0	0	0	0	0	0	0	0	0	0	0
0	0	0	0	0	0	0	0	0	0	0	0	0	0	0	0	0	0	0	0	0	0	0	0	0	0	0	0	0	0	0
0	0	0	0	0	0	0	0	0	0	0	0	0	0	0	0	0	0	0	0	0	0	0	0	0	0	0	0	0	0	0
0	0	0	0	0	0	0	0	0	0	0	0	0	0	0	0	0	0	0	0	0	0	0	0	0	0	0	0	0	0	0
0	0	0	0	0	0	0	0	0	0	0	0	0	0	0	0	0	0	0	0	0	0	0	0	0	0	0	0	0	0	0
0	0	0	0	0	0	0	0	0	0	0	0	0	0	0	0	0	0	0	0	0	0	0	0	0	0	0	0	0	0	0
0	0	0	0	0	0	0	0	0	0	0	0	0	0	0	0	0	0	0	0	0	0	0	0	0	0	0	0	0	0	0
0	0	0	0	0	0	0	0	0	0	0	0	0	0	0	0	0	0	0	0	0	0	0	0	0	0	0	0	0	0	0
0	0	0	0	0	0	0	0	0	0	0	0	0	0	0	0	0	0	0	0	0	0	0	0	0	0	0	0	0	0	0
0	0	0	0	0	0	0	0	0	0	0	0	0	0	0	0	0	0	0	0	0	0	0	0	0	0	0	0	0	0	0
0	0	0	0	0	0	0	0	0	0	0	0	0	0	0	0	0	0	0	0	0	0	0	0	0	0	0	0	0	0	0
0	0	0	0	0	0	0	0	0	0	0	0	0	0	0	0	0	0	0	0	0	0	0	0	0	0	0	0	0	0	0
0	0	0	0	0	0	0	0	0	0	0	0	0	0	0	0	0	0	0	0	0	0	0	0	0	0	0	0	0	0	0
0	0	0	0	0	0	0	0	0	0	0	0	0	0	0	0	0	0	0	0	0	0	0	0	0	0	0	0	0	0	0
0	0	0	0	0	0	0	0	0	0	0	0	0	0	0	0	0	0	0	0	0	0	0	0	0	0	0	0	0	0	0
0	0	0	0	0	0	0	0	0	0	0	0	0	0	0	0	0	0	0	0	0	0	0	0	0	0	0	0	0	0	0
0	0	0	0	0	0	0	0	0	0	0	0	0	0	0	0	0	0	0	0	0	0	0	0	0	0	0	0	0	0	0
0	0	0	0	0	0	0	0	0	0	0	0	0	0	0	0	0	0	0	0	0	0	0	0	0	0	0	0	0	0	0
0	0	0	0	0	0	0	0	0	0	0	0	0	0	0	0	0	0	0	0	0	0	0	0	0	0	0	0	0	0	0
0	0	0	0	0	0	0	0	0	0	0	0	0	0	0	0	0	0	0	0	0	0	0	0	0	0	0	0	0	0	0
0	0	0	0	0	0	0	0	0	0	0	0	0	0	0	0	0	0	0	0	0	0	0	0	0	0	0	0	0	0	0
0	0	0	0	0	0	0	0	0	0	0	0	0	0	0	0	0	0	0	0	0	0	0	0	0	0	0	0	0	0	0
0	0	0	0	0	0	0	0	0	0	0	0	0	0	0	0	0	0	0	0	0	0	0	0	0	0	0	0	0	0	0
0	0	0	0	0	0	0	0	0	0	0	0	0	0	0	0	0	0	0	0	0	0	0	0	0	0	0	0	0	0	0
0	0	0	0	0	0	0	0	0	0	0	0	0	0	0	0	0	0	0	0	0	0	0	0	0	0	0	0	0	0	0
0	0	0	0	0	0	0	0	0	0	0	0	0	0	0	0	0	0	0	0	0	0	0	0	0	0	0	0	0	0	0
0	0	0	0	0	0	0	0	0	0	0	0	0	0	0	0	0	0	0	0	0	0	0	0	0	0	0	0	0	0	0
0	0	0	0	0	0	0	0	0	0	0	0	0	0	0	0	0	0	0	0	0	0	0	0	0	0	0	0	0	0	0
0	0	0	0	0	0	0	0	0	0	0	0	0	0	0	0	0	0	0	0	0	0	0	0	0	0	0	0	0	0	0
0	0	0	0	0	0	0	0	0	0	0	0	0	0	0	0	0	0	0	0	0	0	0	0	0	0	0	0	0	0	0
0	0	0	0	0	0	0	0	0	0	0	0	0	0	0	0	0	0	0	0	0	0	0	0	0	0	0	0	0	0	0
0	0	0	0	0	0	0	0	0	0	0	0	0	0	0	0	0	0	0	0	0	0	0	0	0	0	0	0	0	0	0
0	0	0	0	0	0	0	0	0	0	0	0	0	0	0	0	0	0	0	0	0	0	0	0	0	0	0	0	0	0	0
0	0	0	0	0	0	0	0	0	0	0	0	0	0	0	0	0	0	0	0	0	0	0	0	0	0	0	0	0	0	0
0	0	0	0	0	0	0	0	0	0	0	0	0	0	0	0	0	0	0	0	0	0	0	0	0	0	0	0	0	0	0
0	0	0	0	0	0	0	0	0	0	0	0	0	0	0	0	0	0	0	0	0	0	0	0	0	0	0	0	0	0	0
0	0	0	0	0	0	0	0	0	0	0	0	0	0	0	0	0	0	0	0	0	0	0	0	0	0	0	0	0	0	0
0	0	0	0	0	0	0	0	0	0	0	0	0	0	0	0	0	0	0	0	0	0	0	0	0	0	0	0	0	0	0
0	0	0	0	0	0	0	0	0	0	0	0	0	0	0	0	0	0	0	0	0	0	0	0	0	0	0	0	0	0	0
0	0	0	0	0	0	0	0	0	0	0	0	0	0	0	0	0	0	0	0	0	0	0	0	0	0	0	0	0	0	0
0	0	0	0	0	0	0	0	0	0	0	0	0	0	0	0	0	0	0	0	0	0	0	0	0	0	0	0	0	0	0
0	0	0	0	0	0	0	0	0	0	0	0	0	0	0	0	0	0	0	0	0	0	0	0	0	0	0	0	0	0	0
0	0	0	0	0	0	0	0	0	0	0	0	0	0	0	0	0	0	0	0	0	0	0	0	0	0	0	0	0	0	0
0	0	0	0	0	0	0	0	0	0	0	0	0	0	0	0	0	0	0	0	0	0	0	0	0	0	0	0	0	0	0
0	0	0	0	0	0	0	0	0	0	0	0	0	0	0	0	0	0	0	0	0	0	0	0	0	0	0	0	0	0	0
0	0	0	0	0	0	0	0	0	0	0	0	0	0	0	0	0	0	0	0	0	0	0	0	0	0	0	0	0	0	0
0	0	0	0	0	0	0	0	0	0	0	0	0	0	0	0	0	0	0	0	0	0	0	0	0	0	0	0	0	0	0
0	0	0	0	0	0	0	0	0	0	0	0	0	0	0	0	0	0	0	0	0	0	0	0	0	0	0	0	0	0	0
0	0	0	0	0	0	0	0	0	0	0	0	0	0	0	0	0	0	0	0	0	0	0	0	0	0	0	0	0	0	0
0	0	0	0	0	0	0	0	0	0	0	0	0	0	0	0	0	0	0	0	0	0	0	0	0	0	0	0	0	0	0
0	0	0	0	0	0	0	0	0	0	0	0	0	0	0	0	0	0	0	0	0	0	0	0	0	0	0	0	0	0	0
0	0	0	0	0	0	0	0	0	0	0	0	0	0	0	0	0	0	0	0	0	0	0	0	0	0	0	0	0	0	0
0	0	0	0	0	0	0	0	0	0	0	0	0	0	0	0	0	0	0	0	0	0	0	0	0	0	0	0	0	0	0
0	0	0	0	0	0	0	0	0	0	0	0	0	0	0	0	0	0	0	0	0	0	0	0	0	0	0	0	0	0	0
0	0	0	0	0	0	0	0	0	0	0	0	0	0	0	0	0	0	0	0	0	0	0	0	0	0	0	0	0	0	0
0	0	0	0	0	0	0	0	0	0	0	0	0	0	0	0	0	0	0	0	0	0	0	0	0	0	0	0	0	0	0
0	0	0	0	0	0	0	0	0	0	0	0	0	0	0	0	0	0	0	0	0	0	0	0	0	0	0	0	0	0	0
0	0	0	0	0	0	0	0	0	0	0	0	0	0	0	0	0	0	0	0	0	0	0	0	0	0	0	0	0	0	0
0	0	0	0	0	0	0	0	0	0	0	0	0	0	0	0	0	0	0	0	0	0	0	0	0	0	0	0	0	0	0
0	0	0	0	0	0	0	0	0	0	0	0	0	0	0	0	0	0	0	0	0	0	0	0	0	0	0	0	0	0	0
0	0	0	0	0	0	0	0	0	0	0	0	0	0	0	0	0	0	0	0	0	0	0	0	0	0	0	0	0	0	0
0	0	0	0	0	0	0	0	0	0	0	0	0	0	0	0	0	0	0	0	0	0	0	0	0	0	0	0	0	0	0
0	0	0	0	0	0	0	0	0	0	0	0	0	0	0	0	0	0	0	0	0	0	0	0	0	0	0	0	0	0	0
0	0	0	0	0	0	0	0	0	0	0	0	0	0	0	0	0	0	0	0	0	0	0	0	0	0	0	0	0	0	0
0	0	0	0	0	0	0	0	0	0	0	0	0	0	0	0	0	0	0	0	0	0	0	0	0	0	0	0	0	0	0
0	0	0	0	0	0	0	0	0	0	0	0	0	0	0	0	0	0	0	0	0	0	0	0	0	0	0	0	0	0	0
0	0	0	0	0	0	0	0	0	0	0	0	0	0	0	0	0	0	0	0	0	0	0	0	0	0	0	0	0	0	0
0	0	0	0	0	0	0	0	0	0	0	0	0	0	0	0	0	0	0	0	0	0	0	0	0	0	0	0	0	0	0
0	0	0	0	0	0	0	0	0	0	0	0	0	0	0	0	0	0	0	0	0	0	0	0	0	0	0	0	0	0	0
0	0	0	0	0	0	0	0	0	0	0	0	0	0	0	0	0	0	0	0	0	0	0	0	0	0	0	0	0	0	0
0	0	0	0	0	0	0	0	0	0	0	0	0	0	0	0	0	0	0	0	0	0	0	0	0	0	0	0	0	0	0
0	0	0	0	0	0	0	0	0	0	0	0	0	0	0	0	0	0	0	0	0	0	0	0	0	0	0	0	0	0	0
0	0	0	0	0	0	0	0	0	0	0	0	0	0	0	0	0	0	0	0	0	0	0	0	0	0	0	0	0	0	0
0	0	0	0	0	0	0	0	0	0	0	0	0	0	0	0	0	0	0	0	0	0	0	0	0	0	0	0	0	0	0
0	0	0	0	0	0	0	0	0	0	0	0	0	0	0	0	0	0	0	0	0	0	0	0	0	0	0	0	0	0	0
0	0	0	0	0	0	0	0	0	0	0	0	0	0	0	0	0	0	0	0	0	0	0	0	0	0	0	0	0	0	0
0	0	0	0	0	0	0	0	0	0	0	0	0	0	0	0	0	0	0	0	0	0	0	0	0	0	0	0	0	0	0
0	0	0	0	0	0	0	0	0	0	0	0	0	0	0	0	0	0	0	0	0	0	0	0	0	0	0	0	0	0	0
0	0	0	0	0	0	0	0	0	0	0	0	0	0	0	0	0	0	0	0	0	0	0	0	0	0	0	0	0	0	0
0	0	0	0	0	0	0	0	0	0	0	0	0	0	0	0	0	0	0	0	0	0	0	0	0	0	0	0	0	0	0
0	0	0	0	0	0	0	0	0	0	0	0	0	0	0	0	0	0	0	0	0	0	0	0	0	0	0	0	0	0	0
0	0	0	0	0	0	0	0	0	0	0	0	0	0	0	0	0	0	0	0	0	0	0	0	0	0	0	0	0	0	0
0	0	0	0	0	0	0	0	0	0	0	0	0	0	0	0	0	0	0	0	0	0	0	0	0	0	0	0	0	0	0
0	0	0	0	0	0	0	0	0	0	0	0	0	0	0	0	0	0	0	0	0	0	0	0	0	0	0	0	0	0	0
0	0	0	0	0	0	0	0	0	0	0	0	0	0	0	0	0	0	0	0	0	0	0	0	0	0	0	0	0	0	0
0	0	0	0	0	0	0	0	0	0	0	0	0	0	0	0	0	0	0	0	0	0	0	0	0	0	0	0	0	0	0
0	0	0	0	0	0	0	0	0	0	0	0	0	0	0	0	0	0	0	0	0	0	0	0	0	0	0	0	0	0	0
0	0	0	0	0	0	0	0	0	0	0	0	0	0	0	0	0	0	0	0	0	0	0	0	0	0	0	0	0	0	0
0	0	0	0	0	0	0	0	0	0	0	0	0	0	0	0	0	0	0	0	0	0	0	0	0	0	0	0	0	0	0
0	0	0	0	0	0	0	0	0	0	0	0	0	0	0	0	0	0	0	0	0	0	0	0	0	0	0	0	0	0	0
0	0	0	0	0	0	0	0	0	0	0	0	0	0	0	0	0	0	0	0	0	0	0	0	0	0	0	0	0	0	0
0	0	0	0	0	0	0	0	0	0	0	0	0	0	0	0	0	0	0	0	0	0	0	0	0	0	0	0	0	0	0
0	0	0	0	0	0	0	0	0	0	0	0	0	0	0	0	0	0	0	0	0	0	0	0	0	0	0	0	0	0	0
0	0	0	0	0	0	0	0	0	0	0	0	0	0	0	0	0	0	0	0	0	0	0	0	0	0	0	0	0	0	0
0	0	0	0	0	0	0	0	0	0	0	0	0	0	0	0	0	0	0	0	0	0	0	0	0	0	0	0	0	0	0
0	0	0	0	0	0	0	0	0	0	0	0	0	0	0	0	0	0	0	0	0	0	0	0	0	0	0	0	0	0	0
0	0	0	0	0	0	0	0	0	0	0	0	0	0	0	0	0	0	0	0	0	0	0	0	0	0	0	0	0	0	0
0	0	0	0	0	0	0	0	0	0	0	0	0	0	0	0	0	0	0	0	0	0	0	0	0	0	0	0	0	0	0
0	0	0	0	0	0	0	0	0	0	0	0	0	0	0	0	0	0	0	0	0	0	0	0	0	0	0	0	0	0	0
0	0	0	0	0	0	0	0	0	0	0	0	0	0	0	0	0	0	0	0	0	0	0	0	0	0	0	0	0	0	0
0	0	0	0	0	0	0	0	0	0	0	0	0	0	0	0	0	0	0	0	0	0	0	0	0	0	0	0	0	0	0
0	0	0	0	0	0	0	0	0	0	0	0	0	0	0	0	0	0	0	0	0	0	0	0	0	0	0	0	0	0	0
0	0	0	0	0	0	0	0	0	0	0	0	0	0	0	0	0	0	0	0	0	0	0	0	0	0	0	0	0	0	0
0	0	0	0	0	0	0	0	0	0	0	0	0	0	0	0	0	0	0	0	0	0	0	0	0	0	0	0	0	0	0
0	0	0	0	0	0	0	0	0	0	0	0	0	0	0	0	0	0	0	0	0	0	0	0	0	0	0	0	0	0	0
0	0	0	0	0	0	0	0	0	0	0	0	0	0	0	0	0	0	0	0	0	0	0	0	0	0	0	0	0	0	0
0	0	0	0	0	0	0	0	0	0	0	0	0	0	0	0	0	0	0	0	0	0	0	0	0	0	0	0	0	0	0
0	0	0	0	0	0	0	0	0	0	0	0	0	0	0	0	0	0	0	0	0	0	0	0	0	0	0	0	0	0	0
0	0	0	0	0	0	0	0	0	0	0	0	0	0	0	0	0	0	0	0	0	0	0	0	0	0	0	0	0	0	0
0	0	0	0	0	0	0	0	0	0	0	0	0	0	0	0	0	0	0	0	0	0	0	0	0	0	0	0	0	0	0
0	0	0	0	0	0	0	0	0	0	0	0	0	0	0	0	0	0	0	0	0	0	0	0	0	0	0	0	0	0	0
0	0	0	0	0	0	0	0	0	0	0	0	0	0	0	0	0	0	0	0	0	0	0	0	0	0	0	0	0	0	0
0	0	0	0	0	0	0	0	0	0	0	0	0	0	0	0	0	0	0	0	0	0	0	0	0	0	0	0	0	0	0
0	0	0	0	0	0	0	0	0	0	0	0	0	0	0	0	0	0	0	0	0	0	0	0	0	0	0	0	0	0	0
0	0	0	0	0	0	0	0	0	0	0	0	0	0	0	0	0	0	0	0	0	0	0	0	0	0	0	0	0	0	0
0	0	0	0	0	0	0	0	0	0	0	0	0	0	0	0	0	0	0	0	0	0	0	0	0	0	0	0	0	0	0
0	0	0	0	0	0	0	0	0	0	0	0	0	0	0	0	0	0	0	0	0	0	0	0	0	0	0	0	0	0	0
0	0	0	0	0	0	0	0	0	0	0	0	0	0	0	0	0	0	0	0	0	0	0	0	0	0	0	0	0	0	0
0	0	0	0	0	0	0	0	0	0	0	0	0	0	0	0	0	0	0	0	0	0	0	0	0	0	0	0	0	0	0
0	0	0	0	0	0	0	0	0	0	0	0	0	0	0	0	0	0	0	0	0	0	0	0	0	0	0	0	0	0	0
0	0	0	0	0	0	0	0	0	0	0	0	0	0	0	0	0	0	0	0	0	0	0	0	0	0	0	0	0	0	0
0	0	0	0	0	0	0	0	0	0	0	0	0	0	0	0	0	0	0	0	0	0	0	0	0	0	0	0	0	0	0
0	0	0	0	0	0	0	0	0	0	0	0	0	0	0	0	0	0	0	0	0	0	0	0	0	0	0	0	0	0	0
0	0	0	0	0	0	0	0	0	0	0	0	0	0	0	0	0	0	0	0	0	0	0	0	0	0	0	0	0	0	0
0	0	0	0	0	0	0	0	0	0	0	0	0	0	0	0	0	0	0	0	0	0	0	0	0	0	0	0	0	0	0
0	0	0	0	0	0	0	0	0	0	0	0	0	0	0	0	0	0	0	0	0	0	0	0	0	0	0	0	0	0	0
0	0	0	0	0	0	0	0	0	0	0	0	0	0	0	0	0	0	0	0	0	0	0	0	0	0	0	0	0	0	0
0	0	0	0	0	0	0	0	0	0	0	0	0	0	0	0	0	0	0	0	0	0	0	0	0	0	0	0	0	0	0
0	0	0	0	0	0	0	0	0	0	0	0	0	0	0	0	0	0	0	0	0	0	0	0	0	0	0	0	0	0	0
0	0	0	0	0	0	0	0	0	0	0	0	0	0	0	0	0	0	0	0	0	0	0	0	0	0	0	0	0	0	0
0	0	0	0	0	0	0	0	0	0	0	0	0	0	0	0	0	0	0	0	0	0	0	0	0	0	0	0	0	0	0
0	0	0	0	0	0	0	0	0	0	0	0	0	0	0	0	0	0	0	0	0	0	0	0	0	0	0	0	0	0	0
0	0	0	0	0	0	0	0	0	0	0	0	0	0	0	0	0	0	0	0	0	0	0	0	0	0	0	0	0	0	0
0	0	0	0	0	0	0	0	0	0	0	0	0	0	0	0	0	0	0	0	0	0	0	0	0	0	0	0	0	0	0
0	0	0	0	0	0	0	0	0	0	0	0	0	0	0	0	0	0	0	0	0	0	0	0	0	0	0	0	0	0	0
0	0	0	0	0	0	0	0	0	0	0	0	0	0	0	0	0	0	0	0	0	0	0	0	0	0	0	0	0	0	0
0	0	0	0	0	0	0	0	0	0	0	0	0	0	0	0	0	0	0	0	0	0	0	0	0	0	0	0	0	0	0
0	0	0	0	0	0	0	0	0	0	0	0	0	0	0	0	0	0	0	0	0	0	0	0	0	0	0	0	0	0	0
0	0	0	0	0	0	0	0	0	0	0	0	0	0	0	0	0	0	0	0	0	0	0	0	0	0	0	0	0	0	0
0	0	0	0	0	0	0	0	0	0	0	0	0	0	0	0	0	0	0	0	0	0	0	0	0	0	0	0	0	0	0
0	0	0	0	0	0	0	0	0	0	0	0	0	0	0	0	0	0	0	0	0	0	0	0	0	0	0	0	0	0	0
0	0	0	0	0	0	0	0	0	0	0	0	0	0	0	0	0	0	0	0	0	0	0	0	0	0	0	0	0	0	0
0	0	0	0	0	0	0	0	0	0	0	0	0	0	0	0	0	0	0	0	0	0	0	0	0	0	0	0	0	0	0
0	0	0	0	0	0	0	0	0	0	0	0	0	0	0	0	0	0	0	0	0	0	0	0	0	0	0	0	0	0	0
0	0	0	0	0	0	0	0	0	0	0	0	0	0	0	0	0	0	0	0	0	0	0	0	0	0	0	0	0	0	0
0	0	0	0	0	0	0	0	0	0	0	0	0	0	0	0	0	0	0	0	0	0	0	0	0	0	0	0	0	0	0
0	0	0	0	0	0	0	0	0	0	0	0	0	0	0	0	0	0	0	0	0	0	0	0	0	0	0	0	0	0	0
0	0	0	0	0	0	0	0	0	0	0	0	0	0	0	0	0	0	0	0	0	0	0	0	0	0	0	0	0	0	0
0	0	0	0	0	0	0	0	0	0	0	0	0	0	0	0	0	0	0	0	0	0	0	0	0	0	0	0	0	0	0
0	0	0	0	0	0	0	0	0	0	0	0	0	0	0	0	0	0	0	0	0	0	0	0	0	0	0	0	0	0	0
0	0	0	0	0	0	0	0	0	0	0	0	0	0	0	0	0	0	0	0	0	0	0	0	0	0	0	0	0	0	0
0	0	0	0	0	0	0	0	0	0	0	0	0	0	0	0	0	0	0	0	0	0	0	0	0	0	0	0	0	0	0
0	0	0	0	0	0	0	0	0	0	0	0	0	0	0	0	0	0	0	0	0	0	0	0	0	0	0	0	0	0	0
0	0	0	0	0	0	0	0	0	0	0	0	0	0	0	0	0	0	0	0	0	0	0	0	0	0	0	0	0	0	0
0	0	0	0	0	0	0	0	0	0	0	0	0	0	0	0	0	0	0	0	0	0	0	0	0	0	0	0	0	0	0
0	0	0	0	0	0	0	0	0	0	0	0	0	0	0	0	0	0	0	0	0	0	0	0	0	0	0	0	0	0	0
0	0	0	0	0	0	0	0	0	0	0	0	0	0	0	0	0	0	0	0	0	0	0	0	0	0	0	0	0	0	0
0	0	0	0	0	0	0	0	0	0	0	0	0	0	0	0	0	0	0	0	0	0	0	0	0	0	0	0	0	0	0
0	0	0	0	0	0	0	0	0	0	0	0	0	0	0	0	0	0	0	0	0	0	0	0	0	0	0	0	0	0	0
0	0	0	0	0	0	0	0	0	0	0	0	0	0	0	0	0	0	0	0	0	0	0	0	0	0	0	0	0	0	0
0	0	0	0	0	0	0	0	0	0	0	0	0	0	0	0	0	0	0	0	0	0	0	0	0	0	0	0	0	0	0
0	0	0	0	0	0	0	0	0	0	0	0	0	0	0	0	0	0	0	0	0	0	0	0	0	0	0	0	0	0	0
0	0	0	0	0	0	0	0	0	0	0	0	0	0	0	0	0	0	0	0	0	0	0	0	0	0	0	0	0	0	0
0	0	0	0	0	0	0	0	0	0	0	0	0	0	0	0	0	0	0	0	0	0	0	0	0	0	0	0	0	0	0
0	0	0	0	0	0	0	0	0	0	0	0	0	0	0	0	0	0	0	0	0	0	0	0	0	0	0	0	0	0	0
0	0	0	0	0	0	0	0	0	0	0	0	0	0	0	0	0	0	0	0	0	0	0	0	0	0	0	0	0	0	0
0	0	0	0	0	0	0	0	0	0	0	0	0	0	0	0	0	0	0	0	0	0	0	0	0	0	0	0	0	0	0
0	0	0	0	0	0	0	0	0	0	0	0	0	0	0	0	0	0	0	0	0	0	0	0	0	0	0	0	0	0	0
0	0	0	0	0	0	0	0	0	0	0	0	0	0	0	0	0	0	0	0	0	0	0	0	0	0	0	0	0	0	0
0	0	0	0	0	0	0	0	0	0	0	0	0	0	0	0	0	0	0	0	0	0	0	0	0	0	0	0	0	0	0
0	0	0	0	0	0	0	0	0	0	0	0	0	0	0	0	0	0	0	0	0	0	0	0	0	0	0	0	0	0	0
0	0	0	0	0	0	0	0	0	0	0	0	0	0	0	0	0	0	0	0	0	0	0	0	0	0	0	0	0	0	0
0	0	0	0	0	0	0	0	0	0	0	0	0	0	0	0	0	0	0	0	0	0	0	0	0	0	0	0	0	0	0
0	0	0	0	0	0	0	0	0	0	0	0	0	0	0	0	0	0	0	0	0	0	0	0	0	0	0	0	0	0	0
0	0	0	0	0	0	0	0	0	0	0	0	0	0	0	0	0	0	0	0	0	0	0	0	0	0	0	0	0	0	0
0	0	0	0	0	0	0	0	0	0	0	0	0	0	0	0	0	0	0	0	0	0	0	0	0	0	0	0	0	0	0
0	0	0	0	0	0	0	0	0	0	0	0	0	0	0	0	0	0	0	0	0	0	0	0	0	0	0	0	0	0	0
0	0	0	0	0	0	0	0	0	0	0	0	0	0	0	0	0	0	0	0	0	0	0	0	0	0	0	0	0	0	0
0	0	0	0	0	0	0	0	0	0	0	0	0	0	0	0	0	0	0	0	0	0	0	0	0	0	0	0	0	0	0
0	0	0	0	0	0	0	0	0	0	0	0	0	0	0	0	0	0	0	0	0	0	0	0	0	0	0	0	0	0	0
0	0	0	0	0	0	0	0	0	0	0	0	0	0	0	0	0	0	0	0	0	0	0	0	0	0	0	0	0	0	0
0	0	0	0	0	0	0	0	0	0	0	0	0	0	0	0	0	0	0	0	0	0	0	0	0	0	0	0	0	0	0
0	0	0	0	0	0	0	0	0	0	0	0	0	0	0	0	0	0	0	0	0	0	0	0	0	0	0	0	0	0	0
0	0	0	0	0	0	0	0	0	0	0	0	0	0	0	0	0	0	0	0	0	0	0	0	0	0	0	0	0	0	0
0	0	0	0	0	0	0	0	0	0	0	0	0	0	0	0	0	0	0	0	0	0	0	0	0	0	0	0	0	0	0
0	0	0	0	0	0	0	0	0	0	0	0	0	0	0	0	0	0	0	0	0	0	0	0	0	0	0	0	0	0	0
0	0	0	0	0	0	0	0	0	0	0	0	0	0	0	0	0	0	0	0	0	0	0	0	0	0	0	0	0	0	0
0	0	0	0	0	0	0	0	0	0	0	0	0	0	0	0	0	0	0	0	0	0	0	0	0	0	0	0	0	0	0
0	0	0	0	0	0	0	0	0	0	0	0	0	0	0	0	0	0	0	0	0	0	0	0	0	0	0	0	0	0	0
0	0	0	0	0	0	0	0	0	0	0	0	0	0	0	0	0	0	0	0	0	0	0	0	0	0	0	0	0	0	0
0	0	0	0	0	0	0	0	0	0	0	0	0	0	0	0	0	0	0	0	0	0	0	0	0	0	0	0	0	0	0
0	0	0	0	0	0	0	0	0	0	0	0	0	0	0	0	0	0	0	0	0	0	0	0	0	0	0	0	0	0	0
0	0	0	0	0	0	0	0	0	0	0	0	0	0	0	0	0	0	0	0	0	0	0	0	0	0	0	0	0	0	0
0	0	0	0	0	0	0	0	0	0	0	0	0	0	0	0	0	0	0	0	0	0	0	0	0	0	0	0	0	0	0
0	0	0	0	0	0	0	0	0	0	0	0	0	0	0	0	0	0	0	0	0	0	0	0	0	0	0	0	0	0	0
0	0	0	0	0	0	0	0	0	0	0	0	0	0	0	0	0	0	0	0	0	0	0	0	0	0	0	0	0	0	0
0	0	0	0	0	0	0	0	0	0	0	0	0	0	0	0	0	0	0	0	0	0	0	0	0	0	0	0	0	0	0
0	0	0	0	0	0	0	0	0	0	0	0	0	0	0	0	0	0	0	0	0	0	0	0	0	0	0	0	0	0	0
0	0	0	0	0	0	0	0	0	0	0	0	0	0	0	0	0	0	0	0	0	0	0	0	0	0	0	0	0	0	0
0	0	0	0	0	0	0	0	0	0	0	0	0	0	0	0	0	0	0	0	0	0	0	0	0	0	0	0	0	0	0
0	0	0	0	0	0	0	0	0	0	0	0	0	0	0	0	0	0	0	0	0	0	0	0	0	0	0	0	0	0	0
0	0	0	0	0	0	0	0	0	0	0	0	0	0	0	0	0	0	0	0	0	0	0	0	0	0	0	0	0	0	0
0	0	0	0	0	0	0	0	0	0	0	0	0	0	0	0	0	0	0	0	0	0	0	0	0	0	0	0	0	0	0
0	0	0	0	0	0	0	0	0	0	0	0	0	0	0	0	0	0	0	0	0	0	0	0	0	0	0	0	0	0	0
0	0	0	0	0	0	0	0	0	0	0	0	0	0	0	0	0	0	0	0	0	0	0	0	0	0	0	0	0	0	0
0	0	0	0	0	0	0	0	0	0	0	0	0	0	0	0	0	0	0	0	0	0	0	0	0	0	0	0	0	0	0
0	0	0	0	0	0	0	0	0	0	0	0	0	0	0	0	0	0	0	0	0	0	0	0	0	0	0	0	0	0	0
0	0	0	0	0	0	0	0	0	0	0	0	0	0	0	0	0	0	0	0	0	0	0	0	0	0	0	0	0	0	0
0	0	0	0	0	0	0	0	0	0	0	0	0	0	0	0	0	0	0	0	0	0	0	0	0	0	0	0	0	0	0
0	0	0	0	0	0	0	0	0	0	0	0	0	0	0	0	0	0	0	0	0	0	0	0	0	0	0	0	0	0	0
0	0	0	0	0	0	0	0	0	0	0	0	0	0	0	0	0	0	0	0	0	0	0	0	0	0	0	0	0	0	0
0	0	0	0	0	0	0	0	0	0	0	0	0	0	0	0	0	0	0	0	0	0	0	0	0	0	0	0	0	0	0
0	0	0	0	0	0	0	0	0	0	0	0	0	0	0	0	0	0	0	0	0	0	0	0	0	0	0	0	0	0	0
0	0	0	0	0	0	0	0	0	0	0	0	0	0	0	0	0	0	0	0	0	0	0	0	0	0	0	0	0	0	0
0	0	0	0	0	0	0	0	0	0	0	0	0	0	0	0	0	0	0	0	0	0	0	0	0	0	0	0	0	0	0
0	0	0	0	0	0	0	0	0	0	0	0	0	0	0	0	0	0	0	0	0	0	0	0	0	0	0	0	0	0	0
0	0	0	0	0	0	0	0	0	0	0	0	0	0	0	0	0	0	0	0	0	0	0	0	0	0	0	0	0	0	0
0	0	0	0	0	0	0	0	0	0	0	0	0	0	0	0	0	0	0	0	0	0	0	0	0	0	0	0	0	0	0
0	0	0	0	0	0	0	0	0	0	0	0	0	0	0	0	0	0	0	0	0	0	0	0	0	0	0	0	0	0	0
0	0	0	0	0	0	0	0	0	0	0	0	0	0	0	0	0	0	0	0	0	0	0	0	0	0	0	0	0	0	0
0	0	0	0	0	0	0	0	0	0	0	0	0	0	0	0	0	0	0	0	0	0	0	0	0	0	0	0	0	0	0
0	0	0	0	0	0	0	0	0	0	0	0	0	0	0	0	0	0	0	0	0	0	0	0	0	0	0	0	0	0	0
0	0	0	0	0	0	0	0	0	0	0	0	0	0	0	0	0	0	0	0	0	0	0	0	0	0	0	0	0	0	0
0	0	0	0	0	0	0	0	0	0	0	0	0	0	0	0	0	0	0	0	0	0	0	0	0	0	0	0	0	0	0
0	0	0	0	0	0	0	0	0	0	0	0	0	0	0	0	0	0	0	0	0	0	0	0	0	0	0	0	0	0	0
0	0	0	0	0	0	0	0	0	0	0	0	0	0	0	0	0	0	0	0	0	0	0	0	0	0	0	0	0	0	0
0	0	0	0	0	0	0	0	0	0	0	0	0	0	0	0	0	0	0	0	0	0	0	0	0	0	0	0	0	0	0
0	0	0	0	0	0	0	0	0	0	0	0	0	0	0	0	0	0	0	0	0	0	0	0	0	0	0	0	0	0	0
0	0	0	0	0	0	0	0	0	0	0	0	0	0	0	0	0	0	0	0	0	0	0	0	0	0	0	0	0	0	0
0	0	0	0	0	0	0	0	0	0	0	0	0	0	0	0	0	0	0	0	0	0	0	0	0	0	0	0	0	0	0
0	0	0	0	0	0	0	0	0	0	0	0	0	0	0	0	0	0	0	0	0	0	0	0	0	0	0	0	0	0	0
0	0	0	0	0	0	0	0	0	0	0	0	0	0	0	0	0	0	0	0	0	0	0	0	0	0	0	0	0	0	0
0	0	0	0	0	0	0	0	0	0	0	0	0	0	0	0	0	0	0	0	0	0	0	0	0	0	0	0	0	0	0
0	0	0	0	0	0	0	0	0	0	0	0	0	0	0	0	0	0	0	0	0	0	0	0	0	0	0	0	0	0	0
0	0	0	0	0	0	0	0	0	0	0	0	0	0	0	0	0	0	0	0	0	0	0	0	0	0	0	0	0	0	0
0	0	0	0	0	0	0	0	0	0	0	0	0	0	0	0	0	0	0	0	0	0	0	0	0	0	0	0	0	0	0
0	0	0	0	0	0	0	0	0	0	0	0	0	0	0	0	0	0	0	0	0	0	0	0	0	0	0	0	0	0	0
0	0	0	0	0	0	0	0	0	0	0	0	0	0	0	0	0	0	0	0	0	0	0	0	0	0	0	0	0	0	0
0	0	0	0	0	0	0	0	0	0	0	0	0	0	0	0	0	0	0	0	0	0	0	0	0	0	0	0	0	0	0
0	0	0	0	0	0	0	0	0	0	0	0	0	0	0	0	0	0	0	0	0	0	0	0	0	0	0	0	0	0	0
0	0	0	0	0	0	0	0	0	0	0	0	0	0	0	0	0	0	0	0	0	0	0	0	0	0	0	0	0	0	0
0	0	0	0	0	0	0	0	0	0	0	0	0	0	0	0	0	0	0	0	0	0	0	0	0	0	0	0	0	0	0
0	0	0	0	0	0	0	0	0	0	0	0	0	0	0	0	0	0	0	0	0	0	0	0	0	0	0	0	0	0	0
0	0	0	0	0	0	0	0	0	0	0	0	0	0	0	0	0	0	0	0	0	0	0	0	0	0	0	0	0	0	0
0	0	0	0	0	0	0	0	0	0	0	0	0	0	0	0	0	0	0	0	0	0	0	0	0	0	0	0	0	0	0
0	0	0	0	0	0	0	0	0	0	0	0	0	0	0	0	0	0	0	0	0	0	0	0	0	0	0	0	0	0	0
0	0	0	0	0	0	0	0	0	0	0	0	0	0	0	0	0	0	0	0	0	0	0	0	0	0	0	0	0	0	0
0	0	0	0	0	0	0	0	0	0	0	0	0	0	0	0	0	0	0	0	0	0	0	0	0	0	0	0	0	0	0
0	0	0	0	0	0	0	0	0	0	0	0	0	0	0	0	0	0	0	0	0	0	0	0	0	0	0	0	0	0	0
0	0	0	0	0	0	0	0	0	0	0	0	0	0	0	0	0	0	0	0	0	0	0	0	0	0	0	0	0	0	0
0	0	0	0	0	0	0	0	0	0	0	0	0	0	0	0	0	0	0	0	0	0	0	0	0	0	0	0	0	0	0
0	0	0	0	0	0	0	0	0	0	0	0	0	0	0	0	0	0	0	0	0	0	0	0	0	0	0	0	0	0	0
0	0	0	0	0	0	0	0	0	0	0	0	0	0	0	0	0	0	0	0	0	0	0	0	0	0	0	0	0	0	0
0	0	0	0	0	0	0	0	0	0	0	0	0	0	0	0	0	0	0	0	0	0	0	0	0	0	0	0	0	0	0
0	0	0	0	0	0	0	0	0	0	0	0	0	0	0	0	0	0	0	0	0	0	0	0	0	0	0	0	0	0	0
0	0	0	0	0	0	0	0	0	0	0	0	0	0	0	0	0	0	0	0	0	0	0	0	0	0	0	0	0	0	0
0	0	0	0	0	0	0	0	0	0	0	0	0	0	0	0	0	0	0	0	0	0	0	0	0	0	0	0	0	0	0
0	0	0	0	0	0	0	0	0	0	0	0	0	0	0	0	0	0	0	0	0	0	0	0	0	0	0	0	0	0	0
0	0	0	0	0	0	0	0	0	0	0	0	0	0	0	0	0	0	0	0	0	0	0	0	0	0	0	0	0	0	0
0	0	0	0	0	0	0	0	0	0	0	0	0	0	0	0	0	0	0	0	0	0	0	0	0	0	0	0	0	0	0
0	0	0	0	0	0	0	0	0	0	0	0	0	0	0	0	0	0	0	0	0	0	0	0	0	0	0	0	0	0	0
0	0	0	0	0	0	0	0	0	0	0	0	0	0	0	0	0	0	0	0	0	0	0	0	0	0	0	0	0	0	0
0	0	0	0	0	0	0	0	0	0	0	0	0	0	0	0	0	0	0	0	0	0	0	0	0	0	0	0	0	0	0
0	0	0	0	0	0	0	0	0	0	0	0	0	0	0	0	0	0	0	0	0	0	0	0	0	0	0	0	0	0	0
0	0	0	0	0	0	0	0	0	0	0	0	0	0	0	0	0	0	0	0	0	0	0	0	0	0	0	0	0	0	0
0	0	0	0	0	0	0	0	0	0	0	0	0	0	0	0	0	0	0	0	0	0	0	0	0	0	0	0	0	0	0
0	0	0	0	0	0	0	0	0	0	0	0	0	0	0	0	0	0	0	0	0	0	0	0	0	0	0	0	0	0	0
0	0	0	0	0	0	0	0	0	0	0	0	0	0	0	0	0	0	0	0	0	0	0	0	0	0	0	0	0	0	0
0	0	0	0	0	0	0	0	0	0	0	0	0	0	0	0	0	0	0	0	0	0	0	0	0	0	0	0	0	0	0
0	0	0	0	0	0	0	0	0	0	0	0	0	0	0	0	0	0	0	0	0	0	0	0	0	0	0	0	0	0	0
0	0	0	0	0	0	0	0	0	0	0	0	0	0	0	0	0	0	0	0	0	0	0	0	0	0	0	0	0	0	0
0	0	0	0	0	0	0	0	0	0	0	0	0	0	0	0	0	0	0	0	0	0	0	0	0	0	0	0	0	0	0
0	0	0	0	0	0	0	0	0	0	0	0	0	0	0	0	0	0	0	0	0	0	0	0	0	0	0	0	0	0	0
0	0	0	0	0	0	0	0	0	0	0	0	0	0	0	0	0	0	0	0	0	0	0	0	0	0	0	0	0	0	0
0	0	0	0	0	0	0	0	0	0	0	0	0	0	0	0	0	0	0	0	0	0	0	0	0	0	0	0	0	0	0
0	0	0	0	0	0	0	0	0	0	0	0	0	0	0	0	0	0	0	0	0	0	0	0	0	0	0	0	0	0	0
0	0	0	0	0	0	0	0	0	0	0	0	0	0	0	0	0	0	0	0	0	0	0	0	0	0	0	0	0	0	0
0	0	0	0	0	0	0	0	0	0	0	0	0	0	0	0	0	0	0	0	0	0	0	0	0	0	0	0	0	0	0
0	0	0	0	0	0	0	0	0	0	0	0	0	0	0	0	0	0	0	0	0	0	0	0	0	0	0	0	0	0	0
0	0	0	0	0	0	0	0	0	0	0	0	0	0	0	0	0	0	0	0	0	0	0	0	0	0	0	0	0	0	0
0	0	0	0	0	0	0	0	0	0	0	0	0	0	0	0	0	0	0	0	0	0	0	0	0	0	0	0	0	0	0
0	0	0	0	0	0	0	0	0	0	0	0	0	0	0	0	0	0	0	0	0	0	0	0	0	0	0	0	0	0	0
0	0	0	0	0	0	0	0	0	0	0	0	0	0	0	0	0	0	0	0	0	0	0	0	0	0	0	0	0	0	0
0	0	0	0	0	0	0	0	0	0	0	0	0	0	0	0	0	0	0	0	0	0	0	0	0	0	0	0	0	0	0
0	0	0	0	0	0	0	0	0	0	0	0	0	0	0	0	0	0	0	0	0	0	0	0	0	0	0	0	0	0	0
0	0	0	0	0	0	0	0	0	0	0	0	0	0	0	0	0	0	0	0	0	0	0	0	0	0	0	0	0	0	0
0	0	0	0	0	0	0	0	0	0	0	0	0	0	0	0	0	0	0	0	0	0	0	0	0	0	0	0	0	0	0
0	0	0	0	0	0	0	0	0	0	0	0	0	0	0	0	0	0	0	0	0	0	0	0	0	0	0	0	0	0	0
0	0	0	0	0	0	0	0	0	0	0	0	0	0	0	0	0	0	0	0	0	0	0	0	0	0	0	0	0	0	0
0	0	0	0	0	0	0	0	0	0	0	0	0	0	0	0	0	0	0	0	0	0	0	0	0	0	0	0	0	0	0
0	0	0	0	0	0	0	0	0	0	0	0	0	0	0	0	0	0	0	0	0	0	0	0	0	0	0	0	0	0	0
0	0	0	0	0	0	0	0	0	0	0	0	0	0	0	0	0	0	0	0	0	0	0	0	0	0	0	0	0	0	0
0	0	0	0	0	0	0	0	0	0	0	0	0	0	0	0	0	0	0	0	0	0	0	0	0	0	0	0	0	0	0
0	0	0	0	0	0	0	0	0	0	0	0	0	0	0	0	0	0	0	0	0	0	0	0	0	0	0	0	0	0	0
0	0	0	0	0	0	0	0	0	0	0	0	0	0	0	0	0	0	0	0	0	0	0	0	0	0	0	0	0	0	0
0	0	0	0	0	0	0	0	0	0	0	0	0	0	0	0	0	0	0	0	0	0	0	0	0	0	0	0	0	0	0
0	0	0	0	0	0	0	0	0	0	0	0	0	0	0	0	0	0	0	0	0	0	0	0	0	0	0	0	0	0	0
0	0	0	0	0	0	0	0	0	0	0	0	0	0	0	0	0	0	0	0	0	0	0	0	0	0	0	0	0	0	0
0	0	0	0	0	0	0	0	0	0	0	0	0	0	0	0	0	0	0	0	0	0	0	0	0	0	0	0	0	0	0
0	0	0	0	0	0	0	0	0	0	0	0	0	0	0	0	0	0	0	0	0	0	0	0	0	0	0	0	0	0	0
0	0	0	0	0	0	0	0	0	0	0	0	0	0	0	0	0	0	0	0	0	0	0	0	0	0	0	0	0	0	0
0	0	0	0	0	0	0	0	0	0	0	0	0	0	0	0	0	0	0	0	0	0	0	0	0	0	0	0	0	0	0
0	0	0	0	0	0	0	0	0	0	0	0	0	0	0	0	0	0	0	0	0	0	0	0	0	0	0	0	0	0	0
0	0	0	0	0	0	0	0	0	0	0	0	0	0	0	0	0	0	0	0	0	0	0	0	0	0	0	0	0	0	0
0	0	0	0	0	0	0	0	0	0	0	0	0	0	0	0	0	0	0	0	0	0	0	0	0	0	0	0	0	0	0
0	0	0	0	0	0	0	0	0	0	0	0	0	0	0	0	0	0	0	0	0	0	0	0	0	0	0	0	0	0	0
0	0	0	0	0	0	0	0	0	0	0	0	0	0	0	0	0	0	0	0	0	0	0	0	0	0	0	0	0	0	0
0	0	0	0	0	0	0	0	0	0	0	0	0	0	0	0	0	0	0	0	0	0	0	0	0	0	0	0	0	0	0
0	0	0	0	0	0	0	0	0	0	0	0	0	0	0	0	0	0	0	0	0	0	0	0	0	0	0	0	0	0	0
0	0	0	0	0	0	0	0	0	0	0	0	0	0	0	0	0	0	0	0	0	0	0	0	0	0	0	0	0	0	0
0	0	0	0	0	0	0	0	0	0	0	0	0	0	0	0	0	0	0	0	0	0	0	0	0	0	0	0	0	0	0
0	0	0	0	0	0	0	0	0	0	0	0	0	0	0	0	0	0	0	0	0	0	0	0	0	0	0	0	0	0	0
0	0	0	0	0	0	0	0	0	0	0	0	0	0	0	0	0	0	0	0	0	0	0	0	0	0	0	0	0	0	0
0	0	0	0	0	0	0	0	0	0	0	0	0	0	0	0	0	0	0	0	0	0	0	0	0	0	0	0	0	0	0
0	0	0	0	0	0	0	0	0	0	0	0	0	0	0	0	0	0	0	0	0	0	0	0	0	0	0	0	0	0	0
0	0	0	0	0	0	0	0	0	0	0	0	0	0	0	0	0	0	0	0	0	0	0	0	0	0	0	0	0	0	0
0	0	0	0	0	0	0	0	0	0	0	0	0	0	0	0	0	0	0	0	0	0	0	0	0	0	0	0	0	0	0
0	0	0	0	0	0	0	0	0	0	0	0	0	0	0	0	0	0	0	0	0	0	0	0	0	0	0	0	0	0	0
0	0	0	0	0	0	0	0	0	0	0	0	0	0	0	0	0	0	0	0	0	0	0	0	0	0	0	0	0	0	0
0	0	0	0	0	0	0	0	0	0	0	0	0	0	0	0	0	0	0	0	0	0	0	0	0	0	0	0	0	0	0
0	0	0	0	0	0	0	0	0	0	0	0	0	0	0	0	0	0	0	0	0	0	0	0	0	0	0	0	0	0	0
0	0	0	0	0	0	0	0	0	0	0	0	0	0	0	0	0	0	0	0	0	0	0	0	0	0	0	0	0	0	0
0	0	0	0	0	0	0	0	0	0	0	0	0	0	0	0	0	0	0	0	0	0	0	0	0	0	0	0	0	0	0
0	0	0	0	0	0	0	0	0	0	0	0	0	0	0	0	0	0	0	0	0	0	0	0	0	0	0	0	0	0	0
0	0	0	0	0	0	0	0	0	0	0	0	0	0	0	0	0	0	0	0	0	0	0	0	0	0	0	0	0	0	0
0	0	0	0	0	0	0	0	0	0	0	0	0	0	0	0	0	0	0	0	0	0	0	0	0	0	0	0	0	0	0
0	0	0	0	0	0	0	0	0	0	0	0	0	0	0	0	0	0	0	0	0	0	0	0	0	0	0	0	0	0	0
0	0	0	0	0	0	0	0	0	0	0	0	0	0	0	0	0	0	0	0	0	0	0	0	0	0	0	0	0	0	0
0	0	0	0	0	0	0	0	0	0	0	0	0	0	0	0	0	0	0	0	0	0	0	0	0	0	0	0	0	0	0
0	0	0	0	0	0	0	0	0	0	0	0	0	0	0	0	0	0	0	0	0	0	0	0	0	0	0	0	0	0	0
0	0	0	0	0	0	0	0	0	0	0	0	0	0	0	0	0	0	0	0	0	0	0	0	0	0	0	0	0	0	0
0	0	0	0	0	0	0	0	0	0	0	0	0	0	0	0	0	0	0	0	0	0	0	0	0	0	0	0	0	0	0
0	0	0	0	0	0	0	0	0	0	0	0	0	0	0	0	0	0	0	0	0	0	0	0	0	0	0	0	0	0	0
0	0	0	0	0	0	0	0	0	0	0	0	0	0	0	0	0	0	0	0	0	0	0	0	0	0	0	0	0	0	0
0	0	0	0	0	0	0	0	0	0	0	0	0	0	0	0	0	0	0	0	0	0	0	0	0	0	0	0	0	0	0
0	0	0	0	0	0	0	0	0	0	0	0	0	0	0	0	0	0	0	0	0	0	0	0	0	0	0	0	0	0	0
0	0	0	0	0	0	0	0	0	0	0	0	0	0	0	0	0	0	0	0	0	0	0	0	0	0	0	0	0	0	0
0	0	0	0	0	0	0	0	0	0	0	0	0	0	0	0	0	0	0	0	0	0	0	0	0	0	0	0	0	0	0
0	0	0	0	0	0	0	0	0	0	0	0	0	0	0	0	0	0	0	0	0	0	0	0	0	0	0	0	0	0	0
0	0	0	0	0	0	0	0	0	0	0	0	0	0	0	0	0	0	0	0	0	0	0	0	0	0	0	0	0	0	0
0	0	0	0	0	0	0	0	0	0	0	0	0	0	0	0	0	0	0	0	0	0	0	0	0	0	0	0	0	0	0
0	0	0	0	0	0	0	0	0	0	0	0	0	0	0	0	0	0	0	0	0	0	0	0	0	0	0	0	0	0	0
0	0	0	0	0	0	0	0	0	0	0	0	0	0	0	0	0	0	0	0	0	0	0	0	0	0	0	0	0	0	0
0	0	0	0	0	0	0	0	0	0	0	0	0	0	0	0	0	0	0	0	0	0	0	0	0	0	0	0	0	0	0
0	0	0	0	0	0	0	0	0	0	0	0	0	0	0	0	0	0	0	0	0	0	0	0	0	0	0	0	0	0	0
0	0	0	0	0	0	0	0	0	0	0	0	0	0	0	0	0	0	0	0	0	0	0	0	0	0	0	0	0	0	0
0	0	0	0	0	0	0	0	0	0	0	0	0	0	0	0	0	0	0	0	0	0	0	0	0	0	0	0	0	0	0
0	0	0	0	0	0	0	0	0	0	0	0	0	0	0	0	0	0	0	0	0	0	0	0	0	0	0	0	0	0	0
0	0	0	0	0	0	0	0	0	0	0	0	0	0	0	0	0	0	0	0	0	0	0	0	0	0	0	0	0	0	0
0	0	0	0	0	0	0	0	0	0	0	0	0	0	0	0	0	0	0	0	0	0	0	0	0	0	0	0	0	0	0
0	0	0	0	0	0	0	0	0	0	0	0	0	0	0	0	0	0	0	0	0	0	0	0	0	0	0	0	0	0	0
0	0	0	0	0	0	0	0	0	0	0	0	0	0	0	0	0	0	0	0	0	0	0	0	0	0	0	0	0	0	0
0	0	0	0	0	0	0	0	0	0	0	0	0	0	0	0	0	0	0	0	0	0	0	0	0	0	0	0	0	0	0
0	0	0	0	0	0	0	0	0	0	0	0	0	0	0	0	0	0	0	0	0	0	0	0	0	0	0	0	0	0	0
0	0	0	0	0	0	0	0	0	0	0	0	0	0	0	0	0	0	0	0	0	0	0	0	0	0	0	0	0	0	0
0	0	0	0	0	0	0	0	0	0	0	0	0	0	0	0	0	0	0	0	0	0	0	0	0	0	0	0	0	0	0
0	0	0	0	0	0	0	0	0	0	0	0	0	0	0	0	0	0	0	0	0	0	0	0	0	0	0	0	0	0	0
0	0	0	0	0	0	0	0	0	0	0	0	0	0	0	0	0	0	0	0	0	0	0	0	0	0	0	0	0	0	0
0	0	0	0	0	0	0	0	0	0	0	0	0	0	0	0	0	0	0	0	0	0	0	0	0	0	0	0	0	0	0
0	0	0	0	0	0	0	0	0	0	0	0	0	0	0	0	0	0	0	0	0	0	0	0	0	0	0	0	0	0	0
0	0	0	0	0	0	0	0	0	0	0	0	0	0	0	0	0	0	0	0	0	0	0	0	0	0	0	0	0	0	0
0	0	0	0	0	0	0	0	0	0	0	0	0	0	0	0	0	0	0	0	0	0	0	0	0	0	0	0	0	0	0
0	0	0	0	0	0	0	0	0	0	0	0	0	0	0	0	0	0	0	0	0	0	0	0	0	0	0	0	0	0	0
0	0	0	0	0	0	0	0	0	0	0	0	0	0	0	0	0	0	0	0	0	0	0	0	0	0	0	0	0	0	0
0	0	0	0	0	0	0	0	0	0	0	0	0	0	0	0	0	0	0	0	0	0	0	0	0	0	0	0	0	0	0
0	0	0	0	0	0	0	0	0	0	0	0	0	0	0	0	0	0	0	0	0	0	0	0	0	0	0	0	0	0	0
0	0	0	0	0	0	0	0	0	0	0	0	0	0	0	0	0	0	0	0	0	0	0	0	0	0	0	0	0	0	0
0	0	0	0	0	0	0	0	0	0	0	0	0	0	0	0	0	0	0	0	0	0	0	0	0	0	0	0	0	0	0
0	0	0	0	0	0	0	0	0	0	0	0	0	0	0	0	0	0	0	0	0	0	0	0	0	0	0	0	0	0	0
0	0	0	0	0	0	0	0	0	0	0	0	0	0	0	0	0	0	0	0	0	0	0	0	0	0	0	0	0	0	0
0	0	0	0	0	0	0	0	0	0	0	0	0	0	0	0	0	0	0	0	0	0	0	0	0	0	0	0	0	0	0
0	0	0	0	0	0	0	0	0	0	0	0	0	0	0	0	0	0	0	0	0	0	0	0	0	0	0	0	0	0	0
0	0	0	0	0	0	0	0	0	0	0	0	0	0	0	0	0	0	0	0	0	0	0	0	0	0	0	0	0	0	0
0	0	0	0	0	0	0	0	0	0	0	0	0	0	0	0	0	0	0	0	0	0	0	0	0	0	0	0	0	0	0
0	0	0	0	0	0	0	0	0	0	0	0	0	0	0	0	0	0	0	0	0	0	0	0	0	0	0	0	0	0	0
0	0	0	0	0	0	0	0	0	0	0	0	0	0	0	0	0	0	0	0	0	0	0	0	0	0	0	0	0	0	0
0	0	0	0	0	0	0	0	0	0	0	0	0	0	0	0	0	0	0	0	0	0	0	0	0	0	0	0	0	0	0
0	0	0	0	0	0	0	0	0	0	0	0	0	0	0	0	0	0	0	0	0	0	0	0	0	0	0	0	0	0	0
0	0	0	0	0	0	0	0	0	0	0	0	0	0	0	0	0	0	0	0	0	0	0	0	0	0	0	0	0	0	0
0	0	0	0	0	0	0	0	0	0	0	0	0	0	0	0	0	0	0	0	0	0	0	0	0	0	0	0	0	0	0
0	0	0	0	0	0	0	0	0	0	0	0	0	0	0	0	0	0	0	0	0	0	0	0	0	0	0	0	0	0	0
0	0	0	0	0	0	0	0	0	0	0	0	0	0	0	0	0	0	0	0	0	0	0	0	0	0	0	0	0	0	0
0	0	0	0	0	0	0	0	0	0	0	0	0	0	0	0	0	0	0	0	0	0	0	0	0	0	0	0	0	0	0
0	0	0	0	0	0	0	0	0	0	0	0	0	0	0	0	0	0	0	0	0	0	0	0	0	0	0	0	0	0	0
0	0	0	0	0	0	0	0	0	0	0	0	0	0	0	0	0	0	0	0	0	0	0	0	0	0	0	0	0	0	0
0	0	0	0	0	0	0	0	0	0	0	0	0	0	0	0	0	0	0	0	0	0	0	0	0	0	0	0	0	0	0
0	0	0	0	0	0	0	0	0	0	0	0	0	0	0	0	0	0	0	0	0	0	0	0	0	0	0	0	0	0	0
0	0	0	0	0	0	0	0	0	0	0	0	0	0	0	0	0	0	0	0	0	0	0	0	0	0	0	0	0	0	0
0	0	0	0	0	0	0	0	0	0	0	0	0	0	0	0	0	0	0	0	0	0	0	0	0	0	0	0	0	0	0
0	0	0	0	0	0	0	0	0	0	0	0	0	0	0	0	0	0	0	0	0	0	0	0	0	0	0	0	0	0	0
0	0	0	0	0	0	0	0	0	0	0	0	0	0	0	0	0	0	0	0	0	0	0	0	0	0	0	0	0	0	0
0	0	0	0	0	0	0	0	0	0	0	0	0	0	0	0	0	0	0	0	0	0	0	0	0	0	0	0	0	0	0
0	0	0	0	0	0	0	0	0	0	0	0	0	0	0	0	0	0	0	0	0	0	0	0	0	0	0	0	0	0	0
0	0	0	0	0	0	0	0	0	0	0	0	0	0	0	0	0	0	0	0	0	0	0	0	0	0	0	0	0	0	0
0	0	0	0	0	0	0	0	0	0	0	0	0	0	0	0	0	0	0	0	0	0	0	0	0	0	0	0	0	0	0
0	0	0	0	0	0	0	0	0	0	0	0	0	0	0	0	0	0	0	0	0	0	0	0	0	0	0	0	0	0	0
0	0	0	0	0	0	0	0	0	0	0	0	0	0	0	0	0	0	0	0	0	0	0	0	0	0	0	0	0	0	0
0	0	0	0	0	0	0	0	0	0	0	0	0	0	0	0	0	0	0	0	0	0	0	0	0	0	0	0	0	0	0
0	0	0	0	0	0	0	0	0	0	0	0	0	0	0	0	0	0	0	0	0	0	0	0	0	0	0	0	0	0	0
0	0	0	0	0	0	0	0	0	0	0	0	0	0	0	0	0	0	0	0	0	0	0	0	0	0	0	0	0	0	0
0	0	0	0	0	0	0	0	0	0	0	0	0	0	0	0	0	0	0	0	0	0	0	0	0	0	0	0	0	0	0
0	0	0	0	0	0	0	0	0	0	0	0	0	0	0	0	0	0	0	0	0	0	0	0	0	0	0	0	0	0	0
0	0	0	0	0	0	0	0	0	0	0	0	0	0	0	0	0	0	0	0	0	0	0	0	0	0	0	0	0	0	0
0	0	0	0	0	0	0	0	0	0	0	0	0	0	0	0	0	0	0	0	0	0	0	0	0	0	0	0	0	0	0
0	0	0	0	0	0	0	0	0	0	0	0	0	0	0	0	0	0	0	0	0	0	0	0	0	0	0	0	0	0	0
0	0	0	0	0	0	0	0	0	0	0	0	0	0	0	0	0	0	0	0	0	0	0	0	0	0	0	0	0	0	0
0	0	0	0	0	0	0	0	0	0	0	0	0	0	0	0	0	0	0	0	0	0	0	0	0	0	0	0	0	0	0
0	0	0	0	0	0	0	0	0	0	0	0	0	0	0	0	0	0	0	0	0	0	0	0	0	0	0	0	0	0	0
0	0	0	0	0	0	0	0	0	0	0	0	0	0	0	0	0	0	0	0	0	0	0	0	0	0	0	0	0	0	0
0	0	0	0	0	0	0	0	0	0	0	0	0	0	0	0	0	0	0	0	0	0	0	0	0	0	0	0	0	0	0
0	0	0	0	0	0	0	0	0	0	0	0	0	0	0	0	0	0	0	0	0	0	0	0	0	0	0	0	0	0	0
0	0	0	0	0	0	0	0	0	0	0	0	0	0	0	0	0	0	0	0	0	0	0	0	0	0	0	0	0	0	0
0	0	0	0	0	0	0	0	0	0	0	0	0	0	0	0	0	0	0	0	0	0	0	0	0	0	0	0	0	0	0
0	0	0	0	0	0	0	0	0	0	0	0	0	0	0	0	0	0	0	0	0	0	0	0	0	0	0	0	0	0	0
0	0	0	0	0	0	0	0	0	0	0	0	0	0	0	0	0	0	0	0	0	0	0	0	0	0	0	0	0	0	0
0	0	0	0	0	0	0	0	0	0	0	0	0	0	0	0	0	0	0	0	0	0	0	0	0	0	0	0	0	0	0
0	0	0	0	0	0	0	0	0	0	0	0	0	0	0	0	0	0	0	0	0	0	0	0	0	0	0	0	0	0	0
0	0	0	0	0	0	0	0	0	0	0	0	0	0	0	0	0	0	0	0	0	0	0	0	0	0	0	0	0	0	0
0	0	0	0	0	0	0	0	0	0	0	0	0	0	0	0	0	0	0	0	0	0	0	0	0	0	0	0	0	0	0
0	0	0	0	0	0	0	0	0	0	0	0	0	0	0	0	0	0	0	0	0	0	0	0	0	0	0	0	0	0	0
0	0	0	0	0	0	0	0	0	0	0	0	0	0	0	0	0	0	0	0	0	0	0	0	0	0	0	0	0	0	0
0	0	0	0	0	0	0	0	0	0	0	0	0	0	0	0	0	0	0	0	0	0	0	0	0	0	0	0	0	0	0
0	0	0	0	0	0	0	0	0	0	0	0	0	0	0	0	0	0	0	0	0	0	0	0	0	0	0	0	0	0	0
0	0	0	0	0	0	0	0	0	0	0	0	0	0	0	0	0	0	0	0	0	0	0	0	0	0	0	0	0	0	0
0	0	0	0	0	0	0	0	0	0	0	0	0	0	0	0	0	0	0	0	0	0	0	0	0	0	0	0	0	0	0
0	0	0	0	0	0	0	0	0	0	0	0	0	0	0	0	0	0	0	0	0	0	0	0	0	0	0	0	0	0	0
0	0	0	0	0	0	0	0	0	0	0	0	0	0	0	0	0	0	0	0	0	0	0	0	0	0	0	0	0	0	0
0	0	0	0	0	0	0	0	0	0	0	0	0	0	0	0	0	0	0	0	0	0	0	0	0	0	0	0	0	0	0
0	0	0	0	0	0	0	0	0	0	0	0	0	0	0	0	0	0	0	0	0	0	0	0	0	0	0	0	0	0	0
0	0	0	0	0	0	0	0	0	0	0	0	0	0	0	0	0	0	0	0	0	0	0	0	0	0	0	0	0	0	0
0	0	0	0	0	0	0	0	0	0	0	0	0	0	0	0	0	0	0	0	0	0	0	0	0	0	0	0	0	0	0
0	0	0	0	0	0	0	0	0	0	0	0	0	0	0	0	0	0	0	0	0	0	0	0	0	0	0	0	0	0	0
0	0	0	0	0	0	0	0	0	0	0	0	0	0	0	0	0	0	0	0	0	0	0	0	0	0	0	0	0	0	0
0	0	0	0	0	0	0	0	0	0	0	0	0	0	0	0	0	0	0	0	0	0	0	0	0	0	0	0	0	0	0
0	0	0	0	0	0	0	0	0	0	0	0	0	0	0	0	0	0	0	0	0	0	0	0	0	0	0	0	0	0	0
0	0	0	0	0	0	0	0	0	0	0	0	0	0	0	0	0	0	0	0	0	0	0	0	0	0	0	0	0	0	0
0	0	0	0	0	0	0	0	0	0	0	0	0	0	0	0	0	0	0	0	0	0	0	0	0	0	0	0	0	0	0
0	0	0	0	0	0	0	0	0	0	0	0	0	0	0	0	0	0	0	0	0	0	0	0	0	0	0	0	0	0	0
0	0	0	0	0	0	0	0	0	0	0	0	0	0	0	0	0	0	0	0	0	0	0	0	0	0	0	0	0	0	0
0	0	0	0	0	0	0	0	0	0	0	0	0	0	0	0	0	0	0	0	0	0	0	0	0	0	0	0	0	0	0
0	0	0	0	0	0	0	0	0	0	0	0	0	0	0	0	0	0	0	0	0	0	0	0	0	0	0	0	0	0	0
0	0	0	0	0	0	0	0	0	0	0	0	0	0	0	0	0	0	0	0	0	0	0	0	0	0	0	0	0	0	0
0	0	0	0	0	0	0	0	0	0	0	0	0	0	0	0	0	0	0	0	0	0	0	0	0	0	0	0	0	0	0
0	0	0	0	0	0	0	0	0	0	0	0	0	0	0	0	0	0	0	0	0	0	0	0	0	0	0	0	0	0	0
0	0	0	0	0	0	0	0	0	0	0	0	0	0	0	0	0	0	0	0	0	0	0	0	0	0	0	0	0	0	0
0	0	0	0	0	0	0	0	0	0	0	0	0	0	0	0	0	0	0	0	0	0	0	0	0	0	0	0	0	0	0
0	0	0	0	0	0	0	0	0	0	0	0	0	0	0	0	0	0	0	0	0	0	0	0	0	0	0	0	0	0	0
0	0	0	0	0	0	0	0	0	0	0	0	0	0	0	0	0	0	0	0	0	0	0	0	0	0	0	0	0	0	0
0	0	0	0	0	0	0	0	0	0	0	0	0	0	0	0	0	0	0	0	0	0	0	0	0	0	0	0	0	0	0
0	0	0	0	0	0	0	0	0	0	0	0	0	0	0	0	0	0	0	0	0	0	0	0	0	0	0	0	0	0	0
0	0	0	0	0	0	0	0	0	0	0	0	0	0	0	0	0	0	0	0	0	0	0	0	0	0	0	0	0	0	0
0	0	0	0	0	0	0	0	0	0	0	0	0	0	0	0	0	0	0	0	0	0	0	0	0	0	0	0	0	0	0
0	0	0	0	0	0	0	0	0	0	0	0	0	0	0	0	0	0	0	0	0	0	0	0	0	0	0	0	0	0	0
0	0	0	0	0	0	0	0	0	0	0	0	0	0	0	0	0	0	0	0	0	0	0	0	0	0	0	0	0	0	0
0	0	0	0	0	0	0	0	0	0	0	0	0	0	0	0	0	0	0	0	0	0	0	0	0	0	0	0	0	0	0
0	0	0	0	0	0	0	0	0	0	0	0	0	0	0	0	0	0	0	0	0	0	0	0	0	0	0	0	0	0	0
0	0	0	0	0	0	0	0	0	0	0	0	0	0	0	0	0	0	0	0	0	0	0	0	0	0	0	0	0	0	0
0	0	0	0	0	0	0	0	0	0	0	0	0	0	0	0	0	0	0	0	0	0	0	0	0	0	0	0	0	0	0
0	0	0	0	0	0	0	0	0	0	0	0	0	0	0	0	0	0	0	0	0	0	0	0	0	0	0	0	0	0	0
0	0	0	0	0	0	0	0	0	0	0	0	0	0	0	0	0	0	0	0	0	0	0	0	0	0	0	0	0	0	0
0	0	0	0	0	0	0	0	0	0	0	0	0	0	0	0	0	0	0	0	0	0	0	0	0	0	0	0	0	0	0
0	0	0	0	0	0	0	0	0	0	0	0	0	0	0	0	0	0	0	0	0	0	0	0	0	0	0	0	0	0	0
0	0	0	0	0	0	0	0	0	0	0	0	0	0	0	0	0	0	0	0	0	0	0	0	0	0	0	0	0	0	0
0	0	0	0	0	0	0	0	0	0	0	0	0	0	0	0	0	0	0	0	0	0	0	0	0	0	0	0	0	0	0
0	0	0	0	0	0	0	0	0	0	0	0	0	0	0	0	0	0	0	0	0	0	0	0	0	0	0	0	0	0	0
0	0	0	0	0	0	0	0	0	0	0	0	0	0	0	0	0	0	0	0	0	0	0	0	0	0	0	0	0	0	0
0	0	0	0	0	0	0	0	0	0	0	0	0	0	0	0	0	0	0	0	0	0	0	0	0	0	0	0	0	0	0
0	0	0	0	0	0	0	0	0	0	0	0	0	0	0	0	0	0	0	0	0	0	0	0	0	0	0	0	0	0	0
0	0	0	0	0	0	0	0	0	0	0	0	0	0	0	0	0	0	0	0	0	0	0	0	0	0	0	0	0	0	0
0	0	0	0	0	0	0	0	0	0	0	0	0	0	0	0	0	0	0	0	0	0	0	0	0	0	0	0	0	0	0
0	0	0	0	0	0	0	0	0	0	0	0	0	0	0	0	0	0	0	0	0	0	0	0	0	0	0	0	0	0	0
0	0	0	0	0	0	0	0	0	0	0	0	0	0	0	0	0	0	0	0	0	0	0	0	0	0	0	0	0	0	0
0	0	0	0	0	0	0	0	0	0	0	0	0	0	0	0	0	0	0	0	0	0	0	0	0	0	0	0	0	0	0
0	0	0	0	0	0	0	0	0	0	0	0	0	0	0	0	0	0	0	0	0	0	0	0	0	0	0	0	0	0	0
0	0	0	0	0	0	0	0	0	0	0	0	0	0	0	0	0	0	0	0	0	0	0	0	0	0	0	0	0	0	0
0	0	0	0	0	0	0	0	0	0	0	0	0	0	0	0	0	0	0	0	0	0	0	0	0	0	0	0	0	0	0
0	0	0	0	0	0	0	0	0	0	0	0	0	0	0	0	0	0	0	0	0	0	0	0	0	0	0	0	0	0	0
0	0	0	0	0	0	0	0	0	0	0	0	0	0	0	0	0	0	0	0	0	0	0	0	0	0	0	0	0	0	0
0	0	0	0	0	0	0	0	0	0	0	0	0	0	0	0	0	0	0	0	0	0	0	0	0	0	0	0	0	0	0
0	0	0	0	0	0	0	0	0	0	0	0	0	0	0	0	0	0	0	0	0	0	0	0	0	0	0	0	0	0	0
0	0	0	0	0	0	0	0	0	0	0	0	0	0	0	0	0	0	0	0	0	0	0	0	0	0	0	0	0	0	0
0	0	0	0	0	0	0	0	0	0	0	0	0	0	0	0	0	0	0	0	0	0	0	0	0	0	0	0	0	0	0
0	0	0	0	0	0	0	0	0	0	0	0	0	0	0	0	0	0	0	0	0	0	0	0	0	0	0	0	0	0	0
0	0	0	0	0	0	0	0	0	0	0	0	0	0	0	0	0	0	0	0	0	0	0	0	0	0	0	0	0	0	0
0	0	0	0	0	0	0	0	0	0	0	0	0	0	0	0	0	0	0	0	0	0	0	0	0	0	0	0	0	0	0
0	0	0	0	0	0	0	0	0	0	0	0	0	0	0	0	0	0	0	0	0	0	0	0	0	0	0	0	0	0	0
0	0	0	0	0	0	0	0	0	0	0	0	0	0	0	0	0	0	0	0	0	0	0	0	0	0	0	0	0	0	0
0	0	0	0	0	0	0	0	0	0	0	0	0	0	0	0	0	0	0	0	0	0	0	0	0	0	0	0	0	0	0
0	0	0	0	0	0	0	0	0	0	0	0	0	0	0	0	0	0	0	0	0	0	0	0	0	0	0	0	0	0	0
0	0	0	0	0	0	0	0	0	0	0	0	0	0	0	0	0	0	0	0	0	0	0	0	0	0	0	0	0	0	0
0	0	0	0	0	0	0	0	0	0	0	0	0	0	0	0	0	0	0	0	0	0	0	0	0	0	0	0	0	0	0
0	0	0	0	0	0	0	0	0	0	0	0	0	0	0	0	0	0	0	0	0	0	0	0	0	0	0	0	0	0	0
0	0	0	0	0	0	0	0	0	0	0	0	0	0	0	0	0	0	0	0	0	0	0	0	0	0	0	0	0	0	0
0	0	0	0	0	0	0	0	0	0	0	0	0	0	0	0	0	0	0	0	0	0	0	0	0	0	0	0	0	0	0
0	0	0	0	0	0	0	0	0	0	0	0	0	0	0	0	0	0	0	0	0	0	0	0	0	0	0	0	0	0	0
0	0	0	0	0	0	0	0	0	0	0	0	0	0	0	0	0	0	0	0	0	0	0	0	0	0	0	0	0	0	0
0	0	0	0	0	0	0	0	0	0	0	0	0	0	0	0	0	0	0	0	0	0	0	0	0	0	0	0	0	0	0
0	0	0	0	0	0	0	0	0	0	0	0	0	0	0	0	0	0	0	0	0	0	0	0	0	0	0	0	0	0	0
0	0	0	0	0	0	0	0	0	0	0	0	0	0	0	0	0	0	0	0	0	0	0	0	0	0	0	0	0	0	0
0	0	0	0	0	0	0	0	0	0	0	0	0	0	0	0	0	0	0	0	0	0	0	0	0	0	0	0	0	0	0
0	0	0	0	0	0	0	0	0	0	0	0	0	0	0	0	0	0	0	0	0	0	0	0	0	0	0	0	0	0	0
0	0	0	0	0	0	0	0	0	0	0	0	0	0	0	0	0	0	0	0	0	0	0	0	0	0	0	0	0	0	0
0	0	0	0	0	0	0	0	0	0	0	0	0	0	0	0	0	0	0	0	0	0	0	0	0	0	0	0	0	0	0
0	0	0	0	0	0	0	0	0	0	0	0	0	0	0	0	0	0	0	0	0	0	0	0	0	0	0	0	0	0	0
0	0	0	0	0	0	0	0	0	0	0	0	0	0	0	0	0	0	0	0	0	0	0	0	0	0	0	0	0	0	0
[truncated: 1,000 more rows]
