# Supplementary material for: A modified shuffled frog leaping algorithm with inertia weight
Source: Sci Rep. 2024 Feb 20;14:4146. doi: 10.1038/s41598-024-51306-1 (PMC11224354; doi:10.1038/s41598-024-51306-1)
Supplement: Supplementary file 1 — Supplementary Information. [file 41598_2024_51306_MOESM1_ESM.zip › data/F2/MSFLA_R_16.xls]

## Sheet: Sheet1
0.210135	0.0643208	0.136993	-0.855742	0.105279	-0.0591887	-0.0617891	0.0537058	0.487269	-0.418478	-0.028559	0.383285	0.169617	-0.190139	0.326962	0.183178	0.448505	-0.222076	0.667473	-0.408041	0.140016	-0.458463	0.150563	-0.323985	0.104958	0.417608	-0.64189	0.0248306	-0.0628651	-1.06633	8.87224
0.106438	0.00629061	-0.051454	0.130763	-0.0340683	-0.00744469	0.0741413	-0.00247927	-0.0934811	-0.0332426	-0.170695	-0.0023693	-0.100656	0.0253889	-0.0285438	-0.0421826	0.0397212	0.0830322	0.0177351	-0.00289765	-0.00604389	0.00022075	0.0403392	-0.0207848	-0.02561	0.0452444	0.00944274	-0.0350279	0.0080212	0.000501796	1.24426
-0.00955245	0.000254226	-0.00653499	0.00315829	0.00618558	-0.00181427	0.0155377	-0.00123848	-0.00121196	0.000566203	0.0034073	-0.01125	-0.00274917	0.000919635	-0.0019261	0.00384032	-0.002785	-0.000378263	-0.00690632	0.00248765	-0.000789854	0.00356277	8.73417e-05	-2.94295e-05	-0.00152576	0.00413128	0.00655998	-0.000606022	-0.00382467	-0.0148658	0.118687
7.12049e-05	9.17843e-05	-0.000434848	0.000116462	0.000989977	0.000195238	-0.000374683	-0.000324088	-0.00092036	0.000386067	0.000987475	0.000119249	0.00065374	8.16195e-05	8.47063e-05	-0.000282624	0.000565925	-9.73004e-05	0.00121922	-0.000421076	0.000229833	-0.000166452	0.00013323	0.00127784	0.000786915	-0.00286059	0.000931165	0.00115483	-0.00100196	-0.000985962	0.0179464
9.97444e-06	1.37512e-05	-2.56019e-05	1.20845e-05	-9.05027e-05	-3.32879e-05	-7.40861e-05	0.000104108	-0.000311191	8.15011e-06	-9.8718e-05	6.40521e-05	-1.05316e-05	-1.56781e-05	-1.07691e-05	-9.75555e-05	-4.72621e-05	8.71396e-05	-5.25949e-05	1.50193e-05	9.28078e-05	-2.32789e-05	-0.000106457	5.77352e-05	0.000114325	7.14183e-06	-2.81062e-05	2.91089e-05	5.22509e-06	-5.88995e-05	0.00170514
1.32423e-05	9.65826e-06	1.14351e-05	-1.5121e-06	-4.63518e-06	-2.05756e-05	-3.45347e-06	-9.64477e-06	-6.53734e-07	1.11301e-05	-1.1588e-07	9.84551e-06	-8.42908e-06	-7.09007e-06	2.52306e-06	-3.28495e-06	6.21187e-06	3.12901e-07	1.46572e-05	3.84684e-06	6.26083e-06	7.98844e-06	-9.3972e-06	2.20678e-07	-1.69967e-06	-1.6719e-06	8.46427e-06	-9.9115e-06	4.40432e-07	-1.07678e-07	0.000188421
-1.12965e-06	-2.45232e-07	1.83165e-06	-7.27026e-08	-2.34574e-07	-3.72336e-07	-2.39639e-06	-2.57248e-07	1.92929e-07	-1.83131e-07	-2.82951e-06	7.23538e-07	5.99092e-07	5.22561e-07	-1.36098e-07	1.18916e-06	-2.99499e-08	-6.43963e-07	9.20542e-07	-3.01742e-07	6.66822e-07	3.2384e-07	-7.67154e-07	-7.45746e-07	-3.24605e-07	-5.59663e-07	1.72265e-06	2.77858e-07	-2.27968e-06	-3.41773e-07	2.28218e-05
-1.74375e-07	2.16998e-07	-2.25212e-07	-9.52808e-08	-2.90322e-08	-3.66777e-09	-1.459e-08	-5.31845e-08	-8.41762e-08	-1.48212e-08	-5.53993e-09	1.60502e-09	8.48122e-10	-1.91899e-07	-1.63136e-07	2.19944e-07	-2.88594e-08	-5.5352e-07	8.25375e-08	7.59373e-08	6.76931e-08	-5.95286e-08	1.58833e-08	-2.01582e-08	3.41766e-08	8.59027e-08	4.63335e-08	2.1032e-07	-5.90895e-08	-8.73218e-08	2.92157e-06
9.83969e-10	4.90711e-09	3.15116e-09	9.26508e-09	3.06983e-08	-3.56445e-08	-1.49895e-08	1.69818e-08	-1.64111e-08	-3.62115e-08	-8.54702e-09	-2.67607e-08	-2.98433e-08	2.80098e-09	1.37119e-09	2.61538e-08	-4.08006e-08	-1.8722e-09	-1.51129e-08	3.01568e-08	1.29284e-09	-7.56108e-09	-1.9619e-08	2.7483e-09	-2.09106e-08	6.38985e-09	2.35848e-08	6.16303e-08	-2.14506e-08	2.21334e-08	5.39984e-07
-8.8037e-10	1.19196e-09	5.41086e-10	-3.44315e-09	-7.9742e-10	3.35516e-09	3.74616e-09	-5.18891e-10	-3.6902e-09	8.20991e-10	1.13618e-09	1.26199e-09	5.56202e-10	1.87085e-09	-8.97448e-11	4.25981e-09	4.54952e-09	2.33798e-10	4.33507e-10	4.88769e-10	-1.96337e-09	-3.58597e-10	-1.72312e-09	-4.16377e-09	-1.22796e-09	-3.1724e-10	-5.02008e-09	-4.68762e-10	-1.58974e-09	1.32875e-09	5.20271e-08
2.35324e-10	1.52142e-10	-1.65238e-12	-3.41354e-10	4.78432e-11	4.79885e-11	3.07697e-10	-2.34714e-10	-1.51975e-09	4.25164e-10	3.86806e-10	7.63654e-11	1.21182e-09	5.09129e-11	-3.57172e-10	-2.5622e-11	2.47349e-10	4.65668e-10	-9.89348e-11	4.01197e-11	-2.92842e-10	-8.22157e-11	-1.08896e-11	2.82182e-10	-1.4715e-11	2.58466e-10	-9.3375e-11	-3.45239e-11	-5.63737e-11	7.14471e-10	8.11445e-09
9.47629e-11	-2.81178e-11	-6.32312e-12	6.10963e-12	4.67765e-11	-6.46717e-11	5.23867e-12	3.12325e-11	4.87683e-11	-1.08516e-11	8.76778e-12	-1.42543e-11	-6.53602e-12	2.90283e-11	-2.55685e-11	-2.13359e-11	-2.11693e-11	7.96387e-11	2.00896e-11	1.95546e-12	2.05819e-11	-2.68859e-11	-2.56121e-11	-3.11417e-13	7.55325e-12	2.36112e-12	5.48455e-11	-4.37742e-12	-5.77324e-12	-7.21067e-11	7.91605e-10
-4.78736e-12	-6.87514e-12	7.46693e-13	1.06074e-13	-1.34964e-12	6.86007e-12	1.20705e-12	-4.69507e-13	-3.91677e-12	-1.25669e-12	5.02552e-13	6.81018e-12	-2.50702e-12	1.63574e-12	-3.90591e-12	-2.70484e-12	7.7676e-13	3.1059e-13	-9.19735e-13	-1.46381e-12	5.62235e-12	-2.40525e-13	6.13949e-12	3.08816e-13	-1.24236e-11	3.96675e-12	4.37896e-12	7.55207e-12	1.03224e-12	-9.94963e-12	1.00727e-10
1.14961e-13	3.05581e-13	-1.44775e-13	7.57039e-13	-1.44092e-13	9.05257e-13	-1.55948e-13	-3.15893e-13	-4.28081e-13	-9.9601e-13	1.1233e-13	2.13871e-13	-4.16945e-13	-2.25692e-13	-5.56629e-13	-2.03442e-14	2.07357e-13	-1.91999e-13	4.87108e-13	2.91865e-13	4.74136e-13	-5.53479e-13	-1.42539e-14	8.18574e-14	4.47846e-14	2.27881e-13	-9.98192e-14	3.14992e-13	-5.97324e-13	-7.05334e-14	9.47084e-12
7.89735e-14	-3.74303e-14	2.10666e-13	-6.56735e-14	1.08192e-14	-7.6007e-14	2.73299e-14	-1.36717e-14	-3.38487e-14	-2.13692e-13	3.26997e-14	-2.82623e-15	-6.5805e-15	-3.73007e-14	2.69564e-14	4.54443e-14	3.63573e-16	-7.52274e-15	-9.93236e-15	-1.83436e-14	-3.5787e-14	-9.71798e-14	-3.1483e-13	-7.72097e-14	5.41901e-14	1.57404e-14	-2.45332e-14	-7.52371e-14	5.19303e-14	2.8377e-14	1.7311e-12
-1.27517e-14	4.06319e-15	-4.81596e-15	1.05213e-14	-1.80949e-14	1.0529e-14	1.0142e-15	-2.3471e-14	1.00799e-15	-2.01637e-15	8.19283e-15	1.16257e-15	-2.18489e-15	-4.88557e-15	-7.6623e-16	2.08732e-15	4.61055e-15	5.89437e-16	-9.70325e-15	-4.57695e-15	1.23532e-14	6.07122e-16	-1.41119e-15	1.24806e-14	-4.25556e-16	2.21174e-14	-1.12861e-15	-6.45513e-16	-3.28714e-15	5.7101e-15	1.87212e-13
2.53514e-17	-5.72863e-16	4.60302e-16	5.6576e-16	-1.78186e-16	-1.36697e-15	2.43868e-15	-2.35059e-16	5.54749e-16	1.95487e-16	-4.92299e-16	1.33488e-16	1.84091e-15	2.03834e-15	1.29626e-16	-1.87063e-16	-9.05107e-17	-9.65169e-16	-4.78573e-16	4.9397e-16	-5.65311e-16	-1.9903e-15	-1.40018e-15	-1.52711e-15	-8.04005e-16	2.72046e-15	8.90363e-16	-9.33886e-17	4.65312e-16	-3.31314e-16	2.42311e-14
3.61603e-17	-1.26459e-16	5.33369e-17	-1.32051e-16	-1.09543e-16	-1.39917e-16	-2.5129e-17	1.3347e-17	-8.0592e-17	7.14107e-18	1.81863e-16	1.49169e-16	1.11691e-16	7.66589e-17	-5.53696e-17	1.63082e-17	3.23416e-16	-3.75799e-17	-6.44893e-18	-2.04647e-18	-3.58326e-16	3.4406e-16	-5.69168e-17	-7.12276e-17	1.94783e-17	-2.23291e-17	5.21276e-17	-3.80611e-17	1.05262e-16	1.71668e-16	2.92368e-15
-6.10359e-17	1.21388e-17	5.03965e-18	9.58978e-18	2.77266e-17	-4.33887e-18	1.37169e-18	-4.17969e-20	3.59578e-17	-1.62292e-17	9.25822e-18	-3.01926e-17	7.5369e-18	-6.69673e-18	5.52231e-21	1.25354e-17	-4.3475e-18	6.0349e-19	-3.81634e-19	2.78586e-19	7.68348e-19	-1.94543e-17	-2.92189e-19	2.12114e-17	1.03452e-17	-1.0713e-17	9.74324e-18	1.97682e-17	-1.02434e-17	-1.45826e-17	3.62429e-16
-1.44694e-18	-4.69129e-19	-5.66008e-18	1.726e-18	-7.14187e-19	1.67233e-18	-1.27925e-18	-4.51376e-19	-8.38035e-19	-5.14209e-19	1.73074e-18	7.36678e-20	-2.85853e-18	1.47354e-19	7.1982e-19	-4.18369e-18	-2.60086e-18	1.09067e-18	2.01399e-18	-1.30369e-19	-2.51461e-19	-1.47626e-18	5.98735e-19	7.18566e-19	-3.67868e-18	-1.44715e-18	4.07017e-19	-6.03729e-19	-1.16076e-18	9.05464e-20	4.07542e-17
-3.75e-19	1.93649e-19	-5.33565e-19	6.4822e-20	4.10238e-19	1.00453e-20	1.47466e-20	-3.43308e-20	4.3068e-20	-1.00911e-19	2.73145e-19	-4.60867e-20	8.8434e-20	-2.7426e-19	-1.6843e-19	-1.27305e-20	-1.33451e-19	-1.22181e-19	-1.43856e-19	1.77552e-20	-1.35024e-19	-3.59274e-19	8.27784e-20	1.78775e-20	-8.22928e-20	-9.21829e-20	-2.26116e-19	4.22839e-20	8.85146e-20	-8.32419e-20	4.27029e-18
-6.9779e-20	1.47237e-20	1.58977e-20	3.41435e-21	-1.03407e-19	-3.97455e-20	3.94846e-21	-3.55851e-20	5.69492e-21	1.37982e-20	9.73236e-21	2.96326e-20	2.08023e-20	-9.18991e-21	4.37689e-20	-2.3445e-20	-1.08909e-20	-1.34109e-20	2.51978e-20	1.23086e-20	3.85156e-24	7.98965e-20	-2.99055e-20	-8.1797e-21	5.92388e-21	6.40132e-21	5.31226e-21	9.41717e-21	-1.71774e-20	-3.18238e-20	6.98414e-19
-2.01655e-22	2.90133e-21	1.12713e-21	3.24312e-21	-2.95277e-21	1.04778e-20	1.79834e-21	-2.74905e-21	3.44599e-22	1.8261e-21	-2.58339e-22	2.76493e-21	-3.74977e-21	-5.95357e-21	-1.23484e-21	7.9449e-21	-9.42665e-22	2.46709e-21	1.86823e-21	-8.38174e-22	6.00508e-21	8.68585e-22	-1.81638e-21	-1.79549e-21	1.37178e-21	4.73623e-23	-1.88663e-21	-3.40825e-21	-9.20037e-21	1.40368e-21	8.3448e-20
-1.03035e-21	9.81149e-23	1.765e-22	2.09978e-22	-4.92908e-23	7.96413e-23	5.92216e-23	-4.55312e-23	4.99741e-22	-1.23425e-22	-5.13186e-22	8.53522e-22	-9.04687e-23	-2.01195e-22	-9.26002e-22	-1.08828e-21	4.20238e-22	-5.08735e-23	1.28954e-21	-1.60509e-22	-5.85359e-22	3.28505e-22	-8.06842e-22	2.98046e-23	6.73177e-22	-8.75301e-22	5.26095e-22	9.64057e-23	5.21124e-22	-5.45925e-23	1.24628e-20
3.03136e-24	4.13134e-24	4.30581e-23	-7.93534e-24	-4.22603e-23	1.41779e-22	-5.82792e-24	-3.85616e-23	1.62139e-23	-4.96961e-23	3.01631e-23	-3.38662e-23	8.75023e-24	-5.05607e-24	3.6078e-23	-5.54673e-23	3.20946e-23	1.6245e-23	-4.57852e-24	5.45193e-23	5.03116e-24	-1.89178e-22	9.68815e-24	3.90251e-23	1.55226e-23	-2.64888e-23	2.98999e-22	-2.06307e-23	-2.76282e-23	-3.35705e-22	1.59721e-21
2.11107e-24	3.59586e-24	-8.46425e-24	-3.37358e-24	2.30029e-24	-1.12314e-23	2.22386e-24	-2.86327e-24	2.19317e-24	-3.21605e-25	1.23773e-24	1.55799e-24	4.91758e-24	6.97889e-24	3.54145e-24	-3.31001e-23	1.15643e-24	-3.66507e-25	-2.3644e-24	1.36861e-24	-9.80992e-25	6.47009e-24	7.15234e-24	-6.16358e-24	-3.71225e-24	1.5815e-24	1.65331e-24	6.00578e-25	-3.81809e-24	-5.79541e-24	1.33196e-22
1.10483e-24	1.42915e-24	9.05155e-25	-8.43298e-26	6.96693e-25	-6.72583e-25	5.21426e-25	-6.8575e-25	-5.22512e-25	-7.76793e-26	4.34037e-25	2.7109e-24	-8.58301e-26	2.27996e-25	-1.27935e-24	7.71906e-26	1.04386e-24	-6.29663e-25	-2.65206e-25	-1.91415e-25	-3.4455e-24	-6.44561e-25	2.8997e-25	1.08568e-24	6.81139e-26	5.02161e-26	-3.84613e-25	8.70672e-25	-9.31506e-25	-5.00433e-25	2.19168e-23
2.05587e-25	-3.79893e-26	-2.0402e-26	-1.25244e-26	-7.09471e-27	-5.91256e-26	7.61864e-26	-3.56487e-26	-7.88167e-26	7.57522e-27	-2.15091e-27	-7.24262e-26	1.15328e-25	2.1963e-26	-2.12438e-25	6.63832e-26	1.0395e-25	4.67984e-26	2.10675e-26	2.85096e-26	6.99947e-26	2.48859e-26	3.59936e-26	7.29554e-26	-6.2373e-26	1.35289e-25	-6.80644e-26	-4.21092e-26	6.92993e-26	-6.39449e-26	1.87687e-24
-4.90018e-27	1.06264e-26	-1.97991e-27	4.05519e-27	1.40835e-26	-3.29997e-27	1.35561e-27	4.12289e-27	-1.12841e-26	8.81716e-27	-4.52661e-27	-1.92386e-26	1.89343e-26	2.56129e-27	2.40787e-26	-1.43052e-27	6.94674e-27	-1.15207e-26	-7.61605e-27	-3.80757e-27	-5.78316e-27	8.54123e-27	-1.47007e-26	-2.93688e-26	-1.08284e-26	-1.58479e-27	2.04527e-26	1.01671e-26	-6.33282e-28	-1.49854e-27	2.68745e-25
-1.07133e-27	3.59627e-28	1.9384e-27	-9.99898e-28	1.33128e-27	-4.93422e-28	-7.88975e-28	-5.07551e-28	-8.29678e-28	-9.2277e-28	-1.97457e-27	8.15449e-28	5.64891e-29	1.10176e-28	9.22076e-28	-2.80374e-27	-2.3149e-28	-3.02153e-28	5.12333e-28	-7.15254e-28	-2.2798e-27	-1.25783e-27	-7.04513e-28	-4.46025e-29	3.37706e-28	-5.8155e-28	7.96331e-28	-4.304e-29	1.63982e-27	5.40032e-28	2.59119e-26
-3.74267e-28	9.68119e-29	-1.29727e-28	-1.30412e-28	2.11564e-28	7.74344e-28	-1.31292e-28	-2.35923e-28	-3.38571e-28	-9.28942e-29	-1.14945e-28	6.69232e-29	-1.06043e-28	2.4309e-28	-3.71258e-29	1.93804e-29	1.86447e-29	1.13584e-28	1.72541e-28	1.56696e-28	4.49795e-28	-4.05638e-29	-1.64004e-28	-2.15096e-30	1.60723e-28	-4.20003e-29	-2.43351e-29	-2.26592e-28	1.74959e-28	3.27817e-29	4.88268e-27
1.64505e-30	-1.55925e-29	-3.86006e-30	2.00375e-29	1.86386e-29	1.74385e-29	4.55504e-29	2.5785e-30	1.38003e-29	2.56468e-30	-3.06368e-29	-1.29188e-29	2.71708e-30	-4.2963e-29	2.03518e-29	8.84049e-30	-1.42242e-29	2.93614e-29	1.03498e-29	6.39017e-30	-3.73509e-30	-6.13215e-30	-1.98046e-30	-3.37082e-29	-2.35557e-30	9.56476e-30	-1.72326e-29	2.43935e-29	8.30677e-30	-1.19096e-29	4.39778e-28
-5.64962e-32	-4.02597e-31	-1.5682e-31	1.64795e-30	2.51733e-31	-5.27983e-31	8.52822e-32	-1.71953e-30	-3.9924e-30	8.71546e-31	-3.39403e-30	-1.4288e-30	2.64797e-30	5.02329e-31	-1.05637e-30	1.85054e-30	-5.76605e-31	-4.59859e-31	1.3181e-31	-5.66984e-30	-4.65721e-31	-2.52657e-31	-3.63801e-31	-5.2064e-30	3.3266e-30	-5.70689e-31	-2.4944e-30	8.94491e-31	8.75921e-31	7.40069e-30	4.92819e-29
1.11874e-31	-2.32814e-32	-5.93465e-32	-3.50919e-31	-4.89541e-31	-2.73566e-31	-5.05765e-32	1.02139e-31	-3.16391e-33	4.30176e-31	2.84036e-32	-1.3354e-31	5.48407e-32	1.08129e-31	-2.85612e-31	1.20224e-31	1.555e-31	1.21026e-31	2.87694e-31	4.51125e-31	-3.20172e-31	-3.72122e-31	9.43355e-32	-1.57219e-31	-6.23332e-32	4.73544e-32	-1.25867e-32	-6.76363e-31	2.34282e-31	-4.79244e-31	6.09669e-30
-3.35952e-32	3.41283e-32	-6.72982e-32	1.36965e-32	-3.80657e-32	1.44811e-32	4.15231e-33	1.87704e-32	4.45444e-32	1.28697e-31	2.23763e-32	-2.10741e-33	1.54811e-32	-1.54312e-31	3.12552e-32	8.73466e-33	-5.07434e-32	3.21311e-34	-6.43278e-33	3.30238e-32	-1.11094e-32	-6.37801e-32	-1.54873e-32	6.51901e-33	1.18591e-32	9.36051e-33	2.10544e-32	-1.27947e-32	4.69264e-32	2.14726e-34	9.21323e-31
-2.57052e-33	5.11276e-33	-7.52605e-34	-1.52299e-33	-5.45449e-34	-1.9612e-33	5.88114e-33	2.32675e-32	-1.69931e-34	2.78625e-33	3.29187e-33	-9.75226e-33	8.34202e-33	-1.48294e-33	8.85526e-33	1.0998e-32	1.7876e-33	-5.10263e-34	-3.55284e-33	-1.13059e-33	1.37132e-33	-2.98162e-33	2.75764e-33	6.79518e-34	-2.85956e-33	3.59106e-33	3.33284e-33	9.0396e-33	6.09751e-33	5.91927e-33	1.32904e-31
1.96622e-34	4.16264e-35	7.39642e-35	-8.04579e-34	-1.03764e-34	-1.98142e-35	3.47018e-34	-7.15632e-34	-6.9374e-34	5.31963e-34	-7.09027e-35	9.19118e-34	-2.30118e-33	1.02529e-34	-9.07729e-35	-3.14751e-35	-8.876e-34	2.81861e-34	-1.08634e-33	4.12606e-34	6.19142e-35	-5.39649e-35	-1.66487e-34	1.0025e-34	1.50189e-34	3.009e-34	1.08998e-33	6.17187e-34	-5.08999e-34	-8.01635e-35	1.28431e-32
1.49887e-35	8.47941e-35	3.12943e-35	3.31759e-36	5.67918e-36	9.32378e-35	-1.85621e-34	-1.7328e-34	-1.24956e-36	5.8211e-35	1.80309e-35	2.74579e-35	8.12443e-35	-3.7599e-35	-1.90675e-36	3.34401e-35	-9.51738e-35	7.65145e-35	-1.1791e-35	9.02379e-35	9.98468e-35	-3.96501e-35	1.41257e-34	-2.04059e-34	8.15641e-35	-1.26469e-34	-1.48133e-35	2.41163e-36	4.7643e-35	7.92388e-35	1.96202e-33
-1.44388e-35	-3.58162e-35	-5.6184e-36	-1.07559e-35	7.91467e-36	4.79272e-36	-1.18928e-35	-4.14852e-37	1.30831e-35	9.57451e-36	3.55046e-36	6.09278e-36	1.09895e-35	-5.22213e-36	2.32409e-35	1.71477e-35	-3.32254e-36	-1.40075e-35	3.11604e-36	-7.58186e-36	7.51813e-38	3.03481e-36	-1.14687e-35	-1.04765e-35	8.69669e-36	-6.54317e-36	7.71889e-36	1.69766e-35	-9.31833e-36	4.31865e-36	2.87201e-34
1.01387e-36	8.5065e-37	-7.83662e-38	-1.79485e-36	-2.58188e-37	-9.13018e-37	-1.08506e-37	1.11989e-36	-5.59594e-37	-6.17583e-37	-1.92499e-37	4.18842e-37	-3.28135e-36	6.7096e-37	-2.41974e-37	7.70774e-38	-1.06496e-36	2.58352e-36	-1.99231e-37	-4.02225e-37	9.66915e-37	-2.10079e-36	1.50275e-36	-1.0668e-37	-1.28321e-36	2.07912e-37	-1.16222e-37	-2.84907e-37	-1.53007e-36	1.02365e-36	2.55703e-35
1.11888e-37	2.47524e-37	1.25349e-37	3.74299e-38	4.68698e-38	4.41842e-38	7.66199e-38	2.0513e-37	1.89558e-37	1.39317e-37	1.02252e-37	1.69314e-40	4.59112e-38	-1.30832e-37	3.08861e-38	8.21178e-38	-1.23263e-38	4.12352e-38	-6.43435e-38	-2.61919e-37	-2.95133e-38	5.92374e-38	-1.07143e-37	-1.25782e-37	-3.10764e-37	1.23501e-37	9.16457e-38	-1.53204e-37	1.29523e-37	6.07033e-38	3.18688e-36
1.37559e-38	-2.18567e-38	-3.92952e-40	1.60974e-38	-7.22325e-39	-6.54659e-39	-6.64556e-39	2.05103e-38	1.31664e-39	2.46899e-38	-9.41696e-39	-8.30723e-39	-1.28713e-38	7.32727e-38	2.64544e-38	5.1542e-39	-2.78312e-39	-4.42975e-39	1.37959e-38	8.94557e-39	3.92178e-39	1.5457e-38	2.5978e-38	-2.7116e-38	3.24748e-39	1.93065e-38	-1.74349e-38	9.33004e-39	-7.55969e-39	1.00067e-38	4.23824e-37
-1.45001e-39	-3.69562e-39	-5.9759e-41	5.59984e-40	9.60323e-40	-5.4187e-39	-4.87432e-40	-1.77897e-39	-1.8621e-40	-5.09678e-41	1.11963e-39	-1.87513e-40	-3.96887e-39	-1.72963e-40	-3.96633e-39	1.26107e-39	-5.98463e-40	-2.19579e-39	-1.06909e-42	2.54085e-39	1.49482e-40	-7.91502e-40	5.22989e-40	-1.62472e-40	-2.41956e-40	-2.2073e-39	4.37789e-39	-1.56123e-39	-8.51702e-40	-4.79156e-40	4.20062e-38
-1.12286e-40	3.26742e-40	-1.54449e-40	1.59115e-40	4.27182e-40	3.31103e-41	-2.9185e-40	6.0383e-41	1.74117e-41	1.23475e-40	-1.20779e-40	6.3422e-41	8.34069e-41	-2.2038e-40	7.3415e-41	4.98645e-41	6.04232e-40	-1.82829e-40	-1.12015e-41	5.08673e-41	-2.67867e-40	3.46285e-40	-9.2225e-41	-4.74595e-41	1.04239e-40	-1.0356e-40	9.82237e-41	-1.68959e-40	-8.19542e-41	1.14023e-40	4.59119e-39
1.07972e-41	4.2209e-41	-1.22647e-41	1.18401e-42	-3.6023e-41	-1.12196e-41	1.20932e-41	-2.87776e-41	-1.13602e-41	-1.28464e-41	-1.58097e-42	-2.19398e-42	-6.07239e-42	-2.13211e-41	1.15243e-41	3.20425e-41	-6.50754e-42	1.57861e-41	1.36359e-41	8.92469e-42	1.16583e-41	8.84751e-42	-1.08353e-41	-5.71421e-41	1.64674e-41	4.48216e-41	-9.4537e-42	8.95387e-42	1.01675e-41	-1.97011e-41	4.96413e-40
-5.3288e-42	4.80602e-42	-2.91924e-42	-6.41785e-43	7.23832e-43	4.48969e-43	2.40029e-42	-4.60991e-42	8.7593e-42	-7.30114e-42	-5.3224e-42	3.17432e-43	-1.02569e-42	-6.48224e-43	2.88207e-42	-6.25762e-43	1.35874e-42	-4.94151e-43	2.1049e-42	-2.06621e-42	1.65534e-42	3.89484e-42	1.14076e-41	-2.05981e-42	5.96239e-43	-6.85203e-43	-4.20104e-43	-1.30373e-42	-1.82218e-42	2.75324e-42	8.13831e-41
-7.65608e-44	-7.48117e-44	1.20108e-43	-1.88383e-43	3.17228e-43	-5.68292e-43	2.12996e-44	-2.35588e-43	-2.35446e-43	-4.66767e-43	-1.16369e-43	-7.12582e-43	8.31078e-44	4.07141e-43	2.88423e-43	9.00008e-44	-2.26717e-43	-3.61094e-43	-8.04856e-43	3.8402e-43	-2.00608e-43	-6.02685e-44	-5.4604e-43	-1.68548e-44	5.16973e-43	5.16253e-43	-3.84595e-43	-9.91033e-44	-5.48037e-44	-9.08384e-44	8.26513e-42
2.54708e-44	-1.80964e-44	-1.99339e-44	9.42622e-44	-1.18341e-46	-5.91094e-45	-1.72069e-44	-5.02926e-45	-2.62911e-44	-2.24076e-44	2.30577e-44	3.37616e-44	-9.94031e-45	-3.32947e-44	-4.41152e-44	1.89781e-44	6.11655e-44	2.95489e-44	-8.51397e-45	1.10871e-44	-3.14269e-44	-8.85588e-45	-4.42806e-45	-5.71053e-45	-1.01308e-43	-3.93679e-44	-4.71147e-44	3.03078e-44	-2.25326e-44	-6.49753e-46	7.99892e-43
-1.7102e-45	6.31445e-45	1.29281e-46	2.97018e-45	2.38597e-45	9.53904e-45	-4.32643e-45	-5.27011e-45	5.88947e-45	1.29318e-45	2.67577e-45	-4.43256e-45	-4.90858e-45	-9.38748e-45	1.85697e-45	-3.22679e-46	3.26009e-45	-8.62527e-45	-7.56853e-45	-4.40502e-46	-6.60718e-45	-1.63258e-45	-4.28716e-46	2.33351e-45	-1.4405e-44	6.0323e-45	-2.51646e-45	-3.0936e-45	-2.80022e-45	-8.88285e-45	1.32039e-43
-3.09055e-46	-6.26692e-46	-2.88997e-47	-3.95003e-46	-3.58587e-46	-6.75916e-46	1.16098e-48	1.30872e-45	-3.04383e-47	1.26353e-46	-1.64769e-46	-2.30584e-46	9.62522e-47	-1.45833e-46	-1.14532e-45	8.12297e-46	-3.3544e-46	-1.12195e-46	6.72759e-46	1.09228e-46	-1.61722e-45	9.5821e-46	2.7296e-45	6.87545e-47	-5.31491e-48	4.01775e-46	2.74115e-45	5.71066e-47	1.91552e-47	-6.36342e-46	1.69201e-44
2.8025e-47	4.91765e-47	-1.18878e-46	-1.50647e-46	8.96951e-47	1.10987e-46	3.51743e-47	-9.37807e-47	-8.37172e-47	1.89349e-46	2.35815e-47	6.49101e-47	-7.8286e-47	-4.4204e-47	-2.46035e-46	-5.96107e-47	-1.72819e-46	2.60242e-47	-7.13399e-47	-7.39715e-47	-2.24614e-46	-1.26049e-46	1.201e-46	-2.44584e-47	-9.14455e-48	-2.41063e-47	1.06172e-47	1.13761e-47	1.33473e-47	6.65812e-47	2.44061e-45
8.07462e-48	-1.16399e-48	-6.54523e-49	-1.46654e-47	1.43575e-47	-1.52339e-48	1.52759e-47	5.06928e-48	-7.36568e-48	-9.06677e-47	-9.78055e-48	-3.18066e-48	1.60012e-47	2.95534e-48	-1.17552e-47	-1.55169e-47	8.46685e-48	-2.88525e-47	4.43257e-48	5.01394e-48	-3.76282e-48	8.44231e-48	6.46736e-48	-7.30601e-48	-9.98764e-48	5.4361e-48	-5.04298e-49	5.77391e-47	-1.11027e-47	-1.76412e-47	3.93163e-46
-4.63221e-49	-5.78666e-50	-1.36713e-48	-1.16777e-49	-3.54874e-49	2.15732e-48	-1.88605e-49	-8.89226e-49	2.64073e-50	1.75724e-48	-3.29817e-49	-7.83107e-49	1.26192e-48	-1.15746e-48	-3.77271e-50	4.71421e-49	9.37894e-50	4.57686e-49	-5.28089e-49	9.7242e-50	-1.36894e-48	-1.04025e-48	-1.60728e-48	-2.91976e-49	-9.59975e-49	4.95059e-49	1.34915e-48	-1.05201e-48	2.37578e-50	1.26769e-48	2.2053e-47
-1.46295e-50	-6.72571e-50	2.15351e-50	-2.20746e-49	4.66239e-50	-1.1283e-50	8.00226e-50	-1.02604e-49	-7.4493e-50	-7.70621e-50	2.03266e-50	-1.87758e-49	6.81099e-50	-5.52575e-50	2.63121e-50	-6.934e-50	-3.08477e-50	4.579e-50	3.34648e-50	-5.10509e-50	-1.20408e-49	-5.13421e-51	-5.16439e-50	2.41486e-49	2.31693e-50	2.42328e-49	-3.06018e-50	-3.07805e-49	1.93213e-49	8.54625e-50	2.60577e-48
-2.30446e-51	-1.4866e-50	4.2858e-51	-1.93315e-51	4.87793e-51	1.35013e-50	-1.56202e-51	1.09329e-50	-6.38146e-51	-2.5062e-50	1.72675e-50	5.21584e-51	4.1235e-50	1.2833e-50	-4.66267e-51	4.37356e-50	1.66423e-50	2.39684e-51	-7.39174e-51	-5.6243e-51	6.40623e-51	1.91548e-51	-1.91688e-50	3.53471e-50	-4.46539e-51	5.8003e-51	2.70152e-51	-2.64386e-51	1.85266e-50	1.23775e-50	3.52065e-49
5.1199e-51	-3.26084e-52	1.53738e-51	-8.35308e-51	-6.55502e-54	-2.46003e-52	-4.09905e-52	-1.66328e-51	-3.50739e-51	-3.08751e-52	8.79753e-51	8.14231e-52	4.62058e-52	-1.92092e-51	9.20332e-52	2.03561e-51	7.46609e-51	-1.07521e-51	1.41174e-52	2.4238e-51	8.99045e-52	8.99359e-52	-1.27107e-51	-6.27564e-52	-3.56798e-51	2.78278e-51	2.6852e-51	2.65189e-52	1.44455e-51	-2.73084e-51	6.47088e-50
-1.99113e-51	2.48908e-52	1.00661e-52	2.32101e-52	-8.19206e-53	1.77238e-52	2.95759e-52	-2.17839e-52	-6.11243e-53	-1.26014e-52	2.16958e-52	1.27471e-53	2.68062e-52	-4.11687e-52	2.00302e-52	-1.61938e-52	-1.65772e-52	-4.34853e-53	2.26055e-52	-4.10001e-52	3.1178e-52	-3.11886e-52	2.6632e-52	-1.06019e-51	4.42237e-53	5.10772e-53	6.3277e-52	-4.95512e-53	-3.48452e-52	3.65655e-52	9.09161e-51
-1.0005e-53	-3.9285e-53	-4.6338e-54	1.5604e-53	8.3416e-54	1.76838e-53	-2.13977e-53	-9.08814e-54	7.86827e-54	8.78374e-54	2.11109e-54	8.1156e-54	1.06119e-52	5.7585e-53	-3.84402e-54	-4.76321e-53	-2.34661e-53	6.46215e-54	-1.12402e-54	-3.56798e-53	7.97192e-54	1.87875e-54	4.69255e-53	-3.3845e-53	2.23965e-53	6.08429e-53	-4.93587e-54	-3.84107e-53	-3.17202e-53	-1.56346e-53	6.99392e-52
-1.47828e-53	4.97451e-55	9.67498e-55	-1.67949e-54	3.50423e-54	5.87808e-54	5.84993e-55	1.23356e-53	-2.4968e-54	-8.85489e-54	-2.36656e-54	-6.71821e-54	2.92482e-54	3.13324e-55	-1.30185e-53	8.27909e-54	5.07545e-55	-1.44598e-54	9.05295e-55	2.73732e-54	3.69344e-54	4.39966e-54	3.89844e-54	6.3828e-55	7.93526e-55	3.43136e-54	-4.52178e-55	2.20915e-54	-2.2243e-54	1.26579e-54	1.13805e-52
2.69339e-55	1.28062e-56	4.95801e-56	-6.5495e-55	-2.81334e-55	3.59592e-55	-9.79777e-55	-1.48364e-55	8.08604e-56	3.96104e-55	1.1793e-54	-1.05029e-55	-1.43394e-55	1.78078e-55	1.20454e-54	1.16439e-55	1.27561e-55	4.88352e-55	1.41164e-54	-3.24495e-56	4.27176e-55	1.49527e-55	-3.95666e-56	6.71108e-56	-5.91782e-55	7.80534e-56	2.5656e-55	-2.04051e-55	-5.88172e-55	-1.03933e-54	1.16608e-53
-2.82317e-56	-1.11506e-55	-5.4312e-56	-5.46287e-57	6.34604e-56	-2.4359e-56	-3.66874e-56	-2.94032e-57	6.59481e-57	2.24357e-55	-7.08559e-56	5.71913e-56	-7.16878e-57	-6.96634e-56	-6.39293e-56	-4.25919e-56	-7.1422e-56	5.99372e-56	-1.277e-55	-1.44077e-57	-8.08849e-57	4.59716e-56	4.21965e-56	-1.89114e-56	8.40768e-56	1.74647e-55	1.18931e-55	8.78512e-57	-6.00887e-56	-3.57482e-56	1.72726e-54
-1.6524e-57	3.11621e-58	1.43683e-57	4.144e-58	1.33629e-56	-4.16341e-57	-5.7977e-58	1.6555e-56	3.34943e-57	-5.84451e-57	-3.98276e-57	8.47893e-57	2.35762e-57	1.38945e-56	4.49566e-58	1.31848e-56	4.60545e-57	-3.91022e-58	1.23947e-56	3.34481e-57	-5.0384e-57	1.35188e-57	-9.16358e-57	4.99629e-57	7.14256e-57	1.42777e-56	1.68657e-56	-7.90007e-57	5.79521e-58	-5.52267e-57	1.83593e-55
-3.28219e-58	1.43982e-57	-2.96606e-58	1.0132e-57	-6.65797e-58	-3.56371e-58	9.78252e-58	-1.26043e-57	1.90266e-57	-2.63722e-58	8.5603e-58	-1.26287e-58	-6.49826e-58	-1.12278e-57	1.49724e-57	1.34923e-57	8.19839e-58	1.2506e-57	9.48945e-58	1.71437e-57	-2.71235e-58	6.01397e-58	-3.59106e-58	-1.68274e-58	-4.19367e-58	-6.72479e-58	-2.73665e-59	-8.83403e-58	-1.8075e-58	-5.19184e-58	2.29428e-56
2.15754e-59	2.03691e-59	2.37065e-59	-1.13351e-59	1.56704e-58	-5.58079e-59	-5.79276e-60	1.13181e-59	1.41904e-59	1.21689e-58	6.63375e-59	1.39393e-58	1.78978e-58	9.57853e-59	-4.20677e-59	2.37405e-59	-7.93177e-59	1.02717e-58	2.14571e-58	1.90466e-58	-1.74863e-59	3.14024e-59	1.73354e-58	-1.12289e-59	4.95826e-59	-6.19617e-61	-2.72639e-58	-2.34187e-58	9.50216e-59	4.3265e-60	2.46571e-57
-1.88927e-59	-1.48218e-59	-4.74569e-60	5.28598e-60	-1.70352e-60	5.26161e-59	-2.19137e-59	7.23426e-60	-9.89476e-61	7.96642e-60	1.44897e-59	2.85226e-59	4.35067e-60	-1.82748e-59	6.78058e-60	-2.72536e-59	-1.23132e-59	4.47083e-60	-1.40604e-59	-1.24106e-59	3.53776e-60	-5.10213e-60	-9.63238e-60	-5.62463e-60	-1.02063e-60	-1.15283e-59	-2.13703e-59	3.23222e-59	-8.12432e-60	-1.85043e-59	3.95864e-58
-1.51358e-60	-8.7175e-61	-3.54302e-60	1.94643e-60	9.07351e-61	-1.65305e-60	-1.08314e-60	1.22422e-60	-5.75361e-61	1.19201e-60	-7.10952e-61	3.53436e-60	4.87907e-61	-1.28745e-60	5.20886e-61	-8.20836e-61	-2.00783e-60	-2.89399e-61	7.78552e-61	-2.39545e-61	8.79485e-61	5.08486e-61	-3.48692e-60	-1.36118e-60	1.71701e-60	8.88633e-61	-2.15304e-61	-2.54147e-62	-7.9041e-61	1.22362e-61	3.51828e-59
-1.60403e-61	-1.21007e-61	-1.26741e-61	-1.01146e-61	-6.99757e-62	-9.44046e-62	-3.60771e-62	-2.31149e-61	-2.47591e-61	-5.07981e-61	2.59102e-61	1.67942e-62	-2.14778e-61	-1.51653e-61	-6.52702e-63	-5.18536e-61	9.22796e-62	2.23967e-61	4.41175e-61	5.8871e-62	-8.72418e-62	4.01884e-62	-2.12656e-61	-2.2799e-61	2.04976e-61	1.17032e-61	2.22482e-62	4.93987e-61	1.82957e-61	1.30215e-61	5.39965e-60
4.68102e-62	-1.10334e-62	-1.28061e-63	-4.77121e-63	-6.25616e-63	-1.24776e-62	-1.38104e-62	2.81009e-62	7.40799e-62	-4.47104e-63	-1.36624e-62	-3.91789e-62	-2.57938e-62	-4.54386e-63	-1.99744e-62	-2.66014e-62	-2.81058e-62	4.44571e-62	-4.03098e-62	1.06531e-62	8.76285e-63	1.85647e-62	-1.48904e-62	5.2556e-62	2.62453e-63	6.61776e-63	-2.08368e-62	-1.04094e-62	1.96565e-62	2.34052e-63	6.13632e-61
-2.89314e-63	-2.06821e-63	-2.68697e-63	5.4967e-63	-7.21577e-63	4.82357e-64	-1.82673e-63	1.67611e-63	5.52756e-63	-1.46843e-63	1.16465e-63	1.24187e-63	-2.78361e-64	-1.11758e-63	-2.70013e-65	-6.88725e-63	-2.17349e-63	6.14171e-63	-5.31321e-63	-6.45329e-63	-1.03143e-63	-1.62845e-63	-3.50965e-63	-1.22304e-63	5.85871e-63	-3.50315e-63	-3.72761e-64	4.41532e-63	8.70969e-65	-9.52996e-64	8.4723e-62
1.44341e-64	4.40807e-64	6.7524e-64	1.51189e-64	-1.27495e-64	2.26787e-65	3.65206e-64	-5.48243e-64	1.33754e-65	-1.31056e-64	2.08988e-64	-6.35876e-64	1.90626e-64	-2.16653e-64	1.09849e-64	-2.41333e-64	7.18222e-64	-1.44201e-64	-1.82259e-64	2.26383e-65	6.91705e-64	-5.47151e-64	-6.52658e-64	2.21353e-64	-2.88079e-65	2.81712e-64	-1.10119e-64	2.02114e-64	3.4414e-64	-1.16492e-64	8.48653e-63
-4.01435e-65	-2.23694e-65	9.78528e-65	5.78316e-65	8.17968e-65	6.63595e-65	8.37511e-65	-4.44875e-65	-2.26035e-65	-1.0723e-65	-2.55515e-64	4.62477e-65	-3.19219e-65	6.48164e-65	-1.29923e-65	-7.45881e-66	2.23388e-65	3.66537e-65	-1.3485e-64	-1.63598e-65	2.52679e-64	5.006e-65	3.90685e-65	8.18966e-65	1.48074e-65	5.45592e-65	-2.15889e-65	2.96303e-65	3.03637e-65	1.17425e-64	1.84915e-63
2.84813e-65	3.45399e-66	-1.31623e-65	1.7568e-65	1.43271e-65	3.82338e-66	-2.24046e-66	4.84845e-66	7.88945e-68	-7.43386e-66	6.24592e-66	3.31011e-66	-3.77366e-66	3.38225e-67	-2.88024e-66	-6.21586e-66	1.2281e-65	1.12608e-65	3.22652e-66	5.35024e-66	-1.24586e-66	-3.75463e-66	-3.05003e-66	-1.23098e-65	3.83511e-66	1.23313e-66	2.38093e-66	-6.26753e-66	-2.04941e-66	-9.09825e-66	1.95525e-64
3.02327e-67	-2.90946e-67	-6.64694e-68	-3.45771e-67	-1.01654e-67	1.24893e-66	-1.99988e-66	-7.05448e-67	1.83968e-66	-7.28105e-67	-3.22538e-66	-1.99893e-66	-5.73027e-67	1.20877e-67	-1.89909e-67	-2.6942e-67	-3.51626e-67	-1.12439e-66	1.65748e-67	-1.65734e-67	4.44517e-68	4.36443e-67	2.24687e-67	2.69261e-66	-3.0773e-67	3.14409e-67	-1.54588e-67	-1.22636e-67	-1.71301e-67	1.32705e-66	2.16102e-65
2.84153e-67	-4.1252e-69	-8.42111e-68	1.92944e-69	6.047e-69	-8.18057e-68	5.89556e-68	1.05602e-67	-2.95708e-67	1.45273e-67	1.7632e-68	-7.92996e-68	-1.56092e-67	-2.90834e-68	2.75032e-68	3.58167e-68	2.05098e-68	3.91074e-68	6.54262e-68	4.01694e-68	6.71168e-69	1.5462e-68	4.01554e-68	-1.2132e-68	4.33631e-68	6.3683e-68	1.47362e-68	9.62323e-68	-1.77555e-68	1.43182e-67	2.03186e-66
1.67486e-68	-1.66127e-69	-2.41535e-68	1.11238e-68	2.73396e-69	-3.3587e-69	-3.27093e-68	1.97763e-69	-2.51102e-68	-1.46236e-68	3.93321e-69	-2.32544e-68	-1.12044e-68	6.59813e-69	-3.1011e-68	2.12246e-68	6.45087e-68	-1.14852e-69	-4.6255e-68	-9.80018e-69	7.30972e-70	1.40639e-68	-1.41767e-68	-7.57994e-69	-3.62321e-69	-1.24101e-68	-1.1114e-70	-5.68501e-69	2.08144e-69	4.93102e-69	4.18532e-67
-1.47279e-69	9.38788e-72	2.00381e-70	4.42943e-70	-1.21221e-69	8.73686e-70	-2.24452e-69	4.69591e-70	5.20789e-71	2.86874e-69	6.63812e-70	-5.08461e-69	1.71897e-71	-1.24339e-69	1.1045e-70	-2.44399e-71	-3.18283e-71	1.43165e-69	4.19392e-70	3.81006e-70	3.13258e-69	-4.67624e-71	-4.02373e-70	6.19261e-69	-1.56396e-69	-5.51962e-69	-1.73088e-69	1.30375e-69	3.97251e-70	-4.3431e-70	3.99782e-68
8.03939e-71	-1.17103e-70	2.60895e-71	-5.81531e-71	-2.26284e-70	-2.685e-71	9.58691e-73	-2.39603e-72	-5.95324e-71	1.41812e-70	-2.71565e-70	3.52233e-71	-3.74965e-70	9.34894e-73	-2.70373e-70	2.48326e-72	-1.12461e-70	2.37598e-71	-4.0765e-71	2.86198e-71	8.33943e-72	3.94894e-70	-6.36711e-70	1.68736e-72	4.21323e-71	9.63795e-71	-1.13373e-70	-1.42892e-70	3.97813e-72	5.16321e-71	3.39274e-69
-1.84358e-71	2.0555e-71	-1.79121e-72	-2.70971e-71	-4.66968e-71	3.37274e-72	-2.66554e-72	6.70578e-72	1.25829e-70	4.3993e-71	-2.19107e-71	4.25531e-72	-1.46511e-71	4.84229e-72	-3.68932e-72	-2.92649e-71	-2.96104e-71	-5.5405e-72	1.49764e-71	3.88079e-71	-1.01768e-72	1.91874e-71	-7.78476e-72	-1.25752e-71	3.44081e-75	3.16029e-71	6.24283e-72	-1.63965e-72	9.20181e-72	1.18745e-71	5.65821e-70
6.27953e-73	6.33458e-73	2.12839e-73	-3.41519e-72	-3.1935e-72	1.91307e-72	-3.67751e-72	-7.74497e-72	-2.64807e-72	1.56881e-72	4.81566e-73	7.98223e-75	2.49348e-73	3.91044e-73	-1.74662e-72	-1.39963e-72	-1.02921e-71	-6.90635e-72	-2.54512e-72	-2.28395e-72	-7.79947e-73	-1.38278e-72	3.40872e-72	1.38492e-72	-6.49362e-75	-3.02584e-72	-2.88393e-72	4.80114e-73	3.80005e-72	-3.78168e-72	7.28735e-71
3.7066e-74	-2.0348e-74	-1.95671e-73	1.59821e-73	2.58162e-73	-1.12145e-73	4.07465e-73	-2.64605e-74	6.44863e-74	6.54878e-73	3.72076e-73	6.36573e-74	1.73457e-73	1.79911e-75	1.25069e-74	8.38553e-74	1.22165e-73	1.79004e-73	-1.04284e-73	9.87668e-73	-1.04508e-73	-2.63219e-73	-2.928e-73	1.86197e-73	-2.38909e-73	-1.48348e-73	-4.62599e-73	6.64007e-74	2.03955e-73	-6.76626e-74	6.07157e-72
3.25491e-74	1.58475e-74	-4.23888e-74	-2.1309e-75	8.08747e-75	-1.7515e-75	2.62212e-74	8.55661e-76	-1.25022e-73	1.2801e-73	-2.91803e-75	4.30784e-75	-7.2738e-76	1.36992e-74	4.41254e-74	1.21811e-74	-2.36657e-74	-2.39808e-74	-3.6821e-74	3.82771e-75	-9.96068e-77	-4.97444e-74	5.82513e-74	3.44428e-74	-3.65273e-75	1.66878e-74	-8.68275e-74	-2.28187e-74	2.07615e-74	7.23986e-74	9.14803e-73
-7.68207e-76	-8.58149e-76	1.96177e-75	-3.32813e-75	-6.79964e-76	6.10291e-75	-1.64904e-75	7.6662e-75	6.53576e-75	3.22358e-75	4.47819e-75	-2.47749e-76	4.81751e-76	6.68178e-75	1.14983e-75	2.39359e-76	-8.68612e-75	-4.03696e-75	-1.41787e-75	-1.87734e-75	-1.85326e-75	6.77495e-76	-9.61641e-76	3.26247e-75	-3.4399e-75	1.3469e-74	2.12066e-75	-6.13963e-75	-4.21105e-75	-5.39157e-75	1.03597e-73
-5.83696e-76	1.41425e-76	3.4164e-76	2.5581e-76	-3.72637e-76	-1.6238e-76	4.12377e-76	-2.62876e-76	-1.47075e-75	2.64509e-76	5.72639e-76	-1.52189e-76	-5.4682e-76	2.50258e-76	-1.97285e-76	1.47429e-77	4.3911e-77	-4.86621e-76	2.18292e-76	-4.94468e-76	-1.27722e-75	3.97609e-76	-5.61083e-77	-4.9131e-76	5.46495e-76	-1.62062e-75	4.90251e-76	7.54045e-76	-4.47231e-76	4.00746e-76	1.3727e-74
-2.46526e-77	9.71212e-78	1.00366e-76	-4.8532e-78	5.28213e-77	-4.13067e-77	2.1939e-77	-2.2406e-79	-1.24734e-76	7.75271e-77	-1.09496e-76	-4.41839e-77	-1.31339e-77	3.76961e-77	-1.31951e-78	3.25906e-78	4.85116e-77	-1.7319e-76	7.18387e-78	-6.37589e-77	1.27715e-76	4.28692e-78	7.77141e-77	-4.94207e-77	-5.39191e-77	-1.37596e-77	2.03002e-77	-2.84033e-77	-2.91243e-77	-4.92786e-77	1.41379e-75
1.79429e-77	1.63783e-77	-7.90741e-79	8.37238e-78	3.70096e-79	-8.10635e-78	-8.39357e-78	6.28718e-78	6.86813e-78	6.69337e-78	-2.83292e-78	9.0787e-78	2.84152e-77	-2.53353e-78	-1.59778e-77	-3.02111e-78	-1.23712e-78	-4.19543e-78	-8.51664e-78	5.89597e-79	5.9635e-78	7.24227e-78	4.8814e-78	2.92817e-79	2.25125e-77	8.85068e-78	-1.0584e-77	-6.42757e-78	1.72118e-77	-1.25226e-77	2.5309e-76
6.48959e-79	1.68753e-80	-7.52341e-79	-8.29333e-79	1.41388e-80	2.18054e-79	-3.93943e-78	1.86756e-78	2.57949e-79	-1.59686e-78	-4.9107e-79	4.15108e-79	-2.50442e-78	-7.41341e-79	-6.34641e-79	-1.55177e-78	-1.08011e-79	-1.01205e-78	-5.2091e-78	-1.74026e-79	-1.20443e-78	-4.27684e-79	7.67023e-79	-5.9478e-79	4.85812e-79	-3.24242e-79	-2.07853e-79	-3.3116e-80	2.81426e-79	7.78378e-79	2.80878e-77
-4.06653e-80	-4.38745e-80	-2.20364e-79	7.26455e-80	1.63045e-79	-1.19028e-79	-8.30629e-80	2.2778e-80	5.44562e-80	-7.4217e-80	-1.08225e-80	4.27572e-80	1.11851e-79	-2.36807e-79	-8.69522e-80	-4.18141e-81	3.80694e-80	-3.08361e-79	-3.28675e-79	1.32872e-79	-1.31184e-79	-1.12777e-79	-7.05224e-80	-4.60708e-80	2.87841e-80	1.59936e-79	5.279e-80	-1.54597e-79	2.21749e-80	1.92777e-81	2.97625e-78
1.26475e-80	5.89805e-81	7.97231e-81	-5.67086e-81	3.64523e-80	1.47752e-80	-4.96544e-80	-1.71167e-80	-2.25826e-80	2.7488e-81	-5.01406e-81	-8.15309e-81	-2.59615e-81	-3.18121e-81	-3.23729e-81	4.84923e-81	-2.78246e-80	1.56479e-80	-3.55994e-81	-4.99481e-81	-1.02296e-80	1.17991e-80	7.23949e-81	1.88955e-80	9.218e-81	-8.31129e-81	-1.45621e-80	7.27095e-82	1.66236e-80	-7.22798e-81	3.59411e-79
8.32511e-83	-1.40163e-81	1.14143e-81	2.15853e-82	-1.15131e-82	-2.87693e-81	-6.0957e-81	-2.33448e-81	6.33957e-82	-9.04161e-84	3.0431e-81	-5.83065e-82	1.31484e-81	1.51517e-81	-5.253e-81	1.58194e-81	9.29173e-81	1.24435e-81	1.946e-82	1.08595e-81	1.10026e-81	-2.60823e-81	-2.44303e-81	-3.77812e-81	-2.96021e-81	-2.71424e-81	-7.37922e-81	1.17489e-81	3.13679e-81	1.54114e-81	6.88513e-80
-9.57543e-83	2.67523e-82	-4.72712e-84	3.79597e-82	-2.28211e-82	-3.30764e-82	9.58455e-83	-7.3405e-83	3.75587e-82	-7.00885e-83	-5.78234e-83	1.18569e-82	5.71542e-82	-1.55153e-82	-2.01929e-83	-1.00994e-82	3.4264e-82	-4.00665e-83	-5.38016e-83	-2.61598e-82	1.38407e-82	3.57206e-83	-7.84127e-83	9.87343e-83	6.3451e-83	-4.0452e-83	7.04382e-83	-7.49702e-83	-5.83016e-83	-4.01346e-82	4.70412e-81
4.54952e-84	3.77708e-83	3.37122e-83	-1.6974e-84	-7.21873e-84	-8.39757e-84	2.38433e-84	-4.59652e-83	1.37242e-83	1.90111e-83	1.47581e-83	-2.29837e-83	-2.94725e-83	1.0118e-83	-6.44354e-84	-5.67383e-83	6.23738e-83	-1.78955e-83	3.096e-83	-2.11697e-83	-5.92213e-83	2.4023e-83	-2.57123e-84	-1.03619e-83	1.47661e-83	4.59348e-83	9.53562e-83	-8.70203e-83	5.83825e-83	9.17636e-84	8.54158e-82
2.61949e-84	1.85621e-84	4.68079e-85	3.99029e-84	7.1771e-84	9.52893e-85	4.83299e-84	1.62686e-84	-2.68757e-84	6.25622e-84	1.61837e-84	-1.64529e-85	-2.40423e-84	3.0564e-84	1.26701e-84	4.93622e-84	-9.95511e-85	7.08395e-85	-7.35731e-84	-4.56826e-84	-1.25838e-84	5.56174e-84	-3.53144e-84	-4.87972e-84	1.72607e-84	-3.40117e-84	-1.05613e-84	7.42414e-85	6.74299e-85	2.61621e-84	8.49915e-83
1.97524e-85	-4.3489e-86	8.75399e-86	3.35925e-85	-4.36138e-86	-1.11244e-85	-7.64856e-86	3.47168e-85	8.42317e-85	-9.50297e-86	-2.78103e-85	-3.64207e-85	6.24767e-85	-1.73024e-85	-5.67699e-85	-2.75744e-85	-1.03944e-85	-3.97466e-85	3.41967e-85	5.26316e-85	-5.74849e-86	-2.24437e-85	1.05034e-85	8.45882e-85	8.88241e-85	7.7254e-85	-2.20666e-85	-3.47104e-85	-6.49201e-85	5.53218e-85	1.04974e-83
1.22677e-85	5.08314e-86	-1.18511e-86	5.06987e-86	2.84196e-87	9.53549e-86	3.81262e-86	2.00184e-86	3.97357e-86	-3.5957e-86	-3.42848e-86	4.13092e-87	1.85333e-86	2.27188e-86	-5.14514e-86	7.03261e-86	-1.95261e-86	-4.93367e-86	-1.3605e-86	1.3284e-86	-3.35701e-87	-1.02368e-85	-3.09029e-86	-3.58575e-86	1.13976e-85	3.52625e-86	-1.23704e-85	5.05799e-87	-5.4976e-86	1.59846e-86	1.28674e-84
-9.10315e-87	1.04096e-86	-5.18659e-88	-3.40147e-87	5.09712e-87	-9.17832e-87	1.36257e-86	1.64368e-86	-1.04315e-86	-4.17887e-88	-1.26725e-86	1.93069e-87	2.73567e-87	3.25251e-87	-1.47335e-87	7.57382e-87	1.92736e-86	8.36172e-88	-2.73777e-87	1.4175e-86	1.95667e-87	1.13038e-86	-9.7084e-87	-2.89048e-87	-1.57636e-87	4.26754e-87	-5.04913e-87	-8.41738e-87	4.91561e-87	2.03218e-87	1.97399e-85
3.06171e-88	5.58509e-88	-1.02821e-87	-1.21e-87	6.59151e-88	1.94517e-88	2.66925e-87	-7.61944e-88	-1.46903e-87	-2.5575e-87	2.38759e-87	-5.30558e-88	8.51125e-88	3.68924e-88	5.4852e-88	8.68533e-88	-5.07373e-89	4.01274e-88	1.15428e-88	-3.91755e-88	6.69731e-88	-8.7227e-89	5.2191e-88	-2.67295e-88	-1.60193e-88	5.69177e-89	1.64921e-88	-6.6638e-88	2.03683e-88	-3.66304e-89	2.07636e-86
1.77786e-90	1.14711e-89	1.17135e-88	-5.25626e-89	-5.2821e-90	-2.56255e-89	2.94623e-90	-9.28233e-89	3.156e-88	1.52101e-89	-8.0229e-89	-2.30586e-88	1.15207e-88	2.62941e-89	-3.60301e-89	-8.80519e-89	3.33244e-88	-1.0409e-88	8.70568e-89	8.56862e-89	8.77773e-89	2.5287e-88	2.31925e-88	-5.75542e-91	1.25197e-88	-2.97959e-88	-1.14641e-88	1.01865e-88	-8.46274e-89	-1.77996e-88	3.30234e-87
1.00828e-89	4.25837e-90	-1.29127e-89	2.69898e-90	-4.39366e-91	-9.94735e-91	-3.03085e-90	1.56734e-89	-9.42377e-90	5.38355e-90	-2.97506e-90	2.54415e-90	1.91005e-90	-7.68014e-90	1.16129e-89	4.57869e-90	-3.92796e-90	1.11284e-89	-1.24975e-89	1.33977e-90	-3.4587e-90	-9.67762e-90	2.58537e-90	-7.434e-90	7.18078e-90	3.96243e-89	2.99807e-90	1.074e-90	-2.50226e-89	1.18439e-89	2.35992e-88
-1.9208e-90	2.56652e-91	4.29071e-91	7.69146e-91	-8.29779e-91	4.09336e-91	-1.01202e-90	-1.40968e-90	-1.07302e-89	6.32499e-91	-4.0778e-91	-7.73002e-90	6.26069e-91	1.67715e-90	1.72752e-90	3.93769e-90	-1.07054e-90	-5.38156e-91	-1.721e-90	1.2814e-90	1.19414e-90	3.12895e-90	9.20477e-91	-2.06976e-90	3.3708e-90	-1.83087e-91	1.81947e-90	-9.80964e-91	3.21012e-92	1.16878e-91	5.29332e-89
1.24101e-91	1.93127e-91	1.98829e-92	3.82263e-92	-1.21933e-91	3.28977e-93	6.45892e-92	3.31248e-92	-1.24865e-91	2.88616e-91	-1.26837e-91	-1.48561e-92	-1.06112e-91	9.18103e-92	-1.43657e-91	-6.34318e-92	4.8753e-92	-6.03638e-93	-1.44269e-93	5.81355e-92	9.11036e-92	-2.31978e-91	-2.40635e-92	1.05124e-91	3.16495e-92	-1.96594e-92	1.58515e-91	-1.05829e-91	-7.1324e-92	-1.29461e-92	2.52502e-90
-5.5331e-95	-1.29468e-92	-3.59214e-93	1.0964e-92	-1.15732e-92	-1.28496e-92	1.95648e-92	4.1887e-93	-2.06573e-92	9.59252e-93	-3.47068e-93	-1.74478e-93	3.83394e-93	-1.0399e-93	2.39786e-92	2.99618e-92	-5.95863e-92	6.05185e-93	-7.46851e-93	-1.86132e-92	1.76725e-92	-1.45203e-92	2.34589e-92	1.21788e-92	-4.43876e-93	-1.65224e-92	-3.44419e-92	-2.06483e-93	3.3578e-93	-7.41213e-93	3.97802e-91
-2.43418e-93	-2.00357e-93	-1.05567e-92	1.17026e-93	-6.02722e-94	1.38814e-93	-2.56678e-94	4.4722e-94	1.45536e-93	3.94013e-95	-4.39397e-94	-3.24282e-93	-4.42173e-94	1.1496e-93	-5.18646e-94	-1.06266e-93	8.25462e-94	8.35877e-94	5.60034e-94	2.16869e-93	3.78153e-95	2.34802e-94	6.02139e-94	1.57223e-93	5.78965e-93	6.5262e-94	1.93371e-93	9.84419e-93	1.97629e-93	-6.02519e-94	5.48455e-92
1.56908e-94	3.68577e-95	-3.02874e-94	-1.39908e-94	-1.13743e-94	5.86215e-95	3.01118e-94	3.8664e-94	6.78213e-95	2.30291e-95	-1.69651e-94	-4.06134e-94	1.39305e-95	5.89815e-95	2.6972e-94	-3.13438e-94	2.55241e-94	1.59334e-94	-4.48178e-96	8.29305e-95	-6.63291e-94	-9.08502e-95	-3.55432e-94	4.65707e-95	-5.59588e-94	1.10315e-95	-1.00228e-94	-7.37304e-95	-8.70984e-96	1.97872e-94	5.42867e-93
-3.43028e-95	8.71252e-96	-5.07805e-95	-1.9665e-96	1.78622e-96	1.29336e-94	2.14464e-96	1.577e-95	-1.52616e-95	1.80461e-95	1.39923e-95	4.62492e-96	7.76282e-96	2.94633e-96	5.02271e-95	-4.85362e-96	5.71444e-95	3.07355e-97	2.11963e-95	4.95613e-95	9.73382e-96	-7.10356e-95	4.37837e-96	-3.8926e-95	-2.07518e-94	-7.118e-96	-9.75557e-95	1.0446e-95	7.14655e-95	3.17961e-95	1.0407e-93
1.61812e-96	-9.00357e-96	-2.25879e-96	-2.56083e-96	5.02519e-96	-1.20774e-96	2.19781e-96	-1.87372e-96	-1.86055e-96	4.553e-96	5.01289e-97	7.2385e-96	-3.91841e-96	4.96534e-96	-3.03445e-96	8.63717e-97	-3.99844e-96	7.20803e-97	-4.21274e-97	-3.58289e-97	-2.30143e-96	-3.97582e-96	-9.23353e-97	-1.98968e-96	5.62635e-96	4.8405e-96	-9.96523e-96	7.5004e-96	3.28157e-96	-8.21209e-96	1.06796e-94
2.1851e-97	3.48123e-97	-4.40957e-97	-7.74666e-97	-4.78825e-97	-1.78548e-98	-2.25708e-97	8.23129e-97	9.19597e-98	6.20499e-97	-1.8317e-96	8.22486e-97	-2.53257e-96	-1.89993e-96	2.22947e-98	2.60111e-97	-1.16043e-98	3.26438e-97	5.77957e-98	2.28408e-97	-3.0824e-97	-1.19208e-96	-1.93789e-97	-1.21702e-97	3.7912e-97	6.55087e-98	1.19288e-96	-4.80824e-98	-5.30108e-98	3.64953e-97	1.59529e-95
1.42276e-98	-5.03102e-98	-1.24708e-97	-2.76942e-98	4.90215e-98	3.37965e-98	-1.03266e-100	1.0285e-99	-1.61217e-97	3.19243e-98	1.24573e-98	2.06076e-98	-4.62575e-98	4.10763e-98	5.98363e-98	-7.28958e-98	-1.32804e-97	-2.08579e-98	9.12381e-98	1.21261e-97	4.81157e-99	7.32881e-98	-1.31475e-97	3.087e-98	-9.04626e-98	-4.10148e-99	-1.40649e-97	-1.38384e-98	2.48052e-98	-3.81207e-99	1.63144e-96
4.71867e-99	-4.74777e-99	-4.16262e-100	5.68455e-100	1.56873e-98	3.03813e-98	1.22878e-98	-1.29661e-98	6.13375e-99	-1.21038e-99	-5.3376e-101	9.26048e-99	-2.11283e-99	-1.0751e-99	5.93614e-99	-1.21448e-98	1.50679e-99	1.71865e-99	1.75244e-98	1.23397e-98	5.17185e-99	7.73862e-99	2.33276e-99	-9.82431e-99	1.448e-99	1.30792e-98	-2.73738e-98	-1.04223e-98	1.7126e-98	-7.07528e-99	2.54382e-97
9.54172e-100	3.82971e-101	-1.18672e-99	-5.52309e-100	-2.11698e-100	-2.76347e-100	8.44514e-100	6.8356e-100	-8.33941e-100	4.36471e-99	4.41829e-99	-3.58257e-99	8.72493e-100	3.94473e-101	9.72551e-101	9.68092e-100	5.7555e-99	-6.6808e-100	9.99557e-100	-3.27875e-99	8.4155e-100	2.18199e-99	4.1656e-100	-1.13416e-100	-2.79029e-100	-8.72503e-100	-1.79957e-100	-7.262e-101	-9.07811e-100	1.71717e-99	3.82089e-98
8.81208e-102	8.88843e-101	1.93946e-101	2.6877e-102	-1.86165e-100	5.51315e-101	9.43116e-101	-5.06999e-101	-9.06847e-101	-3.79734e-101	3.02569e-101	3.61992e-101	-1.62482e-100	4.81403e-101	2.77385e-100	-1.23724e-100	1.42175e-102	-7.71287e-101	2.52611e-100	-7.41418e-100	-1.24402e-100	-7.56825e-101	2.7407e-101	-7.61619e-101	1.7541e-100	-9.73721e-101	1.13773e-100	-5.57695e-101	1.30214e-100	-2.85739e-100	3.54744e-99
1.27489e-101	1.11859e-102	3.79786e-102	-5.94204e-102	-8.1519e-102	1.65852e-101	-2.06161e-102	-2.68746e-101	1.29556e-101	-8.66651e-102	-1.82381e-101	-5.04688e-102	3.65313e-102	1.66215e-101	3.18202e-103	4.92569e-102	-1.39365e-101	-8.59504e-103	1.83865e-101	-5.88066e-101	-5.859e-102	-1.26192e-101	-7.93467e-103	-3.5575e-102	-4.43805e-101	4.97772e-103	-2.77382e-102	-1.14623e-102	6.50443e-102	-4.49572e-101	3.62785e-100
2.29817e-102	5.39639e-102	-3.45438e-103	-2.00672e-102	-1.14574e-102	3.64206e-103	-6.43379e-103	-2.52677e-102	-1.66787e-103	-3.45244e-103	-1.32521e-102	-3.34111e-102	8.47904e-103	-2.33621e-102	6.28207e-103	-9.47989e-103	-1.83947e-102	1.56027e-103	-2.83969e-102	4.83765e-103	-1.07621e-102	3.43206e-103	-3.76907e-102	3.35391e-102	-2.55608e-103	2.71302e-102	5.18247e-102	8.96621e-103	4.00766e-103	1.81653e-103	4.8157e-101
-4.30664e-104	4.41803e-103	-1.35944e-103	-4.57961e-104	-3.48316e-104	4.47437e-104	-5.40448e-105	-5.11772e-104	-6.84218e-104	-2.54076e-104	2.22825e-103	1.77663e-103	6.02119e-104	-5.61909e-103	-1.14267e-104	-1.78169e-105	-9.46448e-104	-2.83603e-103	-1.78942e-103	2.58525e-103	4.85463e-103	-3.26955e-103	-1.44606e-103	1.31348e-103	4.30804e-103	1.62388e-103	3.05834e-104	-9.40041e-104	-3.0806e-105	-2.0614e-103	4.7635e-102
2.24992e-104	2.16315e-104	-2.87942e-104	1.06017e-104	1.25927e-104	1.20179e-104	-1.60594e-104	-7.12077e-104	-4.19986e-104	-2.81484e-105	-4.5579e-104	-4.99814e-104	1.95758e-104	-1.19059e-104	1.90327e-104	2.50208e-104	-6.42726e-105	-3.48882e-104	-4.83648e-105	6.30683e-105	-2.82614e-104	2.10722e-104	-1.18573e-104	1.55109e-103	-6.5308e-105	3.69107e-105	-2.67375e-104	-2.71629e-104	-4.7929e-105	2.22974e-104	7.71284e-103
2.24548e-105	-4.28027e-106	1.40005e-106	-7.98331e-106	5.05133e-105	-4.46309e-106	-7.14936e-106	7.88276e-105	-3.49417e-105	4.71591e-105	-7.39988e-105	3.05219e-105	-2.65687e-105	-1.93644e-105	2.36404e-105	-3.43063e-105	1.62417e-104	1.88382e-105	6.13997e-105	-4.77906e-105	-6.77912e-105	-2.80665e-105	4.62078e-106	7.58691e-106	-8.52856e-106	-3.4332e-106	-4.71982e-105	-1.20138e-105	-2.41371e-105	-9.02663e-105	1.05166e-103
-1.12727e-105	1.90936e-106	1.26973e-106	5.04065e-106	2.17913e-107	-1.53742e-105	9.16058e-108	9.26236e-107	-6.94224e-106	-2.04693e-108	-6.06038e-106	6.02978e-106	-6.25192e-106	-2.41585e-106	-1.99739e-107	-2.62491e-106	-2.45785e-106	-7.70012e-106	-2.02377e-106	3.52851e-106	1.45207e-106	-6.6633e-106	-3.84253e-106	4.69904e-107	7.92454e-106	1.18157e-105	-8.73647e-106	-1.44735e-105	1.23955e-105	-5.75718e-106	1.55889e-104
1.25202e-108	1.8177e-107	5.33282e-107	1.09779e-107	-1.869e-107	3.02336e-107	-4.77241e-107	1.59343e-107	-9.4255e-107	-9.46283e-107	-4.92579e-107	2.34804e-107	-2.31846e-107	-1.88779e-107	3.65756e-107	6.92049e-107	7.13341e-107	-6.81971e-107	-8.89615e-107	-7.11219e-108	3.614e-107	2.93306e-107	3.74929e-107	6.35599e-107	2.57147e-107	-5.41006e-107	8.15265e-108	-2.67548e-108	-7.25151e-107	4.4228e-107	1.2153e-105
-4.03627e-108	-1.769e-108	-1.76468e-108	-5.3486e-109	-6.67971e-108	-3.69068e-109	-1.92147e-108	1.74323e-108	1.26699e-108	4.22111e-108	-1.53064e-108	-2.66577e-108	3.5518e-108	3.67818e-108	1.89022e-107	2.37058e-107	-1.68215e-108	-8.73683e-108	-2.21809e-107	7.22788e-108	8.25219e-108	-4.23783e-108	-1.81738e-110	1.35886e-107	2.26487e-107	9.42236e-108	5.27756e-108	-5.1632e-108	1.73765e-108	5.60146e-108	1.94116e-106
-2.81104e-110	-1.07836e-108	3.20626e-109	1.85926e-109	5.4883e-109	-1.24816e-109	6.91886e-109	-9.88506e-109	1.11187e-108	1.17883e-108	-3.46135e-109	-2.76124e-108	-2.34092e-109	-2.83219e-109	6.37267e-109	-1.27094e-108	-4.57281e-109	-2.13317e-108	1.81709e-109	-5.73046e-110	-1.08378e-108	3.5657e-108	-6.49386e-109	2.43483e-109	-3.02531e-109	2.95445e-108	7.27915e-109	-7.80163e-109	8.35542e-109	-8.62969e-109	2.6626e-107
1.8794e-109	-1.06231e-109	1.65333e-109	5.5789e-110	-1.45518e-110	1.083e-109	2.24614e-110	4.94933e-110	-1.96873e-109	-2.18345e-110	-4.08386e-110	1.8793e-109	-8.34396e-111	1.5632e-109	2.74362e-109	2.18413e-109	4.10844e-110	-1.3723e-109	-9.00129e-110	-4.45452e-110	1.8513e-111	7.6688e-110	-4.92676e-110	1.01732e-109	-3.62306e-111	3.15411e-109	-7.9743e-110	-1.84962e-109	5.31662e-110	-3.29926e-109	3.32426e-108
-6.11725e-111	-7.23677e-110	1.61137e-111	-6.9994e-111	-1.13809e-110	-8.23478e-111	1.63462e-110	3.66226e-110	-5.07106e-111	1.19598e-111	5.63767e-111	4.67416e-111	2.09067e-110	-2.60154e-110	1.23072e-111	-5.46204e-112	-1.54393e-110	1.27608e-110	-6.00994e-111	6.97933e-111	2.68497e-110	-1.34754e-110	9.97073e-111	3.68004e-110	-5.97285e-110	1.28962e-110	-1.04154e-110	7.67697e-112	1.55094e-110	1.71845e-110	4.69745e-109
-6.61447e-112	6.3403e-112	-1.85888e-112	8.75614e-112	1.8528e-111	-2.30139e-111	-1.82107e-111	1.66776e-111	2.53195e-112	1.16286e-112	-9.61689e-112	-2.21752e-111	3.32309e-111	1.11517e-111	-9.7008e-112	7.67866e-111	5.72875e-112	4.31903e-112	-1.71363e-112	4.78671e-112	-5.31282e-113	-4.08908e-111	-4.81817e-112	1.86298e-111	-1.54712e-111	4.38777e-112	-1.58506e-112	-2.95199e-112	6.16181e-112	-2.73433e-111	4.05676e-110
2.71979e-112	-1.29e-113	-1.11237e-112	1.43881e-112	1.29991e-112	3.60274e-112	3.16469e-113	1.51931e-112	4.55721e-113	1.26972e-112	-2.0719e-113	1.95605e-112	-7.2345e-113	1.46881e-112	1.43243e-112	8.21138e-113	3.75044e-114	5.84896e-113	-5.57648e-112	-7.87106e-112	-4.01094e-112	1.86532e-112	-1.02032e-112	-1.49949e-112	-1.68501e-112	-4.19849e-112	1.27796e-113	-3.62518e-113	-3.86747e-112	-5.53206e-113	5.37334e-111
2.52211e-114	5.0656e-113	1.45201e-113	-6.70492e-114	1.26045e-114	-2.47071e-113	1.61583e-113	-8.70201e-114	6.03028e-113	9.09974e-114	-8.30478e-114	-2.94173e-114	2.31841e-113	-1.61017e-113	-2.19924e-113	-1.5181e-113	-3.0818e-114	2.28258e-113	8.09375e-114	1.96454e-114	-2.06989e-114	2.63751e-113	3.2464e-113	-3.85633e-113	1.53626e-113	-2.02091e-114	2.11303e-114	-1.23909e-115	7.11405e-114	-7.60547e-114	4.52118e-112
-2.46854e-114	-1.78737e-114	3.20362e-114	-1.34876e-114	-7.86513e-114	4.93883e-115	-2.9595e-114	3.11421e-114	7.11875e-115	-1.1749e-113	-1.77115e-114	-3.35247e-114	7.22317e-115	-3.38834e-114	-5.83216e-114	5.52065e-114	2.96149e-114	-2.05305e-115	5.45775e-115	7.69742e-115	3.14537e-114	7.05223e-114	8.15218e-115	3.38301e-116	1.75483e-114	1.45865e-114	5.81959e-114	4.29767e-115	1.36488e-113	-9.75185e-115	9.59048e-113
-6.34878e-116	-1.3366e-116	6.28102e-115	1.47761e-114	3.85524e-116	3.61914e-115	5.50501e-115	-1.81877e-115	-2.73301e-115	2.30424e-115	-5.96537e-115	-5.45044e-117	4.27041e-116	-6.99239e-115	2.62984e-115	-1.7758e-115	-6.06378e-115	5.65735e-115	1.6763e-116	3.22045e-115	-1.23435e-115	-6.52775e-115	3.30657e-116	-6.37385e-116	-9.72656e-115	-1.23602e-114	1.93222e-115	1.78467e-115	-5.73786e-115	-5.31225e-115	1.16729e-113
-9.89151e-117	6.40629e-116	-2.73019e-117	-3.01175e-116	-9.06091e-116	-1.42474e-115	-1.96426e-116	-2.29973e-116	2.29506e-116	-5.93152e-116	7.95011e-116	-2.07499e-116	7.57324e-117	1.78321e-117	-1.88671e-118	-5.53073e-117	-2.41036e-116	1.7609e-116	-6.23503e-117	-2.19595e-115	9.80388e-116	-5.67851e-116	-1.22699e-115	-5.81157e-116	-3.61016e-117	5.20033e-116	1.39518e-115	-1.66414e-116	7.56028e-117	1.96515e-117	1.4046e-114
1.53623e-117	-4.94225e-117	1.13334e-117	9.14544e-117	-8.23351e-117	1.81519e-116	2.43495e-117	1.82514e-116	-1.06715e-117	5.46254e-117	-3.32387e-117	-1.9197e-117	2.88545e-119	2.68621e-117	-3.19402e-117	1.46261e-117	1.51101e-117	2.50726e-117	9.70348e-117	-4.82527e-117	3.76641e-117	5.78582e-118	2.04016e-117	5.24537e-117	-2.79078e-117	1.77486e-116	1.32051e-117	3.06078e-117	-2.23369e-118	-8.69078e-118	1.39165e-115
-3.81382e-118	-4.02511e-118	1.08828e-118	-6.65234e-118	-1.84937e-117	-8.04733e-118	2.4752e-119	-1.26251e-117	3.42945e-118	6.70266e-118	9.12065e-118	-4.22938e-118	1.28463e-118	1.32884e-117	2.49834e-118	6.97866e-118	2.8874e-118	-2.79251e-118	7.12982e-118	1.13495e-118	1.65624e-118	2.28795e-118	1.63591e-118	-4.22429e-118	-2.17274e-117	1.20489e-117	4.50109e-118	1.25273e-117	2.9643e-118	-8.38313e-118	1.88426e-116
-3.00433e-119	1.16892e-118	6.58127e-119	3.83669e-119	3.03005e-119	-7.36902e-119	-2.82005e-118	2.08762e-118	-2.83775e-119	6.72661e-119	1.19771e-118	-8.55763e-119	-2.04215e-119	-3.64119e-119	-2.06632e-119	4.56264e-119	-1.01177e-118	4.61907e-119	-1.37279e-118	1.27656e-118	-4.19502e-119	2.75869e-120	-1.2015e-118	2.5672e-119	-1.40052e-118	5.83118e-119	-9.65445e-119	-4.31841e-119	1.19721e-118	-1.29902e-118	2.46054e-117
-1.22806e-120	-1.93928e-119	-6.09946e-120	-1.88321e-119	-1.07334e-120	-5.12793e-120	1.24726e-120	7.76343e-120	-1.14333e-119	-5.38648e-119	1.13987e-119	6.4217e-120	-3.7949e-119	1.33996e-119	-2.42509e-120	-1.35498e-119	-6.51313e-120	8.33031e-120	-4.30591e-121	-1.11962e-119	2.15912e-119	-1.58618e-120	9.87535e-120	-3.00687e-120	9.99749e-121	-7.97667e-121	1.04596e-119	-4.42605e-121	-1.03642e-120	5.59327e-120	2.93066e-118
6.30349e-122	2.07331e-121	7.54391e-122	-2.24115e-120	4.69789e-121	-5.40892e-120	3.74414e-121	-1.32775e-120	5.07601e-121	6.86919e-122	4.33803e-121	1.84284e-120	3.92316e-121	2.10903e-120	5.74184e-121	4.83102e-121	8.79014e-121	4.26046e-121	1.52074e-120	-1.38442e-120	2.70504e-120	-1.12149e-120	1.52628e-120	-2.47375e-121	5.09898e-121	1.1873e-120	2.72453e-120	4.171e-121	-4.62929e-122	-8.98837e-121	3.21738e-119
3.49116e-123	-1.26781e-122	-8.84996e-122	-3.40917e-122	-5.31917e-122	6.43165e-122	4.07964e-122	-1.63818e-122	-1.53712e-121	-1.33312e-122	2.06197e-122	6.24699e-122	7.11983e-121	5.24942e-122	1.132e-122	1.37869e-121	2.72611e-122	1.99993e-122	2.27275e-121	-1.26075e-121	1.15477e-122	-2.25514e-121	-1.78745e-121	-1.24843e-121	-5.55408e-123	1.79676e-121	-3.65385e-122	3.72025e-122	-1.69406e-121	-3.61946e-122	2.88308e-120
7.32555e-123	-1.25483e-122	1.03462e-122	3.35471e-124	2.17621e-123	1.35332e-123	-2.74539e-123	8.91416e-123	-4.60456e-122	5.31894e-122	-1.49638e-122	-1.38796e-122	7.95832e-123	-5.85897e-123	6.48971e-123	-1.74468e-123	-1.80035e-123	5.4619e-123	-7.68246e-122	-8.6188e-123	-1.32085e-122	6.8177e-125	-3.40087e-122	1.71386e-122	-2.88659e-122	-3.66467e-123	1.74218e-122	-2.43084e-122	-2.3137e-122	-1.43038e-123	4.51833e-121
-4.34058e-125	-1.86854e-123	-2.89257e-124	-2.92284e-124	-3.45119e-123	6.56781e-123	-9.33892e-124	1.45432e-124	-5.26494e-124	-6.94004e-124	-4.14323e-125	3.11143e-123	-3.7208e-125	-4.69721e-123	3.60592e-123	-1.46837e-123	3.04449e-123	-1.88135e-124	3.33534e-124	1.21861e-123	9.47072e-124	-1.99297e-123	-1.08923e-125	4.625e-123	2.14684e-123	1.04896e-122	3.08434e-123	-2.79434e-123	-6.83843e-124	-2.95119e-124	5.96287e-122
8.50531e-125	-1.96594e-124	-7.8474e-125	6.52932e-124	1.30695e-124	-1.71572e-124	2.47989e-124	3.17262e-124	1.71881e-124	5.24479e-124	-1.69005e-124	3.2274e-124	6.23835e-124	4.78355e-124	-8.5513e-125	-4.11873e-125	-1.7023e-124	-8.79722e-125	-2.50683e-124	2.05212e-124	-1.35363e-124	5.36833e-125	-2.22484e-124	-2.59237e-124	-1.26697e-124	-5.67592e-124	1.17948e-124	-1.36462e-124	2.10495e-124	-3.09748e-124	7.15137e-123
-2.0123e-125	2.2122e-126	1.25227e-124	1.04029e-125	-1.09908e-125	1.21522e-125	5.43936e-125	-5.7589e-126	4.09726e-125	-1.9191e-126	-7.95997e-125	1.40376e-125	-1.48107e-125	-1.84232e-124	7.46831e-126	-1.77471e-125	-2.07487e-125	-4.1749e-125	5.39609e-125	-3.76789e-125	-6.05774e-125	2.43937e-125	2.06817e-126	-4.81703e-125	-3.03174e-125	1.17363e-125	-1.23554e-126	3.09842e-125	-4.98577e-126	-2.12441e-125	9.91898e-124
-2.83438e-127	-8.78945e-127	1.9246e-126	-1.4994e-126	4.38318e-126	1.59288e-125	2.33656e-125	-2.22386e-126	-1.89387e-126	1.76821e-126	-3.08332e-126	4.28868e-126	7.78185e-127	1.40882e-126	1.19064e-126	2.29687e-126	3.56567e-127	4.62253e-127	-5.6469e-126	-6.38707e-126	5.22814e-127	-3.60419e-126	-1.74077e-126	-4.33523e-126	-3.55046e-126	-4.77525e-126	5.25611e-126	-4.96174e-126	4.4509e-126	1.25371e-126	1.145e-124
3.73579e-127	-2.43842e-128	-6.28546e-128	2.38512e-127	3.20019e-127	-6.67979e-127	-9.36923e-128	-1.97868e-127	2.67714e-128	2.37351e-128	-2.20808e-127	1.17518e-127	3.73486e-128	2.42685e-127	-4.02448e-128	2.83542e-127	-4.96112e-127	-3.34402e-127	-2.12979e-126	-1.68866e-127	5.20289e-128	-1.60423e-127	4.85807e-127	-6.11543e-127	4.17136e-127	4.66859e-128	-3.95399e-127	8.55131e-128	-1.58297e-127	-2.79906e-127	8.79345e-126
6.85494e-129	-1.26249e-128	-7.75106e-128	5.20633e-128	5.63948e-129	-3.92139e-128	6.48937e-128	3.632e-128	1.2885e-127	-4.84392e-128	4.60792e-128	5.35775e-128	-9.08257e-129	2.13029e-128	6.98277e-128	-5.43815e-129	3.02715e-129	1.04365e-127	-5.60447e-128	-3.25312e-128	-2.6632e-128	7.18904e-129	8.32303e-128	5.54142e-128	-4.25757e-128	4.58957e-128	7.41234e-129	-8.60573e-128	-3.43488e-128	3.32905e-128	1.29573e-126
-1.19744e-128	-1.51288e-130	2.03231e-129	-7.73084e-129	-1.26424e-128	1.42338e-128	2.88854e-129	-6.67257e-129	6.67749e-130	-1.3257e-129	-8.28374e-129	-5.1631e-129	2.12509e-129	-3.1169e-129	1.05773e-128	8.61469e-129	3.18186e-130	-4.66844e-129	-3.04609e-129	-4.96155e-129	-3.16371e-129	1.70753e-128	7.93363e-129	2.01847e-128	1.6216e-128	2.57035e-129	-7.86447e-129	7.33762e-129	-8.45292e-129	1.32609e-128	2.15254e-127
2.71648e-129	4.60829e-130	-4.74089e-131	-1.08272e-129	2.73589e-130	-8.66772e-131	2.21419e-131	-2.43683e-129	1.62402e-129	-5.37192e-129	-4.61692e-130	3.52882e-130	2.33511e-130	-3.09364e-130	-7.20992e-130	1.05721e-130	-3.59427e-130	3.42749e-130	-1.16721e-129	-4.98752e-131	8.6804e-130	-3.94323e-130	9.52833e-131	8.44241e-130	-4.13096e-130	-1.07871e-129	1.33032e-129	1.8121e-131	-1.30767e-129	1.19136e-130	2.4695e-128
-8.98431e-131	-1.73622e-130	3.22495e-131	9.49382e-131	-4.80037e-131	-2.75684e-131	-1.52714e-131	1.66075e-131	-2.59161e-132	8.34471e-131	-2.90772e-132	3.26611e-131	-1.29099e-131	-2.21319e-130	1.02125e-131	-7.32399e-131	5.59531e-131	-1.26319e-130	2.6026e-130	-1.24441e-132	3.96423e-130	1.86664e-130	-1.37327e-131	-2.65043e-130	3.90461e-130	-1.71993e-130	-2.89184e-131	2.95494e-130	-2.84826e-130	5.84183e-131	3.47314e-129
3.73066e-132	-3.58713e-131	2.73066e-131	2.04166e-131	-3.65155e-131	-9.94726e-132	1.26605e-132	-8.97525e-132	5.95167e-132	-3.20229e-131	1.18709e-131	-8.54894e-132	1.39938e-131	-3.49867e-132	1.38447e-131	7.37299e-132	4.0483e-131	6.11337e-132	-1.18346e-131	-4.4335e-131	3.54591e-132	1.16411e-131	-1.8326e-131	-6.6488e-132	-2.13191e-131	9.41508e-132	4.39488e-131	-1.33656e-131	1.98125e-131	1.79795e-132	4.93721e-130
9.96007e-133	-6.93482e-133	-2.90902e-133	5.93004e-132	-1.74216e-132	-5.97758e-132	1.0763e-132	-2.12084e-132	-5.82181e-132	6.92569e-133	-1.71658e-132	2.46512e-133	6.93769e-133	-4.02025e-133	3.41031e-133	2.93992e-132	-2.33423e-132	3.27876e-134	-3.01882e-132	8.48272e-133	3.90663e-133	3.71038e-132	-8.91722e-135	-2.02342e-132	1.97792e-133	1.2091e-133	-3.86573e-133	2.62425e-132	-8.39228e-134	1.48223e-133	4.76107e-131
-3.45519e-133	-4.57084e-134	-5.63337e-134	-2.98709e-133	1.03673e-133	-5.01121e-134	2.38742e-133	-6.09433e-133	-3.33772e-133	1.91153e-133	-8.10476e-134	-1.60348e-133	-4.27197e-134	-3.75857e-133	-2.04134e-133	-4.89844e-133	3.37115e-133	-4.24565e-133	7.88459e-134	3.82376e-133	-1.94925e-133	-1.31653e-132	9.53685e-134	-5.12569e-134	1.50795e-133	-6.62204e-134	1.44439e-133	4.73592e-133	-8.87481e-135	5.36932e-134	7.4057e-132
-8.28904e-135	2.16456e-134	3.26415e-135	2.05583e-134	-3.35612e-134	-2.69882e-134	2.31525e-134	-2.77426e-134	-6.33383e-134	-2.09717e-134	-3.76756e-135	-2.73843e-134	-1.04818e-134	4.21041e-135	6.57396e-134	-6.00653e-135	1.2942e-134	8.0523e-136	6.65607e-134	3.03888e-134	7.28178e-136	1.24695e-134	-6.38279e-135	-2.46009e-135	1.76987e-134	-1.29782e-134	-1.55823e-134	1.8654e-134	-8.90988e-135	1.3459e-134	5.87121e-133
-3.80456e-135	-1.32961e-135	8.99378e-136	-1.10024e-135	2.0453e-134	4.89793e-135	7.06326e-136	-1.4835e-135	-1.30445e-135	1.26827e-136	4.5597e-135	1.70155e-135	5.20544e-135	4.56178e-135	7.42886e-135	-1.97296e-135	1.41575e-135	8.23509e-135	-1.09393e-134	-4.2571e-136	-8.86372e-136	-8.29336e-135	-3.04728e-135	1.12478e-135	1.13484e-135	4.16184e-136	-3.7338e-135	-1.23637e-134	-1.28244e-135	2.66937e-135	1.17504e-133
-1.44138e-136	6.22899e-138	5.81046e-136	-1.04423e-135	-6.7435e-137	7.01501e-138	4.54502e-138	-5.01669e-137	9.12981e-137	-1.62607e-136	-6.17269e-137	6.87671e-137	2.28243e-137	-1.81163e-136	-1.02974e-136	-3.90196e-136	-1.51633e-136	-2.58574e-136	-3.88117e-136	-1.28006e-135	-5.30504e-136	-1.30367e-136	3.86272e-137	1.08274e-136	-1.13678e-136	-4.58245e-136	-4.53461e-136	-5.14605e-136	-1.65479e-136	4.47925e-136	8.02591e-135
3.69062e-137	-2.28286e-137	-1.058e-138	-4.54378e-137	1.0776e-137	-5.61756e-137	-6.35871e-137	-7.44841e-137	7.37387e-137	-7.84526e-137	-2.03588e-137	-3.41327e-137	-1.5927e-137	-1.80405e-138	3.90644e-137	-2.09765e-137	-2.34205e-137	-6.94954e-137	-5.52115e-137	5.48293e-137	8.63289e-138	1.74343e-137	-3.11368e-137	-1.29941e-137	-5.44398e-137	2.56046e-137	-2.21029e-137	4.56504e-137	-2.74308e-137	-5.84423e-137	1.10253e-135
-1.87618e-138	-5.21411e-138	-6.79535e-138	-2.36941e-138	6.57439e-138	2.21317e-139	-9.70644e-138	-2.01849e-138	7.38902e-139	3.80171e-138	1.27715e-138	2.58904e-138	-1.46532e-137	1.85652e-137	-4.49734e-138	1.11169e-138	6.91806e-138	-1.75319e-139	1.22865e-137	-6.86762e-139	1.10969e-137	-6.92557e-139	-1.96256e-138	6.36148e-139	-1.86961e-137	1.02709e-137	4.29846e-138	4.07724e-138	2.70207e-139	-9.08321e-139	1.54986e-136
1.38229e-139	5.55977e-139	9.77732e-139	6.16145e-139	1.44413e-138	7.12931e-140	-7.84857e-139	-3.60488e-139	-2.99525e-139	-2.75604e-141	-7.28624e-139	3.2688e-140	-1.56541e-139	-6.55833e-140	4.8752e-139	1.37509e-138	4.6941e-139	-2.36517e-139	2.22558e-139	-6.3828e-140	2.42511e-138	-7.85532e-140	-9.29334e-140	-1.43896e-139	-1.99702e-139	1.37206e-139	3.21387e-139	-1.01647e-138	-1.17783e-139	-7.79197e-139	1.44017e-137
2.31929e-139	-1.42999e-139	-1.63741e-139	-1.11708e-139	-1.07676e-139	3.54902e-140	-3.22521e-140	7.39655e-140	1.64988e-139	-4.66005e-140	-4.34755e-140	7.74463e-140	5.53222e-140	-5.43058e-140	4.22058e-140	4.85107e-140	-4.11012e-140	-2.05023e-140	-6.14573e-141	1.21592e-139	1.13845e-139	-1.02e-139	-7.09302e-140	3.01236e-140	1.19474e-139	-7.49322e-140	-3.20267e-140	-1.23217e-139	-5.53767e-140	-2.90646e-139	2.63453e-138
-7.83334e-141	-1.47392e-140	-3.15303e-140	-1.79795e-140	-2.80229e-141	5.53333e-140	9.51004e-141	5.00183e-141	-4.86368e-141	3.48798e-141	1.51707e-140	6.9692e-142	-6.56663e-141	-3.36579e-141	1.38568e-140	1.61809e-140	6.98163e-141	4.64554e-141	-8.87949e-141	1.32844e-140	2.49643e-140	2.17048e-140	-1.04069e-140	-2.22797e-140	-7.32052e-141	-8.49862e-142	-4.59647e-141	9.16345e-141	-1.02818e-140	-7.9024e-140	4.33302e-139
-1.46043e-142	1.8996e-142	3.8985e-142	6.66922e-142	5.74098e-141	1.47937e-142	-1.67277e-141	-4.33432e-142	4.51456e-142	5.82313e-142	-3.16519e-142	-1.21593e-142	-1.19082e-141	-2.84418e-142	3.14615e-142	-3.01385e-141	-4.9063e-142	-6.68169e-142	1.12843e-142	2.90213e-141	5.48052e-142	-3.86184e-142	-3.98835e-142	-3.14703e-142	2.19368e-141	3.69773e-141	-1.78319e-142	7.91471e-142	-7.89384e-142	-1.46118e-141	3.05968e-140
-3.10565e-143	-8.36704e-144	-7.09869e-143	-5.27281e-143	-1.2324e-142	-9.12295e-144	-9.78432e-143	4.51938e-142	1.05007e-143	-5.25041e-143	-1.72933e-143	5.57244e-143	-3.60053e-142	-1.83095e-142	-7.98405e-143	2.10855e-143	-2.36966e-142	-1.40812e-142	1.81908e-143	4.35585e-143	4.03759e-143	7.99032e-143	-1.96305e-142	1.48045e-142	2.04641e-142	3.25887e-142	2.16823e-142	2.02998e-142	-3.7035e-143	7.37866e-143	3.59071e-141
-5.64688e-143	2.49512e-145	-1.46092e-143	-4.25679e-143	-2.72969e-143	4.1899e-144	-1.63655e-143	-3.85376e-145	7.04116e-145	-4.76212e-143	-1.82416e-143	1.12811e-143	4.29499e-144	5.00358e-143	1.64604e-143	-1.70474e-143	-4.31277e-143	9.42026e-144	-3.43462e-143	-6.21383e-144	3.66599e-143	2.30969e-143	1.30294e-144	4.11657e-144	1.15755e-143	-3.48185e-143	-1.14368e-144	2.2811e-143	6.05163e-144	8.72679e-144	5.71231e-142
6.08404e-145	1.33901e-144	1.36325e-144	-9.07394e-145	-2.98552e-144	-9.18532e-144	-2.55787e-144	-3.39258e-145	-1.08383e-144	-1.40165e-145	4.37268e-145	1.4367e-144	-1.41789e-144	-5.12607e-145	8.12311e-145	1.93471e-145	3.94242e-145	3.43887e-144	1.35748e-144	-1.8428e-144	4.94423e-144	3.20054e-145	8.12675e-144	-3.66215e-144	1.90017e-144	-1.52745e-144	8.50802e-145	2.14246e-145	-1.36108e-144	2.59097e-144	5.78516e-143
2.31581e-145	-4.10309e-146	-6.63627e-145	2.20532e-146	-9.31876e-146	3.09601e-145	-1.68872e-145	9.97429e-145	-2.95608e-145	-9.71186e-146	3.12121e-145	-2.42112e-145	-3.66018e-145	1.58358e-145	6.20295e-146	-3.87758e-145	1.41484e-145	-6.64164e-146	-3.51006e-146	3.344e-145	-3.29506e-145	-1.32257e-146	2.86934e-145	6.3661e-146	-5.04047e-145	6.26061e-145	2.68079e-146	4.81152e-146	1.69925e-145	-1.21845e-145	7.21603e-144
-2.87269e-147	9.51892e-147	1.04094e-147	1.7801e-146	1.80441e-146	2.9999e-146	-5.73915e-146	4.24906e-146	5.71139e-147	-1.99821e-145	5.5496e-147	2.68727e-146	2.10416e-146	3.59909e-146	3.67492e-146	-2.18896e-146	9.08956e-147	3.32545e-146	-1.89924e-146	-4.04716e-147	-3.49029e-146	1.96444e-147	4.33273e-146	4.99668e-147	-4.45287e-147	5.98058e-147	3.36512e-146	-6.85643e-147	-1.0558e-146	3.27487e-146	7.77607e-145
1.25804e-147	1.82606e-147	3.17973e-148	-2.19248e-148	4.61657e-147	3.8174e-147	-8.29165e-147	1.30335e-146	9.12534e-148	3.93588e-147	2.50446e-147	4.968e-147	-2.37125e-147	1.22939e-146	-2.29166e-148	-6.13705e-147	-3.43997e-148	2.66398e-147	-4.35195e-148	2.82061e-147	-3.35119e-147	4.85452e-147	1.56531e-146	-1.32404e-146	-2.27251e-147	-3.15189e-147	2.44363e-147	2.15499e-147	1.2371e-147	1.66024e-147	1.23016e-145
1.56533e-148	4.41285e-148	-2.41162e-147	8.0561e-149	4.42263e-148	4.70053e-148	-1.10301e-148	-7.69581e-151	4.48394e-148	7.41125e-148	-4.57932e-148	1.97812e-147	-6.57588e-149	-1.41093e-148	8.11277e-148	4.63877e-148	-2.6536e-148	-4.78269e-148	3.48809e-148	4.36881e-148	5.9741e-148	-4.9851e-148	2.13682e-148	3.66675e-149	1.15384e-148	-3.51984e-150	7.28067e-150	5.53974e-148	-8.79587e-148	1.29358e-147	1.49499e-146
6.43571e-149	-1.45643e-148	5.54327e-149	2.21695e-149	4.68927e-149	-5.83375e-150	2.26379e-149	8.14903e-149	-1.85022e-149	-7.24847e-150	3.08988e-149	-5.99983e-149	1.96795e-148	-3.26269e-149	-2.10978e-149	-9.94124e-149	-1.92476e-149	-1.70579e-148	-2.02199e-149	6.39429e-149	-1.75807e-149	-6.8733e-149	2.97378e-149	1.18504e-148	-1.86091e-149	-1.99743e-149	3.0114e-149	-3.71142e-150	5.74544e-149	1.32818e-149	1.56273e-147
3.73047e-150	1.83515e-149	-4.48742e-150	9.73802e-150	2.03453e-150	3.22929e-150	-4.01271e-150	-5.25806e-150	1.15852e-149	1.74509e-150	-1.88106e-150	1.05348e-149	-8.51041e-150	3.70231e-151	9.66309e-150	2.62625e-150	-6.17303e-150	-9.28514e-151	1.13994e-150	-3.40963e-150	-2.61516e-150	1.20835e-151	-1.11595e-150	-5.27056e-150	1.05231e-151	4.14754e-152	-1.66281e-149	-6.28076e-150	-1.6329e-150	-4.59811e-150	1.47818e-148
4.5414e-151	-2.262e-151	-6.97197e-151	-7.61951e-152	1.718e-150	9.3687e-151	3.46138e-151	-7.36066e-151	1.05727e-151	1.95957e-151	1.96775e-151	-1.11474e-150	2.07035e-152	-2.61244e-151	-3.77017e-150	-1.98659e-151	6.44967e-152	-1.03156e-150	-9.79146e-152	9.8053e-151	-2.16523e-150	6.6971e-151	5.77891e-151	-2.03609e-150	5.45134e-151	-4.73503e-151	-9.3987e-151	-1.89538e-151	-1.52139e-151	1.40334e-151	2.11187e-149
1.7044e-151	6.56922e-153	2.71716e-151	1.83872e-152	-9.63434e-152	6.45304e-153	3.41115e-152	-2.44116e-152	-9.90569e-153	5.87644e-152	-1.23534e-151	-1.90864e-151	9.8313e-152	-2.33555e-151	-1.62004e-151	-4.44289e-152	-2.19328e-152	-2.84491e-153	-2.61012e-152	4.69709e-151	-2.10432e-151	-1.68703e-152	4.91755e-151	9.86731e-152	7.26465e-152	6.07836e-152	5.47978e-152	-2.6057e-152	-2.50181e-152	6.794e-152	3.19536e-150
3.59329e-153	-1.03876e-152	-1.77209e-152	7.79368e-153	-1.68297e-152	5.6554e-153	-1.04171e-152	4.68793e-153	-2.25671e-152	-6.58237e-153	9.41783e-153	-8.49186e-152	1.73567e-152	6.19657e-153	4.44438e-153	-3.89443e-153	9.19707e-152	-9.90664e-154	6.94917e-153	6.31356e-154	-3.36902e-152	6.62015e-153	-8.97499e-154	2.37164e-152	-1.27674e-152	8.47368e-154	-1.76271e-152	4.43267e-152	2.89602e-152	-7.67719e-153	5.10136e-151
-1.23488e-153	3.87749e-153	1.11625e-153	-2.52057e-153	-5.5433e-154	7.36353e-154	-6.74176e-154	4.4382e-153	-1.26125e-154	-2.01484e-153	1.4673e-153	1.26786e-153	-3.96441e-153	-3.00468e-153	-7.65755e-153	-6.1786e-153	3.19157e-153	-7.75311e-154	3.9272e-155	-2.50096e-154	3.52994e-153	-2.67125e-154	-9.54277e-155	-7.69171e-154	5.19414e-155	-4.60739e-154	-6.90349e-154	2.73079e-153	-1.08735e-153	7.00405e-154	5.54731e-152
8.00782e-155	-2.06469e-153	1.80009e-154	-2.43184e-154	2.32135e-154	7.34282e-155	-3.5809e-154	-2.56823e-154	-3.06048e-154	1.09903e-154	-9.0313e-155	1.37162e-154	7.21411e-155	-1.35226e-154	2.61321e-154	2.73133e-155	-1.08545e-154	-5.46311e-154	-1.88265e-154	-4.2519e-154	-8.573e-156	-1.89298e-154	4.03787e-155	-1.24257e-154	8.82496e-155	-2.41845e-155	5.65271e-154	-3.17798e-155	-6.19418e-154	7.37345e-155	7.66132e-153
-5.11842e-155	1.67886e-155	-8.19643e-155	7.1096e-155	-6.65017e-155	-1.57307e-155	2.03626e-155	-3.11777e-155	-2.26052e-155	-1.44992e-155	2.81082e-155	-2.48709e-155	-7.86945e-156	3.20811e-156	3.3591e-155	-1.74497e-155	4.11276e-155	5.10376e-155	4.60436e-155	-2.82807e-156	-6.16395e-155	6.28297e-155	3.29983e-157	2.55482e-155	-5.04784e-156	1.91093e-156	-1.73742e-155	3.53391e-155	-3.80548e-155	1.69866e-155	9.13105e-154
-7.13629e-156	-7.12882e-157	8.48914e-156	1.05408e-156	-8.05646e-157	-1.04463e-155	2.92232e-156	-2.44198e-156	-9.40991e-156	-2.61357e-156	-8.43699e-157	-3.66395e-156	1.32473e-156	-2.49265e-156	-1.8235e-156	-1.64421e-156	-2.52854e-156	1.75216e-157	-1.71188e-156	-3.26815e-156	-3.99029e-157	-8.36484e-156	1.23775e-156	2.88192e-156	3.30219e-156	-4.54099e-156	-3.51369e-156	-1.5474e-156	1.10009e-156	2.54887e-157	9.26514e-155
-9.01483e-158	-3.50718e-157	-3.70999e-157	-7.53275e-158	4.76491e-157	1.96007e-157	-6.35915e-158	4.08783e-157	-4.04748e-158	9.4783e-157	5.14686e-158	-4.11521e-157	-5.56262e-157	-3.2061e-158	2.24626e-157	6.14938e-158	-2.22581e-157	-9.29524e-157	-1.4243e-157	1.87404e-157	6.88246e-158	-1.22702e-157	3.45131e-157	1.16435e-157	-1.82929e-157	-8.46601e-157	9.24117e-157	-1.40393e-156	-1.13321e-156	-3.34717e-157	1.13183e-155
-1.78815e-157	-8.06019e-159	-5.07747e-158	-1.08954e-158	2.79402e-159	2.92915e-158	-1.33908e-157	-4.81367e-158	2.20457e-158	9.40623e-158	-1.63666e-158	-2.66041e-158	1.22495e-157	-7.30804e-160	-9.06098e-158	4.69884e-158	3.37103e-158	1.0946e-157	3.03239e-158	1.53406e-158	-8.23523e-158	8.821e-158	-9.49322e-159	-3.0924e-158	3.50192e-158	-8.13334e-158	-9.21354e-158	-1.3498e-157	-1.27915e-158	-3.36062e-158	1.67226e-156
-7.62364e-160	-2.53951e-159	6.77422e-159	-1.35686e-159	-6.08256e-160	-4.02338e-159	1.80679e-159	-6.49371e-159	-2.54973e-158	3.48564e-159	3.30129e-159	1.19764e-158	1.05281e-160	1.69149e-159	8.16585e-159	-1.90997e-159	-2.12226e-159	-1.42237e-158	9.25153e-160	-2.64781e-159	-8.46661e-160	-1.36289e-159	-2.26162e-159	5.46246e-159	-9.63678e-160	-1.2569e-159	1.31337e-158	1.08524e-158	-3.06415e-158	-8.49624e-159	1.75695e-157
7.91188e-160	2.29657e-160	-2.01427e-160	-2.38659e-160	5.18635e-161	-2.32976e-159	-3.53153e-160	-2.03631e-159	-7.9322e-161	8.74692e-160	-7.90666e-161	1.05381e-159	-7.52877e-160	8.30628e-161	-4.85451e-160	1.38835e-160	-6.02863e-160	2.38697e-160	-8.1545e-160	-3.9391e-160	1.84289e-160	-7.94756e-160	4.64205e-160	-5.92584e-160	-4.87599e-160	8.13569e-160	1.59169e-160	-3.03525e-160	-2.07678e-160	-2.31814e-160	1.60692e-158
-6.57396e-161	3.77311e-161	3.26526e-161	3.22522e-161	-2.38049e-160	-3.15584e-161	2.01729e-161	1.13779e-160	1.49809e-160	7.73536e-161	2.01481e-160	4.67875e-161	-1.06581e-160	-1.4234e-160	-1.49536e-160	2.48838e-161	1.34048e-160	4.98393e-161	-4.41741e-161	-2.18216e-161	6.81931e-161	1.87963e-161	2.59077e-161	-1.01693e-163	-9.18505e-162	5.24389e-161	2.38129e-160	3.60916e-161	-3.84271e-161	1.11149e-160	2.31901e-159
1.39081e-162	4.43806e-162	2.02153e-161	6.39067e-161	-5.16009e-163	-1.44343e-161	-2.35514e-162	-2.79184e-161	-2.36376e-161	-7.29376e-161	1.40163e-161	2.86908e-162	-7.43696e-162	-2.7492e-162	-1.35481e-164	-4.14181e-163	1.25747e-162	1.18656e-161	-1.06202e-161	1.64295e-162	2.70958e-162	-8.48613e-162	-9.89707e-162	-8.7835e-162	2.98144e-162	1.33297e-161	3.5e-161	8.52654e-163	-3.90807e-162	1.81344e-162	3.72397e-160
-2.12047e-162	2.75947e-163	-1.00951e-162	1.74177e-162	2.28901e-162	-4.85384e-162	1.03655e-162	-1.60901e-163	-3.64731e-162	-1.25759e-162	-2.50103e-162	1.98e-162	3.17772e-163	1.76224e-164	-1.97428e-163	-3.78134e-163	-3.89812e-162	1.23688e-163	8.86608e-163	-1.13565e-162	1.77757e-163	1.01381e-162	8.80751e-163	9.86914e-163	-8.84637e-163	4.38119e-163	-1.46765e-162	6.67235e-163	-1.90676e-162	8.98048e-163	3.91506e-161
1.15297e-163	-9.69008e-164	1.81894e-163	2.53029e-163	-3.11343e-164	-5.7259e-163	-6.06383e-164	-1.06545e-163	2.35726e-167	1.60909e-163	3.5983e-164	1.43775e-163	1.6562e-163	2.37622e-163	-1.89417e-163	-1.27833e-163	1.6504e-163	-7.58043e-164	3.94771e-165	1.80979e-163	9.97582e-164	-1.00025e-163	-4.83017e-164	-6.51104e-163	3.33869e-163	-2.27328e-164	-8.10618e-164	-1.02639e-163	4.22746e-164	5.35379e-165	4.3921e-162
-2.5505e-164	-6.1829e-165	-4.98364e-165	1.3744e-164	1.28151e-164	1.08873e-164	4.23877e-165	-2.78547e-165	-1.90486e-165	-9.91341e-166	6.42653e-166	1.74702e-164	-8.77487e-164	-2.1042e-165	-1.12177e-164	-2.60499e-165	-2.12885e-164	-4.45765e-164	1.27209e-164	1.95943e-164	6.23887e-165	4.48962e-165	-2.85618e-165	7.58112e-164	1.6313e-164	4.51645e-165	5.16557e-165	1.64135e-164	-6.17736e-164	-1.88492e-165	4.9947e-163
-1.07799e-165	1.30589e-165	4.59173e-167	-6.15555e-166	1.68347e-165	5.91746e-166	-8.58826e-166	9.60184e-166	-1.19054e-166	-6.81781e-165	-3.68491e-166	-7.55233e-166	1.38193e-166	-3.57084e-166	9.69865e-166	-7.06273e-166	6.61837e-165	-6.36446e-166	2.47637e-166	-2.43815e-165	7.19485e-165	8.7236e-166	1.12672e-165	-1.0524e-164	1.28813e-166	-1.214e-165	2.07841e-165	-1.10609e-165	1.37104e-166	2.58468e-165	5.42792e-164
2.10954e-166	-1.63235e-167	9.52874e-167	2.59089e-167	3.39739e-166	-4.09816e-167	-6.4741e-167	1.32146e-166	-1.62667e-166	-3.03098e-166	1.49232e-166	-9.61687e-167	-5.06446e-166	2.8404e-166	-1.45945e-166	2.71391e-166	-2.10525e-168	8.53415e-166	4.54107e-166	-1.32704e-166	-4.16348e-166	2.47546e-166	1.68794e-166	-4.97851e-166	-7.71033e-166	3.56417e-166	-5.63643e-166	-7.62382e-166	-4.84178e-167	1.22541e-166	8.24237e-165
3.35394e-167	8.45937e-168	-3.63089e-168	-2.00148e-167	-3.83974e-168	2.13177e-167	5.02907e-168	-9.907e-168	-3.67968e-168	1.62647e-167	2.84709e-167	-3.28769e-168	4.19102e-168	-1.06847e-167	2.89904e-167	-1.81965e-166	-1.30342e-167	-1.14827e-168	6.49562e-167	7.12216e-168	9.90059e-167	-2.17919e-167	4.30011e-167	2.25352e-167	3.21831e-167	-3.85901e-167	-1.70509e-167	-6.5231e-167	-7.17027e-167	8.33182e-169	8.81458e-166
-3.09527e-168	-1.7512e-168	-6.1071e-168	1.20381e-167	-2.12286e-168	-4.66366e-169	-8.00787e-168	-8.68371e-168	-1.57786e-168	2.57591e-168	2.177e-168	-4.37122e-168	1.15503e-168	-1.35845e-168	-9.61132e-169	2.07851e-168	2.32394e-168	1.09624e-168	-3.11821e-170	1.8711e-168	6.44467e-168	-1.42082e-168	-1.1706e-168	1.17524e-167	1.14796e-168	-1.68136e-168	2.07908e-168	-3.64434e-169	-1.11582e-168	-1.67803e-167	1.07807e-166
-6.37049e-169	6.55017e-170	-1.63001e-168	-4.69026e-169	2.58932e-169	-8.78507e-170	-2.95304e-169	-5.75205e-169	-3.16386e-169	4.51106e-169	2.25196e-169	1.38268e-169	4.9299e-169	-1.85816e-168	1.21355e-168	-2.33909e-169	-3.49202e-169	5.78939e-169	1.48788e-169	-4.30352e-169	3.88563e-169	-9.08163e-170	2.50722e-169	9.32866e-170	-2.97808e-169	1.60873e-169	-3.25381e-170	3.8098e-169	1.12304e-169	-4.35068e-169	1.26987e-167
-1.40226e-170	-5.79362e-170	-2.57875e-170	3.44769e-171	4.32035e-171	-8.39677e-170	1.77028e-170	-8.16854e-170	-8.97945e-170	-4.76042e-170	-1.90633e-169	-3.9675e-171	-4.80254e-170	-7.50415e-170	2.80356e-170	-1.92688e-169	4.35811e-169	1.75703e-169	5.40309e-170	2.40759e-170	-1.25747e-169	-1.00467e-169	1.8928e-169	8.95212e-170	-1.1489e-169	4.38096e-170	9.99895e-170	-5.98118e-171	2.74676e-170	3.69885e-171	2.45513e-168
-1.77753e-171	-8.95848e-171	8.24204e-172	-2.34562e-170	7.9101e-171	6.1216e-171	2.11756e-171	-2.45163e-171	3.59325e-171	1.00115e-170	-3.33679e-171	3.79935e-171	3.8598e-171	7.44507e-171	1.8261e-171	-5.24847e-172	-2.05733e-171	-8.58559e-171	1.0222e-170	2.34393e-170	3.38823e-172	1.47344e-170	1.79411e-171	1.41182e-170	5.89023e-171	1.48638e-170	-5.05004e-171	3.26529e-171	1.32271e-171	3.6937e-171	1.97389e-169
-1.57513e-172	9.14074e-172	1.76765e-171	-5.14621e-172	-7.00205e-172	4.04904e-172	-1.11709e-171	-9.61743e-172	-2.99679e-171	3.15942e-171	-1.7807e-171	-1.41884e-171	1.92059e-171	-3.59735e-171	4.62844e-172	2.88711e-172	-1.61568e-171	3.62922e-172	2.21052e-171	-4.79788e-172	8.91562e-172	-2.1002e-172	3.69818e-172	9.43e-172	3.79998e-172	3.90672e-172	-4.86153e-171	-6.42063e-172	2.73513e-171	-7.41658e-172	3.89974e-170
4.55433e-173	2.39673e-172	9.07875e-173	-1.0405e-173	9.58987e-173	1.08512e-172	1.00701e-172	-5.15914e-173	5.29087e-173	1.39397e-173	4.77514e-173	-9.19381e-173	3.73271e-173	7.64084e-173	-4.50455e-173	-1.88416e-172	9.68235e-173	-3.6149e-173	-5.87695e-173	9.26603e-173	-7.31678e-173	5.16576e-172	-8.97972e-173	-1.46614e-172	8.97865e-173	-1.02651e-172	1.84887e-173	1.24183e-172	3.29129e-173	8.74032e-173	2.86283e-171
-2.46834e-174	-9.59029e-174	-2.74549e-173	9.692e-174	-1.47732e-173	7.31997e-174	3.72626e-174	2.77342e-174	-8.04485e-174	-8.8324e-174	-6.9398e-174	4.73531e-174	-6.36149e-174	1.17687e-173	-3.38938e-173	-3.34047e-173	6.5546e-174	6.33927e-173	3.6294e-174	9.7976e-174	-2.65629e-174	-1.26068e-173	1.23481e-173	3.38901e-173	2.85088e-174	-1.57052e-173	-2.0975e-173	-3.19088e-175	-4.56561e-174	-1.77199e-174	3.82843e-172
-8.9726e-176	-4.45525e-175	-8.0027e-175	-6.11544e-176	-3.96277e-174	-1.55138e-174	9.72121e-175	-1.18979e-174	-4.77211e-175	-1.14724e-174	7.22425e-175	-2.05865e-174	6.43142e-175	3.13721e-175	-1.10675e-175	-1.07719e-174	-2.75234e-174	-3.32541e-174	-1.13826e-174	6.34059e-174	6.86112e-174	-2.21084e-174	-9.02379e-175	8.94384e-175	-2.75049e-174	-5.88451e-174	-2.14969e-174	-9.69405e-175	7.05651e-174	-6.46892e-175	5.95058e-173
6.7102e-176	-6.72332e-176	9.67636e-176	1.74405e-177	-8.50218e-176	2.06898e-176	3.07443e-176	-5.77657e-176	1.87803e-175	2.24029e-175	-1.65678e-175	1.18829e-175	3.53332e-175	1.09842e-175	-3.08992e-175	3.53827e-177	3.02757e-175	-9.26366e-176	8.17495e-176	5.40593e-175	-7.91734e-176	-2.31537e-175	6.02961e-175	1.23147e-175	-2.67378e-175	7.87878e-176	-5.64269e-176	-5.9726e-175	-6.99984e-176	-6.43494e-176	5.08786e-174
-4.32588e-177	-3.68874e-177	1.06806e-177	3.10772e-176	-8.57072e-176	-4.62756e-176	2.11168e-176	4.09719e-176	-1.0523e-177	9.87454e-177	9.69176e-176	-2.03848e-176	6.03554e-176	-8.90703e-177	-1.41607e-176	4.31995e-176	7.98393e-176	-2.33169e-176	-8.49143e-176	-9.99206e-177	1.31764e-176	-4.53058e-176	2.07511e-176	4.04517e-176	4.12192e-176	5.56624e-177	-2.1474e-176	-2.22293e-176	-3.50791e-176	-3.03217e-176	9.6272e-175
7.00106e-177	7.66065e-177	-8.20628e-177	1.26474e-177	6.49493e-178	3.9373e-177	-9.45984e-177	7.99218e-178	-2.84646e-177	5.414e-177	-7.37398e-178	-5.35737e-178	2.12632e-177	7.62967e-177	1.72537e-177	9.10244e-179	-6.11703e-177	-2.08147e-177	-2.17381e-177	2.69373e-177	1.68509e-177	-2.97939e-177	-1.80118e-177	4.45786e-177	2.90576e-177	-4.86253e-178	-2.12504e-178	-1.9931e-177	-2.7549e-177	2.45876e-177	9.48854e-176
-3.98166e-180	2.49686e-178	1.60755e-178	-4.04613e-179	-4.30394e-178	3.23837e-178	-6.78819e-178	2.52773e-178	-1.20452e-178	-8.19749e-179	-4.39446e-179	-1.02134e-177	1.96172e-177	5.0757e-178	3.48927e-178	1.07151e-178	-1.16066e-177	2.91641e-178	-6.94651e-179	-1.13797e-178	-2.00693e-178	-1.24501e-177	-5.98207e-179	7.42547e-178	5.1568e-178	-1.69525e-178	-6.9366e-178	-1.96888e-177	2.42234e-178	-1.82987e-178	1.39904e-176
-5.18013e-178	9.13374e-179	-2.00823e-179	-1.13947e-178	6.42995e-180	5.99815e-180	5.01051e-180	5.90292e-180	-2.42233e-181	-8.39641e-180	1.0694e-179	9.93348e-179	-2.18849e-178	-2.6467e-180	-3.34469e-179	1.09445e-179	2.82323e-179	1.25504e-179	8.50479e-180	9.42043e-179	-3.2456e-179	-1.82065e-179	-1.37318e-180	-3.49191e-179	7.4388e-179	1.37123e-179	2.69033e-179	1.83023e-179	-1.41656e-178	-1.56915e-180	1.65825e-177
9.01819e-181	-4.68642e-181	-3.52313e-180	-5.85956e-180	1.17849e-180	-8.71285e-180	7.70416e-180	8.08702e-180	2.00668e-182	1.32836e-180	-3.90159e-181	3.16461e-180	7.84984e-181	-3.90809e-179	-2.0815e-180	9.8334e-181	-4.1459e-180	3.12804e-180	1.32861e-179	-5.41844e-181	4.7083e-180	5.53545e-180	-1.32696e-180	7.40341e-180	5.19337e-180	-4.31844e-180	-3.41262e-181	-2.16078e-180	-1.15883e-179	-6.13922e-180	1.54087e-178
1.76585e-181	-1.08412e-181	-1.11722e-180	-4.97396e-180	-3.67046e-181	-1.15337e-180	-2.29704e-180	1.47825e-180	-5.24103e-181	-2.20906e-181	4.79137e-181	9.96853e-181	-1.06234e-180	3.96194e-182	-3.10238e-181	2.07269e-180	1.3865e-180	-3.97923e-181	2.6333e-181	1.22375e-180	-2.28944e-181	2.56556e-181	-3.44298e-181	1.76837e-181	-1.8e-180	-2.31062e-181	-7.84547e-182	3.70998e-181	-1.24072e-180	1.49604e-180	2.68732e-179
5.48415e-182	2.417e-182	-3.30428e-182	4.17901e-182	-5.90047e-182	-5.60725e-182	-9.48538e-182	-1.36462e-181	-3.17363e-181	-3.57085e-181	1.53059e-181	5.13536e-182	-3.10736e-182	1.0609e-181	2.27078e-182	-2.70537e-182	-1.50118e-181	6.01866e-182	1.46162e-182	-1.13835e-181	-3.07365e-183	1.00401e-181	-9.45576e-182	1.21661e-182	3.20264e-182	5.58146e-182	-8.93814e-183	2.66716e-182	-5.43777e-182	2.4353e-181	2.53633e-180
1.63577e-182	-2.18504e-182	-3.32295e-182	3.64647e-183	2.54716e-183	-1.05758e-182	7.60329e-183	3.50881e-183	1.98548e-182	-1.40294e-183	3.52674e-183	-3.13006e-183	7.73182e-183	3.78986e-183	2.22662e-182	-7.7982e-183	3.91772e-183	-4.78103e-183	3.04411e-184	5.90539e-183	-4.10374e-183	8.87132e-183	1.18694e-182	-1.15082e-183	7.85848e-183	2.31009e-183	7.18867e-183	1.89524e-183	4.84885e-183	-3.43334e-182	2.68158e-181
1.97458e-183	4.79198e-183	-6.63449e-184	-6.41467e-185	-3.60315e-184	-1.72654e-183	7.36987e-184	-9.38831e-184	-9.53309e-184	1.03869e-184	-2.37466e-184	5.02594e-184	2.70425e-183	1.58109e-183	-1.16981e-183	2.07196e-184	-8.5322e-184	-3.28463e-183	1.18816e-183	3.64303e-183	1.81975e-184	2.2312e-184	-2.976e-184	-1.56396e-184	1.43327e-184	7.04842e-184	1.0795e-183	-2.14831e-183	-4.79265e-184	-1.34114e-183	3.44409e-182
-1.22177e-184	8.16781e-185	2.22272e-184	-3.21993e-185	-1.02805e-184	-6.44083e-185	1.2511e-185	-2.70084e-185	-9.41826e-185	-3.72368e-184	-1.80897e-184	-5.31028e-185	-1.06943e-184	-7.78545e-185	1.40655e-184	1.79596e-184	4.69174e-185	-1.97723e-184	-8.97015e-185	-3.68679e-185	7.62917e-185	-2.83265e-184	-2.88543e-185	-2.2612e-184	-1.64434e-184	-2.89634e-185	-1.18322e-184	-2.17585e-184	4.44536e-184	-1.01695e-184	3.93193e-183
3.609e-186	9.56862e-187	6.83456e-185	-1.01178e-185	2.56252e-185	-9.03971e-186	3.49978e-186	-2.24724e-186	1.47841e-186	3.32241e-185	-2.60537e-186	-1.19174e-185	3.72564e-185	5.31272e-185	3.00292e-186	6.53528e-185	-8.08188e-186	-3.68968e-185	2.24311e-185	2.04959e-185	-2.80575e-185	2.07536e-185	-1.83363e-185	-2.88327e-186	-2.7518e-185	8.01511e-187	3.69843e-185	-3.57153e-185	2.3724e-185	9.20888e-186	6.23294e-184
2.52356e-188	-5.3471e-188	3.42382e-186	-1.18892e-186	7.91374e-187	4.71677e-186	2.01451e-186	1.95463e-187	-3.01289e-186	5.58403e-186	7.24233e-187	7.39356e-187	-5.38003e-186	-6.06512e-186	4.71407e-186	1.52785e-186	-4.72061e-186	-2.96193e-187	-6.54266e-187	-4.69075e-186	-5.8361e-186	-1.28681e-186	3.85e-186	2.06343e-186	-2.36458e-186	1.10739e-186	-6.92671e-187	1.6721e-187	-3.59179e-186	1.39941e-186	7.28784e-185
3.25514e-188	-9.24858e-188	-3.40367e-188	-1.46703e-187	-1.31417e-187	-3.30938e-187	-2.6649e-187	-4.44118e-187	3.57628e-187	-3.00445e-187	7.30769e-187	8.03033e-187	-9.29828e-187	-3.02168e-188	-7.59529e-187	3.95989e-188	4.51672e-187	-5.97916e-187	-8.20564e-187	2.84715e-187	4.61467e-187	-6.66639e-187	1.15409e-187	9.68616e-187	4.39843e-187	7.24222e-188	2.60699e-188	-5.18426e-188	3.2004e-187	-2.54144e-187	1.09611e-185
-2.43812e-188	-8.30666e-189	-4.08988e-188	1.6977e-189	-2.9729e-188	2.82604e-188	-3.31416e-188	2.37714e-188	-2.75628e-188	4.28367e-189	2.35559e-188	-2.1546e-188	-2.2481e-188	-2.78858e-188	-3.81444e-188	9.49255e-188	3.47519e-188	-6.81871e-189	3.38645e-188	-7.78556e-189	-2.26169e-187	1.17718e-187	-4.93656e-188	3.43075e-188	-1.93138e-189	1.52487e-188	-1.10884e-187	1.92735e-188	9.91656e-189	-1.2188e-187	1.24049e-186
-6.21656e-189	1.27729e-189	-2.89289e-189	1.71996e-190	-7.14944e-189	-6.50127e-189	1.32461e-189	-8.84671e-191	4.81636e-189	6.23205e-190	-4.46131e-189	5.49079e-189	1.86166e-189	6.97543e-189	-2.77006e-189	6.16638e-189	3.27061e-189	-6.96842e-189	-1.01476e-189	-2.37774e-189	-5.93755e-190	8.83165e-191	-1.11523e-189	-5.04344e-189	-2.97501e-189	1.48924e-189	-7.70217e-190	-1.24876e-189	-1.01571e-188	-9.59601e-189	1.05496e-187
8.3354e-190	-1.70627e-190	1.35549e-189	6.9679e-190	1.38571e-189	6.0253e-190	4.10744e-190	-1.29401e-190	-1.03507e-189	1.22023e-191	-7.64193e-190	2.46607e-190	5.755e-191	-1.84012e-190	3.62783e-190	-9.61253e-190	-9.69169e-190	-1.88724e-190	-3.40501e-190	5.76871e-191	4.43879e-191	-1.93677e-189	-3.74888e-190	-9.67853e-190	-7.39725e-190	-1.38402e-189	-2.00217e-190	1.34406e-189	-1.41829e-190	-4.56875e-190	1.83552e-188
2.46103e-191	-1.64391e-190	-3.96838e-191	-6.27785e-191	1.42626e-190	-6.75341e-191	1.41713e-190	3.00613e-191	-1.40978e-191	-1.18356e-190	-5.24388e-192	-6.15567e-192	-2.06669e-191	-1.44982e-190	9.10194e-191	-1.51235e-191	-7.55357e-191	-2.78313e-190	5.96637e-191	-2.75795e-191	-9.22094e-191	-1.31185e-190	-1.0666e-190	9.24278e-191	-1.25877e-190	2.33877e-190	1.94711e-190	1.34612e-191	-7.75994e-191	-5.27972e-192	2.60342e-189
2.57304e-192	-3.5619e-192	8.48631e-192	6.5842e-192	2.5657e-192	2.11188e-191	1.17877e-193	-6.21757e-192	2.63555e-192	-7.74387e-192	9.07275e-193	2.98302e-192	-1.33197e-191	3.2502e-192	2.95601e-192	-1.27308e-191	1.34264e-192	-4.57973e-192	-1.04056e-191	3.62637e-191	8.55666e-192	9.23549e-192	4.76607e-192	-1.34376e-192	-3.06953e-192	-2.14747e-192	-2.40788e-192	2.88202e-191	-1.17459e-192	-1.20862e-192	2.13074e-190
7.96486e-194	-2.70384e-192	-4.68091e-194	7.36746e-193	1.15547e-192	-3.99424e-193	-6.9493e-193	-1.54203e-192	-1.17911e-192	1.60055e-193	3.19297e-193	-5.71038e-193	-5.63406e-192	-1.02811e-192	-4.72909e-193	9.83024e-193	3.49092e-193	4.4214e-193	-1.0793e-192	-2.1984e-193	-1.62804e-192	-1.71073e-192	-2.11188e-193	2.26404e-193	1.21847e-192	6.61635e-193	1.56408e-192	-3.12929e-193	1.56155e-192	1.0279e-192	2.99198e-191
-6.54818e-194	-5.44719e-194	-8.42941e-194	1.14296e-193	7.56125e-194	-8.87373e-194	8.14697e-194	-1.873e-193	-2.32294e-193	-1.34328e-193	5.3458e-194	-1.68877e-194	-2.11228e-193	4.85953e-195	8.91502e-194	8.17231e-194	4.64127e-193	2.4205e-193	-1.70466e-194	4.58646e-194	-3.96476e-194	2.44088e-193	3.26673e-193	-1.72128e-193	2.92836e-194	6.28725e-194	5.78665e-193	-3.93636e-194	4.37919e-194	1.04479e-193	3.98567e-192
1.26879e-193	9.83083e-195	-1.10639e-194	-1.45276e-195	-3.52259e-194	-2.68245e-195	2.70238e-194	-1.68673e-194	2.63003e-196	-6.7176e-197	-1.85858e-195	1.80194e-194	1.38281e-194	1.94525e-195	-2.4777e-194	7.81488e-195	-4.76746e-195	4.46974e-194	-2.00713e-194	1.87684e-194	-1.78679e-194	1.20894e-194	-3.75225e-194	-1.95301e-195	-4.99944e-194	-2.86001e-195	-7.89191e-195	-2.09498e-194	-1.18627e-194	5.73646e-197	5.50953e-193
-1.6828e-196	7.65609e-196	-5.28203e-196	-1.53591e-195	1.34861e-195	-9.23325e-196	-1.90164e-196	7.00976e-195	-1.48464e-195	2.06731e-195	4.48606e-196	-6.61709e-196	-5.2014e-195	-4.47223e-196	4.40262e-195	-4.72221e-195	-8.90589e-196	5.73776e-195	2.99493e-195	6.59824e-195	1.6097e-195	-1.58507e-195	-1.66538e-195	3.25738e-195	3.18298e-195	-3.38835e-196	1.54032e-195	4.57885e-195	-6.8492e-195	1.01246e-195	7.37473e-194
-4.49655e-198	2.2837e-196	-1.57511e-196	-7.52e-197	-1.42766e-196	3.3204e-196	1.58782e-196	1.05204e-196	-1.44145e-196	1.4285e-196	2.08893e-196	4.26721e-196	-7.05589e-197	-1.05422e-196	2.77369e-196	-1.52635e-196	2.38087e-196	2.92346e-196	-2.95455e-197	-1.48979e-196	-2.30686e-196	4.8745e-197	-2.15895e-196	7.08904e-196	-3.34655e-197	1.16488e-196	-1.36503e-196	4.67444e-196	1.2503e-196	1.20635e-196	5.64572e-195
-9.70259e-199	-6.43179e-198	4.79016e-197	-1.65754e-197	3.89076e-198	2.71054e-197	2.9919e-197	-1.44776e-198	1.7523e-197	-3.78249e-197	-2.68355e-198	-1.48937e-197	1.42921e-197	-1.34796e-196	2.31988e-197	3.77928e-197	-4.24193e-197	-9.91185e-198	3.59291e-198	2.53578e-197	2.16579e-197	-6.42504e-197	-1.61671e-197	-1.41656e-197	-5.2896e-197	-8.0218e-198	-8.28382e-198	-1.4736e-196	-1.78511e-197	-1.59962e-198	8.50782e-196
-3.71171e-198	-1.02922e-197	1.4377e-198	-1.7604e-198	-8.74979e-198	7.16861e-198	5.58219e-199	-3.8126e-198	1.14947e-197	3.94135e-199	-5.12421e-198	-4.55428e-198	-3.6604e-199	-3.46242e-198	-3.49014e-198	-1.05892e-198	8.32885e-199	-4.89249e-198	-9.73184e-199	-1.31469e-198	-1.27737e-198	1.24724e-198	-1.50182e-197	2.18352e-198	-1.45993e-198	-1.90327e-198	-3.32354e-198	3.67831e-199	-6.8038e-200	-1.06461e-198	1.03363e-196
-4.07919e-199	2.11634e-199	-6.17338e-199	2.693e-199	-4.29445e-200	6.84161e-199	2.91211e-199	1.91914e-199	-1.50277e-199	2.38819e-199	-2.20123e-199	7.93738e-200	-1.53424e-199	-5.49624e-199	5.93154e-199	-3.84457e-199	-1.92251e-199	1.70331e-199	3.03061e-199	-9.10903e-200	-2.35377e-199	-5.12543e-199	7.14193e-200	5.01253e-199	-1.15777e-199	-1.73196e-199	-7.94591e-200	2.041e-199	-1.45249e-199	3.69964e-199	8.25074e-198
1.13629e-199	-7.4573e-200	-2.51446e-200	4.38973e-200	1.13117e-200	-1.54321e-199	8.50412e-201	-1.74889e-200	1.18488e-200	-5.91767e-200	2.76357e-200	-4.55988e-202	1.20597e-199	9.67003e-200	-4.54648e-200	-1.13793e-199	9.80792e-201	-4.65548e-200	9.72487e-200	6.54598e-200	1.17919e-199	-2.49228e-199	6.98218e-200	6.15972e-200	4.26533e-200	-3.72681e-200	4.78118e-201	-7.15826e-200	-1.5094e-199	3.73968e-200	1.9868e-198
-2.62782e-201	9.66254e-201	-5.56177e-201	-2.13197e-202	-1.22606e-201	7.11912e-201	-9.32993e-201	1.38122e-200	-1.49417e-202	3.10013e-201	-1.40514e-200	7.25591e-201	-1.35464e-200	-9.43777e-202	-9.5223e-202	-1.01759e-200	-3.74234e-201	-4.76564e-201	2.38055e-202	-4.26524e-201	-1.434e-200	-5.87009e-201	-2.11573e-201	1.19519e-203	-9.2814e-201	-9.09489e-202	-3.37997e-201	8.98005e-202	-8.8121e-201	-2.14651e-200	1.79823e-199
-9.46047e-202	-2.08006e-202	8.09139e-202	-7.06401e-202	2.09632e-202	-4.63513e-203	-5.71852e-202	9.80763e-202	3.02794e-203	-1.39292e-202	1.38064e-202	-2.6651e-201	-6.87891e-202	8.20863e-202	2.83486e-202	-1.2216e-201	-2.15183e-201	-7.24761e-202	-3.88888e-202	1.44424e-202	-7.90421e-202	1.20284e-201	9.80491e-202	5.60189e-202	2.63176e-202	-3.36395e-202	-9.1836e-202	-1.67823e-201	5.40128e-202	7.48783e-202	2.18937e-200
-1.35222e-203	2.97084e-202	-4.709e-203	6.97721e-203	-6.00579e-203	-4.72844e-203	-1.99731e-202	-2.09069e-203	3.66374e-203	3.37341e-203	-1.74731e-202	3.25352e-203	5.05757e-203	-1.4336e-202	2.77243e-205	2.51924e-202	-1.64292e-202	8.77434e-203	-7.74612e-204	6.78935e-203	-4.68334e-203	1.82287e-205	1.3579e-202	1.69304e-203	3.23435e-203	-2.96541e-202	3.01642e-202	2.01627e-203	9.38507e-204	-1.2867e-202	2.79538e-201
-1.33695e-203	1.47269e-203	-1.12537e-203	3.10516e-204	-2.83712e-203	2.74551e-203	7.51261e-204	-2.15352e-203	1.76512e-203	2.62999e-204	7.80854e-205	2.38774e-203	1.06162e-203	2.05463e-203	-3.4159e-203	-1.08742e-204	2.5344e-204	-9.25181e-205	1.57582e-203	7.72809e-204	-1.83862e-203	-1.81195e-205	6.78295e-204	-2.37744e-203	1.07693e-203	-7.79924e-205	1.6295e-203	-7.76284e-204	8.11959e-203	2.83173e-203	4.59869e-202
-3.63582e-204	-1.37032e-204	-4.16092e-204	-1.13465e-205	-9.13036e-205	-7.98835e-205	-5.3185e-205	-1.07297e-204	2.49127e-205	1.43136e-204	-1.76146e-205	-1.2842e-204	-9.36056e-205	-7.48672e-206	4.39945e-204	-3.45402e-205	1.97942e-204	5.02938e-206	-4.2112e-206	-5.81821e-205	-1.70453e-205	-1.04819e-204	1.34294e-206	-3.33785e-205	3.90507e-204	-6.82355e-205	-1.01139e-204	-2.82289e-204	9.7892e-205	-3.93746e-204	3.90514e-203
1.83244e-205	8.02792e-206	4.42455e-206	6.01785e-206	-1.56372e-206	-4.02707e-206	8.38008e-207	1.9029e-206	-3.18843e-205	-2.10888e-208	-1.35814e-205	-4.56339e-205	2.49128e-205	-6.32062e-206	-1.06944e-205	2.1466e-205	-1.95215e-206	-5.54188e-205	-6.16875e-206	7.86046e-205	3.78869e-206	-3.26775e-205	1.08786e-205	5.11226e-206	-4.9246e-206	9.13044e-207	-3.64769e-206	-1.43414e-205	1.16292e-205	-3.04517e-206	4.32743e-204
2.2701e-206	4.50799e-206	3.11148e-206	-5.08405e-206	3.20123e-207	2.70318e-206	-9.17558e-207	-1.7041e-205	9.82728e-207	1.83764e-206	-5.16311e-207	5.13063e-207	1.44141e-206	-1.46809e-206	3.91413e-206	-2.58127e-206	1.28499e-206	-3.84119e-208	1.93182e-206	-5.28117e-206	-3.50388e-207	-5.53618e-206	1.46602e-206	1.18155e-206	-8.00314e-207	-1.17651e-206	-7.85549e-206	5.52681e-206	2.27482e-206	-3.28301e-206	8.71976e-205
-8.07659e-208	1.58919e-207	-3.72134e-207	1.5115e-207	8.02466e-208	9.98652e-208	-8.8342e-208	1.12613e-207	2.65168e-207	2.74641e-207	1.06582e-207	-2.97548e-208	-5.77083e-207	-3.72321e-207	2.32221e-207	4.151e-208	-4.45102e-207	2.8564e-207	-3.51117e-207	-5.94969e-207	-2.83778e-207	-1.2786e-207	3.05497e-207	-1.77549e-207	1.58474e-207	2.61728e-207	2.73451e-207	-3.12642e-207	1.01193e-207	1.74964e-208	6.73982e-206
6.11444e-209	-2.97994e-208	-1.11769e-208	-9.82481e-209	1.21574e-208	-2.00144e-208	-8.66577e-209	3.45463e-209	5.55561e-208	5.46789e-208	-1.516e-208	1.19793e-209	4.10285e-208	-4.05847e-208	3.46223e-208	-1.84865e-208	7.81783e-208	-2.40001e-209	-1.02858e-208	8.59522e-209	-3.30393e-208	-1.16145e-208	-5.07069e-209	-1.54675e-208	-1.21779e-208	1.71138e-208	1.80327e-208	-1.12415e-208	-7.7896e-209	1.26752e-208	6.06205e-207
-8.58834e-210	-4.49892e-209	-2.43903e-209	-2.32554e-208	1.31775e-210	-1.60928e-209	-7.74357e-210	9.38249e-210	4.74994e-209	-5.70495e-209	-1.03773e-209	3.95382e-210	-2.52284e-209	-7.12834e-210	1.65596e-209	-5.84954e-210	-9.42133e-209	-4.49407e-210	-1.52404e-209	7.59331e-211	-2.93746e-209	-2.26216e-209	-3.37373e-209	-3.68361e-209	-1.9441e-208	-8.2685e-210	7.20478e-209	-1.12594e-208	-2.5979e-209	9.83264e-210	1.17911e-207
-5.5184e-210	9.04115e-210	5.17878e-211	1.06833e-210	-5.9492e-210	-1.2875e-209	4.79907e-210	-6.23253e-210	9.46934e-211	2.385e-210	1.27933e-210	-2.91609e-210	-5.88967e-211	1.00859e-209	1.0277e-209	-8.58444e-210	1.39923e-209	1.03156e-209	2.34443e-209	5.93352e-210	-3.64833e-210	1.36199e-210	-9.16915e-210	1.79108e-210	3.13089e-211	6.17809e-210	3.06419e-210	-3.30302e-210	1.28561e-210	-8.58749e-211	1.67724e-208
9.12508e-211	-6.56063e-212	7.40726e-211	-2.80163e-211	3.41187e-211	-4.2093e-211	-6.61504e-211	2.38951e-210	7.84911e-212	3.57757e-211	-7.57633e-211	-1.08719e-211	-6.21578e-212	1.23948e-210	-1.59432e-210	4.41428e-211	-1.79987e-210	-4.82949e-212	2.69513e-211	1.47395e-210	1.04533e-211	1.15301e-211	1.34255e-211	4.1551e-211	-3.29316e-212	4.59193e-211	1.00742e-210	-1.14194e-210	8.31875e-211	3.63644e-211	1.86504e-209
-8.08393e-212	-4.04893e-213	-4.44387e-212	-1.38029e-211	-3.32399e-213	-9.90379e-213	4.95713e-212	6.67328e-212	4.26036e-212	-2.72194e-212	-1.00805e-211	8.68997e-212	2.06397e-212	-1.41924e-212	7.64014e-212	-1.58341e-211	-2.95011e-212	-5.10938e-212	-8.1159e-212	-5.12661e-213	-7.34647e-213	-8.69449e-213	1.91319e-211	8.82743e-212	8.05906e-212	-4.13851e-211	-1.1032e-211	-6.93666e-212	6.02809e-213	1.36855e-212	2.08035e-210
8.0471e-213	2.1512e-212	1.61315e-212	1.44462e-212	1.54082e-212	-1.50361e-213	-2.22479e-212	-3.77267e-212	-1.43026e-212	-6.34752e-214	1.12194e-212	2.73618e-213	1.82517e-213	-5.67629e-214	6.27018e-213	1.51168e-212	-7.20781e-213	-7.94497e-213	-6.08305e-213	1.85172e-212	-2.09248e-213	6.80756e-213	2.73504e-213	8.3175e-213	-2.79986e-212	1.6738e-213	6.41302e-213	-2.28372e-213	-2.56839e-212	1.09607e-213	3.14551e-211
2.52636e-213	1.67543e-213	-1.56309e-213	-1.54239e-213	-1.25114e-213	6.65923e-215	-1.31021e-213	3.49075e-214	-1.58196e-214	-2.41137e-214	-4.46549e-214	8.20209e-214	-4.6978e-213	-7.61188e-216	-9.48705e-214	-6.18091e-214	-6.8821e-214	3.37255e-213	5.40408e-214	3.51999e-214	1.6204e-213	8.23324e-215	-6.07456e-214	-1.25719e-213	-6.4032e-214	-1.08527e-214	-3.25581e-214	-3.55027e-213	7.533e-215	-2.75579e-214	3.17188e-212
-1.85478e-214	2.10284e-214	-1.30876e-214	-1.87466e-214	3.16465e-214	1.00358e-214	1.73602e-214	3.8681e-214	4.23245e-215	1.38796e-214	2.96848e-215	5.31353e-215	-1.94773e-214	-1.06258e-214	3.31784e-214	1.40623e-214	2.20398e-214	-5.66486e-216	-4.47295e-214	-4.35089e-215	3.32071e-214	-7.52461e-215	1.61803e-214	-4.91347e-214	-2.45509e-214	2.3766e-214	-1.75208e-214	4.35256e-215	2.15057e-214	7.55635e-215	5.49857e-213
-4.28068e-216	-1.54703e-215	1.30526e-216	-1.45091e-215	-3.5348e-215	3.13715e-215	1.19676e-215	-3.1684e-215	1.83845e-215	2.6855e-215	4.79634e-215	3.41568e-216	-2.64354e-215	9.64312e-216	-1.1291e-216	4.19589e-216	-4.76964e-215	-2.46774e-215	4.40413e-215	-1.38734e-215	1.49714e-215	-5.60456e-216	2.36394e-215	8.06215e-216	-5.31201e-216	-1.49357e-215	1.05465e-215	3.58209e-216	-8.68674e-216	-2.2341e-216	5.11822e-214
-3.75552e-216	-5.73756e-217	8.92725e-217	-2.08142e-217	7.18412e-217	5.66674e-216	1.70105e-216	2.53414e-216	-1.76969e-216	1.12877e-216	2.21015e-216	5.31451e-218	8.58923e-217	4.16639e-217	-1.33329e-216	-5.02847e-216	7.94603e-217	-1.98523e-217	-9.33308e-216	-7.71399e-216	-7.79888e-216	-4.25728e-217	1.32607e-216	6.17683e-216	-8.84029e-216	-5.67908e-216	9.14368e-217	7.57965e-217	-8.26397e-217	3.76373e-216	8.33991e-215
2.69702e-217	5.89035e-217	-4.67285e-218	-7.25958e-218	-6.13808e-217	-5.04542e-218	-6.37196e-218	-1.4747e-217	3.55618e-217	-5.4313e-217	-7.77961e-217	-6.83168e-218	-1.23626e-217	-4.3401e-217	8.91437e-218	-1.82505e-217	-2.9555e-217	-7.41154e-217	1.96401e-218	-9.89689e-218	4.13231e-217	-5.85232e-218	1.0314e-217	7.86304e-217	-5.09054e-217	-2.10926e-217	2.1168e-217	4.3725e-217	-1.7755e-217	1.67039e-217	8.65783e-216
-3.63331e-218	-6.4719e-218	-2.04868e-217	-5.10369e-218	2.41567e-218	3.45681e-218	-2.49488e-219	-4.67838e-218	-1.16731e-217	-1.5025e-218	9.58472e-218	-6.03282e-219	-1.00854e-218	4.35957e-219	-1.52342e-218	-9.39409e-218	-9.51205e-220	-5.56072e-219	2.36963e-218	-6.40889e-218	9.98797e-219	-4.37086e-218	8.82641e-218	-4.85406e-218	3.74941e-218	-2.67116e-218	1.31706e-218	3.15069e-218	-8.36416e-218	-3.85192e-218	1.33806e-216
1.27564e-219	-4.63407e-219	-1.60198e-219	1.2335e-219	-3.57225e-219	-1.84585e-218	2.80617e-219	-1.23219e-219	-2.85744e-219	-2.79362e-219	-6.26456e-219	-9.24726e-220	-3.45439e-220	-1.18669e-219	-6.31404e-219	2.69263e-219	-7.88987e-219	-6.16946e-219	3.14295e-219	2.42457e-219	2.84154e-219	1.14071e-219	2.09823e-219	-2.36691e-220	5.41155e-219	4.83892e-219	-2.11437e-219	-2.63152e-219	-5.83036e-219	3.24545e-219	1.0821e-217
1.00517e-220	6.26399e-221	1.16817e-221	-7.7921e-222	-5.65799e-221	-2.89948e-222	-1.52723e-219	-2.15048e-219	-1.37041e-220	5.07181e-220	-3.65227e-220	8.55791e-220	3.64586e-220	1.1073e-219	7.98184e-220	1.07511e-219	3.0415e-220	4.81455e-220	-7.06666e-220	-4.6653e-220	-1.13963e-219	-2.47127e-220	1.09282e-220	2.97649e-220	-1.95947e-220	-7.19337e-220	-3.55484e-220	5.98282e-220	5.99388e-220	-6.99632e-220	1.60508e-218
5.42213e-221	4.73992e-222	2.92007e-221	-4.24179e-222	9.17975e-222	-3.56926e-222	3.20562e-221	1.50335e-223	-1.12205e-220	-1.36986e-220	5.83048e-221	3.15113e-221	3.48106e-221	-2.56584e-222	-3.54696e-221	3.19329e-221	5.19836e-222	2.88527e-221	-8.16815e-221	1.60015e-222	-5.73536e-221	-5.6638e-222	-1.5289e-221	5.7234e-222	3.56803e-221	1.72659e-220	-2.35008e-220	5.4579e-221	-1.09107e-221	2.70635e-221	1.31841e-219
-6.41408e-222	3.74597e-222	-2.67127e-222	1.35502e-221	1.58081e-222	-1.01745e-222	1.23742e-221	-9.02492e-222	8.07551e-222	-5.49097e-222	2.76903e-222	-3.09355e-222	8.41894e-223	-2.9301e-222	-8.65139e-222	-7.5223e-222	1.26601e-221	-4.48536e-222	-3.87419e-222	-1.07795e-221	-8.7582e-222	-5.16219e-222	2.6488e-221	-3.17805e-223	1.1515e-221	4.26758e-222	1.07348e-221	-6.72557e-222	-1.84198e-221	8.22824e-222	2.2217e-220
1.13307e-223	-4.39649e-223	-3.53843e-223	6.17629e-225	-3.82545e-222	1.08477e-222	-2.33053e-222	8.57914e-223	-2.16774e-223	9.01165e-224	-1.66098e-223	-2.629e-223	-9.14066e-224	-8.63967e-223	1.69276e-222	8.99684e-223	6.34302e-223	-9.42559e-223	-3.24977e-223	5.76989e-223	4.36033e-224	7.8435e-223	1.82719e-222	-1.89743e-223	1.46503e-222	-4.53137e-222	-9.02197e-223	3.23521e-222	1.4985e-223	4.97763e-223	2.94005e-221
1.21778e-225	4.22621e-225	1.83449e-223	-3.07713e-225	-1.49883e-224	-8.24366e-225	1.00599e-223	-5.27619e-223	5.18177e-224	-4.72513e-224	7.87293e-225	5.16274e-223	-1.43651e-223	2.42952e-223	-1.22866e-223	9.91956e-224	-1.35538e-223	1.20458e-223	1.05758e-223	1.41966e-223	-2.0802e-224	-2.04898e-224	-2.2602e-224	1.34593e-223	1.15301e-223	-2.46595e-224	1.64347e-223	9.36253e-224	-1.27451e-224	3.39877e-224	3.22217e-222
-2.58554e-225	1.84662e-224	-5.15422e-224	-2.63669e-224	-1.46831e-224	-4.33959e-225	4.66353e-225	-2.46588e-226	-2.30226e-224	-5.2812e-225	2.67187e-224	7.40452e-225	-1.35214e-224	8.74039e-225	-1.51366e-224	-1.53202e-224	-2.161e-224	-1.37422e-225	-7.92061e-225	-2.29214e-225	2.46607e-225	-1.21496e-224	-4.50534e-224	-4.11071e-226	1.83338e-225	-4.17482e-225	1.52261e-225	1.02197e-224	-1.19613e-224	9.02392e-225	3.70052e-223
7.74658e-226	9.33359e-228	-1.93136e-225	4.81454e-226	-2.75171e-225	2.15604e-225	5.41883e-226	7.06016e-226	4.10265e-225	1.34302e-225	1.37969e-226	4.4157e-225	-1.74228e-225	8.73544e-226	-3.50876e-227	1.79579e-225	7.62408e-226	1.1154e-225	1.92574e-225	-3.19832e-225	1.10483e-225	1.14481e-225	2.04861e-225	-1.06601e-225	2.92887e-225	-5.11587e-226	-1.56526e-225	3.86921e-226	-1.11956e-224	-3.26953e-226	5.30799e-224
-1.26467e-226	-6.17215e-227	-7.02423e-227	-1.34694e-227	2.75726e-226	1.47342e-226	1.99921e-227	7.5795e-227	-3.15356e-227	1.91703e-227	-9.70679e-227	7.14356e-227	1.21054e-226	7.23938e-227	1.3386e-226	-1.65197e-226	1.08422e-226	-7.01928e-227	-1.23643e-227	-9.56808e-228	-4.54943e-227	-6.33356e-227	-1.44748e-226	-6.18357e-227	5.12061e-227	1.06839e-226	1.43895e-226	1.39994e-226	2.44812e-226	-1.5559e-226	2.86077e-225
2.28445e-228	1.91077e-227	-1.88352e-228	-3.50257e-227	2.82964e-228	1.14005e-227	-2.28884e-227	-1.14427e-227	-1.57737e-227	-1.08174e-227	-1.58675e-228	4.44646e-229	5.65586e-228	-4.01147e-228	1.14475e-227	2.51478e-227	5.97966e-228	-3.144e-227	-6.06248e-228	8.90786e-227	2.39195e-227	-4.87562e-228	-3.55572e-227	-4.08614e-229	2.00525e-227	-2.51091e-227	2.18955e-228	1.80433e-227	1.64529e-227	1.03995e-227	4.71316e-226
-2.04717e-228	-3.06828e-228	-3.14587e-228	1.01233e-228	-3.0314e-228	-1.41316e-229	1.38158e-227	-4.90542e-228	-6.74234e-228	-3.50418e-228	-4.52886e-229	-2.1812e-228	5.60213e-229	7.12105e-229	6.05965e-229	4.34973e-228	4.99386e-231	-2.5472e-229	-1.74993e-228	-3.31726e-228	-2.64683e-228	3.17524e-227	-1.59522e-228	-3.77979e-229	7.04569e-228	-2.09382e-228	-5.33999e-230	7.19496e-229	-2.60293e-228	-6.50767e-228	1.10998e-226
4.56897e-229	-3.69254e-229	1.78532e-229	-2.23941e-229	1.64566e-229	4.5517e-229	5.57493e-230	-1.93065e-229	7.64333e-229	-3.78667e-229	-1.1805e-229	1.74999e-229	-1.954e-229	7.72724e-229	2.64987e-229	1.03954e-228	9.26952e-230	4.93373e-230	3.68749e-229	-2.91836e-229	3.04605e-229	-1.88655e-229	8.53021e-229	-6.89477e-230	-1.04786e-228	-7.58996e-229	1.03816e-229	-1.36058e-230	1.60232e-229	-3.92534e-229	1.05008e-227
-2.25572e-230	8.48096e-230	2.77832e-230	-1.25481e-229	-3.19e-231	1.09208e-231	-2.72595e-230	1.0423e-229	-1.69491e-230	6.63686e-230	-1.47798e-230	-3.71813e-230	5.2251e-230	5.16331e-230	1.39473e-230	1.29609e-229	-2.05742e-230	-8.56485e-230	-4.03815e-230	-1.07268e-229	-1.32233e-230	-3.66218e-231	4.62296e-230	1.32883e-229	-7.53113e-231	9.1613e-230	-3.96847e-231	5.83727e-230	1.37957e-229	-4.94507e-230	1.57788e-228
1.18644e-231	-5.42558e-231	1.23725e-231	-1.161e-231	3.33153e-230	-4.17006e-231	8.63695e-231	4.52037e-232	5.29338e-231	-2.03103e-231	-3.31374e-231	-9.60936e-232	2.66393e-231	1.62587e-232	-1.55182e-231	3.01844e-231	7.76262e-231	-6.43189e-231	1.9749e-231	2.25825e-231	-4.74421e-231	1.69579e-231	1.67399e-230	-6.38215e-231	8.87121e-231	-2.2752e-231	-1.04513e-231	-1.84272e-231	4.89808e-231	-2.25476e-231	1.43757e-229
-8.76181e-232	-3.0593e-232	1.99636e-232	-7.25499e-233	-8.69321e-232	-6.20606e-233	5.6666e-232	2.3714e-232	-5.12971e-232	3.98152e-232	-2.59939e-232	5.38356e-232	6.90309e-232	1.06185e-234	-1.05193e-231	1.17322e-232	2.29042e-233	1.67829e-232	8.46754e-232	4.92024e-232	-3.12693e-232	3.44216e-231	4.92075e-232	-2.6291e-232	-1.04522e-231	-9.18484e-234	-2.81855e-233	-1.19747e-232	-3.6095e-232	-8.64339e-232	1.52265e-230
-8.53772e-234	3.93233e-234	-2.33769e-233	-1.34324e-232	9.08922e-233	1.36274e-233	1.15824e-232	-2.98047e-233	-2.18917e-233	-3.93866e-233	4.98304e-233	-6.95745e-233	7.18182e-233	-5.94089e-234	-8.01963e-233	1.23858e-232	5.797e-233	-1.69775e-232	8.64788e-233	-1.0632e-232	-2.14665e-232	1.56651e-233	-3.19071e-234	-1.27507e-232	-3.97395e-233	7.80566e-235	-5.74353e-233	1.6153e-232	1.56755e-233	1.74342e-233	1.95698e-231
-3.08518e-234	1.54654e-233	-2.09141e-233	2.45234e-233	-1.43054e-234	-2.67443e-234	-8.41367e-235	6.63327e-234	2.09629e-234	-1.81894e-234	5.57451e-234	-1.84166e-234	-1.54287e-234	6.26479e-234	-1.58956e-234	3.15754e-233	1.36648e-233	-7.05902e-234	1.00934e-233	6.67907e-234	-8.81931e-234	2.10036e-234	-2.4514e-233	-6.71218e-235	3.46891e-234	4.10812e-233	-1.54022e-233	-2.62822e-234	-4.91047e-234	8.30913e-234	2.77273e-232
4.41556e-234	-5.29973e-235	-7.60846e-235	2.7711e-234	3.24223e-234	-6.31564e-235	-3.66999e-235	-1.15483e-234	-7.77488e-235	2.86774e-235	8.16697e-237	-1.163e-234	-1.54145e-235	-1.15627e-235	-1.33201e-235	2.79082e-234	1.38489e-234	-3.38263e-235	8.33335e-235	3.27859e-234	-1.03524e-234	5.17774e-236	-8.9327e-235	-5.44095e-235	1.73268e-234	-2.64544e-235	-4.58742e-236	-2.04998e-235	1.27513e-234	1.88993e-234	3.30749e-233
-2.65988e-236	-2.45807e-235	3.46648e-236	4.21429e-236	-1.95685e-235	1.56941e-235	1.51344e-235	-1.52242e-235	-8.3014e-236	7.16275e-236	2.84804e-235	-6.62303e-236	1.04614e-235	7.41963e-236	-1.12588e-235	3.97358e-235	1.89834e-236	-2.26463e-235	1.57997e-235	-4.40468e-235	-2.47233e-235	-3.84455e-236	-1.98457e-235	-1.29434e-234	-5.62907e-236	-1.26363e-235	-1.61352e-235	2.28465e-235	-7.33155e-236	-7.82024e-236	5.54624e-234
-1.82683e-236	9.93036e-237	-6.96339e-236	-1.10455e-236	-1.95235e-236	-5.06653e-237	5.36215e-237	5.72537e-236	6.5395e-236	-3.59611e-236	-1.0307e-236	5.39379e-237	6.19103e-237	1.59914e-237	-7.27743e-237	-9.98991e-237	-4.42202e-237	9.97664e-237	7.80457e-237	-1.23147e-236	5.69928e-237	-2.2322e-236	-1.99878e-238	2.24943e-236	1.01453e-236	4.14367e-237	-1.18538e-236	9.92554e-237	1.51533e-236	-1.33474e-236	4.88001e-235
-2.24255e-237	2.35426e-237	-1.35403e-237	8.48167e-238	-1.46802e-237	-1.14216e-237	4.11163e-237	-2.3226e-238	-2.37424e-237	-1.91283e-237	-8.56699e-238	-3.69822e-238	5.26992e-238	-8.41046e-237	-2.85558e-237	1.85995e-237	-2.78882e-237	2.8039e-237	5.08185e-238	2.43751e-237	-1.74103e-237	-2.462e-238	-1.43663e-237	-1.08034e-237	-6.6754e-238	3.14569e-237	-4.73406e-237	-1.15229e-238	1.80734e-237	-7.13284e-238	5.71454e-236
2.10001e-239	1.93099e-238	-2.91642e-238	-4.90857e-238	5.14622e-238	1.6688e-238	-6.01251e-239	-8.51197e-239	-1.32958e-237	-1.12509e-238	-1.55745e-238	3.52192e-238	-1.10644e-237	5.58332e-239	-9.07288e-239	-2.00741e-238	-3.51404e-238	6.71819e-239	3.61193e-238	1.73287e-238	-8.55389e-238	8.22172e-238	9.43092e-239	-4.0095e-238	-5.67811e-239	-1.74831e-238	4.04714e-239	-3.13727e-238	-1.67281e-238	-1.70235e-238	9.27633e-237
7.78398e-240	8.96617e-240	6.91608e-239	1.8474e-239	-8.10604e-240	-6.26106e-240	7.96509e-239	2.05988e-239	-7.54281e-241	-5.97127e-240	-6.90989e-240	-7.8464e-239	1.0987e-238	-4.04516e-239	-9.51729e-240	6.04964e-239	-5.0431e-240	7.00963e-239	-5.62751e-239	-1.8296e-239	-5.1851e-240	3.35073e-239	3.42961e-240	2.21061e-239	-5.24177e-239	-4.41497e-240	-2.53457e-239	8.0148e-240	-5.32908e-239	3.89625e-239	9.27822e-238
-3.17719e-242	-4.76377e-240	6.12626e-240	9.2426e-240	1.47239e-240	-1.11601e-240	-3.72443e-241	-8.6617e-240	-1.43958e-240	-4.28873e-240	-6.8587e-240	1.85524e-240	-7.19406e-240	5.26696e-240	3.31459e-241	5.74299e-240	-2.78385e-240	-2.75355e-240	7.24362e-240	8.86742e-240	1.08976e-239	5.29437e-240	-6.39032e-240	4.00798e-240	-1.18997e-240	-8.50941e-242	-5.20507e-240	-2.08823e-240	4.7446e-240	-2.93505e-240	1.29251e-238
-1.61357e-241	8.97905e-242	-7.21636e-242	-4.97786e-241	-2.17196e-241	4.25976e-242	4.20615e-241	-5.1751e-242	1.99845e-241	-2.71429e-241	2.01707e-240	-1.28057e-240	2.96142e-241	1.90747e-240	1.4564e-240	-2.06279e-240	-4.70749e-241	-6.02983e-241	2.16342e-241	1.40558e-241	3.50988e-242	8.94925e-242	3.60228e-241	-6.73051e-241	-9.49925e-241	-2.94817e-241	-5.7579e-241	5.78211e-241	-2.05595e-241	1.20477e-240	1.74426e-239
-6.73312e-243	-9.53842e-242	1.42854e-242	1.82538e-242	-5.76827e-242	1.28321e-242	-3.58754e-242	-9.60793e-242	-5.19966e-242	3.35758e-242	9.30975e-242	1.41124e-242	6.94683e-243	-2.25995e-242	-1.62234e-241	2.54239e-242	-1.02656e-241	-9.34713e-243	4.87463e-242	5.61996e-242	5.24735e-242	-5.58008e-242	2.25854e-241	2.30363e-241	-6.35463e-242	1.26694e-242	-2.21606e-242	-8.5904e-242	-4.531e-242	6.53336e-242	1.82348e-240
-4.03639e-243	-5.0906e-243	-2.74496e-244	4.11265e-243	-3.55464e-243	3.30343e-243	8.86562e-243	3.79551e-243	-7.35928e-244	-2.57241e-243	6.43561e-243	-2.16727e-243	2.56393e-243	-8.94873e-243	-1.06755e-242	1.8342e-243	1.87742e-243	-3.07854e-243	1.04124e-243	1.57458e-243	1.14843e-242	2.80778e-242	7.35932e-243	4.00639e-243	1.44772e-242	-1.38004e-243	-2.10234e-242	-1.67137e-242	1.57227e-242	5.50265e-244	1.97334e-241
2.10792e-244	-1.82926e-243	-1.12102e-243	-7.8398e-244	-4.05543e-244	7.47449e-244	-1.23192e-243	-1.8825e-244	8.5473e-244	2.68929e-243	-2.85892e-245	-5.03687e-244	-1.75934e-243	1.87602e-243	-1.02924e-244	-3.42515e-243	-2.82088e-244	1.99163e-243	3.69162e-243	1.59145e-243	1.81805e-243	3.15425e-243	2.23912e-245	-1.49152e-243	-1.05155e-243	-2.48812e-243	-2.51839e-243	-1.86385e-244	-1.48414e-243	5.52763e-244	4.00823e-242
4.36206e-245	1.13394e-244	4.31349e-245	2.33875e-245	-7.44982e-244	1.20754e-244	1.83881e-245	6.3007e-245	1.90473e-244	3.49171e-244	-4.41156e-246	-3.71416e-244	6.15804e-245	-2.89189e-244	6.27187e-244	-3.06479e-244	3.72002e-244	-4.90514e-245	7.55038e-245	1.73139e-246	6.51537e-245	7.26477e-245	1.21875e-245	2.13547e-244	-7.83322e-245	4.44814e-244	2.21833e-244	1.40241e-244	-6.68365e-245	-1.55377e-245	5.19999e-243
-3.06264e-245	2.57521e-246	-4.38544e-246	7.0888e-247	6.14572e-247	-2.68376e-245	8.6413e-246	2.82747e-246	7.40056e-246	3.73612e-246	4.00972e-245	4.47611e-245	-1.98135e-245	-1.92455e-245	6.89253e-247	-2.4555e-245	-2.74167e-246	1.23854e-246	6.36162e-246	2.04582e-246	-1.45322e-245	2.45539e-245	-5.36344e-246	1.92804e-245	-1.32379e-246	8.13626e-246	4.34318e-246	-6.8565e-246	1.26364e-245	6.4841e-246	3.53413e-244
4.14911e-246	-1.35925e-246	6.15993e-247	8.42193e-248	1.32674e-246	2.58552e-246	-3.51496e-247	4.3001e-246	5.0744e-247	9.07949e-247	1.80867e-246	-9.30144e-249	2.6407e-246	4.57389e-247	1.53394e-246	6.77797e-247	-6.65587e-246	-7.89594e-247	-6.33875e-247	-2.34499e-247	-9.24317e-247	4.39078e-247	-1.11055e-246	-5.44583e-246	-1.53849e-246	-1.02938e-246	-2.62002e-247	5.34076e-247	-3.17023e-247	1.64697e-246	4.48772e-245
1.58344e-247	-2.05126e-247	1.36749e-247	-1.15099e-247	7.83827e-248	-6.65476e-247	-4.06992e-247	-3.02867e-249	3.13281e-247	2.90955e-247	1.79827e-248	6.97855e-248	-1.31971e-247	9.6674e-248	-2.71859e-247	1.02023e-247	-1.72131e-247	-8.58438e-248	-1.00205e-247	4.98379e-248	-5.47727e-247	-5.60248e-247	-4.5408e-247	-2.74898e-247	5.08819e-248	4.00416e-247	-3.08708e-248	2.19671e-247	-6.85544e-248	3.93863e-247	6.47296e-246
1.29646e-248	-5.21555e-248	3.28787e-251	-5.4232e-249	-6.65305e-248	9.15812e-250	1.26661e-248	-6.75033e-248	5.36576e-248	-4.89455e-248	-1.61242e-248	-2.0152e-248	2.24262e-248	-5.02278e-248	-9.2549e-250	4.59129e-248	-2.62198e-248	-7.59218e-249	1.85402e-248	1.58068e-248	-3.06467e-248	-1.90178e-248	1.11595e-248	7.56157e-248	-5.69923e-249	-8.26587e-249	-5.59732e-248	5.03539e-248	1.68696e-248	2.49047e-248	8.43229e-247
-2.26038e-249	-1.31126e-250	1.13023e-251	-3.04342e-249	-5.48585e-249	-6.54059e-250	4.57055e-249	-1.30346e-249	-1.86178e-249	2.14451e-249	-3.04655e-249	4.9101e-249	3.50595e-249	-9.27051e-250	-9.40704e-250	1.47823e-250	2.50907e-249	-1.59206e-249	-5.82203e-249	2.831e-250	2.93778e-249	-6.5645e-250	7.71298e-250	-2.05739e-249	1.34683e-248	-3.32578e-249	3.18616e-249	-1.47431e-249	4.46236e-249	-2.37574e-249	7.98664e-248
-1.11573e-251	-4.38755e-254	-3.14254e-250	1.20729e-250	-5.2216e-250	8.39097e-250	1.51673e-250	-1.60939e-252	-3.10053e-251	-7.76836e-250	-1.54182e-250	1.94856e-250	5.99523e-250	-6.13342e-251	-3.5003e-250	1.10697e-249	-3.63832e-250	7.89244e-251	-3.12236e-251	4.53005e-251	2.43085e-250	-7.68112e-251	2.27522e-250	-1.48722e-250	-5.33251e-250	-4.26598e-250	1.97528e-250	1.68811e-250	1.15571e-249	6.84333e-251	9.00121e-249
-8.12706e-251	4.45592e-251	1.12473e-251	1.10874e-250	7.27626e-251	-1.93771e-251	2.70659e-252	-1.62433e-251	1.0588e-250	7.62573e-251	-1.0119e-252	6.53439e-251	-4.46286e-251	1.50329e-251	7.9895e-251	3.53637e-251	-1.70297e-250	8.99711e-251	-7.25708e-252	-3.48289e-252	-1.06176e-251	-7.61357e-251	2.81924e-250	4.00157e-251	9.33714e-252	-1.58362e-251	-7.17166e-251	9.80893e-252	-1.09959e-251	8.47619e-251	1.66461e-249
-4.14392e-253	-6.11338e-252	4.93023e-253	1.8718e-251	7.36762e-253	-1.69181e-252	2.43752e-252	-1.22923e-251	4.1879e-253	-5.1022e-252	-2.01576e-252	-1.39216e-252	-4.99859e-252	-7.95629e-254	-3.73733e-252	1.58775e-251	9.10874e-252	2.16493e-252	4.66534e-252	1.85993e-252	-4.83814e-252	-5.93824e-252	3.9438e-252	4.69858e-252	-1.64133e-251	1.18974e-251	-4.0369e-252	1.50288e-252	3.33514e-252	-1.9254e-252	1.52848e-250
-6.91334e-253	-3.83063e-253	1.20197e-253	-1.03288e-252	-7.16745e-253	-4.26934e-254	-3.32062e-253	-4.25727e-253	6.07673e-253	7.32578e-253	-8.78953e-253	-1.86338e-253	-4.7136e-252	6.70229e-254	-3.1671e-253	1.06965e-252	1.66218e-252	3.42335e-253	2.97551e-254	-1.90533e-252	1.02526e-253	1.90554e-252	-7.23276e-253	3.38049e-252	5.46353e-253	4.25173e-253	-9.71586e-253	-5.19929e-253	-1.63684e-252	2.95742e-253	2.67643e-251
2.02115e-253	-3.00173e-254	1.03139e-254	7.63069e-254	-3.08911e-253	3.36936e-254	1.76181e-253	-3.9982e-254	1.22436e-253	2.60752e-254	8.52447e-254	4.51563e-254	-5.1211e-254	-6.90171e-254	6.66354e-254	-7.0842e-254	8.88093e-254	2.79578e-254	-9.91022e-255	-1.32614e-253	-6.10931e-255	-4.68478e-254	8.51205e-255	8.70186e-254	-9.8826e-256	2.94987e-254	-5.54331e-254	2.38669e-254	-1.8567e-254	2.14159e-253	2.16443e-252
-9.70029e-255	1.81561e-254	2.99288e-256	-3.0995e-256	-9.39413e-255	-1.45798e-254	1.70094e-255	-9.31133e-256	6.23477e-255	-8.69675e-255	-1.56359e-255	1.25934e-255	-3.62346e-254	3.41616e-254	4.41085e-255	1.95585e-254	-2.19222e-255	4.18991e-254	3.34008e-254	-1.34319e-255	-4.766e-254	1.24321e-254	4.65353e-255	1.54732e-254	2.18737e-254	4.74999e-255	-7.35744e-255	1.11316e-254	4.65202e-255	1.05477e-254	3.86559e-253
-7.1883e-256	1.15118e-255	4.09459e-258	-2.22132e-256	-2.39251e-256	-2.50901e-256	1.93644e-255	2.89412e-255	2.4978e-256	7.52698e-256	1.81517e-256	-7.34016e-257	-4.12541e-255	-9.02628e-256	5.85181e-256	2.85242e-257	-1.54173e-255	-1.06741e-255	1.44177e-255	2.69906e-255	2.86525e-256	4.92682e-255	-6.39632e-256	-1.11331e-255	-2.02995e-255	7.54388e-256	4.99145e-257	-2.0263e-256	-1.95398e-256	-9.88926e-256	3.22535e-254
-2.99634e-258	-2.62139e-256	8.20758e-257	-1.29244e-256	-1.23239e-256	1.05445e-256	-1.88708e-256	7.22029e-257	-2.00291e-256	3.06647e-256	3.40781e-256	-5.02254e-256	-2.12432e-256	-2.07457e-256	-4.53226e-256	-3.32248e-256	6.73288e-257	-1.21013e-256	1.51756e-257	2.62496e-257	-8.12319e-257	-3.37564e-257	-1.11859e-256	4.85728e-256	-1.13534e-257	3.08364e-256	9.11643e-257	1.93835e-256	7.6037e-257	-1.83113e-256	5.32759e-255
-4.67578e-258	8.34409e-258	-1.26001e-258	-2.16221e-258	3.01123e-258	4.62811e-258	-4.08459e-258	-2.18899e-259	3.96457e-257	6.13677e-258	-1.74597e-257	-1.99845e-257	-1.58894e-256	4.26909e-258	-5.06717e-258	-5.08894e-257	1.98831e-257	2.53191e-257	5.88309e-257	-2.0425e-257	-3.56934e-257	1.16443e-257	3.59086e-258	6.06807e-258	-3.78363e-257	2.58692e-257	-2.00862e-257	-7.50232e-258	-5.01485e-257	-1.06305e-256	7.59934e-256
-1.24917e-258	1.09877e-258	1.56589e-258	6.02662e-258	-1.99169e-258	-3.64492e-259	1.23682e-259	-5.7104e-258	-7.41606e-259	9.43259e-259	3.50734e-258	-1.3151e-257	-5.36667e-258	-3.59188e-258	1.64599e-258	-9.24503e-259	-3.73495e-259	3.1302e-258	-2.72687e-259	8.61828e-259	2.86151e-258	-8.72403e-259	-2.58218e-258	7.38985e-258	-3.05938e-258	1.28535e-258	-4.24517e-259	5.8278e-259	-2.32262e-259	3.39269e-258	7.53241e-257
-2.27911e-259	-3.09801e-260	6.49868e-260	4.62041e-259	-3.93625e-260	-8.57031e-260	-5.20522e-259	1.85673e-259	2.63132e-259	5.59977e-259	1.56977e-259	-1.16722e-259	-4.59107e-260	4.65239e-259	1.21039e-259	9.39012e-262	3.67842e-259	-3.07834e-259	-2.94532e-259	1.4862e-259	-1.60255e-259	-5.48213e-260	-3.72307e-259	7.16388e-259	1.75163e-259	-6.82587e-260	1.63329e-259	-2.11775e-259	-1.10236e-259	-1.20781e-259	6.61926e-258
-3.64071e-261	6.16976e-260	9.40698e-261	-1.11237e-260	-1.53254e-260	-9.25802e-260	-5.50736e-260	-8.36879e-260	3.61838e-260	-1.5635e-260	1.49467e-260	-2.58568e-260	3.01421e-260	4.54687e-260	5.90775e-261	-7.64239e-260	2.86586e-260	1.10911e-259	2.47076e-260	2.9238e-260	-7.55911e-260	1.34932e-259	7.54908e-261	5.89218e-262	2.62049e-261	1.5077e-260	-3.00199e-260	-5.52715e-260	5.41533e-260	-1.40852e-259	1.29327e-258
5.28175e-262	2.61832e-261	8.11932e-262	-1.64382e-260	-2.3028e-261	6.29116e-261	2.70369e-261	-1.93472e-261	4.2795e-261	-3.24676e-261	-2.423e-260	-1.25187e-260	-4.99956e-261	-1.37619e-261	-5.35617e-261	4.86789e-261	-2.26141e-261	1.09019e-260	-3.52349e-261	-3.70318e-261	6.92166e-261	5.27369e-261	1.74916e-260	-1.31127e-261	3.48635e-263	1.25589e-260	2.05133e-261	-3.35832e-262	2.60022e-261	1.21598e-260	1.75633e-259
-5.58574e-263	-1.19022e-261	-5.31889e-262	-7.02305e-263	3.03998e-261	4.04786e-262	2.04247e-261	5.84104e-262	2.75203e-261	4.2489e-262	1.55487e-262	-3.40697e-262	-7.81247e-263	9.39905e-263	-3.02491e-262	-8.40901e-262	-1.23317e-262	-1.28098e-262	-6.75204e-262	-2.89083e-262	1.69766e-262	-8.84713e-262	-2.91392e-262	1.83603e-261	3.65306e-262	-6.59729e-262	-1.71255e-262	-6.37841e-263	3.36579e-262	-8.87892e-262	1.97903e-260
3.80195e-265	2.84006e-263	2.29902e-263	-3.73254e-263	-5.86644e-263	1.70975e-263	-2.28175e-263	-2.11516e-263	-6.15799e-264	1.05417e-263	-9.21699e-263	-1.11631e-264	1.43407e-262	-2.28419e-263	1.67721e-262	1.5869e-263	2.34578e-263	6.37086e-263	3.38801e-262	-4.41918e-263	-7.77e-263	1.00909e-262	-5.87274e-263	5.27863e-263	-2.42788e-263	3.16764e-263	-5.21244e-263	1.8435e-263	7.95555e-263	-7.44434e-263	1.70945e-261
-1.40806e-263	7.69097e-266	6.74386e-265	1.24422e-263	-2.9508e-263	-2.69129e-265	-2.26017e-264	-3.64435e-264	-2.64554e-263	1.00216e-263	-1.34869e-263	5.87349e-264	-1.45349e-264	-3.61666e-264	-2.69877e-264	-1.23318e-263	3.42209e-265	2.01719e-263	6.5387e-264	-3.42711e-264	-5.10068e-266	-1.49562e-263	-2.22268e-265	3.83723e-264	7.02237e-264	4.11071e-264	-8.01162e-265	7.38589e-264	2.42594e-263	-8.9571e-264	2.40977e-262
-1.36353e-264	1.89027e-265	-1.13592e-265	3.05447e-266	5.19764e-265	1.21691e-265	2.33292e-264	-2.98411e-265	-9.50917e-265	3.73933e-265	1.26663e-264	-8.97676e-265	-4.92132e-265	9.15642e-265	2.35314e-264	-2.38667e-264	-4.20437e-264	-1.48102e-264	-8.70629e-265	1.01781e-265	3.87879e-265	-1.39408e-264	2.59151e-265	-3.18667e-265	-1.13533e-264	1.03531e-264	1.04011e-265	5.98392e-265	-1.0468e-265	3.31079e-265	2.69326e-263
9.06534e-266	-2.92447e-265	-1.08753e-266	-3.01462e-265	-1.35803e-265	3.25754e-267	8.39812e-266	-6.70251e-266	3.49562e-266	-4.52742e-266	6.95719e-266	3.69185e-265	7.87003e-266	8.50053e-266	-2.86987e-265	-3.17722e-266	-1.60712e-265	-1.97231e-265	-2.12745e-265	6.84512e-266	-9.9628e-266	-6.85431e-266	1.04124e-265	-3.68872e-265	-1.04979e-266	3.24882e-266	-1.11213e-265	1.74566e-265	-6.30173e-266	-2.52013e-265	3.91106e-264
-4.60301e-267	2.35056e-267	3.39726e-267	3.14026e-267	4.67072e-266	1.79178e-266	-6.00587e-267	2.42493e-266	8.05426e-267	2.71683e-268	6.19841e-268	-3.43202e-266	2.08544e-266	2.49699e-267	6.58329e-267	-2.43899e-266	2.97664e-267	-1.37216e-266	1.96919e-267	-4.33684e-266	5.26312e-267	1.66416e-266	3.555e-266	-1.70509e-266	2.20635e-266	1.47831e-267	-4.2376e-266	8.36647e-268	6.32298e-266	-2.23694e-266	4.94857e-265
-1.00819e-268	-6.58315e-268	-2.78727e-267	-2.02557e-267	1.18703e-267	-1.55267e-267	1.2864e-267	-1.33347e-267	5.47405e-268	-3.72821e-268	6.32076e-269	-1.14806e-268	-3.52594e-267	2.07115e-267	4.50005e-268	2.20302e-267	2.69017e-267	-3.3731e-268	-8.46258e-268	-7.33603e-268	7.24531e-268	1.46517e-267	-3.02265e-267	3.21685e-267	-2.17352e-267	-2.74178e-268	-2.17828e-268	-1.63275e-267	-2.78298e-267	-1.63927e-267	4.2037e-266
-2.66018e-268	-5.48507e-268	-8.941e-268	2.73378e-268	-1.88906e-268	8.45966e-269	-9.50349e-269	-2.39135e-268	4.85735e-269	-3.86454e-268	-2.63146e-269	1.8194e-268	-7.14193e-269	-2.44744e-268	-3.02781e-268	-5.74294e-268	1.21081e-267	-4.0926e-268	1.03643e-268	-9.62566e-269	1.82754e-268	5.08942e-269	-3.9813e-268	-2.79653e-269	8.78316e-269	-3.71141e-269	-3.30064e-268	-2.26278e-268	-1.21446e-268	-2.20357e-268	7.929e-267
-2.23229e-269	1.33166e-269	-2.04044e-269	-6.90601e-270	-3.88325e-270	-3.1889e-269	3.90742e-270	-1.47302e-269	-2.79265e-269	4.98203e-269	-2.31352e-269	-4.65334e-271	2.47339e-269	-2.39966e-270	-1.37445e-269	8.29847e-269	-3.82633e-270	2.95808e-269	1.85975e-269	-3.16697e-270	4.98507e-269	-1.65663e-269	-3.72204e-269	-3.8984e-270	-1.09416e-268	3.93739e-269	-5.83797e-269	2.56397e-269	-1.74922e-269	5.67955e-270	7.61259e-268
5.8272e-270	-4.74075e-270	1.19478e-270	8.80703e-270	-3.14927e-270	-8.00839e-271	4.12107e-271	-4.95717e-271	-7.89486e-271	-5.45105e-271	-3.53509e-270	-1.71346e-270	-9.62383e-271	1.68483e-270	-1.26744e-270	-5.16684e-270	2.69748e-270	-1.7305e-270	-2.11062e-270	-1.03054e-269	-1.64424e-270	-8.21107e-270	1.39855e-270	3.82682e-270	-5.98262e-270	7.41873e-271	4.87289e-271	1.101e-270	1.9422e-270	-1.83328e-270	8.51052e-269
1.73974e-272	1.84155e-272	5.11615e-271	-6.80333e-273	-7.4811e-271	2.16625e-271	-2.18764e-271	1.22607e-271	5.63229e-271	-1.02773e-271	-6.83001e-271	2.79351e-271	1.02127e-271	3.61559e-271	2.41333e-271	-3.76778e-271	-3.13274e-271	-5.71607e-273	6.62349e-271	-4.17093e-271	-1.97374e-271	7.79894e-271	-2.04502e-271	1.60389e-271	-2.13055e-271	-7.2803e-271	-6.22938e-271	2.99267e-271	-7.42985e-271	8.38888e-271	1.07562e-269
7.33109e-272	4.01952e-272	3.03364e-272	-2.74226e-272	-3.02878e-272	-1.2148e-272	1.71146e-271	9.9463e-273	-2.64289e-272	-2.53645e-271	2.35737e-272	-2.0754e-273	-5.35549e-272	5.92736e-274	-8.70248e-272	-5.42587e-274	-5.61522e-272	4.01168e-272	-6.0782e-272	-3.31638e-272	-2.87572e-271	-4.07861e-272	-5.32309e-272	-9.16882e-272	6.82839e-272	4.37174e-272	-4.21657e-273	-2.41723e-272	-9.44533e-272	3.07828e-272	1.77135e-270
-8.65154e-273	-8.0395e-273	8.87767e-274	-3.18082e-274	6.52832e-274	8.06522e-273	1.90618e-273	8.5729e-273	5.97711e-274	1.8871e-272	3.68591e-273	-2.90001e-272	-1.51505e-272	8.79692e-274	8.30583e-273	-7.52535e-274	-3.30213e-273	4.58373e-273	2.05038e-273	-8.59019e-274	1.02113e-272	1.71876e-272	-8.0604e-273	-1.27067e-272	-2.45866e-273	7.35051e-273	-1.41771e-274	3.19483e-273	-3.01882e-273	9.59419e-273	1.99057e-271
2.68525e-273	2.70089e-273	-1.80984e-273	2.36764e-274	-7.79823e-274	7.1667e-274	-2.1897e-273	2.68402e-275	-1.79678e-273	4.10893e-274	7.72239e-274	8.0372e-274	9.86972e-274	3.19897e-275	-9.73948e-274	3.23666e-275	-1.98536e-273	1.80744e-273	-5.75576e-274	4.58079e-273	1.31203e-273	-1.3821e-274	-7.7847e-274	-4.92605e-273	-2.74732e-274	-3.24648e-274	-4.71145e-274	1.17924e-273	5.90947e-274	-2.41193e-274	3.61405e-272
2.27308e-274	5.19146e-275	1.0264e-274	-6.25083e-275	-3.60444e-275	2.98403e-275	-3.42536e-275	6.34869e-275	-4.63665e-275	-2.11285e-274	-8.14297e-275	8.06896e-275	1.0448e-275	4.58622e-275	3.28899e-275	-1.44555e-274	-7.60057e-275	-1.64692e-274	9.34606e-275	-3.78502e-274	-5.94789e-275	7.77106e-275	-2.0189e-276	-7.78552e-275	-3.76866e-275	9.8048e-275	2.68594e-275	-7.91013e-276	4.39351e-275	-3.48043e-275	2.44049e-273
3.43842e-275	-2.21032e-277	-4.40971e-275	7.91057e-277	1.32227e-275	-8.6304e-276	8.75443e-276	-3.92712e-276	-2.29027e-276	-1.37808e-276	-1.37447e-275	-6.25531e-276	3.7096e-276	8.6395e-277	1.10623e-275	-2.34867e-275	-2.99794e-276	-1.16693e-276	1.75337e-275	-1.04491e-275	-3.3409e-277	9.40832e-276	4.20453e-276	1.32796e-275	-5.12357e-276	1.50088e-275	-1.24307e-275	1.92223e-275	-1.18643e-275	1.09814e-275	3.10824e-274
-2.68298e-276	-6.43442e-277	3.10748e-277	1.63886e-276	-5.46453e-276	-6.81886e-277	-3.28374e-277	3.56753e-277	3.59703e-276	4.18627e-277	-1.98679e-276	-2.89437e-276	-7.75794e-277	-2.13822e-276	-1.69767e-276	2.11674e-276	2.68504e-276	2.80007e-277	-2.44191e-276	1.78461e-276	-1.5248e-276	3.24398e-276	-8.21976e-277	-7.1581e-277	-2.27445e-277	-1.22161e-276	6.28252e-277	-1.63586e-276	-9.6038e-277	1.14508e-276	4.70496e-275
5.69683e-277	-1.25474e-277	2.02269e-276	7.07474e-278	-3.38393e-277	7.1162e-278	-6.99819e-279	-7.50122e-277	-3.5518e-278	1.05109e-277	-3.55168e-277	-1.78428e-277	3.3255e-277	-1.24953e-277	3.26917e-277	-4.66615e-278	3.34126e-277	4.63558e-277	-3.51989e-277	-2.1867e-277	-1.15425e-278	-3.36187e-277	-7.3605e-278	-1.00318e-277	-2.41463e-278	2.29894e-277	-3.69568e-278	-3.71473e-279	8.81163e-278	-8.67927e-278	7.82019e-276
-5.38187e-278	2.48107e-279	-2.37958e-279	2.34442e-278	3.37068e-279	1.31388e-278	-2.60072e-278	-2.5526e-282	-4.28375e-278	2.0648e-278	1.70991e-278	1.01154e-278	6.25338e-278	8.5296e-278	-1.10931e-277	-1.31706e-278	4.91633e-278	1.62399e-278	1.68367e-279	2.9429e-278	1.39729e-278	-2.39378e-278	1.32208e-278	2.36658e-278	-1.94411e-278	3.4827e-278	1.07118e-277	-7.23883e-280	7.07362e-279	4.44626e-278	8.72234e-277
-3.97265e-279	-5.62797e-280	9.03548e-280	6.1687e-280	1.70042e-279	2.26613e-279	-3.13765e-279	-1.22926e-279	1.07014e-279	1.53608e-280	-2.67651e-279	4.85008e-279	3.58645e-279	-6.17026e-279	1.56706e-280	-3.14913e-280	-6.02832e-279	-4.90536e-279	4.23752e-279	-6.4431e-279	5.59856e-279	-2.3109e-279	1.15544e-279	1.96425e-279	-1.82835e-279	3.8976e-279	2.49368e-280	4.66647e-280	6.3543e-279	1.49019e-279	8.02979e-278
1.45668e-280	-8.16763e-280	1.75107e-280	1.65759e-280	1.98782e-280	-1.74647e-280	2.27043e-279	-7.8711e-281	-3.11319e-280	7.44192e-281	-2.65784e-280	-5.54969e-280	9.25135e-281	-2.21305e-281	-3.73124e-280	1.51654e-280	1.68683e-280	1.52856e-280	8.56949e-280	8.26485e-282	-6.63169e-281	4.15501e-280	8.57815e-281	-2.44499e-280	-2.76123e-281	1.87041e-280	-5.6604e-280	2.32526e-280	-4.93696e-281	2.31478e-280	9.1647e-279
4.91045e-281	-8.05103e-281	-1.69078e-281	1.16403e-280	-3.45052e-281	3.11195e-281	7.99218e-281	-2.73808e-282	-1.15817e-282	2.72455e-281	6.81704e-281	4.29194e-281	-3.2914e-281	-6.40806e-281	6.44079e-281	1.2684e-280	1.31555e-280	1.99051e-281	-3.02004e-280	-3.1852e-281	1.3108e-280	-2.82067e-281	-6.56259e-281	-5.38922e-281	-8.16159e-282	2.84103e-281	2.02316e-281	2.03757e-281	1.16536e-281	1.04808e-280	1.79671e-279
-5.10651e-282	4.74514e-282	-2.09263e-282	-8.94859e-282	7.6937e-282	-5.46416e-282	-1.12263e-282	-1.52439e-281	9.1802e-283	-1.92402e-282	-1.12304e-281	4.4042e-282	4.80354e-282	-8.03804e-282	-2.19483e-282	1.15451e-282	-3.54224e-282	-8.31562e-282	2.14628e-282	9.32443e-282	8.92256e-282	4.9787e-282	2.58458e-282	4.59835e-282	9.20907e-282	4.004e-282	4.85184e-282	-2.23454e-282	2.10343e-282	-1.22983e-281	1.64199e-280
-1.53625e-282	-2.71124e-283	-1.6951e-283	-2.94797e-283	8.15664e-283	-2.31856e-282	-7.05911e-284	-6.65779e-283	-1.55731e-282	1.65813e-283	-2.79669e-283	-1.33675e-282	-3.94635e-283	9.35955e-283	-8.90961e-284	4.17134e-283	3.01859e-282	8.459e-283	-1.49918e-284	2.02628e-282	-1.12745e-283	2.12703e-282	3.19334e-283	-3.83571e-283	-9.00658e-284	5.54967e-283	2.86752e-283	-1.05944e-282	1.34096e-282	-4.19846e-283	2.39191e-281
-1.03452e-283	7.15267e-284	1.32155e-283	-7.76424e-284	-7.56217e-285	8.86585e-284	1.18461e-284	7.9365e-284	8.25555e-284	6.35261e-284	-3.51922e-284	3.5318e-283	1.56017e-283	2.07577e-283	1.88722e-284	-5.06616e-285	1.11995e-284	1.42489e-285	4.91724e-284	3.12482e-284	-2.92014e-284	-1.55624e-283	-2.9618e-284	5.32065e-284	-1.71749e-284	-8.54828e-285	2.38388e-283	-1.74321e-283	-3.33781e-284	-1.7687e-284	2.34439e-282
-2.62657e-286	2.15438e-284	8.02745e-285	-3.18116e-284	2.22449e-284	-1.60058e-284	-6.44517e-285	3.01515e-285	-7.39071e-285	-3.41751e-284	3.26047e-285	1.20005e-284	2.49341e-284	2.17769e-284	2.05332e-284	-8.62593e-285	2.57818e-285	8.30301e-285	1.78647e-285	-2.93897e-285	1.03689e-284	-1.76943e-285	7.17859e-285	1.11757e-285	-1.25076e-285	1.88279e-284	9.24065e-286	8.46519e-285	2.57003e-284	4.76605e-285	3.38029e-283
4.8552e-286	7.37915e-286	-1.83018e-285	7.17148e-285	3.64722e-286	-1.93241e-285	-9.08067e-286	-3.75882e-286	-6.37031e-286	-8.31621e-286	-7.10819e-285	-1.75924e-285	-1.00848e-285	1.86521e-285	-1.66028e-286	4.59359e-286	1.63263e-285	-1.06308e-285	7.61058e-287	2.25045e-285	1.18106e-285	1.6243e-285	-3.40049e-285	4.10326e-286	-1.12218e-286	-5.8916e-286	-2.47624e-285	7.16376e-286	1.94292e-286	4.45583e-286	4.38136e-284
2.33651e-286	2.77247e-286	1.50429e-287	1.26601e-286	4.09896e-286	2.5074e-286	1.40391e-286	1.75972e-286	-5.98641e-286	-4.13341e-286	3.68204e-288	3.02746e-287	2.24625e-286	-4.19606e-287	-3.32125e-286	2.31861e-287	1.40091e-286	-4.65444e-287	-1.21557e-287	-3.13683e-286	-1.12189e-286	1.5509e-286	9.26983e-287	1.89559e-286	9.39182e-287	4.87052e-287	-7.59996e-287	3.97674e-287	-6.89171e-287	-1.71802e-286	4.8585e-285
1.21487e-287	2.90743e-287	4.57446e-288	6.78233e-289	1.36389e-287	6.5889e-287	3.31924e-289	-3.6153e-288	9.03925e-288	2.18791e-287	-1.98644e-287	2.09322e-287	1.96739e-287	2.06004e-287	1.57825e-287	7.12486e-288	1.63794e-287	2.65447e-287	8.79231e-288	3.61566e-287	-1.56931e-286	1.26162e-287	-2.48243e-287	8.17287e-287	2.10761e-287	-3.75508e-287	-7.64912e-288	-1.05657e-287	9.70816e-288	-1.02762e-287	7.25647e-286
-7.64979e-289	-4.76458e-290	5.89503e-289	-9.5701e-289	-7.26339e-290	-1.62984e-288	-2.13587e-289	1.88488e-287	2.18508e-289	3.07766e-288	2.43721e-288	1.38334e-287	-3.0606e-288	5.54668e-288	4.73934e-289	9.74382e-289	-3.11873e-288	-1.99443e-288	-1.32504e-288	-6.75776e-289	-3.29681e-288	-5.93425e-289	5.60396e-289	4.2144e-288	-2.58649e-288	8.85323e-289	-2.88731e-288	-1.61015e-288	-1.32836e-288	1.05241e-288	7.88754e-287
-1.20145e-289	-1.64558e-289	-9.54789e-290	-8.10296e-289	-7.3587e-290	-4.03178e-289	-4.55085e-289	1.77135e-289	-2.65616e-289	4.21784e-289	3.97739e-289	-1.54744e-289	-6.67794e-290	-4.67485e-289	-3.76115e-289	1.09755e-290	2.24079e-288	-4.10913e-289	1.65513e-289	3.8432e-289	4.93677e-289	-4.13291e-289	-2.39519e-289	8.86057e-289	3.71802e-289	-4.81522e-289	3.72768e-290	2.71857e-289	1.11797e-289	6.68506e-290	1.10359e-287
-8.77632e-291	4.63332e-291	-1.05586e-289	-3.5924e-290	-6.07861e-290	-2.95229e-290	7.37198e-290	3.11672e-291	6.06158e-291	-5.29915e-291	-5.86933e-290	5.39507e-290	8.17271e-290	3.73257e-290	4.57177e-290	8.34261e-290	-3.91692e-290	3.5077e-290	-2.46941e-290	-5.67812e-291	7.50189e-290	6.00296e-291	-7.06604e-290	-7.31684e-291	-3.81387e-289	-1.16318e-289	1.00567e-290	-4.98144e-290	7.48465e-291	1.77277e-290	1.54067e-288
-5.3463e-291	-4.06119e-291	4.98403e-291	2.99445e-291	-1.06099e-290	1.92306e-290	1.55102e-291	-2.65566e-291	1.52399e-291	-5.63861e-292	5.60068e-291	-6.09225e-291	-5.61559e-291	1.52163e-291	6.06415e-291	-1.41332e-291	-8.07591e-291	-6.15139e-292	-2.778e-292	3.78428e-292	-6.42171e-291	2.62395e-291	-2.48706e-291	-1.91396e-291	-5.92014e-291	1.68559e-292	-1.22957e-291	-9.90353e-291	1.44475e-290	-2.01706e-291	1.36309e-289
1.6034e-291	1.76705e-292	1.0934e-292	8.92038e-293	9.98456e-292	-3.85583e-292	8.76044e-292	1.36437e-292	-1.07775e-291	9.46529e-292	6.87377e-292	3.12252e-292	-1.26913e-291	-1.17326e-291	1.19831e-292	-5.8616e-292	6.68431e-292	9.34019e-292	-1.13017e-291	-2.56965e-293	-1.04744e-291	1.86956e-291	5.55653e-293	-7.93042e-292	1.90583e-292	-1.01621e-292	5.8433e-292	4.29792e-292	8.07667e-293	-1.5909e-291	2.00494e-290
2.23751e-293	-8.83443e-293	-7.99129e-293	8.74564e-293	-4.18529e-293	2.52713e-293	-2.03384e-293	7.80739e-293	-4.22234e-294	2.5507e-294	1.57649e-293	-4.2629e-293	-1.2462e-293	8.74669e-294	-1.80643e-292	-3.11015e-293	5.95597e-293	1.23593e-293	1.14776e-292	6.14184e-293	-6.83741e-293	-3.24774e-293	-2.95243e-293	-7.29691e-293	3.79952e-294	-1.45196e-293	-1.13541e-293	2.92236e-293	-7.02377e-293	2.069e-292	1.52924e-291
-6.69202e-294	2.29923e-294	-7.38216e-294	-4.80023e-294	5.8363e-294	-6.25839e-294	-8.65316e-294	5.06511e-294	-2.92308e-293	3.45404e-294	6.06289e-294	4.52954e-294	2.44178e-294	1.22321e-294	-1.91029e-294	-2.0916e-293	4.14718e-293	1.91536e-294	2.28109e-294	-3.47303e-294	1.17385e-293	-3.42206e-293	1.64773e-293	7.86849e-295	-2.25412e-293	2.42047e-294	-9.95175e-294	3.1829e-294	-1.64643e-294	1.60929e-294	2.70472e-292
-2.88037e-295	-1.52792e-294	7.67052e-295	3.11587e-294	3.60852e-295	9.72136e-295	9.61433e-295	5.36359e-295	-3.58036e-294	-1.41306e-295	3.5379e-295	1.63698e-294	5.39405e-296	-5.08712e-295	-2.98983e-294	5.86652e-295	1.27049e-294	-1.02124e-294	-2.56607e-294	-1.32372e-294	3.96777e-295	3.02359e-295	-9.28892e-295	-3.47614e-295	5.51576e-295	1.1538e-294	2.58243e-294	-1.08516e-294	-3.39604e-295	2.49919e-294	3.47502e-293
-8.11271e-296	1.4057e-296	-3.70402e-297	-6.53066e-296	-4.0756e-296	-2.5352e-295	-5.63969e-296	-1.68126e-295	1.64267e-296	-6.23263e-296	-7.49696e-296	-1.96576e-295	-2.04177e-296	-1.98788e-295	9.17952e-296	1.14145e-295	2.22429e-295	-1.03728e-296	1.34959e-296	2.19998e-295	1.48664e-296	3.12871e-296	1.64709e-295	-2.15597e-296	-6.56692e-296	3.2516e-295	-1.02975e-295	-3.18004e-295	6.48384e-296	-1.73549e-295	3.20735e-294
4.74231e-296	-5.52486e-296	-8.4926e-298	-3.44122e-296	-2.49896e-297	2.16298e-296	2.59489e-296	-3.81781e-296	1.61894e-296	-2.1932e-296	1.55292e-296	3.43645e-297	-4.92585e-297	1.22335e-296	1.00427e-296	2.57692e-296	9.9931e-297	1.86657e-296	5.37002e-298	3.01422e-296	-2.66202e-296	-1.81165e-297	6.50062e-296	3.3002e-296	2.55604e-297	8.38919e-297	2.63901e-297	1.03514e-296	-1.07404e-296	1.78963e-296	5.74598e-295
-5.70587e-297	-2.41277e-297	-2.33803e-298	1.17864e-297	3.87977e-297	-4.07713e-297	-7.76011e-298	9.80592e-298	5.5045e-298	-5.83333e-298	-6.96489e-298	2.87689e-297	3.09481e-298	8.12065e-299	-4.24286e-298	5.70249e-298	-3.29938e-297	-1.59003e-297	-1.3399e-297	-2.49325e-297	7.20013e-298	1.02524e-298	-6.67314e-298	-1.94258e-297	-2.91914e-297	-1.82534e-297	-3.63653e-297	2.36573e-297	1.16291e-297	1.95051e-297	5.13521e-296
-1.27661e-297	2.80798e-298	1.72713e-298	3.67003e-300	-2.30615e-298	1.54248e-298	-3.62438e-299	2.34502e-298	5.03023e-299	1.61371e-298	-6.47447e-300	1.81592e-299	1.40724e-298	-4.47246e-298	-6.44918e-299	3.20452e-298	-2.84561e-298	-4.92908e-298	-1.08083e-298	-2.76362e-298	-1.84711e-300	-3.12116e-298	-3.75174e-298	-1.06631e-299	4.65266e-298	-1.95244e-298	1.02072e-298	-2.34615e-298	-3.35152e-298	1.57834e-298	6.95052e-297
7.64112e-299	1.49668e-299	2.1312e-299	-4.18547e-299	1.15947e-299	-1.72844e-299	-1.34613e-299	-3.03563e-299	-5.75999e-301	9.88418e-299	-2.82141e-299	-2.86437e-299	4.1983e-299	-7.83705e-300	1.32416e-299	-1.32415e-299	-2.42931e-299	-1.64197e-299	2.90157e-299	3.42292e-299	-1.27668e-298	4.19314e-300	3.8332e-299	3.46243e-299	4.29873e-300	-6.65553e-300	3.14943e-299	-6.85866e-299	-4.72398e-300	2.85567e-300	8.8721e-298
-2.87164e-301	1.39518e-300	4.78658e-301	1.84176e-301	3.81224e-300	1.58086e-300	1.00511e-301	-7.86814e-301	9.71191e-301	-1.97432e-300	7.95375e-302	5.81376e-302	1.38299e-299	4.64438e-300	-5.60835e-300	-3.81902e-300	-5.5283e-301	-4.11552e-300	-1.33903e-300	-2.94489e-300	3.35397e-300	-3.33216e-300	-8.90119e-301	-4.25282e-300	-2.35383e-300	-2.32971e-300	4.42336e-300	-7.75105e-300	2.0253e-300	-1.08888e-299	9.01638e-299
-6.12547e-301	-2.93423e-301	-5.74062e-301	-1.51809e-301	1.43109e-300	4.52143e-301	-6.77367e-302	-1.24929e-301	-1.83447e-301	2.10366e-302	-2.67726e-301	4.04789e-301	-5.47842e-301	6.29662e-301	-3.92494e-301	6.0659e-301	-1.25258e-300	8.59078e-301	-8.21529e-301	2.20471e-301	-1.06252e-301	-2.50841e-301	-4.20776e-301	4.19509e-301	1.67257e-300	-3.4749e-301	7.73116e-301	-5.03413e-302	2.59806e-301	4.31249e-301	1.46469e-299
8.91954e-303	1.23213e-301	4.51841e-302	8.42315e-302	4.00211e-302	1.00536e-301	-2.94485e-302	2.09286e-302	3.7402e-303	-1.71784e-303	3.48451e-302	1.82211e-301	2.87326e-303	3.08204e-302	-3.37154e-302	-6.25945e-302	3.31395e-303	-7.45235e-302	1.77155e-301	-5.74583e-302	3.74988e-302	-1.38792e-303	-9.17303e-302	1.36067e-301	-2.96296e-302	8.68531e-302	1.44674e-301	-3.86677e-302	-5.50239e-303	-1.58206e-301	1.84767e-300
1.0735e-302	-2.02042e-303	-1.44707e-302	1.41567e-303	-4.37907e-303	-1.1778e-302	1.103e-302	-3.45246e-303	1.02364e-302	-7.09469e-303	1.63648e-302	-7.02247e-304	2.45727e-304	1.49457e-303	2.34487e-303	-1.12801e-303	-6.47194e-303	1.39967e-303	-2.09491e-302	3.26477e-303	-2.83929e-303	-1.74377e-303	-1.85973e-304	-4.97501e-303	-1.52165e-303	-7.02837e-304	6.16816e-303	8.12708e-303	7.04774e-303	-5.57518e-304	1.64847e-301
4.0665e-304	-3.20482e-304	-8.25965e-305	-2.07368e-304	9.72878e-304	7.51983e-305	-3.09986e-304	-2.31176e-304	9.98582e-304	-7.30203e-304	-4.05505e-305	-1.32617e-303	9.67213e-304	-5.97029e-303	-7.36094e-305	7.22133e-304	3.51113e-304	3.32441e-304	-6.81842e-304	-1.42265e-303	-1.42221e-303	-2.4433e-303	1.63012e-304	-6.82287e-305	1.69101e-304	-7.18135e-304	-3.679e-304	5.29861e-304	2.62126e-305	-8.11059e-304	2.29421e-302
-2.03571e-304	-2.62593e-305	-2.35071e-305	4.69445e-305	1.30723e-304	-1.16957e-305	1.05893e-305	-2.77831e-305	1.51228e-305	6.98369e-305	1.7497e-305	-1.60159e-304	-1.26771e-304	-2.04485e-304	4.46178e-305	7.85462e-305	1.96215e-305	6.77723e-305	7.26643e-305	-8.73669e-306	2.18414e-305	2.10786e-304	7.78279e-305	6.74223e-305	-1.79972e-305	4.47371e-304	5.71414e-305	1.37107e-304	-3.41612e-305	-1.11279e-304	2.54984e-303
-1.06841e-305	-3.38316e-305	2.66225e-305	-1.02526e-305	4.78525e-306	-2.16247e-306	-1.03238e-305	9.1363e-306	-3.31584e-307	2.04716e-305	5.15683e-306	-9.66193e-306	-1.86572e-305	-3.13709e-305	-3.75524e-305	-2.31699e-305	2.87529e-305	9.33381e-307	-1.8481e-305	-2.23039e-305	-2.60678e-306	5.32295e-306	-2.7e-305	-5.6161e-307	5.62643e-307	-2.49026e-305	-1.68215e-305	7.14446e-306	4.80909e-306	8.61929e-306	4.22993e-304
1.72e-306	-4.59618e-307	5.91916e-307	1.33408e-306	-8.88017e-307	-3.61482e-307	1.24093e-306	-7.79315e-307	1.55499e-306	-2.1257e-307	1.34359e-306	1.84492e-306	3.22744e-306	-9.08211e-307	2.61367e-306	6.18158e-307	3.68673e-306	1.25484e-306	4.93309e-307	-8.45851e-307	-3.66838e-306	1.8181e-307	-1.20122e-306	1.00309e-306	1.05218e-306	-8.06242e-307	3.9746e-306	-2.33241e-306	-3.11318e-307	-9.23997e-307	4.14349e-305
-3.11661e-307	1.83424e-307	-5.51783e-308	4.33205e-307	8.01877e-308	-6.70662e-308	-2.18159e-307	1.24485e-307	2.18497e-307	-1.30738e-307	-2.88225e-307	1.5004e-307	4.85136e-307	-8.98238e-308	-6.11665e-308	-2.54697e-308	-2.30593e-308	1.28987e-307	1.86984e-307	-4.81491e-307	-1.10971e-307	2.91755e-308	3.39871e-307	1.116e-307	0	1.45407e-307	-9.31968e-308	1.3569e-307	7.0871e-308	7.70688e-308	4.8632e-306
0	3.36243e-308	4.68779e-308	0	0	0	0	0	0	0	-3.67416e-308	3.26138e-308	6.12483e-308	0	0	0	-3.92189e-308	5.33243e-308	0	-9.10612e-308	-3.30744e-308	0	-6.18885e-308	-2.28967e-308	0	-2.35205e-308	4.20401e-308	0	2.4214e-308	0	7.4663e-307
0	0	0	0	0	0	0	0	0	0	0	0	0	0	0	0	0	0	0	0	0	0	0	0	0	0	0	0	0	0	8.31141e-308
0	0	0	0	0	0	0	0	0	0	0	0	0	0	0	0	0	0	0	0	0	0	0	0	0	0	0	0	0	0	0
0	0	0	0	0	0	0	0	0	0	0	0	0	0	0	0	0	0	0	0	0	0	0	0	0	0	0	0	0	0	0
0	0	0	0	0	0	0	0	0	0	0	0	0	0	0	0	0	0	0	0	0	0	0	0	0	0	0	0	0	0	0
0	0	0	0	0	0	0	0	0	0	0	0	0	0	0	0	0	0	0	0	0	0	0	0	0	0	0	0	0	0	0
0	0	0	0	0	0	0	0	0	0	0	0	0	0	0	0	0	0	0	0	0	0	0	0	0	0	0	0	0	0	0
0	0	0	0	0	0	0	0	0	0	0	0	0	0	0	0	0	0	0	0	0	0	0	0	0	0	0	0	0	0	0
0	0	0	0	0	0	0	0	0	0	0	0	0	0	0	0	0	0	0	0	0	0	0	0	0	0	0	0	0	0	0
0	0	0	0	0	0	0	0	0	0	0	0	0	0	0	0	0	0	0	0	0	0	0	0	0	0	0	0	0	0	0
0	0	0	0	0	0	0	0	0	0	0	0	0	0	0	0	0	0	0	0	0	0	0	0	0	0	0	0	0	0	0
0	0	0	0	0	0	0	0	0	0	0	0	0	0	0	0	0	0	0	0	0	0	0	0	0	0	0	0	0	0	0
0	0	0	0	0	0	0	0	0	0	0	0	0	0	0	0	0	0	0	0	0	0	0	0	0	0	0	0	0	0	0
0	0	0	0	0	0	0	0	0	0	0	0	0	0	0	0	0	0	0	0	0	0	0	0	0	0	0	0	0	0	0
0	0	0	0	0	0	0	0	0	0	0	0	0	0	0	0	0	0	0	0	0	0	0	0	0	0	0	0	0	0	0
0	0	0	0	0	0	0	0	0	0	0	0	0	0	0	0	0	0	0	0	0	0	0	0	0	0	0	0	0	0	0
0	0	0	0	0	0	0	0	0	0	0	0	0	0	0	0	0	0	0	0	0	0	0	0	0	0	0	0	0	0	0
0	0	0	0	0	0	0	0	0	0	0	0	0	0	0	0	0	0	0	0	0	0	0	0	0	0	0	0	0	0	0
0	0	0	0	0	0	0	0	0	0	0	0	0	0	0	0	0	0	0	0	0	0	0	0	0	0	0	0	0	0	0
0	0	0	0	0	0	0	0	0	0	0	0	0	0	0	0	0	0	0	0	0	0	0	0	0	0	0	0	0	0	0
0	0	0	0	0	0	0	0	0	0	0	0	0	0	0	0	0	0	0	0	0	0	0	0	0	0	0	0	0	0	0
0	0	0	0	0	0	0	0	0	0	0	0	0	0	0	0	0	0	0	0	0	0	0	0	0	0	0	0	0	0	0
0	0	0	0	0	0	0	0	0	0	0	0	0	0	0	0	0	0	0	0	0	0	0	0	0	0	0	0	0	0	0
0	0	0	0	0	0	0	0	0	0	0	0	0	0	0	0	0	0	0	0	0	0	0	0	0	0	0	0	0	0	0
0	0	0	0	0	0	0	0	0	0	0	0	0	0	0	0	0	0	0	0	0	0	0	0	0	0	0	0	0	0	0
0	0	0	0	0	0	0	0	0	0	0	0	0	0	0	0	0	0	0	0	0	0	0	0	0	0	0	0	0	0	0
0	0	0	0	0	0	0	0	0	0	0	0	0	0	0	0	0	0	0	0	0	0	0	0	0	0	0	0	0	0	0
0	0	0	0	0	0	0	0	0	0	0	0	0	0	0	0	0	0	0	0	0	0	0	0	0	0	0	0	0	0	0
0	0	0	0	0	0	0	0	0	0	0	0	0	0	0	0	0	0	0	0	0	0	0	0	0	0	0	0	0	0	0
0	0	0	0	0	0	0	0	0	0	0	0	0	0	0	0	0	0	0	0	0	0	0	0	0	0	0	0	0	0	0
0	0	0	0	0	0	0	0	0	0	0	0	0	0	0	0	0	0	0	0	0	0	0	0	0	0	0	0	0	0	0
0	0	0	0	0	0	0	0	0	0	0	0	0	0	0	0	0	0	0	0	0	0	0	0	0	0	0	0	0	0	0
0	0	0	0	0	0	0	0	0	0	0	0	0	0	0	0	0	0	0	0	0	0	0	0	0	0	0	0	0	0	0
0	0	0	0	0	0	0	0	0	0	0	0	0	0	0	0	0	0	0	0	0	0	0	0	0	0	0	0	0	0	0
0	0	0	0	0	0	0	0	0	0	0	0	0	0	0	0	0	0	0	0	0	0	0	0	0	0	0	0	0	0	0
0	0	0	0	0	0	0	0	0	0	0	0	0	0	0	0	0	0	0	0	0	0	0	0	0	0	0	0	0	0	0
0	0	0	0	0	0	0	0	0	0	0	0	0	0	0	0	0	0	0	0	0	0	0	0	0	0	0	0	0	0	0
0	0	0	0	0	0	0	0	0	0	0	0	0	0	0	0	0	0	0	0	0	0	0	0	0	0	0	0	0	0	0
0	0	0	0	0	0	0	0	0	0	0	0	0	0	0	0	0	0	0	0	0	0	0	0	0	0	0	0	0	0	0
0	0	0	0	0	0	0	0	0	0	0	0	0	0	0	0	0	0	0	0	0	0	0	0	0	0	0	0	0	0	0
0	0	0	0	0	0	0	0	0	0	0	0	0	0	0	0	0	0	0	0	0	0	0	0	0	0	0	0	0	0	0
0	0	0	0	0	0	0	0	0	0	0	0	0	0	0	0	0	0	0	0	0	0	0	0	0	0	0	0	0	0	0
0	0	0	0	0	0	0	0	0	0	0	0	0	0	0	0	0	0	0	0	0	0	0	0	0	0	0	0	0	0	0
0	0	0	0	0	0	0	0	0	0	0	0	0	0	0	0	0	0	0	0	0	0	0	0	0	0	0	0	0	0	0
0	0	0	0	0	0	0	0	0	0	0	0	0	0	0	0	0	0	0	0	0	0	0	0	0	0	0	0	0	0	0
0	0	0	0	0	0	0	0	0	0	0	0	0	0	0	0	0	0	0	0	0	0	0	0	0	0	0	0	0	0	0
0	0	0	0	0	0	0	0	0	0	0	0	0	0	0	0	0	0	0	0	0	0	0	0	0	0	0	0	0	0	0
0	0	0	0	0	0	0	0	0	0	0	0	0	0	0	0	0	0	0	0	0	0	0	0	0	0	0	0	0	0	0
0	0	0	0	0	0	0	0	0	0	0	0	0	0	0	0	0	0	0	0	0	0	0	0	0	0	0	0	0	0	0
0	0	0	0	0	0	0	0	0	0	0	0	0	0	0	0	0	0	0	0	0	0	0	0	0	0	0	0	0	0	0
0	0	0	0	0	0	0	0	0	0	0	0	0	0	0	0	0	0	0	0	0	0	0	0	0	0	0	0	0	0	0
0	0	0	0	0	0	0	0	0	0	0	0	0	0	0	0	0	0	0	0	0	0	0	0	0	0	0	0	0	0	0
0	0	0	0	0	0	0	0	0	0	0	0	0	0	0	0	0	0	0	0	0	0	0	0	0	0	0	0	0	0	0
0	0	0	0	0	0	0	0	0	0	0	0	0	0	0	0	0	0	0	0	0	0	0	0	0	0	0	0	0	0	0
0	0	0	0	0	0	0	0	0	0	0	0	0	0	0	0	0	0	0	0	0	0	0	0	0	0	0	0	0	0	0
0	0	0	0	0	0	0	0	0	0	0	0	0	0	0	0	0	0	0	0	0	0	0	0	0	0	0	0	0	0	0
0	0	0	0	0	0	0	0	0	0	0	0	0	0	0	0	0	0	0	0	0	0	0	0	0	0	0	0	0	0	0
0	0	0	0	0	0	0	0	0	0	0	0	0	0	0	0	0	0	0	0	0	0	0	0	0	0	0	0	0	0	0
0	0	0	0	0	0	0	0	0	0	0	0	0	0	0	0	0	0	0	0	0	0	0	0	0	0	0	0	0	0	0
0	0	0	0	0	0	0	0	0	0	0	0	0	0	0	0	0	0	0	0	0	0	0	0	0	0	0	0	0	0	0
0	0	0	0	0	0	0	0	0	0	0	0	0	0	0	0	0	0	0	0	0	0	0	0	0	0	0	0	0	0	0
0	0	0	0	0	0	0	0	0	0	0	0	0	0	0	0	0	0	0	0	0	0	0	0	0	0	0	0	0	0	0
0	0	0	0	0	0	0	0	0	0	0	0	0	0	0	0	0	0	0	0	0	0	0	0	0	0	0	0	0	0	0
0	0	0	0	0	0	0	0	0	0	0	0	0	0	0	0	0	0	0	0	0	0	0	0	0	0	0	0	0	0	0
0	0	0	0	0	0	0	0	0	0	0	0	0	0	0	0	0	0	0	0	0	0	0	0	0	0	0	0	0	0	0
0	0	0	0	0	0	0	0	0	0	0	0	0	0	0	0	0	0	0	0	0	0	0	0	0	0	0	0	0	0	0
0	0	0	0	0	0	0	0	0	0	0	0	0	0	0	0	0	0	0	0	0	0	0	0	0	0	0	0	0	0	0
0	0	0	0	0	0	0	0	0	0	0	0	0	0	0	0	0	0	0	0	0	0	0	0	0	0	0	0	0	0	0
0	0	0	0	0	0	0	0	0	0	0	0	0	0	0	0	0	0	0	0	0	0	0	0	0	0	0	0	0	0	0
0	0	0	0	0	0	0	0	0	0	0	0	0	0	0	0	0	0	0	0	0	0	0	0	0	0	0	0	0	0	0
0	0	0	0	0	0	0	0	0	0	0	0	0	0	0	0	0	0	0	0	0	0	0	0	0	0	0	0	0	0	0
0	0	0	0	0	0	0	0	0	0	0	0	0	0	0	0	0	0	0	0	0	0	0	0	0	0	0	0	0	0	0
0	0	0	0	0	0	0	0	0	0	0	0	0	0	0	0	0	0	0	0	0	0	0	0	0	0	0	0	0	0	0
0	0	0	0	0	0	0	0	0	0	0	0	0	0	0	0	0	0	0	0	0	0	0	0	0	0	0	0	0	0	0
0	0	0	0	0	0	0	0	0	0	0	0	0	0	0	0	0	0	0	0	0	0	0	0	0	0	0	0	0	0	0
0	0	0	0	0	0	0	0	0	0	0	0	0	0	0	0	0	0	0	0	0	0	0	0	0	0	0	0	0	0	0
0	0	0	0	0	0	0	0	0	0	0	0	0	0	0	0	0	0	0	0	0	0	0	0	0	0	0	0	0	0	0
0	0	0	0	0	0	0	0	0	0	0	0	0	0	0	0	0	0	0	0	0	0	0	0	0	0	0	0	0	0	0
0	0	0	0	0	0	0	0	0	0	0	0	0	0	0	0	0	0	0	0	0	0	0	0	0	0	0	0	0	0	0
0	0	0	0	0	0	0	0	0	0	0	0	0	0	0	0	0	0	0	0	0	0	0	0	0	0	0	0	0	0	0
0	0	0	0	0	0	0	0	0	0	0	0	0	0	0	0	0	0	0	0	0	0	0	0	0	0	0	0	0	0	0
0	0	0	0	0	0	0	0	0	0	0	0	0	0	0	0	0	0	0	0	0	0	0	0	0	0	0	0	0	0	0
0	0	0	0	0	0	0	0	0	0	0	0	0	0	0	0	0	0	0	0	0	0	0	0	0	0	0	0	0	0	0
0	0	0	0	0	0	0	0	0	0	0	0	0	0	0	0	0	0	0	0	0	0	0	0	0	0	0	0	0	0	0
0	0	0	0	0	0	0	0	0	0	0	0	0	0	0	0	0	0	0	0	0	0	0	0	0	0	0	0	0	0	0
0	0	0	0	0	0	0	0	0	0	0	0	0	0	0	0	0	0	0	0	0	0	0	0	0	0	0	0	0	0	0
0	0	0	0	0	0	0	0	0	0	0	0	0	0	0	0	0	0	0	0	0	0	0	0	0	0	0	0	0	0	0
0	0	0	0	0	0	0	0	0	0	0	0	0	0	0	0	0	0	0	0	0	0	0	0	0	0	0	0	0	0	0
0	0	0	0	0	0	0	0	0	0	0	0	0	0	0	0	0	0	0	0	0	0	0	0	0	0	0	0	0	0	0
0	0	0	0	0	0	0	0	0	0	0	0	0	0	0	0	0	0	0	0	0	0	0	0	0	0	0	0	0	0	0
0	0	0	0	0	0	0	0	0	0	0	0	0	0	0	0	0	0	0	0	0	0	0	0	0	0	0	0	0	0	0
0	0	0	0	0	0	0	0	0	0	0	0	0	0	0	0	0	0	0	0	0	0	0	0	0	0	0	0	0	0	0
0	0	0	0	0	0	0	0	0	0	0	0	0	0	0	0	0	0	0	0	0	0	0	0	0	0	0	0	0	0	0
0	0	0	0	0	0	0	0	0	0	0	0	0	0	0	0	0	0	0	0	0	0	0	0	0	0	0	0	0	0	0
0	0	0	0	0	0	0	0	0	0	0	0	0	0	0	0	0	0	0	0	0	0	0	0	0	0	0	0	0	0	0
0	0	0	0	0	0	0	0	0	0	0	0	0	0	0	0	0	0	0	0	0	0	0	0	0	0	0	0	0	0	0
0	0	0	0	0	0	0	0	0	0	0	0	0	0	0	0	0	0	0	0	0	0	0	0	0	0	0	0	0	0	0
0	0	0	0	0	0	0	0	0	0	0	0	0	0	0	0	0	0	0	0	0	0	0	0	0	0	0	0	0	0	0
0	0	0	0	0	0	0	0	0	0	0	0	0	0	0	0	0	0	0	0	0	0	0	0	0	0	0	0	0	0	0
0	0	0	0	0	0	0	0	0	0	0	0	0	0	0	0	0	0	0	0	0	0	0	0	0	0	0	0	0	0	0
0	0	0	0	0	0	0	0	0	0	0	0	0	0	0	0	0	0	0	0	0	0	0	0	0	0	0	0	0	0	0
0	0	0	0	0	0	0	0	0	0	0	0	0	0	0	0	0	0	0	0	0	0	0	0	0	0	0	0	0	0	0
0	0	0	0	0	0	0	0	0	0	0	0	0	0	0	0	0	0	0	0	0	0	0	0	0	0	0	0	0	0	0
0	0	0	0	0	0	0	0	0	0	0	0	0	0	0	0	0	0	0	0	0	0	0	0	0	0	0	0	0	0	0
0	0	0	0	0	0	0	0	0	0	0	0	0	0	0	0	0	0	0	0	0	0	0	0	0	0	0	0	0	0	0
0	0	0	0	0	0	0	0	0	0	0	0	0	0	0	0	0	0	0	0	0	0	0	0	0	0	0	0	0	0	0
0	0	0	0	0	0	0	0	0	0	0	0	0	0	0	0	0	0	0	0	0	0	0	0	0	0	0	0	0	0	0
0	0	0	0	0	0	0	0	0	0	0	0	0	0	0	0	0	0	0	0	0	0	0	0	0	0	0	0	0	0	0
0	0	0	0	0	0	0	0	0	0	0	0	0	0	0	0	0	0	0	0	0	0	0	0	0	0	0	0	0	0	0
0	0	0	0	0	0	0	0	0	0	0	0	0	0	0	0	0	0	0	0	0	0	0	0	0	0	0	0	0	0	0
0	0	0	0	0	0	0	0	0	0	0	0	0	0	0	0	0	0	0	0	0	0	0	0	0	0	0	0	0	0	0
0	0	0	0	0	0	0	0	0	0	0	0	0	0	0	0	0	0	0	0	0	0	0	0	0	0	0	0	0	0	0
0	0	0	0	0	0	0	0	0	0	0	0	0	0	0	0	0	0	0	0	0	0	0	0	0	0	0	0	0	0	0
0	0	0	0	0	0	0	0	0	0	0	0	0	0	0	0	0	0	0	0	0	0	0	0	0	0	0	0	0	0	0
0	0	0	0	0	0	0	0	0	0	0	0	0	0	0	0	0	0	0	0	0	0	0	0	0	0	0	0	0	0	0
0	0	0	0	0	0	0	0	0	0	0	0	0	0	0	0	0	0	0	0	0	0	0	0	0	0	0	0	0	0	0
0	0	0	0	0	0	0	0	0	0	0	0	0	0	0	0	0	0	0	0	0	0	0	0	0	0	0	0	0	0	0
0	0	0	0	0	0	0	0	0	0	0	0	0	0	0	0	0	0	0	0	0	0	0	0	0	0	0	0	0	0	0
0	0	0	0	0	0	0	0	0	0	0	0	0	0	0	0	0	0	0	0	0	0	0	0	0	0	0	0	0	0	0
0	0	0	0	0	0	0	0	0	0	0	0	0	0	0	0	0	0	0	0	0	0	0	0	0	0	0	0	0	0	0
0	0	0	0	0	0	0	0	0	0	0	0	0	0	0	0	0	0	0	0	0	0	0	0	0	0	0	0	0	0	0
0	0	0	0	0	0	0	0	0	0	0	0	0	0	0	0	0	0	0	0	0	0	0	0	0	0	0	0	0	0	0
0	0	0	0	0	0	0	0	0	0	0	0	0	0	0	0	0	0	0	0	0	0	0	0	0	0	0	0	0	0	0
0	0	0	0	0	0	0	0	0	0	0	0	0	0	0	0	0	0	0	0	0	0	0	0	0	0	0	0	0	0	0
0	0	0	0	0	0	0	0	0	0	0	0	0	0	0	0	0	0	0	0	0	0	0	0	0	0	0	0	0	0	0
0	0	0	0	0	0	0	0	0	0	0	0	0	0	0	0	0	0	0	0	0	0	0	0	0	0	0	0	0	0	0
0	0	0	0	0	0	0	0	0	0	0	0	0	0	0	0	0	0	0	0	0	0	0	0	0	0	0	0	0	0	0
0	0	0	0	0	0	0	0	0	0	0	0	0	0	0	0	0	0	0	0	0	0	0	0	0	0	0	0	0	0	0
0	0	0	0	0	0	0	0	0	0	0	0	0	0	0	0	0	0	0	0	0	0	0	0	0	0	0	0	0	0	0
0	0	0	0	0	0	0	0	0	0	0	0	0	0	0	0	0	0	0	0	0	0	0	0	0	0	0	0	0	0	0
0	0	0	0	0	0	0	0	0	0	0	0	0	0	0	0	0	0	0	0	0	0	0	0	0	0	0	0	0	0	0
0	0	0	0	0	0	0	0	0	0	0	0	0	0	0	0	0	0	0	0	0	0	0	0	0	0	0	0	0	0	0
0	0	0	0	0	0	0	0	0	0	0	0	0	0	0	0	0	0	0	0	0	0	0	0	0	0	0	0	0	0	0
0	0	0	0	0	0	0	0	0	0	0	0	0	0	0	0	0	0	0	0	0	0	0	0	0	0	0	0	0	0	0
0	0	0	0	0	0	0	0	0	0	0	0	0	0	0	0	0	0	0	0	0	0	0	0	0	0	0	0	0	0	0
0	0	0	0	0	0	0	0	0	0	0	0	0	0	0	0	0	0	0	0	0	0	0	0	0	0	0	0	0	0	0
0	0	0	0	0	0	0	0	0	0	0	0	0	0	0	0	0	0	0	0	0	0	0	0	0	0	0	0	0	0	0
0	0	0	0	0	0	0	0	0	0	0	0	0	0	0	0	0	0	0	0	0	0	0	0	0	0	0	0	0	0	0
0	0	0	0	0	0	0	0	0	0	0	0	0	0	0	0	0	0	0	0	0	0	0	0	0	0	0	0	0	0	0
0	0	0	0	0	0	0	0	0	0	0	0	0	0	0	0	0	0	0	0	0	0	0	0	0	0	0	0	0	0	0
0	0	0	0	0	0	0	0	0	0	0	0	0	0	0	0	0	0	0	0	0	0	0	0	0	0	0	0	0	0	0
0	0	0	0	0	0	0	0	0	0	0	0	0	0	0	0	0	0	0	0	0	0	0	0	0	0	0	0	0	0	0
0	0	0	0	0	0	0	0	0	0	0	0	0	0	0	0	0	0	0	0	0	0	0	0	0	0	0	0	0	0	0
0	0	0	0	0	0	0	0	0	0	0	0	0	0	0	0	0	0	0	0	0	0	0	0	0	0	0	0	0	0	0
0	0	0	0	0	0	0	0	0	0	0	0	0	0	0	0	0	0	0	0	0	0	0	0	0	0	0	0	0	0	0
0	0	0	0	0	0	0	0	0	0	0	0	0	0	0	0	0	0	0	0	0	0	0	0	0	0	0	0	0	0	0
0	0	0	0	0	0	0	0	0	0	0	0	0	0	0	0	0	0	0	0	0	0	0	0	0	0	0	0	0	0	0
0	0	0	0	0	0	0	0	0	0	0	0	0	0	0	0	0	0	0	0	0	0	0	0	0	0	0	0	0	0	0
0	0	0	0	0	0	0	0	0	0	0	0	0	0	0	0	0	0	0	0	0	0	0	0	0	0	0	0	0	0	0
0	0	0	0	0	0	0	0	0	0	0	0	0	0	0	0	0	0	0	0	0	0	0	0	0	0	0	0	0	0	0
0	0	0	0	0	0	0	0	0	0	0	0	0	0	0	0	0	0	0	0	0	0	0	0	0	0	0	0	0	0	0
0	0	0	0	0	0	0	0	0	0	0	0	0	0	0	0	0	0	0	0	0	0	0	0	0	0	0	0	0	0	0
0	0	0	0	0	0	0	0	0	0	0	0	0	0	0	0	0	0	0	0	0	0	0	0	0	0	0	0	0	0	0
0	0	0	0	0	0	0	0	0	0	0	0	0	0	0	0	0	0	0	0	0	0	0	0	0	0	0	0	0	0	0
0	0	0	0	0	0	0	0	0	0	0	0	0	0	0	0	0	0	0	0	0	0	0	0	0	0	0	0	0	0	0
0	0	0	0	0	0	0	0	0	0	0	0	0	0	0	0	0	0	0	0	0	0	0	0	0	0	0	0	0	0	0
0	0	0	0	0	0	0	0	0	0	0	0	0	0	0	0	0	0	0	0	0	0	0	0	0	0	0	0	0	0	0
0	0	0	0	0	0	0	0	0	0	0	0	0	0	0	0	0	0	0	0	0	0	0	0	0	0	0	0	0	0	0
0	0	0	0	0	0	0	0	0	0	0	0	0	0	0	0	0	0	0	0	0	0	0	0	0	0	0	0	0	0	0
0	0	0	0	0	0	0	0	0	0	0	0	0	0	0	0	0	0	0	0	0	0	0	0	0	0	0	0	0	0	0
0	0	0	0	0	0	0	0	0	0	0	0	0	0	0	0	0	0	0	0	0	0	0	0	0	0	0	0	0	0	0
0	0	0	0	0	0	0	0	0	0	0	0	0	0	0	0	0	0	0	0	0	0	0	0	0	0	0	0	0	0	0
0	0	0	0	0	0	0	0	0	0	0	0	0	0	0	0	0	0	0	0	0	0	0	0	0	0	0	0	0	0	0
0	0	0	0	0	0	0	0	0	0	0	0	0	0	0	0	0	0	0	0	0	0	0	0	0	0	0	0	0	0	0
0	0	0	0	0	0	0	0	0	0	0	0	0	0	0	0	0	0	0	0	0	0	0	0	0	0	0	0	0	0	0
0	0	0	0	0	0	0	0	0	0	0	0	0	0	0	0	0	0	0	0	0	0	0	0	0	0	0	0	0	0	0
0	0	0	0	0	0	0	0	0	0	0	0	0	0	0	0	0	0	0	0	0	0	0	0	0	0	0	0	0	0	0
0	0	0	0	0	0	0	0	0	0	0	0	0	0	0	0	0	0	0	0	0	0	0	0	0	0	0	0	0	0	0
0	0	0	0	0	0	0	0	0	0	0	0	0	0	0	0	0	0	0	0	0	0	0	0	0	0	0	0	0	0	0
0	0	0	0	0	0	0	0	0	0	0	0	0	0	0	0	0	0	0	0	0	0	0	0	0	0	0	0	0	0	0
0	0	0	0	0	0	0	0	0	0	0	0	0	0	0	0	0	0	0	0	0	0	0	0	0	0	0	0	0	0	0
0	0	0	0	0	0	0	0	0	0	0	0	0	0	0	0	0	0	0	0	0	0	0	0	0	0	0	0	0	0	0
0	0	0	0	0	0	0	0	0	0	0	0	0	0	0	0	0	0	0	0	0	0	0	0	0	0	0	0	0	0	0
0	0	0	0	0	0	0	0	0	0	0	0	0	0	0	0	0	0	0	0	0	0	0	0	0	0	0	0	0	0	0
0	0	0	0	0	0	0	0	0	0	0	0	0	0	0	0	0	0	0	0	0	0	0	0	0	0	0	0	0	0	0
0	0	0	0	0	0	0	0	0	0	0	0	0	0	0	0	0	0	0	0	0	0	0	0	0	0	0	0	0	0	0
0	0	0	0	0	0	0	0	0	0	0	0	0	0	0	0	0	0	0	0	0	0	0	0	0	0	0	0	0	0	0
0	0	0	0	0	0	0	0	0	0	0	0	0	0	0	0	0	0	0	0	0	0	0	0	0	0	0	0	0	0	0
0	0	0	0	0	0	0	0	0	0	0	0	0	0	0	0	0	0	0	0	0	0	0	0	0	0	0	0	0	0	0
0	0	0	0	0	0	0	0	0	0	0	0	0	0	0	0	0	0	0	0	0	0	0	0	0	0	0	0	0	0	0
0	0	0	0	0	0	0	0	0	0	0	0	0	0	0	0	0	0	0	0	0	0	0	0	0	0	0	0	0	0	0
0	0	0	0	0	0	0	0	0	0	0	0	0	0	0	0	0	0	0	0	0	0	0	0	0	0	0	0	0	0	0
0	0	0	0	0	0	0	0	0	0	0	0	0	0	0	0	0	0	0	0	0	0	0	0	0	0	0	0	0	0	0
0	0	0	0	0	0	0	0	0	0	0	0	0	0	0	0	0	0	0	0	0	0	0	0	0	0	0	0	0	0	0
0	0	0	0	0	0	0	0	0	0	0	0	0	0	0	0	0	0	0	0	0	0	0	0	0	0	0	0	0	0	0
0	0	0	0	0	0	0	0	0	0	0	0	0	0	0	0	0	0	0	0	0	0	0	0	0	0	0	0	0	0	0
0	0	0	0	0	0	0	0	0	0	0	0	0	0	0	0	0	0	0	0	0	0	0	0	0	0	0	0	0	0	0
0	0	0	0	0	0	0	0	0	0	0	0	0	0	0	0	0	0	0	0	0	0	0	0	0	0	0	0	0	0	0
0	0	0	0	0	0	0	0	0	0	0	0	0	0	0	0	0	0	0	0	0	0	0	0	0	0	0	0	0	0	0
0	0	0	0	0	0	0	0	0	0	0	0	0	0	0	0	0	0	0	0	0	0	0	0	0	0	0	0	0	0	0
0	0	0	0	0	0	0	0	0	0	0	0	0	0	0	0	0	0	0	0	0	0	0	0	0	0	0	0	0	0	0
0	0	0	0	0	0	0	0	0	0	0	0	0	0	0	0	0	0	0	0	0	0	0	0	0	0	0	0	0	0	0
0	0	0	0	0	0	0	0	0	0	0	0	0	0	0	0	0	0	0	0	0	0	0	0	0	0	0	0	0	0	0
0	0	0	0	0	0	0	0	0	0	0	0	0	0	0	0	0	0	0	0	0	0	0	0	0	0	0	0	0	0	0
0	0	0	0	0	0	0	0	0	0	0	0	0	0	0	0	0	0	0	0	0	0	0	0	0	0	0	0	0	0	0
0	0	0	0	0	0	0	0	0	0	0	0	0	0	0	0	0	0	0	0	0	0	0	0	0	0	0	0	0	0	0
0	0	0	0	0	0	0	0	0	0	0	0	0	0	0	0	0	0	0	0	0	0	0	0	0	0	0	0	0	0	0
0	0	0	0	0	0	0	0	0	0	0	0	0	0	0	0	0	0	0	0	0	0	0	0	0	0	0	0	0	0	0
0	0	0	0	0	0	0	0	0	0	0	0	0	0	0	0	0	0	0	0	0	0	0	0	0	0	0	0	0	0	0
0	0	0	0	0	0	0	0	0	0	0	0	0	0	0	0	0	0	0	0	0	0	0	0	0	0	0	0	0	0	0
0	0	0	0	0	0	0	0	0	0	0	0	0	0	0	0	0	0	0	0	0	0	0	0	0	0	0	0	0	0	0
0	0	0	0	0	0	0	0	0	0	0	0	0	0	0	0	0	0	0	0	0	0	0	0	0	0	0	0	0	0	0
0	0	0	0	0	0	0	0	0	0	0	0	0	0	0	0	0	0	0	0	0	0	0	0	0	0	0	0	0	0	0
0	0	0	0	0	0	0	0	0	0	0	0	0	0	0	0	0	0	0	0	0	0	0	0	0	0	0	0	0	0	0
0	0	0	0	0	0	0	0	0	0	0	0	0	0	0	0	0	0	0	0	0	0	0	0	0	0	0	0	0	0	0
0	0	0	0	0	0	0	0	0	0	0	0	0	0	0	0	0	0	0	0	0	0	0	0	0	0	0	0	0	0	0
0	0	0	0	0	0	0	0	0	0	0	0	0	0	0	0	0	0	0	0	0	0	0	0	0	0	0	0	0	0	0
0	0	0	0	0	0	0	0	0	0	0	0	0	0	0	0	0	0	0	0	0	0	0	0	0	0	0	0	0	0	0
0	0	0	0	0	0	0	0	0	0	0	0	0	0	0	0	0	0	0	0	0	0	0	0	0	0	0	0	0	0	0
0	0	0	0	0	0	0	0	0	0	0	0	0	0	0	0	0	0	0	0	0	0	0	0	0	0	0	0	0	0	0
0	0	0	0	0	0	0	0	0	0	0	0	0	0	0	0	0	0	0	0	0	0	0	0	0	0	0	0	0	0	0
0	0	0	0	0	0	0	0	0	0	0	0	0	0	0	0	0	0	0	0	0	0	0	0	0	0	0	0	0	0	0
0	0	0	0	0	0	0	0	0	0	0	0	0	0	0	0	0	0	0	0	0	0	0	0	0	0	0	0	0	0	0
0	0	0	0	0	0	0	0	0	0	0	0	0	0	0	0	0	0	0	0	0	0	0	0	0	0	0	0	0	0	0
0	0	0	0	0	0	0	0	0	0	0	0	0	0	0	0	0	0	0	0	0	0	0	0	0	0	0	0	0	0	0
0	0	0	0	0	0	0	0	0	0	0	0	0	0	0	0	0	0	0	0	0	0	0	0	0	0	0	0	0	0	0
0	0	0	0	0	0	0	0	0	0	0	0	0	0	0	0	0	0	0	0	0	0	0	0	0	0	0	0	0	0	0
0	0	0	0	0	0	0	0	0	0	0	0	0	0	0	0	0	0	0	0	0	0	0	0	0	0	0	0	0	0	0
0	0	0	0	0	0	0	0	0	0	0	0	0	0	0	0	0	0	0	0	0	0	0	0	0	0	0	0	0	0	0
0	0	0	0	0	0	0	0	0	0	0	0	0	0	0	0	0	0	0	0	0	0	0	0	0	0	0	0	0	0	0
0	0	0	0	0	0	0	0	0	0	0	0	0	0	0	0	0	0	0	0	0	0	0	0	0	0	0	0	0	0	0
0	0	0	0	0	0	0	0	0	0	0	0	0	0	0	0	0	0	0	0	0	0	0	0	0	0	0	0	0	0	0
0	0	0	0	0	0	0	0	0	0	0	0	0	0	0	0	0	0	0	0	0	0	0	0	0	0	0	0	0	0	0
0	0	0	0	0	0	0	0	0	0	0	0	0	0	0	0	0	0	0	0	0	0	0	0	0	0	0	0	0	0	0
0	0	0	0	0	0	0	0	0	0	0	0	0	0	0	0	0	0	0	0	0	0	0	0	0	0	0	0	0	0	0
0	0	0	0	0	0	0	0	0	0	0	0	0	0	0	0	0	0	0	0	0	0	0	0	0	0	0	0	0	0	0
0	0	0	0	0	0	0	0	0	0	0	0	0	0	0	0	0	0	0	0	0	0	0	0	0	0	0	0	0	0	0
0	0	0	0	0	0	0	0	0	0	0	0	0	0	0	0	0	0	0	0	0	0	0	0	0	0	0	0	0	0	0
0	0	0	0	0	0	0	0	0	0	0	0	0	0	0	0	0	0	0	0	0	0	0	0	0	0	0	0	0	0	0
0	0	0	0	0	0	0	0	0	0	0	0	0	0	0	0	0	0	0	0	0	0	0	0	0	0	0	0	0	0	0
0	0	0	0	0	0	0	0	0	0	0	0	0	0	0	0	0	0	0	0	0	0	0	0	0	0	0	0	0	0	0
0	0	0	0	0	0	0	0	0	0	0	0	0	0	0	0	0	0	0	0	0	0	0	0	0	0	0	0	0	0	0
0	0	0	0	0	0	0	0	0	0	0	0	0	0	0	0	0	0	0	0	0	0	0	0	0	0	0	0	0	0	0
0	0	0	0	0	0	0	0	0	0	0	0	0	0	0	0	0	0	0	0	0	0	0	0	0	0	0	0	0	0	0
0	0	0	0	0	0	0	0	0	0	0	0	0	0	0	0	0	0	0	0	0	0	0	0	0	0	0	0	0	0	0
0	0	0	0	0	0	0	0	0	0	0	0	0	0	0	0	0	0	0	0	0	0	0	0	0	0	0	0	0	0	0
0	0	0	0	0	0	0	0	0	0	0	0	0	0	0	0	0	0	0	0	0	0	0	0	0	0	0	0	0	0	0
0	0	0	0	0	0	0	0	0	0	0	0	0	0	0	0	0	0	0	0	0	0	0	0	0	0	0	0	0	0	0
0	0	0	0	0	0	0	0	0	0	0	0	0	0	0	0	0	0	0	0	0	0	0	0	0	0	0	0	0	0	0
0	0	0	0	0	0	0	0	0	0	0	0	0	0	0	0	0	0	0	0	0	0	0	0	0	0	0	0	0	0	0
0	0	0	0	0	0	0	0	0	0	0	0	0	0	0	0	0	0	0	0	0	0	0	0	0	0	0	0	0	0	0
0	0	0	0	0	0	0	0	0	0	0	0	0	0	0	0	0	0	0	0	0	0	0	0	0	0	0	0	0	0	0
0	0	0	0	0	0	0	0	0	0	0	0	0	0	0	0	0	0	0	0	0	0	0	0	0	0	0	0	0	0	0
0	0	0	0	0	0	0	0	0	0	0	0	0	0	0	0	0	0	0	0	0	0	0	0	0	0	0	0	0	0	0
0	0	0	0	0	0	0	0	0	0	0	0	0	0	0	0	0	0	0	0	0	0	0	0	0	0	0	0	0	0	0
0	0	0	0	0	0	0	0	0	0	0	0	0	0	0	0	0	0	0	0	0	0	0	0	0	0	0	0	0	0	0
0	0	0	0	0	0	0	0	0	0	0	0	0	0	0	0	0	0	0	0	0	0	0	0	0	0	0	0	0	0	0
0	0	0	0	0	0	0	0	0	0	0	0	0	0	0	0	0	0	0	0	0	0	0	0	0	0	0	0	0	0	0
0	0	0	0	0	0	0	0	0	0	0	0	0	0	0	0	0	0	0	0	0	0	0	0	0	0	0	0	0	0	0
0	0	0	0	0	0	0	0	0	0	0	0	0	0	0	0	0	0	0	0	0	0	0	0	0	0	0	0	0	0	0
0	0	0	0	0	0	0	0	0	0	0	0	0	0	0	0	0	0	0	0	0	0	0	0	0	0	0	0	0	0	0
0	0	0	0	0	0	0	0	0	0	0	0	0	0	0	0	0	0	0	0	0	0	0	0	0	0	0	0	0	0	0
0	0	0	0	0	0	0	0	0	0	0	0	0	0	0	0	0	0	0	0	0	0	0	0	0	0	0	0	0	0	0
0	0	0	0	0	0	0	0	0	0	0	0	0	0	0	0	0	0	0	0	0	0	0	0	0	0	0	0	0	0	0
0	0	0	0	0	0	0	0	0	0	0	0	0	0	0	0	0	0	0	0	0	0	0	0	0	0	0	0	0	0	0
0	0	0	0	0	0	0	0	0	0	0	0	0	0	0	0	0	0	0	0	0	0	0	0	0	0	0	0	0	0	0
0	0	0	0	0	0	0	0	0	0	0	0	0	0	0	0	0	0	0	0	0	0	0	0	0	0	0	0	0	0	0
0	0	0	0	0	0	0	0	0	0	0	0	0	0	0	0	0	0	0	0	0	0	0	0	0	0	0	0	0	0	0
0	0	0	0	0	0	0	0	0	0	0	0	0	0	0	0	0	0	0	0	0	0	0	0	0	0	0	0	0	0	0
0	0	0	0	0	0	0	0	0	0	0	0	0	0	0	0	0	0	0	0	0	0	0	0	0	0	0	0	0	0	0
0	0	0	0	0	0	0	0	0	0	0	0	0	0	0	0	0	0	0	0	0	0	0	0	0	0	0	0	0	0	0
0	0	0	0	0	0	0	0	0	0	0	0	0	0	0	0	0	0	0	0	0	0	0	0	0	0	0	0	0	0	0
0	0	0	0	0	0	0	0	0	0	0	0	0	0	0	0	0	0	0	0	0	0	0	0	0	0	0	0	0	0	0
0	0	0	0	0	0	0	0	0	0	0	0	0	0	0	0	0	0	0	0	0	0	0	0	0	0	0	0	0	0	0
0	0	0	0	0	0	0	0	0	0	0	0	0	0	0	0	0	0	0	0	0	0	0	0	0	0	0	0	0	0	0
0	0	0	0	0	0	0	0	0	0	0	0	0	0	0	0	0	0	0	0	0	0	0	0	0	0	0	0	0	0	0
0	0	0	0	0	0	0	0	0	0	0	0	0	0	0	0	0	0	0	0	0	0	0	0	0	0	0	0	0	0	0
0	0	0	0	0	0	0	0	0	0	0	0	0	0	0	0	0	0	0	0	0	0	0	0	0	0	0	0	0	0	0
0	0	0	0	0	0	0	0	0	0	0	0	0	0	0	0	0	0	0	0	0	0	0	0	0	0	0	0	0	0	0
0	0	0	0	0	0	0	0	0	0	0	0	0	0	0	0	0	0	0	0	0	0	0	0	0	0	0	0	0	0	0
0	0	0	0	0	0	0	0	0	0	0	0	0	0	0	0	0	0	0	0	0	0	0	0	0	0	0	0	0	0	0
0	0	0	0	0	0	0	0	0	0	0	0	0	0	0	0	0	0	0	0	0	0	0	0	0	0	0	0	0	0	0
0	0	0	0	0	0	0	0	0	0	0	0	0	0	0	0	0	0	0	0	0	0	0	0	0	0	0	0	0	0	0
0	0	0	0	0	0	0	0	0	0	0	0	0	0	0	0	0	0	0	0	0	0	0	0	0	0	0	0	0	0	0
0	0	0	0	0	0	0	0	0	0	0	0	0	0	0	0	0	0	0	0	0	0	0	0	0	0	0	0	0	0	0
0	0	0	0	0	0	0	0	0	0	0	0	0	0	0	0	0	0	0	0	0	0	0	0	0	0	0	0	0	0	0
0	0	0	0	0	0	0	0	0	0	0	0	0	0	0	0	0	0	0	0	0	0	0	0	0	0	0	0	0	0	0
0	0	0	0	0	0	0	0	0	0	0	0	0	0	0	0	0	0	0	0	0	0	0	0	0	0	0	0	0	0	0
0	0	0	0	0	0	0	0	0	0	0	0	0	0	0	0	0	0	0	0	0	0	0	0	0	0	0	0	0	0	0
0	0	0	0	0	0	0	0	0	0	0	0	0	0	0	0	0	0	0	0	0	0	0	0	0	0	0	0	0	0	0
0	0	0	0	0	0	0	0	0	0	0	0	0	0	0	0	0	0	0	0	0	0	0	0	0	0	0	0	0	0	0
0	0	0	0	0	0	0	0	0	0	0	0	0	0	0	0	0	0	0	0	0	0	0	0	0	0	0	0	0	0	0
0	0	0	0	0	0	0	0	0	0	0	0	0	0	0	0	0	0	0	0	0	0	0	0	0	0	0	0	0	0	0
0	0	0	0	0	0	0	0	0	0	0	0	0	0	0	0	0	0	0	0	0	0	0	0	0	0	0	0	0	0	0
0	0	0	0	0	0	0	0	0	0	0	0	0	0	0	0	0	0	0	0	0	0	0	0	0	0	0	0	0	0	0
0	0	0	0	0	0	0	0	0	0	0	0	0	0	0	0	0	0	0	0	0	0	0	0	0	0	0	0	0	0	0
0	0	0	0	0	0	0	0	0	0	0	0	0	0	0	0	0	0	0	0	0	0	0	0	0	0	0	0	0	0	0
0	0	0	0	0	0	0	0	0	0	0	0	0	0	0	0	0	0	0	0	0	0	0	0	0	0	0	0	0	0	0
0	0	0	0	0	0	0	0	0	0	0	0	0	0	0	0	0	0	0	0	0	0	0	0	0	0	0	0	0	0	0
0	0	0	0	0	0	0	0	0	0	0	0	0	0	0	0	0	0	0	0	0	0	0	0	0	0	0	0	0	0	0
0	0	0	0	0	0	0	0	0	0	0	0	0	0	0	0	0	0	0	0	0	0	0	0	0	0	0	0	0	0	0
0	0	0	0	0	0	0	0	0	0	0	0	0	0	0	0	0	0	0	0	0	0	0	0	0	0	0	0	0	0	0
0	0	0	0	0	0	0	0	0	0	0	0	0	0	0	0	0	0	0	0	0	0	0	0	0	0	0	0	0	0	0
0	0	0	0	0	0	0	0	0	0	0	0	0	0	0	0	0	0	0	0	0	0	0	0	0	0	0	0	0	0	0
0	0	0	0	0	0	0	0	0	0	0	0	0	0	0	0	0	0	0	0	0	0	0	0	0	0	0	0	0	0	0
0	0	0	0	0	0	0	0	0	0	0	0	0	0	0	0	0	0	0	0	0	0	0	0	0	0	0	0	0	0	0
0	0	0	0	0	0	0	0	0	0	0	0	0	0	0	0	0	0	0	0	0	0	0	0	0	0	0	0	0	0	0
0	0	0	0	0	0	0	0	0	0	0	0	0	0	0	0	0	0	0	0	0	0	0	0	0	0	0	0	0	0	0
0	0	0	0	0	0	0	0	0	0	0	0	0	0	0	0	0	0	0	0	0	0	0	0	0	0	0	0	0	0	0
0	0	0	0	0	0	0	0	0	0	0	0	0	0	0	0	0	0	0	0	0	0	0	0	0	0	0	0	0	0	0
0	0	0	0	0	0	0	0	0	0	0	0	0	0	0	0	0	0	0	0	0	0	0	0	0	0	0	0	0	0	0
0	0	0	0	0	0	0	0	0	0	0	0	0	0	0	0	0	0	0	0	0	0	0	0	0	0	0	0	0	0	0
0	0	0	0	0	0	0	0	0	0	0	0	0	0	0	0	0	0	0	0	0	0	0	0	0	0	0	0	0	0	0
0	0	0	0	0	0	0	0	0	0	0	0	0	0	0	0	0	0	0	0	0	0	0	0	0	0	0	0	0	0	0
0	0	0	0	0	0	0	0	0	0	0	0	0	0	0	0	0	0	0	0	0	0	0	0	0	0	0	0	0	0	0
0	0	0	0	0	0	0	0	0	0	0	0	0	0	0	0	0	0	0	0	0	0	0	0	0	0	0	0	0	0	0
0	0	0	0	0	0	0	0	0	0	0	0	0	0	0	0	0	0	0	0	0	0	0	0	0	0	0	0	0	0	0
0	0	0	0	0	0	0	0	0	0	0	0	0	0	0	0	0	0	0	0	0	0	0	0	0	0	0	0	0	0	0
0	0	0	0	0	0	0	0	0	0	0	0	0	0	0	0	0	0	0	0	0	0	0	0	0	0	0	0	0	0	0
0	0	0	0	0	0	0	0	0	0	0	0	0	0	0	0	0	0	0	0	0	0	0	0	0	0	0	0	0	0	0
0	0	0	0	0	0	0	0	0	0	0	0	0	0	0	0	0	0	0	0	0	0	0	0	0	0	0	0	0	0	0
0	0	0	0	0	0	0	0	0	0	0	0	0	0	0	0	0	0	0	0	0	0	0	0	0	0	0	0	0	0	0
0	0	0	0	0	0	0	0	0	0	0	0	0	0	0	0	0	0	0	0	0	0	0	0	0	0	0	0	0	0	0
0	0	0	0	0	0	0	0	0	0	0	0	0	0	0	0	0	0	0	0	0	0	0	0	0	0	0	0	0	0	0
0	0	0	0	0	0	0	0	0	0	0	0	0	0	0	0	0	0	0	0	0	0	0	0	0	0	0	0	0	0	0
0	0	0	0	0	0	0	0	0	0	0	0	0	0	0	0	0	0	0	0	0	0	0	0	0	0	0	0	0	0	0
0	0	0	0	0	0	0	0	0	0	0	0	0	0	0	0	0	0	0	0	0	0	0	0	0	0	0	0	0	0	0
0	0	0	0	0	0	0	0	0	0	0	0	0	0	0	0	0	0	0	0	0	0	0	0	0	0	0	0	0	0	0
0	0	0	0	0	0	0	0	0	0	0	0	0	0	0	0	0	0	0	0	0	0	0	0	0	0	0	0	0	0	0
0	0	0	0	0	0	0	0	0	0	0	0	0	0	0	0	0	0	0	0	0	0	0	0	0	0	0	0	0	0	0
0	0	0	0	0	0	0	0	0	0	0	0	0	0	0	0	0	0	0	0	0	0	0	0	0	0	0	0	0	0	0
0	0	0	0	0	0	0	0	0	0	0	0	0	0	0	0	0	0	0	0	0	0	0	0	0	0	0	0	0	0	0
0	0	0	0	0	0	0	0	0	0	0	0	0	0	0	0	0	0	0	0	0	0	0	0	0	0	0	0	0	0	0
0	0	0	0	0	0	0	0	0	0	0	0	0	0	0	0	0	0	0	0	0	0	0	0	0	0	0	0	0	0	0
0	0	0	0	0	0	0	0	0	0	0	0	0	0	0	0	0	0	0	0	0	0	0	0	0	0	0	0	0	0	0
0	0	0	0	0	0	0	0	0	0	0	0	0	0	0	0	0	0	0	0	0	0	0	0	0	0	0	0	0	0	0
0	0	0	0	0	0	0	0	0	0	0	0	0	0	0	0	0	0	0	0	0	0	0	0	0	0	0	0	0	0	0
0	0	0	0	0	0	0	0	0	0	0	0	0	0	0	0	0	0	0	0	0	0	0	0	0	0	0	0	0	0	0
0	0	0	0	0	0	0	0	0	0	0	0	0	0	0	0	0	0	0	0	0	0	0	0	0	0	0	0	0	0	0
0	0	0	0	0	0	0	0	0	0	0	0	0	0	0	0	0	0	0	0	0	0	0	0	0	0	0	0	0	0	0
0	0	0	0	0	0	0	0	0	0	0	0	0	0	0	0	0	0	0	0	0	0	0	0	0	0	0	0	0	0	0
0	0	0	0	0	0	0	0	0	0	0	0	0	0	0	0	0	0	0	0	0	0	0	0	0	0	0	0	0	0	0
0	0	0	0	0	0	0	0	0	0	0	0	0	0	0	0	0	0	0	0	0	0	0	0	0	0	0	0	0	0	0
0	0	0	0	0	0	0	0	0	0	0	0	0	0	0	0	0	0	0	0	0	0	0	0	0	0	0	0	0	0	0
0	0	0	0	0	0	0	0	0	0	0	0	0	0	0	0	0	0	0	0	0	0	0	0	0	0	0	0	0	0	0
0	0	0	0	0	0	0	0	0	0	0	0	0	0	0	0	0	0	0	0	0	0	0	0	0	0	0	0	0	0	0
0	0	0	0	0	0	0	0	0	0	0	0	0	0	0	0	0	0	0	0	0	0	0	0	0	0	0	0	0	0	0
0	0	0	0	0	0	0	0	0	0	0	0	0	0	0	0	0	0	0	0	0	0	0	0	0	0	0	0	0	0	0
0	0	0	0	0	0	0	0	0	0	0	0	0	0	0	0	0	0	0	0	0	0	0	0	0	0	0	0	0	0	0
0	0	0	0	0	0	0	0	0	0	0	0	0	0	0	0	0	0	0	0	0	0	0	0	0	0	0	0	0	0	0
0	0	0	0	0	0	0	0	0	0	0	0	0	0	0	0	0	0	0	0	0	0	0	0	0	0	0	0	0	0	0
0	0	0	0	0	0	0	0	0	0	0	0	0	0	0	0	0	0	0	0	0	0	0	0	0	0	0	0	0	0	0
0	0	0	0	0	0	0	0	0	0	0	0	0	0	0	0	0	0	0	0	0	0	0	0	0	0	0	0	0	0	0
0	0	0	0	0	0	0	0	0	0	0	0	0	0	0	0	0	0	0	0	0	0	0	0	0	0	0	0	0	0	0
0	0	0	0	0	0	0	0	0	0	0	0	0	0	0	0	0	0	0	0	0	0	0	0	0	0	0	0	0	0	0
0	0	0	0	0	0	0	0	0	0	0	0	0	0	0	0	0	0	0	0	0	0	0	0	0	0	0	0	0	0	0
0	0	0	0	0	0	0	0	0	0	0	0	0	0	0	0	0	0	0	0	0	0	0	0	0	0	0	0	0	0	0
0	0	0	0	0	0	0	0	0	0	0	0	0	0	0	0	0	0	0	0	0	0	0	0	0	0	0	0	0	0	0
0	0	0	0	0	0	0	0	0	0	0	0	0	0	0	0	0	0	0	0	0	0	0	0	0	0	0	0	0	0	0
0	0	0	0	0	0	0	0	0	0	0	0	0	0	0	0	0	0	0	0	0	0	0	0	0	0	0	0	0	0	0
0	0	0	0	0	0	0	0	0	0	0	0	0	0	0	0	0	0	0	0	0	0	0	0	0	0	0	0	0	0	0
0	0	0	0	0	0	0	0	0	0	0	0	0	0	0	0	0	0	0	0	0	0	0	0	0	0	0	0	0	0	0
0	0	0	0	0	0	0	0	0	0	0	0	0	0	0	0	0	0	0	0	0	0	0	0	0	0	0	0	0	0	0
0	0	0	0	0	0	0	0	0	0	0	0	0	0	0	0	0	0	0	0	0	0	0	0	0	0	0	0	0	0	0
0	0	0	0	0	0	0	0	0	0	0	0	0	0	0	0	0	0	0	0	0	0	0	0	0	0	0	0	0	0	0
0	0	0	0	0	0	0	0	0	0	0	0	0	0	0	0	0	0	0	0	0	0	0	0	0	0	0	0	0	0	0
0	0	0	0	0	0	0	0	0	0	0	0	0	0	0	0	0	0	0	0	0	0	0	0	0	0	0	0	0	0	0
0	0	0	0	0	0	0	0	0	0	0	0	0	0	0	0	0	0	0	0	0	0	0	0	0	0	0	0	0	0	0
0	0	0	0	0	0	0	0	0	0	0	0	0	0	0	0	0	0	0	0	0	0	0	0	0	0	0	0	0	0	0
0	0	0	0	0	0	0	0	0	0	0	0	0	0	0	0	0	0	0	0	0	0	0	0	0	0	0	0	0	0	0
0	0	0	0	0	0	0	0	0	0	0	0	0	0	0	0	0	0	0	0	0	0	0	0	0	0	0	0	0	0	0
0	0	0	0	0	0	0	0	0	0	0	0	0	0	0	0	0	0	0	0	0	0	0	0	0	0	0	0	0	0	0
0	0	0	0	0	0	0	0	0	0	0	0	0	0	0	0	0	0	0	0	0	0	0	0	0	0	0	0	0	0	0
0	0	0	0	0	0	0	0	0	0	0	0	0	0	0	0	0	0	0	0	0	0	0	0	0	0	0	0	0	0	0
0	0	0	0	0	0	0	0	0	0	0	0	0	0	0	0	0	0	0	0	0	0	0	0	0	0	0	0	0	0	0
0	0	0	0	0	0	0	0	0	0	0	0	0	0	0	0	0	0	0	0	0	0	0	0	0	0	0	0	0	0	0
0	0	0	0	0	0	0	0	0	0	0	0	0	0	0	0	0	0	0	0	0	0	0	0	0	0	0	0	0	0	0
0	0	0	0	0	0	0	0	0	0	0	0	0	0	0	0	0	0	0	0	0	0	0	0	0	0	0	0	0	0	0
0	0	0	0	0	0	0	0	0	0	0	0	0	0	0	0	0	0	0	0	0	0	0	0	0	0	0	0	0	0	0
0	0	0	0	0	0	0	0	0	0	0	0	0	0	0	0	0	0	0	0	0	0	0	0	0	0	0	0	0	0	0
0	0	0	0	0	0	0	0	0	0	0	0	0	0	0	0	0	0	0	0	0	0	0	0	0	0	0	0	0	0	0
0	0	0	0	0	0	0	0	0	0	0	0	0	0	0	0	0	0	0	0	0	0	0	0	0	0	0	0	0	0	0
0	0	0	0	0	0	0	0	0	0	0	0	0	0	0	0	0	0	0	0	0	0	0	0	0	0	0	0	0	0	0
0	0	0	0	0	0	0	0	0	0	0	0	0	0	0	0	0	0	0	0	0	0	0	0	0	0	0	0	0	0	0
0	0	0	0	0	0	0	0	0	0	0	0	0	0	0	0	0	0	0	0	0	0	0	0	0	0	0	0	0	0	0
0	0	0	0	0	0	0	0	0	0	0	0	0	0	0	0	0	0	0	0	0	0	0	0	0	0	0	0	0	0	0
0	0	0	0	0	0	0	0	0	0	0	0	0	0	0	0	0	0	0	0	0	0	0	0	0	0	0	0	0	0	0
0	0	0	0	0	0	0	0	0	0	0	0	0	0	0	0	0	0	0	0	0	0	0	0	0	0	0	0	0	0	0
0	0	0	0	0	0	0	0	0	0	0	0	0	0	0	0	0	0	0	0	0	0	0	0	0	0	0	0	0	0	0
0	0	0	0	0	0	0	0	0	0	0	0	0	0	0	0	0	0	0	0	0	0	0	0	0	0	0	0	0	0	0
0	0	0	0	0	0	0	0	0	0	0	0	0	0	0	0	0	0	0	0	0	0	0	0	0	0	0	0	0	0	0
0	0	0	0	0	0	0	0	0	0	0	0	0	0	0	0	0	0	0	0	0	0	0	0	0	0	0	0	0	0	0
0	0	0	0	0	0	0	0	0	0	0	0	0	0	0	0	0	0	0	0	0	0	0	0	0	0	0	0	0	0	0
0	0	0	0	0	0	0	0	0	0	0	0	0	0	0	0	0	0	0	0	0	0	0	0	0	0	0	0	0	0	0
0	0	0	0	0	0	0	0	0	0	0	0	0	0	0	0	0	0	0	0	0	0	0	0	0	0	0	0	0	0	0
0	0	0	0	0	0	0	0	0	0	0	0	0	0	0	0	0	0	0	0	0	0	0	0	0	0	0	0	0	0	0
0	0	0	0	0	0	0	0	0	0	0	0	0	0	0	0	0	0	0	0	0	0	0	0	0	0	0	0	0	0	0
0	0	0	0	0	0	0	0	0	0	0	0	0	0	0	0	0	0	0	0	0	0	0	0	0	0	0	0	0	0	0
0	0	0	0	0	0	0	0	0	0	0	0	0	0	0	0	0	0	0	0	0	0	0	0	0	0	0	0	0	0	0
0	0	0	0	0	0	0	0	0	0	0	0	0	0	0	0	0	0	0	0	0	0	0	0	0	0	0	0	0	0	0
0	0	0	0	0	0	0	0	0	0	0	0	0	0	0	0	0	0	0	0	0	0	0	0	0	0	0	0	0	0	0
0	0	0	0	0	0	0	0	0	0	0	0	0	0	0	0	0	0	0	0	0	0	0	0	0	0	0	0	0	0	0
0	0	0	0	0	0	0	0	0	0	0	0	0	0	0	0	0	0	0	0	0	0	0	0	0	0	0	0	0	0	0
0	0	0	0	0	0	0	0	0	0	0	0	0	0	0	0	0	0	0	0	0	0	0	0	0	0	0	0	0	0	0
0	0	0	0	0	0	0	0	0	0	0	0	0	0	0	0	0	0	0	0	0	0	0	0	0	0	0	0	0	0	0
0	0	0	0	0	0	0	0	0	0	0	0	0	0	0	0	0	0	0	0	0	0	0	0	0	0	0	0	0	0	0
0	0	0	0	0	0	0	0	0	0	0	0	0	0	0	0	0	0	0	0	0	0	0	0	0	0	0	0	0	0	0
0	0	0	0	0	0	0	0	0	0	0	0	0	0	0	0	0	0	0	0	0	0	0	0	0	0	0	0	0	0	0
0	0	0	0	0	0	0	0	0	0	0	0	0	0	0	0	0	0	0	0	0	0	0	0	0	0	0	0	0	0	0
0	0	0	0	0	0	0	0	0	0	0	0	0	0	0	0	0	0	0	0	0	0	0	0	0	0	0	0	0	0	0
0	0	0	0	0	0	0	0	0	0	0	0	0	0	0	0	0	0	0	0	0	0	0	0	0	0	0	0	0	0	0
0	0	0	0	0	0	0	0	0	0	0	0	0	0	0	0	0	0	0	0	0	0	0	0	0	0	0	0	0	0	0
0	0	0	0	0	0	0	0	0	0	0	0	0	0	0	0	0	0	0	0	0	0	0	0	0	0	0	0	0	0	0
0	0	0	0	0	0	0	0	0	0	0	0	0	0	0	0	0	0	0	0	0	0	0	0	0	0	0	0	0	0	0
0	0	0	0	0	0	0	0	0	0	0	0	0	0	0	0	0	0	0	0	0	0	0	0	0	0	0	0	0	0	0
0	0	0	0	0	0	0	0	0	0	0	0	0	0	0	0	0	0	0	0	0	0	0	0	0	0	0	0	0	0	0
0	0	0	0	0	0	0	0	0	0	0	0	0	0	0	0	0	0	0	0	0	0	0	0	0	0	0	0	0	0	0
0	0	0	0	0	0	0	0	0	0	0	0	0	0	0	0	0	0	0	0	0	0	0	0	0	0	0	0	0	0	0
0	0	0	0	0	0	0	0	0	0	0	0	0	0	0	0	0	0	0	0	0	0	0	0	0	0	0	0	0	0	0
0	0	0	0	0	0	0	0	0	0	0	0	0	0	0	0	0	0	0	0	0	0	0	0	0	0	0	0	0	0	0
0	0	0	0	0	0	0	0	0	0	0	0	0	0	0	0	0	0	0	0	0	0	0	0	0	0	0	0	0	0	0
0	0	0	0	0	0	0	0	0	0	0	0	0	0	0	0	0	0	0	0	0	0	0	0	0	0	0	0	0	0	0
0	0	0	0	0	0	0	0	0	0	0	0	0	0	0	0	0	0	0	0	0	0	0	0	0	0	0	0	0	0	0
0	0	0	0	0	0	0	0	0	0	0	0	0	0	0	0	0	0	0	0	0	0	0	0	0	0	0	0	0	0	0
0	0	0	0	0	0	0	0	0	0	0	0	0	0	0	0	0	0	0	0	0	0	0	0	0	0	0	0	0	0	0
0	0	0	0	0	0	0	0	0	0	0	0	0	0	0	0	0	0	0	0	0	0	0	0	0	0	0	0	0	0	0
0	0	0	0	0	0	0	0	0	0	0	0	0	0	0	0	0	0	0	0	0	0	0	0	0	0	0	0	0	0	0
0	0	0	0	0	0	0	0	0	0	0	0	0	0	0	0	0	0	0	0	0	0	0	0	0	0	0	0	0	0	0
0	0	0	0	0	0	0	0	0	0	0	0	0	0	0	0	0	0	0	0	0	0	0	0	0	0	0	0	0	0	0
0	0	0	0	0	0	0	0	0	0	0	0	0	0	0	0	0	0	0	0	0	0	0	0	0	0	0	0	0	0	0
0	0	0	0	0	0	0	0	0	0	0	0	0	0	0	0	0	0	0	0	0	0	0	0	0	0	0	0	0	0	0
0	0	0	0	0	0	0	0	0	0	0	0	0	0	0	0	0	0	0	0	0	0	0	0	0	0	0	0	0	0	0
0	0	0	0	0	0	0	0	0	0	0	0	0	0	0	0	0	0	0	0	0	0	0	0	0	0	0	0	0	0	0
0	0	0	0	0	0	0	0	0	0	0	0	0	0	0	0	0	0	0	0	0	0	0	0	0	0	0	0	0	0	0
0	0	0	0	0	0	0	0	0	0	0	0	0	0	0	0	0	0	0	0	0	0	0	0	0	0	0	0	0	0	0
0	0	0	0	0	0	0	0	0	0	0	0	0	0	0	0	0	0	0	0	0	0	0	0	0	0	0	0	0	0	0
0	0	0	0	0	0	0	0	0	0	0	0	0	0	0	0	0	0	0	0	0	0	0	0	0	0	0	0	0	0	0
0	0	0	0	0	0	0	0	0	0	0	0	0	0	0	0	0	0	0	0	0	0	0	0	0	0	0	0	0	0	0
0	0	0	0	0	0	0	0	0	0	0	0	0	0	0	0	0	0	0	0	0	0	0	0	0	0	0	0	0	0	0
0	0	0	0	0	0	0	0	0	0	0	0	0	0	0	0	0	0	0	0	0	0	0	0	0	0	0	0	0	0	0
0	0	0	0	0	0	0	0	0	0	0	0	0	0	0	0	0	0	0	0	0	0	0	0	0	0	0	0	0	0	0
0	0	0	0	0	0	0	0	0	0	0	0	0	0	0	0	0	0	0	0	0	0	0	0	0	0	0	0	0	0	0
0	0	0	0	0	0	0	0	0	0	0	0	0	0	0	0	0	0	0	0	0	0	0	0	0	0	0	0	0	0	0
0	0	0	0	0	0	0	0	0	0	0	0	0	0	0	0	0	0	0	0	0	0	0	0	0	0	0	0	0	0	0
0	0	0	0	0	0	0	0	0	0	0	0	0	0	0	0	0	0	0	0	0	0	0	0	0	0	0	0	0	0	0
0	0	0	0	0	0	0	0	0	0	0	0	0	0	0	0	0	0	0	0	0	0	0	0	0	0	0	0	0	0	0
0	0	0	0	0	0	0	0	0	0	0	0	0	0	0	0	0	0	0	0	0	0	0	0	0	0	0	0	0	0	0
0	0	0	0	0	0	0	0	0	0	0	0	0	0	0	0	0	0	0	0	0	0	0	0	0	0	0	0	0	0	0
0	0	0	0	0	0	0	0	0	0	0	0	0	0	0	0	0	0	0	0	0	0	0	0	0	0	0	0	0	0	0
0	0	0	0	0	0	0	0	0	0	0	0	0	0	0	0	0	0	0	0	0	0	0	0	0	0	0	0	0	0	0
0	0	0	0	0	0	0	0	0	0	0	0	0	0	0	0	0	0	0	0	0	0	0	0	0	0	0	0	0	0	0
0	0	0	0	0	0	0	0	0	0	0	0	0	0	0	0	0	0	0	0	0	0	0	0	0	0	0	0	0	0	0
0	0	0	0	0	0	0	0	0	0	0	0	0	0	0	0	0	0	0	0	0	0	0	0	0	0	0	0	0	0	0
0	0	0	0	0	0	0	0	0	0	0	0	0	0	0	0	0	0	0	0	0	0	0	0	0	0	0	0	0	0	0
0	0	0	0	0	0	0	0	0	0	0	0	0	0	0	0	0	0	0	0	0	0	0	0	0	0	0	0	0	0	0
0	0	0	0	0	0	0	0	0	0	0	0	0	0	0	0	0	0	0	0	0	0	0	0	0	0	0	0	0	0	0
0	0	0	0	0	0	0	0	0	0	0	0	0	0	0	0	0	0	0	0	0	0	0	0	0	0	0	0	0	0	0
0	0	0	0	0	0	0	0	0	0	0	0	0	0	0	0	0	0	0	0	0	0	0	0	0	0	0	0	0	0	0
0	0	0	0	0	0	0	0	0	0	0	0	0	0	0	0	0	0	0	0	0	0	0	0	0	0	0	0	0	0	0
0	0	0	0	0	0	0	0	0	0	0	0	0	0	0	0	0	0	0	0	0	0	0	0	0	0	0	0	0	0	0
0	0	0	0	0	0	0	0	0	0	0	0	0	0	0	0	0	0	0	0	0	0	0	0	0	0	0	0	0	0	0
0	0	0	0	0	0	0	0	0	0	0	0	0	0	0	0	0	0	0	0	0	0	0	0	0	0	0	0	0	0	0
0	0	0	0	0	0	0	0	0	0	0	0	0	0	0	0	0	0	0	0	0	0	0	0	0	0	0	0	0	0	0
0	0	0	0	0	0	0	0	0	0	0	0	0	0	0	0	0	0	0	0	0	0	0	0	0	0	0	0	0	0	0
0	0	0	0	0	0	0	0	0	0	0	0	0	0	0	0	0	0	0	0	0	0	0	0	0	0	0	0	0	0	0
0	0	0	0	0	0	0	0	0	0	0	0	0	0	0	0	0	0	0	0	0	0	0	0	0	0	0	0	0	0	0
0	0	0	0	0	0	0	0	0	0	0	0	0	0	0	0	0	0	0	0	0	0	0	0	0	0	0	0	0	0	0
0	0	0	0	0	0	0	0	0	0	0	0	0	0	0	0	0	0	0	0	0	0	0	0	0	0	0	0	0	0	0
0	0	0	0	0	0	0	0	0	0	0	0	0	0	0	0	0	0	0	0	0	0	0	0	0	0	0	0	0	0	0
0	0	0	0	0	0	0	0	0	0	0	0	0	0	0	0	0	0	0	0	0	0	0	0	0	0	0	0	0	0	0
0	0	0	0	0	0	0	0	0	0	0	0	0	0	0	0	0	0	0	0	0	0	0	0	0	0	0	0	0	0	0
0	0	0	0	0	0	0	0	0	0	0	0	0	0	0	0	0	0	0	0	0	0	0	0	0	0	0	0	0	0	0
0	0	0	0	0	0	0	0	0	0	0	0	0	0	0	0	0	0	0	0	0	0	0	0	0	0	0	0	0	0	0
0	0	0	0	0	0	0	0	0	0	0	0	0	0	0	0	0	0	0	0	0	0	0	0	0	0	0	0	0	0	0
0	0	0	0	0	0	0	0	0	0	0	0	0	0	0	0	0	0	0	0	0	0	0	0	0	0	0	0	0	0	0
0	0	0	0	0	0	0	0	0	0	0	0	0	0	0	0	0	0	0	0	0	0	0	0	0	0	0	0	0	0	0
0	0	0	0	0	0	0	0	0	0	0	0	0	0	0	0	0	0	0	0	0	0	0	0	0	0	0	0	0	0	0
0	0	0	0	0	0	0	0	0	0	0	0	0	0	0	0	0	0	0	0	0	0	0	0	0	0	0	0	0	0	0
0	0	0	0	0	0	0	0	0	0	0	0	0	0	0	0	0	0	0	0	0	0	0	0	0	0	0	0	0	0	0
0	0	0	0	0	0	0	0	0	0	0	0	0	0	0	0	0	0	0	0	0	0	0	0	0	0	0	0	0	0	0
0	0	0	0	0	0	0	0	0	0	0	0	0	0	0	0	0	0	0	0	0	0	0	0	0	0	0	0	0	0	0
0	0	0	0	0	0	0	0	0	0	0	0	0	0	0	0	0	0	0	0	0	0	0	0	0	0	0	0	0	0	0
0	0	0	0	0	0	0	0	0	0	0	0	0	0	0	0	0	0	0	0	0	0	0	0	0	0	0	0	0	0	0
0	0	0	0	0	0	0	0	0	0	0	0	0	0	0	0	0	0	0	0	0	0	0	0	0	0	0	0	0	0	0
0	0	0	0	0	0	0	0	0	0	0	0	0	0	0	0	0	0	0	0	0	0	0	0	0	0	0	0	0	0	0
0	0	0	0	0	0	0	0	0	0	0	0	0	0	0	0	0	0	0	0	0	0	0	0	0	0	0	0	0	0	0
0	0	0	0	0	0	0	0	0	0	0	0	0	0	0	0	0	0	0	0	0	0	0	0	0	0	0	0	0	0	0
0	0	0	0	0	0	0	0	0	0	0	0	0	0	0	0	0	0	0	0	0	0	0	0	0	0	0	0	0	0	0
0	0	0	0	0	0	0	0	0	0	0	0	0	0	0	0	0	0	0	0	0	0	0	0	0	0	0	0	0	0	0
0	0	0	0	0	0	0	0	0	0	0	0	0	0	0	0	0	0	0	0	0	0	0	0	0	0	0	0	0	0	0
0	0	0	0	0	0	0	0	0	0	0	0	0	0	0	0	0	0	0	0	0	0	0	0	0	0	0	0	0	0	0
0	0	0	0	0	0	0	0	0	0	0	0	0	0	0	0	0	0	0	0	0	0	0	0	0	0	0	0	0	0	0
0	0	0	0	0	0	0	0	0	0	0	0	0	0	0	0	0	0	0	0	0	0	0	0	0	0	0	0	0	0	0
0	0	0	0	0	0	0	0	0	0	0	0	0	0	0	0	0	0	0	0	0	0	0	0	0	0	0	0	0	0	0
0	0	0	0	0	0	0	0	0	0	0	0	0	0	0	0	0	0	0	0	0	0	0	0	0	0	0	0	0	0	0
0	0	0	0	0	0	0	0	0	0	0	0	0	0	0	0	0	0	0	0	0	0	0	0	0	0	0	0	0	0	0
0	0	0	0	0	0	0	0	0	0	0	0	0	0	0	0	0	0	0	0	0	0	0	0	0	0	0	0	0	0	0
0	0	0	0	0	0	0	0	0	0	0	0	0	0	0	0	0	0	0	0	0	0	0	0	0	0	0	0	0	0	0
0	0	0	0	0	0	0	0	0	0	0	0	0	0	0	0	0	0	0	0	0	0	0	0	0	0	0	0	0	0	0
0	0	0	0	0	0	0	0	0	0	0	0	0	0	0	0	0	0	0	0	0	0	0	0	0	0	0	0	0	0	0
0	0	0	0	0	0	0	0	0	0	0	0	0	0	0	0	0	0	0	0	0	0	0	0	0	0	0	0	0	0	0
0	0	0	0	0	0	0	0	0	0	0	0	0	0	0	0	0	0	0	0	0	0	0	0	0	0	0	0	0	0	0
0	0	0	0	0	0	0	0	0	0	0	0	0	0	0	0	0	0	0	0	0	0	0	0	0	0	0	0	0	0	0
0	0	0	0	0	0	0	0	0	0	0	0	0	0	0	0	0	0	0	0	0	0	0	0	0	0	0	0	0	0	0
0	0	0	0	0	0	0	0	0	0	0	0	0	0	0	0	0	0	0	0	0	0	0	0	0	0	0	0	0	0	0
0	0	0	0	0	0	0	0	0	0	0	0	0	0	0	0	0	0	0	0	0	0	0	0	0	0	0	0	0	0	0
0	0	0	0	0	0	0	0	0	0	0	0	0	0	0	0	0	0	0	0	0	0	0	0	0	0	0	0	0	0	0
0	0	0	0	0	0	0	0	0	0	0	0	0	0	0	0	0	0	0	0	0	0	0	0	0	0	0	0	0	0	0
0	0	0	0	0	0	0	0	0	0	0	0	0	0	0	0	0	0	0	0	0	0	0	0	0	0	0	0	0	0	0
0	0	0	0	0	0	0	0	0	0	0	0	0	0	0	0	0	0	0	0	0	0	0	0	0	0	0	0	0	0	0
0	0	0	0	0	0	0	0	0	0	0	0	0	0	0	0	0	0	0	0	0	0	0	0	0	0	0	0	0	0	0
0	0	0	0	0	0	0	0	0	0	0	0	0	0	0	0	0	0	0	0	0	0	0	0	0	0	0	0	0	0	0
0	0	0	0	0	0	0	0	0	0	0	0	0	0	0	0	0	0	0	0	0	0	0	0	0	0	0	0	0	0	0
0	0	0	0	0	0	0	0	0	0	0	0	0	0	0	0	0	0	0	0	0	0	0	0	0	0	0	0	0	0	0
0	0	0	0	0	0	0	0	0	0	0	0	0	0	0	0	0	0	0	0	0	0	0	0	0	0	0	0	0	0	0
0	0	0	0	0	0	0	0	0	0	0	0	0	0	0	0	0	0	0	0	0	0	0	0	0	0	0	0	0	0	0
0	0	0	0	0	0	0	0	0	0	0	0	0	0	0	0	0	0	0	0	0	0	0	0	0	0	0	0	0	0	0
0	0	0	0	0	0	0	0	0	0	0	0	0	0	0	0	0	0	0	0	0	0	0	0	0	0	0	0	0	0	0
0	0	0	0	0	0	0	0	0	0	0	0	0	0	0	0	0	0	0	0	0	0	0	0	0	0	0	0	0	0	0
0	0	0	0	0	0	0	0	0	0	0	0	0	0	0	0	0	0	0	0	0	0	0	0	0	0	0	0	0	0	0
0	0	0	0	0	0	0	0	0	0	0	0	0	0	0	0	0	0	0	0	0	0	0	0	0	0	0	0	0	0	0
0	0	0	0	0	0	0	0	0	0	0	0	0	0	0	0	0	0	0	0	0	0	0	0	0	0	0	0	0	0	0
0	0	0	0	0	0	0	0	0	0	0	0	0	0	0	0	0	0	0	0	0	0	0	0	0	0	0	0	0	0	0
0	0	0	0	0	0	0	0	0	0	0	0	0	0	0	0	0	0	0	0	0	0	0	0	0	0	0	0	0	0	0
0	0	0	0	0	0	0	0	0	0	0	0	0	0	0	0	0	0	0	0	0	0	0	0	0	0	0	0	0	0	0
0	0	0	0	0	0	0	0	0	0	0	0	0	0	0	0	0	0	0	0	0	0	0	0	0	0	0	0	0	0	0
0	0	0	0	0	0	0	0	0	0	0	0	0	0	0	0	0	0	0	0	0	0	0	0	0	0	0	0	0	0	0
0	0	0	0	0	0	0	0	0	0	0	0	0	0	0	0	0	0	0	0	0	0	0	0	0	0	0	0	0	0	0
0	0	0	0	0	0	0	0	0	0	0	0	0	0	0	0	0	0	0	0	0	0	0	0	0	0	0	0	0	0	0
0	0	0	0	0	0	0	0	0	0	0	0	0	0	0	0	0	0	0	0	0	0	0	0	0	0	0	0	0	0	0
0	0	0	0	0	0	0	0	0	0	0	0	0	0	0	0	0	0	0	0	0	0	0	0	0	0	0	0	0	0	0
0	0	0	0	0	0	0	0	0	0	0	0	0	0	0	0	0	0	0	0	0	0	0	0	0	0	0	0	0	0	0
0	0	0	0	0	0	0	0	0	0	0	0	0	0	0	0	0	0	0	0	0	0	0	0	0	0	0	0	0	0	0
0	0	0	0	0	0	0	0	0	0	0	0	0	0	0	0	0	0	0	0	0	0	0	0	0	0	0	0	0	0	0
0	0	0	0	0	0	0	0	0	0	0	0	0	0	0	0	0	0	0	0	0	0	0	0	0	0	0	0	0	0	0
0	0	0	0	0	0	0	0	0	0	0	0	0	0	0	0	0	0	0	0	0	0	0	0	0	0	0	0	0	0	0
0	0	0	0	0	0	0	0	0	0	0	0	0	0	0	0	0	0	0	0	0	0	0	0	0	0	0	0	0	0	0
0	0	0	0	0	0	0	0	0	0	0	0	0	0	0	0	0	0	0	0	0	0	0	0	0	0	0	0	0	0	0
0	0	0	0	0	0	0	0	0	0	0	0	0	0	0	0	0	0	0	0	0	0	0	0	0	0	0	0	0	0	0
0	0	0	0	0	0	0	0	0	0	0	0	0	0	0	0	0	0	0	0	0	0	0	0	0	0	0	0	0	0	0
0	0	0	0	0	0	0	0	0	0	0	0	0	0	0	0	0	0	0	0	0	0	0	0	0	0	0	0	0	0	0
0	0	0	0	0	0	0	0	0	0	0	0	0	0	0	0	0	0	0	0	0	0	0	0	0	0	0	0	0	0	0
0	0	0	0	0	0	0	0	0	0	0	0	0	0	0	0	0	0	0	0	0	0	0	0	0	0	0	0	0	0	0
0	0	0	0	0	0	0	0	0	0	0	0	0	0	0	0	0	0	0	0	0	0	0	0	0	0	0	0	0	0	0
0	0	0	0	0	0	0	0	0	0	0	0	0	0	0	0	0	0	0	0	0	0	0	0	0	0	0	0	0	0	0
0	0	0	0	0	0	0	0	0	0	0	0	0	0	0	0	0	0	0	0	0	0	0	0	0	0	0	0	0	0	0
0	0	0	0	0	0	0	0	0	0	0	0	0	0	0	0	0	0	0	0	0	0	0	0	0	0	0	0	0	0	0
0	0	0	0	0	0	0	0	0	0	0	0	0	0	0	0	0	0	0	0	0	0	0	0	0	0	0	0	0	0	0
0	0	0	0	0	0	0	0	0	0	0	0	0	0	0	0	0	0	0	0	0	0	0	0	0	0	0	0	0	0	0
0	0	0	0	0	0	0	0	0	0	0	0	0	0	0	0	0	0	0	0	0	0	0	0	0	0	0	0	0	0	0
0	0	0	0	0	0	0	0	0	0	0	0	0	0	0	0	0	0	0	0	0	0	0	0	0	0	0	0	0	0	0
0	0	0	0	0	0	0	0	0	0	0	0	0	0	0	0	0	0	0	0	0	0	0	0	0	0	0	0	0	0	0
0	0	0	0	0	0	0	0	0	0	0	0	0	0	0	0	0	0	0	0	0	0	0	0	0	0	0	0	0	0	0
0	0	0	0	0	0	0	0	0	0	0	0	0	0	0	0	0	0	0	0	0	0	0	0	0	0	0	0	0	0	0
0	0	0	0	0	0	0	0	0	0	0	0	0	0	0	0	0	0	0	0	0	0	0	0	0	0	0	0	0	0	0
0	0	0	0	0	0	0	0	0	0	0	0	0	0	0	0	0	0	0	0	0	0	0	0	0	0	0	0	0	0	0
0	0	0	0	0	0	0	0	0	0	0	0	0	0	0	0	0	0	0	0	0	0	0	0	0	0	0	0	0	0	0
0	0	0	0	0	0	0	0	0	0	0	0	0	0	0	0	0	0	0	0	0	0	0	0	0	0	0	0	0	0	0
0	0	0	0	0	0	0	0	0	0	0	0	0	0	0	0	0	0	0	0	0	0	0	0	0	0	0	0	0	0	0
0	0	0	0	0	0	0	0	0	0	0	0	0	0	0	0	0	0	0	0	0	0	0	0	0	0	0	0	0	0	0
0	0	0	0	0	0	0	0	0	0	0	0	0	0	0	0	0	0	0	0	0	0	0	0	0	0	0	0	0	0	0
0	0	0	0	0	0	0	0	0	0	0	0	0	0	0	0	0	0	0	0	0	0	0	0	0	0	0	0	0	0	0
0	0	0	0	0	0	0	0	0	0	0	0	0	0	0	0	0	0	0	0	0	0	0	0	0	0	0	0	0	0	0
0	0	0	0	0	0	0	0	0	0	0	0	0	0	0	0	0	0	0	0	0	0	0	0	0	0	0	0	0	0	0
0	0	0	0	0	0	0	0	0	0	0	0	0	0	0	0	0	0	0	0	0	0	0	0	0	0	0	0	0	0	0
0	0	0	0	0	0	0	0	0	0	0	0	0	0	0	0	0	0	0	0	0	0	0	0	0	0	0	0	0	0	0
0	0	0	0	0	0	0	0	0	0	0	0	0	0	0	0	0	0	0	0	0	0	0	0	0	0	0	0	0	0	0
0	0	0	0	0	0	0	0	0	0	0	0	0	0	0	0	0	0	0	0	0	0	0	0	0	0	0	0	0	0	0
0	0	0	0	0	0	0	0	0	0	0	0	0	0	0	0	0	0	0	0	0	0	0	0	0	0	0	0	0	0	0
0	0	0	0	0	0	0	0	0	0	0	0	0	0	0	0	0	0	0	0	0	0	0	0	0	0	0	0	0	0	0
0	0	0	0	0	0	0	0	0	0	0	0	0	0	0	0	0	0	0	0	0	0	0	0	0	0	0	0	0	0	0
0	0	0	0	0	0	0	0	0	0	0	0	0	0	0	0	0	0	0	0	0	0	0	0	0	0	0	0	0	0	0
0	0	0	0	0	0	0	0	0	0	0	0	0	0	0	0	0	0	0	0	0	0	0	0	0	0	0	0	0	0	0
0	0	0	0	0	0	0	0	0	0	0	0	0	0	0	0	0	0	0	0	0	0	0	0	0	0	0	0	0	0	0
0	0	0	0	0	0	0	0	0	0	0	0	0	0	0	0	0	0	0	0	0	0	0	0	0	0	0	0	0	0	0
0	0	0	0	0	0	0	0	0	0	0	0	0	0	0	0	0	0	0	0	0	0	0	0	0	0	0	0	0	0	0
0	0	0	0	0	0	0	0	0	0	0	0	0	0	0	0	0	0	0	0	0	0	0	0	0	0	0	0	0	0	0
0	0	0	0	0	0	0	0	0	0	0	0	0	0	0	0	0	0	0	0	0	0	0	0	0	0	0	0	0	0	0
0	0	0	0	0	0	0	0	0	0	0	0	0	0	0	0	0	0	0	0	0	0	0	0	0	0	0	0	0	0	0
0	0	0	0	0	0	0	0	0	0	0	0	0	0	0	0	0	0	0	0	0	0	0	0	0	0	0	0	0	0	0
0	0	0	0	0	0	0	0	0	0	0	0	0	0	0	0	0	0	0	0	0	0	0	0	0	0	0	0	0	0	0
0	0	0	0	0	0	0	0	0	0	0	0	0	0	0	0	0	0	0	0	0	0	0	0	0	0	0	0	0	0	0
0	0	0	0	0	0	0	0	0	0	0	0	0	0	0	0	0	0	0	0	0	0	0	0	0	0	0	0	0	0	0
0	0	0	0	0	0	0	0	0	0	0	0	0	0	0	0	0	0	0	0	0	0	0	0	0	0	0	0	0	0	0
0	0	0	0	0	0	0	0	0	0	0	0	0	0	0	0	0	0	0	0	0	0	0	0	0	0	0	0	0	0	0
0	0	0	0	0	0	0	0	0	0	0	0	0	0	0	0	0	0	0	0	0	0	0	0	0	0	0	0	0	0	0
0	0	0	0	0	0	0	0	0	0	0	0	0	0	0	0	0	0	0	0	0	0	0	0	0	0	0	0	0	0	0
0	0	0	0	0	0	0	0	0	0	0	0	0	0	0	0	0	0	0	0	0	0	0	0	0	0	0	0	0	0	0
0	0	0	0	0	0	0	0	0	0	0	0	0	0	0	0	0	0	0	0	0	0	0	0	0	0	0	0	0	0	0
0	0	0	0	0	0	0	0	0	0	0	0	0	0	0	0	0	0	0	0	0	0	0	0	0	0	0	0	0	0	0
0	0	0	0	0	0	0	0	0	0	0	0	0	0	0	0	0	0	0	0	0	0	0	0	0	0	0	0	0	0	0
0	0	0	0	0	0	0	0	0	0	0	0	0	0	0	0	0	0	0	0	0	0	0	0	0	0	0	0	0	0	0
0	0	0	0	0	0	0	0	0	0	0	0	0	0	0	0	0	0	0	0	0	0	0	0	0	0	0	0	0	0	0
0	0	0	0	0	0	0	0	0	0	0	0	0	0	0	0	0	0	0	0	0	0	0	0	0	0	0	0	0	0	0
0	0	0	0	0	0	0	0	0	0	0	0	0	0	0	0	0	0	0	0	0	0	0	0	0	0	0	0	0	0	0
0	0	0	0	0	0	0	0	0	0	0	0	0	0	0	0	0	0	0	0	0	0	0	0	0	0	0	0	0	0	0
0	0	0	0	0	0	0	0	0	0	0	0	0	0	0	0	0	0	0	0	0	0	0	0	0	0	0	0	0	0	0
0	0	0	0	0	0	0	0	0	0	0	0	0	0	0	0	0	0	0	0	0	0	0	0	0	0	0	0	0	0	0
0	0	0	0	0	0	0	0	0	0	0	0	0	0	0	0	0	0	0	0	0	0	0	0	0	0	0	0	0	0	0
0	0	0	0	0	0	0	0	0	0	0	0	0	0	0	0	0	0	0	0	0	0	0	0	0	0	0	0	0	0	0
0	0	0	0	0	0	0	0	0	0	0	0	0	0	0	0	0	0	0	0	0	0	0	0	0	0	0	0	0	0	0
0	0	0	0	0	0	0	0	0	0	0	0	0	0	0	0	0	0	0	0	0	0	0	0	0	0	0	0	0	0	0
0	0	0	0	0	0	0	0	0	0	0	0	0	0	0	0	0	0	0	0	0	0	0	0	0	0	0	0	0	0	0
0	0	0	0	0	0	0	0	0	0	0	0	0	0	0	0	0	0	0	0	0	0	0	0	0	0	0	0	0	0	0
0	0	0	0	0	0	0	0	0	0	0	0	0	0	0	0	0	0	0	0	0	0	0	0	0	0	0	0	0	0	0
0	0	0	0	0	0	0	0	0	0	0	0	0	0	0	0	0	0	0	0	0	0	0	0	0	0	0	0	0	0	0
0	0	0	0	0	0	0	0	0	0	0	0	0	0	0	0	0	0	0	0	0	0	0	0	0	0	0	0	0	0	0
0	0	0	0	0	0	0	0	0	0	0	0	0	0	0	0	0	0	0	0	0	0	0	0	0	0	0	0	0	0	0
0	0	0	0	0	0	0	0	0	0	0	0	0	0	0	0	0	0	0	0	0	0	0	0	0	0	0	0	0	0	0
0	0	0	0	0	0	0	0	0	0	0	0	0	0	0	0	0	0	0	0	0	0	0	0	0	0	0	0	0	0	0
0	0	0	0	0	0	0	0	0	0	0	0	0	0	0	0	0	0	0	0	0	0	0	0	0	0	0	0	0	0	0
0	0	0	0	0	0	0	0	0	0	0	0	0	0	0	0	0	0	0	0	0	0	0	0	0	0	0	0	0	0	0
0	0	0	0	0	0	0	0	0	0	0	0	0	0	0	0	0	0	0	0	0	0	0	0	0	0	0	0	0	0	0
0	0	0	0	0	0	0	0	0	0	0	0	0	0	0	0	0	0	0	0	0	0	0	0	0	0	0	0	0	0	0
0	0	0	0	0	0	0	0	0	0	0	0	0	0	0	0	0	0	0	0	0	0	0	0	0	0	0	0	0	0	0
0	0	0	0	0	0	0	0	0	0	0	0	0	0	0	0	0	0	0	0	0	0	0	0	0	0	0	0	0	0	0
0	0	0	0	0	0	0	0	0	0	0	0	0	0	0	0	0	0	0	0	0	0	0	0	0	0	0	0	0	0	0
0	0	0	0	0	0	0	0	0	0	0	0	0	0	0	0	0	0	0	0	0	0	0	0	0	0	0	0	0	0	0
0	0	0	0	0	0	0	0	0	0	0	0	0	0	0	0	0	0	0	0	0	0	0	0	0	0	0	0	0	0	0
0	0	0	0	0	0	0	0	0	0	0	0	0	0	0	0	0	0	0	0	0	0	0	0	0	0	0	0	0	0	0
0	0	0	0	0	0	0	0	0	0	0	0	0	0	0	0	0	0	0	0	0	0	0	0	0	0	0	0	0	0	0
0	0	0	0	0	0	0	0	0	0	0	0	0	0	0	0	0	0	0	0	0	0	0	0	0	0	0	0	0	0	0
0	0	0	0	0	0	0	0	0	0	0	0	0	0	0	0	0	0	0	0	0	0	0	0	0	0	0	0	0	0	0
0	0	0	0	0	0	0	0	0	0	0	0	0	0	0	0	0	0	0	0	0	0	0	0	0	0	0	0	0	0	0
0	0	0	0	0	0	0	0	0	0	0	0	0	0	0	0	0	0	0	0	0	0	0	0	0	0	0	0	0	0	0
0	0	0	0	0	0	0	0	0	0	0	0	0	0	0	0	0	0	0	0	0	0	0	0	0	0	0	0	0	0	0
0	0	0	0	0	0	0	0	0	0	0	0	0	0	0	0	0	0	0	0	0	0	0	0	0	0	0	0	0	0	0
0	0	0	0	0	0	0	0	0	0	0	0	0	0	0	0	0	0	0	0	0	0	0	0	0	0	0	0	0	0	0
0	0	0	0	0	0	0	0	0	0	0	0	0	0	0	0	0	0	0	0	0	0	0	0	0	0	0	0	0	0	0
0	0	0	0	0	0	0	0	0	0	0	0	0	0	0	0	0	0	0	0	0	0	0	0	0	0	0	0	0	0	0
0	0	0	0	0	0	0	0	0	0	0	0	0	0	0	0	0	0	0	0	0	0	0	0	0	0	0	0	0	0	0
0	0	0	0	0	0	0	0	0	0	0	0	0	0	0	0	0	0	0	0	0	0	0	0	0	0	0	0	0	0	0
0	0	0	0	0	0	0	0	0	0	0	0	0	0	0	0	0	0	0	0	0	0	0	0	0	0	0	0	0	0	0
0	0	0	0	0	0	0	0	0	0	0	0	0	0	0	0	0	0	0	0	0	0	0	0	0	0	0	0	0	0	0
0	0	0	0	0	0	0	0	0	0	0	0	0	0	0	0	0	0	0	0	0	0	0	0	0	0	0	0	0	0	0
0	0	0	0	0	0	0	0	0	0	0	0	0	0	0	0	0	0	0	0	0	0	0	0	0	0	0	0	0	0	0
0	0	0	0	0	0	0	0	0	0	0	0	0	0	0	0	0	0	0	0	0	0	0	0	0	0	0	0	0	0	0
0	0	0	0	0	0	0	0	0	0	0	0	0	0	0	0	0	0	0	0	0	0	0	0	0	0	0	0	0	0	0
0	0	0	0	0	0	0	0	0	0	0	0	0	0	0	0	0	0	0	0	0	0	0	0	0	0	0	0	0	0	0
0	0	0	0	0	0	0	0	0	0	0	0	0	0	0	0	0	0	0	0	0	0	0	0	0	0	0	0	0	0	0
0	0	0	0	0	0	0	0	0	0	0	0	0	0	0	0	0	0	0	0	0	0	0	0	0	0	0	0	0	0	0
0	0	0	0	0	0	0	0	0	0	0	0	0	0	0	0	0	0	0	0	0	0	0	0	0	0	0	0	0	0	0
0	0	0	0	0	0	0	0	0	0	0	0	0	0	0	0	0	0	0	0	0	0	0	0	0	0	0	0	0	0	0
0	0	0	0	0	0	0	0	0	0	0	0	0	0	0	0	0	0	0	0	0	0	0	0	0	0	0	0	0	0	0
0	0	0	0	0	0	0	0	0	0	0	0	0	0	0	0	0	0	0	0	0	0	0	0	0	0	0	0	0	0	0
0	0	0	0	0	0	0	0	0	0	0	0	0	0	0	0	0	0	0	0	0	0	0	0	0	0	0	0	0	0	0
0	0	0	0	0	0	0	0	0	0	0	0	0	0	0	0	0	0	0	0	0	0	0	0	0	0	0	0	0	0	0
0	0	0	0	0	0	0	0	0	0	0	0	0	0	0	0	0	0	0	0	0	0	0	0	0	0	0	0	0	0	0
0	0	0	0	0	0	0	0	0	0	0	0	0	0	0	0	0	0	0	0	0	0	0	0	0	0	0	0	0	0	0
0	0	0	0	0	0	0	0	0	0	0	0	0	0	0	0	0	0	0	0	0	0	0	0	0	0	0	0	0	0	0
0	0	0	0	0	0	0	0	0	0	0	0	0	0	0	0	0	0	0	0	0	0	0	0	0	0	0	0	0	0	0
0	0	0	0	0	0	0	0	0	0	0	0	0	0	0	0	0	0	0	0	0	0	0	0	0	0	0	0	0	0	0
0	0	0	0	0	0	0	0	0	0	0	0	0	0	0	0	0	0	0	0	0	0	0	0	0	0	0	0	0	0	0
0	0	0	0	0	0	0	0	0	0	0	0	0	0	0	0	0	0	0	0	0	0	0	0	0	0	0	0	0	0	0
0	0	0	0	0	0	0	0	0	0	0	0	0	0	0	0	0	0	0	0	0	0	0	0	0	0	0	0	0	0	0
0	0	0	0	0	0	0	0	0	0	0	0	0	0	0	0	0	0	0	0	0	0	0	0	0	0	0	0	0	0	0
0	0	0	0	0	0	0	0	0	0	0	0	0	0	0	0	0	0	0	0	0	0	0	0	0	0	0	0	0	0	0
0	0	0	0	0	0	0	0	0	0	0	0	0	0	0	0	0	0	0	0	0	0	0	0	0	0	0	0	0	0	0
0	0	0	0	0	0	0	0	0	0	0	0	0	0	0	0	0	0	0	0	0	0	0	0	0	0	0	0	0	0	0
0	0	0	0	0	0	0	0	0	0	0	0	0	0	0	0	0	0	0	0	0	0	0	0	0	0	0	0	0	0	0
0	0	0	0	0	0	0	0	0	0	0	0	0	0	0	0	0	0	0	0	0	0	0	0	0	0	0	0	0	0	0
0	0	0	0	0	0	0	0	0	0	0	0	0	0	0	0	0	0	0	0	0	0	0	0	0	0	0	0	0	0	0
0	0	0	0	0	0	0	0	0	0	0	0	0	0	0	0	0	0	0	0	0	0	0	0	0	0	0	0	0	0	0
0	0	0	0	0	0	0	0	0	0	0	0	0	0	0	0	0	0	0	0	0	0	0	0	0	0	0	0	0	0	0
0	0	0	0	0	0	0	0	0	0	0	0	0	0	0	0	0	0	0	0	0	0	0	0	0	0	0	0	0	0	0
0	0	0	0	0	0	0	0	0	0	0	0	0	0	0	0	0	0	0	0	0	0	0	0	0	0	0	0	0	0	0
0	0	0	0	0	0	0	0	0	0	0	0	0	0	0	0	0	0	0	0	0	0	0	0	0	0	0	0	0	0	0
0	0	0	0	0	0	0	0	0	0	0	0	0	0	0	0	0	0	0	0	0	0	0	0	0	0	0	0	0	0	0
0	0	0	0	0	0	0	0	0	0	0	0	0	0	0	0	0	0	0	0	0	0	0	0	0	0	0	0	0	0	0
0	0	0	0	0	0	0	0	0	0	0	0	0	0	0	0	0	0	0	0	0	0	0	0	0	0	0	0	0	0	0
0	0	0	0	0	0	0	0	0	0	0	0	0	0	0	0	0	0	0	0	0	0	0	0	0	0	0	0	0	0	0
0	0	0	0	0	0	0	0	0	0	0	0	0	0	0	0	0	0	0	0	0	0	0	0	0	0	0	0	0	0	0
0	0	0	0	0	0	0	0	0	0	0	0	0	0	0	0	0	0	0	0	0	0	0	0	0	0	0	0	0	0	0
0	0	0	0	0	0	0	0	0	0	0	0	0	0	0	0	0	0	0	0	0	0	0	0	0	0	0	0	0	0	0
0	0	0	0	0	0	0	0	0	0	0	0	0	0	0	0	0	0	0	0	0	0	0	0	0	0	0	0	0	0	0
0	0	0	0	0	0	0	0	0	0	0	0	0	0	0	0	0	0	0	0	0	0	0	0	0	0	0	0	0	0	0
0	0	0	0	0	0	0	0	0	0	0	0	0	0	0	0	0	0	0	0	0	0	0	0	0	0	0	0	0	0	0
0	0	0	0	0	0	0	0	0	0	0	0	0	0	0	0	0	0	0	0	0	0	0	0	0	0	0	0	0	0	0
0	0	0	0	0	0	0	0	0	0	0	0	0	0	0	0	0	0	0	0	0	0	0	0	0	0	0	0	0	0	0
0	0	0	0	0	0	0	0	0	0	0	0	0	0	0	0	0	0	0	0	0	0	0	0	0	0	0	0	0	0	0
0	0	0	0	0	0	0	0	0	0	0	0	0	0	0	0	0	0	0	0	0	0	0	0	0	0	0	0	0	0	0
0	0	0	0	0	0	0	0	0	0	0	0	0	0	0	0	0	0	0	0	0	0	0	0	0	0	0	0	0	0	0
0	0	0	0	0	0	0	0	0	0	0	0	0	0	0	0	0	0	0	0	0	0	0	0	0	0	0	0	0	0	0
0	0	0	0	0	0	0	0	0	0	0	0	0	0	0	0	0	0	0	0	0	0	0	0	0	0	0	0	0	0	0
0	0	0	0	0	0	0	0	0	0	0	0	0	0	0	0	0	0	0	0	0	0	0	0	0	0	0	0	0	0	0
0	0	0	0	0	0	0	0	0	0	0	0	0	0	0	0	0	0	0	0	0	0	0	0	0	0	0	0	0	0	0
0	0	0	0	0	0	0	0	0	0	0	0	0	0	0	0	0	0	0	0	0	0	0	0	0	0	0	0	0	0	0
0	0	0	0	0	0	0	0	0	0	0	0	0	0	0	0	0	0	0	0	0	0	0	0	0	0	0	0	0	0	0
0	0	0	0	0	0	0	0	0	0	0	0	0	0	0	0	0	0	0	0	0	0	0	0	0	0	0	0	0	0	0
0	0	0	0	0	0	0	0	0	0	0	0	0	0	0	0	0	0	0	0	0	0	0	0	0	0	0	0	0	0	0
0	0	0	0	0	0	0	0	0	0	0	0	0	0	0	0	0	0	0	0	0	0	0	0	0	0	0	0	0	0	0
0	0	0	0	0	0	0	0	0	0	0	0	0	0	0	0	0	0	0	0	0	0	0	0	0	0	0	0	0	0	0
0	0	0	0	0	0	0	0	0	0	0	0	0	0	0	0	0	0	0	0	0	0	0	0	0	0	0	0	0	0	0
0	0	0	0	0	0	0	0	0	0	0	0	0	0	0	0	0	0	0	0	0	0	0	0	0	0	0	0	0	0	0
0	0	0	0	0	0	0	0	0	0	0	0	0	0	0	0	0	0	0	0	0	0	0	0	0	0	0	0	0	0	0
0	0	0	0	0	0	0	0	0	0	0	0	0	0	0	0	0	0	0	0	0	0	0	0	0	0	0	0	0	0	0
0	0	0	0	0	0	0	0	0	0	0	0	0	0	0	0	0	0	0	0	0	0	0	0	0	0	0	0	0	0	0
0	0	0	0	0	0	0	0	0	0	0	0	0	0	0	0	0	0	0	0	0	0	0	0	0	0	0	0	0	0	0
0	0	0	0	0	0	0	0	0	0	0	0	0	0	0	0	0	0	0	0	0	0	0	0	0	0	0	0	0	0	0
0	0	0	0	0	0	0	0	0	0	0	0	0	0	0	0	0	0	0	0	0	0	0	0	0	0	0	0	0	0	0
0	0	0	0	0	0	0	0	0	0	0	0	0	0	0	0	0	0	0	0	0	0	0	0	0	0	0	0	0	0	0
0	0	0	0	0	0	0	0	0	0	0	0	0	0	0	0	0	0	0	0	0	0	0	0	0	0	0	0	0	0	0
0	0	0	0	0	0	0	0	0	0	0	0	0	0	0	0	0	0	0	0	0	0	0	0	0	0	0	0	0	0	0
0	0	0	0	0	0	0	0	0	0	0	0	0	0	0	0	0	0	0	0	0	0	0	0	0	0	0	0	0	0	0
0	0	0	0	0	0	0	0	0	0	0	0	0	0	0	0	0	0	0	0	0	0	0	0	0	0	0	0	0	0	0
0	0	0	0	0	0	0	0	0	0	0	0	0	0	0	0	0	0	0	0	0	0	0	0	0	0	0	0	0	0	0
0	0	0	0	0	0	0	0	0	0	0	0	0	0	0	0	0	0	0	0	0	0	0	0	0	0	0	0	0	0	0
0	0	0	0	0	0	0	0	0	0	0	0	0	0	0	0	0	0	0	0	0	0	0	0	0	0	0	0	0	0	0
0	0	0	0	0	0	0	0	0	0	0	0	0	0	0	0	0	0	0	0	0	0	0	0	0	0	0	0	0	0	0
0	0	0	0	0	0	0	0	0	0	0	0	0	0	0	0	0	0	0	0	0	0	0	0	0	0	0	0	0	0	0
0	0	0	0	0	0	0	0	0	0	0	0	0	0	0	0	0	0	0	0	0	0	0	0	0	0	0	0	0	0	0
0	0	0	0	0	0	0	0	0	0	0	0	0	0	0	0	0	0	0	0	0	0	0	0	0	0	0	0	0	0	0
0	0	0	0	0	0	0	0	0	0	0	0	0	0	0	0	0	0	0	0	0	0	0	0	0	0	0	0	0	0	0
0	0	0	0	0	0	0	0	0	0	0	0	0	0	0	0	0	0	0	0	0	0	0	0	0	0	0	0	0	0	0
0	0	0	0	0	0	0	0	0	0	0	0	0	0	0	0	0	0	0	0	0	0	0	0	0	0	0	0	0	0	0
0	0	0	0	0	0	0	0	0	0	0	0	0	0	0	0	0	0	0	0	0	0	0	0	0	0	0	0	0	0	0
0	0	0	0	0	0	0	0	0	0	0	0	0	0	0	0	0	0	0	0	0	0	0	0	0	0	0	0	0	0	0
0	0	0	0	0	0	0	0	0	0	0	0	0	0	0	0	0	0	0	0	0	0	0	0	0	0	0	0	0	0	0
0	0	0	0	0	0	0	0	0	0	0	0	0	0	0	0	0	0	0	0	0	0	0	0	0	0	0	0	0	0	0
0	0	0	0	0	0	0	0	0	0	0	0	0	0	0	0	0	0	0	0	0	0	0	0	0	0	0	0	0	0	0
0	0	0	0	0	0	0	0	0	0	0	0	0	0	0	0	0	0	0	0	0	0	0	0	0	0	0	0	0	0	0
0	0	0	0	0	0	0	0	0	0	0	0	0	0	0	0	0	0	0	0	0	0	0	0	0	0	0	0	0	0	0
0	0	0	0	0	0	0	0	0	0	0	0	0	0	0	0	0	0	0	0	0	0	0	0	0	0	0	0	0	0	0
0	0	0	0	0	0	0	0	0	0	0	0	0	0	0	0	0	0	0	0	0	0	0	0	0	0	0	0	0	0	0
0	0	0	0	0	0	0	0	0	0	0	0	0	0	0	0	0	0	0	0	0	0	0	0	0	0	0	0	0	0	0
0	0	0	0	0	0	0	0	0	0	0	0	0	0	0	0	0	0	0	0	0	0	0	0	0	0	0	0	0	0	0
0	0	0	0	0	0	0	0	0	0	0	0	0	0	0	0	0	0	0	0	0	0	0	0	0	0	0	0	0	0	0
0	0	0	0	0	0	0	0	0	0	0	0	0	0	0	0	0	0	0	0	0	0	0	0	0	0	0	0	0	0	0
0	0	0	0	0	0	0	0	0	0	0	0	0	0	0	0	0	0	0	0	0	0	0	0	0	0	0	0	0	0	0
0	0	0	0	0	0	0	0	0	0	0	0	0	0	0	0	0	0	0	0	0	0	0	0	0	0	0	0	0	0	0
0	0	0	0	0	0	0	0	0	0	0	0	0	0	0	0	0	0	0	0	0	0	0	0	0	0	0	0	0	0	0
0	0	0	0	0	0	0	0	0	0	0	0	0	0	0	0	0	0	0	0	0	0	0	0	0	0	0	0	0	0	0
0	0	0	0	0	0	0	0	0	0	0	0	0	0	0	0	0	0	0	0	0	0	0	0	0	0	0	0	0	0	0
0	0	0	0	0	0	0	0	0	0	0	0	0	0	0	0	0	0	0	0	0	0	0	0	0	0	0	0	0	0	0
0	0	0	0	0	0	0	0	0	0	0	0	0	0	0	0	0	0	0	0	0	0	0	0	0	0	0	0	0	0	0
0	0	0	0	0	0	0	0	0	0	0	0	0	0	0	0	0	0	0	0	0	0	0	0	0	0	0	0	0	0	0
0	0	0	0	0	0	0	0	0	0	0	0	0	0	0	0	0	0	0	0	0	0	0	0	0	0	0	0	0	0	0
0	0	0	0	0	0	0	0	0	0	0	0	0	0	0	0	0	0	0	0	0	0	0	0	0	0	0	0	0	0	0
0	0	0	0	0	0	0	0	0	0	0	0	0	0	0	0	0	0	0	0	0	0	0	0	0	0	0	0	0	0	0
0	0	0	0	0	0	0	0	0	0	0	0	0	0	0	0	0	0	0	0	0	0	0	0	0	0	0	0	0	0	0
0	0	0	0	0	0	0	0	0	0	0	0	0	0	0	0	0	0	0	0	0	0	0	0	0	0	0	0	0	0	0
0	0	0	0	0	0	0	0	0	0	0	0	0	0	0	0	0	0	0	0	0	0	0	0	0	0	0	0	0	0	0
0	0	0	0	0	0	0	0	0	0	0	0	0	0	0	0	0	0	0	0	0	0	0	0	0	0	0	0	0	0	0
0	0	0	0	0	0	0	0	0	0	0	0	0	0	0	0	0	0	0	0	0	0	0	0	0	0	0	0	0	0	0
0	0	0	0	0	0	0	0	0	0	0	0	0	0	0	0	0	0	0	0	0	0	0	0	0	0	0	0	0	0	0
0	0	0	0	0	0	0	0	0	0	0	0	0	0	0	0	0	0	0	0	0	0	0	0	0	0	0	0	0	0	0
0	0	0	0	0	0	0	0	0	0	0	0	0	0	0	0	0	0	0	0	0	0	0	0	0	0	0	0	0	0	0
0	0	0	0	0	0	0	0	0	0	0	0	0	0	0	0	0	0	0	0	0	0	0	0	0	0	0	0	0	0	0
0	0	0	0	0	0	0	0	0	0	0	0	0	0	0	0	0	0	0	0	0	0	0	0	0	0	0	0	0	0	0
0	0	0	0	0	0	0	0	0	0	0	0	0	0	0	0	0	0	0	0	0	0	0	0	0	0	0	0	0	0	0
0	0	0	0	0	0	0	0	0	0	0	0	0	0	0	0	0	0	0	0	0	0	0	0	0	0	0	0	0	0	0
0	0	0	0	0	0	0	0	0	0	0	0	0	0	0	0	0	0	0	0	0	0	0	0	0	0	0	0	0	0	0
0	0	0	0	0	0	0	0	0	0	0	0	0	0	0	0	0	0	0	0	0	0	0	0	0	0	0	0	0	0	0
0	0	0	0	0	0	0	0	0	0	0	0	0	0	0	0	0	0	0	0	0	0	0	0	0	0	0	0	0	0	0
0	0	0	0	0	0	0	0	0	0	0	0	0	0	0	0	0	0	0	0	0	0	0	0	0	0	0	0	0	0	0
0	0	0	0	0	0	0	0	0	0	0	0	0	0	0	0	0	0	0	0	0	0	0	0	0	0	0	0	0	0	0
0	0	0	0	0	0	0	0	0	0	0	0	0	0	0	0	0	0	0	0	0	0	0	0	0	0	0	0	0	0	0
0	0	0	0	0	0	0	0	0	0	0	0	0	0	0	0	0	0	0	0	0	0	0	0	0	0	0	0	0	0	0
0	0	0	0	0	0	0	0	0	0	0	0	0	0	0	0	0	0	0	0	0	0	0	0	0	0	0	0	0	0	0
0	0	0	0	0	0	0	0	0	0	0	0	0	0	0	0	0	0	0	0	0	0	0	0	0	0	0	0	0	0	0
0	0	0	0	0	0	0	0	0	0	0	0	0	0	0	0	0	0	0	0	0	0	0	0	0	0	0	0	0	0	0
0	0	0	0	0	0	0	0	0	0	0	0	0	0	0	0	0	0	0	0	0	0	0	0	0	0	0	0	0	0	0
0	0	0	0	0	0	0	0	0	0	0	0	0	0	0	0	0	0	0	0	0	0	0	0	0	0	0	0	0	0	0
0	0	0	0	0	0	0	0	0	0	0	0	0	0	0	0	0	0	0	0	0	0	0	0	0	0	0	0	0	0	0
0	0	0	0	0	0	0	0	0	0	0	0	0	0	0	0	0	0	0	0	0	0	0	0	0	0	0	0	0	0	0
0	0	0	0	0	0	0	0	0	0	0	0	0	0	0	0	0	0	0	0	0	0	0	0	0	0	0	0	0	0	0
0	0	0	0	0	0	0	0	0	0	0	0	0	0	0	0	0	0	0	0	0	0	0	0	0	0	0	0	0	0	0
0	0	0	0	0	0	0	0	0	0	0	0	0	0	0	0	0	0	0	0	0	0	0	0	0	0	0	0	0	0	0
0	0	0	0	0	0	0	0	0	0	0	0	0	0	0	0	0	0	0	0	0	0	0	0	0	0	0	0	0	0	0
0	0	0	0	0	0	0	0	0	0	0	0	0	0	0	0	0	0	0	0	0	0	0	0	0	0	0	0	0	0	0
0	0	0	0	0	0	0	0	0	0	0	0	0	0	0	0	0	0	0	0	0	0	0	0	0	0	0	0	0	0	0
0	0	0	0	0	0	0	0	0	0	0	0	0	0	0	0	0	0	0	0	0	0	0	0	0	0	0	0	0	0	0
0	0	0	0	0	0	0	0	0	0	0	0	0	0	0	0	0	0	0	0	0	0	0	0	0	0	0	0	0	0	0
0	0	0	0	0	0	0	0	0	0	0	0	0	0	0	0	0	0	0	0	0	0	0	0	0	0	0	0	0	0	0
0	0	0	0	0	0	0	0	0	0	0	0	0	0	0	0	0	0	0	0	0	0	0	0	0	0	0	0	0	0	0
0	0	0	0	0	0	0	0	0	0	0	0	0	0	0	0	0	0	0	0	0	0	0	0	0	0	0	0	0	0	0
0	0	0	0	0	0	0	0	0	0	0	0	0	0	0	0	0	0	0	0	0	0	0	0	0	0	0	0	0	0	0
0	0	0	0	0	0	0	0	0	0	0	0	0	0	0	0	0	0	0	0	0	0	0	0	0	0	0	0	0	0	0
0	0	0	0	0	0	0	0	0	0	0	0	0	0	0	0	0	0	0	0	0	0	0	0	0	0	0	0	0	0	0
0	0	0	0	0	0	0	0	0	0	0	0	0	0	0	0	0	0	0	0	0	0	0	0	0	0	0	0	0	0	0
0	0	0	0	0	0	0	0	0	0	0	0	0	0	0	0	0	0	0	0	0	0	0	0	0	0	0	0	0	0	0
0	0	0	0	0	0	0	0	0	0	0	0	0	0	0	0	0	0	0	0	0	0	0	0	0	0	0	0	0	0	0
0	0	0	0	0	0	0	0	0	0	0	0	0	0	0	0	0	0	0	0	0	0	0	0	0	0	0	0	0	0	0
0	0	0	0	0	0	0	0	0	0	0	0	0	0	0	0	0	0	0	0	0	0	0	0	0	0	0	0	0	0	0
0	0	0	0	0	0	0	0	0	0	0	0	0	0	0	0	0	0	0	0	0	0	0	0	0	0	0	0	0	0	0
0	0	0	0	0	0	0	0	0	0	0	0	0	0	0	0	0	0	0	0	0	0	0	0	0	0	0	0	0	0	0
0	0	0	0	0	0	0	0	0	0	0	0	0	0	0	0	0	0	0	0	0	0	0	0	0	0	0	0	0	0	0
0	0	0	0	0	0	0	0	0	0	0	0	0	0	0	0	0	0	0	0	0	0	0	0	0	0	0	0	0	0	0
0	0	0	0	0	0	0	0	0	0	0	0	0	0	0	0	0	0	0	0	0	0	0	0	0	0	0	0	0	0	0
0	0	0	0	0	0	0	0	0	0	0	0	0	0	0	0	0	0	0	0	0	0	0	0	0	0	0	0	0	0	0
0	0	0	0	0	0	0	0	0	0	0	0	0	0	0	0	0	0	0	0	0	0	0	0	0	0	0	0	0	0	0
0	0	0	0	0	0	0	0	0	0	0	0	0	0	0	0	0	0	0	0	0	0	0	0	0	0	0	0	0	0	0
0	0	0	0	0	0	0	0	0	0	0	0	0	0	0	0	0	0	0	0	0	0	0	0	0	0	0	0	0	0	0
0	0	0	0	0	0	0	0	0	0	0	0	0	0	0	0	0	0	0	0	0	0	0	0	0	0	0	0	0	0	0
0	0	0	0	0	0	0	0	0	0	0	0	0	0	0	0	0	0	0	0	0	0	0	0	0	0	0	0	0	0	0
0	0	0	0	0	0	0	0	0	0	0	0	0	0	0	0	0	0	0	0	0	0	0	0	0	0	0	0	0	0	0
0	0	0	0	0	0	0	0	0	0	0	0	0	0	0	0	0	0	0	0	0	0	0	0	0	0	0	0	0	0	0
0	0	0	0	0	0	0	0	0	0	0	0	0	0	0	0	0	0	0	0	0	0	0	0	0	0	0	0	0	0	0
0	0	0	0	0	0	0	0	0	0	0	0	0	0	0	0	0	0	0	0	0	0	0	0	0	0	0	0	0	0	0
0	0	0	0	0	0	0	0	0	0	0	0	0	0	0	0	0	0	0	0	0	0	0	0	0	0	0	0	0	0	0
0	0	0	0	0	0	0	0	0	0	0	0	0	0	0	0	0	0	0	0	0	0	0	0	0	0	0	0	0	0	0
0	0	0	0	0	0	0	0	0	0	0	0	0	0	0	0	0	0	0	0	0	0	0	0	0	0	0	0	0	0	0
0	0	0	0	0	0	0	0	0	0	0	0	0	0	0	0	0	0	0	0	0	0	0	0	0	0	0	0	0	0	0
0	0	0	0	0	0	0	0	0	0	0	0	0	0	0	0	0	0	0	0	0	0	0	0	0	0	0	0	0	0	0
0	0	0	0	0	0	0	0	0	0	0	0	0	0	0	0	0	0	0	0	0	0	0	0	0	0	0	0	0	0	0
0	0	0	0	0	0	0	0	0	0	0	0	0	0	0	0	0	0	0	0	0	0	0	0	0	0	0	0	0	0	0
0	0	0	0	0	0	0	0	0	0	0	0	0	0	0	0	0	0	0	0	0	0	0	0	0	0	0	0	0	0	0
0	0	0	0	0	0	0	0	0	0	0	0	0	0	0	0	0	0	0	0	0	0	0	0	0	0	0	0	0	0	0
0	0	0	0	0	0	0	0	0	0	0	0	0	0	0	0	0	0	0	0	0	0	0	0	0	0	0	0	0	0	0
0	0	0	0	0	0	0	0	0	0	0	0	0	0	0	0	0	0	0	0	0	0	0	0	0	0	0	0	0	0	0
0	0	0	0	0	0	0	0	0	0	0	0	0	0	0	0	0	0	0	0	0	0	0	0	0	0	0	0	0	0	0
0	0	0	0	0	0	0	0	0	0	0	0	0	0	0	0	0	0	0	0	0	0	0	0	0	0	0	0	0	0	0
0	0	0	0	0	0	0	0	0	0	0	0	0	0	0	0	0	0	0	0	0	0	0	0	0	0	0	0	0	0	0
0	0	0	0	0	0	0	0	0	0	0	0	0	0	0	0	0	0	0	0	0	0	0	0	0	0	0	0	0	0	0
0	0	0	0	0	0	0	0	0	0	0	0	0	0	0	0	0	0	0	0	0	0	0	0	0	0	0	0	0	0	0
0	0	0	0	0	0	0	0	0	0	0	0	0	0	0	0	0	0	0	0	0	0	0	0	0	0	0	0	0	0	0
0	0	0	0	0	0	0	0	0	0	0	0	0	0	0	0	0	0	0	0	0	0	0	0	0	0	0	0	0	0	0
0	0	0	0	0	0	0	0	0	0	0	0	0	0	0	0	0	0	0	0	0	0	0	0	0	0	0	0	0	0	0
0	0	0	0	0	0	0	0	0	0	0	0	0	0	0	0	0	0	0	0	0	0	0	0	0	0	0	0	0	0	0
0	0	0	0	0	0	0	0	0	0	0	0	0	0	0	0	0	0	0	0	0	0	0	0	0	0	0	0	0	0	0
0	0	0	0	0	0	0	0	0	0	0	0	0	0	0	0	0	0	0	0	0	0	0	0	0	0	0	0	0	0	0
0	0	0	0	0	0	0	0	0	0	0	0	0	0	0	0	0	0	0	0	0	0	0	0	0	0	0	0	0	0	0
0	0	0	0	0	0	0	0	0	0	0	0	0	0	0	0	0	0	0	0	0	0	0	0	0	0	0	0	0	0	0
0	0	0	0	0	0	0	0	0	0	0	0	0	0	0	0	0	0	0	0	0	0	0	0	0	0	0	0	0	0	0
0	0	0	0	0	0	0	0	0	0	0	0	0	0	0	0	0	0	0	0	0	0	0	0	0	0	0	0	0	0	0
0	0	0	0	0	0	0	0	0	0	0	0	0	0	0	0	0	0	0	0	0	0	0	0	0	0	0	0	0	0	0
0	0	0	0	0	0	0	0	0	0	0	0	0	0	0	0	0	0	0	0	0	0	0	0	0	0	0	0	0	0	0
0	0	0	0	0	0	0	0	0	0	0	0	0	0	0	0	0	0	0	0	0	0	0	0	0	0	0	0	0	0	0
0	0	0	0	0	0	0	0	0	0	0	0	0	0	0	0	0	0	0	0	0	0	0	0	0	0	0	0	0	0	0
0	0	0	0	0	0	0	0	0	0	0	0	0	0	0	0	0	0	0	0	0	0	0	0	0	0	0	0	0	0	0
0	0	0	0	0	0	0	0	0	0	0	0	0	0	0	0	0	0	0	0	0	0	0	0	0	0	0	0	0	0	0
0	0	0	0	0	0	0	0	0	0	0	0	0	0	0	0	0	0	0	0	0	0	0	0	0	0	0	0	0	0	0
0	0	0	0	0	0	0	0	0	0	0	0	0	0	0	0	0	0	0	0	0	0	0	0	0	0	0	0	0	0	0
0	0	0	0	0	0	0	0	0	0	0	0	0	0	0	0	0	0	0	0	0	0	0	0	0	0	0	0	0	0	0
0	0	0	0	0	0	0	0	0	0	0	0	0	0	0	0	0	0	0	0	0	0	0	0	0	0	0	0	0	0	0
0	0	0	0	0	0	0	0	0	0	0	0	0	0	0	0	0	0	0	0	0	0	0	0	0	0	0	0	0	0	0
0	0	0	0	0	0	0	0	0	0	0	0	0	0	0	0	0	0	0	0	0	0	0	0	0	0	0	0	0	0	0
0	0	0	0	0	0	0	0	0	0	0	0	0	0	0	0	0	0	0	0	0	0	0	0	0	0	0	0	0	0	0
0	0	0	0	0	0	0	0	0	0	0	0	0	0	0	0	0	0	0	0	0	0	0	0	0	0	0	0	0	0	0
0	0	0	0	0	0	0	0	0	0	0	0	0	0	0	0	0	0	0	0	0	0	0	0	0	0	0	0	0	0	0
0	0	0	0	0	0	0	0	0	0	0	0	0	0	0	0	0	0	0	0	0	0	0	0	0	0	0	0	0	0	0
0	0	0	0	0	0	0	0	0	0	0	0	0	0	0	0	0	0	0	0	0	0	0	0	0	0	0	0	0	0	0
0	0	0	0	0	0	0	0	0	0	0	0	0	0	0	0	0	0	0	0	0	0	0	0	0	0	0	0	0	0	0
0	0	0	0	0	0	0	0	0	0	0	0	0	0	0	0	0	0	0	0	0	0	0	0	0	0	0	0	0	0	0
0	0	0	0	0	0	0	0	0	0	0	0	0	0	0	0	0	0	0	0	0	0	0	0	0	0	0	0	0	0	0
0	0	0	0	0	0	0	0	0	0	0	0	0	0	0	0	0	0	0	0	0	0	0	0	0	0	0	0	0	0	0
0	0	0	0	0	0	0	0	0	0	0	0	0	0	0	0	0	0	0	0	0	0	0	0	0	0	0	0	0	0	0
0	0	0	0	0	0	0	0	0	0	0	0	0	0	0	0	0	0	0	0	0	0	0	0	0	0	0	0	0	0	0
0	0	0	0	0	0	0	0	0	0	0	0	0	0	0	0	0	0	0	0	0	0	0	0	0	0	0	0	0	0	0
0	0	0	0	0	0	0	0	0	0	0	0	0	0	0	0	0	0	0	0	0	0	0	0	0	0	0	0	0	0	0
0	0	0	0	0	0	0	0	0	0	0	0	0	0	0	0	0	0	0	0	0	0	0	0	0	0	0	0	0	0	0
0	0	0	0	0	0	0	0	0	0	0	0	0	0	0	0	0	0	0	0	0	0	0	0	0	0	0	0	0	0	0
0	0	0	0	0	0	0	0	0	0	0	0	0	0	0	0	0	0	0	0	0	0	0	0	0	0	0	0	0	0	0
0	0	0	0	0	0	0	0	0	0	0	0	0	0	0	0	0	0	0	0	0	0	0	0	0	0	0	0	0	0	0
0	0	0	0	0	0	0	0	0	0	0	0	0	0	0	0	0	0	0	0	0	0	0	0	0	0	0	0	0	0	0
0	0	0	0	0	0	0	0	0	0	0	0	0	0	0	0	0	0	0	0	0	0	0	0	0	0	0	0	0	0	0
0	0	0	0	0	0	0	0	0	0	0	0	0	0	0	0	0	0	0	0	0	0	0	0	0	0	0	0	0	0	0
0	0	0	0	0	0	0	0	0	0	0	0	0	0	0	0	0	0	0	0	0	0	0	0	0	0	0	0	0	0	0
0	0	0	0	0	0	0	0	0	0	0	0	0	0	0	0	0	0	0	0	0	0	0	0	0	0	0	0	0	0	0
0	0	0	0	0	0	0	0	0	0	0	0	0	0	0	0	0	0	0	0	0	0	0	0	0	0	0	0	0	0	0
0	0	0	0	0	0	0	0	0	0	0	0	0	0	0	0	0	0	0	0	0	0	0	0	0	0	0	0	0	0	0
0	0	0	0	0	0	0	0	0	0	0	0	0	0	0	0	0	0	0	0	0	0	0	0	0	0	0	0	0	0	0
0	0	0	0	0	0	0	0	0	0	0	0	0	0	0	0	0	0	0	0	0	0	0	0	0	0	0	0	0	0	0
0	0	0	0	0	0	0	0	0	0	0	0	0	0	0	0	0	0	0	0	0	0	0	0	0	0	0	0	0	0	0
0	0	0	0	0	0	0	0	0	0	0	0	0	0	0	0	0	0	0	0	0	0	0	0	0	0	0	0	0	0	0
0	0	0	0	0	0	0	0	0	0	0	0	0	0	0	0	0	0	0	0	0	0	0	0	0	0	0	0	0	0	0
0	0	0	0	0	0	0	0	0	0	0	0	0	0	0	0	0	0	0	0	0	0	0	0	0	0	0	0	0	0	0
0	0	0	0	0	0	0	0	0	0	0	0	0	0	0	0	0	0	0	0	0	0	0	0	0	0	0	0	0	0	0
0	0	0	0	0	0	0	0	0	0	0	0	0	0	0	0	0	0	0	0	0	0	0	0	0	0	0	0	0	0	0
0	0	0	0	0	0	0	0	0	0	0	0	0	0	0	0	0	0	0	0	0	0	0	0	0	0	0	0	0	0	0
0	0	0	0	0	0	0	0	0	0	0	0	0	0	0	0	0	0	0	0	0	0	0	0	0	0	0	0	0	0	0
0	0	0	0	0	0	0	0	0	0	0	0	0	0	0	0	0	0	0	0	0	0	0	0	0	0	0	0	0	0	0
0	0	0	0	0	0	0	0	0	0	0	0	0	0	0	0	0	0	0	0	0	0	0	0	0	0	0	0	0	0	0
0	0	0	0	0	0	0	0	0	0	0	0	0	0	0	0	0	0	0	0	0	0	0	0	0	0	0	0	0	0	0
0	0	0	0	0	0	0	0	0	0	0	0	0	0	0	0	0	0	0	0	0	0	0	0	0	0	0	0	0	0	0
0	0	0	0	0	0	0	0	0	0	0	0	0	0	0	0	0	0	0	0	0	0	0	0	0	0	0	0	0	0	0
0	0	0	0	0	0	0	0	0	0	0	0	0	0	0	0	0	0	0	0	0	0	0	0	0	0	0	0	0	0	0
0	0	0	0	0	0	0	0	0	0	0	0	0	0	0	0	0	0	0	0	0	0	0	0	0	0	0	0	0	0	0
0	0	0	0	0	0	0	0	0	0	0	0	0	0	0	0	0	0	0	0	0	0	0	0	0	0	0	0	0	0	0
0	0	0	0	0	0	0	0	0	0	0	0	0	0	0	0	0	0	0	0	0	0	0	0	0	0	0	0	0	0	0
0	0	0	0	0	0	0	0	0	0	0	0	0	0	0	0	0	0	0	0	0	0	0	0	0	0	0	0	0	0	0
0	0	0	0	0	0	0	0	0	0	0	0	0	0	0	0	0	0	0	0	0	0	0	0	0	0	0	0	0	0	0
0	0	0	0	0	0	0	0	0	0	0	0	0	0	0	0	0	0	0	0	0	0	0	0	0	0	0	0	0	0	0
0	0	0	0	0	0	0	0	0	0	0	0	0	0	0	0	0	0	0	0	0	0	0	0	0	0	0	0	0	0	0
0	0	0	0	0	0	0	0	0	0	0	0	0	0	0	0	0	0	0	0	0	0	0	0	0	0	0	0	0	0	0
0	0	0	0	0	0	0	0	0	0	0	0	0	0	0	0	0	0	0	0	0	0	0	0	0	0	0	0	0	0	0
0	0	0	0	0	0	0	0	0	0	0	0	0	0	0	0	0	0	0	0	0	0	0	0	0	0	0	0	0	0	0
0	0	0	0	0	0	0	0	0	0	0	0	0	0	0	0	0	0	0	0	0	0	0	0	0	0	0	0	0	0	0
0	0	0	0	0	0	0	0	0	0	0	0	0	0	0	0	0	0	0	0	0	0	0	0	0	0	0	0	0	0	0
0	0	0	0	0	0	0	0	0	0	0	0	0	0	0	0	0	0	0	0	0	0	0	0	0	0	0	0	0	0	0
0	0	0	0	0	0	0	0	0	0	0	0	0	0	0	0	0	0	0	0	0	0	0	0	0	0	0	0	0	0	0
0	0	0	0	0	0	0	0	0	0	0	0	0	0	0	0	0	0	0	0	0	0	0	0	0	0	0	0	0	0	0
0	0	0	0	0	0	0	0	0	0	0	0	0	0	0	0	0	0	0	0	0	0	0	0	0	0	0	0	0	0	0
0	0	0	0	0	0	0	0	0	0	0	0	0	0	0	0	0	0	0	0	0	0	0	0	0	0	0	0	0	0	0
0	0	0	0	0	0	0	0	0	0	0	0	0	0	0	0	0	0	0	0	0	0	0	0	0	0	0	0	0	0	0
0	0	0	0	0	0	0	0	0	0	0	0	0	0	0	0	0	0	0	0	0	0	0	0	0	0	0	0	0	0	0
0	0	0	0	0	0	0	0	0	0	0	0	0	0	0	0	0	0	0	0	0	0	0	0	0	0	0	0	0	0	0
0	0	0	0	0	0	0	0	0	0	0	0	0	0	0	0	0	0	0	0	0	0	0	0	0	0	0	0	0	0	0
0	0	0	0	0	0	0	0	0	0	0	0	0	0	0	0	0	0	0	0	0	0	0	0	0	0	0	0	0	0	0
0	0	0	0	0	0	0	0	0	0	0	0	0	0	0	0	0	0	0	0	0	0	0	0	0	0	0	0	0	0	0
0	0	0	0	0	0	0	0	0	0	0	0	0	0	0	0	0	0	0	0	0	0	0	0	0	0	0	0	0	0	0
0	0	0	0	0	0	0	0	0	0	0	0	0	0	0	0	0	0	0	0	0	0	0	0	0	0	0	0	0	0	0
0	0	0	0	0	0	0	0	0	0	0	0	0	0	0	0	0	0	0	0	0	0	0	0	0	0	0	0	0	0	0
0	0	0	0	0	0	0	0	0	0	0	0	0	0	0	0	0	0	0	0	0	0	0	0	0	0	0	0	0	0	0
0	0	0	0	0	0	0	0	0	0	0	0	0	0	0	0	0	0	0	0	0	0	0	0	0	0	0	0	0	0	0
0	0	0	0	0	0	0	0	0	0	0	0	0	0	0	0	0	0	0	0	0	0	0	0	0	0	0	0	0	0	0
0	0	0	0	0	0	0	0	0	0	0	0	0	0	0	0	0	0	0	0	0	0	0	0	0	0	0	0	0	0	0
0	0	0	0	0	0	0	0	0	0	0	0	0	0	0	0	0	0	0	0	0	0	0	0	0	0	0	0	0	0	0
0	0	0	0	0	0	0	0	0	0	0	0	0	0	0	0	0	0	0	0	0	0	0	0	0	0	0	0	0	0	0
0	0	0	0	0	0	0	0	0	0	0	0	0	0	0	0	0	0	0	0	0	0	0	0	0	0	0	0	0	0	0
0	0	0	0	0	0	0	0	0	0	0	0	0	0	0	0	0	0	0	0	0	0	0	0	0	0	0	0	0	0	0
0	0	0	0	0	0	0	0	0	0	0	0	0	0	0	0	0	0	0	0	0	0	0	0	0	0	0	0	0	0	0
0	0	0	0	0	0	0	0	0	0	0	0	0	0	0	0	0	0	0	0	0	0	0	0	0	0	0	0	0	0	0
0	0	0	0	0	0	0	0	0	0	0	0	0	0	0	0	0	0	0	0	0	0	0	0	0	0	0	0	0	0	0
0	0	0	0	0	0	0	0	0	0	0	0	0	0	0	0	0	0	0	0	0	0	0	0	0	0	0	0	0	0	0
0	0	0	0	0	0	0	0	0	0	0	0	0	0	0	0	0	0	0	0	0	0	0	0	0	0	0	0	0	0	0
0	0	0	0	0	0	0	0	0	0	0	0	0	0	0	0	0	0	0	0	0	0	0	0	0	0	0	0	0	0	0
0	0	0	0	0	0	0	0	0	0	0	0	0	0	0	0	0	0	0	0	0	0	0	0	0	0	0	0	0	0	0
0	0	0	0	0	0	0	0	0	0	0	0	0	0	0	0	0	0	0	0	0	0	0	0	0	0	0	0	0	0	0
0	0	0	0	0	0	0	0	0	0	0	0	0	0	0	0	0	0	0	0	0	0	0	0	0	0	0	0	0	0	0
0	0	0	0	0	0	0	0	0	0	0	0	0	0	0	0	0	0	0	0	0	0	0	0	0	0	0	0	0	0	0
0	0	0	0	0	0	0	0	0	0	0	0	0	0	0	0	0	0	0	0	0	0	0	0	0	0	0	0	0	0	0
0	0	0	0	0	0	0	0	0	0	0	0	0	0	0	0	0	0	0	0	0	0	0	0	0	0	0	0	0	0	0
0	0	0	0	0	0	0	0	0	0	0	0	0	0	0	0	0	0	0	0	0	0	0	0	0	0	0	0	0	0	0
0	0	0	0	0	0	0	0	0	0	0	0	0	0	0	0	0	0	0	0	0	0	0	0	0	0	0	0	0	0	0
0	0	0	0	0	0	0	0	0	0	0	0	0	0	0	0	0	0	0	0	0	0	0	0	0	0	0	0	0	0	0
0	0	0	0	0	0	0	0	0	0	0	0	0	0	0	0	0	0	0	0	0	0	0	0	0	0	0	0	0	0	0
0	0	0	0	0	0	0	0	0	0	0	0	0	0	0	0	0	0	0	0	0	0	0	0	0	0	0	0	0	0	0
0	0	0	0	0	0	0	0	0	0	0	0	0	0	0	0	0	0	0	0	0	0	0	0	0	0	0	0	0	0	0
0	0	0	0	0	0	0	0	0	0	0	0	0	0	0	0	0	0	0	0	0	0	0	0	0	0	0	0	0	0	0
0	0	0	0	0	0	0	0	0	0	0	0	0	0	0	0	0	0	0	0	0	0	0	0	0	0	0	0	0	0	0
0	0	0	0	0	0	0	0	0	0	0	0	0	0	0	0	0	0	0	0	0	0	0	0	0	0	0	0	0	0	0
0	0	0	0	0	0	0	0	0	0	0	0	0	0	0	0	0	0	0	0	0	0	0	0	0	0	0	0	0	0	0
0	0	0	0	0	0	0	0	0	0	0	0	0	0	0	0	0	0	0	0	0	0	0	0	0	0	0	0	0	0	0
0	0	0	0	0	0	0	0	0	0	0	0	0	0	0	0	0	0	0	0	0	0	0	0	0	0	0	0	0	0	0
0	0	0	0	0	0	0	0	0	0	0	0	0	0	0	0	0	0	0	0	0	0	0	0	0	0	0	0	0	0	0
0	0	0	0	0	0	0	0	0	0	0	0	0	0	0	0	0	0	0	0	0	0	0	0	0	0	0	0	0	0	0
0	0	0	0	0	0	0	0	0	0	0	0	0	0	0	0	0	0	0	0	0	0	0	0	0	0	0	0	0	0	0
0	0	0	0	0	0	0	0	0	0	0	0	0	0	0	0	0	0	0	0	0	0	0	0	0	0	0	0	0	0	0
0	0	0	0	0	0	0	0	0	0	0	0	0	0	0	0	0	0	0	0	0	0	0	0	0	0	0	0	0	0	0
0	0	0	0	0	0	0	0	0	0	0	0	0	0	0	0	0	0	0	0	0	0	0	0	0	0	0	0	0	0	0
0	0	0	0	0	0	0	0	0	0	0	0	0	0	0	0	0	0	0	0	0	0	0	0	0	0	0	0	0	0	0
0	0	0	0	0	0	0	0	0	0	0	0	0	0	0	0	0	0	0	0	0	0	0	0	0	0	0	0	0	0	0
0	0	0	0	0	0	0	0	0	0	0	0	0	0	0	0	0	0	0	0	0	0	0	0	0	0	0	0	0	0	0
0	0	0	0	0	0	0	0	0	0	0	0	0	0	0	0	0	0	0	0	0	0	0	0	0	0	0	0	0	0	0
0	0	0	0	0	0	0	0	0	0	0	0	0	0	0	0	0	0	0	0	0	0	0	0	0	0	0	0	0	0	0
0	0	0	0	0	0	0	0	0	0	0	0	0	0	0	0	0	0	0	0	0	0	0	0	0	0	0	0	0	0	0
0	0	0	0	0	0	0	0	0	0	0	0	0	0	0	0	0	0	0	0	0	0	0	0	0	0	0	0	0	0	0
0	0	0	0	0	0	0	0	0	0	0	0	0	0	0	0	0	0	0	0	0	0	0	0	0	0	0	0	0	0	0
0	0	0	0	0	0	0	0	0	0	0	0	0	0	0	0	0	0	0	0	0	0	0	0	0	0	0	0	0	0	0
0	0	0	0	0	0	0	0	0	0	0	0	0	0	0	0	0	0	0	0	0	0	0	0	0	0	0	0	0	0	0
0	0	0	0	0	0	0	0	0	0	0	0	0	0	0	0	0	0	0	0	0	0	0	0	0	0	0	0	0	0	0
0	0	0	0	0	0	0	0	0	0	0	0	0	0	0	0	0	0	0	0	0	0	0	0	0	0	0	0	0	0	0
0	0	0	0	0	0	0	0	0	0	0	0	0	0	0	0	0	0	0	0	0	0	0	0	0	0	0	0	0	0	0
0	0	0	0	0	0	0	0	0	0	0	0	0	0	0	0	0	0	0	0	0	0	0	0	0	0	0	0	0	0	0
0	0	0	0	0	0	0	0	0	0	0	0	0	0	0	0	0	0	0	0	0	0	0	0	0	0	0	0	0	0	0
0	0	0	0	0	0	0	0	0	0	0	0	0	0	0	0	0	0	0	0	0	0	0	0	0	0	0	0	0	0	0
0	0	0	0	0	0	0	0	0	0	0	0	0	0	0	0	0	0	0	0	0	0	0	0	0	0	0	0	0	0	0
0	0	0	0	0	0	0	0	0	0	0	0	0	0	0	0	0	0	0	0	0	0	0	0	0	0	0	0	0	0	0
0	0	0	0	0	0	0	0	0	0	0	0	0	0	0	0	0	0	0	0	0	0	0	0	0	0	0	0	0	0	0
0	0	0	0	0	0	0	0	0	0	0	0	0	0	0	0	0	0	0	0	0	0	0	0	0	0	0	0	0	0	0
0	0	0	0	0	0	0	0	0	0	0	0	0	0	0	0	0	0	0	0	0	0	0	0	0	0	0	0	0	0	0
0	0	0	0	0	0	0	0	0	0	0	0	0	0	0	0	0	0	0	0	0	0	0	0	0	0	0	0	0	0	0
0	0	0	0	0	0	0	0	0	0	0	0	0	0	0	0	0	0	0	0	0	0	0	0	0	0	0	0	0	0	0
0	0	0	0	0	0	0	0	0	0	0	0	0	0	0	0	0	0	0	0	0	0	0	0	0	0	0	0	0	0	0
0	0	0	0	0	0	0	0	0	0	0	0	0	0	0	0	0	0	0	0	0	0	0	0	0	0	0	0	0	0	0
0	0	0	0	0	0	0	0	0	0	0	0	0	0	0	0	0	0	0	0	0	0	0	0	0	0	0	0	0	0	0
0	0	0	0	0	0	0	0	0	0	0	0	0	0	0	0	0	0	0	0	0	0	0	0	0	0	0	0	0	0	0
0	0	0	0	0	0	0	0	0	0	0	0	0	0	0	0	0	0	0	0	0	0	0	0	0	0	0	0	0	0	0
0	0	0	0	0	0	0	0	0	0	0	0	0	0	0	0	0	0	0	0	0	0	0	0	0	0	0	0	0	0	0
0	0	0	0	0	0	0	0	0	0	0	0	0	0	0	0	0	0	0	0	0	0	0	0	0	0	0	0	0	0	0
0	0	0	0	0	0	0	0	0	0	0	0	0	0	0	0	0	0	0	0	0	0	0	0	0	0	0	0	0	0	0
0	0	0	0	0	0	0	0	0	0	0	0	0	0	0	0	0	0	0	0	0	0	0	0	0	0	0	0	0	0	0
0	0	0	0	0	0	0	0	0	0	0	0	0	0	0	0	0	0	0	0	0	0	0	0	0	0	0	0	0	0	0
0	0	0	0	0	0	0	0	0	0	0	0	0	0	0	0	0	0	0	0	0	0	0	0	0	0	0	0	0	0	0
0	0	0	0	0	0	0	0	0	0	0	0	0	0	0	0	0	0	0	0	0	0	0	0	0	0	0	0	0	0	0
0	0	0	0	0	0	0	0	0	0	0	0	0	0	0	0	0	0	0	0	0	0	0	0	0	0	0	0	0	0	0
0	0	0	0	0	0	0	0	0	0	0	0	0	0	0	0	0	0	0	0	0	0	0	0	0	0	0	0	0	0	0
0	0	0	0	0	0	0	0	0	0	0	0	0	0	0	0	0	0	0	0	0	0	0	0	0	0	0	0	0	0	0
0	0	0	0	0	0	0	0	0	0	0	0	0	0	0	0	0	0	0	0	0	0	0	0	0	0	0	0	0	0	0
0	0	0	0	0	0	0	0	0	0	0	0	0	0	0	0	0	0	0	0	0	0	0	0	0	0	0	0	0	0	0
0	0	0	0	0	0	0	0	0	0	0	0	0	0	0	0	0	0	0	0	0	0	0	0	0	0	0	0	0	0	0
0	0	0	0	0	0	0	0	0	0	0	0	0	0	0	0	0	0	0	0	0	0	0	0	0	0	0	0	0	0	0
0	0	0	0	0	0	0	0	0	0	0	0	0	0	0	0	0	0	0	0	0	0	0	0	0	0	0	0	0	0	0
0	0	0	0	0	0	0	0	0	0	0	0	0	0	0	0	0	0	0	0	0	0	0	0	0	0	0	0	0	0	0
0	0	0	0	0	0	0	0	0	0	0	0	0	0	0	0	0	0	0	0	0	0	0	0	0	0	0	0	0	0	0
0	0	0	0	0	0	0	0	0	0	0	0	0	0	0	0	0	0	0	0	0	0	0	0	0	0	0	0	0	0	0
0	0	0	0	0	0	0	0	0	0	0	0	0	0	0	0	0	0	0	0	0	0	0	0	0	0	0	0	0	0	0
0	0	0	0	0	0	0	0	0	0	0	0	0	0	0	0	0	0	0	0	0	0	0	0	0	0	0	0	0	0	0
0	0	0	0	0	0	0	0	0	0	0	0	0	0	0	0	0	0	0	0	0	0	0	0	0	0	0	0	0	0	0
0	0	0	0	0	0	0	0	0	0	0	0	0	0	0	0	0	0	0	0	0	0	0	0	0	0	0	0	0	0	0
0	0	0	0	0	0	0	0	0	0	0	0	0	0	0	0	0	0	0	0	0	0	0	0	0	0	0	0	0	0	0
0	0	0	0	0	0	0	0	0	0	0	0	0	0	0	0	0	0	0	0	0	0	0	0	0	0	0	0	0	0	0
0	0	0	0	0	0	0	0	0	0	0	0	0	0	0	0	0	0	0	0	0	0	0	0	0	0	0	0	0	0	0
0	0	0	0	0	0	0	0	0	0	0	0	0	0	0	0	0	0	0	0	0	0	0	0	0	0	0	0	0	0	0
0	0	0	0	0	0	0	0	0	0	0	0	0	0	0	0	0	0	0	0	0	0	0	0	0	0	0	0	0	0	0
0	0	0	0	0	0	0	0	0	0	0	0	0	0	0	0	0	0	0	0	0	0	0	0	0	0	0	0	0	0	0
0	0	0	0	0	0	0	0	0	0	0	0	0	0	0	0	0	0	0	0	0	0	0	0	0	0	0	0	0	0	0
0	0	0	0	0	0	0	0	0	0	0	0	0	0	0	0	0	0	0	0	0	0	0	0	0	0	0	0	0	0	0
0	0	0	0	0	0	0	0	0	0	0	0	0	0	0	0	0	0	0	0	0	0	0	0	0	0	0	0	0	0	0
0	0	0	0	0	0	0	0	0	0	0	0	0	0	0	0	0	0	0	0	0	0	0	0	0	0	0	0	0	0	0
0	0	0	0	0	0	0	0	0	0	0	0	0	0	0	0	0	0	0	0	0	0	0	0	0	0	0	0	0	0	0
0	0	0	0	0	0	0	0	0	0	0	0	0	0	0	0	0	0	0	0	0	0	0	0	0	0	0	0	0	0	0
0	0	0	0	0	0	0	0	0	0	0	0	0	0	0	0	0	0	0	0	0	0	0	0	0	0	0	0	0	0	0
0	0	0	0	0	0	0	0	0	0	0	0	0	0	0	0	0	0	0	0	0	0	0	0	0	0	0	0	0	0	0
0	0	0	0	0	0	0	0	0	0	0	0	0	0	0	0	0	0	0	0	0	0	0	0	0	0	0	0	0	0	0
0	0	0	0	0	0	0	0	0	0	0	0	0	0	0	0	0	0	0	0	0	0	0	0	0	0	0	0	0	0	0
0	0	0	0	0	0	0	0	0	0	0	0	0	0	0	0	0	0	0	0	0	0	0	0	0	0	0	0	0	0	0
0	0	0	0	0	0	0	0	0	0	0	0	0	0	0	0	0	0	0	0	0	0	0	0	0	0	0	0	0	0	0
0	0	0	0	0	0	0	0	0	0	0	0	0	0	0	0	0	0	0	0	0	0	0	0	0	0	0	0	0	0	0
0	0	0	0	0	0	0	0	0	0	0	0	0	0	0	0	0	0	0	0	0	0	0	0	0	0	0	0	0	0	0
0	0	0	0	0	0	0	0	0	0	0	0	0	0	0	0	0	0	0	0	0	0	0	0	0	0	0	0	0	0	0
0	0	0	0	0	0	0	0	0	0	0	0	0	0	0	0	0	0	0	0	0	0	0	0	0	0	0	0	0	0	0
0	0	0	0	0	0	0	0	0	0	0	0	0	0	0	0	0	0	0	0	0	0	0	0	0	0	0	0	0	0	0
0	0	0	0	0	0	0	0	0	0	0	0	0	0	0	0	0	0	0	0	0	0	0	0	0	0	0	0	0	0	0
0	0	0	0	0	0	0	0	0	0	0	0	0	0	0	0	0	0	0	0	0	0	0	0	0	0	0	0	0	0	0
0	0	0	0	0	0	0	0	0	0	0	0	0	0	0	0	0	0	0	0	0	0	0	0	0	0	0	0	0	0	0
0	0	0	0	0	0	0	0	0	0	0	0	0	0	0	0	0	0	0	0	0	0	0	0	0	0	0	0	0	0	0
0	0	0	0	0	0	0	0	0	0	0	0	0	0	0	0	0	0	0	0	0	0	0	0	0	0	0	0	0	0	0
0	0	0	0	0	0	0	0	0	0	0	0	0	0	0	0	0	0	0	0	0	0	0	0	0	0	0	0	0	0	0
0	0	0	0	0	0	0	0	0	0	0	0	0	0	0	0	0	0	0	0	0	0	0	0	0	0	0	0	0	0	0
0	0	0	0	0	0	0	0	0	0	0	0	0	0	0	0	0	0	0	0	0	0	0	0	0	0	0	0	0	0	0
0	0	0	0	0	0	0	0	0	0	0	0	0	0	0	0	0	0	0	0	0	0	0	0	0	0	0	0	0	0	0
0	0	0	0	0	0	0	0	0	0	0	0	0	0	0	0	0	0	0	0	0	0	0	0	0	0	0	0	0	0	0
0	0	0	0	0	0	0	0	0	0	0	0	0	0	0	0	0	0	0	0	0	0	0	0	0	0	0	0	0	0	0
0	0	0	0	0	0	0	0	0	0	0	0	0	0	0	0	0	0	0	0	0	0	0	0	0	0	0	0	0	0	0
0	0	0	0	0	0	0	0	0	0	0	0	0	0	0	0	0	0	0	0	0	0	0	0	0	0	0	0	0	0	0
0	0	0	0	0	0	0	0	0	0	0	0	0	0	0	0	0	0	0	0	0	0	0	0	0	0	0	0	0	0	0
0	0	0	0	0	0	0	0	0	0	0	0	0	0	0	0	0	0	0	0	0	0	0	0	0	0	0	0	0	0	0
0	0	0	0	0	0	0	0	0	0	0	0	0	0	0	0	0	0	0	0	0	0	0	0	0	0	0	0	0	0	0
0	0	0	0	0	0	0	0	0	0	0	0	0	0	0	0	0	0	0	0	0	0	0	0	0	0	0	0	0	0	0
0	0	0	0	0	0	0	0	0	0	0	0	0	0	0	0	0	0	0	0	0	0	0	0	0	0	0	0	0	0	0
0	0	0	0	0	0	0	0	0	0	0	0	0	0	0	0	0	0	0	0	0	0	0	0	0	0	0	0	0	0	0
0	0	0	0	0	0	0	0	0	0	0	0	0	0	0	0	0	0	0	0	0	0	0	0	0	0	0	0	0	0	0
0	0	0	0	0	0	0	0	0	0	0	0	0	0	0	0	0	0	0	0	0	0	0	0	0	0	0	0	0	0	0
0	0	0	0	0	0	0	0	0	0	0	0	0	0	0	0	0	0	0	0	0	0	0	0	0	0	0	0	0	0	0
0	0	0	0	0	0	0	0	0	0	0	0	0	0	0	0	0	0	0	0	0	0	0	0	0	0	0	0	0	0	0
0	0	0	0	0	0	0	0	0	0	0	0	0	0	0	0	0	0	0	0	0	0	0	0	0	0	0	0	0	0	0
0	0	0	0	0	0	0	0	0	0	0	0	0	0	0	0	0	0	0	0	0	0	0	0	0	0	0	0	0	0	0
0	0	0	0	0	0	0	0	0	0	0	0	0	0	0	0	0	0	0	0	0	0	0	0	0	0	0	0	0	0	0
0	0	0	0	0	0	0	0	0	0	0	0	0	0	0	0	0	0	0	0	0	0	0	0	0	0	0	0	0	0	0
0	0	0	0	0	0	0	0	0	0	0	0	0	0	0	0	0	0	0	0	0	0	0	0	0	0	0	0	0	0	0
0	0	0	0	0	0	0	0	0	0	0	0	0	0	0	0	0	0	0	0	0	0	0	0	0	0	0	0	0	0	0
0	0	0	0	0	0	0	0	0	0	0	0	0	0	0	0	0	0	0	0	0	0	0	0	0	0	0	0	0	0	0
0	0	0	0	0	0	0	0	0	0	0	0	0	0	0	0	0	0	0	0	0	0	0	0	0	0	0	0	0	0	0
0	0	0	0	0	0	0	0	0	0	0	0	0	0	0	0	0	0	0	0	0	0	0	0	0	0	0	0	0	0	0
0	0	0	0	0	0	0	0	0	0	0	0	0	0	0	0	0	0	0	0	0	0	0	0	0	0	0	0	0	0	0
0	0	0	0	0	0	0	0	0	0	0	0	0	0	0	0	0	0	0	0	0	0	0	0	0	0	0	0	0	0	0
0	0	0	0	0	0	0	0	0	0	0	0	0	0	0	0	0	0	0	0	0	0	0	0	0	0	0	0	0	0	0
0	0	0	0	0	0	0	0	0	0	0	0	0	0	0	0	0	0	0	0	0	0	0	0	0	0	0	0	0	0	0
0	0	0	0	0	0	0	0	0	0	0	0	0	0	0	0	0	0	0	0	0	0	0	0	0	0	0	0	0	0	0
0	0	0	0	0	0	0	0	0	0	0	0	0	0	0	0	0	0	0	0	0	0	0	0	0	0	0	0	0	0	0
0	0	0	0	0	0	0	0	0	0	0	0	0	0	0	0	0	0	0	0	0	0	0	0	0	0	0	0	0	0	0
0	0	0	0	0	0	0	0	0	0	0	0	0	0	0	0	0	0	0	0	0	0	0	0	0	0	0	0	0	0	0
0	0	0	0	0	0	0	0	0	0	0	0	0	0	0	0	0	0	0	0	0	0	0	0	0	0	0	0	0	0	0
0	0	0	0	0	0	0	0	0	0	0	0	0	0	0	0	0	0	0	0	0	0	0	0	0	0	0	0	0	0	0
0	0	0	0	0	0	0	0	0	0	0	0	0	0	0	0	0	0	0	0	0	0	0	0	0	0	0	0	0	0	0
0	0	0	0	0	0	0	0	0	0	0	0	0	0	0	0	0	0	0	0	0	0	0	0	0	0	0	0	0	0	0
0	0	0	0	0	0	0	0	0	0	0	0	0	0	0	0	0	0	0	0	0	0	0	0	0	0	0	0	0	0	0
0	0	0	0	0	0	0	0	0	0	0	0	0	0	0	0	0	0	0	0	0	0	0	0	0	0	0	0	0	0	0
0	0	0	0	0	0	0	0	0	0	0	0	0	0	0	0	0	0	0	0	0	0	0	0	0	0	0	0	0	0	0
0	0	0	0	0	0	0	0	0	0	0	0	0	0	0	0	0	0	0	0	0	0	0	0	0	0	0	0	0	0	0
0	0	0	0	0	0	0	0	0	0	0	0	0	0	0	0	0	0	0	0	0	0	0	0	0	0	0	0	0	0	0
0	0	0	0	0	0	0	0	0	0	0	0	0	0	0	0	0	0	0	0	0	0	0	0	0	0	0	0	0	0	0
0	0	0	0	0	0	0	0	0	0	0	0	0	0	0	0	0	0	0	0	0	0	0	0	0	0	0	0	0	0	0
0	0	0	0	0	0	0	0	0	0	0	0	0	0	0	0	0	0	0	0	0	0	0	0	0	0	0	0	0	0	0
0	0	0	0	0	0	0	0	0	0	0	0	0	0	0	0	0	0	0	0	0	0	0	0	0	0	0	0	0	0	0
0	0	0	0	0	0	0	0	0	0	0	0	0	0	0	0	0	0	0	0	0	0	0	0	0	0	0	0	0	0	0
0	0	0	0	0	0	0	0	0	0	0	0	0	0	0	0	0	0	0	0	0	0	0	0	0	0	0	0	0	0	0
0	0	0	0	0	0	0	0	0	0	0	0	0	0	0	0	0	0	0	0	0	0	0	0	0	0	0	0	0	0	0
0	0	0	0	0	0	0	0	0	0	0	0	0	0	0	0	0	0	0	0	0	0	0	0	0	0	0	0	0	0	0
0	0	0	0	0	0	0	0	0	0	0	0	0	0	0	0	0	0	0	0	0	0	0	0	0	0	0	0	0	0	0
0	0	0	0	0	0	0	0	0	0	0	0	0	0	0	0	0	0	0	0	0	0	0	0	0	0	0	0	0	0	0
0	0	0	0	0	0	0	0	0	0	0	0	0	0	0	0	0	0	0	0	0	0	0	0	0	0	0	0	0	0	0
0	0	0	0	0	0	0	0	0	0	0	0	0	0	0	0	0	0	0	0	0	0	0	0	0	0	0	0	0	0	0
0	0	0	0	0	0	0	0	0	0	0	0	0	0	0	0	0	0	0	0	0	0	0	0	0	0	0	0	0	0	0
0	0	0	0	0	0	0	0	0	0	0	0	0	0	0	0	0	0	0	0	0	0	0	0	0	0	0	0	0	0	0
0	0	0	0	0	0	0	0	0	0	0	0	0	0	0	0	0	0	0	0	0	0	0	0	0	0	0	0	0	0	0
0	0	0	0	0	0	0	0	0	0	0	0	0	0	0	0	0	0	0	0	0	0	0	0	0	0	0	0	0	0	0
0	0	0	0	0	0	0	0	0	0	0	0	0	0	0	0	0	0	0	0	0	0	0	0	0	0	0	0	0	0	0
0	0	0	0	0	0	0	0	0	0	0	0	0	0	0	0	0	0	0	0	0	0	0	0	0	0	0	0	0	0	0
0	0	0	0	0	0	0	0	0	0	0	0	0	0	0	0	0	0	0	0	0	0	0	0	0	0	0	0	0	0	0
0	0	0	0	0	0	0	0	0	0	0	0	0	0	0	0	0	0	0	0	0	0	0	0	0	0	0	0	0	0	0
0	0	0	0	0	0	0	0	0	0	0	0	0	0	0	0	0	0	0	0	0	0	0	0	0	0	0	0	0	0	0
0	0	0	0	0	0	0	0	0	0	0	0	0	0	0	0	0	0	0	0	0	0	0	0	0	0	0	0	0	0	0
0	0	0	0	0	0	0	0	0	0	0	0	0	0	0	0	0	0	0	0	0	0	0	0	0	0	0	0	0	0	0
0	0	0	0	0	0	0	0	0	0	0	0	0	0	0	0	0	0	0	0	0	0	0	0	0	0	0	0	0	0	0
0	0	0	0	0	0	0	0	0	0	0	0	0	0	0	0	0	0	0	0	0	0	0	0	0	0	0	0	0	0	0
0	0	0	0	0	0	0	0	0	0	0	0	0	0	0	0	0	0	0	0	0	0	0	0	0	0	0	0	0	0	0
0	0	0	0	0	0	0	0	0	0	0	0	0	0	0	0	0	0	0	0	0	0	0	0	0	0	0	0	0	0	0
0	0	0	0	0	0	0	0	0	0	0	0	0	0	0	0	0	0	0	0	0	0	0	0	0	0	0	0	0	0	0
0	0	0	0	0	0	0	0	0	0	0	0	0	0	0	0	0	0	0	0	0	0	0	0	0	0	0	0	0	0	0
0	0	0	0	0	0	0	0	0	0	0	0	0	0	0	0	0	0	0	0	0	0	0	0	0	0	0	0	0	0	0
0	0	0	0	0	0	0	0	0	0	0	0	0	0	0	0	0	0	0	0	0	0	0	0	0	0	0	0	0	0	0
0	0	0	0	0	0	0	0	0	0	0	0	0	0	0	0	0	0	0	0	0	0	0	0	0	0	0	0	0	0	0
0	0	0	0	0	0	0	0	0	0	0	0	0	0	0	0	0	0	0	0	0	0	0	0	0	0	0	0	0	0	0
0	0	0	0	0	0	0	0	0	0	0	0	0	0	0	0	0	0	0	0	0	0	0	0	0	0	0	0	0	0	0
0	0	0	0	0	0	0	0	0	0	0	0	0	0	0	0	0	0	0	0	0	0	0	0	0	0	0	0	0	0	0
0	0	0	0	0	0	0	0	0	0	0	0	0	0	0	0	0	0	0	0	0	0	0	0	0	0	0	0	0	0	0
0	0	0	0	0	0	0	0	0	0	0	0	0	0	0	0	0	0	0	0	0	0	0	0	0	0	0	0	0	0	0
0	0	0	0	0	0	0	0	0	0	0	0	0	0	0	0	0	0	0	0	0	0	0	0	0	0	0	0	0	0	0
0	0	0	0	0	0	0	0	0	0	0	0	0	0	0	0	0	0	0	0	0	0	0	0	0	0	0	0	0	0	0
0	0	0	0	0	0	0	0	0	0	0	0	0	0	0	0	0	0	0	0	0	0	0	0	0	0	0	0	0	0	0
0	0	0	0	0	0	0	0	0	0	0	0	0	0	0	0	0	0	0	0	0	0	0	0	0	0	0	0	0	0	0
0	0	0	0	0	0	0	0	0	0	0	0	0	0	0	0	0	0	0	0	0	0	0	0	0	0	0	0	0	0	0
0	0	0	0	0	0	0	0	0	0	0	0	0	0	0	0	0	0	0	0	0	0	0	0	0	0	0	0	0	0	0
0	0	0	0	0	0	0	0	0	0	0	0	0	0	0	0	0	0	0	0	0	0	0	0	0	0	0	0	0	0	0
0	0	0	0	0	0	0	0	0	0	0	0	0	0	0	0	0	0	0	0	0	0	0	0	0	0	0	0	0	0	0
0	0	0	0	0	0	0	0	0	0	0	0	0	0	0	0	0	0	0	0	0	0	0	0	0	0	0	0	0	0	0
0	0	0	0	0	0	0	0	0	0	0	0	0	0	0	0	0	0	0	0	0	0	0	0	0	0	0	0	0	0	0
0	0	0	0	0	0	0	0	0	0	0	0	0	0	0	0	0	0	0	0	0	0	0	0	0	0	0	0	0	0	0
0	0	0	0	0	0	0	0	0	0	0	0	0	0	0	0	0	0	0	0	0	0	0	0	0	0	0	0	0	0	0
0	0	0	0	0	0	0	0	0	0	0	0	0	0	0	0	0	0	0	0	0	0	0	0	0	0	0	0	0	0	0
0	0	0	0	0	0	0	0	0	0	0	0	0	0	0	0	0	0	0	0	0	0	0	0	0	0	0	0	0	0	0
0	0	0	0	0	0	0	0	0	0	0	0	0	0	0	0	0	0	0	0	0	0	0	0	0	0	0	0	0	0	0
0	0	0	0	0	0	0	0	0	0	0	0	0	0	0	0	0	0	0	0	0	0	0	0	0	0	0	0	0	0	0
0	0	0	0	0	0	0	0	0	0	0	0	0	0	0	0	0	0	0	0	0	0	0	0	0	0	0	0	0	0	0
0	0	0	0	0	0	0	0	0	0	0	0	0	0	0	0	0	0	0	0	0	0	0	0	0	0	0	0	0	0	0
0	0	0	0	0	0	0	0	0	0	0	0	0	0	0	0	0	0	0	0	0	0	0	0	0	0	0	0	0	0	0
0	0	0	0	0	0	0	0	0	0	0	0	0	0	0	0	0	0	0	0	0	0	0	0	0	0	0	0	0	0	0
0	0	0	0	0	0	0	0	0	0	0	0	0	0	0	0	0	0	0	0	0	0	0	0	0	0	0	0	0	0	0
0	0	0	0	0	0	0	0	0	0	0	0	0	0	0	0	0	0	0	0	0	0	0	0	0	0	0	0	0	0	0
0	0	0	0	0	0	0	0	0	0	0	0	0	0	0	0	0	0	0	0	0	0	0	0	0	0	0	0	0	0	0
0	0	0	0	0	0	0	0	0	0	0	0	0	0	0	0	0	0	0	0	0	0	0	0	0	0	0	0	0	0	0
0	0	0	0	0	0	0	0	0	0	0	0	0	0	0	0	0	0	0	0	0	0	0	0	0	0	0	0	0	0	0
0	0	0	0	0	0	0	0	0	0	0	0	0	0	0	0	0	0	0	0	0	0	0	0	0	0	0	0	0	0	0
0	0	0	0	0	0	0	0	0	0	0	0	0	0	0	0	0	0	0	0	0	0	0	0	0	0	0	0	0	0	0
0	0	0	0	0	0	0	0	0	0	0	0	0	0	0	0	0	0	0	0	0	0	0	0	0	0	0	0	0	0	0
0	0	0	0	0	0	0	0	0	0	0	0	0	0	0	0	0	0	0	0	0	0	0	0	0	0	0	0	0	0	0
0	0	0	0	0	0	0	0	0	0	0	0	0	0	0	0	0	0	0	0	0	0	0	0	0	0	0	0	0	0	0
0	0	0	0	0	0	0	0	0	0	0	0	0	0	0	0	0	0	0	0	0	0	0	0	0	0	0	0	0	0	0
0	0	0	0	0	0	0	0	0	0	0	0	0	0	0	0	0	0	0	0	0	0	0	0	0	0	0	0	0	0	0
0	0	0	0	0	0	0	0	0	0	0	0	0	0	0	0	0	0	0	0	0	0	0	0	0	0	0	0	0	0	0
0	0	0	0	0	0	0	0	0	0	0	0	0	0	0	0	0	0	0	0	0	0	0	0	0	0	0	0	0	0	0
0	0	0	0	0	0	0	0	0	0	0	0	0	0	0	0	0	0	0	0	0	0	0	0	0	0	0	0	0	0	0
0	0	0	0	0	0	0	0	0	0	0	0	0	0	0	0	0	0	0	0	0	0	0	0	0	0	0	0	0	0	0
0	0	0	0	0	0	0	0	0	0	0	0	0	0	0	0	0	0	0	0	0	0	0	0	0	0	0	0	0	0	0
0	0	0	0	0	0	0	0	0	0	0	0	0	0	0	0	0	0	0	0	0	0	0	0	0	0	0	0	0	0	0
0	0	0	0	0	0	0	0	0	0	0	0	0	0	0	0	0	0	0	0	0	0	0	0	0	0	0	0	0	0	0
0	0	0	0	0	0	0	0	0	0	0	0	0	0	0	0	0	0	0	0	0	0	0	0	0	0	0	0	0	0	0
0	0	0	0	0	0	0	0	0	0	0	0	0	0	0	0	0	0	0	0	0	0	0	0	0	0	0	0	0	0	0
0	0	0	0	0	0	0	0	0	0	0	0	0	0	0	0	0	0	0	0	0	0	0	0	0	0	0	0	0	0	0
0	0	0	0	0	0	0	0	0	0	0	0	0	0	0	0	0	0	0	0	0	0	0	0	0	0	0	0	0	0	0
0	0	0	0	0	0	0	0	0	0	0	0	0	0	0	0	0	0	0	0	0	0	0	0	0	0	0	0	0	0	0
0	0	0	0	0	0	0	0	0	0	0	0	0	0	0	0	0	0	0	0	0	0	0	0	0	0	0	0	0	0	0
0	0	0	0	0	0	0	0	0	0	0	0	0	0	0	0	0	0	0	0	0	0	0	0	0	0	0	0	0	0	0
0	0	0	0	0	0	0	0	0	0	0	0	0	0	0	0	0	0	0	0	0	0	0	0	0	0	0	0	0	0	0
0	0	0	0	0	0	0	0	0	0	0	0	0	0	0	0	0	0	0	0	0	0	0	0	0	0	0	0	0	0	0
0	0	0	0	0	0	0	0	0	0	0	0	0	0	0	0	0	0	0	0	0	0	0	0	0	0	0	0	0	0	0
0	0	0	0	0	0	0	0	0	0	0	0	0	0	0	0	0	0	0	0	0	0	0	0	0	0	0	0	0	0	0
0	0	0	0	0	0	0	0	0	0	0	0	0	0	0	0	0	0	0	0	0	0	0	0	0	0	0	0	0	0	0
0	0	0	0	0	0	0	0	0	0	0	0	0	0	0	0	0	0	0	0	0	0	0	0	0	0	0	0	0	0	0
0	0	0	0	0	0	0	0	0	0	0	0	0	0	0	0	0	0	0	0	0	0	0	0	0	0	0	0	0	0	0
0	0	0	0	0	0	0	0	0	0	0	0	0	0	0	0	0	0	0	0	0	0	0	0	0	0	0	0	0	0	0
0	0	0	0	0	0	0	0	0	0	0	0	0	0	0	0	0	0	0	0	0	0	0	0	0	0	0	0	0	0	0
0	0	0	0	0	0	0	0	0	0	0	0	0	0	0	0	0	0	0	0	0	0	0	0	0	0	0	0	0	0	0
0	0	0	0	0	0	0	0	0	0	0	0	0	0	0	0	0	0	0	0	0	0	0	0	0	0	0	0	0	0	0
0	0	0	0	0	0	0	0	0	0	0	0	0	0	0	0	0	0	0	0	0	0	0	0	0	0	0	0	0	0	0
0	0	0	0	0	0	0	0	0	0	0	0	0	0	0	0	0	0	0	0	0	0	0	0	0	0	0	0	0	0	0
0	0	0	0	0	0	0	0	0	0	0	0	0	0	0	0	0	0	0	0	0	0	0	0	0	0	0	0	0	0	0
0	0	0	0	0	0	0	0	0	0	0	0	0	0	0	0	0	0	0	0	0	0	0	0	0	0	0	0	0	0	0
0	0	0	0	0	0	0	0	0	0	0	0	0	0	0	0	0	0	0	0	0	0	0	0	0	0	0	0	0	0	0
0	0	0	0	0	0	0	0	0	0	0	0	0	0	0	0	0	0	0	0	0	0	0	0	0	0	0	0	0	0	0
0	0	0	0	0	0	0	0	0	0	0	0	0	0	0	0	0	0	0	0	0	0	0	0	0	0	0	0	0	0	0
0	0	0	0	0	0	0	0	0	0	0	0	0	0	0	0	0	0	0	0	0	0	0	0	0	0	0	0	0	0	0
0	0	0	0	0	0	0	0	0	0	0	0	0	0	0	0	0	0	0	0	0	0	0	0	0	0	0	0	0	0	0
0	0	0	0	0	0	0	0	0	0	0	0	0	0	0	0	0	0	0	0	0	0	0	0	0	0	0	0	0	0	0
0	0	0	0	0	0	0	0	0	0	0	0	0	0	0	0	0	0	0	0	0	0	0	0	0	0	0	0	0	0	0
0	0	0	0	0	0	0	0	0	0	0	0	0	0	0	0	0	0	0	0	0	0	0	0	0	0	0	0	0	0	0
0	0	0	0	0	0	0	0	0	0	0	0	0	0	0	0	0	0	0	0	0	0	0	0	0	0	0	0	0	0	0
0	0	0	0	0	0	0	0	0	0	0	0	0	0	0	0	0	0	0	0	0	0	0	0	0	0	0	0	0	0	0
0	0	0	0	0	0	0	0	0	0	0	0	0	0	0	0	0	0	0	0	0	0	0	0	0	0	0	0	0	0	0
0	0	0	0	0	0	0	0	0	0	0	0	0	0	0	0	0	0	0	0	0	0	0	0	0	0	0	0	0	0	0
0	0	0	0	0	0	0	0	0	0	0	0	0	0	0	0	0	0	0	0	0	0	0	0	0	0	0	0	0	0	0
0	0	0	0	0	0	0	0	0	0	0	0	0	0	0	0	0	0	0	0	0	0	0	0	0	0	0	0	0	0	0
0	0	0	0	0	0	0	0	0	0	0	0	0	0	0	0	0	0	0	0	0	0	0	0	0	0	0	0	0	0	0
0	0	0	0	0	0	0	0	0	0	0	0	0	0	0	0	0	0	0	0	0	0	0	0	0	0	0	0	0	0	0
0	0	0	0	0	0	0	0	0	0	0	0	0	0	0	0	0	0	0	0	0	0	0	0	0	0	0	0	0	0	0
0	0	0	0	0	0	0	0	0	0	0	0	0	0	0	0	0	0	0	0	0	0	0	0	0	0	0	0	0	0	0
0	0	0	0	0	0	0	0	0	0	0	0	0	0	0	0	0	0	0	0	0	0	0	0	0	0	0	0	0	0	0
0	0	0	0	0	0	0	0	0	0	0	0	0	0	0	0	0	0	0	0	0	0	0	0	0	0	0	0	0	0	0
0	0	0	0	0	0	0	0	0	0	0	0	0	0	0	0	0	0	0	0	0	0	0	0	0	0	0	0	0	0	0
0	0	0	0	0	0	0	0	0	0	0	0	0	0	0	0	0	0	0	0	0	0	0	0	0	0	0	0	0	0	0
0	0	0	0	0	0	0	0	0	0	0	0	0	0	0	0	0	0	0	0	0	0	0	0	0	0	0	0	0	0	0
0	0	0	0	0	0	0	0	0	0	0	0	0	0	0	0	0	0	0	0	0	0	0	0	0	0	0	0	0	0	0
0	0	0	0	0	0	0	0	0	0	0	0	0	0	0	0	0	0	0	0	0	0	0	0	0	0	0	0	0	0	0
0	0	0	0	0	0	0	0	0	0	0	0	0	0	0	0	0	0	0	0	0	0	0	0	0	0	0	0	0	0	0
0	0	0	0	0	0	0	0	0	0	0	0	0	0	0	0	0	0	0	0	0	0	0	0	0	0	0	0	0	0	0
0	0	0	0	0	0	0	0	0	0	0	0	0	0	0	0	0	0	0	0	0	0	0	0	0	0	0	0	0	0	0
0	0	0	0	0	0	0	0	0	0	0	0	0	0	0	0	0	0	0	0	0	0	0	0	0	0	0	0	0	0	0
0	0	0	0	0	0	0	0	0	0	0	0	0	0	0	0	0	0	0	0	0	0	0	0	0	0	0	0	0	0	0
0	0	0	0	0	0	0	0	0	0	0	0	0	0	0	0	0	0	0	0	0	0	0	0	0	0	0	0	0	0	0
0	0	0	0	0	0	0	0	0	0	0	0	0	0	0	0	0	0	0	0	0	0	0	0	0	0	0	0	0	0	0
0	0	0	0	0	0	0	0	0	0	0	0	0	0	0	0	0	0	0	0	0	0	0	0	0	0	0	0	0	0	0
0	0	0	0	0	0	0	0	0	0	0	0	0	0	0	0	0	0	0	0	0	0	0	0	0	0	0	0	0	0	0
0	0	0	0	0	0	0	0	0	0	0	0	0	0	0	0	0	0	0	0	0	0	0	0	0	0	0	0	0	0	0
0	0	0	0	0	0	0	0	0	0	0	0	0	0	0	0	0	0	0	0	0	0	0	0	0	0	0	0	0	0	0
0	0	0	0	0	0	0	0	0	0	0	0	0	0	0	0	0	0	0	0	0	0	0	0	0	0	0	0	0	0	0
0	0	0	0	0	0	0	0	0	0	0	0	0	0	0	0	0	0	0	0	0	0	0	0	0	0	0	0	0	0	0
0	0	0	0	0	0	0	0	0	0	0	0	0	0	0	0	0	0	0	0	0	0	0	0	0	0	0	0	0	0	0
0	0	0	0	0	0	0	0	0	0	0	0	0	0	0	0	0	0	0	0	0	0	0	0	0	0	0	0	0	0	0
0	0	0	0	0	0	0	0	0	0	0	0	0	0	0	0	0	0	0	0	0	0	0	0	0	0	0	0	0	0	0
0	0	0	0	0	0	0	0	0	0	0	0	0	0	0	0	0	0	0	0	0	0	0	0	0	0	0	0	0	0	0
0	0	0	0	0	0	0	0	0	0	0	0	0	0	0	0	0	0	0	0	0	0	0	0	0	0	0	0	0	0	0
0	0	0	0	0	0	0	0	0	0	0	0	0	0	0	0	0	0	0	0	0	0	0	0	0	0	0	0	0	0	0
0	0	0	0	0	0	0	0	0	0	0	0	0	0	0	0	0	0	0	0	0	0	0	0	0	0	0	0	0	0	0
0	0	0	0	0	0	0	0	0	0	0	0	0	0	0	0	0	0	0	0	0	0	0	0	0	0	0	0	0	0	0
0	0	0	0	0	0	0	0	0	0	0	0	0	0	0	0	0	0	0	0	0	0	0	0	0	0	0	0	0	0	0
0	0	0	0	0	0	0	0	0	0	0	0	0	0	0	0	0	0	0	0	0	0	0	0	0	0	0	0	0	0	0
0	0	0	0	0	0	0	0	0	0	0	0	0	0	0	0	0	0	0	0	0	0	0	0	0	0	0	0	0	0	0
0	0	0	0	0	0	0	0	0	0	0	0	0	0	0	0	0	0	0	0	0	0	0	0	0	0	0	0	0	0	0
0	0	0	0	0	0	0	0	0	0	0	0	0	0	0	0	0	0	0	0	0	0	0	0	0	0	0	0	0	0	0
0	0	0	0	0	0	0	0	0	0	0	0	0	0	0	0	0	0	0	0	0	0	0	0	0	0	0	0	0	0	0
0	0	0	0	0	0	0	0	0	0	0	0	0	0	0	0	0	0	0	0	0	0	0	0	0	0	0	0	0	0	0
0	0	0	0	0	0	0	0	0	0	0	0	0	0	0	0	0	0	0	0	0	0	0	0	0	0	0	0	0	0	0
0	0	0	0	0	0	0	0	0	0	0	0	0	0	0	0	0	0	0	0	0	0	0	0	0	0	0	0	0	0	0
0	0	0	0	0	0	0	0	0	0	0	0	0	0	0	0	0	0	0	0	0	0	0	0	0	0	0	0	0	0	0
0	0	0	0	0	0	0	0	0	0	0	0	0	0	0	0	0	0	0	0	0	0	0	0	0	0	0	0	0	0	0
0	0	0	0	0	0	0	0	0	0	0	0	0	0	0	0	0	0	0	0	0	0	0	0	0	0	0	0	0	0	0
0	0	0	0	0	0	0	0	0	0	0	0	0	0	0	0	0	0	0	0	0	0	0	0	0	0	0	0	0	0	0
0	0	0	0	0	0	0	0	0	0	0	0	0	0	0	0	0	0	0	0	0	0	0	0	0	0	0	0	0	0	0
0	0	0	0	0	0	0	0	0	0	0	0	0	0	0	0	0	0	0	0	0	0	0	0	0	0	0	0	0	0	0
0	0	0	0	0	0	0	0	0	0	0	0	0	0	0	0	0	0	0	0	0	0	0	0	0	0	0	0	0	0	0
0	0	0	0	0	0	0	0	0	0	0	0	0	0	0	0	0	0	0	0	0	0	0	0	0	0	0	0	0	0	0
0	0	0	0	0	0	0	0	0	0	0	0	0	0	0	0	0	0	0	0	0	0	0	0	0	0	0	0	0	0	0
0	0	0	0	0	0	0	0	0	0	0	0	0	0	0	0	0	0	0	0	0	0	0	0	0	0	0	0	0	0	0
0	0	0	0	0	0	0	0	0	0	0	0	0	0	0	0	0	0	0	0	0	0	0	0	0	0	0	0	0	0	0
0	0	0	0	0	0	0	0	0	0	0	0	0	0	0	0	0	0	0	0	0	0	0	0	0	0	0	0	0	0	0
0	0	0	0	0	0	0	0	0	0	0	0	0	0	0	0	0	0	0	0	0	0	0	0	0	0	0	0	0	0	0
0	0	0	0	0	0	0	0	0	0	0	0	0	0	0	0	0	0	0	0	0	0	0	0	0	0	0	0	0	0	0
0	0	0	0	0	0	0	0	0	0	0	0	0	0	0	0	0	0	0	0	0	0	0	0	0	0	0	0	0	0	0
0	0	0	0	0	0	0	0	0	0	0	0	0	0	0	0	0	0	0	0	0	0	0	0	0	0	0	0	0	0	0
0	0	0	0	0	0	0	0	0	0	0	0	0	0	0	0	0	0	0	0	0	0	0	0	0	0	0	0	0	0	0
0	0	0	0	0	0	0	0	0	0	0	0	0	0	0	0	0	0	0	0	0	0	0	0	0	0	0	0	0	0	0
0	0	0	0	0	0	0	0	0	0	0	0	0	0	0	0	0	0	0	0	0	0	0	0	0	0	0	0	0	0	0
0	0	0	0	0	0	0	0	0	0	0	0	0	0	0	0	0	0	0	0	0	0	0	0	0	0	0	0	0	0	0
0	0	0	0	0	0	0	0	0	0	0	0	0	0	0	0	0	0	0	0	0	0	0	0	0	0	0	0	0	0	0
0	0	0	0	0	0	0	0	0	0	0	0	0	0	0	0	0	0	0	0	0	0	0	0	0	0	0	0	0	0	0
0	0	0	0	0	0	0	0	0	0	0	0	0	0	0	0	0	0	0	0	0	0	0	0	0	0	0	0	0	0	0
0	0	0	0	0	0	0	0	0	0	0	0	0	0	0	0	0	0	0	0	0	0	0	0	0	0	0	0	0	0	0
0	0	0	0	0	0	0	0	0	0	0	0	0	0	0	0	0	0	0	0	0	0	0	0	0	0	0	0	0	0	0
0	0	0	0	0	0	0	0	0	0	0	0	0	0	0	0	0	0	0	0	0	0	0	0	0	0	0	0	0	0	0
0	0	0	0	0	0	0	0	0	0	0	0	0	0	0	0	0	0	0	0	0	0	0	0	0	0	0	0	0	0	0
0	0	0	0	0	0	0	0	0	0	0	0	0	0	0	0	0	0	0	0	0	0	0	0	0	0	0	0	0	0	0
0	0	0	0	0	0	0	0	0	0	0	0	0	0	0	0	0	0	0	0	0	0	0	0	0	0	0	0	0	0	0
0	0	0	0	0	0	0	0	0	0	0	0	0	0	0	0	0	0	0	0	0	0	0	0	0	0	0	0	0	0	0
0	0	0	0	0	0	0	0	0	0	0	0	0	0	0	0	0	0	0	0	0	0	0	0	0	0	0	0	0	0	0
0	0	0	0	0	0	0	0	0	0	0	0	0	0	0	0	0	0	0	0	0	0	0	0	0	0	0	0	0	0	0
0	0	0	0	0	0	0	0	0	0	0	0	0	0	0	0	0	0	0	0	0	0	0	0	0	0	0	0	0	0	0
0	0	0	0	0	0	0	0	0	0	0	0	0	0	0	0	0	0	0	0	0	0	0	0	0	0	0	0	0	0	0
0	0	0	0	0	0	0	0	0	0	0	0	0	0	0	0	0	0	0	0	0	0	0	0	0	0	0	0	0	0	0
0	0	0	0	0	0	0	0	0	0	0	0	0	0	0	0	0	0	0	0	0	0	0	0	0	0	0	0	0	0	0
0	0	0	0	0	0	0	0	0	0	0	0	0	0	0	0	0	0	0	0	0	0	0	0	0	0	0	0	0	0	0
0	0	0	0	0	0	0	0	0	0	0	0	0	0	0	0	0	0	0	0	0	0	0	0	0	0	0	0	0	0	0
0	0	0	0	0	0	0	0	0	0	0	0	0	0	0	0	0	0	0	0	0	0	0	0	0	0	0	0	0	0	0
0	0	0	0	0	0	0	0	0	0	0	0	0	0	0	0	0	0	0	0	0	0	0	0	0	0	0	0	0	0	0
0	0	0	0	0	0	0	0	0	0	0	0	0	0	0	0	0	0	0	0	0	0	0	0	0	0	0	0	0	0	0
0	0	0	0	0	0	0	0	0	0	0	0	0	0	0	0	0	0	0	0	0	0	0	0	0	0	0	0	0	0	0
0	0	0	0	0	0	0	0	0	0	0	0	0	0	0	0	0	0	0	0	0	0	0	0	0	0	0	0	0	0	0
0	0	0	0	0	0	0	0	0	0	0	0	0	0	0	0	0	0	0	0	0	0	0	0	0	0	0	0	0	0	0
0	0	0	0	0	0	0	0	0	0	0	0	0	0	0	0	0	0	0	0	0	0	0	0	0	0	0	0	0	0	0
0	0	0	0	0	0	0	0	0	0	0	0	0	0	0	0	0	0	0	0	0	0	0	0	0	0	0	0	0	0	0
0	0	0	0	0	0	0	0	0	0	0	0	0	0	0	0	0	0	0	0	0	0	0	0	0	0	0	0	0	0	0
0	0	0	0	0	0	0	0	0	0	0	0	0	0	0	0	0	0	0	0	0	0	0	0	0	0	0	0	0	0	0
0	0	0	0	0	0	0	0	0	0	0	0	0	0	0	0	0	0	0	0	0	0	0	0	0	0	0	0	0	0	0
0	0	0	0	0	0	0	0	0	0	0	0	0	0	0	0	0	0	0	0	0	0	0	0	0	0	0	0	0	0	0
0	0	0	0	0	0	0	0	0	0	0	0	0	0	0	0	0	0	0	0	0	0	0	0	0	0	0	0	0	0	0
0	0	0	0	0	0	0	0	0	0	0	0	0	0	0	0	0	0	0	0	0	0	0	0	0	0	0	0	0	0	0
0	0	0	0	0	0	0	0	0	0	0	0	0	0	0	0	0	0	0	0	0	0	0	0	0	0	0	0	0	0	0
0	0	0	0	0	0	0	0	0	0	0	0	0	0	0	0	0	0	0	0	0	0	0	0	0	0	0	0	0	0	0
0	0	0	0	0	0	0	0	0	0	0	0	0	0	0	0	0	0	0	0	0	0	0	0	0	0	0	0	0	0	0
0	0	0	0	0	0	0	0	0	0	0	0	0	0	0	0	0	0	0	0	0	0	0	0	0	0	0	0	0	0	0
0	0	0	0	0	0	0	0	0	0	0	0	0	0	0	0	0	0	0	0	0	0	0	0	0	0	0	0	0	0	0
0	0	0	0	0	0	0	0	0	0	0	0	0	0	0	0	0	0	0	0	0	0	0	0	0	0	0	0	0	0	0
0	0	0	0	0	0	0	0	0	0	0	0	0	0	0	0	0	0	0	0	0	0	0	0	0	0	0	0	0	0	0
0	0	0	0	0	0	0	0	0	0	0	0	0	0	0	0	0	0	0	0	0	0	0	0	0	0	0	0	0	0	0
0	0	0	0	0	0	0	0	0	0	0	0	0	0	0	0	0	0	0	0	0	0	0	0	0	0	0	0	0	0	0
0	0	0	0	0	0	0	0	0	0	0	0	0	0	0	0	0	0	0	0	0	0	0	0	0	0	0	0	0	0	0
0	0	0	0	0	0	0	0	0	0	0	0	0	0	0	0	0	0	0	0	0	0	0	0	0	0	0	0	0	0	0
0	0	0	0	0	0	0	0	0	0	0	0	0	0	0	0	0	0	0	0	0	0	0	0	0	0	0	0	0	0	0
0	0	0	0	0	0	0	0	0	0	0	0	0	0	0	0	0	0	0	0	0	0	0	0	0	0	0	0	0	0	0
0	0	0	0	0	0	0	0	0	0	0	0	0	0	0	0	0	0	0	0	0	0	0	0	0	0	0	0	0	0	0
0	0	0	0	0	0	0	0	0	0	0	0	0	0	0	0	0	0	0	0	0	0	0	0	0	0	0	0	0	0	0
0	0	0	0	0	0	0	0	0	0	0	0	0	0	0	0	0	0	0	0	0	0	0	0	0	0	0	0	0	0	0
0	0	0	0	0	0	0	0	0	0	0	0	0	0	0	0	0	0	0	0	0	0	0	0	0	0	0	0	0	0	0
0	0	0	0	0	0	0	0	0	0	0	0	0	0	0	0	0	0	0	0	0	0	0	0	0	0	0	0	0	0	0
0	0	0	0	0	0	0	0	0	0	0	0	0	0	0	0	0	0	0	0	0	0	0	0	0	0	0	0	0	0	0
0	0	0	0	0	0	0	0	0	0	0	0	0	0	0	0	0	0	0	0	0	0	0	0	0	0	0	0	0	0	0
0	0	0	0	0	0	0	0	0	0	0	0	0	0	0	0	0	0	0	0	0	0	0	0	0	0	0	0	0	0	0
0	0	0	0	0	0	0	0	0	0	0	0	0	0	0	0	0	0	0	0	0	0	0	0	0	0	0	0	0	0	0
0	0	0	0	0	0	0	0	0	0	0	0	0	0	0	0	0	0	0	0	0	0	0	0	0	0	0	0	0	0	0
0	0	0	0	0	0	0	0	0	0	0	0	0	0	0	0	0	0	0	0	0	0	0	0	0	0	0	0	0	0	0
0	0	0	0	0	0	0	0	0	0	0	0	0	0	0	0	0	0	0	0	0	0	0	0	0	0	0	0	0	0	0
0	0	0	0	0	0	0	0	0	0	0	0	0	0	0	0	0	0	0	0	0	0	0	0	0	0	0	0	0	0	0
0	0	0	0	0	0	0	0	0	0	0	0	0	0	0	0	0	0	0	0	0	0	0	0	0	0	0	0	0	0	0
0	0	0	0	0	0	0	0	0	0	0	0	0	0	0	0	0	0	0	0	0	0	0	0	0	0	0	0	0	0	0
0	0	0	0	0	0	0	0	0	0	0	0	0	0	0	0	0	0	0	0	0	0	0	0	0	0	0	0	0	0	0
0	0	0	0	0	0	0	0	0	0	0	0	0	0	0	0	0	0	0	0	0	0	0	0	0	0	0	0	0	0	0
0	0	0	0	0	0	0	0	0	0	0	0	0	0	0	0	0	0	0	0	0	0	0	0	0	0	0	0	0	0	0
0	0	0	0	0	0	0	0	0	0	0	0	0	0	0	0	0	0	0	0	0	0	0	0	0	0	0	0	0	0	0
0	0	0	0	0	0	0	0	0	0	0	0	0	0	0	0	0	0	0	0	0	0	0	0	0	0	0	0	0	0	0
0	0	0	0	0	0	0	0	0	0	0	0	0	0	0	0	0	0	0	0	0	0	0	0	0	0	0	0	0	0	0
0	0	0	0	0	0	0	0	0	0	0	0	0	0	0	0	0	0	0	0	0	0	0	0	0	0	0	0	0	0	0
0	0	0	0	0	0	0	0	0	0	0	0	0	0	0	0	0	0	0	0	0	0	0	0	0	0	0	0	0	0	0
0	0	0	0	0	0	0	0	0	0	0	0	0	0	0	0	0	0	0	0	0	0	0	0	0	0	0	0	0	0	0
0	0	0	0	0	0	0	0	0	0	0	0	0	0	0	0	0	0	0	0	0	0	0	0	0	0	0	0	0	0	0
0	0	0	0	0	0	0	0	0	0	0	0	0	0	0	0	0	0	0	0	0	0	0	0	0	0	0	0	0	0	0
0	0	0	0	0	0	0	0	0	0	0	0	0	0	0	0	0	0	0	0	0	0	0	0	0	0	0	0	0	0	0
0	0	0	0	0	0	0	0	0	0	0	0	0	0	0	0	0	0	0	0	0	0	0	0	0	0	0	0	0	0	0
0	0	0	0	0	0	0	0	0	0	0	0	0	0	0	0	0	0	0	0	0	0	0	0	0	0	0	0	0	0	0
0	0	0	0	0	0	0	0	0	0	0	0	0	0	0	0	0	0	0	0	0	0	0	0	0	0	0	0	0	0	0
0	0	0	0	0	0	0	0	0	0	0	0	0	0	0	0	0	0	0	0	0	0	0	0	0	0	0	0	0	0	0
0	0	0	0	0	0	0	0	0	0	0	0	0	0	0	0	0	0	0	0	0	0	0	0	0	0	0	0	0	0	0
0	0	0	0	0	0	0	0	0	0	0	0	0	0	0	0	0	0	0	0	0	0	0	0	0	0	0	0	0	0	0
0	0	0	0	0	0	0	0	0	0	0	0	0	0	0	0	0	0	0	0	0	0	0	0	0	0	0	0	0	0	0
0	0	0	0	0	0	0	0	0	0	0	0	0	0	0	0	0	0	0	0	0	0	0	0	0	0	0	0	0	0	0
0	0	0	0	0	0	0	0	0	0	0	0	0	0	0	0	0	0	0	0	0	0	0	0	0	0	0	0	0	0	0
0	0	0	0	0	0	0	0	0	0	0	0	0	0	0	0	0	0	0	0	0	0	0	0	0	0	0	0	0	0	0
0	0	0	0	0	0	0	0	0	0	0	0	0	0	0	0	0	0	0	0	0	0	0	0	0	0	0	0	0	0	0
0	0	0	0	0	0	0	0	0	0	0	0	0	0	0	0	0	0	0	0	0	0	0	0	0	0	0	0	0	0	0
0	0	0	0	0	0	0	0	0	0	0	0	0	0	0	0	0	0	0	0	0	0	0	0	0	0	0	0	0	0	0
0	0	0	0	0	0	0	0	0	0	0	0	0	0	0	0	0	0	0	0	0	0	0	0	0	0	0	0	0	0	0
0	0	0	0	0	0	0	0	0	0	0	0	0	0	0	0	0	0	0	0	0	0	0	0	0	0	0	0	0	0	0
0	0	0	0	0	0	0	0	0	0	0	0	0	0	0	0	0	0	0	0	0	0	0	0	0	0	0	0	0	0	0
0	0	0	0	0	0	0	0	0	0	0	0	0	0	0	0	0	0	0	0	0	0	0	0	0	0	0	0	0	0	0
0	0	0	0	0	0	0	0	0	0	0	0	0	0	0	0	0	0	0	0	0	0	0	0	0	0	0	0	0	0	0
0	0	0	0	0	0	0	0	0	0	0	0	0	0	0	0	0	0	0	0	0	0	0	0	0	0	0	0	0	0	0
0	0	0	0	0	0	0	0	0	0	0	0	0	0	0	0	0	0	0	0	0	0	0	0	0	0	0	0	0	0	0
0	0	0	0	0	0	0	0	0	0	0	0	0	0	0	0	0	0	0	0	0	0	0	0	0	0	0	0	0	0	0
0	0	0	0	0	0	0	0	0	0	0	0	0	0	0	0	0	0	0	0	0	0	0	0	0	0	0	0	0	0	0
0	0	0	0	0	0	0	0	0	0	0	0	0	0	0	0	0	0	0	0	0	0	0	0	0	0	0	0	0	0	0
0	0	0	0	0	0	0	0	0	0	0	0	0	0	0	0	0	0	0	0	0	0	0	0	0	0	0	0	0	0	0
0	0	0	0	0	0	0	0	0	0	0	0	0	0	0	0	0	0	0	0	0	0	0	0	0	0	0	0	0	0	0
0	0	0	0	0	0	0	0	0	0	0	0	0	0	0	0	0	0	0	0	0	0	0	0	0	0	0	0	0	0	0
0	0	0	0	0	0	0	0	0	0	0	0	0	0	0	0	0	0	0	0	0	0	0	0	0	0	0	0	0	0	0
0	0	0	0	0	0	0	0	0	0	0	0	0	0	0	0	0	0	0	0	0	0	0	0	0	0	0	0	0	0	0
0	0	0	0	0	0	0	0	0	0	0	0	0	0	0	0	0	0	0	0	0	0	0	0	0	0	0	0	0	0	0
0	0	0	0	0	0	0	0	0	0	0	0	0	0	0	0	0	0	0	0	0	0	0	0	0	0	0	0	0	0	0
0	0	0	0	0	0	0	0	0	0	0	0	0	0	0	0	0	0	0	0	0	0	0	0	0	0	0	0	0	0	0
0	0	0	0	0	0	0	0	0	0	0	0	0	0	0	0	0	0	0	0	0	0	0	0	0	0	0	0	0	0	0
0	0	0	0	0	0	0	0	0	0	0	0	0	0	0	0	0	0	0	0	0	0	0	0	0	0	0	0	0	0	0
0	0	0	0	0	0	0	0	0	0	0	0	0	0	0	0	0	0	0	0	0	0	0	0	0	0	0	0	0	0	0
0	0	0	0	0	0	0	0	0	0	0	0	0	0	0	0	0	0	0	0	0	0	0	0	0	0	0	0	0	0	0
0	0	0	0	0	0	0	0	0	0	0	0	0	0	0	0	0	0	0	0	0	0	0	0	0	0	0	0	0	0	0
0	0	0	0	0	0	0	0	0	0	0	0	0	0	0	0	0	0	0	0	0	0	0	0	0	0	0	0	0	0	0
0	0	0	0	0	0	0	0	0	0	0	0	0	0	0	0	0	0	0	0	0	0	0	0	0	0	0	0	0	0	0
0	0	0	0	0	0	0	0	0	0	0	0	0	0	0	0	0	0	0	0	0	0	0	0	0	0	0	0	0	0	0
0	0	0	0	0	0	0	0	0	0	0	0	0	0	0	0	0	0	0	0	0	0	0	0	0	0	0	0	0	0	0
0	0	0	0	0	0	0	0	0	0	0	0	0	0	0	0	0	0	0	0	0	0	0	0	0	0	0	0	0	0	0
0	0	0	0	0	0	0	0	0	0	0	0	0	0	0	0	0	0	0	0	0	0	0	0	0	0	0	0	0	0	0
0	0	0	0	0	0	0	0	0	0	0	0	0	0	0	0	0	0	0	0	0	0	0	0	0	0	0	0	0	0	0
0	0	0	0	0	0	0	0	0	0	0	0	0	0	0	0	0	0	0	0	0	0	0	0	0	0	0	0	0	0	0
0	0	0	0	0	0	0	0	0	0	0	0	0	0	0	0	0	0	0	0	0	0	0	0	0	0	0	0	0	0	0
0	0	0	0	0	0	0	0	0	0	0	0	0	0	0	0	0	0	0	0	0	0	0	0	0	0	0	0	0	0	0
0	0	0	0	0	0	0	0	0	0	0	0	0	0	0	0	0	0	0	0	0	0	0	0	0	0	0	0	0	0	0
0	0	0	0	0	0	0	0	0	0	0	0	0	0	0	0	0	0	0	0	0	0	0	0	0	0	0	0	0	0	0
0	0	0	0	0	0	0	0	0	0	0	0	0	0	0	0	0	0	0	0	0	0	0	0	0	0	0	0	0	0	0
0	0	0	0	0	0	0	0	0	0	0	0	0	0	0	0	0	0	0	0	0	0	0	0	0	0	0	0	0	0	0
0	0	0	0	0	0	0	0	0	0	0	0	0	0	0	0	0	0	0	0	0	0	0	0	0	0	0	0	0	0	0
0	0	0	0	0	0	0	0	0	0	0	0	0	0	0	0	0	0	0	0	0	0	0	0	0	0	0	0	0	0	0
0	0	0	0	0	0	0	0	0	0	0	0	0	0	0	0	0	0	0	0	0	0	0	0	0	0	0	0	0	0	0
0	0	0	0	0	0	0	0	0	0	0	0	0	0	0	0	0	0	0	0	0	0	0	0	0	0	0	0	0	0	0
0	0	0	0	0	0	0	0	0	0	0	0	0	0	0	0	0	0	0	0	0	0	0	0	0	0	0	0	0	0	0
0	0	0	0	0	0	0	0	0	0	0	0	0	0	0	0	0	0	0	0	0	0	0	0	0	0	0	0	0	0	0
0	0	0	0	0	0	0	0	0	0	0	0	0	0	0	0	0	0	0	0	0	0	0	0	0	0	0	0	0	0	0
0	0	0	0	0	0	0	0	0	0	0	0	0	0	0	0	0	0	0	0	0	0	0	0	0	0	0	0	0	0	0
0	0	0	0	0	0	0	0	0	0	0	0	0	0	0	0	0	0	0	0	0	0	0	0	0	0	0	0	0	0	0
0	0	0	0	0	0	0	0	0	0	0	0	0	0	0	0	0	0	0	0	0	0	0	0	0	0	0	0	0	0	0
0	0	0	0	0	0	0	0	0	0	0	0	0	0	0	0	0	0	0	0	0	0	0	0	0	0	0	0	0	0	0
0	0	0	0	0	0	0	0	0	0	0	0	0	0	0	0	0	0	0	0	0	0	0	0	0	0	0	0	0	0	0
0	0	0	0	0	0	0	0	0	0	0	0	0	0	0	0	0	0	0	0	0	0	0	0	0	0	0	0	0	0	0
0	0	0	0	0	0	0	0	0	0	0	0	0	0	0	0	0	0	0	0	0	0	0	0	0	0	0	0	0	0	0
0	0	0	0	0	0	0	0	0	0	0	0	0	0	0	0	0	0	0	0	0	0	0	0	0	0	0	0	0	0	0
0	0	0	0	0	0	0	0	0	0	0	0	0	0	0	0	0	0	0	0	0	0	0	0	0	0	0	0	0	0	0
0	0	0	0	0	0	0	0	0	0	0	0	0	0	0	0	0	0	0	0	0	0	0	0	0	0	0	0	0	0	0
0	0	0	0	0	0	0	0	0	0	0	0	0	0	0	0	0	0	0	0	0	0	0	0	0	0	0	0	0	0	0
0	0	0	0	0	0	0	0	0	0	0	0	0	0	0	0	0	0	0	0	0	0	0	0	0	0	0	0	0	0	0
0	0	0	0	0	0	0	0	0	0	0	0	0	0	0	0	0	0	0	0	0	0	0	0	0	0	0	0	0	0	0
0	0	0	0	0	0	0	0	0	0	0	0	0	0	0	0	0	0	0	0	0	0	0	0	0	0	0	0	0	0	0
0	0	0	0	0	0	0	0	0	0	0	0	0	0	0	0	0	0	0	0	0	0	0	0	0	0	0	0	0	0	0
0	0	0	0	0	0	0	0	0	0	0	0	0	0	0	0	0	0	0	0	0	0	0	0	0	0	0	0	0	0	0
0	0	0	0	0	0	0	0	0	0	0	0	0	0	0	0	0	0	0	0	0	0	0	0	0	0	0	0	0	0	0
0	0	0	0	0	0	0	0	0	0	0	0	0	0	0	0	0	0	0	0	0	0	0	0	0	0	0	0	0	0	0
0	0	0	0	0	0	0	0	0	0	0	0	0	0	0	0	0	0	0	0	0	0	0	0	0	0	0	0	0	0	0
0	0	0	0	0	0	0	0	0	0	0	0	0	0	0	0	0	0	0	0	0	0	0	0	0	0	0	0	0	0	0
0	0	0	0	0	0	0	0	0	0	0	0	0	0	0	0	0	0	0	0	0	0	0	0	0	0	0	0	0	0	0
0	0	0	0	0	0	0	0	0	0	0	0	0	0	0	0	0	0	0	0	0	0	0	0	0	0	0	0	0	0	0
0	0	0	0	0	0	0	0	0	0	0	0	0	0	0	0	0	0	0	0	0	0	0	0	0	0	0	0	0	0	0
0	0	0	0	0	0	0	0	0	0	0	0	0	0	0	0	0	0	0	0	0	0	0	0	0	0	0	0	0	0	0
0	0	0	0	0	0	0	0	0	0	0	0	0	0	0	0	0	0	0	0	0	0	0	0	0	0	0	0	0	0	0
0	0	0	0	0	0	0	0	0	0	0	0	0	0	0	0	0	0	0	0	0	0	0	0	0	0	0	0	0	0	0
0	0	0	0	0	0	0	0	0	0	0	0	0	0	0	0	0	0	0	0	0	0	0	0	0	0	0	0	0	0	0
0	0	0	0	0	0	0	0	0	0	0	0	0	0	0	0	0	0	0	0	0	0	0	0	0	0	0	0	0	0	0
0	0	0	0	0	0	0	0	0	0	0	0	0	0	0	0	0	0	0	0	0	0	0	0	0	0	0	0	0	0	0
0	0	0	0	0	0	0	0	0	0	0	0	0	0	0	0	0	0	0	0	0	0	0	0	0	0	0	0	0	0	0
0	0	0	0	0	0	0	0	0	0	0	0	0	0	0	0	0	0	0	0	0	0	0	0	0	0	0	0	0	0	0
0	0	0	0	0	0	0	0	0	0	0	0	0	0	0	0	0	0	0	0	0	0	0	0	0	0	0	0	0	0	0
0	0	0	0	0	0	0	0	0	0	0	0	0	0	0	0	0	0	0	0	0	0	0	0	0	0	0	0	0	0	0
0	0	0	0	0	0	0	0	0	0	0	0	0	0	0	0	0	0	0	0	0	0	0	0	0	0	0	0	0	0	0
0	0	0	0	0	0	0	0	0	0	0	0	0	0	0	0	0	0	0	0	0	0	0	0	0	0	0	0	0	0	0
0	0	0	0	0	0	0	0	0	0	0	0	0	0	0	0	0	0	0	0	0	0	0	0	0	0	0	0	0	0	0
0	0	0	0	0	0	0	0	0	0	0	0	0	0	0	0	0	0	0	0	0	0	0	0	0	0	0	0	0	0	0
0	0	0	0	0	0	0	0	0	0	0	0	0	0	0	0	0	0	0	0	0	0	0	0	0	0	0	0	0	0	0
0	0	0	0	0	0	0	0	0	0	0	0	0	0	0	0	0	0	0	0	0	0	0	0	0	0	0	0	0	0	0
0	0	0	0	0	0	0	0	0	0	0	0	0	0	0	0	0	0	0	0	0	0	0	0	0	0	0	0	0	0	0
0	0	0	0	0	0	0	0	0	0	0	0	0	0	0	0	0	0	0	0	0	0	0	0	0	0	0	0	0	0	0
0	0	0	0	0	0	0	0	0	0	0	0	0	0	0	0	0	0	0	0	0	0	0	0	0	0	0	0	0	0	0
0	0	0	0	0	0	0	0	0	0	0	0	0	0	0	0	0	0	0	0	0	0	0	0	0	0	0	0	0	0	0
0	0	0	0	0	0	0	0	0	0	0	0	0	0	0	0	0	0	0	0	0	0	0	0	0	0	0	0	0	0	0
0	0	0	0	0	0	0	0	0	0	0	0	0	0	0	0	0	0	0	0	0	0	0	0	0	0	0	0	0	0	0
0	0	0	0	0	0	0	0	0	0	0	0	0	0	0	0	0	0	0	0	0	0	0	0	0	0	0	0	0	0	0
0	0	0	0	0	0	0	0	0	0	0	0	0	0	0	0	0	0	0	0	0	0	0	0	0	0	0	0	0	0	0
0	0	0	0	0	0	0	0	0	0	0	0	0	0	0	0	0	0	0	0	0	0	0	0	0	0	0	0	0	0	0
0	0	0	0	0	0	0	0	0	0	0	0	0	0	0	0	0	0	0	0	0	0	0	0	0	0	0	0	0	0	0
0	0	0	0	0	0	0	0	0	0	0	0	0	0	0	0	0	0	0	0	0	0	0	0	0	0	0	0	0	0	0
0	0	0	0	0	0	0	0	0	0	0	0	0	0	0	0	0	0	0	0	0	0	0	0	0	0	0	0	0	0	0
0	0	0	0	0	0	0	0	0	0	0	0	0	0	0	0	0	0	0	0	0	0	0	0	0	0	0	0	0	0	0
0	0	0	0	0	0	0	0	0	0	0	0	0	0	0	0	0	0	0	0	0	0	0	0	0	0	0	0	0	0	0
0	0	0	0	0	0	0	0	0	0	0	0	0	0	0	0	0	0	0	0	0	0	0	0	0	0	0	0	0	0	0
0	0	0	0	0	0	0	0	0	0	0	0	0	0	0	0	0	0	0	0	0	0	0	0	0	0	0	0	0	0	0
0	0	0	0	0	0	0	0	0	0	0	0	0	0	0	0	0	0	0	0	0	0	0	0	0	0	0	0	0	0	0
0	0	0	0	0	0	0	0	0	0	0	0	0	0	0	0	0	0	0	0	0	0	0	0	0	0	0	0	0	0	0
0	0	0	0	0	0	0	0	0	0	0	0	0	0	0	0	0	0	0	0	0	0	0	0	0	0	0	0	0	0	0
0	0	0	0	0	0	0	0	0	0	0	0	0	0	0	0	0	0	0	0	0	0	0	0	0	0	0	0	0	0	0
0	0	0	0	0	0	0	0	0	0	0	0	0	0	0	0	0	0	0	0	0	0	0	0	0	0	0	0	0	0	0
0	0	0	0	0	0	0	0	0	0	0	0	0	0	0	0	0	0	0	0	0	0	0	0	0	0	0	0	0	0	0
0	0	0	0	0	0	0	0	0	0	0	0	0	0	0	0	0	0	0	0	0	0	0	0	0	0	0	0	0	0	0
0	0	0	0	0	0	0	0	0	0	0	0	0	0	0	0	0	0	0	0	0	0	0	0	0	0	0	0	0	0	0
0	0	0	0	0	0	0	0	0	0	0	0	0	0	0	0	0	0	0	0	0	0	0	0	0	0	0	0	0	0	0
0	0	0	0	0	0	0	0	0	0	0	0	0	0	0	0	0	0	0	0	0	0	0	0	0	0	0	0	0	0	0
0	0	0	0	0	0	0	0	0	0	0	0	0	0	0	0	0	0	0	0	0	0	0	0	0	0	0	0	0	0	0
0	0	0	0	0	0	0	0	0	0	0	0	0	0	0	0	0	0	0	0	0	0	0	0	0	0	0	0	0	0	0
0	0	0	0	0	0	0	0	0	0	0	0	0	0	0	0	0	0	0	0	0	0	0	0	0	0	0	0	0	0	0
0	0	0	0	0	0	0	0	0	0	0	0	0	0	0	0	0	0	0	0	0	0	0	0	0	0	0	0	0	0	0
0	0	0	0	0	0	0	0	0	0	0	0	0	0	0	0	0	0	0	0	0	0	0	0	0	0	0	0	0	0	0
0	0	0	0	0	0	0	0	0	0	0	0	0	0	0	0	0	0	0	0	0	0	0	0	0	0	0	0	0	0	0
0	0	0	0	0	0	0	0	0	0	0	0	0	0	0	0	0	0	0	0	0	0	0	0	0	0	0	0	0	0	0
0	0	0	0	0	0	0	0	0	0	0	0	0	0	0	0	0	0	0	0	0	0	0	0	0	0	0	0	0	0	0
0	0	0	0	0	0	0	0	0	0	0	0	0	0	0	0	0	0	0	0	0	0	0	0	0	0	0	0	0	0	0
0	0	0	0	0	0	0	0	0	0	0	0	0	0	0	0	0	0	0	0	0	0	0	0	0	0	0	0	0	0	0
0	0	0	0	0	0	0	0	0	0	0	0	0	0	0	0	0	0	0	0	0	0	0	0	0	0	0	0	0	0	0
0	0	0	0	0	0	0	0	0	0	0	0	0	0	0	0	0	0	0	0	0	0	0	0	0	0	0	0	0	0	0
0	0	0	0	0	0	0	0	0	0	0	0	0	0	0	0	0	0	0	0	0	0	0	0	0	0	0	0	0	0	0
0	0	0	0	0	0	0	0	0	0	0	0	0	0	0	0	0	0	0	0	0	0	0	0	0	0	0	0	0	0	0
0	0	0	0	0	0	0	0	0	0	0	0	0	0	0	0	0	0	0	0	0	0	0	0	0	0	0	0	0	0	0
0	0	0	0	0	0	0	0	0	0	0	0	0	0	0	0	0	0	0	0	0	0	0	0	0	0	0	0	0	0	0
0	0	0	0	0	0	0	0	0	0	0	0	0	0	0	0	0	0	0	0	0	0	0	0	0	0	0	0	0	0	0
0	0	0	0	0	0	0	0	0	0	0	0	0	0	0	0	0	0	0	0	0	0	0	0	0	0	0	0	0	0	0
0	0	0	0	0	0	0	0	0	0	0	0	0	0	0	0	0	0	0	0	0	0	0	0	0	0	0	0	0	0	0
0	0	0	0	0	0	0	0	0	0	0	0	0	0	0	0	0	0	0	0	0	0	0	0	0	0	0	0	0	0	0
0	0	0	0	0	0	0	0	0	0	0	0	0	0	0	0	0	0	0	0	0	0	0	0	0	0	0	0	0	0	0
0	0	0	0	0	0	0	0	0	0	0	0	0	0	0	0	0	0	0	0	0	0	0	0	0	0	0	0	0	0	0
0	0	0	0	0	0	0	0	0	0	0	0	0	0	0	0	0	0	0	0	0	0	0	0	0	0	0	0	0	0	0
0	0	0	0	0	0	0	0	0	0	0	0	0	0	0	0	0	0	0	0	0	0	0	0	0	0	0	0	0	0	0
0	0	0	0	0	0	0	0	0	0	0	0	0	0	0	0	0	0	0	0	0	0	0	0	0	0	0	0	0	0	0
0	0	0	0	0	0	0	0	0	0	0	0	0	0	0	0	0	0	0	0	0	0	0	0	0	0	0	0	0	0	0
0	0	0	0	0	0	0	0	0	0	0	0	0	0	0	0	0	0	0	0	0	0	0	0	0	0	0	0	0	0	0
0	0	0	0	0	0	0	0	0	0	0	0	0	0	0	0	0	0	0	0	0	0	0	0	0	0	0	0	0	0	0
0	0	0	0	0	0	0	0	0	0	0	0	0	0	0	0	0	0	0	0	0	0	0	0	0	0	0	0	0	0	0
0	0	0	0	0	0	0	0	0	0	0	0	0	0	0	0	0	0	0	0	0	0	0	0	0	0	0	0	0	0	0
0	0	0	0	0	0	0	0	0	0	0	0	0	0	0	0	0	0	0	0	0	0	0	0	0	0	0	0	0	0	0
0	0	0	0	0	0	0	0	0	0	0	0	0	0	0	0	0	0	0	0	0	0	0	0	0	0	0	0	0	0	0
0	0	0	0	0	0	0	0	0	0	0	0	0	0	0	0	0	0	0	0	0	0	0	0	0	0	0	0	0	0	0
0	0	0	0	0	0	0	0	0	0	0	0	0	0	0	0	0	0	0	0	0	0	0	0	0	0	0	0	0	0	0
0	0	0	0	0	0	0	0	0	0	0	0	0	0	0	0	0	0	0	0	0	0	0	0	0	0	0	0	0	0	0
0	0	0	0	0	0	0	0	0	0	0	0	0	0	0	0	0	0	0	0	0	0	0	0	0	0	0	0	0	0	0
0	0	0	0	0	0	0	0	0	0	0	0	0	0	0	0	0	0	0	0	0	0	0	0	0	0	0	0	0	0	0
0	0	0	0	0	0	0	0	0	0	0	0	0	0	0	0	0	0	0	0	0	0	0	0	0	0	0	0	0	0	0
0	0	0	0	0	0	0	0	0	0	0	0	0	0	0	0	0	0	0	0	0	0	0	0	0	0	0	0	0	0	0
0	0	0	0	0	0	0	0	0	0	0	0	0	0	0	0	0	0	0	0	0	0	0	0	0	0	0	0	0	0	0
0	0	0	0	0	0	0	0	0	0	0	0	0	0	0	0	0	0	0	0	0	0	0	0	0	0	0	0	0	0	0
0	0	0	0	0	0	0	0	0	0	0	0	0	0	0	0	0	0	0	0	0	0	0	0	0	0	0	0	0	0	0
0	0	0	0	0	0	0	0	0	0	0	0	0	0	0	0	0	0	0	0	0	0	0	0	0	0	0	0	0	0	0
0	0	0	0	0	0	0	0	0	0	0	0	0	0	0	0	0	0	0	0	0	0	0	0	0	0	0	0	0	0	0
0	0	0	0	0	0	0	0	0	0	0	0	0	0	0	0	0	0	0	0	0	0	0	0	0	0	0	0	0	0	0
0	0	0	0	0	0	0	0	0	0	0	0	0	0	0	0	0	0	0	0	0	0	0	0	0	0	0	0	0	0	0
0	0	0	0	0	0	0	0	0	0	0	0	0	0	0	0	0	0	0	0	0	0	0	0	0	0	0	0	0	0	0
0	0	0	0	0	0	0	0	0	0	0	0	0	0	0	0	0	0	0	0	0	0	0	0	0	0	0	0	0	0	0
0	0	0	0	0	0	0	0	0	0	0	0	0	0	0	0	0	0	0	0	0	0	0	0	0	0	0	0	0	0	0
0	0	0	0	0	0	0	0	0	0	0	0	0	0	0	0	0	0	0	0	0	0	0	0	0	0	0	0	0	0	0
0	0	0	0	0	0	0	0	0	0	0	0	0	0	0	0	0	0	0	0	0	0	0	0	0	0	0	0	0	0	0
0	0	0	0	0	0	0	0	0	0	0	0	0	0	0	0	0	0	0	0	0	0	0	0	0	0	0	0	0	0	0
0	0	0	0	0	0	0	0	0	0	0	0	0	0	0	0	0	0	0	0	0	0	0	0	0	0	0	0	0	0	0
0	0	0	0	0	0	0	0	0	0	0	0	0	0	0	0	0	0	0	0	0	0	0	0	0	0	0	0	0	0	0
0	0	0	0	0	0	0	0	0	0	0	0	0	0	0	0	0	0	0	0	0	0	0	0	0	0	0	0	0	0	0
0	0	0	0	0	0	0	0	0	0	0	0	0	0	0	0	0	0	0	0	0	0	0	0	0	0	0	0	0	0	0
0	0	0	0	0	0	0	0	0	0	0	0	0	0	0	0	0	0	0	0	0	0	0	0	0	0	0	0	0	0	0
0	0	0	0	0	0	0	0	0	0	0	0	0	0	0	0	0	0	0	0	0	0	0	0	0	0	0	0	0	0	0
0	0	0	0	0	0	0	0	0	0	0	0	0	0	0	0	0	0	0	0	0	0	0	0	0	0	0	0	0	0	0
0	0	0	0	0	0	0	0	0	0	0	0	0	0	0	0	0	0	0	0	0	0	0	0	0	0	0	0	0	0	0
0	0	0	0	0	0	0	0	0	0	0	0	0	0	0	0	0	0	0	0	0	0	0	0	0	0	0	0	0	0	0
0	0	0	0	0	0	0	0	0	0	0	0	0	0	0	0	0	0	0	0	0	0	0	0	0	0	0	0	0	0	0
0	0	0	0	0	0	0	0	0	0	0	0	0	0	0	0	0	0	0	0	0	0	0	0	0	0	0	0	0	0	0
0	0	0	0	0	0	0	0	0	0	0	0	0	0	0	0	0	0	0	0	0	0	0	0	0	0	0	0	0	0	0
0	0	0	0	0	0	0	0	0	0	0	0	0	0	0	0	0	0	0	0	0	0	0	0	0	0	0	0	0	0	0
0	0	0	0	0	0	0	0	0	0	0	0	0	0	0	0	0	0	0	0	0	0	0	0	0	0	0	0	0	0	0
0	0	0	0	0	0	0	0	0	0	0	0	0	0	0	0	0	0	0	0	0	0	0	0	0	0	0	0	0	0	0
0	0	0	0	0	0	0	0	0	0	0	0	0	0	0	0	0	0	0	0	0	0	0	0	0	0	0	0	0	0	0
0	0	0	0	0	0	0	0	0	0	0	0	0	0	0	0	0	0	0	0	0	0	0	0	0	0	0	0	0	0	0
0	0	0	0	0	0	0	0	0	0	0	0	0	0	0	0	0	0	0	0	0	0	0	0	0	0	0	0	0	0	0
0	0	0	0	0	0	0	0	0	0	0	0	0	0	0	0	0	0	0	0	0	0	0	0	0	0	0	0	0	0	0
0	0	0	0	0	0	0	0	0	0	0	0	0	0	0	0	0	0	0	0	0	0	0	0	0	0	0	0	0	0	0
0	0	0	0	0	0	0	0	0	0	0	0	0	0	0	0	0	0	0	0	0	0	0	0	0	0	0	0	0	0	0
0	0	0	0	0	0	0	0	0	0	0	0	0	0	0	0	0	0	0	0	0	0	0	0	0	0	0	0	0	0	0
0	0	0	0	0	0	0	0	0	0	0	0	0	0	0	0	0	0	0	0	0	0	0	0	0	0	0	0	0	0	0
0	0	0	0	0	0	0	0	0	0	0	0	0	0	0	0	0	0	0	0	0	0	0	0	0	0	0	0	0	0	0
0	0	0	0	0	0	0	0	0	0	0	0	0	0	0	0	0	0	0	0	0	0	0	0	0	0	0	0	0	0	0
0	0	0	0	0	0	0	0	0	0	0	0	0	0	0	0	0	0	0	0	0	0	0	0	0	0	0	0	0	0	0
0	0	0	0	0	0	0	0	0	0	0	0	0	0	0	0	0	0	0	0	0	0	0	0	0	0	0	0	0	0	0
0	0	0	0	0	0	0	0	0	0	0	0	0	0	0	0	0	0	0	0	0	0	0	0	0	0	0	0	0	0	0
0	0	0	0	0	0	0	0	0	0	0	0	0	0	0	0	0	0	0	0	0	0	0	0	0	0	0	0	0	0	0
0	0	0	0	0	0	0	0	0	0	0	0	0	0	0	0	0	0	0	0	0	0	0	0	0	0	0	0	0	0	0
0	0	0	0	0	0	0	0	0	0	0	0	0	0	0	0	0	0	0	0	0	0	0	0	0	0	0	0	0	0	0
0	0	0	0	0	0	0	0	0	0	0	0	0	0	0	0	0	0	0	0	0	0	0	0	0	0	0	0	0	0	0
0	0	0	0	0	0	0	0	0	0	0	0	0	0	0	0	0	0	0	0	0	0	0	0	0	0	0	0	0	0	0
0	0	0	0	0	0	0	0	0	0	0	0	0	0	0	0	0	0	0	0	0	0	0	0	0	0	0	0	0	0	0
0	0	0	0	0	0	0	0	0	0	0	0	0	0	0	0	0	0	0	0	0	0	0	0	0	0	0	0	0	0	0
0	0	0	0	0	0	0	0	0	0	0	0	0	0	0	0	0	0	0	0	0	0	0	0	0	0	0	0	0	0	0
0	0	0	0	0	0	0	0	0	0	0	0	0	0	0	0	0	0	0	0	0	0	0	0	0	0	0	0	0	0	0
0	0	0	0	0	0	0	0	0	0	0	0	0	0	0	0	0	0	0	0	0	0	0	0	0	0	0	0	0	0	0
0	0	0	0	0	0	0	0	0	0	0	0	0	0	0	0	0	0	0	0	0	0	0	0	0	0	0	0	0	0	0
0	0	0	0	0	0	0	0	0	0	0	0	0	0	0	0	0	0	0	0	0	0	0	0	0	0	0	0	0	0	0
0	0	0	0	0	0	0	0	0	0	0	0	0	0	0	0	0	0	0	0	0	0	0	0	0	0	0	0	0	0	0
0	0	0	0	0	0	0	0	0	0	0	0	0	0	0	0	0	0	0	0	0	0	0	0	0	0	0	0	0	0	0
0	0	0	0	0	0	0	0	0	0	0	0	0	0	0	0	0	0	0	0	0	0	0	0	0	0	0	0	0	0	0
0	0	0	0	0	0	0	0	0	0	0	0	0	0	0	0	0	0	0	0	0	0	0	0	0	0	0	0	0	0	0
0	0	0	0	0	0	0	0	0	0	0	0	0	0	0	0	0	0	0	0	0	0	0	0	0	0	0	0	0	0	0
0	0	0	0	0	0	0	0	0	0	0	0	0	0	0	0	0	0	0	0	0	0	0	0	0	0	0	0	0	0	0
0	0	0	0	0	0	0	0	0	0	0	0	0	0	0	0	0	0	0	0	0	0	0	0	0	0	0	0	0	0	0
0	0	0	0	0	0	0	0	0	0	0	0	0	0	0	0	0	0	0	0	0	0	0	0	0	0	0	0	0	0	0
0	0	0	0	0	0	0	0	0	0	0	0	0	0	0	0	0	0	0	0	0	0	0	0	0	0	0	0	0	0	0
0	0	0	0	0	0	0	0	0	0	0	0	0	0	0	0	0	0	0	0	0	0	0	0	0	0	0	0	0	0	0
0	0	0	0	0	0	0	0	0	0	0	0	0	0	0	0	0	0	0	0	0	0	0	0	0	0	0	0	0	0	0
0	0	0	0	0	0	0	0	0	0	0	0	0	0	0	0	0	0	0	0	0	0	0	0	0	0	0	0	0	0	0
0	0	0	0	0	0	0	0	0	0	0	0	0	0	0	0	0	0	0	0	0	0	0	0	0	0	0	0	0	0	0
0	0	0	0	0	0	0	0	0	0	0	0	0	0	0	0	0	0	0	0	0	0	0	0	0	0	0	0	0	0	0
0	0	0	0	0	0	0	0	0	0	0	0	0	0	0	0	0	0	0	0	0	0	0	0	0	0	0	0	0	0	0
0	0	0	0	0	0	0	0	0	0	0	0	0	0	0	0	0	0	0	0	0	0	0	0	0	0	0	0	0	0	0
0	0	0	0	0	0	0	0	0	0	0	0	0	0	0	0	0	0	0	0	0	0	0	0	0	0	0	0	0	0	0
0	0	0	0	0	0	0	0	0	0	0	0	0	0	0	0	0	0	0	0	0	0	0	0	0	0	0	0	0	0	0
0	0	0	0	0	0	0	0	0	0	0	0	0	0	0	0	0	0	0	0	0	0	0	0	0	0	0	0	0	0	0
0	0	0	0	0	0	0	0	0	0	0	0	0	0	0	0	0	0	0	0	0	0	0	0	0	0	0	0	0	0	0
0	0	0	0	0	0	0	0	0	0	0	0	0	0	0	0	0	0	0	0	0	0	0	0	0	0	0	0	0	0	0
0	0	0	0	0	0	0	0	0	0	0	0	0	0	0	0	0	0	0	0	0	0	0	0	0	0	0	0	0	0	0
0	0	0	0	0	0	0	0	0	0	0	0	0	0	0	0	0	0	0	0	0	0	0	0	0	0	0	0	0	0	0
0	0	0	0	0	0	0	0	0	0	0	0	0	0	0	0	0	0	0	0	0	0	0	0	0	0	0	0	0	0	0
0	0	0	0	0	0	0	0	0	0	0	0	0	0	0	0	0	0	0	0	0	0	0	0	0	0	0	0	0	0	0
0	0	0	0	0	0	0	0	0	0	0	0	0	0	0	0	0	0	0	0	0	0	0	0	0	0	0	0	0	0	0
0	0	0	0	0	0	0	0	0	0	0	0	0	0	0	0	0	0	0	0	0	0	0	0	0	0	0	0	0	0	0
0	0	0	0	0	0	0	0	0	0	0	0	0	0	0	0	0	0	0	0	0	0	0	0	0	0	0	0	0	0	0
0	0	0	0	0	0	0	0	0	0	0	0	0	0	0	0	0	0	0	0	0	0	0	0	0	0	0	0	0	0	0
0	0	0	0	0	0	0	0	0	0	0	0	0	0	0	0	0	0	0	0	0	0	0	0	0	0	0	0	0	0	0
0	0	0	0	0	0	0	0	0	0	0	0	0	0	0	0	0	0	0	0	0	0	0	0	0	0	0	0	0	0	0
0	0	0	0	0	0	0	0	0	0	0	0	0	0	0	0	0	0	0	0	0	0	0	0	0	0	0	0	0	0	0
0	0	0	0	0	0	0	0	0	0	0	0	0	0	0	0	0	0	0	0	0	0	0	0	0	0	0	0	0	0	0
0	0	0	0	0	0	0	0	0	0	0	0	0	0	0	0	0	0	0	0	0	0	0	0	0	0	0	0	0	0	0
0	0	0	0	0	0	0	0	0	0	0	0	0	0	0	0	0	0	0	0	0	0	0	0	0	0	0	0	0	0	0
0	0	0	0	0	0	0	0	0	0	0	0	0	0	0	0	0	0	0	0	0	0	0	0	0	0	0	0	0	0	0
0	0	0	0	0	0	0	0	0	0	0	0	0	0	0	0	0	0	0	0	0	0	0	0	0	0	0	0	0	0	0
0	0	0	0	0	0	0	0	0	0	0	0	0	0	0	0	0	0	0	0	0	0	0	0	0	0	0	0	0	0	0
0	0	0	0	0	0	0	0	0	0	0	0	0	0	0	0	0	0	0	0	0	0	0	0	0	0	0	0	0	0	0
0	0	0	0	0	0	0	0	0	0	0	0	0	0	0	0	0	0	0	0	0	0	0	0	0	0	0	0	0	0	0
0	0	0	0	0	0	0	0	0	0	0	0	0	0	0	0	0	0	0	0	0	0	0	0	0	0	0	0	0	0	0
0	0	0	0	0	0	0	0	0	0	0	0	0	0	0	0	0	0	0	0	0	0	0	0	0	0	0	0	0	0	0
0	0	0	0	0	0	0	0	0	0	0	0	0	0	0	0	0	0	0	0	0	0	0	0	0	0	0	0	0	0	0
0	0	0	0	0	0	0	0	0	0	0	0	0	0	0	0	0	0	0	0	0	0	0	0	0	0	0	0	0	0	0
0	0	0	0	0	0	0	0	0	0	0	0	0	0	0	0	0	0	0	0	0	0	0	0	0	0	0	0	0	0	0
0	0	0	0	0	0	0	0	0	0	0	0	0	0	0	0	0	0	0	0	0	0	0	0	0	0	0	0	0	0	0
0	0	0	0	0	0	0	0	0	0	0	0	0	0	0	0	0	0	0	0	0	0	0	0	0	0	0	0	0	0	0
0	0	0	0	0	0	0	0	0	0	0	0	0	0	0	0	0	0	0	0	0	0	0	0	0	0	0	0	0	0	0
0	0	0	0	0	0	0	0	0	0	0	0	0	0	0	0	0	0	0	0	0	0	0	0	0	0	0	0	0	0	0
0	0	0	0	0	0	0	0	0	0	0	0	0	0	0	0	0	0	0	0	0	0	0	0	0	0	0	0	0	0	0
0	0	0	0	0	0	0	0	0	0	0	0	0	0	0	0	0	0	0	0	0	0	0	0	0	0	0	0	0	0	0
0	0	0	0	0	0	0	0	0	0	0	0	0	0	0	0	0	0	0	0	0	0	0	0	0	0	0	0	0	0	0
0	0	0	0	0	0	0	0	0	0	0	0	0	0	0	0	0	0	0	0	0	0	0	0	0	0	0	0	0	0	0
0	0	0	0	0	0	0	0	0	0	0	0	0	0	0	0	0	0	0	0	0	0	0	0	0	0	0	0	0	0	0
0	0	0	0	0	0	0	0	0	0	0	0	0	0	0	0	0	0	0	0	0	0	0	0	0	0	0	0	0	0	0
0	0	0	0	0	0	0	0	0	0	0	0	0	0	0	0	0	0	0	0	0	0	0	0	0	0	0	0	0	0	0
0	0	0	0	0	0	0	0	0	0	0	0	0	0	0	0	0	0	0	0	0	0	0	0	0	0	0	0	0	0	0
0	0	0	0	0	0	0	0	0	0	0	0	0	0	0	0	0	0	0	0	0	0	0	0	0	0	0	0	0	0	0
0	0	0	0	0	0	0	0	0	0	0	0	0	0	0	0	0	0	0	0	0	0	0	0	0	0	0	0	0	0	0
0	0	0	0	0	0	0	0	0	0	0	0	0	0	0	0	0	0	0	0	0	0	0	0	0	0	0	0	0	0	0
0	0	0	0	0	0	0	0	0	0	0	0	0	0	0	0	0	0	0	0	0	0	0	0	0	0	0	0	0	0	0
0	0	0	0	0	0	0	0	0	0	0	0	0	0	0	0	0	0	0	0	0	0	0	0	0	0	0	0	0	0	0
0	0	0	0	0	0	0	0	0	0	0	0	0	0	0	0	0	0	0	0	0	0	0	0	0	0	0	0	0	0	0
0	0	0	0	0	0	0	0	0	0	0	0	0	0	0	0	0	0	0	0	0	0	0	0	0	0	0	0	0	0	0
0	0	0	0	0	0	0	0	0	0	0	0	0	0	0	0	0	0	0	0	0	0	0	0	0	0	0	0	0	0	0
0	0	0	0	0	0	0	0	0	0	0	0	0	0	0	0	0	0	0	0	0	0	0	0	0	0	0	0	0	0	0
0	0	0	0	0	0	0	0	0	0	0	0	0	0	0	0	0	0	0	0	0	0	0	0	0	0	0	0	0	0	0
0	0	0	0	0	0	0	0	0	0	0	0	0	0	0	0	0	0	0	0	0	0	0	0	0	0	0	0	0	0	0
0	0	0	0	0	0	0	0	0	0	0	0	0	0	0	0	0	0	0	0	0	0	0	0	0	0	0	0	0	0	0
0	0	0	0	0	0	0	0	0	0	0	0	0	0	0	0	0	0	0	0	0	0	0	0	0	0	0	0	0	0	0
0	0	0	0	0	0	0	0	0	0	0	0	0	0	0	0	0	0	0	0	0	0	0	0	0	0	0	0	0	0	0
0	0	0	0	0	0	0	0	0	0	0	0	0	0	0	0	0	0	0	0	0	0	0	0	0	0	0	0	0	0	0
0	0	0	0	0	0	0	0	0	0	0	0	0	0	0	0	0	0	0	0	0	0	0	0	0	0	0	0	0	0	0
0	0	0	0	0	0	0	0	0	0	0	0	0	0	0	0	0	0	0	0	0	0	0	0	0	0	0	0	0	0	0
0	0	0	0	0	0	0	0	0	0	0	0	0	0	0	0	0	0	0	0	0	0	0	0	0	0	0	0	0	0	0
0	0	0	0	0	0	0	0	0	0	0	0	0	0	0	0	0	0	0	0	0	0	0	0	0	0	0	0	0	0	0
0	0	0	0	0	0	0	0	0	0	0	0	0	0	0	0	0	0	0	0	0	0	0	0	0	0	0	0	0	0	0
0	0	0	0	0	0	0	0	0	0	0	0	0	0	0	0	0	0	0	0	0	0	0	0	0	0	0	0	0	0	0
0	0	0	0	0	0	0	0	0	0	0	0	0	0	0	0	0	0	0	0	0	0	0	0	0	0	0	0	0	0	0
0	0	0	0	0	0	0	0	0	0	0	0	0	0	0	0	0	0	0	0	0	0	0	0	0	0	0	0	0	0	0
0	0	0	0	0	0	0	0	0	0	0	0	0	0	0	0	0	0	0	0	0	0	0	0	0	0	0	0	0	0	0
0	0	0	0	0	0	0	0	0	0	0	0	0	0	0	0	0	0	0	0	0	0	0	0	0	0	0	0	0	0	0
0	0	0	0	0	0	0	0	0	0	0	0	0	0	0	0	0	0	0	0	0	0	0	0	0	0	0	0	0	0	0
0	0	0	0	0	0	0	0	0	0	0	0	0	0	0	0	0	0	0	0	0	0	0	0	0	0	0	0	0	0	0
0	0	0	0	0	0	0	0	0	0	0	0	0	0	0	0	0	0	0	0	0	0	0	0	0	0	0	0	0	0	0
0	0	0	0	0	0	0	0	0	0	0	0	0	0	0	0	0	0	0	0	0	0	0	0	0	0	0	0	0	0	0
0	0	0	0	0	0	0	0	0	0	0	0	0	0	0	0	0	0	0	0	0	0	0	0	0	0	0	0	0	0	0
0	0	0	0	0	0	0	0	0	0	0	0	0	0	0	0	0	0	0	0	0	0	0	0	0	0	0	0	0	0	0
0	0	0	0	0	0	0	0	0	0	0	0	0	0	0	0	0	0	0	0	0	0	0	0	0	0	0	0	0	0	0
0	0	0	0	0	0	0	0	0	0	0	0	0	0	0	0	0	0	0	0	0	0	0	0	0	0	0	0	0	0	0
0	0	0	0	0	0	0	0	0	0	0	0	0	0	0	0	0	0	0	0	0	0	0	0	0	0	0	0	0	0	0
0	0	0	0	0	0	0	0	0	0	0	0	0	0	0	0	0	0	0	0	0	0	0	0	0	0	0	0	0	0	0
0	0	0	0	0	0	0	0	0	0	0	0	0	0	0	0	0	0	0	0	0	0	0	0	0	0	0	0	0	0	0
0	0	0	0	0	0	0	0	0	0	0	0	0	0	0	0	0	0	0	0	0	0	0	0	0	0	0	0	0	0	0
0	0	0	0	0	0	0	0	0	0	0	0	0	0	0	0	0	0	0	0	0	0	0	0	0	0	0	0	0	0	0
0	0	0	0	0	0	0	0	0	0	0	0	0	0	0	0	0	0	0	0	0	0	0	0	0	0	0	0	0	0	0
0	0	0	0	0	0	0	0	0	0	0	0	0	0	0	0	0	0	0	0	0	0	0	0	0	0	0	0	0	0	0
0	0	0	0	0	0	0	0	0	0	0	0	0	0	0	0	0	0	0	0	0	0	0	0	0	0	0	0	0	0	0
0	0	0	0	0	0	0	0	0	0	0	0	0	0	0	0	0	0	0	0	0	0	0	0	0	0	0	0	0	0	0
0	0	0	0	0	0	0	0	0	0	0	0	0	0	0	0	0	0	0	0	0	0	0	0	0	0	0	0	0	0	0
0	0	0	0	0	0	0	0	0	0	0	0	0	0	0	0	0	0	0	0	0	0	0	0	0	0	0	0	0	0	0
0	0	0	0	0	0	0	0	0	0	0	0	0	0	0	0	0	0	0	0	0	0	0	0	0	0	0	0	0	0	0
0	0	0	0	0	0	0	0	0	0	0	0	0	0	0	0	0	0	0	0	0	0	0	0	0	0	0	0	0	0	0
0	0	0	0	0	0	0	0	0	0	0	0	0	0	0	0	0	0	0	0	0	0	0	0	0	0	0	0	0	0	0
0	0	0	0	0	0	0	0	0	0	0	0	0	0	0	0	0	0	0	0	0	0	0	0	0	0	0	0	0	0	0
0	0	0	0	0	0	0	0	0	0	0	0	0	0	0	0	0	0	0	0	0	0	0	0	0	0	0	0	0	0	0
0	0	0	0	0	0	0	0	0	0	0	0	0	0	0	0	0	0	0	0	0	0	0	0	0	0	0	0	0	0	0
0	0	0	0	0	0	0	0	0	0	0	0	0	0	0	0	0	0	0	0	0	0	0	0	0	0	0	0	0	0	0
0	0	0	0	0	0	0	0	0	0	0	0	0	0	0	0	0	0	0	0	0	0	0	0	0	0	0	0	0	0	0
0	0	0	0	0	0	0	0	0	0	0	0	0	0	0	0	0	0	0	0	0	0	0	0	0	0	0	0	0	0	0
0	0	0	0	0	0	0	0	0	0	0	0	0	0	0	0	0	0	0	0	0	0	0	0	0	0	0	0	0	0	0
0	0	0	0	0	0	0	0	0	0	0	0	0	0	0	0	0	0	0	0	0	0	0	0	0	0	0	0	0	0	0
0	0	0	0	0	0	0	0	0	0	0	0	0	0	0	0	0	0	0	0	0	0	0	0	0	0	0	0	0	0	0
0	0	0	0	0	0	0	0	0	0	0	0	0	0	0	0	0	0	0	0	0	0	0	0	0	0	0	0	0	0	0
0	0	0	0	0	0	0	0	0	0	0	0	0	0	0	0	0	0	0	0	0	0	0	0	0	0	0	0	0	0	0
0	0	0	0	0	0	0	0	0	0	0	0	0	0	0	0	0	0	0	0	0	0	0	0	0	0	0	0	0	0	0
0	0	0	0	0	0	0	0	0	0	0	0	0	0	0	0	0	0	0	0	0	0	0	0	0	0	0	0	0	0	0
0	0	0	0	0	0	0	0	0	0	0	0	0	0	0	0	0	0	0	0	0	0	0	0	0	0	0	0	0	0	0
0	0	0	0	0	0	0	0	0	0	0	0	0	0	0	0	0	0	0	0	0	0	0	0	0	0	0	0	0	0	0
0	0	0	0	0	0	0	0	0	0	0	0	0	0	0	0	0	0	0	0	0	0	0	0	0	0	0	0	0	0	0
0	0	0	0	0	0	0	0	0	0	0	0	0	0	0	0	0	0	0	0	0	0	0	0	0	0	0	0	0	0	0
0	0	0	0	0	0	0	0	0	0	0	0	0	0	0	0	0	0	0	0	0	0	0	0	0	0	0	0	0	0	0
0	0	0	0	0	0	0	0	0	0	0	0	0	0	0	0	0	0	0	0	0	0	0	0	0	0	0	0	0	0	0
0	0	0	0	0	0	0	0	0	0	0	0	0	0	0	0	0	0	0	0	0	0	0	0	0	0	0	0	0	0	0
0	0	0	0	0	0	0	0	0	0	0	0	0	0	0	0	0	0	0	0	0	0	0	0	0	0	0	0	0	0	0
0	0	0	0	0	0	0	0	0	0	0	0	0	0	0	0	0	0	0	0	0	0	0	0	0	0	0	0	0	0	0
0	0	0	0	0	0	0	0	0	0	0	0	0	0	0	0	0	0	0	0	0	0	0	0	0	0	0	0	0	0	0
0	0	0	0	0	0	0	0	0	0	0	0	0	0	0	0	0	0	0	0	0	0	0	0	0	0	0	0	0	0	0
0	0	0	0	0	0	0	0	0	0	0	0	0	0	0	0	0	0	0	0	0	0	0	0	0	0	0	0	0	0	0
0	0	0	0	0	0	0	0	0	0	0	0	0	0	0	0	0	0	0	0	0	0	0	0	0	0	0	0	0	0	0
0	0	0	0	0	0	0	0	0	0	0	0	0	0	0	0	0	0	0	0	0	0	0	0	0	0	0	0	0	0	0
0	0	0	0	0	0	0	0	0	0	0	0	0	0	0	0	0	0	0	0	0	0	0	0	0	0	0	0	0	0	0
0	0	0	0	0	0	0	0	0	0	0	0	0	0	0	0	0	0	0	0	0	0	0	0	0	0	0	0	0	0	0
0	0	0	0	0	0	0	0	0	0	0	0	0	0	0	0	0	0	0	0	0	0	0	0	0	0	0	0	0	0	0
0	0	0	0	0	0	0	0	0	0	0	0	0	0	0	0	0	0	0	0	0	0	0	0	0	0	0	0	0	0	0
0	0	0	0	0	0	0	0	0	0	0	0	0	0	0	0	0	0	0	0	0	0	0	0	0	0	0	0	0	0	0
0	0	0	0	0	0	0	0	0	0	0	0	0	0	0	0	0	0	0	0	0	0	0	0	0	0	0	0	0	0	0
0	0	0	0	0	0	0	0	0	0	0	0	0	0	0	0	0	0	0	0	0	0	0	0	0	0	0	0	0	0	0
0	0	0	0	0	0	0	0	0	0	0	0	0	0	0	0	0	0	0	0	0	0	0	0	0	0	0	0	0	0	0
0	0	0	0	0	0	0	0	0	0	0	0	0	0	0	0	0	0	0	0	0	0	0	0	0	0	0	0	0	0	0
0	0	0	0	0	0	0	0	0	0	0	0	0	0	0	0	0	0	0	0	0	0	0	0	0	0	0	0	0	0	0
0	0	0	0	0	0	0	0	0	0	0	0	0	0	0	0	0	0	0	0	0	0	0	0	0	0	0	0	0	0	0
0	0	0	0	0	0	0	0	0	0	0	0	0	0	0	0	0	0	0	0	0	0	0	0	0	0	0	0	0	0	0
0	0	0	0	0	0	0	0	0	0	0	0	0	0	0	0	0	0	0	0	0	0	0	0	0	0	0	0	0	0	0
0	0	0	0	0	0	0	0	0	0	0	0	0	0	0	0	0	0	0	0	0	0	0	0	0	0	0	0	0	0	0
0	0	0	0	0	0	0	0	0	0	0	0	0	0	0	0	0	0	0	0	0	0	0	0	0	0	0	0	0	0	0
0	0	0	0	0	0	0	0	0	0	0	0	0	0	0	0	0	0	0	0	0	0	0	0	0	0	0	0	0	0	0
0	0	0	0	0	0	0	0	0	0	0	0	0	0	0	0	0	0	0	0	0	0	0	0	0	0	0	0	0	0	0
0	0	0	0	0	0	0	0	0	0	0	0	0	0	0	0	0	0	0	0	0	0	0	0	0	0	0	0	0	0	0
0	0	0	0	0	0	0	0	0	0	0	0	0	0	0	0	0	0	0	0	0	0	0	0	0	0	0	0	0	0	0
0	0	0	0	0	0	0	0	0	0	0	0	0	0	0	0	0	0	0	0	0	0	0	0	0	0	0	0	0	0	0
[truncated: 1,000 more rows]
