# Supplementary material for: A modified shuffled frog leaping algorithm with inertia weight
Source: Sci Rep. 2024 Feb 20;14:4146. doi: 10.1038/s41598-024-51306-1 (PMC11224354; doi:10.1038/s41598-024-51306-1)
Supplement: Supplementary file 1 — Supplementary Information. [file 41598_2024_51306_MOESM1_ESM.zip › data/F2/MSFLA_R_17.xls]

## Sheet: Sheet1
0.549529	-0.0808905	0.101154	-0.35732	0.366479	0.356875	-0.170894	-0.406637	0.420081	-0.452479	-0.374659	0.0673038	0.137875	-0.0546032	0.0192412	-0.297979	-0.468563	-0.258547	0.24208	0.100305	0.103024	0.0550147	-0.676835	-0.23421	-0.0285852	-0.214076	-0.177076	0.273361	0.3144	0.0330038	7.39308
0.0627219	0.0303814	0.127494	0.00138834	0.0156102	0.0798181	0.0695794	0.0277821	-0.0120791	-0.0113965	0.00392608	0.00752135	0.00685501	0.0181192	0.0148847	-0.0994183	-0.0573331	0.0224642	-0.04266	-0.101816	-0.0475017	-0.00620431	-0.0137978	-0.036035	-0.00129574	-0.0226088	-0.000785662	0.00496226	-0.10357	-0.0119139	1.06192
-0.00449983	0.0011274	0.00172896	-0.00481816	0.00134678	-0.00115955	0.00374893	-0.000265411	-0.00148984	0.00354012	0.0175647	-0.000715193	0.000530677	-0.00309917	0.00480231	-0.00176989	-0.00444454	-0.0118448	0.00535789	-0.00462692	0.000327761	-0.00418632	-0.000644652	0.00290502	0.00264174	-0.0108182	-0.00160254	-0.00306784	0.000766026	-0.00273569	0.108177
-0.000194634	0.000510239	-0.00216582	0.000113122	0.000620058	-0.000288947	-0.000364898	-0.00010485	7.38907e-05	-0.000431279	-0.000734886	-0.000961134	0.000564792	6.73611e-05	4.19184e-06	1.69964e-05	0.000308442	-0.000218266	0.000654042	0.000240834	-0.000759121	0.000229351	-0.000687793	-0.000423967	-0.000241155	-0.00055555	9.15427e-05	0.00122551	0.000899463	-0.000499568	0.0142517
4.66019e-05	-3.41554e-05	7.14213e-05	-2.65575e-05	-3.24065e-05	0.000254528	3.62501e-05	0.000108836	3.00672e-06	3.79121e-06	0.000145131	-5.84715e-05	-8.39796e-05	3.92684e-05	0.000181859	3.41259e-05	9.68258e-06	5.06257e-06	2.5846e-05	-0.000209422	-1.95182e-06	-4.9951e-05	2.13072e-05	-0.00010664	3.06488e-06	-6.13473e-05	8.40888e-05	-3.54105e-05	-7.59875e-06	-1.11036e-05	0.00179287
-1.58318e-05	-7.00163e-06	2.07365e-05	-1.83419e-06	8.9946e-06	-1.57969e-06	-5.23661e-05	2.85475e-06	3.50325e-06	-3.32638e-06	1.09819e-06	3.00091e-06	1.36207e-06	1.54428e-05	-3.48054e-06	-6.07757e-06	7.90761e-06	4.15645e-06	9.72259e-06	-5.973e-06	-1.23586e-05	-9.25992e-06	5.13936e-06	-5.23912e-06	7.96171e-06	-5.99662e-06	-7.25877e-06	1.46396e-06	1.15612e-05	4.95675e-06	0.000247447
-8.60277e-07	1.74406e-06	7.63369e-07	5.36801e-07	-1.53814e-06	3.30572e-08	8.82819e-07	3.04508e-07	-1.23191e-06	-7.52528e-07	1.00146e-08	2.25394e-06	-9.06531e-07	-6.03424e-07	-1.84652e-07	-1.3751e-06	-2.32349e-08	4.82439e-07	9.77516e-07	-2.02709e-06	7.91686e-07	8.81172e-07	9.15715e-08	-1.86827e-06	-7.40027e-07	1.12994e-06	-3.15872e-06	-1.29641e-06	-9.06682e-08	1.2195e-07	2.76618e-05
-1.38364e-07	-2.31793e-09	1.37758e-08	9.0424e-08	9.21908e-08	1.45569e-07	-2.66421e-07	-2.71414e-08	2.72431e-08	1.31587e-07	2.19043e-07	-5.68374e-07	-7.54466e-08	3.91552e-08	9.38699e-08	5.12051e-07	2.62301e-07	-5.94546e-08	2.03808e-07	5.2562e-08	-8.44187e-09	-1.49505e-07	-3.09618e-07	-2.15073e-08	2.60375e-07	1.62737e-07	-2.67966e-07	-1.14026e-07	1.47911e-07	3.25957e-08	4.49578e-06
2.81497e-08	-6.81517e-09	-1.96852e-08	-5.57744e-09	2.20402e-08	-5.79583e-09	-5.9218e-09	-1.74755e-08	1.30201e-08	-2.21817e-08	-1.35589e-08	-1.88217e-08	6.78619e-09	-1.87221e-08	-1.06811e-08	1.15758e-09	-6.08812e-10	-5.29679e-09	6.26679e-09	2.97616e-10	-9.35866e-09	3.41669e-09	-1.03545e-08	2.56102e-08	-1.03484e-07	-9.52077e-09	-2.31522e-08	9.51461e-09	-1.14581e-07	9.216e-08	6.30012e-07
1.62377e-09	-1.51484e-10	9.4829e-10	-6.7686e-09	-5.07498e-11	-1.16477e-09	1.71987e-09	-2.30888e-09	2.6188e-09	1.33262e-09	1.28175e-09	-3.50616e-10	-6.50698e-10	2.30528e-09	7.0935e-10	-3.62262e-09	6.39202e-09	1.75643e-09	5.04344e-10	2.41108e-09	-3.84415e-10	2.19874e-09	-1.11475e-09	2.2956e-09	6.7597e-11	2.41756e-09	-2.55895e-09	-9.42214e-10	-1.23757e-10	1.67657e-10	5.09433e-08
2.39447e-11	-1.33636e-10	-4.78032e-10	3.02956e-10	2.53085e-10	-1.53561e-10	-5.22528e-11	-5.38866e-10	-1.03348e-10	-9.73349e-10	1.13936e-11	3.79014e-10	-2.8756e-10	1.17189e-10	-6.83736e-11	-9.10098e-10	-1.72962e-10	2.60241e-11	-9.51623e-11	-6.82839e-11	1.73016e-10	3.83596e-11	8.54732e-10	2.7453e-11	-5.25954e-12	-1.53122e-10	8.988e-11	6.71388e-11	-3.82606e-11	1.76211e-10	6.77253e-09
-1.91755e-11	1.88602e-11	-1.77397e-11	9.10965e-12	-7.94793e-11	-2.22486e-11	-1.09963e-11	-4.76221e-12	1.87281e-12	1.48068e-11	-3.07557e-11	-2.8594e-12	-6.99038e-12	-2.66065e-12	7.5544e-12	1.55204e-11	-2.70072e-12	8.84087e-12	-1.50703e-11	9.74767e-11	1.94987e-11	7.66434e-11	2.00119e-13	1.93039e-11	6.73613e-12	-4.26372e-12	1.00238e-11	1.33738e-10	5.90995e-11	-5.40779e-11	7.73066e-10
4.18461e-12	-1.48921e-11	1.44534e-12	5.59327e-13	4.25864e-12	3.88272e-12	2.37745e-12	-3.30436e-12	-1.16041e-12	-3.05023e-12	-1.95462e-12	1.68263e-11	-5.18399e-12	-6.54107e-13	-8.44706e-13	3.7646e-12	7.79783e-14	-5.41695e-13	-3.14995e-12	9.88807e-13	4.55637e-12	4.62776e-12	-4.23283e-12	1.99378e-12	-5.20896e-13	-4.63568e-12	-1.70453e-11	1.68787e-12	-3.87886e-12	-6.27775e-13	1.16909e-10
-4.51575e-13	6.99479e-13	3.38973e-13	-5.28234e-13	-2.74325e-13	-5.87747e-14	4.27187e-13	-6.40633e-14	4.6305e-13	1.32283e-13	-2.44751e-13	1.87781e-13	-2.0795e-13	2.01375e-13	1.21171e-12	-1.29035e-13	-6.46901e-13	4.53536e-13	2.05339e-13	-2.47789e-14	3.04938e-12	-3.13153e-13	1.06087e-12	2.20303e-13	3.77155e-13	-4.7578e-13	-4.46225e-13	-1.25304e-13	7.63218e-13	9.84704e-14	1.3881e-11
-1.17666e-13	1.66791e-14	-7.86e-15	-5.35019e-14	2.15996e-13	2.82527e-14	5.20638e-14	1.79966e-13	8.83863e-15	7.67474e-15	7.32154e-15	3.9533e-15	-2.65185e-14	-9.99222e-16	-9.92654e-15	-9.81835e-14	-1.56663e-14	3.56815e-14	7.777e-15	-9.16276e-15	1.0297e-13	-1.17579e-14	2.18612e-13	8.83205e-14	8.31879e-14	7.06573e-14	5.41215e-14	3.2012e-13	1.20579e-13	1.04083e-14	1.98442e-12
1.48993e-15	3.47333e-15	6.98895e-16	-1.99785e-15	-1.41827e-14	4.49201e-15	5.94015e-14	-1.0504e-15	-2.85768e-15	6.31339e-16	-2.18537e-15	-2.99475e-14	4.26694e-16	-5.37114e-15	-7.9299e-15	8.7656e-15	3.78285e-15	-1.91365e-14	-4.98316e-14	3.35786e-15	-6.21062e-16	-1.8162e-15	-1.10241e-14	1.08407e-14	1.72989e-14	1.07541e-15	1.20934e-15	1.05669e-15	-1.18369e-15	-1.05892e-14	2.77726e-13
1.1397e-15	2.41932e-15	1.91269e-15	6.44453e-16	-1.19574e-16	-5.12639e-16	-2.02197e-16	1.70224e-15	2.17513e-15	1.005e-15	-2.28482e-16	-9.00774e-16	-2.74423e-16	1.67934e-16	4.86292e-17	1.24372e-15	1.04087e-15	-1.12239e-15	-8.60934e-16	-8.24073e-16	-6.53609e-16	8.88795e-16	-9.79639e-16	1.04482e-15	-1.11897e-15	-4.37407e-16	1.24464e-16	3.65396e-16	-6.21158e-16	9.35919e-16	2.57153e-14
-1.55108e-16	-1.34222e-16	7.02868e-17	1.39843e-16	2.72463e-17	1.0653e-16	-8.37371e-17	4.30862e-17	2.16553e-16	-1.06799e-17	-1.20146e-17	-1.28624e-16	1.66166e-16	6.32492e-17	-4.54148e-16	-1.77034e-16	1.31316e-16	1.55074e-16	1.58117e-16	2.17373e-17	-7.3453e-17	-5.31535e-17	-1.51693e-16	-1.78648e-17	-3.09748e-17	7.17392e-17	2.85003e-16	6.95666e-17	-5.56496e-17	1.91413e-16	3.45528e-15
-6.31622e-18	-6.63382e-18	4.19581e-18	8.041e-19	-2.11043e-17	5.39786e-18	-1.0056e-17	1.18523e-17	-1.10343e-18	-5.66429e-18	-1.08181e-17	-1.15252e-17	3.76336e-17	-1.82516e-17	3.10119e-19	4.57398e-18	-1.24835e-17	-1.60066e-17	-1.93602e-18	-4.76952e-17	1.13141e-19	8.36569e-18	4.62618e-18	-2.63954e-17	5.79852e-18	-6.50021e-18	4.78619e-18	1.5258e-17	-6.11779e-18	1.34605e-17	3.25783e-16
2.38943e-20	5.07702e-19	-1.95306e-19	3.27125e-19	7.82429e-20	5.40799e-18	3.16696e-18	4.00349e-19	2.41818e-18	-1.22359e-18	-8.81548e-19	-2.38209e-18	-3.45211e-19	1.04028e-18	-6.35422e-19	-5.50837e-19	-3.49148e-19	-3.43495e-18	6.01349e-19	4.01083e-19	8.69986e-19	-3.76419e-19	-3.27632e-18	1.22554e-18	4.53213e-19	2.843e-18	3.85072e-20	-4.15802e-19	-1.3739e-18	-5.65521e-18	4.08991e-17
8.33727e-20	-3.42593e-20	-1.40985e-19	7.88474e-20	4.2592e-20	2.21026e-20	-7.84714e-20	-2.81347e-19	7.6321e-20	-2.89546e-20	-1.14295e-19	-3.35543e-19	-7.73816e-19	-2.30793e-19	-2.51557e-19	-4.83285e-20	-4.47065e-21	2.01762e-19	-7.34532e-22	-2.09446e-19	-4.71328e-19	-1.09176e-19	1.82053e-19	-3.12511e-20	-2.28688e-19	2.00487e-19	2.50814e-19	1.94807e-19	-1.18194e-19	2.29078e-19	5.05387e-18
4.84374e-20	1.89751e-20	-1.0332e-19	-1.38839e-20	2.3841e-20	8.64088e-21	2.47014e-20	-7.31158e-20	-9.81789e-21	-5.05281e-21	1.93617e-20	-1.13521e-20	-3.44448e-20	4.06175e-21	-2.49191e-20	3.61769e-21	-8.17739e-21	-9.98701e-20	-2.30128e-20	4.61405e-20	1.51388e-19	-1.27e-20	-1.85236e-20	7.25368e-21	1.07168e-20	1.25941e-20	-2.05087e-20	9.82146e-21	-3.12848e-20	-4.32724e-22	8.79967e-19
-2.41339e-21	-2.0067e-21	6.61002e-22	-1.31354e-21	6.94675e-21	7.82485e-22	-4.52609e-22	-2.63758e-21	-3.95496e-21	-1.27753e-21	-1.1682e-21	-5.30364e-22	2.21063e-21	-6.93345e-21	5.8976e-21	-1.45949e-20	6.99573e-22	5.00753e-21	-2.25857e-21	2.11626e-21	3.92624e-21	1.80818e-21	2.44912e-21	1.25952e-21	-4.35424e-21	1.23665e-21	5.81038e-22	1.40245e-20	-3.42289e-22	-1.72869e-21	9.55741e-20
1.57484e-22	-1.00648e-22	6.64077e-23	-4.55394e-22	3.17193e-22	-2.27481e-22	-2.29076e-22	-8.17375e-23	5.02844e-22	1.98236e-22	-6.78338e-22	2.25454e-22	-2.67517e-22	-1.94867e-22	2.77626e-22	-7.64469e-23	6.14933e-22	7.81376e-22	1.89883e-22	5.87119e-22	-1.32201e-21	-2.70845e-21	-7.33165e-23	-5.10299e-22	-8.14012e-23	7.44037e-23	2.05294e-22	-3.04798e-22	-4.39683e-22	-1.26336e-23	1.19623e-20
3.92112e-23	-3.37419e-23	-1.09618e-22	-8.59931e-23	-2.50715e-23	-3.2093e-23	-1.57682e-23	2.49082e-23	4.11605e-23	-4.0117e-23	3.01823e-23	-1.30247e-23	-1.24066e-22	-3.70622e-23	6.08972e-23	6.65384e-23	-2.0091e-22	3.79208e-23	-3.50892e-23	1.66509e-22	1.58129e-23	-3.14276e-24	1.65706e-22	-1.54515e-23	-9.31356e-23	-2.39787e-24	6.95833e-23	7.10877e-23	-7.93099e-24	-3.52729e-23	1.6994e-21
-4.05741e-25	-7.0057e-25	-1.07999e-23	-1.61121e-23	-1.89811e-24	8.15866e-25	-1.3892e-23	-6.86377e-25	-2.26798e-23	-3.82857e-25	6.75783e-24	-1.57336e-23	-2.17693e-24	-2.34739e-23	-1.64642e-23	-1.26468e-23	5.51537e-24	-4.26804e-24	-2.51493e-24	1.05309e-24	-7.03599e-25	7.39374e-24	-6.05634e-24	-1.33933e-24	-5.27677e-24	1.9553e-24	-1.1113e-23	2.17737e-24	7.45691e-25	8.48424e-24	2.04224e-22
3.15265e-25	-2.86698e-25	2.67154e-26	-5.4918e-28	3.55238e-25	-8.5908e-25	-1.44082e-24	-6.85708e-25	-5.10483e-25	-3.18284e-25	1.75625e-25	-5.01853e-25	-1.02238e-24	1.23893e-24	-1.11864e-25	3.50773e-26	4.76936e-25	3.90074e-25	8.50621e-26	2.1276e-25	3.4259e-24	1.52937e-24	2.07069e-25	7.74547e-26	3.23821e-25	-2.13556e-24	2.34271e-25	-1.89241e-25	2.91342e-24	-1.29282e-24	2.13783e-23
-3.02074e-26	-2.04223e-25	-6.99069e-27	-5.63201e-26	-2.53066e-25	5.47095e-26	-2.11435e-25	2.53598e-27	8.56362e-27	1.97778e-26	-1.01067e-25	7.9455e-26	5.8719e-26	-7.94967e-27	2.09559e-27	2.3679e-25	-5.75888e-26	1.08761e-26	6.17855e-27	3.13321e-26	-1.49497e-27	1.43081e-26	-8.59547e-26	-9.46039e-26	-3.34515e-25	-6.33728e-26	5.1225e-26	-6.14984e-27	-1.11445e-25	-4.60848e-26	2.24904e-24
2.88086e-26	8.35538e-27	4.20703e-27	2.3033e-27	9.77574e-27	1.47049e-26	-2.13751e-26	8.98134e-27	-5.46819e-27	-7.02252e-27	7.95172e-27	1.93007e-26	-7.157e-27	-2.37875e-27	-1.50925e-26	-2.75665e-27	-2.8058e-27	2.68104e-27	4.26469e-27	-1.19028e-26	3.21011e-26	5.12446e-27	9.23961e-27	1.08893e-26	4.39777e-27	-2.07382e-26	-1.09507e-26	1.42364e-27	-1.85274e-27	6.85512e-27	2.90866e-25
-3.12013e-28	-2.32119e-27	3.57176e-28	1.17107e-27	-5.09894e-28	1.97382e-27	-1.37742e-30	8.72006e-28	-1.9779e-27	-1.07725e-27	2.17178e-28	-3.84211e-27	-2.71034e-27	-5.89164e-28	-1.28749e-27	-4.60724e-28	3.90557e-28	2.09016e-28	-2.15147e-27	3.24513e-27	-1.31375e-27	-1.85107e-28	-3.07928e-28	5.83764e-27	7.96373e-28	7.37187e-28	-7.27926e-29	-3.42149e-28	1.32587e-27	-7.47791e-28	3.73434e-26
4.34991e-29	-1.24307e-28	3.69517e-28	-3.38092e-29	-1.18403e-28	3.8854e-28	-1.68236e-28	-2.91313e-29	4.54208e-29	-2.69866e-29	1.04262e-28	7.85663e-29	1.59558e-29	1.57918e-28	4.77615e-30	1.08547e-29	-1.16801e-28	-1.68331e-29	1.2615e-28	4.08709e-29	-2.77048e-28	8.28538e-29	1.13734e-29	5.59417e-29	-1.60634e-28	6.05107e-29	-4.00492e-29	2.12154e-28	-3.33581e-29	-2.95557e-28	3.25032e-27
1.36174e-29	-9.20676e-30	1.49011e-29	1.31183e-29	9.39048e-29	5.10693e-29	-7.6411e-30	-2.83778e-29	-5.13191e-29	2.86584e-30	-7.49206e-30	-1.31246e-29	-6.4841e-29	1.64621e-30	-9.41468e-30	1.3206e-29	-7.21841e-30	-3.40487e-30	2.03679e-29	1.68726e-29	-4.22523e-29	3.45694e-29	-1.08262e-29	2.65636e-29	-1.31519e-29	5.29496e-29	1.09886e-29	1.21291e-29	-7.77591e-30	-1.93557e-30	6.56752e-28
8.03651e-31	4.41585e-30	-8.61834e-32	-3.51654e-31	2.64489e-30	-5.85787e-30	-1.53787e-30	-1.17352e-29	-3.72347e-30	-1.05992e-30	9.70778e-30	-6.53632e-31	3.30559e-31	2.90382e-30	2.18859e-30	3.258e-30	1.1265e-30	4.33189e-30	-1.56836e-30	-1.18127e-30	-6.10744e-31	-4.25916e-30	2.94974e-30	5.51801e-30	-1.877e-30	-8.69091e-31	-5.17924e-31	2.98072e-30	1.50191e-30	1.54511e-30	8.20964e-29
-6.17028e-32	-5.65459e-32	1.62481e-31	-1.33073e-31	6.37164e-32	-3.31168e-31	-2.81564e-32	1.48812e-31	3.89453e-31	2.01405e-31	-9.64262e-32	6.27766e-31	-8.8306e-33	6.69665e-33	-6.3633e-32	-3.76291e-31	-3.55137e-31	-6.62016e-32	1.26822e-31	-8.19083e-32	2.76096e-31	-7.83564e-31	1.94858e-31	-1.599e-31	1.02237e-30	1.01876e-32	5.73699e-31	1.88922e-31	-4.21103e-31	6.54809e-31	7.67173e-30
1.72125e-32	8.77207e-33	-7.86686e-33	3.61371e-32	4.80673e-32	-2.07183e-33	-1.06894e-32	1.4972e-32	-5.91683e-32	5.20303e-32	-3.11046e-31	-2.69603e-32	1.88527e-32	-4.65434e-32	1.77802e-32	-2.09402e-32	-3.77512e-32	-3.6565e-33	4.60134e-35	-2.86865e-32	-5.19781e-33	-6.54431e-32	-2.43473e-32	3.10996e-33	-3.7893e-33	1.08851e-32	5.17332e-33	-1.87113e-32	4.79423e-32	-1.64254e-32	9.70276e-31
8.42263e-33	-3.07826e-33	-6.92444e-33	5.51577e-34	3.26023e-33	-3.51744e-33	-8.81778e-34	1.58031e-32	-3.00731e-33	5.38023e-33	-9.00528e-33	3.35871e-34	4.5408e-34	-3.60913e-33	2.0051e-33	-8.0608e-33	1.96719e-33	6.35356e-34	1.24545e-33	2.11404e-33	-5.431e-33	-5.14948e-33	-1.00663e-32	2.11692e-33	-1.73459e-33	-4.69081e-33	3.06941e-33	-7.04913e-34	-4.80655e-33	1.00219e-32	1.28051e-31
1.07037e-34	5.01468e-34	-2.61684e-34	2.5288e-34	1.50428e-34	5.43822e-34	3.86763e-34	1.18891e-34	5.81319e-34	5.39843e-34	1.23877e-34	-9.20613e-34	3.58018e-34	-1.91841e-33	-3.63862e-34	6.04358e-36	-9.8194e-34	-2.28995e-34	-5.7705e-34	-1.64348e-33	-7.71301e-35	-3.86817e-34	-1.92359e-34	-3.34207e-35	-4.26569e-34	1.03242e-34	-2.18095e-34	1.02143e-33	-6.25496e-34	-7.28257e-34	1.43792e-32
-4.22929e-35	1.29184e-35	-2.24573e-34	1.0754e-35	-4.00782e-35	1.30418e-35	1.25595e-34	1.46764e-35	1.66011e-34	-2.01398e-35	1.83112e-35	-2.77143e-34	-3.05729e-35	7.11532e-36	-7.95332e-35	-2.19019e-35	1.00535e-34	-4.53238e-35	-4.02731e-36	1.59503e-34	-1.24896e-34	5.37606e-35	-6.52246e-35	2.61331e-35	1.72452e-35	2.59441e-35	-6.81047e-35	6.24964e-35	-1.52717e-35	-1.69398e-34	2.04252e-33
-4.73328e-36	1.1107e-36	-2.24729e-36	-2.97052e-35	-1.48741e-35	-5.66706e-36	-3.86436e-35	-8.11698e-36	4.06919e-36	-2.78099e-36	-9.72981e-37	-2.91876e-35	5.75828e-36	3.53706e-35	-4.42229e-37	-4.89671e-36	1.53661e-35	-5.78184e-36	4.24827e-36	4.67834e-36	1.16128e-35	-6.02973e-36	-1.50158e-35	2.58889e-36	-1.74955e-36	1.115e-35	-4.80362e-35	5.18168e-36	2.92019e-36	2.51565e-36	3.25452e-34
1.46726e-37	-3.93474e-36	-1.53601e-37	1.27536e-36	3.41763e-38	-6.88441e-37	1.34076e-36	9.15131e-37	-2.83778e-36	1.15931e-37	1.33123e-36	-2.19208e-38	-1.53476e-36	1.00565e-36	-3.27736e-37	2.71579e-37	2.78233e-37	5.34419e-37	2.98773e-36	9.36694e-39	2.36742e-36	3.82555e-36	6.16173e-38	-1.93046e-36	1.48624e-37	9.89555e-37	-1.35853e-36	2.92204e-37	3.5316e-37	9.8115e-37	3.20535e-35
-7.31036e-38	-1.14941e-37	-1.16667e-37	-1.24525e-37	1.37468e-37	1.0799e-37	-3.26158e-37	4.88847e-37	6.37553e-38	-1.02323e-37	-1.05652e-37	5.74818e-38	-6.06868e-39	1.38006e-37	1.82703e-37	-3.4215e-38	3.76294e-39	8.35247e-38	-3.94119e-37	-1.76057e-37	-1.54582e-37	8.55681e-38	-4.09234e-37	-1.76429e-38	-3.53024e-37	-1.41753e-37	-6.37782e-38	-1.27378e-37	-3.33137e-38	-3.54019e-38	4.25904e-36
-8.16306e-39	-3.87814e-38	2.30693e-38	-2.26395e-38	-1.62923e-38	1.08528e-39	-1.57376e-38	-7.46242e-39	-8.7572e-39	2.9947e-38	1.03334e-38	-3.97813e-39	-2.35565e-38	6.91416e-39	1.07576e-37	4.60903e-39	-2.75943e-39	1.19475e-38	4.91366e-38	3.31412e-38	1.83485e-38	2.4416e-38	-2.3241e-39	-3.25509e-39	-6.14144e-39	1.26223e-38	5.04542e-39	-1.73018e-38	7.20109e-40	-5.44683e-39	5.21509e-37
-3.42681e-39	-1.68954e-39	-5.40772e-39	-6.196e-40	-3.86448e-40	4.29016e-40	6.15269e-40	9.21827e-40	-1.06221e-39	1.38004e-40	6.60961e-39	-1.298e-39	-3.01475e-39	-2.34899e-39	8.38686e-40	-1.17471e-39	2.00357e-39	-2.01969e-39	3.52782e-39	8.30686e-40	-6.88526e-40	-2.22145e-39	1.29244e-39	-5.46464e-40	-8.61956e-40	-3.707e-40	-8.50999e-40	-3.07095e-39	-1.51539e-39	-1.74876e-38	6.72694e-38
1.46477e-40	-2.00544e-40	9.68237e-42	2.60369e-40	5.57339e-40	-9.83522e-41	8.24521e-41	9.10311e-41	-6.89626e-40	-6.69506e-41	-6.62828e-41	-4.58426e-40	2.00388e-40	-7.32572e-42	-2.22383e-41	-1.75527e-40	-3.48762e-40	1.29428e-40	-5.60833e-40	-6.35269e-40	3.05767e-41	8.03432e-40	1.91835e-40	4.57782e-40	1.42156e-40	-2.60219e-40	-1.09516e-41	-1.02906e-40	-3.78516e-40	1.3786e-40	7.32354e-39
1.62918e-40	-1.60523e-41	-2.71578e-41	-2.89155e-41	-3.1004e-41	-1.84624e-42	2.10952e-41	2.48151e-41	1.67452e-41	2.86683e-42	-1.16048e-41	-1.39052e-41	-1.20072e-41	8.933e-41	-2.76158e-42	6.90449e-42	-4.95893e-41	1.05183e-41	-6.47983e-41	-2.21077e-42	3.80607e-41	-1.44071e-41	1.13932e-41	3.14903e-41	-3.49112e-41	-3.88663e-41	9.3886e-43	-2.70931e-41	3.82949e-41	-2.09479e-41	8.53449e-40
1.71857e-42	-7.75037e-42	3.26439e-42	2.48369e-42	2.26912e-42	1.812e-42	2.44608e-42	4.15076e-42	-4.12993e-42	3.04513e-42	-1.98849e-43	1.58574e-41	-1.50536e-42	1.49427e-42	-1.03824e-41	3.98387e-42	2.08302e-42	-1.0548e-41	9.91804e-42	-5.55056e-43	-1.71316e-42	9.8552e-44	-2.23353e-42	2.03677e-42	-1.18203e-41	-8.65583e-43	-9.4964e-43	-3.24797e-42	-2.75396e-42	1.87705e-42	1.17193e-40
-1.0019e-42	8.6966e-43	4.83469e-43	-3.76067e-42	-1.48766e-43	-3.34057e-44	1.02683e-43	5.87393e-45	4.73851e-44	1.40887e-44	1.50996e-43	-6.72772e-43	-3.40488e-43	-6.57157e-43	-1.14488e-43	3.01711e-43	1.72321e-43	6.74944e-43	1.96423e-43	8.78273e-44	-1.15217e-42	-2.22949e-43	-2.43357e-43	-1.72128e-43	2.07721e-43	-7.33247e-43	1.55387e-42	1.71746e-44	2.7645e-43	1.47807e-43	1.45639e-41
1.49164e-44	3.51302e-44	4.57078e-44	9.77669e-44	-2.81015e-43	4.08504e-44	7.28636e-45	-4.02573e-45	-3.40294e-44	7.18893e-44	7.06895e-44	-4.6465e-44	-4.08379e-45	-2.35207e-44	1.44215e-44	-1.81987e-44	1.09314e-43	2.34709e-44	-5.20159e-44	-5.93449e-45	-6.28405e-44	9.27388e-45	3.31053e-44	7.86727e-44	1.52447e-43	-5.3665e-44	9.4896e-44	1.78181e-44	6.47518e-44	-1.28129e-43	1.69633e-42
-9.6883e-46	3.50134e-45	1.18183e-44	-4.9494e-44	-9.99181e-45	-7.00631e-45	-1.25955e-44	-2.55225e-46	-2.53161e-45	1.21156e-44	-1.27311e-46	-1.1616e-45	-1.57415e-45	2.4926e-45	-3.40398e-45	-1.67019e-45	3.05042e-45	5.04161e-45	8.30116e-45	1.04058e-45	1.07546e-45	-9.53554e-45	-3.56679e-45	-8.5059e-45	-6.105e-45	-2.14015e-45	8.03028e-45	-4.18952e-45	-6.05202e-46	-5.55691e-45	1.87453e-43
-2.13924e-46	4.79288e-48	3.58294e-46	7.40366e-46	1.41557e-45	-1.72359e-45	-7.21982e-46	8.32718e-46	-1.5448e-46	4.05632e-47	-2.12787e-45	1.23594e-45	-1.50226e-45	-2.07292e-46	-7.0737e-46	-3.34036e-46	-8.92409e-46	-1.80647e-46	-2.35232e-45	-1.9304e-45	2.45617e-45	3.30638e-47	4.26414e-45	5.42558e-46	1.54721e-45	1.1142e-46	3.68209e-46	1.49133e-45	5.95372e-46	-2.86111e-45	3.19474e-44
-4.79992e-47	1.4825e-47	9.08424e-47	-3.82179e-46	7.64013e-47	-9.22961e-47	-1.92795e-46	-8.47424e-47	-3.07887e-46	-1.58714e-47	-1.64039e-47	4.03664e-47	3.88235e-47	2.12897e-46	-5.48417e-47	-5.47064e-46	1.55905e-46	-1.17066e-46	-2.89e-46	9.70079e-48	7.94572e-47	-5.52862e-46	3.15956e-48	-1.55494e-46	-6.69557e-47	1.44769e-47	-5.9491e-47	1.06263e-47	2.43244e-47	2.53996e-47	3.78015e-45
4.84455e-47	-3.97959e-48	-1.22655e-47	1.80482e-47	-4.69045e-47	-5.71245e-48	-3.70109e-47	3.03495e-48	-1.08434e-47	3.25843e-49	6.14421e-47	-1.15762e-47	9.09369e-49	7.63281e-48	-3.94572e-47	-8.01965e-48	1.27012e-47	-3.32174e-49	-8.84696e-48	-6.81012e-49	-2.81452e-47	6.27661e-48	-3.64319e-49	2.88883e-47	6.21252e-47	-1.64816e-47	-5.56887e-48	-1.47757e-47	-4.97972e-48	2.79697e-48	5.08572e-46
-4.21126e-49	2.68324e-49	5.54588e-49	6.09817e-50	1.19906e-48	7.64172e-49	-5.55639e-48	2.87226e-48	-2.13665e-48	1.12979e-49	9.2962e-49	6.55704e-49	2.19692e-48	-7.90387e-50	-1.19766e-49	1.23315e-49	-1.78749e-49	1.3952e-49	9.61011e-49	1.59643e-49	7.49056e-49	5.01608e-49	-4.26339e-49	-1.00505e-48	3.07121e-49	4.23782e-49	2.26667e-48	-3.34634e-48	1.03838e-48	-1.56149e-48	3.11157e-47
-5.05218e-50	-3.41059e-49	4.59415e-50	-8.09642e-50	3.4768e-49	2.24901e-49	-3.44261e-49	6.07956e-50	-3.0434e-49	1.00805e-49	1.01219e-49	-5.08281e-49	-1.63665e-49	1.32488e-50	1.21652e-49	1.59007e-49	-1.59371e-49	-2.13252e-50	-1.62004e-50	-1.46998e-50	-1.77822e-49	-2.69295e-49	1.60126e-49	-9.26419e-50	2.37762e-49	-1.38309e-49	-4.11187e-49	5.51293e-49	1.40422e-49	-1.3185e-49	5.49065e-48
3.66656e-50	-3.84308e-53	8.64852e-51	2.67961e-50	4.67051e-50	-7.27042e-50	1.78626e-50	-1.20079e-50	6.21844e-50	-4.81174e-51	3.95827e-50	-9.69174e-52	1.17852e-50	1.88482e-50	-5.3305e-50	-6.21158e-51	-1.62198e-50	-3.82596e-50	-3.4981e-50	3.96173e-51	-2.23142e-50	3.36689e-50	-8.69637e-52	-1.74611e-50	2.73142e-51	2.03892e-50	-2.02257e-50	4.97378e-50	-4.55503e-51	-1.09947e-50	6.95496e-49
-3.99719e-51	2.73002e-52	-8.34741e-52	4.92275e-51	9.20337e-51	4.52722e-52	-3.88712e-51	-1.22141e-52	-5.12283e-51	-2.30479e-52	-5.30678e-52	-1.04818e-51	1.75597e-51	-7.71406e-52	-7.33364e-52	-1.50136e-52	-4.72024e-51	1.5234e-51	4.98867e-51	3.69916e-51	-2.29995e-51	-6.4663e-52	4.57038e-51	1.02129e-51	1.93595e-51	5.723e-53	-5.89343e-53	-8.75821e-51	3.93357e-51	2.71604e-51	7.49657e-50
2.05524e-52	1.52356e-52	-6.92263e-53	5.21349e-52	-1.31718e-52	-4.16146e-52	-3.84492e-53	2.65624e-52	1.12698e-51	4.19861e-53	-7.89696e-52	-2.31529e-52	-1.4927e-52	-1.2726e-52	4.1457e-52	-2.32687e-52	-2.58494e-52	1.63819e-52	-4.0626e-52	-7.6674e-53	-4.07187e-52	-1.29138e-51	4.21067e-52	6.61591e-53	2.73463e-52	-2.43881e-53	3.89274e-52	-1.16622e-51	-6.35949e-53	-1.69569e-51	1.1618e-50
-3.71479e-54	-7.20456e-54	-4.24439e-54	1.49633e-53	4.41816e-53	-9.96397e-53	-1.05146e-52	-5.35822e-53	9.76314e-54	-6.83393e-53	-1.5933e-53	-9.22705e-54	-1.70884e-54	1.23624e-53	-3.51089e-53	-8.32258e-53	5.95949e-53	2.40779e-53	-3.42854e-53	5.66911e-55	-1.933e-53	2.19262e-53	-7.27581e-53	9.10953e-54	-3.63814e-53	-4.8783e-53	-6.41313e-53	2.69374e-53	1.03587e-53	5.75679e-54	1.00234e-51
2.94493e-54	4.05204e-54	-1.19536e-54	-5.25829e-55	-3.27565e-54	-1.23555e-54	-4.98483e-54	-3.23658e-54	1.42433e-54	-2.61349e-54	-1.71233e-54	-1.37082e-53	-2.53995e-54	-6.73141e-54	-1.55763e-55	-4.47461e-54	-3.92816e-54	-2.42654e-54	1.12711e-54	-1.11132e-55	-1.03022e-54	7.38583e-54	1.98162e-56	-3.38671e-54	-2.19435e-54	1.02613e-55	1.49195e-53	-6.8547e-54	1.79992e-55	1.52403e-54	1.00001e-52
4.99473e-55	-6.85261e-56	5.28863e-55	-8.13958e-56	4.56831e-55	2.16882e-54	-1.08648e-55	2.24099e-55	-3.08593e-55	-6.57718e-55	-1.26367e-54	-6.92029e-55	4.43064e-55	5.53137e-56	3.67208e-55	-4.85932e-55	-7.82312e-55	-4.70685e-56	-1.37416e-56	-3.26183e-55	7.57338e-55	-3.99504e-55	-1.06065e-54	1.2034e-54	4.5741e-55	-7.63677e-56	6.71965e-55	1.38237e-55	1.27809e-54	-5.82308e-55	1.62048e-53
-5.22793e-56	3.90934e-56	1.19792e-56	4.6199e-56	-2.87952e-55	-5.66186e-56	2.43323e-56	3.41805e-56	8.42159e-56	-1.03335e-55	4.53241e-56	1.59512e-56	-5.20553e-56	-6.85632e-56	7.05029e-56	3.17467e-56	1.76449e-55	1.29477e-56	2.57746e-56	1.07246e-55	3.76619e-56	-4.89869e-56	8.9417e-56	9.40735e-56	-7.4341e-57	2.85236e-55	1.11499e-55	2.4492e-55	1.39951e-56	-1.30505e-55	2.41047e-54
3.29719e-57	-7.42424e-57	1.09969e-56	-9.28344e-57	-9.8689e-57	1.38144e-57	8.2416e-57	2.03173e-58	3.05031e-57	4.52818e-57	1.22695e-56	3.38068e-57	-6.94601e-57	-1.08237e-56	8.85864e-57	5.91552e-57	-3.85721e-56	1.22261e-56	7.88748e-57	1.49823e-56	1.93121e-56	2.94951e-58	-4.78792e-56	1.12529e-56	-7.76039e-57	-5.00055e-57	4.20255e-57	2.80571e-56	-2.39008e-56	3.32252e-56	3.61023e-55
-2.43338e-60	9.90797e-58	-2.4296e-57	1.24966e-57	-2.03085e-57	1.58955e-57	-1.6178e-57	-8.49515e-58	-2.73573e-57	1.06865e-57	-1.32772e-57	-1.33363e-57	1.32367e-57	-1.06571e-57	2.3426e-57	7.66631e-58	-1.10237e-56	1.00743e-58	-2.60313e-57	4.58855e-58	-8.73278e-58	-2.00557e-57	2.57249e-57	3.79865e-57	9.13057e-58	-2.58531e-58	6.01189e-58	-1.73098e-57	-4.37967e-58	-1.00955e-58	5.02036e-56
3.04135e-58	6.45488e-59	-6.36107e-59	-1.38201e-59	3.48516e-59	-4.82141e-60	-8.47435e-59	6.50486e-59	1.44986e-58	9.13975e-58	1.17424e-58	1.58076e-59	3.88488e-60	-2.70275e-58	-4.38292e-58	-3.81154e-59	2.01752e-58	9.28791e-59	1.58621e-58	-4.50364e-59	3.95326e-58	2.50579e-58	-1.28384e-58	2.49717e-59	5.59766e-59	1.29451e-58	-2.03398e-58	7.46426e-59	-1.05101e-58	-6.46427e-59	4.5091e-57
-5.6444e-61	-5.48766e-59	-1.21418e-60	5.71631e-60	-3.52189e-61	-9.06725e-60	-2.1201e-59	-1.01244e-59	2.38146e-59	-2.75353e-59	-2.06853e-59	-2.18857e-59	-1.51336e-60	-1.45907e-59	-9.1694e-59	1.28635e-59	5.88562e-60	8.20448e-60	1.04045e-59	1.83261e-60	-1.1595e-59	-2.14857e-59	-3.68175e-59	-7.47055e-60	1.69629e-59	8.4954e-60	3.03246e-59	5.58472e-59	-5.7551e-59	2.47859e-60	5.93054e-58
1.20372e-60	-1.08108e-60	1.13554e-60	4.8709e-61	-2.29652e-60	6.60918e-61	-2.47816e-61	-4.22893e-61	3.51097e-61	9.58848e-60	1.59527e-60	-2.08763e-60	-1.76913e-60	4.48439e-61	7.95966e-60	-6.85035e-61	-1.51952e-60	-4.91211e-61	-1.14913e-60	1.31299e-60	7.7752e-61	4.32193e-61	-1.84408e-60	6.68525e-61	6.65348e-61	2.05246e-60	-6.49896e-60	-1.80122e-60	2.15606e-61	-1.60363e-60	5.30527e-59
-6.00093e-62	5.2732e-61	2.12072e-61	5.55086e-61	1.42389e-61	3.63533e-62	5.65358e-63	-9.15207e-62	-7.57735e-61	1.30214e-62	-1.94559e-61	8.38524e-61	1.0261e-61	1.57267e-61	-5.79794e-61	7.76899e-62	2.98044e-61	1.88021e-61	-4.08863e-61	3.77743e-62	3.62035e-61	1.60418e-61	5.98096e-61	-1.28203e-61	9.41258e-62	2.12426e-61	-4.20125e-61	-4.47716e-62	-5.16e-61	-2.16007e-61	8.03652e-60
-3.26306e-63	-6.65247e-63	-6.0349e-62	2.38635e-62	7.05588e-64	-4.09214e-63	2.6159e-63	1.24852e-62	1.72848e-62	4.40101e-63	1.88678e-62	2.07829e-62	1.05877e-62	-2.85805e-62	-1.75319e-62	-1.07626e-61	3.59002e-62	-2.02528e-62	-1.99302e-62	-9.99904e-63	3.86511e-62	-4.20087e-62	-6.13427e-63	-4.86427e-62	2.78587e-62	2.50696e-63	-1.3865e-62	-6.10469e-62	-5.03631e-62	7.76142e-62	7.94463e-61
-6.06426e-63	6.34735e-63	3.64345e-63	3.45375e-63	-3.21788e-63	2.40931e-63	6.27117e-63	7.89716e-63	-4.2596e-64	-1.50267e-62	-4.67671e-63	1.12103e-63	-2.23429e-63	-3.53503e-63	4.0917e-63	-5.62817e-63	7.5237e-63	4.29792e-64	2.47418e-63	-5.18448e-63	-1.51503e-65	1.59778e-63	3.53483e-63	-2.49428e-64	-1.71997e-63	2.25565e-63	-2.33254e-63	3.71121e-63	1.78754e-63	2.73579e-63	1.11596e-61
-8.8657e-65	2.7541e-64	-5.24603e-64	3.95703e-64	2.12262e-64	-3.35682e-65	-6.89873e-66	3.93708e-64	-3.41179e-64	5.89938e-64	7.17297e-64	-1.47748e-63	-5.20698e-64	1.08643e-64	7.77778e-65	-1.59772e-64	5.01774e-65	-4.12879e-64	-1.5472e-64	-3.47966e-64	-5.01618e-64	5.07803e-65	1.46041e-64	-3.28179e-64	2.64405e-64	7.07985e-64	1.37654e-63	-1.37259e-63	-8.273e-65	-7.58709e-64	1.24789e-62
-7.81279e-65	5.73699e-65	-8.17896e-66	-1.40506e-64	4.56013e-65	-1.80236e-65	7.06571e-65	5.30243e-65	-4.22811e-65	6.72056e-66	-1.1169e-64	-1.91989e-65	8.69249e-65	2.53418e-65	2.7331e-66	-7.86127e-65	4.12438e-65	-1.05059e-65	7.90021e-66	-3.41742e-65	-1.01061e-64	-3.56601e-65	2.53711e-65	-6.97123e-65	4.98042e-65	1.51092e-64	1.05927e-64	1.49095e-65	3.09498e-66	-9.32765e-65	1.58873e-63
-1.29805e-65	6.82877e-67	4.18744e-66	2.25143e-67	3.01169e-66	2.36928e-66	1.21838e-66	7.3928e-66	-4.63847e-66	1.0603e-65	-1.4246e-65	3.33728e-66	7.67398e-66	-6.55735e-66	-3.72351e-66	5.30403e-66	2.70942e-66	-4.12268e-66	2.7729e-67	-1.25831e-65	-6.50908e-67	-4.82106e-66	-3.05134e-67	-6.43622e-66	9.65948e-66	-8.55822e-66	5.81679e-66	1.27191e-65	1.95552e-66	6.83235e-66	1.65599e-64
5.69874e-67	-8.81214e-67	-1.67587e-67	2.75802e-67	-4.67486e-67	1.51307e-67	-9.11933e-67	2.15689e-67	-4.17761e-67	-2.77772e-66	-7.77298e-67	1.0235e-66	-4.82664e-67	9.53757e-68	-3.09639e-66	7.05148e-67	-4.15712e-66	3.62086e-67	5.37085e-67	-6.83824e-67	-2.86997e-67	-4.11313e-67	1.8898e-67	-6.9851e-68	-9.78685e-68	8.25341e-67	6.37323e-67	-3.67979e-67	-4.08477e-67	-8.08876e-67	2.28599e-65
-1.81888e-67	1.40493e-68	-2.81341e-68	-2.07895e-69	2.17855e-68	-2.0825e-67	1.32489e-68	8.65555e-68	4.66711e-67	1.62942e-67	-1.92033e-67	5.65666e-69	-3.69013e-67	1.12836e-67	-5.08266e-67	4.9621e-68	7.18118e-68	-2.07819e-68	-9.56659e-69	5.14073e-68	-2.12112e-67	-1.48648e-67	-2.46414e-67	-2.58918e-68	4.95137e-68	-8.95408e-68	-1.47459e-69	-3.34639e-69	-7.83926e-68	-6.04516e-69	3.43802e-66
-1.09041e-70	4.24132e-69	-3.24616e-68	5.15006e-69	2.4382e-69	-5.49691e-68	1.26017e-68	-1.59388e-68	2.24127e-69	-4.61525e-69	9.70532e-70	6.32406e-69	-2.19601e-68	-1.19532e-68	-1.49861e-68	1.19158e-68	-6.31082e-69	2.36531e-68	2.38314e-69	9.19866e-69	-1.51548e-69	-8.32587e-69	-2.25909e-69	-1.11912e-68	-1.59183e-68	9.87547e-69	-4.79996e-68	-8.05798e-70	2.91285e-68	8.94843e-69	3.8039e-67
3.87061e-70	-6.77272e-70	3.83393e-70	-3.04296e-69	4.57372e-70	3.72834e-70	-3.28171e-69	1.94871e-69	-1.51063e-69	7.21262e-70	-2.01284e-70	2.811e-70	2.36354e-70	5.52448e-70	9.55642e-70	-1.32698e-69	2.82875e-70	1.39866e-70	1.78351e-71	-1.71537e-69	-1.62422e-69	-4.24284e-69	-3.56324e-70	-4.03086e-69	1.44507e-69	1.42317e-69	1.83654e-69	4.74348e-70	4.00891e-70	-3.81855e-69	3.81458e-68
4.38684e-72	1.14714e-70	3.38291e-70	2.20348e-71	-4.90243e-71	-3.58633e-70	-4.86902e-70	9.29385e-71	-2.48496e-70	-3.50432e-70	-1.44534e-70	7.77587e-70	1.61188e-70	1.54653e-70	-2.4209e-70	7.36606e-70	-3.10784e-70	6.72055e-71	-5.92096e-71	-9.1562e-71	7.35407e-71	-3.58911e-71	3.88625e-70	-3.35179e-70	-1.65857e-70	-2.01755e-70	1.39974e-71	-6.81567e-71	7.44233e-71	-2.67724e-71	6.19547e-69
-1.86259e-71	1.0679e-71	-9.5782e-72	-2.96081e-72	3.31437e-72	2.95721e-71	1.06205e-71	4.20992e-71	-1.92413e-71	3.00066e-71	7.23882e-71	-1.23583e-72	-2.29193e-71	9.8654e-71	4.55765e-71	7.96927e-72	-5.82403e-72	1.08865e-71	-5.96573e-71	5.52851e-71	2.18015e-71	-2.38133e-71	-3.28547e-71	-3.37305e-71	-5.02329e-72	-1.2935e-71	-1.25566e-71	7.52763e-72	-5.76657e-72	3.29357e-72	7.16397e-70
2.94411e-72	-1.12476e-72	5.13041e-72	2.7934e-72	1.88356e-72	-3.09383e-72	4.15033e-72	2.01534e-72	1.69092e-72	4.07941e-72	-6.06957e-73	1.42726e-72	-4.12867e-72	-3.1558e-72	-2.35723e-72	-2.58773e-72	-3.15443e-72	2.67308e-72	-5.90726e-72	-1.69053e-72	-5.74221e-72	-2.11165e-72	5.02507e-73	1.2047e-72	7.80466e-72	-1.76008e-72	-3.1646e-72	1.19971e-73	7.57617e-73	3.88466e-72	8.36477e-71
-8.44611e-74	2.49653e-73	-1.10354e-72	1.52247e-73	2.93352e-73	-2.11183e-73	1.8078e-73	-2.08409e-73	1.32411e-73	-1.15175e-73	3.4206e-73	3.59232e-73	-6.60221e-73	2.90929e-73	-8.71104e-73	-3.10942e-73	1.71857e-73	-2.37867e-73	1.25802e-72	8.68473e-73	5.84763e-74	-8.98075e-73	2.44211e-73	2.06935e-73	-1.55478e-72	4.75669e-73	3.89736e-73	-4.63295e-74	-9.6486e-73	-7.19301e-73	1.36603e-71
-1.25838e-74	-8.99568e-75	-9.53564e-74	-8.50652e-75	2.45739e-75	-1.93106e-74	-9.68364e-75	2.79353e-74	9.06107e-74	-3.79724e-74	1.48878e-74	2.87745e-73	-8.78885e-74	3.52538e-74	6.78244e-74	2.15311e-74	-2.7046e-74	4.63517e-75	3.91847e-74	2.12039e-74	1.22076e-73	-4.06116e-74	2.02464e-73	-1.78488e-73	-1.81587e-74	-4.05955e-74	-3.59174e-74	-2.62913e-74	6.52676e-74	1.26392e-73	1.77687e-72
6.9429e-75	-2.96561e-75	4.12742e-76	1.11843e-75	1.39466e-74	-1.04583e-74	-8.47792e-75	-2.12267e-75	2.66259e-75	-3.07516e-75	1.36826e-75	1.35966e-75	-3.47118e-76	1.47091e-74	-2.02593e-75	-1.62187e-76	6.89323e-75	-2.77525e-75	2.23941e-75	3.62137e-76	6.92785e-75	1.07513e-75	-8.54488e-76	1.37466e-75	-5.58503e-75	-5.81382e-76	1.10784e-74	-6.78473e-75	-6.33142e-75	2.94301e-75	1.27961e-73
-1.30415e-75	-6.43721e-77	3.37074e-76	5.27918e-76	2.21998e-75	-5.1589e-76	1.61647e-75	-1.37906e-76	-1.42618e-75	-1.07437e-75	2.05473e-76	-1.56404e-75	3.49468e-76	-8.85174e-76	-3.50005e-77	-2.21729e-77	7.20714e-76	-4.62003e-76	-1.39452e-75	-1.80461e-76	1.11187e-75	-5.51161e-76	1.51501e-75	-4.70812e-76	-1.23379e-75	-2.25897e-76	8.04984e-76	-1.12017e-75	-6.18485e-77	-5.05314e-76	2.26442e-74
4.90642e-78	2.0384e-76	2.11297e-76	-1.17606e-77	6.60336e-77	-7.19809e-78	-7.62262e-77	-1.56437e-76	1.46235e-77	-7.66037e-77	7.83902e-77	3.9444e-76	-4.74602e-78	-5.16655e-78	-3.5574e-77	1.49796e-76	-1.28612e-77	4.32855e-77	7.20325e-77	-1.10345e-76	-3.04435e-77	-1.83264e-77	1.39506e-76	1.82156e-76	-1.21036e-76	-9.09035e-77	-2.77551e-77	-1.33542e-76	3.16568e-77	-3.15889e-77	2.54248e-75
-5.94068e-79	2.34382e-77	-1.13796e-77	-1.19673e-77	-5.55553e-78	1.13614e-77	3.92665e-78	-1.10344e-78	6.68099e-78	8.54011e-78	7.57558e-77	9.42271e-78	-9.89914e-78	-1.15418e-77	3.43641e-78	5.42574e-79	-4.05508e-77	-7.29094e-78	2.23981e-78	9.13959e-78	-5.09804e-78	1.80842e-77	-1.09761e-77	-6.8599e-78	-3.02661e-78	4.85682e-78	-8.79683e-78	2.81209e-78	-1.01841e-77	-2.6437e-77	3.51499e-76
3.80521e-79	4.10085e-78	1.57439e-78	1.20785e-78	-1.34668e-78	7.54737e-79	8.62563e-79	-3.39071e-78	1.19921e-78	2.15329e-78	8.56198e-80	1.7597e-79	-7.1897e-78	-3.05773e-79	-3.1588e-78	-8.14747e-79	-3.88341e-79	-8.78396e-80	3.32267e-78	2.13399e-78	3.00498e-78	4.64458e-79	-2.61576e-78	1.22131e-78	-1.29822e-78	7.78659e-80	6.08448e-79	-4.07336e-79	-1.25013e-78	5.90927e-79	4.61737e-77
-2.57203e-79	1.65081e-79	-3.15981e-80	3.1659e-79	-2.82199e-79	-2.36535e-81	2.42742e-79	-1.46996e-79	2.88653e-80	5.75988e-80	7.22083e-80	-5.84711e-80	3.32795e-79	1.09436e-79	9.91962e-80	-4.23887e-80	-4.06843e-80	-1.32478e-79	-5.9352e-80	3.19845e-80	5.38656e-79	-8.61609e-80	9.00422e-80	-1.39293e-79	3.10565e-79	-7.09127e-80	-2.99287e-81	3.53039e-80	1.50576e-79	5.48377e-80	3.98957e-78
1.33162e-80	1.33037e-80	-7.66936e-81	-3.74259e-80	-6.58167e-81	1.1468e-80	-1.25526e-81	7.85514e-82	-1.66781e-80	3.78632e-81	1.22818e-80	-5.20128e-81	1.53024e-80	-2.1879e-80	-4.54155e-80	-1.21117e-81	5.28041e-81	4.44447e-80	-8.51322e-81	-2.50287e-80	-2.20931e-80	9.56655e-81	-3.53656e-80	-2.28303e-80	-1.86006e-82	-1.79826e-81	4.15068e-81	6.89495e-81	-1.70414e-80	-6.55391e-81	4.23309e-79
-5.67069e-82	-1.26594e-81	8.29536e-82	1.225e-81	-1.02586e-81	-2.39309e-81	-2.6146e-82	5.72535e-82	1.18235e-81	8.74347e-83	-3.79585e-82	-7.50519e-82	-3.58311e-81	-4.50885e-81	-3.56209e-81	-2.61474e-81	6.33799e-82	8.54416e-81	-7.26084e-81	-1.8576e-81	-2.08115e-81	1.24232e-81	1.57884e-81	6.37514e-82	2.27531e-81	9.91316e-82	-6.69764e-81	2.64856e-81	-2.50013e-81	-6.90667e-82	6.4449e-80
-1.40639e-82	-4.98773e-82	2.65684e-82	-1.06835e-81	-1.54496e-82	4.461e-82	7.76312e-82	-1.12247e-82	-8.45628e-83	9.9417e-83	1.74958e-82	2.78568e-82	-1.79759e-82	-1.46027e-82	1.92035e-82	-2.22954e-82	-1.68366e-82	2.17098e-82	4.12895e-82	5.47413e-82	8.74253e-82	-4.69308e-82	-4.42797e-82	2.15715e-81	-1.39693e-82	-1.04666e-82	-1.25288e-81	7.37139e-83	-1.59879e-82	6.57152e-82	1.25181e-80
4.38495e-84	-1.96293e-83	-2.60687e-83	-1.59213e-83	7.18258e-84	4.01375e-84	-1.53048e-83	1.79913e-83	-4.05185e-83	-1.03426e-82	-2.24415e-83	1.53397e-83	1.13505e-83	-1.99225e-84	1.47627e-83	-5.96967e-83	-1.51416e-83	-2.97641e-83	-1.94499e-83	-4.04256e-83	-5.02941e-83	1.17215e-82	-1.57214e-83	-9.89312e-83	-3.34012e-83	4.82896e-83	2.61831e-84	-1.60752e-84	-1.85897e-83	1.85974e-83	8.90072e-82
2.93363e-84	4.21914e-84	3.73967e-84	-5.05236e-84	3.45928e-84	-8.56179e-85	3.96383e-84	4.25862e-84	-9.73918e-84	-9.21179e-84	-2.21776e-84	4.10831e-84	-2.17185e-84	-1.42943e-84	1.13244e-83	-5.56859e-84	3.27594e-85	4.12792e-84	2.96692e-84	9.34802e-84	-1.08155e-83	8.38189e-84	1.92946e-83	2.81626e-84	3.14224e-84	1.18552e-83	2.42651e-84	-2.58796e-84	9.03008e-85	4.94165e-85	1.53742e-82
-2.32098e-84	-1.14362e-84	2.32933e-86	6.02326e-85	4.08158e-85	8.92743e-85	1.71743e-85	2.90451e-85	2.01977e-86	-9.31773e-85	8.80072e-85	1.21832e-84	-1.0777e-84	-2.37163e-85	8.40269e-85	2.90062e-85	-4.61917e-85	-4.9696e-86	3.88798e-85	-1.28438e-85	1.27566e-84	8.89781e-86	2.01389e-84	3.11325e-85	3.86607e-85	4.51168e-85	6.32277e-85	-1.79386e-85	1.439e-85	7.45933e-85	1.86068e-83
-1.25219e-85	-4.24369e-89	-4.41788e-87	1.76419e-86	8.71195e-86	-2.19378e-86	-1.60577e-86	-2.29737e-85	-2.72794e-86	1.03268e-86	-3.41215e-85	2.84087e-86	1.79869e-85	2.92424e-86	-1.08302e-85	3.53345e-86	-2.01448e-86	-6.59635e-87	-2.4244e-86	4.51739e-88	-4.89937e-86	-6.73474e-86	1.73639e-86	1.48326e-85	-3.17307e-86	9.48151e-86	2.15095e-85	5.30524e-86	7.54261e-87	-7.95557e-87	2.00581e-84
3.47002e-87	-4.71242e-87	-3.11475e-87	-4.27559e-87	-2.44916e-87	-1.24467e-87	1.453e-87	1.36164e-86	-1.53935e-87	4.11976e-87	1.44006e-87	-2.63305e-87	-1.12915e-86	6.47766e-87	7.87276e-87	5.04972e-87	5.52836e-87	3.91081e-87	5.71942e-87	2.84553e-87	-5.41934e-87	-1.06549e-87	1.35935e-86	5.54629e-88	2.93467e-87	2.25835e-87	-9.08455e-88	9.49023e-87	3.70097e-87	-4.59198e-87	1.37282e-85
-2.32609e-87	-8.40397e-89	4.04829e-88	1.47069e-87	4.12218e-88	4.25513e-88	3.37729e-88	2.07468e-87	-1.54104e-88	2.16103e-88	-3.17526e-88	-1.25306e-87	-6.84561e-88	-4.04824e-88	1.73659e-89	1.51857e-87	2.63474e-88	9.76218e-89	2.70889e-88	1.32617e-88	-1.78158e-87	-2.82501e-88	4.20778e-88	-6.49156e-89	1.94051e-87	2.74681e-88	-3.22388e-88	-6.95693e-88	1.66488e-87	-2.8326e-88	2.05977e-86
-2.60705e-89	7.53329e-89	-1.12126e-88	1.53066e-88	4.49633e-88	-3.94568e-89	6.40118e-89	-6.23796e-89	-2.89151e-89	7.99891e-89	7.82841e-89	-3.34711e-89	3.72826e-88	3.47413e-88	5.43142e-89	-2.31935e-89	1.25533e-88	-2.45013e-88	8.80681e-89	5.85778e-89	5.24682e-89	-1.04997e-88	6.61289e-90	1.18456e-89	9.97402e-89	4.18686e-89	-2.25498e-88	2.51091e-89	1.65064e-88	-5.22445e-89	3.30312e-87
2.7161e-90	3.76657e-89	1.40591e-90	6.55093e-90	5.2859e-91	7.27509e-90	-2.7743e-90	-6.57152e-89	-9.49664e-90	-6.27765e-90	-4.05361e-89	-1.4228e-89	1.09205e-89	1.18271e-90	-2.86914e-90	-5.88591e-90	-1.17868e-89	-9.74751e-90	3.45093e-89	-6.20289e-90	-2.58404e-89	-1.27807e-89	3.00611e-89	4.30349e-90	1.09548e-90	7.98941e-90	5.94013e-89	4.16889e-89	-2.44326e-89	-5.00411e-90	4.90872e-88
1.72442e-90	-3.64903e-90	3.10839e-90	1.37778e-90	-4.0375e-90	-1.42537e-91	-1.74452e-90	-6.79713e-91	-3.31773e-91	4.37261e-91	-2.36347e-90	-2.92002e-90	2.29282e-90	7.83003e-91	-9.834e-91	-5.49137e-90	-1.05746e-90	5.19466e-91	1.53497e-90	3.72393e-91	-1.2426e-90	-3.33984e-91	-1.45047e-90	2.83987e-90	1.79253e-89	3.5084e-90	2.24891e-90	-1.31977e-91	-7.79541e-91	2.77787e-90	6.87902e-89
-1.22821e-90	1.11388e-91	-6.53361e-91	5.18712e-91	-8.02019e-93	3.88184e-93	2.04993e-91	-3.34871e-91	3.64109e-91	-1.25118e-91	2.4303e-91	-4.22819e-92	-9.26881e-92	-8.41018e-91	-5.81174e-92	-8.37596e-92	-1.35968e-91	4.05691e-91	7.73005e-92	-1.20569e-91	-1.12534e-91	-9.9827e-92	4.80978e-91	2.11242e-91	-1.21336e-91	8.8225e-92	2.03369e-91	-2.14593e-91	-4.94745e-92	3.53582e-91	7.58825e-90
-1.91619e-92	4.27958e-93	1.79957e-92	6.91415e-92	6.38616e-92	3.23406e-92	-2.39418e-92	-3.59511e-92	-3.48199e-92	9.12254e-92	-4.07796e-92	-3.20503e-92	2.26299e-92	-5.73555e-94	-3.64824e-92	-1.66807e-93	2.90507e-92	-2.00491e-91	-9.27984e-93	-1.07518e-92	4.74102e-93	-1.31469e-91	-7.15504e-93	6.63108e-92	1.93153e-92	-2.97768e-92	-1.93617e-92	1.58722e-92	-9.28641e-93	3.08948e-92	1.11066e-90
-7.22625e-94	-2.32653e-93	3.59165e-93	-7.44844e-93	-4.05459e-93	-5.07185e-93	-5.60238e-93	4.24995e-93	2.76129e-93	-9.47119e-93	1.95123e-93	1.13214e-93	4.89964e-95	2.45655e-93	-7.95e-94	1.71714e-93	1.03751e-93	-1.57125e-92	-3.52151e-93	2.22569e-94	-4.17013e-94	1.83632e-94	-2.36967e-93	-1.52718e-93	-1.88412e-92	-1.86777e-93	2.17301e-93	1.92015e-93	-2.21659e-92	9.96515e-94	1.26358e-91
8.62965e-94	2.53872e-94	1.86583e-93	7.35219e-95	7.65753e-94	3.9818e-94	-4.95506e-94	-3.93578e-95	1.17424e-93	-3.13316e-94	3.90743e-94	9.16914e-94	-3.08097e-94	5.33709e-95	-1.24205e-94	-1.48542e-94	-1.76407e-94	-4.26573e-94	-1.29031e-94	4.90872e-94	1.23547e-93	3.61588e-94	-8.19868e-95	2.00508e-95	1.45609e-93	-4.68294e-94	1.45971e-94	2.45411e-94	-3.49118e-94	-3.73781e-94	1.41451e-92
2.79785e-95	-9.82095e-95	-8.29384e-95	-3.41111e-95	-2.17285e-95	-3.7799e-96	1.20585e-94	2.33824e-95	4.64737e-96	-3.29127e-95	-5.3939e-95	-9.60344e-95	4.19821e-95	-2.30888e-94	-4.92393e-95	2.09299e-95	-1.44693e-95	-1.26387e-95	-4.34699e-95	7.52966e-95	1.07666e-94	1.00832e-94	8.56858e-95	1.14809e-94	-8.00506e-95	-1.42403e-95	-3.74098e-95	4.37758e-96	1.3391e-94	-1.04417e-95	1.77858e-93
-1.18671e-95	6.78454e-96	-4.00181e-96	2.46609e-96	7.98297e-96	6.75787e-96	-1.35848e-97	-1.06055e-95	-4.2149e-96	-4.12389e-96	-7.74317e-96	-8.71618e-97	6.25626e-96	-1.34043e-95	3.93952e-96	8.76557e-96	3.214e-96	3.57032e-95	1.58025e-95	-2.98992e-96	3.28656e-95	4.73333e-97	-2.35595e-95	5.33921e-96	-4.13703e-96	2.49073e-96	4.72456e-96	-3.28801e-96	4.82888e-96	-1.74669e-95	2.56804e-94
-1.60636e-96	1.87828e-97	5.86351e-97	9.27932e-97	9.88254e-97	4.4592e-96	2.33653e-96	1.57373e-96	5.67749e-98	-1.06522e-96	-3.0447e-96	5.58805e-97	-2.0426e-97	-6.45302e-97	-3.82794e-97	-1.03183e-96	-2.00353e-97	3.82254e-97	3.72546e-97	4.99597e-97	4.01365e-97	-1.63894e-96	9.43008e-99	1.12646e-96	1.43751e-96	-5.19159e-98	-3.15082e-97	-1.77342e-96	7.01915e-97	-2.21831e-96	3.0785e-95
4.16849e-98	-1.34198e-97	4.57241e-99	1.70511e-97	-3.5857e-98	7.95895e-98	-6.30252e-99	-2.28262e-97	-3.42863e-97	1.36991e-97	5.17035e-98	-1.16551e-97	-9.02849e-98	9.0265e-98	1.72434e-98	2.23575e-98	1.39737e-97	-1.34245e-98	6.47684e-99	-3.98741e-97	-1.30124e-97	-2.29283e-97	4.25003e-98	-1.26034e-97	1.05418e-98	-1.40319e-97	1.7786e-97	4.4257e-99	5.50033e-98	-2.05453e-97	3.24916e-96
5.78065e-99	3.95381e-99	2.50478e-98	-7.0692e-99	3.96613e-98	1.35901e-98	-5.94128e-99	5.59171e-99	1.31719e-98	-3.69569e-98	-5.03301e-98	2.47329e-99	-6.4106e-100	-5.30197e-98	1.17357e-98	4.38529e-99	1.47547e-98	-4.06403e-99	-2.49504e-99	2.98607e-99	1.08511e-99	-1.11354e-98	1.94294e-98	2.77983e-98	1.25258e-98	-1.12276e-98	2.11165e-98	-9.10258e-99	6.12687e-98	-1.03544e-98	4.88693e-97
4.76036e-100	2.18349e-99	-4.48223e-100	-1.07377e-99	-5.33511e-100	2.52315e-99	-1.66979e-99	-5.99343e-100	2.5719e-100	-2.02203e-99	-2.97733e-99	8.98232e-100	-3.17173e-100	-1.31612e-99	1.78216e-99	3.65846e-100	-3.46559e-99	2.34448e-101	-4.74675e-100	-3.59684e-99	-4.91464e-99	-3.81525e-99	-2.09692e-100	6.66432e-101	3.49794e-99	-2.18487e-100	1.01772e-99	-2.06004e-100	-3.14702e-99	1.09212e-99	4.51895e-98
5.97516e-101	-2.08409e-100	-3.85159e-101	1.10914e-100	-4.30356e-100	3.66921e-100	-1.33659e-100	9.22994e-101	2.17676e-100	-2.2148e-100	4.39718e-100	3.9137e-100	3.86667e-101	-1.57356e-100	-5.11132e-100	-2.36629e-100	-2.00087e-100	1.6597e-100	-1.12204e-100	-5.51501e-101	-4.50662e-100	1.91035e-100	2.81197e-100	1.63556e-100	1.15573e-100	5.02541e-101	-9.15134e-100	-2.05646e-100	-4.70234e-100	2.29971e-100	7.26153e-99
5.12051e-102	9.91479e-102	-8.55927e-102	2.82585e-101	1.43203e-103	-5.66517e-102	-3.67472e-101	2.44792e-102	-1.61326e-101	1.29349e-102	-4.36053e-101	3.95734e-101	7.24423e-102	-2.45198e-101	1.91714e-101	-1.88755e-101	2.21479e-102	1.63389e-101	3.47513e-101	-1.74601e-101	-9.04988e-102	-6.73433e-102	-6.6622e-102	1.15582e-101	-1.78762e-101	-9.46463e-102	-3.14167e-101	5.9451e-102	-7.72791e-102	-2.11014e-101	4.65574e-100
5.91638e-103	1.7305e-102	-4.78467e-102	3.63437e-102	-4.11219e-103	3.3435e-102	-1.8467e-102	-2.42754e-102	-5.1124e-102	4.78857e-104	-4.53152e-102	-5.49379e-102	8.04106e-103	4.2055e-103	-3.6883e-102	-2.37458e-102	-2.9707e-102	2.50407e-102	3.70627e-102	9.22047e-103	-1.71923e-103	3.76594e-102	-5.75227e-102	-4.83855e-102	-1.12923e-101	1.69645e-102	2.39734e-102	2.98385e-102	8.15671e-103	6.06923e-104	8.51214e-101
-1.66031e-102	-4.28219e-103	-2.18214e-103	-2.71798e-103	-1.92015e-103	-3.0442e-103	-5.30024e-103	-4.95542e-103	4.55325e-103	-1.35847e-102	-9.24613e-103	5.71924e-104	8.67781e-103	-2.90741e-104	9.20105e-104	1.7832e-103	-1.63613e-103	-2.59779e-103	-5.0177e-103	-1.53782e-103	-6.48507e-104	-1.92167e-103	-2.79571e-103	8.94866e-104	-4.64655e-103	1.82996e-102	-2.51717e-103	-1.40191e-103	-3.60672e-103	1.76376e-103	1.29919e-101
-6.31261e-104	2.4064e-104	-6.66997e-104	3.1275e-104	-6.12193e-104	-1.86992e-104	-2.12514e-104	-5.19276e-104	-4.6971e-105	6.70579e-104	-2.0236e-103	-1.07592e-104	1.32355e-104	2.27892e-104	-2.31114e-104	-9.13892e-104	5.7785e-104	-3.6645e-104	4.22882e-104	-7.92822e-104	-6.70176e-105	-1.3592e-104	-7.542e-104	2.14152e-104	-1.01956e-103	1.83295e-104	-3.7567e-104	9.90609e-104	3.28288e-104	-3.73766e-103	1.7703e-102
5.48948e-105	-9.67266e-105	-6.08095e-105	2.01684e-105	2.49807e-106	-2.10397e-105	-1.91369e-105	2.94923e-105	-2.6652e-107	1.1258e-105	4.30334e-105	-1.46124e-104	1.4323e-105	8.78556e-105	-2.46759e-105	-6.36269e-105	5.30193e-105	7.79154e-105	5.81428e-105	4.42106e-105	-4.60566e-106	3.58225e-105	6.9614e-106	-1.75252e-104	-2.17541e-105	-2.41393e-105	-7.20759e-105	1.26515e-105	1.64189e-105	1.01852e-105	1.30908e-103
-3.6862e-106	2.30314e-106	3.82523e-106	1.21021e-106	4.26733e-106	1.01254e-105	-8.51681e-106	2.44809e-106	-1.46361e-105	-3.24141e-106	-1.95569e-106	-2.47396e-106	-3.34461e-106	-2.28291e-106	-7.0997e-106	-5.33663e-106	1.50054e-105	6.87843e-106	-4.59612e-106	7.31101e-107	-1.20447e-106	8.41287e-106	2.84445e-105	-6.92026e-106	2.79841e-106	-2.28565e-106	-1.02352e-107	9.44319e-106	4.54241e-106	-2.70766e-106	1.70826e-104
-5.19275e-107	-1.59965e-106	-8.20833e-107	2.47551e-106	1.19294e-106	-8.54703e-108	1.61953e-107	1.5782e-107	-3.48863e-107	8.42244e-107	-2.64337e-106	4.1465e-107	7.50825e-107	3.79505e-107	4.46517e-107	-4.67039e-108	-2.04099e-107	7.41999e-107	1.54699e-106	-1.8957e-107	-3.48207e-107	-5.575e-107	1.91708e-106	1.99078e-106	1.21415e-106	6.80847e-107	2.23753e-107	-1.06296e-106	1.0772e-107	-2.50902e-107	2.39227e-105
-4.1909e-108	3.56782e-107	-8.56377e-108	1.82859e-108	-2.84197e-107	1.6868e-107	1.0396e-107	1.24495e-107	8.53148e-108	-4.11704e-108	-2.55624e-109	-1.38055e-107	3.36185e-108	4.96953e-108	-4.96678e-107	9.99358e-108	-3.26495e-109	4.01646e-107	-1.26673e-107	1.01099e-107	-2.55263e-108	1.36964e-108	-8.30726e-109	4.42451e-108	1.86581e-107	6.43377e-108	7.68484e-108	1.83349e-107	-4.02142e-108	-2.02199e-107	3.60896e-106
4.8625e-110	-1.07668e-108	6.528e-109	9.24842e-109	4.06297e-109	-1.51667e-108	1.80545e-108	-1.59896e-108	-4.83277e-108	6.23412e-109	2.80587e-110	4.65799e-109	-1.58171e-109	4.31907e-109	2.55098e-108	-3.41062e-109	-1.45799e-108	1.34449e-109	5.80159e-109	6.36148e-109	9.6294e-109	5.00422e-109	-2.04177e-109	-2.00593e-108	1.29114e-108	7.02624e-108	5.80575e-109	-5.31496e-108	-1.1607e-108	1.46318e-108	4.07815e-107
2.23528e-109	-1.19654e-109	-1.42736e-109	1.52486e-109	-8.67692e-110	-1.79585e-109	1.2447e-110	1.42952e-110	-4.53335e-110	-5.18869e-110	1.50061e-110	-7.02148e-110	-6.53841e-110	2.24325e-109	5.98801e-110	8.48233e-109	-1.54245e-109	-1.37389e-109	8.75716e-110	3.43832e-110	1.84921e-109	5.95629e-109	2.88118e-109	3.9536e-110	-1.96031e-109	-5.9199e-109	1.09735e-109	-3.74215e-109	1.88913e-109	-3.06269e-110	5.32507e-108
-1.55912e-110	8.89539e-111	5.8755e-111	1.60948e-110	-5.78913e-111	-2.81448e-111	-4.41072e-110	-1.64045e-111	-3.70331e-110	1.94593e-110	-1.37596e-110	-3.26241e-111	-1.04005e-110	-2.85775e-110	2.86736e-110	-9.41782e-111	5.00599e-111	3.42742e-110	-2.01229e-110	1.85456e-110	-1.33224e-111	-2.28509e-110	-1.32132e-110	-7.62457e-111	9.03227e-111	-7.54291e-111	-2.83908e-112	5.28217e-111	9.92499e-111	-9.96014e-110	5.06029e-109
-3.52848e-111	2.48049e-111	-8.70897e-111	-8.75922e-113	1.83401e-111	-2.73709e-111	-5.45436e-111	-2.57371e-111	9.28729e-111	6.87301e-112	6.58119e-112	-6.69288e-112	-7.78822e-112	-6.16772e-112	1.31076e-112	4.72212e-111	-2.57899e-111	2.26192e-111	5.63094e-112	-4.31304e-111	-1.28139e-111	3.33059e-111	7.36522e-113	2.10239e-111	-5.47077e-112	-1.31384e-111	-4.05956e-111	1.86818e-111	-4.07242e-112	-2.46806e-111	7.21245e-110
-2.6637e-112	-1.29612e-113	-5.49284e-112	-8.48833e-113	4.74465e-113	-1.81963e-112	-2.7734e-112	6.48158e-113	-2.45892e-112	2.16895e-112	1.83805e-112	-1.05257e-112	1.74448e-113	-6.60197e-114	-7.42269e-113	1.61821e-113	8.67834e-112	-4.42595e-113	5.74519e-112	3.14382e-112	8.00262e-112	9.43713e-112	-3.81615e-113	-1.81481e-112	-1.0181e-112	-2.26927e-112	-8.30117e-113	-6.57741e-112	1.76526e-112	4.05713e-112	7.76771e-111
-1.75896e-113	-1.22402e-113	-1.18972e-113	-7.22903e-113	3.59967e-113	2.88554e-114	1.22029e-112	2.28175e-113	-6.34747e-113	-4.59803e-113	-1.24442e-113	2.3276e-113	1.61261e-114	1.17938e-114	-9.65573e-113	2.79859e-113	-3.55727e-113	-9.1594e-113	-2.71911e-113	6.14734e-115	4.37696e-114	-7.07556e-114	-4.61028e-114	1.59272e-112	2.3832e-113	2.34286e-113	-7.94043e-114	4.94062e-113	-1.19187e-113	-3.70871e-113	1.05418e-111
-1.5611e-114	3.81917e-114	-5.2918e-114	-2.2881e-114	-4.52294e-115	-1.12848e-113	2.34988e-114	5.05823e-114	4.08716e-114	-8.43964e-114	5.0441e-114	6.85905e-115	-1.40677e-116	-1.18723e-113	2.80696e-114	-4.56697e-115	-8.98984e-116	-1.99066e-114	-1.12119e-113	3.58311e-114	3.97285e-114	6.67576e-114	-5.04653e-114	-1.16709e-113	2.52892e-114	1.73877e-114	1.11895e-114	-2.8526e-114	-1.41245e-114	1.00329e-114	1.20409e-112
5.74462e-115	8.85824e-116	-2.09651e-115	2.92452e-115	2.62392e-115	-1.18796e-115	-6.97904e-115	-1.18096e-114	-7.16476e-115	-3.28786e-115	-6.59256e-115	1.08373e-115	-4.93599e-116	-6.95117e-116	-1.31891e-114	5.03289e-115	-2.22801e-116	-2.07385e-115	-4.26759e-115	3.1101e-115	-4.21922e-115	-3.03213e-115	2.08712e-115	1.0385e-114	4.13356e-115	-1.18437e-114	-2.26168e-115	4.61275e-115	-8.91099e-115	1.47606e-114	1.47713e-113
-4.03233e-116	-4.10476e-116	-1.85033e-115	8.08625e-116	-1.28605e-115	-1.0583e-115	6.57194e-116	-1.20321e-115	1.36453e-115	1.55639e-117	3.94061e-116	2.92857e-116	-3.89115e-117	-4.27188e-117	5.22073e-116	-1.04825e-115	-1.04976e-115	5.21096e-116	-5.33439e-116	4.26651e-117	-3.24936e-116	-2.42162e-116	1.07644e-116	1.58058e-116	2.37871e-117	2.6635e-116	-4.20588e-117	1.27396e-115	-1.69823e-116	-1.28624e-115	1.74384e-114
-2.23083e-116	-8.06857e-117	-1.51517e-116	1.55007e-116	-1.06231e-116	-7.48829e-117	-3.74524e-117	6.11114e-117	3.58357e-118	3.20865e-117	-3.00314e-116	4.57819e-117	1.08806e-117	-1.44654e-118	-6.89589e-117	1.86384e-117	-4.7015e-117	5.98842e-117	-6.9134e-118	1.91973e-117	-1.7586e-116	5.8769e-118	3.18071e-116	5.71926e-117	1.11553e-116	-5.49598e-117	-9.85814e-117	-5.46577e-117	5.29707e-117	8.08615e-117	2.51526e-115
4.53147e-118	4.97884e-118	7.10725e-118	1.40203e-117	1.08816e-117	1.21733e-117	-1.60907e-117	1.88489e-117	-2.37362e-118	1.19266e-118	-1.64577e-117	-3.86092e-117	1.02907e-118	1.15825e-117	-4.51455e-118	-1.20576e-117	2.32885e-117	-1.52453e-117	9.49695e-118	7.30157e-118	-1.91633e-117	-1.16425e-117	-4.44799e-118	-4.43118e-119	1.07593e-117	2.32362e-117	1.61551e-118	1.17702e-118	-1.31891e-117	-2.01969e-118	3.19475e-116
-8.82066e-119	-2.54647e-118	6.09863e-119	2.73181e-118	1.61855e-118	-5.242e-119	3.85452e-118	-9.52238e-119	1.19654e-118	7.56273e-119	1.21372e-118	5.76022e-118	-1.76045e-118	-4.41725e-119	9.55316e-118	1.96544e-118	-3.87535e-120	1.48881e-119	-4.99915e-119	-1.40906e-118	7.16951e-119	3.34004e-118	-2.41066e-119	-7.31806e-119	1.74287e-119	-4.7473e-120	-1.33155e-118	-6.57452e-119	-2.37614e-118	4.89607e-119	4.85702e-117
-8.62919e-120	-1.89084e-119	-3.6574e-120	-1.95414e-119	-2.20058e-119	-7.9572e-120	6.94335e-120	1.31372e-120	1.24468e-120	-1.13489e-119	2.43238e-119	-4.644e-119	-2.8766e-120	-9.53292e-121	1.27092e-119	-7.75173e-120	1.1937e-118	-2.36736e-120	1.56659e-119	-9.69404e-120	5.33061e-121	-2.97027e-120	1.57874e-119	2.92346e-119	-1.22085e-119	-2.42824e-119	-1.30892e-119	-4.81927e-119	9.97347e-121	-2.00375e-119	5.11035e-118
-1.63501e-120	-2.96071e-120	5.90748e-120	2.75073e-120	5.47214e-121	-6.41438e-121	-1.71651e-120	-1.43478e-120	1.43668e-120	-8.32123e-121	-1.14902e-119	-1.62739e-120	-7.77628e-121	6.3814e-121	-9.14835e-121	3.03935e-122	2.46238e-120	1.2877e-121	1.9293e-121	1.78445e-121	-8.76686e-120	-8.44903e-121	7.62246e-120	1.73552e-120	1.75517e-120	-1.41607e-120	1.11142e-121	6.59175e-120	1.25281e-120	-5.42488e-121	6.8943e-119
1.05779e-121	-2.63407e-121	-1.37906e-121	1.48541e-121	-4.67722e-122	-4.40338e-121	1.40202e-121	-2.28596e-122	-7.94073e-122	-2.3607e-121	-2.26479e-121	1.94675e-121	8.97348e-122	4.76371e-121	2.1682e-121	1.85874e-121	5.4735e-121	1.17369e-121	-6.12837e-121	1.49138e-121	2.7252e-121	1.29172e-121	3.0521e-121	9.93608e-122	-7.72428e-122	-4.45596e-122	9.08419e-121	4.62556e-121	3.83973e-121	-2.76871e-122	7.14863e-120
2.07164e-123	-3.79851e-122	-5.09947e-122	1.29482e-121	-1.64326e-122	3.93172e-123	-1.12803e-122	7.20249e-122	2.41171e-122	1.56399e-122	4.51076e-123	4.02916e-123	9.52655e-122	1.98593e-122	-4.07369e-122	-1.66632e-122	3.63358e-122	1.46754e-122	-1.07817e-122	4.6948e-124	-6.66136e-122	-1.87803e-121	2.39092e-122	8.77399e-123	-2.02497e-122	9.27276e-122	-1.22428e-122	-1.33001e-121	-7.59544e-123	1.3687e-122	1.17389e-120
-1.15284e-123	-7.0451e-123	1.33294e-122	1.41151e-123	8.88659e-124	-1.0709e-123	-8.0371e-123	1.01213e-124	-5.09071e-123	-7.1728e-124	1.5879e-122	-2.75288e-123	-2.02026e-123	-2.81908e-123	2.07724e-123	8.95513e-124	8.51587e-124	-2.91593e-123	2.27287e-123	8.56474e-124	-4.4044e-123	2.21043e-123	7.24308e-123	-6.03248e-124	4.87336e-123	7.28422e-124	-9.25832e-124	-8.55131e-124	1.51527e-123	-1.68513e-123	9.72298e-122
3.95973e-125	-3.55729e-124	1.3217e-123	-3.73599e-124	-5.36917e-124	4.58144e-124	-7.68882e-124	6.0802e-125	-3.413e-124	1.25128e-124	1.20194e-124	-4.01771e-124	-1.61344e-125	1.52021e-124	1.30997e-124	6.59971e-125	6.52163e-124	-1.92603e-124	1.03106e-123	-1.91816e-124	7.15414e-124	-1.42674e-125	-1.11132e-124	8.77768e-127	1.32752e-123	-4.68365e-124	5.28482e-124	-1.28868e-124	-2.03861e-124	6.16655e-124	1.1452e-122
5.2286e-126	1.35656e-124	1.50957e-125	4.6982e-125	-1.31012e-124	3.71332e-125	-1.57199e-124	1.0972e-125	2.23596e-125	7.39511e-125	-2.62807e-125	5.02015e-125	1.9816e-125	9.95896e-126	8.36726e-126	7.1877e-125	1.94487e-124	7.18869e-125	-4.9476e-125	-1.35699e-124	-5.20705e-125	4.34997e-125	-5.3405e-125	5.6085e-125	3.88201e-125	5.9515e-126	1.82595e-125	-2.75749e-125	-1.64472e-124	4.89982e-125	1.78278e-123
-3.5371e-127	8.93359e-126	-3.55568e-126	-7.58943e-127	5.48122e-126	3.21428e-126	1.13414e-125	1.01653e-125	-4.52291e-126	-5.40742e-126	-3.90172e-126	2.19838e-125	-1.4394e-126	1.28894e-126	-1.89082e-125	-2.86958e-127	-3.36496e-125	5.21637e-126	7.63783e-126	3.6766e-126	2.01215e-125	-3.7051e-126	-4.97776e-126	3.86284e-126	3.88813e-126	1.32935e-126	-2.12458e-125	6.78682e-127	1.97115e-126	-2.65339e-126	2.16158e-124
9.30027e-127	-2.21803e-127	3.28802e-127	-8.95763e-127	-2.03944e-128	1.57131e-126	3.66403e-127	-3.9345e-127	3.93083e-127	-1.9337e-127	1.71776e-126	-1.26971e-127	1.09246e-126	1.49048e-127	-3.5746e-128	-2.25011e-127	5.8456e-127	3.03855e-127	-6.37594e-127	9.07112e-127	1.95697e-126	4.02755e-127	1.74076e-126	-1.96672e-126	8.0823e-127	-7.91339e-127	-7.34783e-127	3.92629e-127	-1.07656e-126	-9.18131e-127	2.18834e-125
-2.41032e-129	-4.21772e-128	-3.83304e-128	1.33423e-127	-5.21084e-128	-3.2162e-128	1.58646e-127	8.66149e-127	1.04887e-127	4.91779e-128	-1.79373e-127	-2.55868e-128	-8.7165e-128	-1.17942e-127	-4.95172e-128	-2.37175e-128	-1.15858e-127	-2.00095e-127	-1.30751e-127	-2.19539e-127	3.32899e-127	-7.07237e-128	-6.1593e-128	7.944e-128	-1.2367e-127	5.29811e-128	-1.37867e-127	2.8685e-128	-2.25705e-129	2.05754e-128	3.53971e-126
-3.29904e-129	-1.50361e-128	6.01759e-129	-1.04402e-129	8.07683e-130	-1.19365e-128	-3.20259e-131	-9.40329e-129	-1.53829e-128	1.00831e-130	8.8805e-128	-5.69883e-129	-2.58585e-128	-3.69465e-129	2.94178e-129	-1.23889e-128	-5.10497e-129	5.96714e-130	-1.85445e-130	2.90301e-128	-2.20838e-129	5.19596e-129	4.5789e-129	5.55993e-129	3.50228e-129	1.02516e-129	-2.39356e-129	3.42313e-129	6.12284e-129	1.36311e-128	2.85006e-127
4.13954e-129	1.60705e-129	3.67588e-130	7.92809e-130	1.3385e-129	-1.60305e-130	-9.79858e-130	-1.51422e-129	5.18486e-130	-1.01987e-129	1.48523e-129	-3.52391e-129	2.32412e-129	-5.61125e-129	2.35607e-129	-1.55538e-129	2.83755e-130	5.42115e-130	1.14037e-129	-3.89994e-129	2.43225e-129	-1.83925e-129	1.07147e-129	1.84744e-130	-1.19752e-129	-3.90158e-130	-4.88217e-129	-1.29732e-128	4.07769e-130	-1.50225e-130	6.06891e-128
1.07628e-130	-5.70409e-130	-1.61138e-130	-3.14767e-131	2.88627e-130	3.91053e-131	2.5436e-131	-2.97509e-131	1.01693e-130	-1.52459e-130	-5.51783e-131	1.90317e-130	-5.40901e-130	-4.25855e-130	-2.82386e-130	5.65157e-131	2.65468e-132	7.22714e-131	2.35216e-131	2.3422e-130	-2.77455e-130	1.16406e-130	-2.90468e-130	-7.03644e-130	1.17528e-131	-6.83899e-133	-8.51814e-131	-2.19636e-130	4.78754e-131	-1.53604e-130	5.29825e-129
1.24791e-130	-9.98077e-132	-6.00079e-131	7.53657e-132	9.40806e-132	5.97979e-132	8.49963e-132	5.37638e-131	-1.19073e-132	-7.70438e-131	1.57109e-131	3.96219e-131	3.49686e-131	2.46097e-131	-2.40939e-131	-1.09489e-132	5.34913e-132	3.6633e-131	-8.11999e-131	3.95749e-131	-3.33824e-131	-2.61773e-131	-3.82329e-131	5.96988e-131	3.63462e-131	3.16728e-132	6.21236e-131	-3.1505e-131	-4.43089e-131	-3.57136e-131	1.03172e-129
-7.51936e-133	-3.92144e-133	-4.4767e-133	6.63664e-133	3.91676e-132	7.55018e-134	-9.10218e-132	2.66893e-132	-3.33482e-135	-3.63052e-132	5.13805e-133	3.25526e-132	7.12468e-132	1.40548e-132	-2.05626e-132	9.25665e-133	3.2196e-133	-3.40279e-132	2.98872e-133	-2.41705e-133	1.23439e-132	2.45502e-133	1.43127e-132	-4.63466e-132	5.48028e-133	6.43526e-132	1.46807e-132	-2.2382e-133	4.44539e-132	-1.49495e-132	6.33605e-131
1.35459e-133	-9.02589e-134	-1.68626e-133	1.29682e-133	-2.13171e-133	3.5257e-133	1.5539e-133	1.70032e-133	1.35881e-133	2.37243e-133	6.31413e-133	9.63167e-133	-2.18759e-133	6.50108e-134	3.1487e-133	1.98648e-132	-1.22372e-133	9.81938e-134	1.6693e-133	2.87458e-133	-2.69312e-133	1.18428e-132	-1.48606e-132	-4.28003e-133	2.45435e-134	8.90909e-133	5.09674e-134	6.99321e-133	-5.21897e-133	-2.91849e-133	1.24901e-131
1.86051e-134	1.29258e-134	3.86972e-134	6.47934e-134	-6.61949e-134	5.76331e-134	-1.27202e-134	1.48864e-133	-1.89252e-134	-4.18776e-134	-2.55909e-134	-1.86882e-134	-2.81582e-134	5.09483e-134	-3.87956e-134	-1.66326e-134	-7.41855e-134	-1.86704e-135	1.70217e-134	6.52284e-134	4.85739e-135	6.26515e-134	-3.19195e-134	-7.98143e-135	-2.51079e-134	-3.54463e-134	8.51796e-134	-2.54192e-134	-5.76421e-134	5.10013e-135	1.15966e-132
-5.51982e-135	9.54416e-135	1.18702e-134	-4.45837e-135	5.85008e-137	2.81195e-135	-4.64768e-135	-4.4149e-135	3.19431e-136	1.69511e-134	6.29595e-135	-6.98605e-136	-8.1905e-135	-4.01462e-135	9.77411e-136	1.60304e-134	-1.08155e-134	-4.59229e-135	-7.47352e-135	-2.91125e-134	-1.48804e-134	-1.51277e-135	1.69203e-134	-6.28502e-135	1.25547e-135	1.11483e-135	-3.09249e-135	-1.40279e-134	-2.74703e-135	1.41324e-136	2.10775e-133
-8.93573e-136	-1.24701e-135	1.85217e-136	-4.04972e-136	5.59548e-136	8.3982e-136	3.86531e-136	1.03737e-136	2.89252e-136	-3.27244e-136	1.09064e-135	-4.24719e-136	-1.52326e-135	4.78323e-137	-1.45813e-136	-1.00304e-135	-4.00729e-136	-2.05338e-137	5.70531e-136	1.29985e-135	-5.66048e-136	2.94633e-136	-9.60056e-136	3.50058e-136	3.96694e-136	-2.70264e-135	1.33786e-136	-1.44042e-135	9.80437e-136	-2.88114e-136	1.98767e-134
3.63579e-137	-1.7113e-137	-3.74971e-137	-9.24194e-137	-1.12061e-137	-2.11734e-136	3.53654e-136	1.00856e-137	1.3327e-136	-3.46165e-137	1.06057e-136	9.31881e-138	3.00917e-136	-8.10783e-138	-3.89839e-138	9.6104e-137	-2.64255e-137	-2.98696e-137	-8.63801e-137	-1.21642e-136	-9.47121e-137	-3.91243e-137	-1.2157e-137	-7.50566e-137	4.16913e-137	-3.67913e-137	4.24314e-137	-6.3615e-138	-8.48223e-137	9.23641e-137	2.25219e-135
-2.42217e-138	-1.66409e-137	3.35644e-137	-7.67642e-139	-8.34334e-138	-7.20098e-138	1.0984e-137	-1.77396e-137	2.26866e-137	3.45977e-138	-2.8518e-139	-1.8366e-138	6.46005e-139	1.85148e-137	-8.38337e-138	-7.49593e-139	6.37629e-138	5.48745e-139	6.03595e-138	1.20244e-137	-5.3677e-138	3.93777e-138	-1.20989e-137	4.26126e-138	5.4298e-138	-1.15328e-137	-2.53193e-138	1.8329e-137	5.17259e-138	-1.98536e-137	2.67726e-136
-9.78408e-140	-4.32525e-140	2.78576e-139	-2.09224e-140	-1.56496e-139	8.30551e-139	8.71015e-139	3.28412e-138	-2.83362e-138	9.79453e-140	2.28464e-138	1.12139e-138	-6.53772e-139	5.01745e-138	-2.69357e-139	-3.78867e-139	-1.44827e-138	1.38827e-138	2.61136e-139	-3.26933e-139	-3.20868e-138	1.48059e-138	-1.4126e-140	1.10118e-138	-8.85278e-139	1.60575e-138	9.67656e-139	2.45279e-139	-5.97186e-138	-2.71819e-139	3.74166e-137
-4.22932e-140	-3.35614e-139	6.19989e-140	-3.40133e-140	-5.4814e-140	-1.35842e-140	3.06657e-139	4.58161e-140	-4.54009e-140	-1.88513e-139	-8.56068e-140	-1.93391e-139	7.49817e-141	-3.7767e-139	7.36079e-141	-7.01363e-140	1.40576e-139	4.39647e-139	-6.30154e-140	-1.17929e-139	-6.54934e-140	-8.66304e-140	7.64059e-140	-2.3233e-139	4.6948e-139	5.28363e-140	-1.65609e-139	-1.81239e-139	1.33532e-139	1.09848e-139	4.20494e-138
-5.78491e-142	4.6247e-141	-1.33958e-140	4.86722e-140	1.12839e-140	8.19976e-141	1.87793e-140	2.32396e-140	-3.42974e-141	-1.26368e-142	-2.20194e-140	1.64819e-140	-2.01813e-141	-3.59232e-142	3.35884e-141	-1.69247e-140	-1.28871e-140	-1.91503e-141	2.44592e-140	3.24612e-141	1.22757e-140	5.72129e-141	-3.6589e-140	4.42097e-140	4.5893e-140	-3.20094e-141	1.51832e-141	-1.26341e-140	-9.40196e-140	-2.07146e-141	4.94133e-139
-4.08105e-141	1.20116e-141	2.71682e-142	5.82161e-142	-8.04118e-141	-1.05478e-140	6.1345e-142	-4.23554e-143	3.38053e-141	1.20214e-141	-4.3051e-142	-4.83183e-142	1.01202e-142	9.6293e-142	-7.49185e-142	-1.24137e-141	-2.93108e-141	-2.28654e-142	-1.22859e-141	-1.2493e-141	3.16321e-142	-8.1435e-141	-3.65295e-142	6.0861e-142	-2.09686e-141	7.54877e-142	-1.63172e-141	3.8197e-141	-6.40991e-142	1.52823e-141	5.94756e-140
7.23233e-143	-5.42917e-142	1.25721e-142	-8.1478e-142	1.38425e-142	1.87639e-142	6.16639e-142	1.32496e-142	1.95576e-142	-3.52259e-142	2.55912e-142	-1.0685e-143	-3.26502e-142	5.56481e-142	9.40973e-142	2.66106e-142	9.06076e-143	-5.27766e-143	-4.50172e-142	-3.22494e-142	3.26711e-142	5.64714e-142	-6.13182e-142	3.11402e-142	-3.96808e-142	-1.26777e-142	2.47486e-142	-8.25404e-143	-1.73123e-142	-9.6565e-143	9.39079e-141
-1.71482e-144	1.11598e-143	4.80231e-143	2.59514e-144	-1.74968e-143	8.95873e-143	5.86461e-143	1.59781e-143	-5.95706e-143	-7.14687e-144	-1.66895e-143	1.09067e-143	-2.56528e-143	6.15389e-143	-1.74074e-142	1.17931e-143	3.99861e-144	5.67752e-143	1.92906e-144	-6.13102e-143	2.31593e-144	2.24856e-143	2.54261e-143	4.69707e-143	6.16057e-144	-9.62284e-144	-2.06702e-144	-3.00416e-143	-3.81745e-144	-1.68641e-143	9.02359e-142
-2.93145e-145	4.38467e-145	-4.15711e-145	7.18977e-145	-1.82237e-144	-1.76027e-144	1.37886e-143	6.16302e-144	3.52651e-144	4.12322e-144	-5.74768e-145	2.95662e-144	2.27972e-144	4.34017e-144	2.18181e-144	5.11795e-144	-5.57301e-144	2.46029e-145	2.25137e-144	3.46991e-144	-6.00753e-145	-3.28279e-144	1.07477e-143	-7.51543e-144	3.04759e-144	6.68195e-144	3.17661e-144	-3.88491e-144	-2.60384e-143	2.89831e-144	1.29916e-142
2.50799e-145	-4.1475e-146	1.67722e-145	3.42021e-145	3.42875e-147	4.72154e-147	-1.55861e-145	7.09759e-146	-4.19057e-144	-2.33006e-145	-4.1053e-145	6.27467e-145	-3.95444e-146	3.61369e-145	-7.18727e-145	1.84474e-145	1.5602e-145	-4.04791e-145	-6.58634e-145	-9.04561e-145	3.36765e-145	2.96431e-145	-2.00429e-145	7.0515e-145	-8.79097e-146	-5.2966e-145	-2.1918e-145	-3.1292e-145	-3.60618e-145	-1.48839e-145	1.31246e-143
3.44988e-146	-1.87689e-146	6.39507e-146	5.40904e-146	6.77712e-146	5.79632e-147	-1.51037e-145	3.43319e-146	-4.2024e-145	3.03363e-146	4.27088e-146	1.1329e-145	1.24189e-145	1.97229e-145	-1.53241e-146	1.29675e-146	-1.07801e-145	-6.99667e-147	2.5529e-145	-6.24699e-147	2.09472e-146	8.0309e-147	2.22607e-146	-6.63657e-146	-4.28146e-150	-1.62048e-146	9.20759e-146	2.78399e-147	-6.3028e-146	-4.6708e-146	2.10128e-144
-5.59966e-147	6.09079e-148	-1.15359e-146	-2.94724e-147	2.45511e-148	-3.04493e-147	-2.19938e-148	5.65171e-148	-4.68353e-147	-6.58805e-148	1.1656e-146	-5.88913e-147	-2.76343e-147	-3.26531e-147	-1.72081e-147	3.7834e-147	3.9849e-147	-2.7534e-147	-3.61474e-147	1.17828e-147	-1.10701e-146	1.31393e-147	-3.00489e-146	1.24655e-146	-1.24649e-147	-6.89545e-146	8.26232e-147	3.62329e-147	5.70403e-147	7.28758e-147	2.20696e-145
-5.60291e-149	1.3814e-147	1.08717e-147	1.00817e-147	1.55947e-147	-7.32549e-148	5.69847e-147	-2.0805e-148	8.46824e-149	-4.62122e-148	2.60986e-149	1.43501e-147	3.59517e-148	3.36423e-148	-2.46359e-149	-5.34242e-148	1.19323e-147	-1.72127e-147	-3.06067e-147	1.15803e-147	4.22339e-148	7.84397e-148	2.50137e-148	-1.30362e-148	-1.63869e-147	-1.26736e-147	-1.68854e-148	-2.21288e-148	1.8826e-148	-9.39134e-148	2.81381e-146
-5.75233e-149	-5.2737e-150	8.19841e-150	-1.80718e-149	-2.03138e-148	1.07344e-148	-7.83027e-149	1.64547e-148	-3.52656e-150	-3.88376e-149	2.14836e-148	1.61266e-149	-1.0274e-148	5.10602e-150	-1.53925e-148	1.40331e-148	-2.22765e-148	4.49295e-148	-9.22794e-149	-7.42569e-149	2.58685e-149	-2.61527e-149	4.35055e-149	1.00721e-148	1.84812e-148	-2.54841e-148	5.78413e-149	-1.30078e-149	6.57681e-150	2.9269e-148	3.16244e-147
2.99559e-150	-1.33884e-149	4.61238e-150	-2.75162e-149	2.32582e-150	7.47825e-151	2.54151e-149	-5.27662e-151	-1.25464e-150	-1.00218e-150	4.69584e-152	4.63857e-150	2.04529e-149	1.2294e-149	1.81981e-150	-2.21939e-149	-1.74815e-149	1.80722e-149	1.60676e-150	3.40168e-150	-7.76415e-150	2.0541e-150	-1.00786e-149	-1.49406e-150	-3.737e-150	1.60186e-149	5.12404e-150	1.11328e-149	3.66708e-150	-1.72222e-149	2.60087e-148
-1.38747e-150	-1.10189e-150	1.4555e-150	-1.53708e-151	1.52296e-150	2.81326e-151	4.46374e-150	2.88536e-150	-6.66734e-151	-1.05116e-151	6.26737e-150	-5.79931e-151	1.80147e-150	2.53612e-150	1.56242e-150	3.03535e-150	-3.59274e-150	9.59365e-151	-3.50778e-151	2.01391e-150	1.28949e-152	-1.28646e-150	3.92187e-151	6.17767e-150	2.03935e-150	2.55648e-150	-1.81333e-151	-1.77802e-150	-5.58822e-151	-1.96118e-150	5.36677e-149
-7.30527e-152	-3.75049e-151	-3.85982e-152	-5.5952e-152	-6.32486e-152	-3.53238e-151	3.50144e-151	-4.86744e-151	1.31345e-151	-4.71293e-151	1.04032e-151	1.63328e-151	-2.73753e-151	1.44725e-151	-4.47329e-152	4.88681e-151	-1.21377e-151	5.11366e-152	-2.42619e-151	1.39713e-151	-4.62726e-151	-1.84276e-151	5.9947e-151	4.74117e-152	5.25477e-152	-4.204e-151	-1.50114e-151	2.21272e-153	-2.68695e-151	1.83791e-151	6.54441e-150
-9.06461e-153	2.4919e-152	-5.33591e-152	6.01846e-152	-1.05931e-151	-4.53536e-153	-6.15802e-153	7.17574e-152	3.7151e-153	-1.90468e-152	1.24383e-152	1.02292e-151	6.48201e-153	-6.01719e-153	-4.36179e-152	2.8042e-154	-5.58015e-152	1.26246e-152	-3.86271e-152	1.34106e-152	-6.45044e-153	-4.78483e-153	-2.04639e-151	-1.32853e-152	1.52785e-152	9.25488e-153	-7.5058e-152	-3.17748e-152	2.39825e-152	2.18846e-152	1.05666e-150
-2.89866e-153	-7.896e-154	-1.48797e-153	-4.47634e-153	-9.6122e-154	-6.28628e-153	1.40629e-152	7.21471e-153	3.41791e-153	5.10581e-153	-8.84519e-153	-1.91697e-153	-7.06491e-153	1.10087e-152	1.0844e-153	6.89857e-153	-3.66802e-153	-1.11936e-152	7.44452e-153	-1.32666e-153	1.19328e-153	2.38276e-153	1.55111e-153	8.67014e-153	-9.2282e-154	-1.14295e-152	-4.8477e-155	-1.77971e-153	-1.35659e-153	3.11153e-153	1.39599e-151
1.71887e-154	-2.74391e-154	1.10536e-154	-5.14281e-155	-1.05935e-153	-4.23898e-154	-1.66791e-155	4.20192e-154	-1.39731e-153	2.94205e-154	-3.89404e-154	5.90374e-155	3.68612e-154	-3.20297e-154	-1.57366e-153	2.32859e-154	2.42065e-154	-1.91033e-154	3.36926e-154	-5.91772e-154	5.76523e-155	2.00642e-154	3.85984e-154	2.70895e-153	-3.78802e-155	-8.78553e-156	7.90934e-154	4.33842e-154	-2.48095e-154	-2.51191e-154	1.36495e-152
1.11975e-154	-1.63766e-155	6.29238e-155	-5.67898e-155	-1.32349e-155	2.23929e-155	-3.31132e-155	4.41228e-155	-2.42276e-155	-3.94811e-155	-7.59419e-156	-1.98032e-155	9.7922e-155	1.58943e-155	5.1541e-156	-5.20986e-156	1.15733e-155	4.36389e-155	8.01202e-156	2.15215e-154	-5.77941e-156	-9.59677e-156	7.83786e-155	-1.36294e-156	-1.09761e-155	5.93756e-155	-1.22926e-155	1.58198e-156	-4.03466e-155	7.63282e-156	1.08198e-153
2.01964e-155	-4.06472e-156	-7.50635e-156	5.30872e-156	-9.37793e-156	8.36482e-156	4.17798e-156	-1.40799e-155	1.88318e-155	-1.28584e-155	-1.33235e-156	-2.14103e-156	-1.08404e-156	-3.44505e-156	-6.43705e-155	8.43852e-156	-8.42382e-156	6.81663e-156	-6.53925e-156	4.55006e-156	8.08619e-157	-2.99437e-156	-1.13147e-156	2.24181e-160	-4.19837e-157	-3.36365e-155	-1.57732e-156	-8.10929e-157	7.82861e-156	-6.149e-156	2.67265e-154
-3.1553e-157	3.08972e-156	1.10535e-156	8.2789e-157	5.89696e-157	-2.63531e-157	-1.10107e-156	-1.11693e-156	1.09063e-156	4.02772e-157	1.15777e-156	-6.38009e-158	-9.62109e-157	1.71381e-156	9.49175e-157	1.80691e-157	5.41715e-157	-3.39111e-157	3.79448e-157	4.8948e-157	-8.24728e-157	-1.37563e-156	8.81532e-157	-1.08363e-156	-6.54215e-157	2.7895e-157	2.67392e-157	9.51746e-157	-3.08153e-157	-3.4982e-157	2.3656e-155
3.72762e-158	-1.64655e-157	1.21564e-157	2.67542e-158	-3.7937e-158	4.51464e-158	2.44188e-158	3.5052e-157	4.97871e-158	5.76468e-158	-1.30454e-157	4.19007e-158	-1.5671e-157	-8.17759e-160	-6.42151e-159	-1.96998e-157	-1.88998e-159	-2.13338e-157	2.16723e-157	8.17872e-158	1.201e-160	2.33483e-158	-1.36803e-157	-8.27404e-158	-1.75284e-158	-1.20696e-157	-2.76315e-158	1.18117e-157	-1.48485e-157	2.60034e-157	2.89825e-156
-6.34413e-160	-7.50049e-160	-6.24198e-159	-3.54751e-160	-3.60879e-158	1.02902e-157	-1.27829e-158	1.10003e-158	-2.02178e-158	1.21818e-158	7.09924e-159	-2.28314e-158	1.98492e-158	4.97772e-158	5.62337e-159	2.41225e-158	6.51106e-159	-4.37376e-159	-3.33528e-158	-1.0194e-158	7.68193e-159	3.75472e-159	-1.11098e-160	1.68542e-159	-1.25932e-158	2.77552e-158	-1.19527e-158	-4.06391e-159	-6.90529e-160	4.91286e-159	4.6209e-157
-6.60754e-160	-6.40633e-160	-4.84566e-160	-8.33879e-160	4.56394e-159	1.46359e-160	-3.33156e-159	2.5577e-159	-4.33842e-160	5.68069e-160	2.26216e-159	-2.36618e-159	1.38503e-159	-1.17791e-159	1.42496e-160	-9.25288e-160	-6.43324e-160	3.08714e-160	4.91852e-160	-6.98755e-160	8.3464e-161	-1.32038e-159	-1.63869e-159	3.09915e-159	-2.04187e-160	5.33815e-160	-2.66268e-159	3.76625e-160	-4.46099e-160	9.65136e-160	3.59532e-158
-1.21387e-160	-7.36992e-161	-1.79002e-160	-1.25335e-160	1.87174e-160	1.55558e-160	-1.388e-160	2.88877e-160	-2.26093e-161	1.94755e-161	1.96555e-160	1.44433e-160	-4.33888e-161	3.50095e-161	-3.49646e-160	8.491e-161	-2.32787e-160	1.44915e-160	4.0106e-161	1.24394e-161	-1.6695e-160	2.55245e-160	-5.40426e-162	-2.08929e-160	-1.36064e-160	-1.03415e-159	-1.46868e-160	1.11677e-161	-9.19391e-161	-1.79223e-160	4.83204e-159
2.49636e-161	-4.24214e-161	-7.5592e-162	2.58059e-161	-5.34132e-161	-1.76902e-161	9.35343e-163	-2.4587e-161	-2.17562e-161	4.23906e-162	-1.09639e-161	8.84431e-161	3.2199e-161	-8.6949e-162	2.93272e-161	2.81398e-161	-7.50219e-162	3.12885e-161	-4.39257e-162	4.51408e-162	-4.06093e-162	-2.83072e-161	2.16547e-161	-6.87098e-161	-4.41131e-161	-2.41236e-161	-1.70094e-161	1.58121e-161	3.15613e-161	1.10033e-161	7.35192e-160
7.43494e-163	-2.54542e-162	2.05412e-162	6.52061e-163	-1.05939e-162	7.58418e-162	-3.79747e-162	4.49307e-162	-1.41255e-163	-3.1893e-162	6.49289e-162	-9.60452e-163	8.07618e-162	3.13054e-162	-9.62874e-163	1.68474e-162	-1.96325e-162	-4.16364e-163	-7.07618e-162	5.59392e-163	-2.07052e-162	-6.87331e-163	1.58505e-162	2.95002e-162	-2.23094e-162	-1.93536e-162	-5.52466e-163	4.07257e-162	-2.93637e-163	-1.54791e-162	7.55084e-161
4.30584e-164	-5.38882e-163	7.62984e-163	-2.62825e-163	4.38438e-163	-1.62076e-163	2.14373e-163	-7.35172e-165	-2.46287e-163	-8.07576e-164	-1.47262e-163	1.57862e-164	-6.19983e-163	4.00263e-164	-4.40077e-163	-1.09932e-164	8.47183e-163	-7.82365e-164	-1.33928e-163	4.24744e-163	4.77023e-163	-2.39254e-164	5.81865e-163	-2.14063e-163	7.4026e-163	1.11193e-163	-1.03307e-163	1.36938e-163	1.69611e-162	-2.59374e-163	9.85931e-162
3.46242e-165	-6.33552e-164	-9.52337e-164	-1.0451e-164	-5.63579e-165	4.13153e-164	4.12318e-164	8.2319e-164	1.33736e-163	3.13002e-164	3.51366e-164	-1.12745e-163	8.71043e-164	-1.32602e-164	1.50208e-164	-2.98921e-163	6.54449e-164	1.00124e-164	1.70754e-164	-6.17284e-164	3.54745e-164	-5.34486e-164	-4.00162e-164	2.29444e-164	9.44904e-165	-7.07679e-164	4.64588e-164	-1.15334e-164	-1.43674e-164	5.63211e-164	1.58527e-162
-6.36644e-166	-9.92891e-165	-3.08872e-165	1.75765e-166	2.90042e-165	-4.65697e-165	7.68533e-167	1.72717e-164	1.07565e-164	-3.94274e-165	3.00564e-166	-1.12953e-164	6.18398e-166	-2.58666e-165	7.96418e-165	3.75255e-165	1.45984e-164	-6.76426e-165	6.83016e-165	-1.59643e-165	2.28772e-166	1.97444e-165	1.43809e-164	2.21493e-166	-1.15359e-165	-5.23804e-165	-1.32478e-164	2.15693e-165	-2.62152e-165	1.18237e-165	1.52148e-163
1.15276e-165	-3.84108e-166	-1.11249e-165	1.54633e-166	-6.34125e-167	-8.59355e-166	1.97568e-165	-1.14533e-166	5.53342e-167	2.24054e-166	-1.1067e-165	-2.39822e-166	-2.20906e-166	-5.96451e-166	2.94786e-166	-1.70272e-165	1.72308e-166	-1.57742e-165	1.12762e-166	2.29712e-166	-2.71827e-166	3.5476e-167	-4.22386e-167	-1.07903e-165	5.95153e-166	5.13837e-166	-1.31841e-165	3.00922e-166	6.8575e-166	-9.74417e-166	1.8167e-164
7.02034e-168	9.29901e-168	-1.02157e-167	-6.82767e-168	-2.61154e-167	8.88738e-167	1.25883e-166	1.66324e-166	-2.24225e-167	-1.96686e-166	1.96101e-167	-2.41224e-167	1.43157e-166	-1.21802e-167	8.14245e-167	-3.31731e-167	-5.62563e-167	-4.65901e-167	2.00626e-167	-1.39256e-167	3.23793e-167	1.74043e-167	1.04368e-166	-5.57913e-167	-1.00279e-166	-2.94967e-167	2.08613e-167	-8.77614e-167	-1.92734e-167	1.13519e-167	1.58914e-165
-1.80476e-167	2.05635e-167	-2.10384e-167	-2.71606e-168	-5.10581e-170	-1.64084e-167	3.26068e-167	-1.00035e-167	1.28247e-167	-7.20084e-168	1.10674e-167	-6.06243e-169	9.75942e-168	-7.72559e-168	9.40085e-168	7.91919e-168	3.09234e-167	4.81071e-168	4.50589e-168	-1.51807e-168	-6.00207e-170	1.34148e-167	1.33892e-167	-3.61083e-167	-1.65683e-167	-4.57297e-168	3.35138e-168	-1.52853e-167	1.57514e-167	9.2108e-169	3.4912e-166
1.73215e-168	2.58639e-168	-5.43831e-168	3.25619e-168	-2.47378e-168	1.58364e-168	3.59158e-169	4.36527e-168	8.72198e-169	-3.38548e-169	-3.28174e-169	2.45209e-168	1.00258e-168	-6.38647e-169	-3.06672e-168	1.78292e-168	-4.80015e-169	1.59799e-170	-3.07872e-169	-6.14395e-169	3.73572e-168	5.20785e-168	-8.56583e-169	-1.39948e-168	-2.98041e-168	1.17928e-168	-1.25624e-168	3.03188e-168	-1.06824e-168	1.44767e-168	5.58584e-167
-9.02323e-171	2.66691e-170	-2.01359e-171	1.3132e-169	1.1175e-170	-1.70365e-169	-3.38691e-169	-6.04153e-170	6.45253e-171	1.5371e-169	-1.27731e-169	-9.52125e-171	-3.49283e-169	5.55282e-170	-8.99121e-170	9.52585e-171	8.59924e-170	-2.34863e-169	-9.15737e-171	1.12415e-169	8.36486e-170	3.57103e-169	-6.88619e-170	-5.17679e-170	1.58506e-169	6.04204e-171	-1.00741e-169	1.39094e-170	-1.66591e-169	6.78246e-169	3.67918e-168
-6.79003e-171	1.93992e-170	-1.65355e-170	-3.49876e-171	-5.84264e-171	3.59691e-170	1.07609e-170	-1.56999e-170	-3.99756e-171	-1.09866e-170	-4.59009e-171	-4.23837e-170	8.91935e-171	-1.37525e-171	2.11332e-171	-4.50245e-171	-5.35051e-171	2.14617e-172	1.48393e-170	6.16541e-170	2.03657e-170	-3.65116e-171	2.26393e-171	-2.11445e-170	-1.33326e-171	-2.48357e-170	-1.68815e-170	8.41665e-171	3.02662e-173	1.92467e-171	3.7627e-169
1.3086e-171	-2.42493e-171	1.26033e-171	-1.48503e-171	-8.13281e-172	3.95396e-171	1.46957e-171	2.08371e-174	4.83025e-171	-1.04852e-171	-2.97451e-171	1.51789e-172	-8.56181e-172	1.03776e-171	-2.3205e-171	-1.77391e-171	-1.53281e-171	-2.94641e-171	-1.82796e-171	4.3064e-171	-2.86128e-171	7.52837e-172	5.59173e-173	1.37351e-171	5.41468e-171	-2.38831e-171	1.56571e-171	2.17431e-172	-1.55757e-171	3.8205e-172	5.48941e-170
-1.80101e-172	-1.0663e-172	6.15556e-173	-4.04762e-172	-9.14268e-173	5.77366e-173	4.16973e-172	9.70238e-173	-1.32029e-172	6.94652e-172	1.60295e-172	-8.88513e-172	5.81307e-172	-1.24841e-172	4.33756e-172	-7.58109e-173	-1.81276e-172	3.09595e-172	2.89391e-173	5.08416e-172	-6.93714e-173	4.86076e-172	-5.29472e-174	-1.86499e-172	-1.02627e-171	3.67205e-172	4.16053e-172	3.78033e-172	-1.04124e-172	5.56194e-172	9.13076e-171
-2.17239e-173	-6.0689e-173	-3.63923e-173	5.84782e-174	3.4906e-173	-3.29877e-173	5.28774e-173	1.15168e-173	-7.68359e-174	-3.01076e-173	3.68427e-173	-1.54866e-173	-1.24436e-173	1.29179e-172	2.30078e-173	-7.6015e-173	-2.02827e-174	-2.595e-173	1.82183e-173	-3.76809e-174	6.01749e-174	-5.06922e-173	2.95698e-173	5.69277e-173	-3.24676e-173	-5.2515e-174	-2.84676e-173	-5.38476e-173	1.98472e-173	9.29131e-175	9.2169e-172
-5.88222e-174	-3.88822e-174	1.3947e-174	8.31708e-175	-1.10791e-174	-6.17825e-174	3.01585e-175	-1.01272e-174	-3.22496e-174	1.36481e-174	2.00581e-174	5.34129e-175	8.08642e-174	-2.79879e-175	5.34908e-174	-2.45673e-174	8.33189e-174	1.2142e-174	6.61259e-175	-1.12861e-173	-6.22615e-174	6.39467e-174	-7.78292e-174	2.18557e-174	-3.96378e-174	-6.42545e-174	6.79629e-174	-5.79634e-174	5.46495e-174	-1.54924e-174	1.17978e-172
1.58598e-177	-1.226e-174	8.81655e-176	5.6122e-176	6.18278e-175	8.81942e-177	-6.65474e-176	1.80661e-175	-3.16503e-176	3.65726e-175	-7.01824e-175	1.70513e-175	3.2737e-175	-6.0838e-175	-4.79784e-176	-2.33124e-175	-1.07026e-174	8.28318e-175	-2.65825e-175	1.59829e-174	-1.94359e-176	-8.01549e-175	3.03646e-175	-3.14485e-175	-4.00182e-175	-2.12415e-175	-4.10107e-175	-5.25645e-175	-3.84985e-176	-3.60131e-175	1.18815e-173
-2.18059e-176	-1.48547e-175	2.51244e-176	4.50926e-176	2.98453e-176	-1.01752e-176	-3.02565e-176	1.64831e-175	-6.11602e-176	-1.19995e-176	6.65909e-176	2.66302e-177	6.08378e-176	3.2487e-175	-3.23989e-176	5.22459e-176	1.4511e-175	-1.20122e-176	-3.20873e-176	6.86136e-176	5.44667e-176	7.24244e-176	2.66863e-176	2.70483e-176	1.47591e-176	-1.8141e-176	8.24062e-176	4.17639e-176	3.90522e-176	-7.61826e-177	1.73063e-174
-5.00487e-177	4.98876e-178	-7.63952e-177	-5.69843e-178	-1.36148e-176	4.50576e-177	9.15995e-177	-1.4346e-176	4.39113e-177	-2.56047e-177	1.84668e-177	-4.83871e-177	4.60682e-178	-3.53586e-177	1.25865e-176	1.91312e-176	-1.44186e-176	4.25161e-177	-3.55751e-178	1.15269e-176	7.18658e-177	-1.10037e-176	1.9216e-176	4.31389e-177	-1.95319e-177	-9.34937e-177	-2.19669e-177	-8.57621e-177	1.75963e-176	-2.73786e-177	2.19373e-175
1.58344e-178	-7.74414e-178	-7.14818e-178	-9.32919e-178	9.02632e-178	-4.03888e-178	7.94032e-178	5.01996e-178	7.28739e-179	2.52817e-178	-4.5722e-178	9.95953e-178	-1.0722e-179	-1.6816e-177	7.17981e-178	-1.00075e-177	1.22044e-177	4.0421e-178	3.1524e-178	-5.82761e-179	5.82484e-177	-5.32799e-178	1.56299e-178	-7.61172e-178	2.21236e-179	1.21039e-177	-5.11022e-178	-8.75955e-179	-1.99698e-177	-2.03423e-177	2.55086e-176
-1.07535e-178	-3.86732e-178	-3.22734e-179	1.7269e-179	-1.80787e-178	2.86479e-179	1.20008e-178	1.52662e-179	4.88206e-179	4.30122e-180	1.93481e-179	-4.52953e-179	-1.35158e-178	-3.81097e-179	3.50469e-180	1.3268e-178	5.05895e-179	-1.28069e-178	-6.67711e-179	-2.20431e-178	-4.40482e-178	6.8934e-179	5.76454e-179	-1.29181e-178	-2.07873e-179	-7.50097e-179	3.13416e-179	-4.5267e-179	2.18928e-179	1.03669e-178	2.77581e-177
-1.45182e-180	1.40023e-179	-1.88236e-179	1.566e-179	-3.92438e-180	1.52282e-179	-1.43096e-180	1.67047e-179	-9.01671e-180	2.44833e-180	8.39731e-180	-2.27329e-179	4.5874e-180	5.04137e-180	-3.98801e-180	-5.20012e-180	3.09241e-179	9.8097e-181	-8.37451e-180	8.83063e-180	5.48393e-180	-1.80148e-179	-1.23823e-179	7.11337e-180	-3.86661e-180	-1.51961e-179	7.78791e-180	-1.29018e-179	2.05965e-179	9.86008e-181	3.02078e-178
8.17472e-181	3.46402e-180	1.22667e-180	2.76861e-180	1.79321e-181	-6.80788e-182	3.18915e-180	-4.48684e-181	1.0119e-180	6.44315e-183	4.5894e-181	1.53812e-180	-9.65426e-181	-5.30204e-180	1.04688e-180	7.9509e-180	-5.19363e-181	-2.72658e-180	4.52463e-181	-9.20434e-182	-1.44989e-181	-3.70982e-181	-2.93327e-180	3.88904e-181	-1.69506e-180	4.33186e-181	-2.61609e-180	4.34677e-180	1.17649e-181	-3.98567e-181	4.76786e-179
8.98961e-182	-1.09013e-181	-7.94425e-182	-1.16752e-181	-8.09401e-182	9.16069e-182	-1.28227e-181	1.36198e-181	2.61629e-181	6.02294e-182	-1.48838e-181	-3.52571e-181	6.57736e-181	-4.61154e-181	-6.74841e-182	1.25768e-181	-4.5281e-181	1.43598e-181	-2.53219e-181	3.63192e-181	-4.48864e-182	-5.0669e-181	-1.75658e-181	-1.76211e-181	-7.21636e-181	5.01159e-182	-1.04067e-181	4.41896e-182	-8.74014e-181	-7.41556e-182	6.95192e-180
4.32875e-182	-3.54478e-183	-3.25787e-183	-8.28686e-183	-2.6513e-183	8.21696e-182	-8.6808e-183	4.96729e-182	-2.27567e-182	-7.30508e-183	-6.02743e-183	-1.03828e-182	1.14505e-182	-1.59989e-182	-9.02634e-184	-1.73534e-182	-2.38535e-182	-1.68739e-182	-5.41075e-183	7.42826e-183	2.04028e-182	1.61837e-182	1.83544e-182	3.45208e-182	3.66881e-182	9.66054e-182	1.63589e-182	8.22538e-183	3.05238e-182	1.4526e-182	6.39685e-181
9.679e-184	2.76689e-183	-1.32356e-183	-4.00376e-183	-1.70059e-183	8.46971e-183	1.65898e-183	6.06376e-184	7.54849e-184	3.0858e-184	1.62077e-183	6.00759e-184	-1.12713e-183	3.36341e-184	1.39476e-182	-7.74019e-183	-1.37649e-183	4.69683e-183	2.28443e-183	-5.31032e-183	4.90184e-183	7.44724e-184	-5.26043e-184	9.87913e-184	-4.55837e-183	-2.95906e-183	1.18633e-182	-1.04017e-182	1.11855e-183	-3.26998e-183	1.02934e-181
3.12124e-184	-4.89585e-184	1.14269e-184	1.87433e-183	4.978e-184	2.92645e-184	-4.10818e-184	4.24055e-184	8.01945e-185	4.48799e-184	8.47768e-184	-2.4934e-184	2.98541e-184	6.67519e-184	-1.78598e-184	-1.24073e-184	-2.1482e-184	5.70376e-184	2.16853e-184	-1.29925e-184	8.48639e-184	1.63332e-183	-6.21135e-185	8.51047e-184	-3.2911e-185	-1.37666e-184	-5.82672e-184	-2.55377e-184	9.1705e-185	-1.32019e-185	1.29511e-182
-1.4592e-184	7.66808e-186	4.24168e-185	2.2785e-188	-4.5129e-186	1.56316e-185	5.22378e-185	1.2957e-185	1.78355e-184	9.10615e-185	-1.00299e-185	-7.20108e-186	1.69297e-185	-1.4043e-184	4.84048e-185	3.08753e-185	5.14832e-186	-1.76614e-184	1.47092e-185	-1.04273e-184	2.88538e-185	1.88856e-185	1.79888e-185	-5.36386e-186	9.52726e-185	-1.07061e-184	-3.01772e-186	-8.37096e-186	2.04195e-185	-9.45681e-186	1.42009e-183
1.04634e-185	-2.09208e-185	6.47369e-186	1.85917e-186	-7.62041e-187	-7.74173e-186	-3.6496e-186	1.76506e-186	3.75483e-186	-1.33433e-185	-5.19112e-186	-3.05496e-187	-1.66755e-186	-2.32336e-186	1.21937e-185	1.04107e-185	-9.11595e-186	-4.09351e-186	2.15907e-186	9.4772e-186	3.33964e-186	-4.60666e-187	1.43409e-186	-3.36284e-187	-1.32455e-186	-5.5902e-187	-1.30872e-185	2.6285e-186	-7.06914e-186	-6.25028e-186	1.64161e-184
-4.55216e-187	-2.8287e-187	1.51453e-187	-8.68744e-187	6.97357e-187	3.90279e-187	-1.39647e-187	-1.54962e-186	9.85311e-187	-5.94365e-187	-1.23813e-188	1.24859e-186	7.81602e-187	-7.23811e-187	1.27759e-189	-6.42197e-187	6.5668e-187	-2.22668e-186	3.51278e-188	2.17019e-186	1.46683e-186	-4.14389e-186	9.00587e-188	3.59763e-187	-3.25447e-187	1.63978e-187	-4.82373e-187	1.11232e-186	3.26673e-186	-6.75806e-187	2.67006e-185
1.40095e-188	1.03187e-187	-3.33414e-189	6.88083e-188	-1.39344e-187	1.11173e-187	-1.14749e-187	-2.30071e-188	3.48135e-187	2.24302e-187	1.13112e-188	1.18891e-187	1.11254e-189	1.58652e-187	2.54552e-188	4.51581e-188	-2.08064e-187	5.50176e-188	5.24699e-189	1.85814e-187	2.04481e-189	-3.87961e-188	-9.14674e-188	-2.74808e-188	-2.70014e-188	-3.77572e-189	-2.2875e-187	-1.45927e-188	3.0591e-187	-2.31196e-188	2.72771e-186
1.75579e-189	-8.20824e-189	1.86927e-189	-3.63029e-189	2.4909e-188	-3.8541e-188	2.15518e-188	-6.97291e-189	-1.90506e-188	-1.40908e-188	2.37985e-189	-2.38191e-188	7.6288e-189	-1.83726e-189	1.81481e-188	6.21426e-189	-2.31257e-188	4.38092e-189	7.93817e-189	1.77689e-189	-3.24039e-189	-1.58616e-188	3.11082e-189	1.88063e-188	-3.75337e-189	-1.63183e-188	6.17854e-188	2.43898e-188	2.62351e-188	5.083e-189	4.16413e-187
4.02331e-190	8.27259e-190	1.30304e-189	-1.37423e-189	-8.36076e-191	2.02742e-189	-6.06327e-190	1.00091e-189	1.23469e-189	-7.96499e-189	-1.98325e-189	-6.94232e-189	-1.35809e-189	7.07425e-190	1.9466e-190	-1.67655e-189	8.51134e-190	-1.92392e-190	1.26332e-189	-6.7389e-190	-1.65194e-189	4.93641e-190	-5.14055e-189	1.45307e-189	2.00072e-189	3.25492e-190	5.30702e-190	-4.34464e-189	-9.49974e-190	-9.24486e-191	4.9651e-188
-6.96256e-191	-2.54391e-191	-7.91406e-191	9.55891e-192	1.02751e-190	9.52302e-192	-7.18539e-191	-1.36094e-190	2.72017e-190	2.69471e-190	-6.50805e-192	1.74126e-190	-1.64071e-190	1.04209e-190	1.66973e-189	4.60391e-190	1.11691e-190	2.21127e-190	2.77539e-191	-1.50123e-190	-2.36708e-190	-1.51985e-191	1.02121e-190	-7.05073e-191	6.06568e-190	-1.39449e-191	7.28951e-193	2.57031e-191	-1.26811e-191	1.17808e-190	5.33718e-189
3.25359e-191	-3.64646e-191	7.27845e-192	1.26327e-192	6.16227e-192	7.84302e-192	-4.37007e-192	-9.92944e-192	-9.01674e-192	-7.22948e-191	-8.67067e-192	-5.26616e-191	1.31053e-191	9.50442e-192	1.60977e-191	3.13807e-191	1.38826e-191	-4.2891e-191	2.74339e-191	1.22674e-191	-3.29665e-191	-1.50501e-191	7.68321e-192	-7.77693e-193	-1.48926e-191	1.61368e-191	-3.80813e-192	2.05253e-191	-2.30152e-191	-5.43121e-192	5.55341e-190
-2.45921e-193	-9.0297e-193	-1.11805e-192	-4.68325e-194	5.02096e-192	6.28558e-193	-1.34925e-193	7.13999e-193	-1.87083e-192	-9.10974e-193	-1.35024e-192	-3.58457e-192	-6.34706e-193	-1.73398e-192	-3.85931e-193	1.13445e-192	5.68576e-192	-6.13304e-194	5.68964e-193	5.12384e-193	-1.64522e-193	-1.67012e-192	1.96393e-193	-5.93794e-193	4.6018e-192	-6.87665e-193	5.09677e-193	8.59061e-193	3.92919e-192	6.65645e-192	4.7115e-191
1.41099e-194	-1.60032e-196	1.25881e-193	4.01768e-194	-7.0914e-193	-1.88143e-193	-2.25851e-193	-1.74097e-193	-2.97146e-194	1.1324e-193	-1.59571e-193	9.06115e-194	5.48632e-194	-3.05592e-193	-1.6648e-193	-1.628e-193	-2.204e-193	-6.80984e-194	-6.04321e-193	2.44668e-193	9.83172e-194	-3.86379e-193	6.72171e-193	1.28757e-194	1.70216e-193	-8.04799e-194	-1.03304e-193	5.50522e-193	2.7686e-194	-8.1251e-194	5.88112e-192
-1.00014e-194	2.81494e-194	1.63084e-195	-9.65075e-195	2.57584e-194	-5.97042e-195	2.06745e-194	1.12929e-194	-7.46844e-195	5.30489e-194	3.27031e-194	-5.55555e-194	8.54844e-196	9.94429e-195	-5.27429e-194	-1.44789e-193	-8.61472e-194	-6.57371e-196	7.25638e-195	1.05528e-194	1.4066e-194	3.22184e-194	1.60863e-194	5.21296e-195	-8.81937e-195	-5.23804e-194	9.38386e-195	1.04165e-194	-2.15071e-194	3.93243e-194	7.84264e-193
-4.79985e-196	3.33556e-195	5.19669e-195	-8.96484e-196	-2.66678e-195	5.24063e-195	5.51535e-196	-1.39117e-195	-9.70985e-197	-2.81024e-195	-3.97004e-196	-4.69262e-195	-8.81839e-195	-1.8172e-195	-8.74634e-197	-5.23222e-195	-2.59192e-195	-4.03522e-195	2.19319e-195	9.74643e-195	-1.93953e-195	6.4431e-195	-1.2963e-194	-2.47868e-195	-3.239e-195	1.8917e-195	-2.48492e-196	1.30368e-194	-1.02428e-195	1.503e-194	1.20572e-193
-5.6362e-196	7.59437e-197	-9.14276e-196	1.5168e-196	-7.03277e-196	-2.61186e-196	5.23732e-196	9.07649e-196	-2.58207e-196	-3.69422e-196	7.50974e-197	-8.86638e-196	-3.04486e-195	-1.57197e-196	-1.31411e-195	2.00829e-195	1.0061e-195	-1.10989e-196	-1.23748e-196	3.67847e-196	1.40661e-196	-1.0927e-196	9.63132e-197	-2.49142e-197	5.09745e-196	-6.11618e-196	-6.90983e-196	-5.53279e-196	-3.33602e-196	1.61477e-195	1.8509e-194
-1.97486e-196	1.07327e-197	-2.78828e-197	-2.05114e-196	3.90926e-197	-1.97672e-197	-3.1653e-197	-6.13505e-197	-7.5911e-197	-3.15925e-197	5.91639e-197	-2.24467e-197	-4.94433e-197	-5.23846e-197	3.82805e-197	2.17732e-197	-5.64441e-197	-1.8635e-196	-9.03014e-197	6.36883e-197	1.68003e-196	4.20177e-197	-8.96999e-197	-2.07569e-196	3.70004e-197	-1.36242e-198	-3.16927e-197	1.92093e-196	4.12112e-197	-1.46613e-196	2.29812e-195
1.76683e-197	-1.46518e-198	6.18126e-198	-9.86061e-198	9.27223e-198	-1.33785e-197	-1.02342e-197	1.50037e-198	-1.03085e-197	1.52507e-197	5.78116e-198	1.70074e-197	-1.8961e-197	7.26913e-198	-4.40381e-198	-4.72603e-198	5.15844e-199	1.27117e-197	-1.51679e-197	-1.10494e-197	-1.18933e-197	1.47768e-198	-6.5822e-198	1.60949e-197	1.03054e-197	4.85287e-198	-1.75952e-197	-1.00561e-197	-6.12825e-198	-2.84736e-198	2.80547e-196
2.93396e-199	-1.06806e-198	4.78553e-199	1.15315e-199	-4.11507e-198	-1.08433e-199	-4.62491e-199	3.12731e-199	-2.53345e-198	1.61983e-198	6.5442e-199	-5.01644e-199	-1.12693e-198	9.47138e-199	1.22362e-199	1.01447e-198	7.08095e-199	-1.75161e-198	7.83947e-199	8.66309e-199	-2.93765e-199	-2.64809e-199	4.95437e-199	3.24334e-199	-1.50187e-199	9.76427e-199	4.1347e-200	1.81953e-198	7.72854e-199	-1.49302e-199	2.48722e-197
5.76395e-200	3.70842e-200	1.36886e-199	5.54882e-199	-2.08116e-199	3.19314e-199	-5.46844e-200	2.35401e-199	7.4967e-200	-1.59656e-200	5.2528e-201	5.14874e-200	6.28148e-199	-1.38022e-200	-1.29436e-200	-3.29736e-200	4.39076e-200	6.54336e-200	-7.27967e-200	-2.40283e-200	9.36888e-200	-1.07262e-199	-4.2768e-200	-2.86328e-200	-3.21982e-200	1.2716e-199	-1.83582e-199	3.16458e-200	2.24154e-199	-2.84751e-199	3.80156e-198
-3.9194e-201	-4.07452e-200	3.28275e-201	1.92723e-201	-2.83641e-201	5.83913e-201	-6.28162e-201	3.96408e-200	4.11065e-200	-7.812e-201	-6.87485e-201	1.19797e-200	-1.11923e-200	-1.68543e-202	2.34873e-201	3.99181e-201	8.80948e-201	-3.80005e-201	9.37398e-202	4.13674e-200	1.39266e-200	2.90586e-200	-5.46227e-201	-3.20395e-201	2.1115e-200	4.37407e-201	1.58413e-200	-5.97859e-201	-2.49046e-200	4.09428e-201	3.72821e-199
-1.66167e-201	1.67147e-201	3.28039e-202	-2.73843e-201	-1.30764e-201	9.71168e-202	7.72252e-202	-2.41804e-202	4.16547e-202	-2.9859e-201	6.60352e-203	-1.24493e-201	5.38189e-202	3.14816e-202	1.3493e-200	-4.16645e-202	2.41796e-201	-4.74845e-202	2.11737e-201	1.80771e-201	7.09089e-202	6.19208e-201	2.44971e-202	-4.22463e-202	-1.13741e-201	1.7509e-201	4.93615e-201	4.34495e-201	-1.38544e-201	1.09379e-201	5.82036e-200
-1.65207e-203	2.94223e-203	-1.69473e-202	4.38647e-203	-1.6412e-202	-2.3454e-202	-3.12032e-202	6.65649e-203	-2.47535e-202	-5.79164e-204	-3.51213e-202	1.87143e-203	7.24244e-203	1.19894e-202	2.25677e-202	4.09337e-202	-6.7496e-203	1.10926e-202	1.7304e-203	1.95053e-202	-9.69935e-203	1.87856e-201	2.64262e-203	-9.53642e-203	-2.06382e-202	2.29261e-202	1.6133e-202	5.04898e-202	-3.02092e-203	1.61728e-203	6.1235e-201
-2.01798e-203	3.5131e-203	-1.2368e-204	-5.27973e-203	-2.25535e-203	4.80912e-204	-6.62284e-204	-2.09103e-203	-2.36388e-203	7.64388e-203	4.67606e-203	-2.93198e-203	4.70593e-203	4.5153e-203	-4.9479e-204	2.02889e-203	6.7503e-204	9.94994e-205	1.74146e-203	1.71952e-203	2.50535e-203	-1.14838e-204	-1.01183e-204	1.62792e-203	3.44478e-203	-1.55476e-203	1.89739e-203	6.15086e-203	1.10372e-202	-1.45523e-203	7.99098e-202
-3.99432e-204	-1.51663e-204	7.29445e-205	-2.03503e-204	-1.81715e-204	-2.44206e-204	6.49554e-204	2.50607e-204	-2.14091e-204	1.19887e-204	-1.03581e-204	3.42304e-204	2.53347e-204	-2.06752e-204	3.04797e-205	-1.46546e-205	-3.51857e-205	8.39888e-205	-2.39202e-205	-2.56071e-204	-6.42812e-206	3.1449e-205	-1.89069e-204	-1.62152e-203	-1.23231e-204	-3.21853e-204	4.12365e-205	-2.4425e-204	-2.08329e-204	-2.46672e-205	6.64992e-203
1.285e-204	1.16218e-205	5.81351e-205	-5.50951e-206	1.01202e-206	1.4034e-204	-2.60353e-205	-2.26217e-206	-1.75987e-204	-5.00727e-207	4.90286e-206	-1.98281e-205	-4.68063e-206	-1.01882e-205	-9.23673e-205	-4.34901e-206	6.61908e-206	-2.55976e-206	-1.57684e-205	1.13559e-205	1.36392e-205	2.75145e-207	-3.47269e-205	2.15205e-205	2.69521e-205	-3.37694e-205	2.94335e-205	2.24452e-205	-1.83458e-205	-1.29769e-205	9.36608e-204
-8.27533e-206	8.13265e-206	4.15495e-206	-4.86038e-207	7.82705e-207	-4.75643e-206	-1.65554e-206	-4.17227e-206	1.22504e-205	-3.25453e-206	-5.54976e-206	-3.96193e-206	-2.34913e-206	3.42514e-206	2.07593e-206	1.1212e-205	-5.4931e-206	-1.37688e-206	2.99689e-206	-4.03006e-207	2.16058e-206	-1.01274e-205	2.11296e-206	5.34356e-206	-2.07804e-206	-4.18332e-207	-2.93144e-206	9.8851e-206	3.70939e-205	1.67335e-206	1.60589e-204
5.74403e-207	2.65152e-208	4.36682e-208	8.18265e-209	-6.49361e-207	2.14965e-207	-1.34102e-209	1.56943e-207	-6.81058e-207	1.39107e-207	1.14737e-207	1.11349e-206	-6.14255e-207	-2.33548e-206	1.90665e-206	-3.82841e-207	-1.7576e-207	1.27245e-207	2.49092e-207	3.07647e-208	8.64617e-208	5.68182e-208	9.01539e-207	4.27294e-207	4.59789e-207	5.52976e-207	-2.05581e-206	-2.22876e-207	2.12351e-206	-6.41698e-207	1.70746e-205
7.79288e-208	-1.78819e-208	-6.6674e-208	-1.50963e-208	-4.51793e-208	5.86977e-208	5.21499e-208	1.536e-207	2.66818e-208	1.1478e-207	3.21169e-208	5.44957e-208	2.67673e-208	9.00066e-209	-3.84172e-207	-4.49617e-208	9.68858e-209	4.27632e-209	7.67325e-208	-2.22736e-207	-1.24795e-208	3.38058e-208	5.00516e-208	-1.41331e-207	1.37404e-208	-3.87724e-208	1.03659e-207	9.42266e-208	-2.15576e-208	-1.56617e-209	2.00481e-206
7.13523e-209	1.78862e-209	-9.6301e-209	-9.33321e-209	-1.19503e-208	1.05489e-208	-1.91051e-209	4.35228e-209	-8.30108e-209	-4.38845e-210	-1.04247e-209	9.57923e-209	-1.06454e-210	5.36306e-209	-1.38731e-208	2.91878e-208	8.86876e-209	-3.7992e-209	-4.19932e-209	-1.51461e-209	-9.23457e-209	-2.35945e-208	-5.63008e-209	2.04348e-208	1.26504e-208	-2.24617e-209	-7.16851e-209	1.77253e-208	1.7174e-209	-2.38341e-209	2.45708e-207
6.70164e-210	3.20297e-209	-2.06365e-210	2.47459e-209	5.89402e-210	6.01731e-210	7.24373e-210	5.03541e-210	-6.08579e-210	-2.23336e-209	2.67054e-210	1.21653e-209	-1.57498e-209	1.10514e-209	-4.28069e-209	-2.671e-209	-3.53783e-210	3.35148e-210	1.35392e-210	9.01674e-210	-8.88354e-210	-1.76406e-209	-9.40629e-210	-1.2227e-209	7.16396e-210	-1.71861e-210	-3.23824e-210	5.09394e-210	5.62403e-210	2.10747e-209	3.38636e-208
-6.30238e-212	-1.54438e-210	-1.06415e-211	7.79506e-211	-2.2348e-210	-6.49062e-211	3.21119e-210	-1.53956e-210	-2.10847e-211	3.80231e-210	-1.48315e-210	-3.77344e-211	-1.4699e-211	-2.62446e-210	-1.37955e-210	-2.64587e-210	3.10395e-210	-3.62164e-211	6.83709e-211	-1.56541e-211	2.51296e-210	3.57462e-211	-7.22502e-211	-1.26766e-210	2.41761e-211	1.20974e-210	2.97153e-210	-3.20743e-210	-3.17074e-210	-5.72046e-211	4.33386e-209
3.4492e-211	-2.29537e-211	1.50085e-211	-8.76847e-212	2.22524e-211	-2.60741e-213	-2.46313e-212	-1.10348e-211	-7.63051e-212	3.75416e-211	-4.01998e-212	5.88841e-211	-2.90942e-211	3.48657e-211	-2.34595e-211	3.56608e-212	4.53837e-213	-5.89685e-212	1.62684e-211	2.28612e-211	-4.24106e-212	5.26737e-212	7.44658e-211	5.56931e-211	-1.84597e-212	-1.45726e-213	-7.15456e-212	3.88946e-211	-7.25276e-213	1.92412e-212	5.52133e-210
-7.96879e-213	6.00572e-214	-1.09878e-212	-1.26364e-212	-6.30755e-213	-2.33685e-212	-1.71275e-212	1.27415e-212	6.83597e-212	9.34794e-213	9.38789e-213	-2.53264e-213	1.54053e-212	5.48809e-212	1.21714e-213	-6.42684e-212	4.31163e-212	-5.36033e-212	-2.24723e-212	-1.82589e-212	-1.15724e-212	-2.03318e-212	3.58546e-212	-3.39959e-212	6.7822e-213	-6.16977e-213	2.26609e-212	-6.64279e-214	-7.3011e-212	-8.17219e-212	7.47354e-211
-3.47741e-213	1.43074e-212	-4.35568e-213	-2.05206e-213	-8.70888e-213	-6.01698e-214	-1.2623e-214	2.77375e-213	-7.4295e-214	-1.24468e-214	2.23299e-214	9.23263e-214	-5.57686e-214	-7.63432e-214	9.45478e-214	-3.15965e-213	-3.91907e-213	1.66849e-213	5.04998e-214	-5.64575e-214	-1.59532e-213	-4.61017e-214	7.1609e-214	5.77796e-213	1.07038e-213	-7.27151e-213	-9.20188e-213	-1.54061e-213	-1.04473e-213	3.48913e-213	8.26691e-212
-4.3487e-214	-3.20824e-214	-1.75058e-214	-2.93072e-214	1.22454e-213	-3.85692e-214	-2.09625e-214	-4.56036e-214	-7.00526e-214	2.92932e-215	-3.0874e-214	7.35965e-214	-3.2525e-214	5.40833e-214	1.80401e-214	1.93479e-214	7.21013e-215	-2.34858e-215	-3.9902e-215	7.10229e-215	3.05741e-214	-1.0442e-213	-1.68892e-214	4.69545e-214	-5.0557e-214	-5.6418e-215	-2.82158e-214	4.49375e-215	-9.95001e-215	-9.73446e-215	9.79502e-213
-6.18e-215	5.56652e-216	-1.02794e-215	1.04621e-216	-1.20335e-214	6.06546e-215	-1.59302e-215	1.17846e-216	8.72511e-215	3.73145e-215	-1.31654e-215	5.58783e-215	1.21661e-214	3.26308e-215	-3.1604e-215	-2.05216e-216	-3.44454e-215	-1.04586e-215	-2.23686e-215	-1.01839e-215	-2.73056e-215	-2.29564e-215	6.12986e-215	1.47108e-216	6.33016e-215	2.14823e-216	-4.65714e-215	2.89943e-215	-2.01463e-215	9.66506e-215	1.10665e-213
-1.77077e-216	-3.26326e-216	-2.22082e-215	3.39385e-216	-3.42394e-216	-7.33957e-216	-3.73843e-216	3.04728e-216	5.03336e-216	-9.27711e-216	-9.86245e-218	-6.13045e-216	-6.14364e-216	-9.1917e-217	-7.92868e-216	-4.9323e-216	3.70896e-216	-2.59898e-216	-2.59968e-216	5.70301e-217	7.96572e-216	-3.29406e-216	9.86246e-216	1.22302e-216	-3.76639e-216	5.18775e-217	7.29758e-216	1.91752e-216	-2.48515e-215	1.81606e-215	1.76984e-214
3.44587e-217	7.2753e-217	8.14322e-217	3.88717e-217	2.3774e-217	-3.77475e-217	-6.10473e-217	4.1865e-218	1.38234e-218	1.84085e-216	1.84626e-216	1.04907e-216	-2.20497e-217	4.41645e-217	5.05436e-217	2.40343e-218	8.41014e-218	-1.27833e-216	-8.24145e-217	-5.21074e-218	9.09817e-218	-6.16856e-218	-1.91406e-217	-2.04565e-217	4.0198e-217	3.84745e-217	9.62971e-217	1.02025e-217	1.06943e-216	7.31975e-217	1.59248e-215
-6.97325e-218	1.34266e-217	-2.23171e-218	1.29831e-218	2.36027e-219	3.39477e-220	-8.21794e-218	1.68307e-218	-8.44936e-218	3.1195e-218	-1.32009e-217	-4.94816e-220	2.72503e-217	-2.94989e-217	-1.39472e-218	-2.30645e-218	-9.71528e-218	-4.58314e-219	-6.15972e-218	7.20101e-219	2.60057e-218	1.51666e-217	-6.34311e-218	2.8827e-218	-2.97602e-218	9.80925e-219	7.49241e-218	-2.8518e-218	-6.63849e-218	1.77e-217	2.02057e-216
-9.02963e-220	-2.15995e-219	1.12681e-218	-5.61362e-218	1.30063e-218	-1.2364e-218	3.85002e-219	-1.66731e-218	7.36954e-219	1.69354e-219	-1.34078e-218	-8.3546e-219	-1.20575e-219	7.32999e-219	1.1817e-219	-2.6238e-219	1.11758e-218	-1.16415e-218	-2.7818e-219	-8.54491e-219	4.73702e-219	2.19729e-219	-4.52497e-220	-5.71853e-220	-8.07716e-219	7.22335e-219	1.28542e-218	5.99763e-220	-8.8414e-219	3.28597e-219	2.42512e-217
6.86485e-220	4.57243e-220	4.84844e-220	1.49936e-219	-6.07819e-220	2.58808e-219	3.74718e-219	3.07972e-220	7.41505e-221	9.70041e-221	-2.85151e-220	3.06824e-219	-1.27254e-220	-4.41341e-220	-5.54632e-219	1.71702e-219	-3.0571e-219	1.09888e-219	-5.14411e-220	4.18094e-220	1.92351e-219	4.01823e-220	-1.77835e-219	-1.45017e-219	-5.40062e-219	6.59327e-220	4.27954e-220	-1.2437e-219	2.80181e-220	-6.41148e-220	4.10307e-218
1.85418e-220	-6.21393e-222	7.17274e-221	3.65522e-220	-2.66331e-220	-3.75219e-222	1.35933e-220	2.94017e-221	-5.6099e-222	5.3269e-220	-6.66209e-222	8.70248e-222	-3.19471e-221	1.96206e-220	-1.01382e-220	1.7341e-220	4.41859e-220	-6.08401e-221	1.72795e-220	3.1938e-221	2.0435e-220	1.5615e-220	3.44202e-220	1.17566e-220	-2.01657e-220	1.54457e-220	1.12706e-220	1.7698e-220	5.79345e-221	-4.69608e-220	4.82395e-219
6.49045e-222	-3.45702e-221	-2.52426e-222	-1.19358e-221	-8.49042e-222	-3.32967e-221	-2.34729e-221	-8.94455e-222	1.99987e-221	1.03016e-222	-4.82249e-221	-4.08767e-221	-6.04829e-222	-1.35852e-221	7.52374e-222	1.43994e-221	1.04479e-221	9.86662e-222	1.33363e-221	-7.64409e-221	4.298e-222	4.76655e-221	1.69283e-221	3.29178e-222	6.88265e-221	-1.33335e-225	1.18692e-221	-7.72066e-221	5.0382e-222	-2.41701e-221	6.50799e-220
-2.90082e-222	6.87434e-223	1.29664e-224	-1.65829e-222	4.70368e-223	-3.21731e-222	-2.53227e-222	1.68348e-224	-3.93584e-222	1.05154e-222	4.00575e-222	-3.48931e-222	3.56179e-222	-2.20523e-222	-4.14771e-222	-1.95982e-222	-1.68395e-222	-1.79436e-222	1.68611e-223	-6.3412e-224	-1.09128e-222	2.54816e-223	9.50455e-223	6.51211e-223	-1.10115e-222	1.99271e-222	-2.61094e-223	-3.53502e-222	1.49345e-222	-5.30505e-222	5.61999e-221
-7.5581e-223	-4.61233e-223	2.48975e-223	-7.75072e-223	2.81246e-223	-1.8752e-223	5.43942e-223	-2.2284e-225	-5.63337e-224	5.48324e-224	-3.02468e-223	-1.6592e-223	2.78429e-223	5.48229e-225	3.37931e-223	-1.62569e-223	-1.4378e-223	1.47367e-223	-3.74308e-224	-3.11088e-223	2.02503e-224	2.03881e-222	-1.05944e-223	2.62441e-223	-7.22912e-223	-1.51134e-223	-2.68395e-223	-2.04492e-223	-2.39295e-223	3.23837e-224	9.30571e-222
5.97664e-224	6.15073e-225	1.31912e-224	-3.01032e-225	1.35545e-224	3.73217e-224	6.59445e-225	-9.90748e-225	2.29701e-224	1.99562e-225	9.08032e-225	-9.4529e-225	9.7696e-225	-2.25672e-224	-1.00372e-224	-2.81246e-225	1.80293e-224	7.99922e-224	-1.01039e-223	1.71305e-224	2.34225e-224	3.4296e-224	-9.00073e-225	-4.63172e-225	2.15602e-224	6.5859e-224	1.75168e-224	6.92382e-224	-2.66589e-225	1.55783e-224	7.18142e-223
1.57524e-225	1.31747e-225	2.73662e-225	4.94907e-226	-4.43543e-226	6.6478e-226	1.51468e-224	-2.69208e-225	-1.30444e-226	-5.37526e-225	8.41335e-225	1.09353e-225	5.85549e-225	4.38594e-225	-1.30198e-225	-3.06843e-226	7.3836e-226	-1.0807e-224	1.36517e-224	3.68687e-226	2.92245e-225	2.68009e-225	-5.61095e-225	-5.34757e-226	-3.1256e-225	-7.50622e-225	2.90576e-225	7.37153e-226	-5.43665e-225	-6.82752e-225	1.15787e-223
4.00414e-226	-3.86615e-226	-2.24289e-226	1.41902e-226	6.43165e-226	7.55772e-227	-2.70524e-226	3.82229e-227	7.31083e-226	3.07455e-226	-4.74653e-226	-6.84297e-226	2.02017e-226	-1.04861e-226	2.92961e-226	4.92778e-226	5.60191e-227	1.93731e-226	1.68633e-226	1.58367e-226	2.68374e-226	-1.08038e-226	-3.22148e-227	1.1941e-226	-4.38752e-226	1.11023e-226	3.21971e-226	-2.18037e-226	-4.60472e-226	-6.5682e-226	8.78268e-225
-1.78218e-227	-1.03313e-226	3.43483e-227	-1.77831e-226	2.4341e-227	-7.62484e-227	-2.19063e-226	-2.5967e-227	6.36232e-227	2.68363e-227	3.94523e-227	4.88227e-227	5.19924e-228	-1.26027e-226	-6.09166e-227	1.37188e-227	4.74435e-227	2.35451e-226	-2.46905e-227	-4.68819e-227	-1.13779e-226	1.42157e-227	2.2691e-228	1.66435e-226	-8.5697e-227	5.01573e-227	-2.45586e-229	3.98303e-227	-2.80518e-227	-1.5881e-227	1.93456e-225
4.75432e-228	1.59768e-227	8.44592e-228	-4.71253e-228	-1.88326e-227	-1.85738e-227	9.76927e-228	-1.04783e-227	-1.61351e-227	3.85031e-228	-9.85074e-228	3.09768e-228	2.35584e-228	1.40073e-227	2.39885e-228	8.77221e-228	-1.07094e-227	1.74461e-228	-1.90857e-228	-1.59224e-227	1.27834e-228	-3.4662e-228	1.29696e-227	-7.00674e-228	-3.0929e-228	-7.12655e-228	-3.86587e-228	1.93927e-227	-1.47356e-227	8.1728e-228	2.63404e-226
2.70125e-228	3.51421e-229	-1.40351e-228	8.53009e-229	-1.94546e-228	1.15669e-228	1.92468e-229	-6.19661e-229	2.19322e-228	1.04106e-228	-1.9552e-229	4.02217e-229	2.93237e-229	-1.49731e-228	2.80452e-229	-6.93568e-229	3.99522e-229	9.44915e-229	7.83115e-229	1.55936e-228	-1.27704e-229	-5.26609e-229	-6.39388e-229	4.68628e-230	-1.51489e-229	2.3926e-228	-3.80398e-229	-1.91703e-229	2.23718e-228	-5.42522e-229	2.67434e-227
-9.10106e-230	3.46854e-230	1.60178e-229	1.95232e-230	7.79567e-230	1.95957e-231	-7.5749e-230	8.58035e-230	2.29575e-230	6.06337e-231	6.9475e-230	4.69893e-230	-3.96396e-230	1.70771e-229	-1.52075e-229	-1.18453e-230	5.19298e-230	-1.11589e-229	1.81107e-231	-3.42201e-230	-7.81149e-230	2.68955e-230	-1.9558e-230	-1.64097e-230	-1.9215e-230	3.03367e-229	5.5607e-232	2.5154e-230	4.68701e-229	-1.82012e-229	2.40622e-228
3.82643e-230	-6.31211e-231	-2.11406e-231	1.53426e-230	-6.7005e-231	-3.05128e-231	2.24104e-230	4.70557e-230	-1.38984e-230	-5.7706e-232	4.91757e-230	5.877e-231	1.38531e-230	2.07881e-231	-1.26174e-230	2.39185e-231	-6.60182e-233	-2.05349e-230	-3.20904e-232	1.16163e-231	-2.88898e-231	1.38893e-230	4.25249e-230	-3.29263e-231	2.23903e-231	-2.29831e-230	5.32868e-231	-1.02605e-230	2.2503e-230	-2.16033e-231	3.91874e-229
5.94119e-232	-4.43683e-231	-1.19309e-231	-1.10955e-231	-4.81369e-231	2.4304e-231	-2.84678e-232	-1.89897e-232	1.42096e-231	8.69246e-232	2.88391e-231	2.56004e-231	-7.40268e-232	3.39977e-232	3.80336e-232	-1.61211e-231	2.7102e-232	-1.40012e-231	1.26635e-231	7.75471e-233	-4.07208e-231	2.03879e-231	1.38274e-232	-2.06835e-232	3.53359e-231	1.549e-232	2.47253e-231	6.54296e-231	5.67338e-232	-7.62147e-232	4.93636e-230
4.47952e-232	-4.76633e-234	-2.07501e-232	9.93789e-232	1.1494e-232	-2.84912e-232	-7.06791e-233	-8.52399e-233	5.44429e-232	1.67041e-232	3.65178e-232	-1.01163e-232	6.16403e-233	-2.33101e-232	2.93744e-232	3.12339e-232	-3.65759e-232	1.57958e-232	-7.47184e-234	-3.68961e-232	4.78002e-232	-3.1965e-232	-1.67073e-233	3.6877e-233	-1.25843e-232	-2.08612e-232	2.18819e-232	2.17823e-232	1.82732e-232	4.85104e-233	7.04214e-231
-6.25901e-234	-1.59427e-233	-5.64891e-234	-5.88129e-234	-2.11415e-233	6.45553e-234	-2.7581e-233	6.38232e-234	-4.12293e-233	1.67671e-233	2.934e-233	5.47788e-233	3.2698e-233	-8.93117e-234	-7.18272e-235	5.22247e-233	-1.64155e-233	2.42318e-233	-3.50458e-233	3.77972e-233	-4.30759e-233	1.56266e-233	-4.91173e-234	7.1287e-233	1.84021e-233	-3.05418e-233	2.47918e-233	-3.20963e-233	-1.82226e-232	-1.59389e-235	8.68589e-232
8.25839e-235	2.12518e-234	-3.26716e-234	1.69403e-234	2.93584e-234	9.91483e-234	6.49674e-235	2.11259e-235	2.1011e-234	8.76616e-234	4.83515e-234	-1.22298e-234	3.41032e-235	-8.41469e-235	2.86168e-234	7.15237e-235	-2.31479e-235	3.96811e-234	1.2883e-234	5.98869e-234	-2.71121e-234	-2.95291e-234	4.53215e-234	-2.1688e-234	-3.96835e-234	3.35885e-234	1.10277e-233	-2.07945e-234	-8.07688e-235	-3.13642e-234	9.15288e-233
-1.04504e-235	7.64736e-236	-3.37609e-235	3.75715e-235	7.373e-235	-5.4122e-235	1.38831e-236	-1.84833e-235	-9.7404e-236	-8.74239e-236	-1.63235e-235	6.98569e-235	4.2398e-235	1.40365e-235	-9.99578e-236	-4.02908e-236	5.10871e-236	-8.73513e-237	1.66197e-235	3.98582e-235	4.73473e-235	1.5329e-236	-5.12776e-235	9.26393e-235	1.23111e-236	2.04469e-235	-2.42559e-235	-2.99241e-235	1.46969e-235	5.31531e-235	8.11241e-234
-5.24806e-236	-1.45284e-236	-5.63656e-236	3.71668e-237	1.03885e-235	9.06984e-236	-8.05215e-236	-7.42893e-237	-1.86845e-236	5.19497e-236	-8.53404e-236	7.94768e-236	-1.56712e-236	-2.90166e-236	-1.26945e-236	-8.66079e-237	-1.51966e-236	-3.1099e-237	1.47731e-237	1.35041e-236	-7.67637e-236	3.18264e-236	6.86453e-236	-5.09894e-237	9.56491e-236	3.97015e-236	2.97914e-236	-9.33701e-237	9.94197e-236	-6.97414e-236	1.27038e-234
1.15873e-236	1.71438e-236	-4.05289e-237	-2.44917e-237	-1.80171e-237	5.62169e-237	-1.14447e-236	-2.01086e-237	8.68992e-237	-9.53546e-237	-4.68426e-237	7.01426e-237	8.75529e-239	-2.93143e-236	-9.86765e-237	5.95556e-237	2.08012e-237	3.49056e-237	8.62965e-237	-1.16126e-237	-9.52334e-237	-1.42192e-237	2.41276e-237	1.28332e-236	4.52967e-237	-3.2657e-237	1.1869e-237	1.13901e-237	-4.99278e-237	-6.61143e-239	1.87994e-235
-4.78457e-238	5.57922e-239	1.12983e-237	7.12218e-239	3.16687e-238	1.48181e-237	-1.01719e-237	2.53198e-237	-8.2859e-239	-7.83288e-238	-6.71296e-238	-9.14632e-238	-1.50403e-237	1.23837e-238	1.03967e-237	4.58485e-238	-1.44548e-237	-4.11563e-238	-6.0721e-238	1.70554e-238	1.08516e-238	-4.94769e-238	-6.69651e-238	1.57013e-238	-2.38257e-238	6.98381e-238	-3.06196e-238	1.7079e-237	1.36769e-238	-6.43311e-238	2.04566e-236
-8.80684e-239	-1.24303e-238	2.68678e-239	9.29392e-239	8.55718e-239	4.24475e-238	-1.00657e-238	-2.61192e-238	2.04173e-238	7.30118e-239	-5.18091e-241	-5.40131e-239	4.54244e-239	3.48245e-239	-2.59e-239	1.20647e-238	-1.14877e-238	-2.14773e-238	2.65655e-239	-1.34928e-238	1.5206e-239	-5.249e-239	-2.04542e-238	6.74943e-240	4.09486e-239	2.85812e-240	-8.62499e-239	4.34871e-239	1.28453e-238	4.1999e-239	2.87671e-237
-2.34541e-239	-3.528e-239	4.13925e-240	2.42778e-239	3.40197e-240	1.09232e-239	7.68337e-240	1.43557e-239	1.6409e-239	-1.63932e-239	3.8552e-239	-3.2247e-240	-2.05238e-239	9.01223e-240	7.49023e-241	-1.28002e-239	-9.56427e-240	-3.58741e-239	8.29172e-240	9.62536e-240	3.41539e-239	1.40478e-240	-6.36502e-240	-2.07111e-239	-6.48667e-240	-5.97752e-240	1.3131e-239	-1.54206e-240	-6.41935e-240	1.1588e-239	4.12314e-238
-5.44401e-240	-6.94602e-241	-5.57806e-240	-3.48639e-241	3.42947e-241	-1.24207e-240	-1.44229e-240	1.34119e-240	2.23069e-240	1.9726e-240	1.70432e-240	6.41724e-241	1.18603e-240	1.4145e-240	-1.78608e-240	-1.3324e-240	9.57558e-241	-9.81029e-241	3.58298e-241	2.35801e-240	5.45724e-241	-3.15431e-240	3.14247e-241	6.2496e-241	1.11899e-240	1.28412e-240	-2.96397e-240	-1.41317e-241	-1.90387e-240	-1.04112e-240	4.64497e-239
8.4719e-242	9.01846e-242	-2.52179e-243	-9.37699e-242	1.27844e-241	9.61114e-242	5.35001e-242	-6.04788e-242	7.10952e-242	4.69715e-242	4.27524e-242	6.40267e-241	1.70763e-241	-1.25789e-242	2.33621e-242	-2.91807e-242	8.29317e-242	3.49179e-241	-1.29445e-241	2.7043e-241	1.1993e-241	3.22737e-242	-1.01722e-241	-7.26487e-242	2.66432e-241	-8.33056e-242	2.24745e-241	4.1927e-242	4.3555e-242	-2.06052e-241	3.67068e-240
9.36882e-243	7.88246e-243	-8.72722e-243	3.00007e-242	-2.87171e-242	-2.20592e-243	4.30269e-244	-1.83699e-243	-2.4831e-244	-2.17188e-243	7.23928e-244	-5.07225e-242	1.97231e-242	-9.71577e-243	1.25204e-242	2.04203e-242	-2.8525e-242	1.16484e-242	5.16044e-243	4.58177e-242	4.80808e-242	-1.95276e-242	-2.8315e-243	-1.39345e-242	6.1963e-242	7.58771e-243	6.07119e-242	1.72308e-242	-2.9303e-243	-3.78021e-242	5.69167e-241
-3.40099e-243	-6.04572e-244	7.15245e-243	5.43543e-244	-3.62184e-243	7.36193e-244	-1.87223e-243	6.30206e-243	-4.15324e-243	-1.93623e-243	-3.85392e-243	5.65058e-245	-2.9483e-243	-9.70648e-244	-2.2586e-243	-3.40331e-243	-6.72213e-244	1.67481e-243	2.31453e-243	-5.89199e-243	3.28123e-243	-1.55637e-243	-1.27347e-243	-6.8323e-243	-3.84703e-243	-5.63717e-243	9.13445e-244	3.94991e-243	1.99587e-243	-5.69948e-243	8.93544e-242
7.24201e-245	-1.98759e-244	-9.55429e-245	-1.76601e-244	1.46024e-244	8.97005e-246	1.21064e-244	4.45535e-244	9.35155e-244	-3.18617e-244	-3.10853e-245	1.11553e-244	-1.23349e-244	-6.75867e-244	3.88119e-244	5.91063e-244	-6.10996e-244	1.84735e-244	-4.48568e-244	1.76186e-244	-1.19506e-243	1.10289e-243	-3.83942e-244	-5.09767e-245	-5.77081e-244	-3.0059e-244	-2.65938e-246	-3.79034e-244	1.70573e-244	5.40728e-244	1.05637e-242
1.71845e-245	-6.98116e-245	4.35236e-246	-2.38047e-245	-2.65266e-245	-4.62643e-245	5.94538e-245	-1.63504e-245	5.85654e-245	-3.03032e-246	-2.93364e-245	1.40709e-246	-2.74232e-245	1.15023e-244	1.1184e-245	4.18895e-245	-2.54868e-245	7.21201e-245	-1.82914e-245	3.18815e-245	-1.36736e-245	3.76427e-245	-5.21256e-245	6.0415e-245	-1.56444e-244	2.18772e-245	9.3439e-245	-4.3209e-246	-8.96651e-247	-6.83321e-246	1.14705e-243
3.43302e-246	4.32646e-246	-4.70383e-246	4.81214e-246	2.78504e-245	2.84068e-247	1.49659e-246	3.25343e-246	9.24395e-248	-5.57074e-247	4.85736e-246	-7.40089e-246	2.99626e-246	-3.93567e-246	2.76917e-247	-5.97673e-246	-6.12981e-247	1.044e-246	1.12323e-246	-5.25459e-246	-1.10465e-246	-1.59481e-247	5.4133e-247	-3.80129e-246	4.76539e-246	3.91757e-246	-1.96145e-245	2.68596e-246	1.06907e-245	-4.15787e-246	1.35727e-244
-3.48792e-248	-4.38477e-247	2.73584e-247	-3.41114e-247	4.49885e-247	1.40419e-246	-2.36009e-247	3.67745e-246	1.36314e-248	-8.47215e-247	3.23736e-247	-1.35439e-247	-7.17884e-248	-3.99533e-247	-2.91023e-247	2.15129e-246	-2.78759e-246	7.09136e-248	3.46439e-247	-1.22296e-246	-1.21805e-247	2.71227e-247	4.61784e-247	-2.9804e-247	-4.3737e-247	1.43005e-247	4.56575e-249	1.2437e-246	7.80522e-247	-5.681e-247	1.98473e-245
4.01981e-248	4.77544e-248	1.16653e-248	-1.13616e-247	7.87e-249	-1.38683e-247	-1.0158e-247	3.30411e-248	-8.64088e-249	-2.37996e-248	9.1961e-248	6.9216e-250	-7.71359e-248	1.59404e-248	-5.64536e-248	7.18236e-248	2.19582e-248	1.71977e-248	-5.93715e-248	-3.13762e-247	8.86881e-248	-3.27211e-249	1.01075e-247	-4.08247e-248	3.95377e-248	-1.96812e-248	1.08657e-247	-3.46889e-248	2.22029e-247	-3.60825e-248	1.94768e-246
3.55333e-249	9.71908e-249	1.33258e-248	1.96653e-248	1.20425e-248	1.85336e-248	3.63173e-250	4.49145e-249	9.77097e-249	9.33562e-250	4.50164e-249	5.32269e-249	-1.52946e-248	-7.81292e-250	-1.95162e-249	-5.7936e-249	-1.45086e-249	-7.48169e-249	1.8613e-249	1.22348e-248	-1.1534e-248	-4.55199e-250	3.35509e-249	-9.76665e-249	-1.16985e-248	-4.4261e-249	-1.05738e-248	-7.59436e-250	-9.26708e-249	1.64193e-248	2.27328e-247
4.01743e-250	1.56782e-249	-4.21599e-249	-1.72058e-250	-1.56386e-249	-8.68885e-251	-6.90663e-250	1.06966e-249	-3.89348e-250	9.18918e-250	-1.07386e-249	3.95887e-251	3.98291e-250	7.90991e-250	-5.5724e-250	1.4557e-249	1.06307e-250	5.40784e-251	1.54697e-249	3.25458e-249	2.63544e-249	-5.18059e-249	-2.74791e-250	1.74166e-250	4.21053e-251	2.05277e-250	-9.06563e-250	4.00774e-250	-1.94556e-250	7.03225e-250	3.1072e-248
-8.31089e-251	4.2442e-251	-1.86667e-250	6.77763e-251	3.55626e-251	-7.83746e-251	1.84078e-250	2.06317e-250	-3.16528e-251	-3.13163e-251	1.12022e-250	2.26143e-250	-3.56854e-251	8.70312e-251	2.42244e-251	2.82932e-252	-1.09925e-250	3.03262e-250	3.21825e-251	-1.15197e-251	1.08192e-250	-1.08534e-250	-3.92853e-250	-1.30728e-251	-9.92765e-251	-1.12018e-250	-2.85596e-252	-1.02064e-250	5.21512e-251	5.25431e-251	2.93568e-249
-2.19966e-251	1.15439e-252	2.92349e-252	-6.09537e-252	-7.29102e-252	7.85791e-251	-4.5062e-252	1.50898e-252	1.04676e-251	-1.22097e-251	4.60355e-251	4.35289e-251	-1.68592e-251	3.80937e-252	4.12178e-251	-1.50712e-251	1.74224e-251	-4.85844e-252	-1.03615e-251	-4.58717e-252	3.78574e-252	-5.73843e-252	-1.17977e-252	1.93678e-252	5.94071e-252	1.19682e-251	-4.03174e-252	-3.8885e-251	-2.33334e-251	1.3413e-251	4.60697e-250
-1.43051e-252	4.05563e-253	1.44583e-253	7.5007e-253	-1.8322e-252	-3.42094e-252	-1.64804e-251	5.19293e-253	-8.7706e-253	-7.64748e-253	3.67855e-252	-6.54156e-253	-9.83446e-253	6.941e-252	-2.10256e-252	-1.60566e-252	3.42814e-252	1.61796e-252	1.62506e-252	2.12821e-253	3.47867e-253	2.283e-252	-8.23059e-254	1.82816e-252	2.33199e-252	6.61366e-252	1.42939e-251	1.12094e-252	-2.39076e-252	8.37773e-254	8.0851e-251
9.51376e-254	2.82643e-253	-7.73948e-253	-8.49261e-254	-1.19022e-253	-2.29407e-253	4.1069e-253	-3.12785e-254	2.75221e-253	-5.69824e-254	1.17643e-254	-4.78359e-253	-2.16412e-253	-2.41251e-253	2.58555e-253	-3.59414e-253	3.83455e-255	-4.06301e-254	-8.67936e-253	-2.38365e-254	1.07498e-253	1.6101e-253	-3.10241e-253	-2.9651e-253	8.31793e-254	2.95044e-253	8.05218e-254	-1.16297e-253	-2.14465e-253	-9.10219e-254	6.61703e-252
-7.40616e-255	-2.94418e-254	-5.36034e-255	-7.90464e-255	-3.16774e-254	-1.58445e-254	6.88477e-255	1.58925e-254	-9.78301e-254	-8.92312e-254	8.08696e-254	2.10821e-254	1.77157e-254	-6.45583e-254	8.08279e-254	1.65307e-253	-1.53104e-254	2.66838e-255	1.42083e-254	6.96313e-255	9.42837e-255	-4.41627e-254	-4.6892e-254	7.99945e-254	3.18773e-254	-1.07497e-253	-6.59613e-255	-6.04411e-254	7.40746e-255	5.43318e-254	1.22561e-252
4.15375e-255	-3.63798e-255	8.35726e-255	9.61624e-255	3.11836e-256	-5.44939e-255	-1.10283e-255	-2.86374e-255	1.10982e-254	-5.88579e-256	-1.04208e-254	-1.20227e-254	1.34236e-256	-4.70032e-255	-1.23114e-254	9.81717e-255	-1.06749e-255	5.48869e-255	2.10434e-254	3.45788e-255	2.70711e-255	-1.37799e-255	-5.83456e-256	-3.59648e-256	2.59863e-257	7.67402e-256	4.85205e-256	1.44469e-255	6.07594e-255	6.99823e-256	1.42171e-253
-2.41904e-256	1.29895e-255	8.20044e-256	-5.20572e-256	-1.49723e-256	1.00255e-257	2.42404e-256	2.02009e-255	-5.01572e-256	-4.78752e-256	2.16259e-257	2.21788e-256	6.09366e-256	-4.25554e-255	3.78856e-256	6.95566e-256	4.11152e-258	-6.08193e-256	-4.91972e-256	2.03324e-256	-4.56938e-256	-6.17749e-257	-1.09733e-256	-3.24462e-256	-1.43776e-257	1.15432e-256	6.55195e-256	6.74572e-256	1.77517e-255	-5.47009e-256	1.8509e-254
-2.8032e-256	-1.06343e-257	-1.73316e-257	-5.01667e-257	-7.41205e-257	-1.14799e-256	-8.14957e-257	-1.47561e-256	1.87495e-257	5.43765e-257	7.2784e-257	5.67186e-257	-6.47032e-257	2.33191e-257	-6.55372e-258	-4.90139e-257	-2.86444e-257	-4.09351e-257	1.69862e-257	3.25575e-256	-5.62625e-258	-2.62589e-257	-2.5082e-257	5.14168e-257	-3.71649e-257	-1.9243e-257	4.55688e-258	5.13831e-257	-1.62645e-257	-1.13469e-257	1.78313e-255
-1.35383e-257	2.61146e-258	-7.03326e-258	1.47332e-257	6.06633e-258	-5.06341e-258	5.63267e-258	-1.91319e-258	1.20093e-257	-5.7957e-259	-4.39849e-258	-3.31709e-258	-7.74878e-258	4.06781e-258	-1.26053e-258	2.41852e-258	-7.21038e-259	3.77116e-258	8.61724e-258	-2.47869e-257	-6.5413e-260	-9.8579e-258	9.05787e-259	4.30119e-258	-1.16422e-258	2.8228e-258	-7.5239e-258	2.87867e-258	5.50038e-259	-6.32474e-259	1.60991e-256
5.46191e-260	-1.13991e-258	-7.82625e-260	1.03451e-258	1.42327e-259	-8.68671e-260	-1.03621e-259	6.64227e-259	-1.25976e-259	-7.0136e-259	-6.32818e-259	9.60269e-259	3.86012e-259	-3.28419e-258	-1.7779e-259	-9.88994e-260	-4.39265e-259	-1.48936e-259	2.26292e-259	-1.71864e-258	7.2502e-259	2.22158e-259	-4.45082e-260	4.96478e-259	1.6683e-259	-3.63874e-259	6.75098e-259	-2.45183e-258	-4.76116e-259	2.26727e-259	1.80534e-257
-1.68547e-259	-5.1704e-259	-1.80679e-259	8.80901e-260	-1.01908e-260	2.30934e-260	-3.70366e-260	1.03124e-260	1.28257e-259	3.83235e-260	4.28971e-260	8.67804e-260	1.24678e-259	3.54357e-260	-9.49435e-260	-7.60528e-260	-9.77042e-262	-1.60354e-261	1.64129e-260	1.52055e-260	3.01578e-260	-1.69999e-259	-2.87986e-259	5.88034e-262	-1.09412e-260	-1.86383e-259	7.57067e-260	7.3932e-260	-7.34527e-260	2.99609e-261	2.6087e-258
1.11018e-260	2.23054e-260	-9.81607e-261	1.15796e-260	-2.78609e-260	1.82115e-260	-8.48815e-262	2.67787e-260	-1.18948e-260	-2.95623e-261	6.70784e-261	7.02674e-261	1.78648e-261	-2.76977e-262	-9.61561e-261	1.05318e-260	1.22457e-260	-2.05983e-260	1.12861e-260	8.77716e-261	7.7608e-261	1.13754e-261	1.2086e-260	1.40096e-260	-2.21831e-260	-4.2843e-261	3.01723e-260	3.35058e-261	-8.25222e-261	5.9724e-261	3.41415e-259
-3.24216e-263	7.30579e-262	-6.37892e-262	2.74983e-261	1.51478e-261	-4.23181e-261	8.1537e-262	-1.23425e-260	1.61509e-261	1.49796e-261	-9.95445e-263	8.80589e-262	-2.69293e-262	3.80269e-262	1.66532e-261	2.58821e-261	1.0853e-261	1.51313e-261	1.53645e-262	2.26817e-261	1.38452e-261	1.56858e-261	2.56353e-261	2.19578e-263	1.13976e-261	4.4803e-262	4.22203e-261	9.97869e-263	9.3458e-262	5.2231e-262	4.99768e-260
9.7582e-262	4.86057e-264	1.21014e-262	-1.35875e-262	-7.49811e-263	3.89972e-263	6.53725e-263	1.44201e-262	-4.77341e-263	-5.83286e-262	6.54777e-263	4.02623e-262	1.28973e-262	-1.4365e-262	6.47188e-262	-3.26897e-262	-5.55427e-263	2.7656e-262	-7.32726e-263	-2.30704e-262	-9.01755e-263	3.19394e-262	-1.04257e-262	6.51143e-262	-1.03664e-262	1.04672e-262	3.26634e-262	4.83568e-262	1.39549e-262	-2.85982e-263	6.89469e-261
3.53459e-264	2.82804e-263	-7.04147e-263	-8.97531e-265	2.26366e-264	-3.34194e-263	3.57429e-263	-8.02227e-263	1.87673e-263	-4.40408e-264	1.23483e-263	-7.02802e-264	1.14378e-263	7.3482e-264	-6.52424e-263	-3.68959e-263	-4.14812e-264	-1.06168e-263	6.48115e-264	-7.80877e-264	-1.93009e-263	-1.81741e-264	1.2275e-263	-6.82216e-265	1.30012e-262	4.61663e-263	-1.63028e-263	-1.72052e-263	2.39161e-263	5.76202e-264	7.20743e-262
1.67962e-264	3.93603e-265	-2.47047e-264	1.58889e-264	2.83526e-264	-3.39739e-264	-5.55366e-265	-2.96692e-265	1.44919e-264	4.27167e-264	-2.82218e-265	-2.9445e-266	-5.5094e-265	2.11021e-265	-1.31344e-264	-3.0402e-264	2.11482e-264	-4.85374e-265	1.74193e-264	-2.00696e-264	1.8455e-264	7.88349e-265	4.87897e-265	-4.6183e-264	-2.59199e-264	-3.46682e-264	-1.88817e-264	-2.86371e-264	2.27459e-264	2.78072e-264	5.43206e-263
2.5447e-265	-1.24393e-266	1.61912e-266	6.70766e-265	1.22493e-264	6.31577e-265	-1.26325e-265	7.77006e-266	-4.6952e-266	-5.87666e-265	-7.58296e-266	2.15093e-266	-1.37273e-266	7.55916e-266	-1.61156e-265	2.57343e-265	1.0893e-265	-1.42751e-264	-2.22343e-265	2.70867e-265	3.1941e-265	-4.50901e-265	1.35317e-266	-6.82859e-265	-4.78472e-265	-4.2712e-265	1.16461e-264	-7.04007e-265	-1.80408e-265	4.12491e-265	1.11176e-263
-7.51412e-268	-6.92339e-266	-2.84644e-266	6.70733e-266	4.55601e-266	9.91873e-267	1.13934e-268	-4.56909e-266	8.95355e-266	-6.80432e-266	-1.00984e-265	1.91073e-266	2.55941e-266	-4.72834e-266	5.65289e-266	-9.97276e-266	-3.22178e-266	-4.99082e-267	-8.13855e-266	-1.55049e-265	-1.81574e-266	-2.5961e-266	5.23462e-267	3.26993e-267	-5.70446e-267	2.8944e-266	1.75103e-266	-2.99887e-266	-2.69329e-267	-1.4785e-265	1.33257e-264
1.27573e-267	1.40991e-267	-1.36182e-267	-1.43183e-266	-2.16145e-266	2.30134e-267	-1.41062e-267	9.52929e-268	2.19372e-267	-6.36332e-267	-1.00555e-266	1.73453e-267	1.36035e-266	1.88671e-270	-1.63751e-267	5.39389e-267	2.04327e-267	6.64041e-267	-4.4299e-267	1.39548e-267	-1.46898e-267	2.55754e-267	1.62487e-266	-1.32635e-266	1.0015e-266	1.22522e-267	-2.38205e-267	-9.74105e-267	7.10066e-267	-2.19228e-267	1.66333e-265
-4.40005e-268	-1.79303e-268	4.94789e-268	2.94773e-268	-2.10509e-268	-1.97291e-269	-2.66955e-268	4.29815e-268	-6.97474e-268	5.08406e-268	9.63323e-268	-6.59714e-268	-1.33406e-268	1.86175e-268	7.98692e-269	1.86032e-268	2.34157e-268	1.15642e-267	5.62694e-268	-1.35211e-268	7.04851e-268	-2.39937e-267	5.60867e-269	-2.9946e-268	-4.60304e-268	4.44802e-268	-4.4568e-269	-3.98208e-268	-1.15535e-267	5.07721e-269	1.38525e-266
7.18049e-269	4.81771e-269	1.69771e-269	1.78721e-268	-1.87365e-269	-3.79633e-269	-2.86913e-269	-1.53508e-269	-4.74362e-270	1.30232e-268	-1.75392e-269	-4.55835e-269	-9.39893e-269	1.1731e-269	9.94478e-270	-8.66559e-271	-2.76756e-269	1.43511e-268	-4.43735e-269	-3.88657e-269	-1.3077e-268	-1.37345e-268	-5.07453e-269	-4.19831e-269	-8.04495e-269	-7.55462e-269	-5.26645e-269	2.4612e-269	-2.04061e-268	2.78103e-269	1.81147e-267
8.65625e-270	2.04358e-270	-2.43758e-271	-3.86903e-269	7.82583e-271	-5.08809e-270	3.66032e-270	4.0928e-270	1.83123e-269	-2.65826e-270	-1.51839e-270	-1.1167e-271	-9.64853e-270	8.81495e-270	1.13846e-269	2.79536e-270	1.34159e-269	-1.60583e-269	-2.27509e-270	8.08569e-270	-1.26397e-269	-7.0171e-270	4.24085e-270	4.37934e-270	5.2801e-270	4.44628e-270	3.04119e-269	9.46479e-270	-2.05925e-270	-4.65114e-269	2.84787e-268
-9.98271e-271	1.0261e-270	3.99076e-271	-8.9365e-271	2.19247e-272	-9.90588e-271	5.71595e-272	2.83928e-271	3.55191e-270	3.53167e-271	3.29026e-270	2.44821e-270	7.15617e-272	-3.50307e-271	7.48044e-271	-6.18502e-271	-2.64845e-270	5.97185e-270	-3.63954e-270	3.40206e-270	1.60724e-270	-2.24336e-270	9.15477e-271	6.14653e-272	-2.38695e-271	-7.67091e-271	5.99105e-271	-1.04465e-270	7.69349e-271	-1.46421e-270	4.14752e-269
-7.94306e-272	-2.97442e-272	3.75641e-272	-1.43771e-271	-9.63597e-272	6.38947e-272	-4.6631e-271	3.71891e-272	1.41667e-271	-1.43287e-271	2.81857e-272	-2.10264e-272	5.80738e-272	3.65815e-271	-2.94737e-272	1.94442e-273	6.75695e-272	1.64814e-271	-4.74197e-273	-3.85004e-272	-7.73395e-272	4.16444e-272	-6.9336e-271	2.7954e-274	-2.15131e-271	4.23728e-272	3.76578e-272	-8.57111e-272	3.13521e-271	2.46788e-272	3.55106e-270
-1.48809e-273	7.84154e-273	6.82209e-273	-3.77579e-273	1.12307e-273	3.97766e-273	5.20051e-272	6.99641e-275	-2.02677e-272	8.99345e-273	3.06523e-272	1.97012e-272	9.94551e-274	6.81954e-273	-4.22891e-272	-2.39318e-272	6.82874e-273	-1.65078e-273	3.19893e-273	-4.82818e-272	-4.07196e-272	1.56099e-273	-7.77094e-273	1.77811e-274	2.66118e-272	-4.1675e-272	-4.54641e-272	-1.69062e-272	-5.9629e-272	-2.17794e-273	5.33407e-271
-1.98489e-273	3.1821e-274	-1.53382e-273	-3.30892e-273	-7.39183e-274	-2.79592e-273	-4.27018e-275	6.25058e-274	-2.45106e-273	-3.40221e-273	3.67437e-273	1.26565e-273	1.86146e-274	-6.48074e-273	2.24398e-273	-1.32446e-274	-1.6628e-273	-7.56048e-274	-9.94501e-274	-1.83034e-273	1.15751e-273	-2.87927e-274	1.41002e-273	-5.33136e-274	-9.82404e-273	2.48663e-273	1.83794e-273	-2.48608e-273	9.46053e-274	-1.11617e-272	6.85601e-272
3.34242e-275	-2.76045e-274	6.92044e-274	-2.44162e-274	3.45402e-274	-3.31304e-275	-2.03633e-274	6.67503e-274	3.59983e-275	5.51793e-274	-3.6204e-275	-2.1109e-274	2.8809e-274	2.12235e-274	4.18435e-274	2.57251e-274	4.75703e-274	5.5077e-275	-7.37757e-275	-2.0853e-274	-2.26175e-274	-3.38705e-274	-2.69694e-274	1.02368e-273	5.04709e-274	-5.41045e-275	-1.94489e-275	-3.15979e-276	-3.15364e-274	1.50147e-275	8.08958e-273
1.3507e-274	1.42811e-275	-3.80831e-275	-4.32981e-275	4.52295e-276	-1.13953e-274	-6.51424e-276	-1.09809e-275	-1.75244e-275	3.99614e-275	4.05745e-275	-3.69617e-276	-7.85178e-276	-4.89159e-275	2.68404e-275	7.07975e-275	1.34408e-275	-8.68918e-277	-5.42619e-275	-5.98635e-278	-8.08157e-275	4.17998e-275	2.18959e-275	1.22149e-275	6.14186e-275	-1.11937e-275	-1.60868e-275	-2.67071e-275	8.33116e-275	3.66987e-275	1.08364e-273
-4.43406e-276	6.22386e-276	-2.22205e-276	-1.73893e-276	1.331e-276	3.60671e-277	5.97804e-276	5.8956e-278	5.55344e-276	6.44888e-276	-3.78107e-276	3.5568e-276	-1.39885e-275	-1.88382e-279	-4.35963e-276	-5.96113e-277	-5.56007e-277	5.51888e-276	3.31563e-276	7.00457e-276	-7.64072e-278	1.24214e-276	3.36481e-276	-2.59806e-276	5.57819e-276	-1.40639e-276	5.88651e-276	1.0869e-275	6.47636e-276	1.78905e-275	1.32417e-274
6.07456e-277	-2.49422e-277	1.21305e-276	-4.45513e-278	3.24386e-278	2.99515e-277	-1.23455e-277	3.91653e-278	-6.69825e-277	1.54488e-277	-1.29197e-276	-6.59455e-278	-1.04428e-276	3.22375e-277	5.03535e-277	-1.08015e-276	-8.36779e-277	-2.99934e-277	5.65838e-277	-4.02388e-278	1.35055e-276	-1.43799e-276	-1.93448e-277	5.74779e-277	4.82037e-277	-1.68085e-276	3.06855e-277	1.78807e-277	-3.48273e-277	-9.07792e-277	1.69458e-275
-1.11932e-278	-1.23718e-278	-8.53754e-278	1.23316e-277	6.81316e-278	-9.08365e-278	-1.19095e-277	1.24397e-277	-2.99257e-278	-3.7307e-279	-1.54502e-278	-4.42392e-278	5.21349e-278	-1.98394e-278	3.05836e-278	1.39967e-277	-1.24352e-277	3.9284e-278	-6.23345e-278	-1.98007e-278	1.49824e-277	4.69242e-279	-6.38173e-279	5.26036e-279	3.72779e-278	1.95556e-278	3.11447e-279	9.6442e-278	5.39358e-278	-6.26644e-278	1.65551e-276
-1.73726e-278	-6.99802e-279	-6.28225e-280	1.577e-278	-2.37573e-278	-6.82566e-279	2.74207e-279	-2.92524e-279	1.23812e-279	-6.34346e-279	-1.59427e-279	8.02624e-280	7.52232e-279	-1.56303e-278	-1.07818e-278	-1.03138e-279	1.01844e-278	1.51968e-279	7.30222e-279	6.93014e-279	-5.00234e-279	-1.47442e-278	-9.39962e-279	-1.51349e-279	1.02249e-278	1.19663e-278	-2.51111e-279	-9.84273e-279	1.61604e-279	2.37355e-279	2.17094e-277
-1.59406e-279	3.24012e-280	1.02386e-279	-6.14715e-281	5.47686e-281	-2.29407e-280	-1.52522e-279	-1.07596e-279	7.59702e-280	-4.62818e-280	-1.1343e-280	-8.56577e-280	1.26958e-280	1.67865e-279	1.33128e-279	1.71917e-279	-3.70672e-280	-6.47145e-280	-4.25346e-280	-6.15064e-280	-4.48028e-280	1.3164e-280	-1.23371e-280	2.95415e-282	-1.61648e-279	7.18736e-280	-6.46446e-281	-6.4624e-280	-1.15021e-279	-1.78015e-279	2.1678e-278
1.64538e-280	8.64001e-281	5.61637e-281	-8.70412e-281	2.01647e-282	-2.45079e-280	-1.96501e-280	3.92485e-280	-1.29813e-280	2.1039e-280	5.05157e-281	-4.19041e-280	-3.27905e-281	-1.42453e-280	5.62085e-281	9.13793e-281	-5.54376e-281	8.38224e-281	-1.34008e-280	8.85771e-281	-3.03415e-282	9.16413e-281	1.76971e-280	-6.45495e-281	-7.1614e-283	-1.8006e-280	3.95328e-281	4.39288e-281	6.74361e-282	6.24672e-281	3.3943e-279
6.11418e-281	-3.50625e-282	1.37979e-281	2.96503e-281	2.65034e-282	1.63042e-281	-5.12451e-282	-1.74404e-281	-4.67311e-281	-5.69409e-282	9.62268e-282	6.58361e-282	2.39498e-281	-6.76265e-283	9.19716e-282	5.84935e-282	8.21374e-283	-5.10815e-282	-1.68051e-281	2.58221e-281	1.58282e-282	2.1793e-282	2.32769e-282	-1.06069e-281	-1.12523e-281	4.59466e-282	8.27233e-282	5.9851e-282	-2.8997e-281	-2.58749e-282	3.84862e-280
3.64919e-282	-3.7828e-282	1.68051e-282	-8.06767e-283	-1.91676e-282	5.93843e-283	1.04674e-283	-1.65535e-282	-1.71788e-282	4.32933e-283	9.38172e-284	3.8509e-282	5.29349e-282	1.78182e-282	2.11863e-282	6.05614e-283	-1.94692e-283	-3.47441e-282	-8.79501e-284	-9.04459e-283	-2.87725e-283	-6.63168e-283	2.14007e-283	7.48279e-283	-4.93596e-283	2.19895e-282	1.81836e-283	1.06998e-282	3.16931e-282	3.34983e-283	4.41083e-281
3.77661e-283	-1.77827e-283	-2.45173e-283	-1.61697e-283	2.10069e-283	-3.55889e-284	2.25818e-283	4.16379e-283	-1.9798e-283	1.26171e-283	3.55541e-283	4.71653e-284	1.52864e-283	1.16084e-283	5.08266e-284	2.96583e-284	-2.27972e-283	1.08003e-283	-1.46237e-284	2.38418e-283	1.4487e-283	-1.75214e-283	-1.68136e-283	-9.0635e-284	-2.85523e-283	-4.60162e-284	-5.05418e-284	-9.48899e-284	4.19325e-283	1.64606e-283	5.15528e-282
8.7117e-285	4.1189e-285	-5.40913e-284	-3.36995e-284	8.80036e-285	8.9244e-287	1.15606e-284	-1.37177e-284	-2.15696e-285	3.58128e-284	-2.46559e-285	5.83728e-285	4.08432e-284	9.43488e-285	2.38858e-284	-9.80503e-286	2.77168e-285	-2.87091e-284	-1.45813e-285	-3.72657e-284	5.48883e-285	5.49984e-284	-1.11796e-284	8.21942e-285	2.78068e-284	-2.21109e-285	-3.72676e-285	9.51114e-285	3.51648e-284	2.73647e-284	5.12083e-283
-5.74333e-285	-4.82096e-286	-4.53602e-285	-2.27838e-285	-7.01222e-287	2.99597e-285	-4.0286e-285	-6.06921e-286	-3.34389e-285	2.2737e-286	-4.8806e-285	-6.42118e-285	-2.23922e-285	-9.34751e-286	2.41664e-285	1.22015e-285	-1.43752e-286	-1.58433e-285	-1.32403e-285	4.8114e-286	7.13436e-286	-2.96635e-286	4.58978e-285	-8.67923e-285	9.62107e-285	4.62122e-285	-4.36258e-285	1.74185e-285	-1.35389e-286	-1.67504e-285	8.23947e-284
1.47806e-286	-2.55037e-287	1.45602e-285	7.08589e-287	1.59726e-286	1.18302e-287	-6.59781e-287	3.63631e-286	-8.78621e-287	-2.09984e-286	4.89985e-286	-6.3287e-286	1.73452e-286	-1.1446e-286	-1.3914e-287	-1.57673e-286	1.58696e-286	-6.35441e-286	-9.44177e-286	5.28038e-286	1.11188e-286	-5.5023e-286	1.65231e-286	4.59377e-286	6.87201e-287	2.60532e-286	7.04427e-287	2.25134e-286	-2.76636e-286	-1.23904e-286	8.7593e-285
5.32271e-287	4.89399e-287	1.40869e-287	1.27217e-287	-6.27495e-288	-1.47102e-287	4.15998e-287	-9.90489e-288	2.57805e-289	5.78967e-288	-2.68323e-287	7.79827e-288	-7.17036e-287	-3.12832e-288	2.46098e-287	5.60279e-287	-3.4196e-287	6.71816e-287	-3.99251e-287	-7.69441e-287	-1.27101e-287	4.49473e-287	4.77859e-287	3.88773e-287	9.1982e-287	-9.98464e-289	1.56752e-288	-3.26841e-287	1.30239e-288	7.51207e-287	9.63836e-286
-1.7454e-288	-2.96989e-289	-1.36847e-287	1.93057e-287	8.89453e-289	-8.78921e-289	6.91399e-290	-5.41394e-288	-2.46646e-288	1.95456e-288	-1.63329e-288	6.47941e-288	4.47019e-288	1.87164e-288	5.29918e-289	8.30201e-289	-1.14465e-287	-7.07766e-288	-4.75626e-288	1.86021e-288	-5.64976e-288	-3.26051e-288	-8.31295e-289	2.9602e-287	-4.10679e-288	-6.10541e-288	-3.78415e-288	-9.8047e-288	1.38936e-287	6.01099e-289	1.653e-286
-1.78816e-288	-9.55482e-289	-4.91141e-289	-3.55212e-289	-1.41291e-288	-1.6987e-289	-9.17151e-289	6.42933e-289	-7.53328e-289	-3.83364e-289	1.41461e-288	9.56073e-289	8.28655e-290	1.82711e-289	5.58747e-290	-5.06742e-289	-2.56159e-290	1.25613e-288	-6.99295e-289	1.01343e-289	-3.73711e-289	-2.746e-289	-6.93738e-289	-1.10549e-290	-8.64406e-289	-6.48185e-289	-5.70228e-290	1.11323e-288	-1.42091e-289	-4.90007e-289	1.78189e-287
-5.19785e-291	-1.69346e-289	1.45758e-289	1.25398e-289	1.47673e-289	6.56083e-290	1.97072e-289	1.52816e-289	-9.54265e-290	2.33178e-291	-8.77341e-290	3.62398e-290	-5.87865e-290	-8.03551e-290	-2.01485e-290	-5.43364e-290	-2.7306e-290	6.78824e-291	1.14698e-289	8.52923e-290	-2.24806e-290	4.72506e-290	-6.59992e-290	1.62606e-290	4.40893e-290	4.93312e-290	2.99757e-290	5.31821e-290	-8.95833e-291	2.32621e-290	2.0391e-288
3.67827e-291	-1.29314e-291	-2.37664e-291	4.42142e-291	-2.26756e-291	9.29764e-291	-2.56414e-291	5.72487e-291	-2.39522e-292	1.08357e-291	4.20162e-291	-1.04787e-291	8.09546e-291	1.69092e-290	-1.87908e-290	1.22681e-291	-9.06456e-291	1.47394e-290	6.33738e-291	-1.94472e-291	2.302e-291	1.18906e-290	2.20221e-290	-2.76984e-291	4.85441e-291	-5.39e-290	1.03693e-291	1.71253e-291	1.03106e-290	-4.67995e-291	2.30784e-289
-3.96522e-292	-1.27971e-292	1.43508e-291	-4.63044e-292	4.58776e-292	-1.36438e-291	-1.23266e-291	1.12433e-291	1.62443e-291	1.09124e-291	-3.61165e-292	3.37181e-292	-1.72919e-292	4.29596e-292	8.59752e-292	-9.14408e-292	8.0656e-292	-5.02809e-292	2.51424e-292	-4.2593e-291	2.15656e-291	-4.49463e-293	1.6947e-292	-1.69634e-291	-5.08434e-292	1.85399e-291	3.16149e-291	-1.15881e-291	-9.32167e-292	-6.86232e-292	3.0582e-290
-3.11009e-292	-5.62377e-293	1.67465e-292	-4.26338e-292	-6.47742e-293	-6.28553e-293	-2.18155e-293	1.52415e-294	1.03769e-292	1.89194e-292	-3.84747e-292	1.55479e-292	4.74358e-292	-1.6484e-293	-9.01664e-293	2.59565e-292	-1.84253e-292	8.17482e-293	3.13314e-293	1.7944e-293	2.22798e-292	-2.843e-292	4.31241e-293	1.21039e-293	9.05364e-293	8.74808e-294	-3.65518e-293	-1.0737e-292	-1.4117e-293	-8.47215e-293	4.00543e-291
3.08152e-293	2.67802e-293	-1.59461e-293	1.83846e-293	-1.55158e-293	6.96451e-294	-5.5117e-294	8.86933e-294	5.33497e-294	-8.01515e-294	4.42959e-294	-2.71514e-294	6.76596e-294	-3.24424e-293	7.1714e-294	-1.18174e-293	1.96834e-293	-1.80198e-293	-1.39213e-294	-2.15668e-293	-2.75439e-294	7.51431e-294	-7.97425e-294	-2.43005e-294	-1.85329e-293	2.47549e-294	1.08309e-292	-1.86523e-293	1.07061e-293	-4.06026e-293	4.88093e-292
-9.0899e-294	-1.98511e-294	-6.50003e-296	-3.65379e-294	-2.02565e-294	3.76917e-294	1.23889e-294	2.1565e-294	-5.66821e-294	3.06717e-294	2.35084e-294	4.24457e-295	8.40908e-295	1.22044e-294	5.5228e-294	-1.23941e-294	5.4068e-294	6.07344e-295	8.00314e-295	6.0992e-294	3.48564e-294	5.75687e-296	-5.03615e-294	2.09603e-294	1.21671e-293	-4.27869e-294	-1.88491e-295	2.35576e-295	-6.79706e-294	-3.22718e-294	9.48014e-293
-9.35184e-295	-1.48061e-295	1.9055e-295	1.86212e-295	1.61328e-295	-4.70754e-295	-1.1187e-295	-5.48569e-297	2.94468e-295	2.86312e-295	1.94574e-294	1.65695e-295	1.61844e-295	-1.20815e-294	-5.83471e-295	1.23603e-295	1.06099e-294	1.77065e-295	-3.11683e-295	-1.42968e-296	-6.79462e-296	4.86627e-295	-6.41402e-295	-3.09564e-295	-3.85829e-296	-3.1396e-296	-5.38047e-295	-7.16235e-295	5.09559e-295	6.81112e-295	1.25632e-293
2.37636e-296	-6.04671e-296	3.0907e-297	8.82667e-296	4.18507e-296	-1.37999e-296	2.79198e-296	6.18299e-297	4.12639e-297	-8.71204e-296	7.09726e-296	2.193e-296	-7.26837e-296	-4.29212e-297	-3.45364e-296	1.48856e-296	-1.82103e-296	1.29491e-295	1.4829e-296	4.21239e-296	5.57011e-296	-6.08821e-296	8.10746e-296	2.68143e-296	2.22471e-296	-8.97252e-297	7.4387e-296	-1.21817e-297	-4.11267e-298	-4.33236e-296	1.15557e-294
-2.10973e-298	1.5262e-297	-3.45411e-298	-6.27018e-297	3.79316e-297	-4.46244e-297	-2.25032e-298	2.14877e-297	-3.79671e-297	6.50579e-297	-1.27532e-297	-7.50756e-297	1.61075e-297	2.32245e-297	-2.1012e-296	-2.7461e-297	-1.20315e-298	-1.6049e-297	-6.44177e-298	-6.84686e-297	2.02632e-297	1.1982e-297	-4.25962e-297	-1.06425e-297	-1.64461e-296	3.16886e-297	-1.51105e-298	-5.93996e-297	-1.05629e-297	-4.12415e-297	1.1441e-295
-6.21864e-298	6.10456e-299	7.49034e-299	-6.40525e-298	-1.44752e-299	2.68029e-298	7.93429e-298	-1.93198e-298	-2.21063e-298	-2.15831e-298	-3.74832e-298	3.4888e-299	5.99443e-298	1.33246e-298	-9.34175e-298	8.48555e-298	-5.40668e-298	1.47317e-298	7.74841e-299	-2.12204e-298	-7.74614e-298	3.39084e-298	1.06308e-298	-2.97247e-299	-1.09866e-298	-9.13957e-298	3.41191e-298	-8.08468e-299	-3.15575e-298	-1.5555e-297	1.15738e-296
7.68952e-299	-2.63388e-299	1.37122e-299	5.25452e-300	6.50649e-299	5.10719e-299	-5.4305e-299	1.88114e-298	3.60226e-300	2.64278e-299	-1.10304e-299	-1.64798e-298	5.17159e-299	3.59106e-299	-8.76094e-299	3.09596e-299	-1.11735e-298	8.20663e-299	4.45635e-299	2.17927e-298	7.72667e-299	4.2478e-300	6.63086e-299	-5.78945e-301	2.08836e-298	3.34063e-299	-3.31122e-299	-2.25815e-299	-1.36089e-299	-2.38122e-298	2.04717e-297
-6.46412e-300	2.4186e-300	-1.66455e-299	-3.17102e-300	3.24993e-300	-1.34311e-299	3.79872e-300	1.02353e-300	-2.91247e-300	1.12512e-300	-1.15075e-299	8.18682e-300	5.44761e-300	-1.23285e-299	-7.27629e-300	-9.29956e-300	-4.32476e-300	-5.14001e-300	5.20527e-300	-1.30939e-299	-6.66078e-300	1.26036e-299	-7.01759e-300	-2.86352e-300	-1.27372e-300	-3.95014e-299	-2.16897e-300	1.45078e-300	-3.24898e-300	1.39488e-299	2.26788e-298
-3.30388e-300	1.85973e-301	-6.26577e-301	-7.00646e-302	-6.18951e-302	1.99377e-301	1.08739e-300	-6.97563e-301	9.55329e-301	-6.55106e-301	3.8739e-301	3.4238e-301	1.81857e-303	6.19893e-301	2.86145e-301	-6.91239e-302	-1.14979e-300	-4.65086e-302	-3.56973e-301	1.14619e-301	-3.9564e-300	-1.00596e-301	1.9571e-300	-9.9976e-301	-4.75655e-301	-1.35226e-300	-3.34569e-301	1.47615e-301	2.59933e-300	-3.79594e-301	2.35207e-299
-2.00586e-301	8.83767e-302	8.79589e-302	-1.66118e-301	6.97045e-302	1.38767e-301	-7.11723e-302	-2.5993e-301	-7.97454e-302	1.27592e-302	-1.16311e-302	4.92593e-303	1.05138e-301	1.93652e-301	8.25136e-302	-9.92602e-302	1.62891e-301	-1.19726e-301	5.75175e-302	2.38346e-301	1.35668e-302	-2.89099e-302	-3.67225e-302	-2.7867e-301	2.47668e-301	7.99423e-302	-1.75903e-302	-1.95943e-301	-9.92886e-303	5.12028e-302	3.21086e-300
1.15231e-302	-3.69099e-302	4.25544e-303	4.12184e-303	-2.14404e-302	5.85744e-303	1.2066e-302	4.90868e-303	-1.88479e-302	-1.59279e-302	2.48333e-303	-6.35132e-303	-3.66011e-304	-2.51221e-302	-1.15575e-303	-7.51895e-303	-1.39579e-303	-2.96448e-303	-4.3775e-303	4.54057e-303	-8.87779e-303	-1.77945e-303	1.93169e-302	-4.30395e-303	1.59235e-304	1.56137e-302	-6.5861e-304	-1.6321e-304	-3.28261e-303	-9.96229e-303	2.56252e-301
-1.88406e-304	9.13342e-304	-3.05016e-304	-6.91964e-304	2.01072e-303	-6.22602e-304	1.99407e-303	1.6371e-303	1.27056e-303	-8.99469e-304	-1.28432e-303	1.31483e-303	-1.03476e-303	-5.41111e-304	8.45568e-304	1.90442e-303	-7.94504e-305	-1.02763e-302	-1.95659e-303	-1.61415e-303	-2.19471e-303	-3.99539e-304	-2.37326e-303	5.60839e-304	3.97038e-304	-1.10137e-304	-3.29562e-304	9.98565e-304	5.41407e-303	-2.24381e-304	4.43868e-302
-1.82867e-304	-1.24435e-304	2.76375e-304	-2.62821e-304	-3.98626e-304	-2.94805e-305	1.79378e-304	6.5137e-304	4.1422e-304	-1.71105e-304	-3.68562e-304	-1.54444e-304	3.41353e-304	-5.25964e-305	4.36549e-304	-6.68558e-305	-1.36422e-304	-3.02195e-304	2.17547e-305	-1.23592e-304	4.81391e-304	-1.09919e-304	-1.61955e-304	4.76632e-305	8.88883e-304	-8.23053e-304	3.08911e-305	-2.69445e-304	2.34991e-304	-9.60606e-305	7.83925e-303
-1.0116e-307	4.94801e-306	-5.50193e-305	-1.4809e-305	-1.34882e-305	1.63181e-305	-1.00321e-305	-5.08913e-306	-7.7367e-306	-5.01164e-307	5.98282e-306	-1.6468e-305	-4.21866e-305	-2.28682e-305	2.85329e-305	4.22563e-305	2.42547e-305	-6.38737e-305	9.36376e-305	3.67496e-305	7.86536e-305	2.96896e-305	4.78358e-305	7.00022e-305	-5.50759e-305	7.19213e-306	6.46955e-306	-2.95613e-305	-3.58941e-305	4.21756e-305	9.07403e-304
3.63208e-306	7.56116e-306	-8.01665e-307	7.08901e-306	-4.20025e-306	-1.81473e-305	2.36102e-307	4.33165e-306	3.20207e-306	-2.8646e-306	-2.59749e-306	-5.73275e-306	-8.57584e-306	7.98576e-308	-1.91103e-305	-4.8124e-307	-7.0301e-306	-4.18815e-306	-4.181e-306	5.0845e-306	-6.79895e-307	1.71197e-306	6.00652e-306	-4.51263e-306	1.74099e-306	-3.44376e-307	1.39672e-305	4.2305e-306	8.43371e-307	2.08e-306	1.45245e-304
7.6331e-307	-4.67278e-308	-6.25419e-307	9.13473e-308	0	7.87278e-308	2.90514e-307	-1.84088e-306	5.81405e-307	1.89516e-307	6.09342e-307	-4.29913e-307	-3.30693e-307	-8.99563e-308	-3.54183e-307	1.16976e-306	6.2912e-307	0	-2.97567e-307	-6.47522e-307	3.2068e-307	-1.36269e-307	1.80304e-307	6.14849e-307	-2.61115e-307	-7.35254e-307	-2.51847e-308	4.98723e-307	2.05632e-307	5.41062e-307	1.26035e-305
-4.38478e-308	0	-8.39715e-308	-3.52984e-308	0	6.37416e-308	-4.75919e-308	-6.0552e-307	3.98287e-308	-9.4264e-308	-3.49934e-308	4.40647e-308	3.83094e-308	4.28219e-308	0	-1.65551e-307	2.61183e-308	0	-4.1543e-308	0	-1.13243e-307	0	0	-6.10364e-308	-1.44146e-307	5.11627e-308	2.73702e-308	-6.47522e-308	3.06628e-308	7.12244e-308	2.04079e-306
0	-2.35089e-308	0	0	0	0	2.41646e-308	0	0	0	5.82004e-308	0	0	0	0	0	0	-4.13929e-308	-2.71765e-308	0	0	0	0	0	0	0	0	0	0	0	3.39313e-307
0	0	0	0	0	0	0	0	0	0	0	0	0	0	0	0	0	0	0	0	0	0	0	0	0	0	0	0	0	0	2.56942e-308
0	0	0	0	0	0	0	0	0	0	0	0	0	0	0	0	0	0	0	0	0	0	0	0	0	0	0	0	0	0	0
0	0	0	0	0	0	0	0	0	0	0	0	0	0	0	0	0	0	0	0	0	0	0	0	0	0	0	0	0	0	0
0	0	0	0	0	0	0	0	0	0	0	0	0	0	0	0	0	0	0	0	0	0	0	0	0	0	0	0	0	0	0
0	0	0	0	0	0	0	0	0	0	0	0	0	0	0	0	0	0	0	0	0	0	0	0	0	0	0	0	0	0	0
0	0	0	0	0	0	0	0	0	0	0	0	0	0	0	0	0	0	0	0	0	0	0	0	0	0	0	0	0	0	0
0	0	0	0	0	0	0	0	0	0	0	0	0	0	0	0	0	0	0	0	0	0	0	0	0	0	0	0	0	0	0
0	0	0	0	0	0	0	0	0	0	0	0	0	0	0	0	0	0	0	0	0	0	0	0	0	0	0	0	0	0	0
0	0	0	0	0	0	0	0	0	0	0	0	0	0	0	0	0	0	0	0	0	0	0	0	0	0	0	0	0	0	0
0	0	0	0	0	0	0	0	0	0	0	0	0	0	0	0	0	0	0	0	0	0	0	0	0	0	0	0	0	0	0
0	0	0	0	0	0	0	0	0	0	0	0	0	0	0	0	0	0	0	0	0	0	0	0	0	0	0	0	0	0	0
0	0	0	0	0	0	0	0	0	0	0	0	0	0	0	0	0	0	0	0	0	0	0	0	0	0	0	0	0	0	0
0	0	0	0	0	0	0	0	0	0	0	0	0	0	0	0	0	0	0	0	0	0	0	0	0	0	0	0	0	0	0
0	0	0	0	0	0	0	0	0	0	0	0	0	0	0	0	0	0	0	0	0	0	0	0	0	0	0	0	0	0	0
0	0	0	0	0	0	0	0	0	0	0	0	0	0	0	0	0	0	0	0	0	0	0	0	0	0	0	0	0	0	0
0	0	0	0	0	0	0	0	0	0	0	0	0	0	0	0	0	0	0	0	0	0	0	0	0	0	0	0	0	0	0
0	0	0	0	0	0	0	0	0	0	0	0	0	0	0	0	0	0	0	0	0	0	0	0	0	0	0	0	0	0	0
0	0	0	0	0	0	0	0	0	0	0	0	0	0	0	0	0	0	0	0	0	0	0	0	0	0	0	0	0	0	0
0	0	0	0	0	0	0	0	0	0	0	0	0	0	0	0	0	0	0	0	0	0	0	0	0	0	0	0	0	0	0
0	0	0	0	0	0	0	0	0	0	0	0	0	0	0	0	0	0	0	0	0	0	0	0	0	0	0	0	0	0	0
0	0	0	0	0	0	0	0	0	0	0	0	0	0	0	0	0	0	0	0	0	0	0	0	0	0	0	0	0	0	0
0	0	0	0	0	0	0	0	0	0	0	0	0	0	0	0	0	0	0	0	0	0	0	0	0	0	0	0	0	0	0
0	0	0	0	0	0	0	0	0	0	0	0	0	0	0	0	0	0	0	0	0	0	0	0	0	0	0	0	0	0	0
0	0	0	0	0	0	0	0	0	0	0	0	0	0	0	0	0	0	0	0	0	0	0	0	0	0	0	0	0	0	0
0	0	0	0	0	0	0	0	0	0	0	0	0	0	0	0	0	0	0	0	0	0	0	0	0	0	0	0	0	0	0
0	0	0	0	0	0	0	0	0	0	0	0	0	0	0	0	0	0	0	0	0	0	0	0	0	0	0	0	0	0	0
0	0	0	0	0	0	0	0	0	0	0	0	0	0	0	0	0	0	0	0	0	0	0	0	0	0	0	0	0	0	0
0	0	0	0	0	0	0	0	0	0	0	0	0	0	0	0	0	0	0	0	0	0	0	0	0	0	0	0	0	0	0
0	0	0	0	0	0	0	0	0	0	0	0	0	0	0	0	0	0	0	0	0	0	0	0	0	0	0	0	0	0	0
0	0	0	0	0	0	0	0	0	0	0	0	0	0	0	0	0	0	0	0	0	0	0	0	0	0	0	0	0	0	0
0	0	0	0	0	0	0	0	0	0	0	0	0	0	0	0	0	0	0	0	0	0	0	0	0	0	0	0	0	0	0
0	0	0	0	0	0	0	0	0	0	0	0	0	0	0	0	0	0	0	0	0	0	0	0	0	0	0	0	0	0	0
0	0	0	0	0	0	0	0	0	0	0	0	0	0	0	0	0	0	0	0	0	0	0	0	0	0	0	0	0	0	0
0	0	0	0	0	0	0	0	0	0	0	0	0	0	0	0	0	0	0	0	0	0	0	0	0	0	0	0	0	0	0
0	0	0	0	0	0	0	0	0	0	0	0	0	0	0	0	0	0	0	0	0	0	0	0	0	0	0	0	0	0	0
0	0	0	0	0	0	0	0	0	0	0	0	0	0	0	0	0	0	0	0	0	0	0	0	0	0	0	0	0	0	0
0	0	0	0	0	0	0	0	0	0	0	0	0	0	0	0	0	0	0	0	0	0	0	0	0	0	0	0	0	0	0
0	0	0	0	0	0	0	0	0	0	0	0	0	0	0	0	0	0	0	0	0	0	0	0	0	0	0	0	0	0	0
0	0	0	0	0	0	0	0	0	0	0	0	0	0	0	0	0	0	0	0	0	0	0	0	0	0	0	0	0	0	0
0	0	0	0	0	0	0	0	0	0	0	0	0	0	0	0	0	0	0	0	0	0	0	0	0	0	0	0	0	0	0
0	0	0	0	0	0	0	0	0	0	0	0	0	0	0	0	0	0	0	0	0	0	0	0	0	0	0	0	0	0	0
0	0	0	0	0	0	0	0	0	0	0	0	0	0	0	0	0	0	0	0	0	0	0	0	0	0	0	0	0	0	0
0	0	0	0	0	0	0	0	0	0	0	0	0	0	0	0	0	0	0	0	0	0	0	0	0	0	0	0	0	0	0
0	0	0	0	0	0	0	0	0	0	0	0	0	0	0	0	0	0	0	0	0	0	0	0	0	0	0	0	0	0	0
0	0	0	0	0	0	0	0	0	0	0	0	0	0	0	0	0	0	0	0	0	0	0	0	0	0	0	0	0	0	0
0	0	0	0	0	0	0	0	0	0	0	0	0	0	0	0	0	0	0	0	0	0	0	0	0	0	0	0	0	0	0
0	0	0	0	0	0	0	0	0	0	0	0	0	0	0	0	0	0	0	0	0	0	0	0	0	0	0	0	0	0	0
0	0	0	0	0	0	0	0	0	0	0	0	0	0	0	0	0	0	0	0	0	0	0	0	0	0	0	0	0	0	0
0	0	0	0	0	0	0	0	0	0	0	0	0	0	0	0	0	0	0	0	0	0	0	0	0	0	0	0	0	0	0
0	0	0	0	0	0	0	0	0	0	0	0	0	0	0	0	0	0	0	0	0	0	0	0	0	0	0	0	0	0	0
0	0	0	0	0	0	0	0	0	0	0	0	0	0	0	0	0	0	0	0	0	0	0	0	0	0	0	0	0	0	0
0	0	0	0	0	0	0	0	0	0	0	0	0	0	0	0	0	0	0	0	0	0	0	0	0	0	0	0	0	0	0
0	0	0	0	0	0	0	0	0	0	0	0	0	0	0	0	0	0	0	0	0	0	0	0	0	0	0	0	0	0	0
0	0	0	0	0	0	0	0	0	0	0	0	0	0	0	0	0	0	0	0	0	0	0	0	0	0	0	0	0	0	0
0	0	0	0	0	0	0	0	0	0	0	0	0	0	0	0	0	0	0	0	0	0	0	0	0	0	0	0	0	0	0
0	0	0	0	0	0	0	0	0	0	0	0	0	0	0	0	0	0	0	0	0	0	0	0	0	0	0	0	0	0	0
0	0	0	0	0	0	0	0	0	0	0	0	0	0	0	0	0	0	0	0	0	0	0	0	0	0	0	0	0	0	0
0	0	0	0	0	0	0	0	0	0	0	0	0	0	0	0	0	0	0	0	0	0	0	0	0	0	0	0	0	0	0
0	0	0	0	0	0	0	0	0	0	0	0	0	0	0	0	0	0	0	0	0	0	0	0	0	0	0	0	0	0	0
0	0	0	0	0	0	0	0	0	0	0	0	0	0	0	0	0	0	0	0	0	0	0	0	0	0	0	0	0	0	0
0	0	0	0	0	0	0	0	0	0	0	0	0	0	0	0	0	0	0	0	0	0	0	0	0	0	0	0	0	0	0
0	0	0	0	0	0	0	0	0	0	0	0	0	0	0	0	0	0	0	0	0	0	0	0	0	0	0	0	0	0	0
0	0	0	0	0	0	0	0	0	0	0	0	0	0	0	0	0	0	0	0	0	0	0	0	0	0	0	0	0	0	0
0	0	0	0	0	0	0	0	0	0	0	0	0	0	0	0	0	0	0	0	0	0	0	0	0	0	0	0	0	0	0
0	0	0	0	0	0	0	0	0	0	0	0	0	0	0	0	0	0	0	0	0	0	0	0	0	0	0	0	0	0	0
0	0	0	0	0	0	0	0	0	0	0	0	0	0	0	0	0	0	0	0	0	0	0	0	0	0	0	0	0	0	0
0	0	0	0	0	0	0	0	0	0	0	0	0	0	0	0	0	0	0	0	0	0	0	0	0	0	0	0	0	0	0
0	0	0	0	0	0	0	0	0	0	0	0	0	0	0	0	0	0	0	0	0	0	0	0	0	0	0	0	0	0	0
0	0	0	0	0	0	0	0	0	0	0	0	0	0	0	0	0	0	0	0	0	0	0	0	0	0	0	0	0	0	0
0	0	0	0	0	0	0	0	0	0	0	0	0	0	0	0	0	0	0	0	0	0	0	0	0	0	0	0	0	0	0
0	0	0	0	0	0	0	0	0	0	0	0	0	0	0	0	0	0	0	0	0	0	0	0	0	0	0	0	0	0	0
0	0	0	0	0	0	0	0	0	0	0	0	0	0	0	0	0	0	0	0	0	0	0	0	0	0	0	0	0	0	0
0	0	0	0	0	0	0	0	0	0	0	0	0	0	0	0	0	0	0	0	0	0	0	0	0	0	0	0	0	0	0
0	0	0	0	0	0	0	0	0	0	0	0	0	0	0	0	0	0	0	0	0	0	0	0	0	0	0	0	0	0	0
0	0	0	0	0	0	0	0	0	0	0	0	0	0	0	0	0	0	0	0	0	0	0	0	0	0	0	0	0	0	0
0	0	0	0	0	0	0	0	0	0	0	0	0	0	0	0	0	0	0	0	0	0	0	0	0	0	0	0	0	0	0
0	0	0	0	0	0	0	0	0	0	0	0	0	0	0	0	0	0	0	0	0	0	0	0	0	0	0	0	0	0	0
0	0	0	0	0	0	0	0	0	0	0	0	0	0	0	0	0	0	0	0	0	0	0	0	0	0	0	0	0	0	0
0	0	0	0	0	0	0	0	0	0	0	0	0	0	0	0	0	0	0	0	0	0	0	0	0	0	0	0	0	0	0
0	0	0	0	0	0	0	0	0	0	0	0	0	0	0	0	0	0	0	0	0	0	0	0	0	0	0	0	0	0	0
0	0	0	0	0	0	0	0	0	0	0	0	0	0	0	0	0	0	0	0	0	0	0	0	0	0	0	0	0	0	0
0	0	0	0	0	0	0	0	0	0	0	0	0	0	0	0	0	0	0	0	0	0	0	0	0	0	0	0	0	0	0
0	0	0	0	0	0	0	0	0	0	0	0	0	0	0	0	0	0	0	0	0	0	0	0	0	0	0	0	0	0	0
0	0	0	0	0	0	0	0	0	0	0	0	0	0	0	0	0	0	0	0	0	0	0	0	0	0	0	0	0	0	0
0	0	0	0	0	0	0	0	0	0	0	0	0	0	0	0	0	0	0	0	0	0	0	0	0	0	0	0	0	0	0
0	0	0	0	0	0	0	0	0	0	0	0	0	0	0	0	0	0	0	0	0	0	0	0	0	0	0	0	0	0	0
0	0	0	0	0	0	0	0	0	0	0	0	0	0	0	0	0	0	0	0	0	0	0	0	0	0	0	0	0	0	0
0	0	0	0	0	0	0	0	0	0	0	0	0	0	0	0	0	0	0	0	0	0	0	0	0	0	0	0	0	0	0
0	0	0	0	0	0	0	0	0	0	0	0	0	0	0	0	0	0	0	0	0	0	0	0	0	0	0	0	0	0	0
0	0	0	0	0	0	0	0	0	0	0	0	0	0	0	0	0	0	0	0	0	0	0	0	0	0	0	0	0	0	0
0	0	0	0	0	0	0	0	0	0	0	0	0	0	0	0	0	0	0	0	0	0	0	0	0	0	0	0	0	0	0
0	0	0	0	0	0	0	0	0	0	0	0	0	0	0	0	0	0	0	0	0	0	0	0	0	0	0	0	0	0	0
0	0	0	0	0	0	0	0	0	0	0	0	0	0	0	0	0	0	0	0	0	0	0	0	0	0	0	0	0	0	0
0	0	0	0	0	0	0	0	0	0	0	0	0	0	0	0	0	0	0	0	0	0	0	0	0	0	0	0	0	0	0
0	0	0	0	0	0	0	0	0	0	0	0	0	0	0	0	0	0	0	0	0	0	0	0	0	0	0	0	0	0	0
0	0	0	0	0	0	0	0	0	0	0	0	0	0	0	0	0	0	0	0	0	0	0	0	0	0	0	0	0	0	0
0	0	0	0	0	0	0	0	0	0	0	0	0	0	0	0	0	0	0	0	0	0	0	0	0	0	0	0	0	0	0
0	0	0	0	0	0	0	0	0	0	0	0	0	0	0	0	0	0	0	0	0	0	0	0	0	0	0	0	0	0	0
0	0	0	0	0	0	0	0	0	0	0	0	0	0	0	0	0	0	0	0	0	0	0	0	0	0	0	0	0	0	0
0	0	0	0	0	0	0	0	0	0	0	0	0	0	0	0	0	0	0	0	0	0	0	0	0	0	0	0	0	0	0
0	0	0	0	0	0	0	0	0	0	0	0	0	0	0	0	0	0	0	0	0	0	0	0	0	0	0	0	0	0	0
0	0	0	0	0	0	0	0	0	0	0	0	0	0	0	0	0	0	0	0	0	0	0	0	0	0	0	0	0	0	0
0	0	0	0	0	0	0	0	0	0	0	0	0	0	0	0	0	0	0	0	0	0	0	0	0	0	0	0	0	0	0
0	0	0	0	0	0	0	0	0	0	0	0	0	0	0	0	0	0	0	0	0	0	0	0	0	0	0	0	0	0	0
0	0	0	0	0	0	0	0	0	0	0	0	0	0	0	0	0	0	0	0	0	0	0	0	0	0	0	0	0	0	0
0	0	0	0	0	0	0	0	0	0	0	0	0	0	0	0	0	0	0	0	0	0	0	0	0	0	0	0	0	0	0
0	0	0	0	0	0	0	0	0	0	0	0	0	0	0	0	0	0	0	0	0	0	0	0	0	0	0	0	0	0	0
0	0	0	0	0	0	0	0	0	0	0	0	0	0	0	0	0	0	0	0	0	0	0	0	0	0	0	0	0	0	0
0	0	0	0	0	0	0	0	0	0	0	0	0	0	0	0	0	0	0	0	0	0	0	0	0	0	0	0	0	0	0
0	0	0	0	0	0	0	0	0	0	0	0	0	0	0	0	0	0	0	0	0	0	0	0	0	0	0	0	0	0	0
0	0	0	0	0	0	0	0	0	0	0	0	0	0	0	0	0	0	0	0	0	0	0	0	0	0	0	0	0	0	0
0	0	0	0	0	0	0	0	0	0	0	0	0	0	0	0	0	0	0	0	0	0	0	0	0	0	0	0	0	0	0
0	0	0	0	0	0	0	0	0	0	0	0	0	0	0	0	0	0	0	0	0	0	0	0	0	0	0	0	0	0	0
0	0	0	0	0	0	0	0	0	0	0	0	0	0	0	0	0	0	0	0	0	0	0	0	0	0	0	0	0	0	0
0	0	0	0	0	0	0	0	0	0	0	0	0	0	0	0	0	0	0	0	0	0	0	0	0	0	0	0	0	0	0
0	0	0	0	0	0	0	0	0	0	0	0	0	0	0	0	0	0	0	0	0	0	0	0	0	0	0	0	0	0	0
0	0	0	0	0	0	0	0	0	0	0	0	0	0	0	0	0	0	0	0	0	0	0	0	0	0	0	0	0	0	0
0	0	0	0	0	0	0	0	0	0	0	0	0	0	0	0	0	0	0	0	0	0	0	0	0	0	0	0	0	0	0
0	0	0	0	0	0	0	0	0	0	0	0	0	0	0	0	0	0	0	0	0	0	0	0	0	0	0	0	0	0	0
0	0	0	0	0	0	0	0	0	0	0	0	0	0	0	0	0	0	0	0	0	0	0	0	0	0	0	0	0	0	0
0	0	0	0	0	0	0	0	0	0	0	0	0	0	0	0	0	0	0	0	0	0	0	0	0	0	0	0	0	0	0
0	0	0	0	0	0	0	0	0	0	0	0	0	0	0	0	0	0	0	0	0	0	0	0	0	0	0	0	0	0	0
0	0	0	0	0	0	0	0	0	0	0	0	0	0	0	0	0	0	0	0	0	0	0	0	0	0	0	0	0	0	0
0	0	0	0	0	0	0	0	0	0	0	0	0	0	0	0	0	0	0	0	0	0	0	0	0	0	0	0	0	0	0
0	0	0	0	0	0	0	0	0	0	0	0	0	0	0	0	0	0	0	0	0	0	0	0	0	0	0	0	0	0	0
0	0	0	0	0	0	0	0	0	0	0	0	0	0	0	0	0	0	0	0	0	0	0	0	0	0	0	0	0	0	0
0	0	0	0	0	0	0	0	0	0	0	0	0	0	0	0	0	0	0	0	0	0	0	0	0	0	0	0	0	0	0
0	0	0	0	0	0	0	0	0	0	0	0	0	0	0	0	0	0	0	0	0	0	0	0	0	0	0	0	0	0	0
0	0	0	0	0	0	0	0	0	0	0	0	0	0	0	0	0	0	0	0	0	0	0	0	0	0	0	0	0	0	0
0	0	0	0	0	0	0	0	0	0	0	0	0	0	0	0	0	0	0	0	0	0	0	0	0	0	0	0	0	0	0
0	0	0	0	0	0	0	0	0	0	0	0	0	0	0	0	0	0	0	0	0	0	0	0	0	0	0	0	0	0	0
0	0	0	0	0	0	0	0	0	0	0	0	0	0	0	0	0	0	0	0	0	0	0	0	0	0	0	0	0	0	0
0	0	0	0	0	0	0	0	0	0	0	0	0	0	0	0	0	0	0	0	0	0	0	0	0	0	0	0	0	0	0
0	0	0	0	0	0	0	0	0	0	0	0	0	0	0	0	0	0	0	0	0	0	0	0	0	0	0	0	0	0	0
0	0	0	0	0	0	0	0	0	0	0	0	0	0	0	0	0	0	0	0	0	0	0	0	0	0	0	0	0	0	0
0	0	0	0	0	0	0	0	0	0	0	0	0	0	0	0	0	0	0	0	0	0	0	0	0	0	0	0	0	0	0
0	0	0	0	0	0	0	0	0	0	0	0	0	0	0	0	0	0	0	0	0	0	0	0	0	0	0	0	0	0	0
0	0	0	0	0	0	0	0	0	0	0	0	0	0	0	0	0	0	0	0	0	0	0	0	0	0	0	0	0	0	0
0	0	0	0	0	0	0	0	0	0	0	0	0	0	0	0	0	0	0	0	0	0	0	0	0	0	0	0	0	0	0
0	0	0	0	0	0	0	0	0	0	0	0	0	0	0	0	0	0	0	0	0	0	0	0	0	0	0	0	0	0	0
0	0	0	0	0	0	0	0	0	0	0	0	0	0	0	0	0	0	0	0	0	0	0	0	0	0	0	0	0	0	0
0	0	0	0	0	0	0	0	0	0	0	0	0	0	0	0	0	0	0	0	0	0	0	0	0	0	0	0	0	0	0
0	0	0	0	0	0	0	0	0	0	0	0	0	0	0	0	0	0	0	0	0	0	0	0	0	0	0	0	0	0	0
0	0	0	0	0	0	0	0	0	0	0	0	0	0	0	0	0	0	0	0	0	0	0	0	0	0	0	0	0	0	0
0	0	0	0	0	0	0	0	0	0	0	0	0	0	0	0	0	0	0	0	0	0	0	0	0	0	0	0	0	0	0
0	0	0	0	0	0	0	0	0	0	0	0	0	0	0	0	0	0	0	0	0	0	0	0	0	0	0	0	0	0	0
0	0	0	0	0	0	0	0	0	0	0	0	0	0	0	0	0	0	0	0	0	0	0	0	0	0	0	0	0	0	0
0	0	0	0	0	0	0	0	0	0	0	0	0	0	0	0	0	0	0	0	0	0	0	0	0	0	0	0	0	0	0
0	0	0	0	0	0	0	0	0	0	0	0	0	0	0	0	0	0	0	0	0	0	0	0	0	0	0	0	0	0	0
0	0	0	0	0	0	0	0	0	0	0	0	0	0	0	0	0	0	0	0	0	0	0	0	0	0	0	0	0	0	0
0	0	0	0	0	0	0	0	0	0	0	0	0	0	0	0	0	0	0	0	0	0	0	0	0	0	0	0	0	0	0
0	0	0	0	0	0	0	0	0	0	0	0	0	0	0	0	0	0	0	0	0	0	0	0	0	0	0	0	0	0	0
0	0	0	0	0	0	0	0	0	0	0	0	0	0	0	0	0	0	0	0	0	0	0	0	0	0	0	0	0	0	0
0	0	0	0	0	0	0	0	0	0	0	0	0	0	0	0	0	0	0	0	0	0	0	0	0	0	0	0	0	0	0
0	0	0	0	0	0	0	0	0	0	0	0	0	0	0	0	0	0	0	0	0	0	0	0	0	0	0	0	0	0	0
0	0	0	0	0	0	0	0	0	0	0	0	0	0	0	0	0	0	0	0	0	0	0	0	0	0	0	0	0	0	0
0	0	0	0	0	0	0	0	0	0	0	0	0	0	0	0	0	0	0	0	0	0	0	0	0	0	0	0	0	0	0
0	0	0	0	0	0	0	0	0	0	0	0	0	0	0	0	0	0	0	0	0	0	0	0	0	0	0	0	0	0	0
0	0	0	0	0	0	0	0	0	0	0	0	0	0	0	0	0	0	0	0	0	0	0	0	0	0	0	0	0	0	0
0	0	0	0	0	0	0	0	0	0	0	0	0	0	0	0	0	0	0	0	0	0	0	0	0	0	0	0	0	0	0
0	0	0	0	0	0	0	0	0	0	0	0	0	0	0	0	0	0	0	0	0	0	0	0	0	0	0	0	0	0	0
0	0	0	0	0	0	0	0	0	0	0	0	0	0	0	0	0	0	0	0	0	0	0	0	0	0	0	0	0	0	0
0	0	0	0	0	0	0	0	0	0	0	0	0	0	0	0	0	0	0	0	0	0	0	0	0	0	0	0	0	0	0
0	0	0	0	0	0	0	0	0	0	0	0	0	0	0	0	0	0	0	0	0	0	0	0	0	0	0	0	0	0	0
0	0	0	0	0	0	0	0	0	0	0	0	0	0	0	0	0	0	0	0	0	0	0	0	0	0	0	0	0	0	0
0	0	0	0	0	0	0	0	0	0	0	0	0	0	0	0	0	0	0	0	0	0	0	0	0	0	0	0	0	0	0
0	0	0	0	0	0	0	0	0	0	0	0	0	0	0	0	0	0	0	0	0	0	0	0	0	0	0	0	0	0	0
0	0	0	0	0	0	0	0	0	0	0	0	0	0	0	0	0	0	0	0	0	0	0	0	0	0	0	0	0	0	0
0	0	0	0	0	0	0	0	0	0	0	0	0	0	0	0	0	0	0	0	0	0	0	0	0	0	0	0	0	0	0
0	0	0	0	0	0	0	0	0	0	0	0	0	0	0	0	0	0	0	0	0	0	0	0	0	0	0	0	0	0	0
0	0	0	0	0	0	0	0	0	0	0	0	0	0	0	0	0	0	0	0	0	0	0	0	0	0	0	0	0	0	0
0	0	0	0	0	0	0	0	0	0	0	0	0	0	0	0	0	0	0	0	0	0	0	0	0	0	0	0	0	0	0
0	0	0	0	0	0	0	0	0	0	0	0	0	0	0	0	0	0	0	0	0	0	0	0	0	0	0	0	0	0	0
0	0	0	0	0	0	0	0	0	0	0	0	0	0	0	0	0	0	0	0	0	0	0	0	0	0	0	0	0	0	0
0	0	0	0	0	0	0	0	0	0	0	0	0	0	0	0	0	0	0	0	0	0	0	0	0	0	0	0	0	0	0
0	0	0	0	0	0	0	0	0	0	0	0	0	0	0	0	0	0	0	0	0	0	0	0	0	0	0	0	0	0	0
0	0	0	0	0	0	0	0	0	0	0	0	0	0	0	0	0	0	0	0	0	0	0	0	0	0	0	0	0	0	0
0	0	0	0	0	0	0	0	0	0	0	0	0	0	0	0	0	0	0	0	0	0	0	0	0	0	0	0	0	0	0
0	0	0	0	0	0	0	0	0	0	0	0	0	0	0	0	0	0	0	0	0	0	0	0	0	0	0	0	0	0	0
0	0	0	0	0	0	0	0	0	0	0	0	0	0	0	0	0	0	0	0	0	0	0	0	0	0	0	0	0	0	0
0	0	0	0	0	0	0	0	0	0	0	0	0	0	0	0	0	0	0	0	0	0	0	0	0	0	0	0	0	0	0
0	0	0	0	0	0	0	0	0	0	0	0	0	0	0	0	0	0	0	0	0	0	0	0	0	0	0	0	0	0	0
0	0	0	0	0	0	0	0	0	0	0	0	0	0	0	0	0	0	0	0	0	0	0	0	0	0	0	0	0	0	0
0	0	0	0	0	0	0	0	0	0	0	0	0	0	0	0	0	0	0	0	0	0	0	0	0	0	0	0	0	0	0
0	0	0	0	0	0	0	0	0	0	0	0	0	0	0	0	0	0	0	0	0	0	0	0	0	0	0	0	0	0	0
0	0	0	0	0	0	0	0	0	0	0	0	0	0	0	0	0	0	0	0	0	0	0	0	0	0	0	0	0	0	0
0	0	0	0	0	0	0	0	0	0	0	0	0	0	0	0	0	0	0	0	0	0	0	0	0	0	0	0	0	0	0
0	0	0	0	0	0	0	0	0	0	0	0	0	0	0	0	0	0	0	0	0	0	0	0	0	0	0	0	0	0	0
0	0	0	0	0	0	0	0	0	0	0	0	0	0	0	0	0	0	0	0	0	0	0	0	0	0	0	0	0	0	0
0	0	0	0	0	0	0	0	0	0	0	0	0	0	0	0	0	0	0	0	0	0	0	0	0	0	0	0	0	0	0
0	0	0	0	0	0	0	0	0	0	0	0	0	0	0	0	0	0	0	0	0	0	0	0	0	0	0	0	0	0	0
0	0	0	0	0	0	0	0	0	0	0	0	0	0	0	0	0	0	0	0	0	0	0	0	0	0	0	0	0	0	0
0	0	0	0	0	0	0	0	0	0	0	0	0	0	0	0	0	0	0	0	0	0	0	0	0	0	0	0	0	0	0
0	0	0	0	0	0	0	0	0	0	0	0	0	0	0	0	0	0	0	0	0	0	0	0	0	0	0	0	0	0	0
0	0	0	0	0	0	0	0	0	0	0	0	0	0	0	0	0	0	0	0	0	0	0	0	0	0	0	0	0	0	0
0	0	0	0	0	0	0	0	0	0	0	0	0	0	0	0	0	0	0	0	0	0	0	0	0	0	0	0	0	0	0
0	0	0	0	0	0	0	0	0	0	0	0	0	0	0	0	0	0	0	0	0	0	0	0	0	0	0	0	0	0	0
0	0	0	0	0	0	0	0	0	0	0	0	0	0	0	0	0	0	0	0	0	0	0	0	0	0	0	0	0	0	0
0	0	0	0	0	0	0	0	0	0	0	0	0	0	0	0	0	0	0	0	0	0	0	0	0	0	0	0	0	0	0
0	0	0	0	0	0	0	0	0	0	0	0	0	0	0	0	0	0	0	0	0	0	0	0	0	0	0	0	0	0	0
0	0	0	0	0	0	0	0	0	0	0	0	0	0	0	0	0	0	0	0	0	0	0	0	0	0	0	0	0	0	0
0	0	0	0	0	0	0	0	0	0	0	0	0	0	0	0	0	0	0	0	0	0	0	0	0	0	0	0	0	0	0
0	0	0	0	0	0	0	0	0	0	0	0	0	0	0	0	0	0	0	0	0	0	0	0	0	0	0	0	0	0	0
0	0	0	0	0	0	0	0	0	0	0	0	0	0	0	0	0	0	0	0	0	0	0	0	0	0	0	0	0	0	0
0	0	0	0	0	0	0	0	0	0	0	0	0	0	0	0	0	0	0	0	0	0	0	0	0	0	0	0	0	0	0
0	0	0	0	0	0	0	0	0	0	0	0	0	0	0	0	0	0	0	0	0	0	0	0	0	0	0	0	0	0	0
0	0	0	0	0	0	0	0	0	0	0	0	0	0	0	0	0	0	0	0	0	0	0	0	0	0	0	0	0	0	0
0	0	0	0	0	0	0	0	0	0	0	0	0	0	0	0	0	0	0	0	0	0	0	0	0	0	0	0	0	0	0
0	0	0	0	0	0	0	0	0	0	0	0	0	0	0	0	0	0	0	0	0	0	0	0	0	0	0	0	0	0	0
0	0	0	0	0	0	0	0	0	0	0	0	0	0	0	0	0	0	0	0	0	0	0	0	0	0	0	0	0	0	0
0	0	0	0	0	0	0	0	0	0	0	0	0	0	0	0	0	0	0	0	0	0	0	0	0	0	0	0	0	0	0
0	0	0	0	0	0	0	0	0	0	0	0	0	0	0	0	0	0	0	0	0	0	0	0	0	0	0	0	0	0	0
0	0	0	0	0	0	0	0	0	0	0	0	0	0	0	0	0	0	0	0	0	0	0	0	0	0	0	0	0	0	0
0	0	0	0	0	0	0	0	0	0	0	0	0	0	0	0	0	0	0	0	0	0	0	0	0	0	0	0	0	0	0
0	0	0	0	0	0	0	0	0	0	0	0	0	0	0	0	0	0	0	0	0	0	0	0	0	0	0	0	0	0	0
0	0	0	0	0	0	0	0	0	0	0	0	0	0	0	0	0	0	0	0	0	0	0	0	0	0	0	0	0	0	0
0	0	0	0	0	0	0	0	0	0	0	0	0	0	0	0	0	0	0	0	0	0	0	0	0	0	0	0	0	0	0
0	0	0	0	0	0	0	0	0	0	0	0	0	0	0	0	0	0	0	0	0	0	0	0	0	0	0	0	0	0	0
0	0	0	0	0	0	0	0	0	0	0	0	0	0	0	0	0	0	0	0	0	0	0	0	0	0	0	0	0	0	0
0	0	0	0	0	0	0	0	0	0	0	0	0	0	0	0	0	0	0	0	0	0	0	0	0	0	0	0	0	0	0
0	0	0	0	0	0	0	0	0	0	0	0	0	0	0	0	0	0	0	0	0	0	0	0	0	0	0	0	0	0	0
0	0	0	0	0	0	0	0	0	0	0	0	0	0	0	0	0	0	0	0	0	0	0	0	0	0	0	0	0	0	0
0	0	0	0	0	0	0	0	0	0	0	0	0	0	0	0	0	0	0	0	0	0	0	0	0	0	0	0	0	0	0
0	0	0	0	0	0	0	0	0	0	0	0	0	0	0	0	0	0	0	0	0	0	0	0	0	0	0	0	0	0	0
0	0	0	0	0	0	0	0	0	0	0	0	0	0	0	0	0	0	0	0	0	0	0	0	0	0	0	0	0	0	0
0	0	0	0	0	0	0	0	0	0	0	0	0	0	0	0	0	0	0	0	0	0	0	0	0	0	0	0	0	0	0
0	0	0	0	0	0	0	0	0	0	0	0	0	0	0	0	0	0	0	0	0	0	0	0	0	0	0	0	0	0	0
0	0	0	0	0	0	0	0	0	0	0	0	0	0	0	0	0	0	0	0	0	0	0	0	0	0	0	0	0	0	0
0	0	0	0	0	0	0	0	0	0	0	0	0	0	0	0	0	0	0	0	0	0	0	0	0	0	0	0	0	0	0
0	0	0	0	0	0	0	0	0	0	0	0	0	0	0	0	0	0	0	0	0	0	0	0	0	0	0	0	0	0	0
0	0	0	0	0	0	0	0	0	0	0	0	0	0	0	0	0	0	0	0	0	0	0	0	0	0	0	0	0	0	0
0	0	0	0	0	0	0	0	0	0	0	0	0	0	0	0	0	0	0	0	0	0	0	0	0	0	0	0	0	0	0
0	0	0	0	0	0	0	0	0	0	0	0	0	0	0	0	0	0	0	0	0	0	0	0	0	0	0	0	0	0	0
0	0	0	0	0	0	0	0	0	0	0	0	0	0	0	0	0	0	0	0	0	0	0	0	0	0	0	0	0	0	0
0	0	0	0	0	0	0	0	0	0	0	0	0	0	0	0	0	0	0	0	0	0	0	0	0	0	0	0	0	0	0
0	0	0	0	0	0	0	0	0	0	0	0	0	0	0	0	0	0	0	0	0	0	0	0	0	0	0	0	0	0	0
0	0	0	0	0	0	0	0	0	0	0	0	0	0	0	0	0	0	0	0	0	0	0	0	0	0	0	0	0	0	0
0	0	0	0	0	0	0	0	0	0	0	0	0	0	0	0	0	0	0	0	0	0	0	0	0	0	0	0	0	0	0
0	0	0	0	0	0	0	0	0	0	0	0	0	0	0	0	0	0	0	0	0	0	0	0	0	0	0	0	0	0	0
0	0	0	0	0	0	0	0	0	0	0	0	0	0	0	0	0	0	0	0	0	0	0	0	0	0	0	0	0	0	0
0	0	0	0	0	0	0	0	0	0	0	0	0	0	0	0	0	0	0	0	0	0	0	0	0	0	0	0	0	0	0
0	0	0	0	0	0	0	0	0	0	0	0	0	0	0	0	0	0	0	0	0	0	0	0	0	0	0	0	0	0	0
0	0	0	0	0	0	0	0	0	0	0	0	0	0	0	0	0	0	0	0	0	0	0	0	0	0	0	0	0	0	0
0	0	0	0	0	0	0	0	0	0	0	0	0	0	0	0	0	0	0	0	0	0	0	0	0	0	0	0	0	0	0
0	0	0	0	0	0	0	0	0	0	0	0	0	0	0	0	0	0	0	0	0	0	0	0	0	0	0	0	0	0	0
0	0	0	0	0	0	0	0	0	0	0	0	0	0	0	0	0	0	0	0	0	0	0	0	0	0	0	0	0	0	0
0	0	0	0	0	0	0	0	0	0	0	0	0	0	0	0	0	0	0	0	0	0	0	0	0	0	0	0	0	0	0
0	0	0	0	0	0	0	0	0	0	0	0	0	0	0	0	0	0	0	0	0	0	0	0	0	0	0	0	0	0	0
0	0	0	0	0	0	0	0	0	0	0	0	0	0	0	0	0	0	0	0	0	0	0	0	0	0	0	0	0	0	0
0	0	0	0	0	0	0	0	0	0	0	0	0	0	0	0	0	0	0	0	0	0	0	0	0	0	0	0	0	0	0
0	0	0	0	0	0	0	0	0	0	0	0	0	0	0	0	0	0	0	0	0	0	0	0	0	0	0	0	0	0	0
0	0	0	0	0	0	0	0	0	0	0	0	0	0	0	0	0	0	0	0	0	0	0	0	0	0	0	0	0	0	0
0	0	0	0	0	0	0	0	0	0	0	0	0	0	0	0	0	0	0	0	0	0	0	0	0	0	0	0	0	0	0
0	0	0	0	0	0	0	0	0	0	0	0	0	0	0	0	0	0	0	0	0	0	0	0	0	0	0	0	0	0	0
0	0	0	0	0	0	0	0	0	0	0	0	0	0	0	0	0	0	0	0	0	0	0	0	0	0	0	0	0	0	0
0	0	0	0	0	0	0	0	0	0	0	0	0	0	0	0	0	0	0	0	0	0	0	0	0	0	0	0	0	0	0
0	0	0	0	0	0	0	0	0	0	0	0	0	0	0	0	0	0	0	0	0	0	0	0	0	0	0	0	0	0	0
0	0	0	0	0	0	0	0	0	0	0	0	0	0	0	0	0	0	0	0	0	0	0	0	0	0	0	0	0	0	0
0	0	0	0	0	0	0	0	0	0	0	0	0	0	0	0	0	0	0	0	0	0	0	0	0	0	0	0	0	0	0
0	0	0	0	0	0	0	0	0	0	0	0	0	0	0	0	0	0	0	0	0	0	0	0	0	0	0	0	0	0	0
0	0	0	0	0	0	0	0	0	0	0	0	0	0	0	0	0	0	0	0	0	0	0	0	0	0	0	0	0	0	0
0	0	0	0	0	0	0	0	0	0	0	0	0	0	0	0	0	0	0	0	0	0	0	0	0	0	0	0	0	0	0
0	0	0	0	0	0	0	0	0	0	0	0	0	0	0	0	0	0	0	0	0	0	0	0	0	0	0	0	0	0	0
0	0	0	0	0	0	0	0	0	0	0	0	0	0	0	0	0	0	0	0	0	0	0	0	0	0	0	0	0	0	0
0	0	0	0	0	0	0	0	0	0	0	0	0	0	0	0	0	0	0	0	0	0	0	0	0	0	0	0	0	0	0
0	0	0	0	0	0	0	0	0	0	0	0	0	0	0	0	0	0	0	0	0	0	0	0	0	0	0	0	0	0	0
0	0	0	0	0	0	0	0	0	0	0	0	0	0	0	0	0	0	0	0	0	0	0	0	0	0	0	0	0	0	0
0	0	0	0	0	0	0	0	0	0	0	0	0	0	0	0	0	0	0	0	0	0	0	0	0	0	0	0	0	0	0
0	0	0	0	0	0	0	0	0	0	0	0	0	0	0	0	0	0	0	0	0	0	0	0	0	0	0	0	0	0	0
0	0	0	0	0	0	0	0	0	0	0	0	0	0	0	0	0	0	0	0	0	0	0	0	0	0	0	0	0	0	0
0	0	0	0	0	0	0	0	0	0	0	0	0	0	0	0	0	0	0	0	0	0	0	0	0	0	0	0	0	0	0
0	0	0	0	0	0	0	0	0	0	0	0	0	0	0	0	0	0	0	0	0	0	0	0	0	0	0	0	0	0	0
0	0	0	0	0	0	0	0	0	0	0	0	0	0	0	0	0	0	0	0	0	0	0	0	0	0	0	0	0	0	0
0	0	0	0	0	0	0	0	0	0	0	0	0	0	0	0	0	0	0	0	0	0	0	0	0	0	0	0	0	0	0
0	0	0	0	0	0	0	0	0	0	0	0	0	0	0	0	0	0	0	0	0	0	0	0	0	0	0	0	0	0	0
0	0	0	0	0	0	0	0	0	0	0	0	0	0	0	0	0	0	0	0	0	0	0	0	0	0	0	0	0	0	0
0	0	0	0	0	0	0	0	0	0	0	0	0	0	0	0	0	0	0	0	0	0	0	0	0	0	0	0	0	0	0
0	0	0	0	0	0	0	0	0	0	0	0	0	0	0	0	0	0	0	0	0	0	0	0	0	0	0	0	0	0	0
0	0	0	0	0	0	0	0	0	0	0	0	0	0	0	0	0	0	0	0	0	0	0	0	0	0	0	0	0	0	0
0	0	0	0	0	0	0	0	0	0	0	0	0	0	0	0	0	0	0	0	0	0	0	0	0	0	0	0	0	0	0
0	0	0	0	0	0	0	0	0	0	0	0	0	0	0	0	0	0	0	0	0	0	0	0	0	0	0	0	0	0	0
0	0	0	0	0	0	0	0	0	0	0	0	0	0	0	0	0	0	0	0	0	0	0	0	0	0	0	0	0	0	0
0	0	0	0	0	0	0	0	0	0	0	0	0	0	0	0	0	0	0	0	0	0	0	0	0	0	0	0	0	0	0
0	0	0	0	0	0	0	0	0	0	0	0	0	0	0	0	0	0	0	0	0	0	0	0	0	0	0	0	0	0	0
0	0	0	0	0	0	0	0	0	0	0	0	0	0	0	0	0	0	0	0	0	0	0	0	0	0	0	0	0	0	0
0	0	0	0	0	0	0	0	0	0	0	0	0	0	0	0	0	0	0	0	0	0	0	0	0	0	0	0	0	0	0
0	0	0	0	0	0	0	0	0	0	0	0	0	0	0	0	0	0	0	0	0	0	0	0	0	0	0	0	0	0	0
0	0	0	0	0	0	0	0	0	0	0	0	0	0	0	0	0	0	0	0	0	0	0	0	0	0	0	0	0	0	0
0	0	0	0	0	0	0	0	0	0	0	0	0	0	0	0	0	0	0	0	0	0	0	0	0	0	0	0	0	0	0
0	0	0	0	0	0	0	0	0	0	0	0	0	0	0	0	0	0	0	0	0	0	0	0	0	0	0	0	0	0	0
0	0	0	0	0	0	0	0	0	0	0	0	0	0	0	0	0	0	0	0	0	0	0	0	0	0	0	0	0	0	0
0	0	0	0	0	0	0	0	0	0	0	0	0	0	0	0	0	0	0	0	0	0	0	0	0	0	0	0	0	0	0
0	0	0	0	0	0	0	0	0	0	0	0	0	0	0	0	0	0	0	0	0	0	0	0	0	0	0	0	0	0	0
0	0	0	0	0	0	0	0	0	0	0	0	0	0	0	0	0	0	0	0	0	0	0	0	0	0	0	0	0	0	0
0	0	0	0	0	0	0	0	0	0	0	0	0	0	0	0	0	0	0	0	0	0	0	0	0	0	0	0	0	0	0
0	0	0	0	0	0	0	0	0	0	0	0	0	0	0	0	0	0	0	0	0	0	0	0	0	0	0	0	0	0	0
0	0	0	0	0	0	0	0	0	0	0	0	0	0	0	0	0	0	0	0	0	0	0	0	0	0	0	0	0	0	0
0	0	0	0	0	0	0	0	0	0	0	0	0	0	0	0	0	0	0	0	0	0	0	0	0	0	0	0	0	0	0
0	0	0	0	0	0	0	0	0	0	0	0	0	0	0	0	0	0	0	0	0	0	0	0	0	0	0	0	0	0	0
0	0	0	0	0	0	0	0	0	0	0	0	0	0	0	0	0	0	0	0	0	0	0	0	0	0	0	0	0	0	0
0	0	0	0	0	0	0	0	0	0	0	0	0	0	0	0	0	0	0	0	0	0	0	0	0	0	0	0	0	0	0
0	0	0	0	0	0	0	0	0	0	0	0	0	0	0	0	0	0	0	0	0	0	0	0	0	0	0	0	0	0	0
0	0	0	0	0	0	0	0	0	0	0	0	0	0	0	0	0	0	0	0	0	0	0	0	0	0	0	0	0	0	0
0	0	0	0	0	0	0	0	0	0	0	0	0	0	0	0	0	0	0	0	0	0	0	0	0	0	0	0	0	0	0
0	0	0	0	0	0	0	0	0	0	0	0	0	0	0	0	0	0	0	0	0	0	0	0	0	0	0	0	0	0	0
0	0	0	0	0	0	0	0	0	0	0	0	0	0	0	0	0	0	0	0	0	0	0	0	0	0	0	0	0	0	0
0	0	0	0	0	0	0	0	0	0	0	0	0	0	0	0	0	0	0	0	0	0	0	0	0	0	0	0	0	0	0
0	0	0	0	0	0	0	0	0	0	0	0	0	0	0	0	0	0	0	0	0	0	0	0	0	0	0	0	0	0	0
0	0	0	0	0	0	0	0	0	0	0	0	0	0	0	0	0	0	0	0	0	0	0	0	0	0	0	0	0	0	0
0	0	0	0	0	0	0	0	0	0	0	0	0	0	0	0	0	0	0	0	0	0	0	0	0	0	0	0	0	0	0
0	0	0	0	0	0	0	0	0	0	0	0	0	0	0	0	0	0	0	0	0	0	0	0	0	0	0	0	0	0	0
0	0	0	0	0	0	0	0	0	0	0	0	0	0	0	0	0	0	0	0	0	0	0	0	0	0	0	0	0	0	0
0	0	0	0	0	0	0	0	0	0	0	0	0	0	0	0	0	0	0	0	0	0	0	0	0	0	0	0	0	0	0
0	0	0	0	0	0	0	0	0	0	0	0	0	0	0	0	0	0	0	0	0	0	0	0	0	0	0	0	0	0	0
0	0	0	0	0	0	0	0	0	0	0	0	0	0	0	0	0	0	0	0	0	0	0	0	0	0	0	0	0	0	0
0	0	0	0	0	0	0	0	0	0	0	0	0	0	0	0	0	0	0	0	0	0	0	0	0	0	0	0	0	0	0
0	0	0	0	0	0	0	0	0	0	0	0	0	0	0	0	0	0	0	0	0	0	0	0	0	0	0	0	0	0	0
0	0	0	0	0	0	0	0	0	0	0	0	0	0	0	0	0	0	0	0	0	0	0	0	0	0	0	0	0	0	0
0	0	0	0	0	0	0	0	0	0	0	0	0	0	0	0	0	0	0	0	0	0	0	0	0	0	0	0	0	0	0
0	0	0	0	0	0	0	0	0	0	0	0	0	0	0	0	0	0	0	0	0	0	0	0	0	0	0	0	0	0	0
0	0	0	0	0	0	0	0	0	0	0	0	0	0	0	0	0	0	0	0	0	0	0	0	0	0	0	0	0	0	0
0	0	0	0	0	0	0	0	0	0	0	0	0	0	0	0	0	0	0	0	0	0	0	0	0	0	0	0	0	0	0
0	0	0	0	0	0	0	0	0	0	0	0	0	0	0	0	0	0	0	0	0	0	0	0	0	0	0	0	0	0	0
0	0	0	0	0	0	0	0	0	0	0	0	0	0	0	0	0	0	0	0	0	0	0	0	0	0	0	0	0	0	0
0	0	0	0	0	0	0	0	0	0	0	0	0	0	0	0	0	0	0	0	0	0	0	0	0	0	0	0	0	0	0
0	0	0	0	0	0	0	0	0	0	0	0	0	0	0	0	0	0	0	0	0	0	0	0	0	0	0	0	0	0	0
0	0	0	0	0	0	0	0	0	0	0	0	0	0	0	0	0	0	0	0	0	0	0	0	0	0	0	0	0	0	0
0	0	0	0	0	0	0	0	0	0	0	0	0	0	0	0	0	0	0	0	0	0	0	0	0	0	0	0	0	0	0
0	0	0	0	0	0	0	0	0	0	0	0	0	0	0	0	0	0	0	0	0	0	0	0	0	0	0	0	0	0	0
0	0	0	0	0	0	0	0	0	0	0	0	0	0	0	0	0	0	0	0	0	0	0	0	0	0	0	0	0	0	0
0	0	0	0	0	0	0	0	0	0	0	0	0	0	0	0	0	0	0	0	0	0	0	0	0	0	0	0	0	0	0
0	0	0	0	0	0	0	0	0	0	0	0	0	0	0	0	0	0	0	0	0	0	0	0	0	0	0	0	0	0	0
0	0	0	0	0	0	0	0	0	0	0	0	0	0	0	0	0	0	0	0	0	0	0	0	0	0	0	0	0	0	0
0	0	0	0	0	0	0	0	0	0	0	0	0	0	0	0	0	0	0	0	0	0	0	0	0	0	0	0	0	0	0
0	0	0	0	0	0	0	0	0	0	0	0	0	0	0	0	0	0	0	0	0	0	0	0	0	0	0	0	0	0	0
0	0	0	0	0	0	0	0	0	0	0	0	0	0	0	0	0	0	0	0	0	0	0	0	0	0	0	0	0	0	0
0	0	0	0	0	0	0	0	0	0	0	0	0	0	0	0	0	0	0	0	0	0	0	0	0	0	0	0	0	0	0
0	0	0	0	0	0	0	0	0	0	0	0	0	0	0	0	0	0	0	0	0	0	0	0	0	0	0	0	0	0	0
0	0	0	0	0	0	0	0	0	0	0	0	0	0	0	0	0	0	0	0	0	0	0	0	0	0	0	0	0	0	0
0	0	0	0	0	0	0	0	0	0	0	0	0	0	0	0	0	0	0	0	0	0	0	0	0	0	0	0	0	0	0
0	0	0	0	0	0	0	0	0	0	0	0	0	0	0	0	0	0	0	0	0	0	0	0	0	0	0	0	0	0	0
0	0	0	0	0	0	0	0	0	0	0	0	0	0	0	0	0	0	0	0	0	0	0	0	0	0	0	0	0	0	0
0	0	0	0	0	0	0	0	0	0	0	0	0	0	0	0	0	0	0	0	0	0	0	0	0	0	0	0	0	0	0
0	0	0	0	0	0	0	0	0	0	0	0	0	0	0	0	0	0	0	0	0	0	0	0	0	0	0	0	0	0	0
0	0	0	0	0	0	0	0	0	0	0	0	0	0	0	0	0	0	0	0	0	0	0	0	0	0	0	0	0	0	0
0	0	0	0	0	0	0	0	0	0	0	0	0	0	0	0	0	0	0	0	0	0	0	0	0	0	0	0	0	0	0
0	0	0	0	0	0	0	0	0	0	0	0	0	0	0	0	0	0	0	0	0	0	0	0	0	0	0	0	0	0	0
0	0	0	0	0	0	0	0	0	0	0	0	0	0	0	0	0	0	0	0	0	0	0	0	0	0	0	0	0	0	0
0	0	0	0	0	0	0	0	0	0	0	0	0	0	0	0	0	0	0	0	0	0	0	0	0	0	0	0	0	0	0
0	0	0	0	0	0	0	0	0	0	0	0	0	0	0	0	0	0	0	0	0	0	0	0	0	0	0	0	0	0	0
0	0	0	0	0	0	0	0	0	0	0	0	0	0	0	0	0	0	0	0	0	0	0	0	0	0	0	0	0	0	0
0	0	0	0	0	0	0	0	0	0	0	0	0	0	0	0	0	0	0	0	0	0	0	0	0	0	0	0	0	0	0
0	0	0	0	0	0	0	0	0	0	0	0	0	0	0	0	0	0	0	0	0	0	0	0	0	0	0	0	0	0	0
0	0	0	0	0	0	0	0	0	0	0	0	0	0	0	0	0	0	0	0	0	0	0	0	0	0	0	0	0	0	0
0	0	0	0	0	0	0	0	0	0	0	0	0	0	0	0	0	0	0	0	0	0	0	0	0	0	0	0	0	0	0
0	0	0	0	0	0	0	0	0	0	0	0	0	0	0	0	0	0	0	0	0	0	0	0	0	0	0	0	0	0	0
0	0	0	0	0	0	0	0	0	0	0	0	0	0	0	0	0	0	0	0	0	0	0	0	0	0	0	0	0	0	0
0	0	0	0	0	0	0	0	0	0	0	0	0	0	0	0	0	0	0	0	0	0	0	0	0	0	0	0	0	0	0
0	0	0	0	0	0	0	0	0	0	0	0	0	0	0	0	0	0	0	0	0	0	0	0	0	0	0	0	0	0	0
0	0	0	0	0	0	0	0	0	0	0	0	0	0	0	0	0	0	0	0	0	0	0	0	0	0	0	0	0	0	0
0	0	0	0	0	0	0	0	0	0	0	0	0	0	0	0	0	0	0	0	0	0	0	0	0	0	0	0	0	0	0
0	0	0	0	0	0	0	0	0	0	0	0	0	0	0	0	0	0	0	0	0	0	0	0	0	0	0	0	0	0	0
0	0	0	0	0	0	0	0	0	0	0	0	0	0	0	0	0	0	0	0	0	0	0	0	0	0	0	0	0	0	0
0	0	0	0	0	0	0	0	0	0	0	0	0	0	0	0	0	0	0	0	0	0	0	0	0	0	0	0	0	0	0
0	0	0	0	0	0	0	0	0	0	0	0	0	0	0	0	0	0	0	0	0	0	0	0	0	0	0	0	0	0	0
0	0	0	0	0	0	0	0	0	0	0	0	0	0	0	0	0	0	0	0	0	0	0	0	0	0	0	0	0	0	0
0	0	0	0	0	0	0	0	0	0	0	0	0	0	0	0	0	0	0	0	0	0	0	0	0	0	0	0	0	0	0
0	0	0	0	0	0	0	0	0	0	0	0	0	0	0	0	0	0	0	0	0	0	0	0	0	0	0	0	0	0	0
0	0	0	0	0	0	0	0	0	0	0	0	0	0	0	0	0	0	0	0	0	0	0	0	0	0	0	0	0	0	0
0	0	0	0	0	0	0	0	0	0	0	0	0	0	0	0	0	0	0	0	0	0	0	0	0	0	0	0	0	0	0
0	0	0	0	0	0	0	0	0	0	0	0	0	0	0	0	0	0	0	0	0	0	0	0	0	0	0	0	0	0	0
0	0	0	0	0	0	0	0	0	0	0	0	0	0	0	0	0	0	0	0	0	0	0	0	0	0	0	0	0	0	0
0	0	0	0	0	0	0	0	0	0	0	0	0	0	0	0	0	0	0	0	0	0	0	0	0	0	0	0	0	0	0
0	0	0	0	0	0	0	0	0	0	0	0	0	0	0	0	0	0	0	0	0	0	0	0	0	0	0	0	0	0	0
0	0	0	0	0	0	0	0	0	0	0	0	0	0	0	0	0	0	0	0	0	0	0	0	0	0	0	0	0	0	0
0	0	0	0	0	0	0	0	0	0	0	0	0	0	0	0	0	0	0	0	0	0	0	0	0	0	0	0	0	0	0
0	0	0	0	0	0	0	0	0	0	0	0	0	0	0	0	0	0	0	0	0	0	0	0	0	0	0	0	0	0	0
0	0	0	0	0	0	0	0	0	0	0	0	0	0	0	0	0	0	0	0	0	0	0	0	0	0	0	0	0	0	0
0	0	0	0	0	0	0	0	0	0	0	0	0	0	0	0	0	0	0	0	0	0	0	0	0	0	0	0	0	0	0
0	0	0	0	0	0	0	0	0	0	0	0	0	0	0	0	0	0	0	0	0	0	0	0	0	0	0	0	0	0	0
0	0	0	0	0	0	0	0	0	0	0	0	0	0	0	0	0	0	0	0	0	0	0	0	0	0	0	0	0	0	0
0	0	0	0	0	0	0	0	0	0	0	0	0	0	0	0	0	0	0	0	0	0	0	0	0	0	0	0	0	0	0
0	0	0	0	0	0	0	0	0	0	0	0	0	0	0	0	0	0	0	0	0	0	0	0	0	0	0	0	0	0	0
0	0	0	0	0	0	0	0	0	0	0	0	0	0	0	0	0	0	0	0	0	0	0	0	0	0	0	0	0	0	0
0	0	0	0	0	0	0	0	0	0	0	0	0	0	0	0	0	0	0	0	0	0	0	0	0	0	0	0	0	0	0
0	0	0	0	0	0	0	0	0	0	0	0	0	0	0	0	0	0	0	0	0	0	0	0	0	0	0	0	0	0	0
0	0	0	0	0	0	0	0	0	0	0	0	0	0	0	0	0	0	0	0	0	0	0	0	0	0	0	0	0	0	0
0	0	0	0	0	0	0	0	0	0	0	0	0	0	0	0	0	0	0	0	0	0	0	0	0	0	0	0	0	0	0
0	0	0	0	0	0	0	0	0	0	0	0	0	0	0	0	0	0	0	0	0	0	0	0	0	0	0	0	0	0	0
0	0	0	0	0	0	0	0	0	0	0	0	0	0	0	0	0	0	0	0	0	0	0	0	0	0	0	0	0	0	0
0	0	0	0	0	0	0	0	0	0	0	0	0	0	0	0	0	0	0	0	0	0	0	0	0	0	0	0	0	0	0
0	0	0	0	0	0	0	0	0	0	0	0	0	0	0	0	0	0	0	0	0	0	0	0	0	0	0	0	0	0	0
0	0	0	0	0	0	0	0	0	0	0	0	0	0	0	0	0	0	0	0	0	0	0	0	0	0	0	0	0	0	0
0	0	0	0	0	0	0	0	0	0	0	0	0	0	0	0	0	0	0	0	0	0	0	0	0	0	0	0	0	0	0
0	0	0	0	0	0	0	0	0	0	0	0	0	0	0	0	0	0	0	0	0	0	0	0	0	0	0	0	0	0	0
0	0	0	0	0	0	0	0	0	0	0	0	0	0	0	0	0	0	0	0	0	0	0	0	0	0	0	0	0	0	0
0	0	0	0	0	0	0	0	0	0	0	0	0	0	0	0	0	0	0	0	0	0	0	0	0	0	0	0	0	0	0
0	0	0	0	0	0	0	0	0	0	0	0	0	0	0	0	0	0	0	0	0	0	0	0	0	0	0	0	0	0	0
0	0	0	0	0	0	0	0	0	0	0	0	0	0	0	0	0	0	0	0	0	0	0	0	0	0	0	0	0	0	0
0	0	0	0	0	0	0	0	0	0	0	0	0	0	0	0	0	0	0	0	0	0	0	0	0	0	0	0	0	0	0
0	0	0	0	0	0	0	0	0	0	0	0	0	0	0	0	0	0	0	0	0	0	0	0	0	0	0	0	0	0	0
0	0	0	0	0	0	0	0	0	0	0	0	0	0	0	0	0	0	0	0	0	0	0	0	0	0	0	0	0	0	0
0	0	0	0	0	0	0	0	0	0	0	0	0	0	0	0	0	0	0	0	0	0	0	0	0	0	0	0	0	0	0
0	0	0	0	0	0	0	0	0	0	0	0	0	0	0	0	0	0	0	0	0	0	0	0	0	0	0	0	0	0	0
0	0	0	0	0	0	0	0	0	0	0	0	0	0	0	0	0	0	0	0	0	0	0	0	0	0	0	0	0	0	0
0	0	0	0	0	0	0	0	0	0	0	0	0	0	0	0	0	0	0	0	0	0	0	0	0	0	0	0	0	0	0
0	0	0	0	0	0	0	0	0	0	0	0	0	0	0	0	0	0	0	0	0	0	0	0	0	0	0	0	0	0	0
0	0	0	0	0	0	0	0	0	0	0	0	0	0	0	0	0	0	0	0	0	0	0	0	0	0	0	0	0	0	0
0	0	0	0	0	0	0	0	0	0	0	0	0	0	0	0	0	0	0	0	0	0	0	0	0	0	0	0	0	0	0
0	0	0	0	0	0	0	0	0	0	0	0	0	0	0	0	0	0	0	0	0	0	0	0	0	0	0	0	0	0	0
0	0	0	0	0	0	0	0	0	0	0	0	0	0	0	0	0	0	0	0	0	0	0	0	0	0	0	0	0	0	0
0	0	0	0	0	0	0	0	0	0	0	0	0	0	0	0	0	0	0	0	0	0	0	0	0	0	0	0	0	0	0
0	0	0	0	0	0	0	0	0	0	0	0	0	0	0	0	0	0	0	0	0	0	0	0	0	0	0	0	0	0	0
0	0	0	0	0	0	0	0	0	0	0	0	0	0	0	0	0	0	0	0	0	0	0	0	0	0	0	0	0	0	0
0	0	0	0	0	0	0	0	0	0	0	0	0	0	0	0	0	0	0	0	0	0	0	0	0	0	0	0	0	0	0
0	0	0	0	0	0	0	0	0	0	0	0	0	0	0	0	0	0	0	0	0	0	0	0	0	0	0	0	0	0	0
0	0	0	0	0	0	0	0	0	0	0	0	0	0	0	0	0	0	0	0	0	0	0	0	0	0	0	0	0	0	0
0	0	0	0	0	0	0	0	0	0	0	0	0	0	0	0	0	0	0	0	0	0	0	0	0	0	0	0	0	0	0
0	0	0	0	0	0	0	0	0	0	0	0	0	0	0	0	0	0	0	0	0	0	0	0	0	0	0	0	0	0	0
0	0	0	0	0	0	0	0	0	0	0	0	0	0	0	0	0	0	0	0	0	0	0	0	0	0	0	0	0	0	0
0	0	0	0	0	0	0	0	0	0	0	0	0	0	0	0	0	0	0	0	0	0	0	0	0	0	0	0	0	0	0
0	0	0	0	0	0	0	0	0	0	0	0	0	0	0	0	0	0	0	0	0	0	0	0	0	0	0	0	0	0	0
0	0	0	0	0	0	0	0	0	0	0	0	0	0	0	0	0	0	0	0	0	0	0	0	0	0	0	0	0	0	0
0	0	0	0	0	0	0	0	0	0	0	0	0	0	0	0	0	0	0	0	0	0	0	0	0	0	0	0	0	0	0
0	0	0	0	0	0	0	0	0	0	0	0	0	0	0	0	0	0	0	0	0	0	0	0	0	0	0	0	0	0	0
0	0	0	0	0	0	0	0	0	0	0	0	0	0	0	0	0	0	0	0	0	0	0	0	0	0	0	0	0	0	0
0	0	0	0	0	0	0	0	0	0	0	0	0	0	0	0	0	0	0	0	0	0	0	0	0	0	0	0	0	0	0
0	0	0	0	0	0	0	0	0	0	0	0	0	0	0	0	0	0	0	0	0	0	0	0	0	0	0	0	0	0	0
0	0	0	0	0	0	0	0	0	0	0	0	0	0	0	0	0	0	0	0	0	0	0	0	0	0	0	0	0	0	0
0	0	0	0	0	0	0	0	0	0	0	0	0	0	0	0	0	0	0	0	0	0	0	0	0	0	0	0	0	0	0
0	0	0	0	0	0	0	0	0	0	0	0	0	0	0	0	0	0	0	0	0	0	0	0	0	0	0	0	0	0	0
0	0	0	0	0	0	0	0	0	0	0	0	0	0	0	0	0	0	0	0	0	0	0	0	0	0	0	0	0	0	0
0	0	0	0	0	0	0	0	0	0	0	0	0	0	0	0	0	0	0	0	0	0	0	0	0	0	0	0	0	0	0
0	0	0	0	0	0	0	0	0	0	0	0	0	0	0	0	0	0	0	0	0	0	0	0	0	0	0	0	0	0	0
0	0	0	0	0	0	0	0	0	0	0	0	0	0	0	0	0	0	0	0	0	0	0	0	0	0	0	0	0	0	0
0	0	0	0	0	0	0	0	0	0	0	0	0	0	0	0	0	0	0	0	0	0	0	0	0	0	0	0	0	0	0
0	0	0	0	0	0	0	0	0	0	0	0	0	0	0	0	0	0	0	0	0	0	0	0	0	0	0	0	0	0	0
0	0	0	0	0	0	0	0	0	0	0	0	0	0	0	0	0	0	0	0	0	0	0	0	0	0	0	0	0	0	0
0	0	0	0	0	0	0	0	0	0	0	0	0	0	0	0	0	0	0	0	0	0	0	0	0	0	0	0	0	0	0
0	0	0	0	0	0	0	0	0	0	0	0	0	0	0	0	0	0	0	0	0	0	0	0	0	0	0	0	0	0	0
0	0	0	0	0	0	0	0	0	0	0	0	0	0	0	0	0	0	0	0	0	0	0	0	0	0	0	0	0	0	0
0	0	0	0	0	0	0	0	0	0	0	0	0	0	0	0	0	0	0	0	0	0	0	0	0	0	0	0	0	0	0
0	0	0	0	0	0	0	0	0	0	0	0	0	0	0	0	0	0	0	0	0	0	0	0	0	0	0	0	0	0	0
0	0	0	0	0	0	0	0	0	0	0	0	0	0	0	0	0	0	0	0	0	0	0	0	0	0	0	0	0	0	0
0	0	0	0	0	0	0	0	0	0	0	0	0	0	0	0	0	0	0	0	0	0	0	0	0	0	0	0	0	0	0
0	0	0	0	0	0	0	0	0	0	0	0	0	0	0	0	0	0	0	0	0	0	0	0	0	0	0	0	0	0	0
0	0	0	0	0	0	0	0	0	0	0	0	0	0	0	0	0	0	0	0	0	0	0	0	0	0	0	0	0	0	0
0	0	0	0	0	0	0	0	0	0	0	0	0	0	0	0	0	0	0	0	0	0	0	0	0	0	0	0	0	0	0
0	0	0	0	0	0	0	0	0	0	0	0	0	0	0	0	0	0	0	0	0	0	0	0	0	0	0	0	0	0	0
0	0	0	0	0	0	0	0	0	0	0	0	0	0	0	0	0	0	0	0	0	0	0	0	0	0	0	0	0	0	0
0	0	0	0	0	0	0	0	0	0	0	0	0	0	0	0	0	0	0	0	0	0	0	0	0	0	0	0	0	0	0
0	0	0	0	0	0	0	0	0	0	0	0	0	0	0	0	0	0	0	0	0	0	0	0	0	0	0	0	0	0	0
0	0	0	0	0	0	0	0	0	0	0	0	0	0	0	0	0	0	0	0	0	0	0	0	0	0	0	0	0	0	0
0	0	0	0	0	0	0	0	0	0	0	0	0	0	0	0	0	0	0	0	0	0	0	0	0	0	0	0	0	0	0
0	0	0	0	0	0	0	0	0	0	0	0	0	0	0	0	0	0	0	0	0	0	0	0	0	0	0	0	0	0	0
0	0	0	0	0	0	0	0	0	0	0	0	0	0	0	0	0	0	0	0	0	0	0	0	0	0	0	0	0	0	0
0	0	0	0	0	0	0	0	0	0	0	0	0	0	0	0	0	0	0	0	0	0	0	0	0	0	0	0	0	0	0
0	0	0	0	0	0	0	0	0	0	0	0	0	0	0	0	0	0	0	0	0	0	0	0	0	0	0	0	0	0	0
0	0	0	0	0	0	0	0	0	0	0	0	0	0	0	0	0	0	0	0	0	0	0	0	0	0	0	0	0	0	0
0	0	0	0	0	0	0	0	0	0	0	0	0	0	0	0	0	0	0	0	0	0	0	0	0	0	0	0	0	0	0
0	0	0	0	0	0	0	0	0	0	0	0	0	0	0	0	0	0	0	0	0	0	0	0	0	0	0	0	0	0	0
0	0	0	0	0	0	0	0	0	0	0	0	0	0	0	0	0	0	0	0	0	0	0	0	0	0	0	0	0	0	0
0	0	0	0	0	0	0	0	0	0	0	0	0	0	0	0	0	0	0	0	0	0	0	0	0	0	0	0	0	0	0
0	0	0	0	0	0	0	0	0	0	0	0	0	0	0	0	0	0	0	0	0	0	0	0	0	0	0	0	0	0	0
0	0	0	0	0	0	0	0	0	0	0	0	0	0	0	0	0	0	0	0	0	0	0	0	0	0	0	0	0	0	0
0	0	0	0	0	0	0	0	0	0	0	0	0	0	0	0	0	0	0	0	0	0	0	0	0	0	0	0	0	0	0
0	0	0	0	0	0	0	0	0	0	0	0	0	0	0	0	0	0	0	0	0	0	0	0	0	0	0	0	0	0	0
0	0	0	0	0	0	0	0	0	0	0	0	0	0	0	0	0	0	0	0	0	0	0	0	0	0	0	0	0	0	0
0	0	0	0	0	0	0	0	0	0	0	0	0	0	0	0	0	0	0	0	0	0	0	0	0	0	0	0	0	0	0
0	0	0	0	0	0	0	0	0	0	0	0	0	0	0	0	0	0	0	0	0	0	0	0	0	0	0	0	0	0	0
0	0	0	0	0	0	0	0	0	0	0	0	0	0	0	0	0	0	0	0	0	0	0	0	0	0	0	0	0	0	0
0	0	0	0	0	0	0	0	0	0	0	0	0	0	0	0	0	0	0	0	0	0	0	0	0	0	0	0	0	0	0
0	0	0	0	0	0	0	0	0	0	0	0	0	0	0	0	0	0	0	0	0	0	0	0	0	0	0	0	0	0	0
0	0	0	0	0	0	0	0	0	0	0	0	0	0	0	0	0	0	0	0	0	0	0	0	0	0	0	0	0	0	0
0	0	0	0	0	0	0	0	0	0	0	0	0	0	0	0	0	0	0	0	0	0	0	0	0	0	0	0	0	0	0
0	0	0	0	0	0	0	0	0	0	0	0	0	0	0	0	0	0	0	0	0	0	0	0	0	0	0	0	0	0	0
0	0	0	0	0	0	0	0	0	0	0	0	0	0	0	0	0	0	0	0	0	0	0	0	0	0	0	0	0	0	0
0	0	0	0	0	0	0	0	0	0	0	0	0	0	0	0	0	0	0	0	0	0	0	0	0	0	0	0	0	0	0
0	0	0	0	0	0	0	0	0	0	0	0	0	0	0	0	0	0	0	0	0	0	0	0	0	0	0	0	0	0	0
0	0	0	0	0	0	0	0	0	0	0	0	0	0	0	0	0	0	0	0	0	0	0	0	0	0	0	0	0	0	0
0	0	0	0	0	0	0	0	0	0	0	0	0	0	0	0	0	0	0	0	0	0	0	0	0	0	0	0	0	0	0
0	0	0	0	0	0	0	0	0	0	0	0	0	0	0	0	0	0	0	0	0	0	0	0	0	0	0	0	0	0	0
0	0	0	0	0	0	0	0	0	0	0	0	0	0	0	0	0	0	0	0	0	0	0	0	0	0	0	0	0	0	0
0	0	0	0	0	0	0	0	0	0	0	0	0	0	0	0	0	0	0	0	0	0	0	0	0	0	0	0	0	0	0
0	0	0	0	0	0	0	0	0	0	0	0	0	0	0	0	0	0	0	0	0	0	0	0	0	0	0	0	0	0	0
0	0	0	0	0	0	0	0	0	0	0	0	0	0	0	0	0	0	0	0	0	0	0	0	0	0	0	0	0	0	0
0	0	0	0	0	0	0	0	0	0	0	0	0	0	0	0	0	0	0	0	0	0	0	0	0	0	0	0	0	0	0
0	0	0	0	0	0	0	0	0	0	0	0	0	0	0	0	0	0	0	0	0	0	0	0	0	0	0	0	0	0	0
0	0	0	0	0	0	0	0	0	0	0	0	0	0	0	0	0	0	0	0	0	0	0	0	0	0	0	0	0	0	0
0	0	0	0	0	0	0	0	0	0	0	0	0	0	0	0	0	0	0	0	0	0	0	0	0	0	0	0	0	0	0
0	0	0	0	0	0	0	0	0	0	0	0	0	0	0	0	0	0	0	0	0	0	0	0	0	0	0	0	0	0	0
0	0	0	0	0	0	0	0	0	0	0	0	0	0	0	0	0	0	0	0	0	0	0	0	0	0	0	0	0	0	0
0	0	0	0	0	0	0	0	0	0	0	0	0	0	0	0	0	0	0	0	0	0	0	0	0	0	0	0	0	0	0
0	0	0	0	0	0	0	0	0	0	0	0	0	0	0	0	0	0	0	0	0	0	0	0	0	0	0	0	0	0	0
0	0	0	0	0	0	0	0	0	0	0	0	0	0	0	0	0	0	0	0	0	0	0	0	0	0	0	0	0	0	0
0	0	0	0	0	0	0	0	0	0	0	0	0	0	0	0	0	0	0	0	0	0	0	0	0	0	0	0	0	0	0
0	0	0	0	0	0	0	0	0	0	0	0	0	0	0	0	0	0	0	0	0	0	0	0	0	0	0	0	0	0	0
0	0	0	0	0	0	0	0	0	0	0	0	0	0	0	0	0	0	0	0	0	0	0	0	0	0	0	0	0	0	0
0	0	0	0	0	0	0	0	0	0	0	0	0	0	0	0	0	0	0	0	0	0	0	0	0	0	0	0	0	0	0
0	0	0	0	0	0	0	0	0	0	0	0	0	0	0	0	0	0	0	0	0	0	0	0	0	0	0	0	0	0	0
0	0	0	0	0	0	0	0	0	0	0	0	0	0	0	0	0	0	0	0	0	0	0	0	0	0	0	0	0	0	0
0	0	0	0	0	0	0	0	0	0	0	0	0	0	0	0	0	0	0	0	0	0	0	0	0	0	0	0	0	0	0
0	0	0	0	0	0	0	0	0	0	0	0	0	0	0	0	0	0	0	0	0	0	0	0	0	0	0	0	0	0	0
0	0	0	0	0	0	0	0	0	0	0	0	0	0	0	0	0	0	0	0	0	0	0	0	0	0	0	0	0	0	0
0	0	0	0	0	0	0	0	0	0	0	0	0	0	0	0	0	0	0	0	0	0	0	0	0	0	0	0	0	0	0
0	0	0	0	0	0	0	0	0	0	0	0	0	0	0	0	0	0	0	0	0	0	0	0	0	0	0	0	0	0	0
0	0	0	0	0	0	0	0	0	0	0	0	0	0	0	0	0	0	0	0	0	0	0	0	0	0	0	0	0	0	0
0	0	0	0	0	0	0	0	0	0	0	0	0	0	0	0	0	0	0	0	0	0	0	0	0	0	0	0	0	0	0
0	0	0	0	0	0	0	0	0	0	0	0	0	0	0	0	0	0	0	0	0	0	0	0	0	0	0	0	0	0	0
0	0	0	0	0	0	0	0	0	0	0	0	0	0	0	0	0	0	0	0	0	0	0	0	0	0	0	0	0	0	0
0	0	0	0	0	0	0	0	0	0	0	0	0	0	0	0	0	0	0	0	0	0	0	0	0	0	0	0	0	0	0
0	0	0	0	0	0	0	0	0	0	0	0	0	0	0	0	0	0	0	0	0	0	0	0	0	0	0	0	0	0	0
0	0	0	0	0	0	0	0	0	0	0	0	0	0	0	0	0	0	0	0	0	0	0	0	0	0	0	0	0	0	0
0	0	0	0	0	0	0	0	0	0	0	0	0	0	0	0	0	0	0	0	0	0	0	0	0	0	0	0	0	0	0
0	0	0	0	0	0	0	0	0	0	0	0	0	0	0	0	0	0	0	0	0	0	0	0	0	0	0	0	0	0	0
0	0	0	0	0	0	0	0	0	0	0	0	0	0	0	0	0	0	0	0	0	0	0	0	0	0	0	0	0	0	0
0	0	0	0	0	0	0	0	0	0	0	0	0	0	0	0	0	0	0	0	0	0	0	0	0	0	0	0	0	0	0
0	0	0	0	0	0	0	0	0	0	0	0	0	0	0	0	0	0	0	0	0	0	0	0	0	0	0	0	0	0	0
0	0	0	0	0	0	0	0	0	0	0	0	0	0	0	0	0	0	0	0	0	0	0	0	0	0	0	0	0	0	0
0	0	0	0	0	0	0	0	0	0	0	0	0	0	0	0	0	0	0	0	0	0	0	0	0	0	0	0	0	0	0
0	0	0	0	0	0	0	0	0	0	0	0	0	0	0	0	0	0	0	0	0	0	0	0	0	0	0	0	0	0	0
0	0	0	0	0	0	0	0	0	0	0	0	0	0	0	0	0	0	0	0	0	0	0	0	0	0	0	0	0	0	0
0	0	0	0	0	0	0	0	0	0	0	0	0	0	0	0	0	0	0	0	0	0	0	0	0	0	0	0	0	0	0
0	0	0	0	0	0	0	0	0	0	0	0	0	0	0	0	0	0	0	0	0	0	0	0	0	0	0	0	0	0	0
0	0	0	0	0	0	0	0	0	0	0	0	0	0	0	0	0	0	0	0	0	0	0	0	0	0	0	0	0	0	0
0	0	0	0	0	0	0	0	0	0	0	0	0	0	0	0	0	0	0	0	0	0	0	0	0	0	0	0	0	0	0
0	0	0	0	0	0	0	0	0	0	0	0	0	0	0	0	0	0	0	0	0	0	0	0	0	0	0	0	0	0	0
0	0	0	0	0	0	0	0	0	0	0	0	0	0	0	0	0	0	0	0	0	0	0	0	0	0	0	0	0	0	0
0	0	0	0	0	0	0	0	0	0	0	0	0	0	0	0	0	0	0	0	0	0	0	0	0	0	0	0	0	0	0
0	0	0	0	0	0	0	0	0	0	0	0	0	0	0	0	0	0	0	0	0	0	0	0	0	0	0	0	0	0	0
0	0	0	0	0	0	0	0	0	0	0	0	0	0	0	0	0	0	0	0	0	0	0	0	0	0	0	0	0	0	0
0	0	0	0	0	0	0	0	0	0	0	0	0	0	0	0	0	0	0	0	0	0	0	0	0	0	0	0	0	0	0
0	0	0	0	0	0	0	0	0	0	0	0	0	0	0	0	0	0	0	0	0	0	0	0	0	0	0	0	0	0	0
0	0	0	0	0	0	0	0	0	0	0	0	0	0	0	0	0	0	0	0	0	0	0	0	0	0	0	0	0	0	0
0	0	0	0	0	0	0	0	0	0	0	0	0	0	0	0	0	0	0	0	0	0	0	0	0	0	0	0	0	0	0
0	0	0	0	0	0	0	0	0	0	0	0	0	0	0	0	0	0	0	0	0	0	0	0	0	0	0	0	0	0	0
0	0	0	0	0	0	0	0	0	0	0	0	0	0	0	0	0	0	0	0	0	0	0	0	0	0	0	0	0	0	0
0	0	0	0	0	0	0	0	0	0	0	0	0	0	0	0	0	0	0	0	0	0	0	0	0	0	0	0	0	0	0
0	0	0	0	0	0	0	0	0	0	0	0	0	0	0	0	0	0	0	0	0	0	0	0	0	0	0	0	0	0	0
0	0	0	0	0	0	0	0	0	0	0	0	0	0	0	0	0	0	0	0	0	0	0	0	0	0	0	0	0	0	0
0	0	0	0	0	0	0	0	0	0	0	0	0	0	0	0	0	0	0	0	0	0	0	0	0	0	0	0	0	0	0
0	0	0	0	0	0	0	0	0	0	0	0	0	0	0	0	0	0	0	0	0	0	0	0	0	0	0	0	0	0	0
0	0	0	0	0	0	0	0	0	0	0	0	0	0	0	0	0	0	0	0	0	0	0	0	0	0	0	0	0	0	0
0	0	0	0	0	0	0	0	0	0	0	0	0	0	0	0	0	0	0	0	0	0	0	0	0	0	0	0	0	0	0
0	0	0	0	0	0	0	0	0	0	0	0	0	0	0	0	0	0	0	0	0	0	0	0	0	0	0	0	0	0	0
0	0	0	0	0	0	0	0	0	0	0	0	0	0	0	0	0	0	0	0	0	0	0	0	0	0	0	0	0	0	0
0	0	0	0	0	0	0	0	0	0	0	0	0	0	0	0	0	0	0	0	0	0	0	0	0	0	0	0	0	0	0
0	0	0	0	0	0	0	0	0	0	0	0	0	0	0	0	0	0	0	0	0	0	0	0	0	0	0	0	0	0	0
0	0	0	0	0	0	0	0	0	0	0	0	0	0	0	0	0	0	0	0	0	0	0	0	0	0	0	0	0	0	0
0	0	0	0	0	0	0	0	0	0	0	0	0	0	0	0	0	0	0	0	0	0	0	0	0	0	0	0	0	0	0
0	0	0	0	0	0	0	0	0	0	0	0	0	0	0	0	0	0	0	0	0	0	0	0	0	0	0	0	0	0	0
0	0	0	0	0	0	0	0	0	0	0	0	0	0	0	0	0	0	0	0	0	0	0	0	0	0	0	0	0	0	0
0	0	0	0	0	0	0	0	0	0	0	0	0	0	0	0	0	0	0	0	0	0	0	0	0	0	0	0	0	0	0
0	0	0	0	0	0	0	0	0	0	0	0	0	0	0	0	0	0	0	0	0	0	0	0	0	0	0	0	0	0	0
0	0	0	0	0	0	0	0	0	0	0	0	0	0	0	0	0	0	0	0	0	0	0	0	0	0	0	0	0	0	0
0	0	0	0	0	0	0	0	0	0	0	0	0	0	0	0	0	0	0	0	0	0	0	0	0	0	0	0	0	0	0
0	0	0	0	0	0	0	0	0	0	0	0	0	0	0	0	0	0	0	0	0	0	0	0	0	0	0	0	0	0	0
0	0	0	0	0	0	0	0	0	0	0	0	0	0	0	0	0	0	0	0	0	0	0	0	0	0	0	0	0	0	0
0	0	0	0	0	0	0	0	0	0	0	0	0	0	0	0	0	0	0	0	0	0	0	0	0	0	0	0	0	0	0
0	0	0	0	0	0	0	0	0	0	0	0	0	0	0	0	0	0	0	0	0	0	0	0	0	0	0	0	0	0	0
0	0	0	0	0	0	0	0	0	0	0	0	0	0	0	0	0	0	0	0	0	0	0	0	0	0	0	0	0	0	0
0	0	0	0	0	0	0	0	0	0	0	0	0	0	0	0	0	0	0	0	0	0	0	0	0	0	0	0	0	0	0
0	0	0	0	0	0	0	0	0	0	0	0	0	0	0	0	0	0	0	0	0	0	0	0	0	0	0	0	0	0	0
0	0	0	0	0	0	0	0	0	0	0	0	0	0	0	0	0	0	0	0	0	0	0	0	0	0	0	0	0	0	0
0	0	0	0	0	0	0	0	0	0	0	0	0	0	0	0	0	0	0	0	0	0	0	0	0	0	0	0	0	0	0
0	0	0	0	0	0	0	0	0	0	0	0	0	0	0	0	0	0	0	0	0	0	0	0	0	0	0	0	0	0	0
0	0	0	0	0	0	0	0	0	0	0	0	0	0	0	0	0	0	0	0	0	0	0	0	0	0	0	0	0	0	0
0	0	0	0	0	0	0	0	0	0	0	0	0	0	0	0	0	0	0	0	0	0	0	0	0	0	0	0	0	0	0
0	0	0	0	0	0	0	0	0	0	0	0	0	0	0	0	0	0	0	0	0	0	0	0	0	0	0	0	0	0	0
0	0	0	0	0	0	0	0	0	0	0	0	0	0	0	0	0	0	0	0	0	0	0	0	0	0	0	0	0	0	0
0	0	0	0	0	0	0	0	0	0	0	0	0	0	0	0	0	0	0	0	0	0	0	0	0	0	0	0	0	0	0
0	0	0	0	0	0	0	0	0	0	0	0	0	0	0	0	0	0	0	0	0	0	0	0	0	0	0	0	0	0	0
0	0	0	0	0	0	0	0	0	0	0	0	0	0	0	0	0	0	0	0	0	0	0	0	0	0	0	0	0	0	0
0	0	0	0	0	0	0	0	0	0	0	0	0	0	0	0	0	0	0	0	0	0	0	0	0	0	0	0	0	0	0
0	0	0	0	0	0	0	0	0	0	0	0	0	0	0	0	0	0	0	0	0	0	0	0	0	0	0	0	0	0	0
0	0	0	0	0	0	0	0	0	0	0	0	0	0	0	0	0	0	0	0	0	0	0	0	0	0	0	0	0	0	0
0	0	0	0	0	0	0	0	0	0	0	0	0	0	0	0	0	0	0	0	0	0	0	0	0	0	0	0	0	0	0
0	0	0	0	0	0	0	0	0	0	0	0	0	0	0	0	0	0	0	0	0	0	0	0	0	0	0	0	0	0	0
0	0	0	0	0	0	0	0	0	0	0	0	0	0	0	0	0	0	0	0	0	0	0	0	0	0	0	0	0	0	0
0	0	0	0	0	0	0	0	0	0	0	0	0	0	0	0	0	0	0	0	0	0	0	0	0	0	0	0	0	0	0
0	0	0	0	0	0	0	0	0	0	0	0	0	0	0	0	0	0	0	0	0	0	0	0	0	0	0	0	0	0	0
0	0	0	0	0	0	0	0	0	0	0	0	0	0	0	0	0	0	0	0	0	0	0	0	0	0	0	0	0	0	0
0	0	0	0	0	0	0	0	0	0	0	0	0	0	0	0	0	0	0	0	0	0	0	0	0	0	0	0	0	0	0
0	0	0	0	0	0	0	0	0	0	0	0	0	0	0	0	0	0	0	0	0	0	0	0	0	0	0	0	0	0	0
0	0	0	0	0	0	0	0	0	0	0	0	0	0	0	0	0	0	0	0	0	0	0	0	0	0	0	0	0	0	0
0	0	0	0	0	0	0	0	0	0	0	0	0	0	0	0	0	0	0	0	0	0	0	0	0	0	0	0	0	0	0
0	0	0	0	0	0	0	0	0	0	0	0	0	0	0	0	0	0	0	0	0	0	0	0	0	0	0	0	0	0	0
0	0	0	0	0	0	0	0	0	0	0	0	0	0	0	0	0	0	0	0	0	0	0	0	0	0	0	0	0	0	0
0	0	0	0	0	0	0	0	0	0	0	0	0	0	0	0	0	0	0	0	0	0	0	0	0	0	0	0	0	0	0
0	0	0	0	0	0	0	0	0	0	0	0	0	0	0	0	0	0	0	0	0	0	0	0	0	0	0	0	0	0	0
0	0	0	0	0	0	0	0	0	0	0	0	0	0	0	0	0	0	0	0	0	0	0	0	0	0	0	0	0	0	0
0	0	0	0	0	0	0	0	0	0	0	0	0	0	0	0	0	0	0	0	0	0	0	0	0	0	0	0	0	0	0
0	0	0	0	0	0	0	0	0	0	0	0	0	0	0	0	0	0	0	0	0	0	0	0	0	0	0	0	0	0	0
0	0	0	0	0	0	0	0	0	0	0	0	0	0	0	0	0	0	0	0	0	0	0	0	0	0	0	0	0	0	0
0	0	0	0	0	0	0	0	0	0	0	0	0	0	0	0	0	0	0	0	0	0	0	0	0	0	0	0	0	0	0
0	0	0	0	0	0	0	0	0	0	0	0	0	0	0	0	0	0	0	0	0	0	0	0	0	0	0	0	0	0	0
0	0	0	0	0	0	0	0	0	0	0	0	0	0	0	0	0	0	0	0	0	0	0	0	0	0	0	0	0	0	0
0	0	0	0	0	0	0	0	0	0	0	0	0	0	0	0	0	0	0	0	0	0	0	0	0	0	0	0	0	0	0
0	0	0	0	0	0	0	0	0	0	0	0	0	0	0	0	0	0	0	0	0	0	0	0	0	0	0	0	0	0	0
0	0	0	0	0	0	0	0	0	0	0	0	0	0	0	0	0	0	0	0	0	0	0	0	0	0	0	0	0	0	0
0	0	0	0	0	0	0	0	0	0	0	0	0	0	0	0	0	0	0	0	0	0	0	0	0	0	0	0	0	0	0
0	0	0	0	0	0	0	0	0	0	0	0	0	0	0	0	0	0	0	0	0	0	0	0	0	0	0	0	0	0	0
0	0	0	0	0	0	0	0	0	0	0	0	0	0	0	0	0	0	0	0	0	0	0	0	0	0	0	0	0	0	0
0	0	0	0	0	0	0	0	0	0	0	0	0	0	0	0	0	0	0	0	0	0	0	0	0	0	0	0	0	0	0
0	0	0	0	0	0	0	0	0	0	0	0	0	0	0	0	0	0	0	0	0	0	0	0	0	0	0	0	0	0	0
0	0	0	0	0	0	0	0	0	0	0	0	0	0	0	0	0	0	0	0	0	0	0	0	0	0	0	0	0	0	0
0	0	0	0	0	0	0	0	0	0	0	0	0	0	0	0	0	0	0	0	0	0	0	0	0	0	0	0	0	0	0
0	0	0	0	0	0	0	0	0	0	0	0	0	0	0	0	0	0	0	0	0	0	0	0	0	0	0	0	0	0	0
0	0	0	0	0	0	0	0	0	0	0	0	0	0	0	0	0	0	0	0	0	0	0	0	0	0	0	0	0	0	0
0	0	0	0	0	0	0	0	0	0	0	0	0	0	0	0	0	0	0	0	0	0	0	0	0	0	0	0	0	0	0
0	0	0	0	0	0	0	0	0	0	0	0	0	0	0	0	0	0	0	0	0	0	0	0	0	0	0	0	0	0	0
0	0	0	0	0	0	0	0	0	0	0	0	0	0	0	0	0	0	0	0	0	0	0	0	0	0	0	0	0	0	0
0	0	0	0	0	0	0	0	0	0	0	0	0	0	0	0	0	0	0	0	0	0	0	0	0	0	0	0	0	0	0
0	0	0	0	0	0	0	0	0	0	0	0	0	0	0	0	0	0	0	0	0	0	0	0	0	0	0	0	0	0	0
0	0	0	0	0	0	0	0	0	0	0	0	0	0	0	0	0	0	0	0	0	0	0	0	0	0	0	0	0	0	0
0	0	0	0	0	0	0	0	0	0	0	0	0	0	0	0	0	0	0	0	0	0	0	0	0	0	0	0	0	0	0
0	0	0	0	0	0	0	0	0	0	0	0	0	0	0	0	0	0	0	0	0	0	0	0	0	0	0	0	0	0	0
0	0	0	0	0	0	0	0	0	0	0	0	0	0	0	0	0	0	0	0	0	0	0	0	0	0	0	0	0	0	0
0	0	0	0	0	0	0	0	0	0	0	0	0	0	0	0	0	0	0	0	0	0	0	0	0	0	0	0	0	0	0
0	0	0	0	0	0	0	0	0	0	0	0	0	0	0	0	0	0	0	0	0	0	0	0	0	0	0	0	0	0	0
0	0	0	0	0	0	0	0	0	0	0	0	0	0	0	0	0	0	0	0	0	0	0	0	0	0	0	0	0	0	0
0	0	0	0	0	0	0	0	0	0	0	0	0	0	0	0	0	0	0	0	0	0	0	0	0	0	0	0	0	0	0
0	0	0	0	0	0	0	0	0	0	0	0	0	0	0	0	0	0	0	0	0	0	0	0	0	0	0	0	0	0	0
0	0	0	0	0	0	0	0	0	0	0	0	0	0	0	0	0	0	0	0	0	0	0	0	0	0	0	0	0	0	0
0	0	0	0	0	0	0	0	0	0	0	0	0	0	0	0	0	0	0	0	0	0	0	0	0	0	0	0	0	0	0
0	0	0	0	0	0	0	0	0	0	0	0	0	0	0	0	0	0	0	0	0	0	0	0	0	0	0	0	0	0	0
0	0	0	0	0	0	0	0	0	0	0	0	0	0	0	0	0	0	0	0	0	0	0	0	0	0	0	0	0	0	0
0	0	0	0	0	0	0	0	0	0	0	0	0	0	0	0	0	0	0	0	0	0	0	0	0	0	0	0	0	0	0
0	0	0	0	0	0	0	0	0	0	0	0	0	0	0	0	0	0	0	0	0	0	0	0	0	0	0	0	0	0	0
0	0	0	0	0	0	0	0	0	0	0	0	0	0	0	0	0	0	0	0	0	0	0	0	0	0	0	0	0	0	0
0	0	0	0	0	0	0	0	0	0	0	0	0	0	0	0	0	0	0	0	0	0	0	0	0	0	0	0	0	0	0
0	0	0	0	0	0	0	0	0	0	0	0	0	0	0	0	0	0	0	0	0	0	0	0	0	0	0	0	0	0	0
0	0	0	0	0	0	0	0	0	0	0	0	0	0	0	0	0	0	0	0	0	0	0	0	0	0	0	0	0	0	0
0	0	0	0	0	0	0	0	0	0	0	0	0	0	0	0	0	0	0	0	0	0	0	0	0	0	0	0	0	0	0
0	0	0	0	0	0	0	0	0	0	0	0	0	0	0	0	0	0	0	0	0	0	0	0	0	0	0	0	0	0	0
0	0	0	0	0	0	0	0	0	0	0	0	0	0	0	0	0	0	0	0	0	0	0	0	0	0	0	0	0	0	0
0	0	0	0	0	0	0	0	0	0	0	0	0	0	0	0	0	0	0	0	0	0	0	0	0	0	0	0	0	0	0
0	0	0	0	0	0	0	0	0	0	0	0	0	0	0	0	0	0	0	0	0	0	0	0	0	0	0	0	0	0	0
0	0	0	0	0	0	0	0	0	0	0	0	0	0	0	0	0	0	0	0	0	0	0	0	0	0	0	0	0	0	0
0	0	0	0	0	0	0	0	0	0	0	0	0	0	0	0	0	0	0	0	0	0	0	0	0	0	0	0	0	0	0
0	0	0	0	0	0	0	0	0	0	0	0	0	0	0	0	0	0	0	0	0	0	0	0	0	0	0	0	0	0	0
0	0	0	0	0	0	0	0	0	0	0	0	0	0	0	0	0	0	0	0	0	0	0	0	0	0	0	0	0	0	0
0	0	0	0	0	0	0	0	0	0	0	0	0	0	0	0	0	0	0	0	0	0	0	0	0	0	0	0	0	0	0
0	0	0	0	0	0	0	0	0	0	0	0	0	0	0	0	0	0	0	0	0	0	0	0	0	0	0	0	0	0	0
0	0	0	0	0	0	0	0	0	0	0	0	0	0	0	0	0	0	0	0	0	0	0	0	0	0	0	0	0	0	0
0	0	0	0	0	0	0	0	0	0	0	0	0	0	0	0	0	0	0	0	0	0	0	0	0	0	0	0	0	0	0
0	0	0	0	0	0	0	0	0	0	0	0	0	0	0	0	0	0	0	0	0	0	0	0	0	0	0	0	0	0	0
0	0	0	0	0	0	0	0	0	0	0	0	0	0	0	0	0	0	0	0	0	0	0	0	0	0	0	0	0	0	0
0	0	0	0	0	0	0	0	0	0	0	0	0	0	0	0	0	0	0	0	0	0	0	0	0	0	0	0	0	0	0
0	0	0	0	0	0	0	0	0	0	0	0	0	0	0	0	0	0	0	0	0	0	0	0	0	0	0	0	0	0	0
0	0	0	0	0	0	0	0	0	0	0	0	0	0	0	0	0	0	0	0	0	0	0	0	0	0	0	0	0	0	0
0	0	0	0	0	0	0	0	0	0	0	0	0	0	0	0	0	0	0	0	0	0	0	0	0	0	0	0	0	0	0
0	0	0	0	0	0	0	0	0	0	0	0	0	0	0	0	0	0	0	0	0	0	0	0	0	0	0	0	0	0	0
0	0	0	0	0	0	0	0	0	0	0	0	0	0	0	0	0	0	0	0	0	0	0	0	0	0	0	0	0	0	0
0	0	0	0	0	0	0	0	0	0	0	0	0	0	0	0	0	0	0	0	0	0	0	0	0	0	0	0	0	0	0
0	0	0	0	0	0	0	0	0	0	0	0	0	0	0	0	0	0	0	0	0	0	0	0	0	0	0	0	0	0	0
0	0	0	0	0	0	0	0	0	0	0	0	0	0	0	0	0	0	0	0	0	0	0	0	0	0	0	0	0	0	0
0	0	0	0	0	0	0	0	0	0	0	0	0	0	0	0	0	0	0	0	0	0	0	0	0	0	0	0	0	0	0
0	0	0	0	0	0	0	0	0	0	0	0	0	0	0	0	0	0	0	0	0	0	0	0	0	0	0	0	0	0	0
0	0	0	0	0	0	0	0	0	0	0	0	0	0	0	0	0	0	0	0	0	0	0	0	0	0	0	0	0	0	0
0	0	0	0	0	0	0	0	0	0	0	0	0	0	0	0	0	0	0	0	0	0	0	0	0	0	0	0	0	0	0
0	0	0	0	0	0	0	0	0	0	0	0	0	0	0	0	0	0	0	0	0	0	0	0	0	0	0	0	0	0	0
0	0	0	0	0	0	0	0	0	0	0	0	0	0	0	0	0	0	0	0	0	0	0	0	0	0	0	0	0	0	0
0	0	0	0	0	0	0	0	0	0	0	0	0	0	0	0	0	0	0	0	0	0	0	0	0	0	0	0	0	0	0
0	0	0	0	0	0	0	0	0	0	0	0	0	0	0	0	0	0	0	0	0	0	0	0	0	0	0	0	0	0	0
0	0	0	0	0	0	0	0	0	0	0	0	0	0	0	0	0	0	0	0	0	0	0	0	0	0	0	0	0	0	0
0	0	0	0	0	0	0	0	0	0	0	0	0	0	0	0	0	0	0	0	0	0	0	0	0	0	0	0	0	0	0
0	0	0	0	0	0	0	0	0	0	0	0	0	0	0	0	0	0	0	0	0	0	0	0	0	0	0	0	0	0	0
0	0	0	0	0	0	0	0	0	0	0	0	0	0	0	0	0	0	0	0	0	0	0	0	0	0	0	0	0	0	0
0	0	0	0	0	0	0	0	0	0	0	0	0	0	0	0	0	0	0	0	0	0	0	0	0	0	0	0	0	0	0
0	0	0	0	0	0	0	0	0	0	0	0	0	0	0	0	0	0	0	0	0	0	0	0	0	0	0	0	0	0	0
0	0	0	0	0	0	0	0	0	0	0	0	0	0	0	0	0	0	0	0	0	0	0	0	0	0	0	0	0	0	0
0	0	0	0	0	0	0	0	0	0	0	0	0	0	0	0	0	0	0	0	0	0	0	0	0	0	0	0	0	0	0
0	0	0	0	0	0	0	0	0	0	0	0	0	0	0	0	0	0	0	0	0	0	0	0	0	0	0	0	0	0	0
0	0	0	0	0	0	0	0	0	0	0	0	0	0	0	0	0	0	0	0	0	0	0	0	0	0	0	0	0	0	0
0	0	0	0	0	0	0	0	0	0	0	0	0	0	0	0	0	0	0	0	0	0	0	0	0	0	0	0	0	0	0
0	0	0	0	0	0	0	0	0	0	0	0	0	0	0	0	0	0	0	0	0	0	0	0	0	0	0	0	0	0	0
0	0	0	0	0	0	0	0	0	0	0	0	0	0	0	0	0	0	0	0	0	0	0	0	0	0	0	0	0	0	0
0	0	0	0	0	0	0	0	0	0	0	0	0	0	0	0	0	0	0	0	0	0	0	0	0	0	0	0	0	0	0
0	0	0	0	0	0	0	0	0	0	0	0	0	0	0	0	0	0	0	0	0	0	0	0	0	0	0	0	0	0	0
0	0	0	0	0	0	0	0	0	0	0	0	0	0	0	0	0	0	0	0	0	0	0	0	0	0	0	0	0	0	0
0	0	0	0	0	0	0	0	0	0	0	0	0	0	0	0	0	0	0	0	0	0	0	0	0	0	0	0	0	0	0
0	0	0	0	0	0	0	0	0	0	0	0	0	0	0	0	0	0	0	0	0	0	0	0	0	0	0	0	0	0	0
0	0	0	0	0	0	0	0	0	0	0	0	0	0	0	0	0	0	0	0	0	0	0	0	0	0	0	0	0	0	0
0	0	0	0	0	0	0	0	0	0	0	0	0	0	0	0	0	0	0	0	0	0	0	0	0	0	0	0	0	0	0
0	0	0	0	0	0	0	0	0	0	0	0	0	0	0	0	0	0	0	0	0	0	0	0	0	0	0	0	0	0	0
0	0	0	0	0	0	0	0	0	0	0	0	0	0	0	0	0	0	0	0	0	0	0	0	0	0	0	0	0	0	0
0	0	0	0	0	0	0	0	0	0	0	0	0	0	0	0	0	0	0	0	0	0	0	0	0	0	0	0	0	0	0
0	0	0	0	0	0	0	0	0	0	0	0	0	0	0	0	0	0	0	0	0	0	0	0	0	0	0	0	0	0	0
0	0	0	0	0	0	0	0	0	0	0	0	0	0	0	0	0	0	0	0	0	0	0	0	0	0	0	0	0	0	0
0	0	0	0	0	0	0	0	0	0	0	0	0	0	0	0	0	0	0	0	0	0	0	0	0	0	0	0	0	0	0
0	0	0	0	0	0	0	0	0	0	0	0	0	0	0	0	0	0	0	0	0	0	0	0	0	0	0	0	0	0	0
0	0	0	0	0	0	0	0	0	0	0	0	0	0	0	0	0	0	0	0	0	0	0	0	0	0	0	0	0	0	0
0	0	0	0	0	0	0	0	0	0	0	0	0	0	0	0	0	0	0	0	0	0	0	0	0	0	0	0	0	0	0
0	0	0	0	0	0	0	0	0	0	0	0	0	0	0	0	0	0	0	0	0	0	0	0	0	0	0	0	0	0	0
0	0	0	0	0	0	0	0	0	0	0	0	0	0	0	0	0	0	0	0	0	0	0	0	0	0	0	0	0	0	0
0	0	0	0	0	0	0	0	0	0	0	0	0	0	0	0	0	0	0	0	0	0	0	0	0	0	0	0	0	0	0
0	0	0	0	0	0	0	0	0	0	0	0	0	0	0	0	0	0	0	0	0	0	0	0	0	0	0	0	0	0	0
0	0	0	0	0	0	0	0	0	0	0	0	0	0	0	0	0	0	0	0	0	0	0	0	0	0	0	0	0	0	0
0	0	0	0	0	0	0	0	0	0	0	0	0	0	0	0	0	0	0	0	0	0	0	0	0	0	0	0	0	0	0
0	0	0	0	0	0	0	0	0	0	0	0	0	0	0	0	0	0	0	0	0	0	0	0	0	0	0	0	0	0	0
0	0	0	0	0	0	0	0	0	0	0	0	0	0	0	0	0	0	0	0	0	0	0	0	0	0	0	0	0	0	0
0	0	0	0	0	0	0	0	0	0	0	0	0	0	0	0	0	0	0	0	0	0	0	0	0	0	0	0	0	0	0
0	0	0	0	0	0	0	0	0	0	0	0	0	0	0	0	0	0	0	0	0	0	0	0	0	0	0	0	0	0	0
0	0	0	0	0	0	0	0	0	0	0	0	0	0	0	0	0	0	0	0	0	0	0	0	0	0	0	0	0	0	0
0	0	0	0	0	0	0	0	0	0	0	0	0	0	0	0	0	0	0	0	0	0	0	0	0	0	0	0	0	0	0
0	0	0	0	0	0	0	0	0	0	0	0	0	0	0	0	0	0	0	0	0	0	0	0	0	0	0	0	0	0	0
0	0	0	0	0	0	0	0	0	0	0	0	0	0	0	0	0	0	0	0	0	0	0	0	0	0	0	0	0	0	0
0	0	0	0	0	0	0	0	0	0	0	0	0	0	0	0	0	0	0	0	0	0	0	0	0	0	0	0	0	0	0
0	0	0	0	0	0	0	0	0	0	0	0	0	0	0	0	0	0	0	0	0	0	0	0	0	0	0	0	0	0	0
0	0	0	0	0	0	0	0	0	0	0	0	0	0	0	0	0	0	0	0	0	0	0	0	0	0	0	0	0	0	0
0	0	0	0	0	0	0	0	0	0	0	0	0	0	0	0	0	0	0	0	0	0	0	0	0	0	0	0	0	0	0
0	0	0	0	0	0	0	0	0	0	0	0	0	0	0	0	0	0	0	0	0	0	0	0	0	0	0	0	0	0	0
0	0	0	0	0	0	0	0	0	0	0	0	0	0	0	0	0	0	0	0	0	0	0	0	0	0	0	0	0	0	0
0	0	0	0	0	0	0	0	0	0	0	0	0	0	0	0	0	0	0	0	0	0	0	0	0	0	0	0	0	0	0
0	0	0	0	0	0	0	0	0	0	0	0	0	0	0	0	0	0	0	0	0	0	0	0	0	0	0	0	0	0	0
0	0	0	0	0	0	0	0	0	0	0	0	0	0	0	0	0	0	0	0	0	0	0	0	0	0	0	0	0	0	0
0	0	0	0	0	0	0	0	0	0	0	0	0	0	0	0	0	0	0	0	0	0	0	0	0	0	0	0	0	0	0
0	0	0	0	0	0	0	0	0	0	0	0	0	0	0	0	0	0	0	0	0	0	0	0	0	0	0	0	0	0	0
0	0	0	0	0	0	0	0	0	0	0	0	0	0	0	0	0	0	0	0	0	0	0	0	0	0	0	0	0	0	0
0	0	0	0	0	0	0	0	0	0	0	0	0	0	0	0	0	0	0	0	0	0	0	0	0	0	0	0	0	0	0
0	0	0	0	0	0	0	0	0	0	0	0	0	0	0	0	0	0	0	0	0	0	0	0	0	0	0	0	0	0	0
0	0	0	0	0	0	0	0	0	0	0	0	0	0	0	0	0	0	0	0	0	0	0	0	0	0	0	0	0	0	0
0	0	0	0	0	0	0	0	0	0	0	0	0	0	0	0	0	0	0	0	0	0	0	0	0	0	0	0	0	0	0
0	0	0	0	0	0	0	0	0	0	0	0	0	0	0	0	0	0	0	0	0	0	0	0	0	0	0	0	0	0	0
0	0	0	0	0	0	0	0	0	0	0	0	0	0	0	0	0	0	0	0	0	0	0	0	0	0	0	0	0	0	0
0	0	0	0	0	0	0	0	0	0	0	0	0	0	0	0	0	0	0	0	0	0	0	0	0	0	0	0	0	0	0
0	0	0	0	0	0	0	0	0	0	0	0	0	0	0	0	0	0	0	0	0	0	0	0	0	0	0	0	0	0	0
0	0	0	0	0	0	0	0	0	0	0	0	0	0	0	0	0	0	0	0	0	0	0	0	0	0	0	0	0	0	0
0	0	0	0	0	0	0	0	0	0	0	0	0	0	0	0	0	0	0	0	0	0	0	0	0	0	0	0	0	0	0
0	0	0	0	0	0	0	0	0	0	0	0	0	0	0	0	0	0	0	0	0	0	0	0	0	0	0	0	0	0	0
0	0	0	0	0	0	0	0	0	0	0	0	0	0	0	0	0	0	0	0	0	0	0	0	0	0	0	0	0	0	0
0	0	0	0	0	0	0	0	0	0	0	0	0	0	0	0	0	0	0	0	0	0	0	0	0	0	0	0	0	0	0
0	0	0	0	0	0	0	0	0	0	0	0	0	0	0	0	0	0	0	0	0	0	0	0	0	0	0	0	0	0	0
0	0	0	0	0	0	0	0	0	0	0	0	0	0	0	0	0	0	0	0	0	0	0	0	0	0	0	0	0	0	0
0	0	0	0	0	0	0	0	0	0	0	0	0	0	0	0	0	0	0	0	0	0	0	0	0	0	0	0	0	0	0
0	0	0	0	0	0	0	0	0	0	0	0	0	0	0	0	0	0	0	0	0	0	0	0	0	0	0	0	0	0	0
0	0	0	0	0	0	0	0	0	0	0	0	0	0	0	0	0	0	0	0	0	0	0	0	0	0	0	0	0	0	0
0	0	0	0	0	0	0	0	0	0	0	0	0	0	0	0	0	0	0	0	0	0	0	0	0	0	0	0	0	0	0
0	0	0	0	0	0	0	0	0	0	0	0	0	0	0	0	0	0	0	0	0	0	0	0	0	0	0	0	0	0	0
0	0	0	0	0	0	0	0	0	0	0	0	0	0	0	0	0	0	0	0	0	0	0	0	0	0	0	0	0	0	0
0	0	0	0	0	0	0	0	0	0	0	0	0	0	0	0	0	0	0	0	0	0	0	0	0	0	0	0	0	0	0
0	0	0	0	0	0	0	0	0	0	0	0	0	0	0	0	0	0	0	0	0	0	0	0	0	0	0	0	0	0	0
0	0	0	0	0	0	0	0	0	0	0	0	0	0	0	0	0	0	0	0	0	0	0	0	0	0	0	0	0	0	0
0	0	0	0	0	0	0	0	0	0	0	0	0	0	0	0	0	0	0	0	0	0	0	0	0	0	0	0	0	0	0
0	0	0	0	0	0	0	0	0	0	0	0	0	0	0	0	0	0	0	0	0	0	0	0	0	0	0	0	0	0	0
0	0	0	0	0	0	0	0	0	0	0	0	0	0	0	0	0	0	0	0	0	0	0	0	0	0	0	0	0	0	0
0	0	0	0	0	0	0	0	0	0	0	0	0	0	0	0	0	0	0	0	0	0	0	0	0	0	0	0	0	0	0
0	0	0	0	0	0	0	0	0	0	0	0	0	0	0	0	0	0	0	0	0	0	0	0	0	0	0	0	0	0	0
0	0	0	0	0	0	0	0	0	0	0	0	0	0	0	0	0	0	0	0	0	0	0	0	0	0	0	0	0	0	0
0	0	0	0	0	0	0	0	0	0	0	0	0	0	0	0	0	0	0	0	0	0	0	0	0	0	0	0	0	0	0
0	0	0	0	0	0	0	0	0	0	0	0	0	0	0	0	0	0	0	0	0	0	0	0	0	0	0	0	0	0	0
0	0	0	0	0	0	0	0	0	0	0	0	0	0	0	0	0	0	0	0	0	0	0	0	0	0	0	0	0	0	0
0	0	0	0	0	0	0	0	0	0	0	0	0	0	0	0	0	0	0	0	0	0	0	0	0	0	0	0	0	0	0
0	0	0	0	0	0	0	0	0	0	0	0	0	0	0	0	0	0	0	0	0	0	0	0	0	0	0	0	0	0	0
0	0	0	0	0	0	0	0	0	0	0	0	0	0	0	0	0	0	0	0	0	0	0	0	0	0	0	0	0	0	0
0	0	0	0	0	0	0	0	0	0	0	0	0	0	0	0	0	0	0	0	0	0	0	0	0	0	0	0	0	0	0
0	0	0	0	0	0	0	0	0	0	0	0	0	0	0	0	0	0	0	0	0	0	0	0	0	0	0	0	0	0	0
0	0	0	0	0	0	0	0	0	0	0	0	0	0	0	0	0	0	0	0	0	0	0	0	0	0	0	0	0	0	0
0	0	0	0	0	0	0	0	0	0	0	0	0	0	0	0	0	0	0	0	0	0	0	0	0	0	0	0	0	0	0
0	0	0	0	0	0	0	0	0	0	0	0	0	0	0	0	0	0	0	0	0	0	0	0	0	0	0	0	0	0	0
0	0	0	0	0	0	0	0	0	0	0	0	0	0	0	0	0	0	0	0	0	0	0	0	0	0	0	0	0	0	0
0	0	0	0	0	0	0	0	0	0	0	0	0	0	0	0	0	0	0	0	0	0	0	0	0	0	0	0	0	0	0
0	0	0	0	0	0	0	0	0	0	0	0	0	0	0	0	0	0	0	0	0	0	0	0	0	0	0	0	0	0	0
0	0	0	0	0	0	0	0	0	0	0	0	0	0	0	0	0	0	0	0	0	0	0	0	0	0	0	0	0	0	0
0	0	0	0	0	0	0	0	0	0	0	0	0	0	0	0	0	0	0	0	0	0	0	0	0	0	0	0	0	0	0
0	0	0	0	0	0	0	0	0	0	0	0	0	0	0	0	0	0	0	0	0	0	0	0	0	0	0	0	0	0	0
0	0	0	0	0	0	0	0	0	0	0	0	0	0	0	0	0	0	0	0	0	0	0	0	0	0	0	0	0	0	0
0	0	0	0	0	0	0	0	0	0	0	0	0	0	0	0	0	0	0	0	0	0	0	0	0	0	0	0	0	0	0
0	0	0	0	0	0	0	0	0	0	0	0	0	0	0	0	0	0	0	0	0	0	0	0	0	0	0	0	0	0	0
0	0	0	0	0	0	0	0	0	0	0	0	0	0	0	0	0	0	0	0	0	0	0	0	0	0	0	0	0	0	0
0	0	0	0	0	0	0	0	0	0	0	0	0	0	0	0	0	0	0	0	0	0	0	0	0	0	0	0	0	0	0
0	0	0	0	0	0	0	0	0	0	0	0	0	0	0	0	0	0	0	0	0	0	0	0	0	0	0	0	0	0	0
0	0	0	0	0	0	0	0	0	0	0	0	0	0	0	0	0	0	0	0	0	0	0	0	0	0	0	0	0	0	0
0	0	0	0	0	0	0	0	0	0	0	0	0	0	0	0	0	0	0	0	0	0	0	0	0	0	0	0	0	0	0
0	0	0	0	0	0	0	0	0	0	0	0	0	0	0	0	0	0	0	0	0	0	0	0	0	0	0	0	0	0	0
0	0	0	0	0	0	0	0	0	0	0	0	0	0	0	0	0	0	0	0	0	0	0	0	0	0	0	0	0	0	0
0	0	0	0	0	0	0	0	0	0	0	0	0	0	0	0	0	0	0	0	0	0	0	0	0	0	0	0	0	0	0
0	0	0	0	0	0	0	0	0	0	0	0	0	0	0	0	0	0	0	0	0	0	0	0	0	0	0	0	0	0	0
0	0	0	0	0	0	0	0	0	0	0	0	0	0	0	0	0	0	0	0	0	0	0	0	0	0	0	0	0	0	0
0	0	0	0	0	0	0	0	0	0	0	0	0	0	0	0	0	0	0	0	0	0	0	0	0	0	0	0	0	0	0
0	0	0	0	0	0	0	0	0	0	0	0	0	0	0	0	0	0	0	0	0	0	0	0	0	0	0	0	0	0	0
0	0	0	0	0	0	0	0	0	0	0	0	0	0	0	0	0	0	0	0	0	0	0	0	0	0	0	0	0	0	0
0	0	0	0	0	0	0	0	0	0	0	0	0	0	0	0	0	0	0	0	0	0	0	0	0	0	0	0	0	0	0
0	0	0	0	0	0	0	0	0	0	0	0	0	0	0	0	0	0	0	0	0	0	0	0	0	0	0	0	0	0	0
0	0	0	0	0	0	0	0	0	0	0	0	0	0	0	0	0	0	0	0	0	0	0	0	0	0	0	0	0	0	0
0	0	0	0	0	0	0	0	0	0	0	0	0	0	0	0	0	0	0	0	0	0	0	0	0	0	0	0	0	0	0
0	0	0	0	0	0	0	0	0	0	0	0	0	0	0	0	0	0	0	0	0	0	0	0	0	0	0	0	0	0	0
0	0	0	0	0	0	0	0	0	0	0	0	0	0	0	0	0	0	0	0	0	0	0	0	0	0	0	0	0	0	0
0	0	0	0	0	0	0	0	0	0	0	0	0	0	0	0	0	0	0	0	0	0	0	0	0	0	0	0	0	0	0
0	0	0	0	0	0	0	0	0	0	0	0	0	0	0	0	0	0	0	0	0	0	0	0	0	0	0	0	0	0	0
0	0	0	0	0	0	0	0	0	0	0	0	0	0	0	0	0	0	0	0	0	0	0	0	0	0	0	0	0	0	0
0	0	0	0	0	0	0	0	0	0	0	0	0	0	0	0	0	0	0	0	0	0	0	0	0	0	0	0	0	0	0
0	0	0	0	0	0	0	0	0	0	0	0	0	0	0	0	0	0	0	0	0	0	0	0	0	0	0	0	0	0	0
0	0	0	0	0	0	0	0	0	0	0	0	0	0	0	0	0	0	0	0	0	0	0	0	0	0	0	0	0	0	0
0	0	0	0	0	0	0	0	0	0	0	0	0	0	0	0	0	0	0	0	0	0	0	0	0	0	0	0	0	0	0
0	0	0	0	0	0	0	0	0	0	0	0	0	0	0	0	0	0	0	0	0	0	0	0	0	0	0	0	0	0	0
0	0	0	0	0	0	0	0	0	0	0	0	0	0	0	0	0	0	0	0	0	0	0	0	0	0	0	0	0	0	0
0	0	0	0	0	0	0	0	0	0	0	0	0	0	0	0	0	0	0	0	0	0	0	0	0	0	0	0	0	0	0
0	0	0	0	0	0	0	0	0	0	0	0	0	0	0	0	0	0	0	0	0	0	0	0	0	0	0	0	0	0	0
0	0	0	0	0	0	0	0	0	0	0	0	0	0	0	0	0	0	0	0	0	0	0	0	0	0	0	0	0	0	0
0	0	0	0	0	0	0	0	0	0	0	0	0	0	0	0	0	0	0	0	0	0	0	0	0	0	0	0	0	0	0
0	0	0	0	0	0	0	0	0	0	0	0	0	0	0	0	0	0	0	0	0	0	0	0	0	0	0	0	0	0	0
0	0	0	0	0	0	0	0	0	0	0	0	0	0	0	0	0	0	0	0	0	0	0	0	0	0	0	0	0	0	0
0	0	0	0	0	0	0	0	0	0	0	0	0	0	0	0	0	0	0	0	0	0	0	0	0	0	0	0	0	0	0
0	0	0	0	0	0	0	0	0	0	0	0	0	0	0	0	0	0	0	0	0	0	0	0	0	0	0	0	0	0	0
0	0	0	0	0	0	0	0	0	0	0	0	0	0	0	0	0	0	0	0	0	0	0	0	0	0	0	0	0	0	0
0	0	0	0	0	0	0	0	0	0	0	0	0	0	0	0	0	0	0	0	0	0	0	0	0	0	0	0	0	0	0
0	0	0	0	0	0	0	0	0	0	0	0	0	0	0	0	0	0	0	0	0	0	0	0	0	0	0	0	0	0	0
0	0	0	0	0	0	0	0	0	0	0	0	0	0	0	0	0	0	0	0	0	0	0	0	0	0	0	0	0	0	0
0	0	0	0	0	0	0	0	0	0	0	0	0	0	0	0	0	0	0	0	0	0	0	0	0	0	0	0	0	0	0
0	0	0	0	0	0	0	0	0	0	0	0	0	0	0	0	0	0	0	0	0	0	0	0	0	0	0	0	0	0	0
0	0	0	0	0	0	0	0	0	0	0	0	0	0	0	0	0	0	0	0	0	0	0	0	0	0	0	0	0	0	0
0	0	0	0	0	0	0	0	0	0	0	0	0	0	0	0	0	0	0	0	0	0	0	0	0	0	0	0	0	0	0
0	0	0	0	0	0	0	0	0	0	0	0	0	0	0	0	0	0	0	0	0	0	0	0	0	0	0	0	0	0	0
0	0	0	0	0	0	0	0	0	0	0	0	0	0	0	0	0	0	0	0	0	0	0	0	0	0	0	0	0	0	0
0	0	0	0	0	0	0	0	0	0	0	0	0	0	0	0	0	0	0	0	0	0	0	0	0	0	0	0	0	0	0
0	0	0	0	0	0	0	0	0	0	0	0	0	0	0	0	0	0	0	0	0	0	0	0	0	0	0	0	0	0	0
0	0	0	0	0	0	0	0	0	0	0	0	0	0	0	0	0	0	0	0	0	0	0	0	0	0	0	0	0	0	0
0	0	0	0	0	0	0	0	0	0	0	0	0	0	0	0	0	0	0	0	0	0	0	0	0	0	0	0	0	0	0
0	0	0	0	0	0	0	0	0	0	0	0	0	0	0	0	0	0	0	0	0	0	0	0	0	0	0	0	0	0	0
0	0	0	0	0	0	0	0	0	0	0	0	0	0	0	0	0	0	0	0	0	0	0	0	0	0	0	0	0	0	0
0	0	0	0	0	0	0	0	0	0	0	0	0	0	0	0	0	0	0	0	0	0	0	0	0	0	0	0	0	0	0
0	0	0	0	0	0	0	0	0	0	0	0	0	0	0	0	0	0	0	0	0	0	0	0	0	0	0	0	0	0	0
0	0	0	0	0	0	0	0	0	0	0	0	0	0	0	0	0	0	0	0	0	0	0	0	0	0	0	0	0	0	0
0	0	0	0	0	0	0	0	0	0	0	0	0	0	0	0	0	0	0	0	0	0	0	0	0	0	0	0	0	0	0
0	0	0	0	0	0	0	0	0	0	0	0	0	0	0	0	0	0	0	0	0	0	0	0	0	0	0	0	0	0	0
0	0	0	0	0	0	0	0	0	0	0	0	0	0	0	0	0	0	0	0	0	0	0	0	0	0	0	0	0	0	0
0	0	0	0	0	0	0	0	0	0	0	0	0	0	0	0	0	0	0	0	0	0	0	0	0	0	0	0	0	0	0
0	0	0	0	0	0	0	0	0	0	0	0	0	0	0	0	0	0	0	0	0	0	0	0	0	0	0	0	0	0	0
0	0	0	0	0	0	0	0	0	0	0	0	0	0	0	0	0	0	0	0	0	0	0	0	0	0	0	0	0	0	0
0	0	0	0	0	0	0	0	0	0	0	0	0	0	0	0	0	0	0	0	0	0	0	0	0	0	0	0	0	0	0
0	0	0	0	0	0	0	0	0	0	0	0	0	0	0	0	0	0	0	0	0	0	0	0	0	0	0	0	0	0	0
0	0	0	0	0	0	0	0	0	0	0	0	0	0	0	0	0	0	0	0	0	0	0	0	0	0	0	0	0	0	0
0	0	0	0	0	0	0	0	0	0	0	0	0	0	0	0	0	0	0	0	0	0	0	0	0	0	0	0	0	0	0
0	0	0	0	0	0	0	0	0	0	0	0	0	0	0	0	0	0	0	0	0	0	0	0	0	0	0	0	0	0	0
0	0	0	0	0	0	0	0	0	0	0	0	0	0	0	0	0	0	0	0	0	0	0	0	0	0	0	0	0	0	0
0	0	0	0	0	0	0	0	0	0	0	0	0	0	0	0	0	0	0	0	0	0	0	0	0	0	0	0	0	0	0
0	0	0	0	0	0	0	0	0	0	0	0	0	0	0	0	0	0	0	0	0	0	0	0	0	0	0	0	0	0	0
0	0	0	0	0	0	0	0	0	0	0	0	0	0	0	0	0	0	0	0	0	0	0	0	0	0	0	0	0	0	0
0	0	0	0	0	0	0	0	0	0	0	0	0	0	0	0	0	0	0	0	0	0	0	0	0	0	0	0	0	0	0
0	0	0	0	0	0	0	0	0	0	0	0	0	0	0	0	0	0	0	0	0	0	0	0	0	0	0	0	0	0	0
0	0	0	0	0	0	0	0	0	0	0	0	0	0	0	0	0	0	0	0	0	0	0	0	0	0	0	0	0	0	0
0	0	0	0	0	0	0	0	0	0	0	0	0	0	0	0	0	0	0	0	0	0	0	0	0	0	0	0	0	0	0
0	0	0	0	0	0	0	0	0	0	0	0	0	0	0	0	0	0	0	0	0	0	0	0	0	0	0	0	0	0	0
0	0	0	0	0	0	0	0	0	0	0	0	0	0	0	0	0	0	0	0	0	0	0	0	0	0	0	0	0	0	0
0	0	0	0	0	0	0	0	0	0	0	0	0	0	0	0	0	0	0	0	0	0	0	0	0	0	0	0	0	0	0
0	0	0	0	0	0	0	0	0	0	0	0	0	0	0	0	0	0	0	0	0	0	0	0	0	0	0	0	0	0	0
0	0	0	0	0	0	0	0	0	0	0	0	0	0	0	0	0	0	0	0	0	0	0	0	0	0	0	0	0	0	0
0	0	0	0	0	0	0	0	0	0	0	0	0	0	0	0	0	0	0	0	0	0	0	0	0	0	0	0	0	0	0
0	0	0	0	0	0	0	0	0	0	0	0	0	0	0	0	0	0	0	0	0	0	0	0	0	0	0	0	0	0	0
0	0	0	0	0	0	0	0	0	0	0	0	0	0	0	0	0	0	0	0	0	0	0	0	0	0	0	0	0	0	0
0	0	0	0	0	0	0	0	0	0	0	0	0	0	0	0	0	0	0	0	0	0	0	0	0	0	0	0	0	0	0
0	0	0	0	0	0	0	0	0	0	0	0	0	0	0	0	0	0	0	0	0	0	0	0	0	0	0	0	0	0	0
0	0	0	0	0	0	0	0	0	0	0	0	0	0	0	0	0	0	0	0	0	0	0	0	0	0	0	0	0	0	0
0	0	0	0	0	0	0	0	0	0	0	0	0	0	0	0	0	0	0	0	0	0	0	0	0	0	0	0	0	0	0
0	0	0	0	0	0	0	0	0	0	0	0	0	0	0	0	0	0	0	0	0	0	0	0	0	0	0	0	0	0	0
0	0	0	0	0	0	0	0	0	0	0	0	0	0	0	0	0	0	0	0	0	0	0	0	0	0	0	0	0	0	0
0	0	0	0	0	0	0	0	0	0	0	0	0	0	0	0	0	0	0	0	0	0	0	0	0	0	0	0	0	0	0
0	0	0	0	0	0	0	0	0	0	0	0	0	0	0	0	0	0	0	0	0	0	0	0	0	0	0	0	0	0	0
0	0	0	0	0	0	0	0	0	0	0	0	0	0	0	0	0	0	0	0	0	0	0	0	0	0	0	0	0	0	0
0	0	0	0	0	0	0	0	0	0	0	0	0	0	0	0	0	0	0	0	0	0	0	0	0	0	0	0	0	0	0
0	0	0	0	0	0	0	0	0	0	0	0	0	0	0	0	0	0	0	0	0	0	0	0	0	0	0	0	0	0	0
0	0	0	0	0	0	0	0	0	0	0	0	0	0	0	0	0	0	0	0	0	0	0	0	0	0	0	0	0	0	0
0	0	0	0	0	0	0	0	0	0	0	0	0	0	0	0	0	0	0	0	0	0	0	0	0	0	0	0	0	0	0
0	0	0	0	0	0	0	0	0	0	0	0	0	0	0	0	0	0	0	0	0	0	0	0	0	0	0	0	0	0	0
0	0	0	0	0	0	0	0	0	0	0	0	0	0	0	0	0	0	0	0	0	0	0	0	0	0	0	0	0	0	0
0	0	0	0	0	0	0	0	0	0	0	0	0	0	0	0	0	0	0	0	0	0	0	0	0	0	0	0	0	0	0
0	0	0	0	0	0	0	0	0	0	0	0	0	0	0	0	0	0	0	0	0	0	0	0	0	0	0	0	0	0	0
0	0	0	0	0	0	0	0	0	0	0	0	0	0	0	0	0	0	0	0	0	0	0	0	0	0	0	0	0	0	0
0	0	0	0	0	0	0	0	0	0	0	0	0	0	0	0	0	0	0	0	0	0	0	0	0	0	0	0	0	0	0
0	0	0	0	0	0	0	0	0	0	0	0	0	0	0	0	0	0	0	0	0	0	0	0	0	0	0	0	0	0	0
0	0	0	0	0	0	0	0	0	0	0	0	0	0	0	0	0	0	0	0	0	0	0	0	0	0	0	0	0	0	0
0	0	0	0	0	0	0	0	0	0	0	0	0	0	0	0	0	0	0	0	0	0	0	0	0	0	0	0	0	0	0
0	0	0	0	0	0	0	0	0	0	0	0	0	0	0	0	0	0	0	0	0	0	0	0	0	0	0	0	0	0	0
0	0	0	0	0	0	0	0	0	0	0	0	0	0	0	0	0	0	0	0	0	0	0	0	0	0	0	0	0	0	0
0	0	0	0	0	0	0	0	0	0	0	0	0	0	0	0	0	0	0	0	0	0	0	0	0	0	0	0	0	0	0
0	0	0	0	0	0	0	0	0	0	0	0	0	0	0	0	0	0	0	0	0	0	0	0	0	0	0	0	0	0	0
0	0	0	0	0	0	0	0	0	0	0	0	0	0	0	0	0	0	0	0	0	0	0	0	0	0	0	0	0	0	0
0	0	0	0	0	0	0	0	0	0	0	0	0	0	0	0	0	0	0	0	0	0	0	0	0	0	0	0	0	0	0
0	0	0	0	0	0	0	0	0	0	0	0	0	0	0	0	0	0	0	0	0	0	0	0	0	0	0	0	0	0	0
0	0	0	0	0	0	0	0	0	0	0	0	0	0	0	0	0	0	0	0	0	0	0	0	0	0	0	0	0	0	0
0	0	0	0	0	0	0	0	0	0	0	0	0	0	0	0	0	0	0	0	0	0	0	0	0	0	0	0	0	0	0
0	0	0	0	0	0	0	0	0	0	0	0	0	0	0	0	0	0	0	0	0	0	0	0	0	0	0	0	0	0	0
0	0	0	0	0	0	0	0	0	0	0	0	0	0	0	0	0	0	0	0	0	0	0	0	0	0	0	0	0	0	0
0	0	0	0	0	0	0	0	0	0	0	0	0	0	0	0	0	0	0	0	0	0	0	0	0	0	0	0	0	0	0
0	0	0	0	0	0	0	0	0	0	0	0	0	0	0	0	0	0	0	0	0	0	0	0	0	0	0	0	0	0	0
0	0	0	0	0	0	0	0	0	0	0	0	0	0	0	0	0	0	0	0	0	0	0	0	0	0	0	0	0	0	0
0	0	0	0	0	0	0	0	0	0	0	0	0	0	0	0	0	0	0	0	0	0	0	0	0	0	0	0	0	0	0
0	0	0	0	0	0	0	0	0	0	0	0	0	0	0	0	0	0	0	0	0	0	0	0	0	0	0	0	0	0	0
0	0	0	0	0	0	0	0	0	0	0	0	0	0	0	0	0	0	0	0	0	0	0	0	0	0	0	0	0	0	0
0	0	0	0	0	0	0	0	0	0	0	0	0	0	0	0	0	0	0	0	0	0	0	0	0	0	0	0	0	0	0
0	0	0	0	0	0	0	0	0	0	0	0	0	0	0	0	0	0	0	0	0	0	0	0	0	0	0	0	0	0	0
0	0	0	0	0	0	0	0	0	0	0	0	0	0	0	0	0	0	0	0	0	0	0	0	0	0	0	0	0	0	0
0	0	0	0	0	0	0	0	0	0	0	0	0	0	0	0	0	0	0	0	0	0	0	0	0	0	0	0	0	0	0
0	0	0	0	0	0	0	0	0	0	0	0	0	0	0	0	0	0	0	0	0	0	0	0	0	0	0	0	0	0	0
0	0	0	0	0	0	0	0	0	0	0	0	0	0	0	0	0	0	0	0	0	0	0	0	0	0	0	0	0	0	0
0	0	0	0	0	0	0	0	0	0	0	0	0	0	0	0	0	0	0	0	0	0	0	0	0	0	0	0	0	0	0
0	0	0	0	0	0	0	0	0	0	0	0	0	0	0	0	0	0	0	0	0	0	0	0	0	0	0	0	0	0	0
0	0	0	0	0	0	0	0	0	0	0	0	0	0	0	0	0	0	0	0	0	0	0	0	0	0	0	0	0	0	0
0	0	0	0	0	0	0	0	0	0	0	0	0	0	0	0	0	0	0	0	0	0	0	0	0	0	0	0	0	0	0
0	0	0	0	0	0	0	0	0	0	0	0	0	0	0	0	0	0	0	0	0	0	0	0	0	0	0	0	0	0	0
0	0	0	0	0	0	0	0	0	0	0	0	0	0	0	0	0	0	0	0	0	0	0	0	0	0	0	0	0	0	0
0	0	0	0	0	0	0	0	0	0	0	0	0	0	0	0	0	0	0	0	0	0	0	0	0	0	0	0	0	0	0
0	0	0	0	0	0	0	0	0	0	0	0	0	0	0	0	0	0	0	0	0	0	0	0	0	0	0	0	0	0	0
0	0	0	0	0	0	0	0	0	0	0	0	0	0	0	0	0	0	0	0	0	0	0	0	0	0	0	0	0	0	0
0	0	0	0	0	0	0	0	0	0	0	0	0	0	0	0	0	0	0	0	0	0	0	0	0	0	0	0	0	0	0
0	0	0	0	0	0	0	0	0	0	0	0	0	0	0	0	0	0	0	0	0	0	0	0	0	0	0	0	0	0	0
0	0	0	0	0	0	0	0	0	0	0	0	0	0	0	0	0	0	0	0	0	0	0	0	0	0	0	0	0	0	0
0	0	0	0	0	0	0	0	0	0	0	0	0	0	0	0	0	0	0	0	0	0	0	0	0	0	0	0	0	0	0
0	0	0	0	0	0	0	0	0	0	0	0	0	0	0	0	0	0	0	0	0	0	0	0	0	0	0	0	0	0	0
0	0	0	0	0	0	0	0	0	0	0	0	0	0	0	0	0	0	0	0	0	0	0	0	0	0	0	0	0	0	0
0	0	0	0	0	0	0	0	0	0	0	0	0	0	0	0	0	0	0	0	0	0	0	0	0	0	0	0	0	0	0
0	0	0	0	0	0	0	0	0	0	0	0	0	0	0	0	0	0	0	0	0	0	0	0	0	0	0	0	0	0	0
0	0	0	0	0	0	0	0	0	0	0	0	0	0	0	0	0	0	0	0	0	0	0	0	0	0	0	0	0	0	0
0	0	0	0	0	0	0	0	0	0	0	0	0	0	0	0	0	0	0	0	0	0	0	0	0	0	0	0	0	0	0
0	0	0	0	0	0	0	0	0	0	0	0	0	0	0	0	0	0	0	0	0	0	0	0	0	0	0	0	0	0	0
0	0	0	0	0	0	0	0	0	0	0	0	0	0	0	0	0	0	0	0	0	0	0	0	0	0	0	0	0	0	0
0	0	0	0	0	0	0	0	0	0	0	0	0	0	0	0	0	0	0	0	0	0	0	0	0	0	0	0	0	0	0
0	0	0	0	0	0	0	0	0	0	0	0	0	0	0	0	0	0	0	0	0	0	0	0	0	0	0	0	0	0	0
0	0	0	0	0	0	0	0	0	0	0	0	0	0	0	0	0	0	0	0	0	0	0	0	0	0	0	0	0	0	0
0	0	0	0	0	0	0	0	0	0	0	0	0	0	0	0	0	0	0	0	0	0	0	0	0	0	0	0	0	0	0
0	0	0	0	0	0	0	0	0	0	0	0	0	0	0	0	0	0	0	0	0	0	0	0	0	0	0	0	0	0	0
0	0	0	0	0	0	0	0	0	0	0	0	0	0	0	0	0	0	0	0	0	0	0	0	0	0	0	0	0	0	0
0	0	0	0	0	0	0	0	0	0	0	0	0	0	0	0	0	0	0	0	0	0	0	0	0	0	0	0	0	0	0
0	0	0	0	0	0	0	0	0	0	0	0	0	0	0	0	0	0	0	0	0	0	0	0	0	0	0	0	0	0	0
0	0	0	0	0	0	0	0	0	0	0	0	0	0	0	0	0	0	0	0	0	0	0	0	0	0	0	0	0	0	0
0	0	0	0	0	0	0	0	0	0	0	0	0	0	0	0	0	0	0	0	0	0	0	0	0	0	0	0	0	0	0
0	0	0	0	0	0	0	0	0	0	0	0	0	0	0	0	0	0	0	0	0	0	0	0	0	0	0	0	0	0	0
0	0	0	0	0	0	0	0	0	0	0	0	0	0	0	0	0	0	0	0	0	0	0	0	0	0	0	0	0	0	0
0	0	0	0	0	0	0	0	0	0	0	0	0	0	0	0	0	0	0	0	0	0	0	0	0	0	0	0	0	0	0
0	0	0	0	0	0	0	0	0	0	0	0	0	0	0	0	0	0	0	0	0	0	0	0	0	0	0	0	0	0	0
0	0	0	0	0	0	0	0	0	0	0	0	0	0	0	0	0	0	0	0	0	0	0	0	0	0	0	0	0	0	0
0	0	0	0	0	0	0	0	0	0	0	0	0	0	0	0	0	0	0	0	0	0	0	0	0	0	0	0	0	0	0
0	0	0	0	0	0	0	0	0	0	0	0	0	0	0	0	0	0	0	0	0	0	0	0	0	0	0	0	0	0	0
0	0	0	0	0	0	0	0	0	0	0	0	0	0	0	0	0	0	0	0	0	0	0	0	0	0	0	0	0	0	0
0	0	0	0	0	0	0	0	0	0	0	0	0	0	0	0	0	0	0	0	0	0	0	0	0	0	0	0	0	0	0
0	0	0	0	0	0	0	0	0	0	0	0	0	0	0	0	0	0	0	0	0	0	0	0	0	0	0	0	0	0	0
0	0	0	0	0	0	0	0	0	0	0	0	0	0	0	0	0	0	0	0	0	0	0	0	0	0	0	0	0	0	0
0	0	0	0	0	0	0	0	0	0	0	0	0	0	0	0	0	0	0	0	0	0	0	0	0	0	0	0	0	0	0
0	0	0	0	0	0	0	0	0	0	0	0	0	0	0	0	0	0	0	0	0	0	0	0	0	0	0	0	0	0	0
0	0	0	0	0	0	0	0	0	0	0	0	0	0	0	0	0	0	0	0	0	0	0	0	0	0	0	0	0	0	0
0	0	0	0	0	0	0	0	0	0	0	0	0	0	0	0	0	0	0	0	0	0	0	0	0	0	0	0	0	0	0
0	0	0	0	0	0	0	0	0	0	0	0	0	0	0	0	0	0	0	0	0	0	0	0	0	0	0	0	0	0	0
0	0	0	0	0	0	0	0	0	0	0	0	0	0	0	0	0	0	0	0	0	0	0	0	0	0	0	0	0	0	0
0	0	0	0	0	0	0	0	0	0	0	0	0	0	0	0	0	0	0	0	0	0	0	0	0	0	0	0	0	0	0
0	0	0	0	0	0	0	0	0	0	0	0	0	0	0	0	0	0	0	0	0	0	0	0	0	0	0	0	0	0	0
0	0	0	0	0	0	0	0	0	0	0	0	0	0	0	0	0	0	0	0	0	0	0	0	0	0	0	0	0	0	0
0	0	0	0	0	0	0	0	0	0	0	0	0	0	0	0	0	0	0	0	0	0	0	0	0	0	0	0	0	0	0
0	0	0	0	0	0	0	0	0	0	0	0	0	0	0	0	0	0	0	0	0	0	0	0	0	0	0	0	0	0	0
0	0	0	0	0	0	0	0	0	0	0	0	0	0	0	0	0	0	0	0	0	0	0	0	0	0	0	0	0	0	0
0	0	0	0	0	0	0	0	0	0	0	0	0	0	0	0	0	0	0	0	0	0	0	0	0	0	0	0	0	0	0
0	0	0	0	0	0	0	0	0	0	0	0	0	0	0	0	0	0	0	0	0	0	0	0	0	0	0	0	0	0	0
0	0	0	0	0	0	0	0	0	0	0	0	0	0	0	0	0	0	0	0	0	0	0	0	0	0	0	0	0	0	0
0	0	0	0	0	0	0	0	0	0	0	0	0	0	0	0	0	0	0	0	0	0	0	0	0	0	0	0	0	0	0
0	0	0	0	0	0	0	0	0	0	0	0	0	0	0	0	0	0	0	0	0	0	0	0	0	0	0	0	0	0	0
0	0	0	0	0	0	0	0	0	0	0	0	0	0	0	0	0	0	0	0	0	0	0	0	0	0	0	0	0	0	0
0	0	0	0	0	0	0	0	0	0	0	0	0	0	0	0	0	0	0	0	0	0	0	0	0	0	0	0	0	0	0
0	0	0	0	0	0	0	0	0	0	0	0	0	0	0	0	0	0	0	0	0	0	0	0	0	0	0	0	0	0	0
0	0	0	0	0	0	0	0	0	0	0	0	0	0	0	0	0	0	0	0	0	0	0	0	0	0	0	0	0	0	0
0	0	0	0	0	0	0	0	0	0	0	0	0	0	0	0	0	0	0	0	0	0	0	0	0	0	0	0	0	0	0
0	0	0	0	0	0	0	0	0	0	0	0	0	0	0	0	0	0	0	0	0	0	0	0	0	0	0	0	0	0	0
0	0	0	0	0	0	0	0	0	0	0	0	0	0	0	0	0	0	0	0	0	0	0	0	0	0	0	0	0	0	0
0	0	0	0	0	0	0	0	0	0	0	0	0	0	0	0	0	0	0	0	0	0	0	0	0	0	0	0	0	0	0
0	0	0	0	0	0	0	0	0	0	0	0	0	0	0	0	0	0	0	0	0	0	0	0	0	0	0	0	0	0	0
0	0	0	0	0	0	0	0	0	0	0	0	0	0	0	0	0	0	0	0	0	0	0	0	0	0	0	0	0	0	0
0	0	0	0	0	0	0	0	0	0	0	0	0	0	0	0	0	0	0	0	0	0	0	0	0	0	0	0	0	0	0
0	0	0	0	0	0	0	0	0	0	0	0	0	0	0	0	0	0	0	0	0	0	0	0	0	0	0	0	0	0	0
0	0	0	0	0	0	0	0	0	0	0	0	0	0	0	0	0	0	0	0	0	0	0	0	0	0	0	0	0	0	0
0	0	0	0	0	0	0	0	0	0	0	0	0	0	0	0	0	0	0	0	0	0	0	0	0	0	0	0	0	0	0
0	0	0	0	0	0	0	0	0	0	0	0	0	0	0	0	0	0	0	0	0	0	0	0	0	0	0	0	0	0	0
0	0	0	0	0	0	0	0	0	0	0	0	0	0	0	0	0	0	0	0	0	0	0	0	0	0	0	0	0	0	0
0	0	0	0	0	0	0	0	0	0	0	0	0	0	0	0	0	0	0	0	0	0	0	0	0	0	0	0	0	0	0
0	0	0	0	0	0	0	0	0	0	0	0	0	0	0	0	0	0	0	0	0	0	0	0	0	0	0	0	0	0	0
0	0	0	0	0	0	0	0	0	0	0	0	0	0	0	0	0	0	0	0	0	0	0	0	0	0	0	0	0	0	0
0	0	0	0	0	0	0	0	0	0	0	0	0	0	0	0	0	0	0	0	0	0	0	0	0	0	0	0	0	0	0
0	0	0	0	0	0	0	0	0	0	0	0	0	0	0	0	0	0	0	0	0	0	0	0	0	0	0	0	0	0	0
0	0	0	0	0	0	0	0	0	0	0	0	0	0	0	0	0	0	0	0	0	0	0	0	0	0	0	0	0	0	0
0	0	0	0	0	0	0	0	0	0	0	0	0	0	0	0	0	0	0	0	0	0	0	0	0	0	0	0	0	0	0
0	0	0	0	0	0	0	0	0	0	0	0	0	0	0	0	0	0	0	0	0	0	0	0	0	0	0	0	0	0	0
0	0	0	0	0	0	0	0	0	0	0	0	0	0	0	0	0	0	0	0	0	0	0	0	0	0	0	0	0	0	0
0	0	0	0	0	0	0	0	0	0	0	0	0	0	0	0	0	0	0	0	0	0	0	0	0	0	0	0	0	0	0
0	0	0	0	0	0	0	0	0	0	0	0	0	0	0	0	0	0	0	0	0	0	0	0	0	0	0	0	0	0	0
0	0	0	0	0	0	0	0	0	0	0	0	0	0	0	0	0	0	0	0	0	0	0	0	0	0	0	0	0	0	0
0	0	0	0	0	0	0	0	0	0	0	0	0	0	0	0	0	0	0	0	0	0	0	0	0	0	0	0	0	0	0
0	0	0	0	0	0	0	0	0	0	0	0	0	0	0	0	0	0	0	0	0	0	0	0	0	0	0	0	0	0	0
0	0	0	0	0	0	0	0	0	0	0	0	0	0	0	0	0	0	0	0	0	0	0	0	0	0	0	0	0	0	0
0	0	0	0	0	0	0	0	0	0	0	0	0	0	0	0	0	0	0	0	0	0	0	0	0	0	0	0	0	0	0
0	0	0	0	0	0	0	0	0	0	0	0	0	0	0	0	0	0	0	0	0	0	0	0	0	0	0	0	0	0	0
0	0	0	0	0	0	0	0	0	0	0	0	0	0	0	0	0	0	0	0	0	0	0	0	0	0	0	0	0	0	0
0	0	0	0	0	0	0	0	0	0	0	0	0	0	0	0	0	0	0	0	0	0	0	0	0	0	0	0	0	0	0
0	0	0	0	0	0	0	0	0	0	0	0	0	0	0	0	0	0	0	0	0	0	0	0	0	0	0	0	0	0	0
0	0	0	0	0	0	0	0	0	0	0	0	0	0	0	0	0	0	0	0	0	0	0	0	0	0	0	0	0	0	0
0	0	0	0	0	0	0	0	0	0	0	0	0	0	0	0	0	0	0	0	0	0	0	0	0	0	0	0	0	0	0
0	0	0	0	0	0	0	0	0	0	0	0	0	0	0	0	0	0	0	0	0	0	0	0	0	0	0	0	0	0	0
0	0	0	0	0	0	0	0	0	0	0	0	0	0	0	0	0	0	0	0	0	0	0	0	0	0	0	0	0	0	0
0	0	0	0	0	0	0	0	0	0	0	0	0	0	0	0	0	0	0	0	0	0	0	0	0	0	0	0	0	0	0
0	0	0	0	0	0	0	0	0	0	0	0	0	0	0	0	0	0	0	0	0	0	0	0	0	0	0	0	0	0	0
0	0	0	0	0	0	0	0	0	0	0	0	0	0	0	0	0	0	0	0	0	0	0	0	0	0	0	0	0	0	0
0	0	0	0	0	0	0	0	0	0	0	0	0	0	0	0	0	0	0	0	0	0	0	0	0	0	0	0	0	0	0
0	0	0	0	0	0	0	0	0	0	0	0	0	0	0	0	0	0	0	0	0	0	0	0	0	0	0	0	0	0	0
0	0	0	0	0	0	0	0	0	0	0	0	0	0	0	0	0	0	0	0	0	0	0	0	0	0	0	0	0	0	0
0	0	0	0	0	0	0	0	0	0	0	0	0	0	0	0	0	0	0	0	0	0	0	0	0	0	0	0	0	0	0
0	0	0	0	0	0	0	0	0	0	0	0	0	0	0	0	0	0	0	0	0	0	0	0	0	0	0	0	0	0	0
0	0	0	0	0	0	0	0	0	0	0	0	0	0	0	0	0	0	0	0	0	0	0	0	0	0	0	0	0	0	0
0	0	0	0	0	0	0	0	0	0	0	0	0	0	0	0	0	0	0	0	0	0	0	0	0	0	0	0	0	0	0
0	0	0	0	0	0	0	0	0	0	0	0	0	0	0	0	0	0	0	0	0	0	0	0	0	0	0	0	0	0	0
0	0	0	0	0	0	0	0	0	0	0	0	0	0	0	0	0	0	0	0	0	0	0	0	0	0	0	0	0	0	0
0	0	0	0	0	0	0	0	0	0	0	0	0	0	0	0	0	0	0	0	0	0	0	0	0	0	0	0	0	0	0
0	0	0	0	0	0	0	0	0	0	0	0	0	0	0	0	0	0	0	0	0	0	0	0	0	0	0	0	0	0	0
0	0	0	0	0	0	0	0	0	0	0	0	0	0	0	0	0	0	0	0	0	0	0	0	0	0	0	0	0	0	0
0	0	0	0	0	0	0	0	0	0	0	0	0	0	0	0	0	0	0	0	0	0	0	0	0	0	0	0	0	0	0
0	0	0	0	0	0	0	0	0	0	0	0	0	0	0	0	0	0	0	0	0	0	0	0	0	0	0	0	0	0	0
0	0	0	0	0	0	0	0	0	0	0	0	0	0	0	0	0	0	0	0	0	0	0	0	0	0	0	0	0	0	0
0	0	0	0	0	0	0	0	0	0	0	0	0	0	0	0	0	0	0	0	0	0	0	0	0	0	0	0	0	0	0
0	0	0	0	0	0	0	0	0	0	0	0	0	0	0	0	0	0	0	0	0	0	0	0	0	0	0	0	0	0	0
0	0	0	0	0	0	0	0	0	0	0	0	0	0	0	0	0	0	0	0	0	0	0	0	0	0	0	0	0	0	0
0	0	0	0	0	0	0	0	0	0	0	0	0	0	0	0	0	0	0	0	0	0	0	0	0	0	0	0	0	0	0
0	0	0	0	0	0	0	0	0	0	0	0	0	0	0	0	0	0	0	0	0	0	0	0	0	0	0	0	0	0	0
0	0	0	0	0	0	0	0	0	0	0	0	0	0	0	0	0	0	0	0	0	0	0	0	0	0	0	0	0	0	0
0	0	0	0	0	0	0	0	0	0	0	0	0	0	0	0	0	0	0	0	0	0	0	0	0	0	0	0	0	0	0
0	0	0	0	0	0	0	0	0	0	0	0	0	0	0	0	0	0	0	0	0	0	0	0	0	0	0	0	0	0	0
0	0	0	0	0	0	0	0	0	0	0	0	0	0	0	0	0	0	0	0	0	0	0	0	0	0	0	0	0	0	0
0	0	0	0	0	0	0	0	0	0	0	0	0	0	0	0	0	0	0	0	0	0	0	0	0	0	0	0	0	0	0
0	0	0	0	0	0	0	0	0	0	0	0	0	0	0	0	0	0	0	0	0	0	0	0	0	0	0	0	0	0	0
0	0	0	0	0	0	0	0	0	0	0	0	0	0	0	0	0	0	0	0	0	0	0	0	0	0	0	0	0	0	0
0	0	0	0	0	0	0	0	0	0	0	0	0	0	0	0	0	0	0	0	0	0	0	0	0	0	0	0	0	0	0
0	0	0	0	0	0	0	0	0	0	0	0	0	0	0	0	0	0	0	0	0	0	0	0	0	0	0	0	0	0	0
0	0	0	0	0	0	0	0	0	0	0	0	0	0	0	0	0	0	0	0	0	0	0	0	0	0	0	0	0	0	0
0	0	0	0	0	0	0	0	0	0	0	0	0	0	0	0	0	0	0	0	0	0	0	0	0	0	0	0	0	0	0
0	0	0	0	0	0	0	0	0	0	0	0	0	0	0	0	0	0	0	0	0	0	0	0	0	0	0	0	0	0	0
0	0	0	0	0	0	0	0	0	0	0	0	0	0	0	0	0	0	0	0	0	0	0	0	0	0	0	0	0	0	0
0	0	0	0	0	0	0	0	0	0	0	0	0	0	0	0	0	0	0	0	0	0	0	0	0	0	0	0	0	0	0
0	0	0	0	0	0	0	0	0	0	0	0	0	0	0	0	0	0	0	0	0	0	0	0	0	0	0	0	0	0	0
0	0	0	0	0	0	0	0	0	0	0	0	0	0	0	0	0	0	0	0	0	0	0	0	0	0	0	0	0	0	0
0	0	0	0	0	0	0	0	0	0	0	0	0	0	0	0	0	0	0	0	0	0	0	0	0	0	0	0	0	0	0
0	0	0	0	0	0	0	0	0	0	0	0	0	0	0	0	0	0	0	0	0	0	0	0	0	0	0	0	0	0	0
0	0	0	0	0	0	0	0	0	0	0	0	0	0	0	0	0	0	0	0	0	0	0	0	0	0	0	0	0	0	0
0	0	0	0	0	0	0	0	0	0	0	0	0	0	0	0	0	0	0	0	0	0	0	0	0	0	0	0	0	0	0
0	0	0	0	0	0	0	0	0	0	0	0	0	0	0	0	0	0	0	0	0	0	0	0	0	0	0	0	0	0	0
0	0	0	0	0	0	0	0	0	0	0	0	0	0	0	0	0	0	0	0	0	0	0	0	0	0	0	0	0	0	0
0	0	0	0	0	0	0	0	0	0	0	0	0	0	0	0	0	0	0	0	0	0	0	0	0	0	0	0	0	0	0
0	0	0	0	0	0	0	0	0	0	0	0	0	0	0	0	0	0	0	0	0	0	0	0	0	0	0	0	0	0	0
0	0	0	0	0	0	0	0	0	0	0	0	0	0	0	0	0	0	0	0	0	0	0	0	0	0	0	0	0	0	0
0	0	0	0	0	0	0	0	0	0	0	0	0	0	0	0	0	0	0	0	0	0	0	0	0	0	0	0	0	0	0
0	0	0	0	0	0	0	0	0	0	0	0	0	0	0	0	0	0	0	0	0	0	0	0	0	0	0	0	0	0	0
0	0	0	0	0	0	0	0	0	0	0	0	0	0	0	0	0	0	0	0	0	0	0	0	0	0	0	0	0	0	0
0	0	0	0	0	0	0	0	0	0	0	0	0	0	0	0	0	0	0	0	0	0	0	0	0	0	0	0	0	0	0
0	0	0	0	0	0	0	0	0	0	0	0	0	0	0	0	0	0	0	0	0	0	0	0	0	0	0	0	0	0	0
0	0	0	0	0	0	0	0	0	0	0	0	0	0	0	0	0	0	0	0	0	0	0	0	0	0	0	0	0	0	0
0	0	0	0	0	0	0	0	0	0	0	0	0	0	0	0	0	0	0	0	0	0	0	0	0	0	0	0	0	0	0
0	0	0	0	0	0	0	0	0	0	0	0	0	0	0	0	0	0	0	0	0	0	0	0	0	0	0	0	0	0	0
0	0	0	0	0	0	0	0	0	0	0	0	0	0	0	0	0	0	0	0	0	0	0	0	0	0	0	0	0	0	0
0	0	0	0	0	0	0	0	0	0	0	0	0	0	0	0	0	0	0	0	0	0	0	0	0	0	0	0	0	0	0
0	0	0	0	0	0	0	0	0	0	0	0	0	0	0	0	0	0	0	0	0	0	0	0	0	0	0	0	0	0	0
0	0	0	0	0	0	0	0	0	0	0	0	0	0	0	0	0	0	0	0	0	0	0	0	0	0	0	0	0	0	0
0	0	0	0	0	0	0	0	0	0	0	0	0	0	0	0	0	0	0	0	0	0	0	0	0	0	0	0	0	0	0
0	0	0	0	0	0	0	0	0	0	0	0	0	0	0	0	0	0	0	0	0	0	0	0	0	0	0	0	0	0	0
0	0	0	0	0	0	0	0	0	0	0	0	0	0	0	0	0	0	0	0	0	0	0	0	0	0	0	0	0	0	0
0	0	0	0	0	0	0	0	0	0	0	0	0	0	0	0	0	0	0	0	0	0	0	0	0	0	0	0	0	0	0
0	0	0	0	0	0	0	0	0	0	0	0	0	0	0	0	0	0	0	0	0	0	0	0	0	0	0	0	0	0	0
0	0	0	0	0	0	0	0	0	0	0	0	0	0	0	0	0	0	0	0	0	0	0	0	0	0	0	0	0	0	0
0	0	0	0	0	0	0	0	0	0	0	0	0	0	0	0	0	0	0	0	0	0	0	0	0	0	0	0	0	0	0
0	0	0	0	0	0	0	0	0	0	0	0	0	0	0	0	0	0	0	0	0	0	0	0	0	0	0	0	0	0	0
0	0	0	0	0	0	0	0	0	0	0	0	0	0	0	0	0	0	0	0	0	0	0	0	0	0	0	0	0	0	0
0	0	0	0	0	0	0	0	0	0	0	0	0	0	0	0	0	0	0	0	0	0	0	0	0	0	0	0	0	0	0
0	0	0	0	0	0	0	0	0	0	0	0	0	0	0	0	0	0	0	0	0	0	0	0	0	0	0	0	0	0	0
0	0	0	0	0	0	0	0	0	0	0	0	0	0	0	0	0	0	0	0	0	0	0	0	0	0	0	0	0	0	0
0	0	0	0	0	0	0	0	0	0	0	0	0	0	0	0	0	0	0	0	0	0	0	0	0	0	0	0	0	0	0
0	0	0	0	0	0	0	0	0	0	0	0	0	0	0	0	0	0	0	0	0	0	0	0	0	0	0	0	0	0	0
0	0	0	0	0	0	0	0	0	0	0	0	0	0	0	0	0	0	0	0	0	0	0	0	0	0	0	0	0	0	0
0	0	0	0	0	0	0	0	0	0	0	0	0	0	0	0	0	0	0	0	0	0	0	0	0	0	0	0	0	0	0
0	0	0	0	0	0	0	0	0	0	0	0	0	0	0	0	0	0	0	0	0	0	0	0	0	0	0	0	0	0	0
0	0	0	0	0	0	0	0	0	0	0	0	0	0	0	0	0	0	0	0	0	0	0	0	0	0	0	0	0	0	0
0	0	0	0	0	0	0	0	0	0	0	0	0	0	0	0	0	0	0	0	0	0	0	0	0	0	0	0	0	0	0
0	0	0	0	0	0	0	0	0	0	0	0	0	0	0	0	0	0	0	0	0	0	0	0	0	0	0	0	0	0	0
0	0	0	0	0	0	0	0	0	0	0	0	0	0	0	0	0	0	0	0	0	0	0	0	0	0	0	0	0	0	0
0	0	0	0	0	0	0	0	0	0	0	0	0	0	0	0	0	0	0	0	0	0	0	0	0	0	0	0	0	0	0
0	0	0	0	0	0	0	0	0	0	0	0	0	0	0	0	0	0	0	0	0	0	0	0	0	0	0	0	0	0	0
0	0	0	0	0	0	0	0	0	0	0	0	0	0	0	0	0	0	0	0	0	0	0	0	0	0	0	0	0	0	0
0	0	0	0	0	0	0	0	0	0	0	0	0	0	0	0	0	0	0	0	0	0	0	0	0	0	0	0	0	0	0
0	0	0	0	0	0	0	0	0	0	0	0	0	0	0	0	0	0	0	0	0	0	0	0	0	0	0	0	0	0	0
0	0	0	0	0	0	0	0	0	0	0	0	0	0	0	0	0	0	0	0	0	0	0	0	0	0	0	0	0	0	0
0	0	0	0	0	0	0	0	0	0	0	0	0	0	0	0	0	0	0	0	0	0	0	0	0	0	0	0	0	0	0
0	0	0	0	0	0	0	0	0	0	0	0	0	0	0	0	0	0	0	0	0	0	0	0	0	0	0	0	0	0	0
0	0	0	0	0	0	0	0	0	0	0	0	0	0	0	0	0	0	0	0	0	0	0	0	0	0	0	0	0	0	0
0	0	0	0	0	0	0	0	0	0	0	0	0	0	0	0	0	0	0	0	0	0	0	0	0	0	0	0	0	0	0
0	0	0	0	0	0	0	0	0	0	0	0	0	0	0	0	0	0	0	0	0	0	0	0	0	0	0	0	0	0	0
0	0	0	0	0	0	0	0	0	0	0	0	0	0	0	0	0	0	0	0	0	0	0	0	0	0	0	0	0	0	0
0	0	0	0	0	0	0	0	0	0	0	0	0	0	0	0	0	0	0	0	0	0	0	0	0	0	0	0	0	0	0
0	0	0	0	0	0	0	0	0	0	0	0	0	0	0	0	0	0	0	0	0	0	0	0	0	0	0	0	0	0	0
0	0	0	0	0	0	0	0	0	0	0	0	0	0	0	0	0	0	0	0	0	0	0	0	0	0	0	0	0	0	0
0	0	0	0	0	0	0	0	0	0	0	0	0	0	0	0	0	0	0	0	0	0	0	0	0	0	0	0	0	0	0
0	0	0	0	0	0	0	0	0	0	0	0	0	0	0	0	0	0	0	0	0	0	0	0	0	0	0	0	0	0	0
0	0	0	0	0	0	0	0	0	0	0	0	0	0	0	0	0	0	0	0	0	0	0	0	0	0	0	0	0	0	0
0	0	0	0	0	0	0	0	0	0	0	0	0	0	0	0	0	0	0	0	0	0	0	0	0	0	0	0	0	0	0
0	0	0	0	0	0	0	0	0	0	0	0	0	0	0	0	0	0	0	0	0	0	0	0	0	0	0	0	0	0	0
0	0	0	0	0	0	0	0	0	0	0	0	0	0	0	0	0	0	0	0	0	0	0	0	0	0	0	0	0	0	0
0	0	0	0	0	0	0	0	0	0	0	0	0	0	0	0	0	0	0	0	0	0	0	0	0	0	0	0	0	0	0
0	0	0	0	0	0	0	0	0	0	0	0	0	0	0	0	0	0	0	0	0	0	0	0	0	0	0	0	0	0	0
0	0	0	0	0	0	0	0	0	0	0	0	0	0	0	0	0	0	0	0	0	0	0	0	0	0	0	0	0	0	0
0	0	0	0	0	0	0	0	0	0	0	0	0	0	0	0	0	0	0	0	0	0	0	0	0	0	0	0	0	0	0
0	0	0	0	0	0	0	0	0	0	0	0	0	0	0	0	0	0	0	0	0	0	0	0	0	0	0	0	0	0	0
0	0	0	0	0	0	0	0	0	0	0	0	0	0	0	0	0	0	0	0	0	0	0	0	0	0	0	0	0	0	0
0	0	0	0	0	0	0	0	0	0	0	0	0	0	0	0	0	0	0	0	0	0	0	0	0	0	0	0	0	0	0
0	0	0	0	0	0	0	0	0	0	0	0	0	0	0	0	0	0	0	0	0	0	0	0	0	0	0	0	0	0	0
0	0	0	0	0	0	0	0	0	0	0	0	0	0	0	0	0	0	0	0	0	0	0	0	0	0	0	0	0	0	0
0	0	0	0	0	0	0	0	0	0	0	0	0	0	0	0	0	0	0	0	0	0	0	0	0	0	0	0	0	0	0
0	0	0	0	0	0	0	0	0	0	0	0	0	0	0	0	0	0	0	0	0	0	0	0	0	0	0	0	0	0	0
0	0	0	0	0	0	0	0	0	0	0	0	0	0	0	0	0	0	0	0	0	0	0	0	0	0	0	0	0	0	0
0	0	0	0	0	0	0	0	0	0	0	0	0	0	0	0	0	0	0	0	0	0	0	0	0	0	0	0	0	0	0
0	0	0	0	0	0	0	0	0	0	0	0	0	0	0	0	0	0	0	0	0	0	0	0	0	0	0	0	0	0	0
0	0	0	0	0	0	0	0	0	0	0	0	0	0	0	0	0	0	0	0	0	0	0	0	0	0	0	0	0	0	0
0	0	0	0	0	0	0	0	0	0	0	0	0	0	0	0	0	0	0	0	0	0	0	0	0	0	0	0	0	0	0
0	0	0	0	0	0	0	0	0	0	0	0	0	0	0	0	0	0	0	0	0	0	0	0	0	0	0	0	0	0	0
0	0	0	0	0	0	0	0	0	0	0	0	0	0	0	0	0	0	0	0	0	0	0	0	0	0	0	0	0	0	0
0	0	0	0	0	0	0	0	0	0	0	0	0	0	0	0	0	0	0	0	0	0	0	0	0	0	0	0	0	0	0
0	0	0	0	0	0	0	0	0	0	0	0	0	0	0	0	0	0	0	0	0	0	0	0	0	0	0	0	0	0	0
0	0	0	0	0	0	0	0	0	0	0	0	0	0	0	0	0	0	0	0	0	0	0	0	0	0	0	0	0	0	0
0	0	0	0	0	0	0	0	0	0	0	0	0	0	0	0	0	0	0	0	0	0	0	0	0	0	0	0	0	0	0
0	0	0	0	0	0	0	0	0	0	0	0	0	0	0	0	0	0	0	0	0	0	0	0	0	0	0	0	0	0	0
0	0	0	0	0	0	0	0	0	0	0	0	0	0	0	0	0	0	0	0	0	0	0	0	0	0	0	0	0	0	0
0	0	0	0	0	0	0	0	0	0	0	0	0	0	0	0	0	0	0	0	0	0	0	0	0	0	0	0	0	0	0
0	0	0	0	0	0	0	0	0	0	0	0	0	0	0	0	0	0	0	0	0	0	0	0	0	0	0	0	0	0	0
0	0	0	0	0	0	0	0	0	0	0	0	0	0	0	0	0	0	0	0	0	0	0	0	0	0	0	0	0	0	0
0	0	0	0	0	0	0	0	0	0	0	0	0	0	0	0	0	0	0	0	0	0	0	0	0	0	0	0	0	0	0
0	0	0	0	0	0	0	0	0	0	0	0	0	0	0	0	0	0	0	0	0	0	0	0	0	0	0	0	0	0	0
0	0	0	0	0	0	0	0	0	0	0	0	0	0	0	0	0	0	0	0	0	0	0	0	0	0	0	0	0	0	0
0	0	0	0	0	0	0	0	0	0	0	0	0	0	0	0	0	0	0	0	0	0	0	0	0	0	0	0	0	0	0
0	0	0	0	0	0	0	0	0	0	0	0	0	0	0	0	0	0	0	0	0	0	0	0	0	0	0	0	0	0	0
0	0	0	0	0	0	0	0	0	0	0	0	0	0	0	0	0	0	0	0	0	0	0	0	0	0	0	0	0	0	0
0	0	0	0	0	0	0	0	0	0	0	0	0	0	0	0	0	0	0	0	0	0	0	0	0	0	0	0	0	0	0
0	0	0	0	0	0	0	0	0	0	0	0	0	0	0	0	0	0	0	0	0	0	0	0	0	0	0	0	0	0	0
0	0	0	0	0	0	0	0	0	0	0	0	0	0	0	0	0	0	0	0	0	0	0	0	0	0	0	0	0	0	0
0	0	0	0	0	0	0	0	0	0	0	0	0	0	0	0	0	0	0	0	0	0	0	0	0	0	0	0	0	0	0
0	0	0	0	0	0	0	0	0	0	0	0	0	0	0	0	0	0	0	0	0	0	0	0	0	0	0	0	0	0	0
0	0	0	0	0	0	0	0	0	0	0	0	0	0	0	0	0	0	0	0	0	0	0	0	0	0	0	0	0	0	0
0	0	0	0	0	0	0	0	0	0	0	0	0	0	0	0	0	0	0	0	0	0	0	0	0	0	0	0	0	0	0
0	0	0	0	0	0	0	0	0	0	0	0	0	0	0	0	0	0	0	0	0	0	0	0	0	0	0	0	0	0	0
0	0	0	0	0	0	0	0	0	0	0	0	0	0	0	0	0	0	0	0	0	0	0	0	0	0	0	0	0	0	0
0	0	0	0	0	0	0	0	0	0	0	0	0	0	0	0	0	0	0	0	0	0	0	0	0	0	0	0	0	0	0
0	0	0	0	0	0	0	0	0	0	0	0	0	0	0	0	0	0	0	0	0	0	0	0	0	0	0	0	0	0	0
0	0	0	0	0	0	0	0	0	0	0	0	0	0	0	0	0	0	0	0	0	0	0	0	0	0	0	0	0	0	0
0	0	0	0	0	0	0	0	0	0	0	0	0	0	0	0	0	0	0	0	0	0	0	0	0	0	0	0	0	0	0
0	0	0	0	0	0	0	0	0	0	0	0	0	0	0	0	0	0	0	0	0	0	0	0	0	0	0	0	0	0	0
0	0	0	0	0	0	0	0	0	0	0	0	0	0	0	0	0	0	0	0	0	0	0	0	0	0	0	0	0	0	0
0	0	0	0	0	0	0	0	0	0	0	0	0	0	0	0	0	0	0	0	0	0	0	0	0	0	0	0	0	0	0
0	0	0	0	0	0	0	0	0	0	0	0	0	0	0	0	0	0	0	0	0	0	0	0	0	0	0	0	0	0	0
0	0	0	0	0	0	0	0	0	0	0	0	0	0	0	0	0	0	0	0	0	0	0	0	0	0	0	0	0	0	0
0	0	0	0	0	0	0	0	0	0	0	0	0	0	0	0	0	0	0	0	0	0	0	0	0	0	0	0	0	0	0
0	0	0	0	0	0	0	0	0	0	0	0	0	0	0	0	0	0	0	0	0	0	0	0	0	0	0	0	0	0	0
0	0	0	0	0	0	0	0	0	0	0	0	0	0	0	0	0	0	0	0	0	0	0	0	0	0	0	0	0	0	0
0	0	0	0	0	0	0	0	0	0	0	0	0	0	0	0	0	0	0	0	0	0	0	0	0	0	0	0	0	0	0
0	0	0	0	0	0	0	0	0	0	0	0	0	0	0	0	0	0	0	0	0	0	0	0	0	0	0	0	0	0	0
0	0	0	0	0	0	0	0	0	0	0	0	0	0	0	0	0	0	0	0	0	0	0	0	0	0	0	0	0	0	0
0	0	0	0	0	0	0	0	0	0	0	0	0	0	0	0	0	0	0	0	0	0	0	0	0	0	0	0	0	0	0
0	0	0	0	0	0	0	0	0	0	0	0	0	0	0	0	0	0	0	0	0	0	0	0	0	0	0	0	0	0	0
0	0	0	0	0	0	0	0	0	0	0	0	0	0	0	0	0	0	0	0	0	0	0	0	0	0	0	0	0	0	0
0	0	0	0	0	0	0	0	0	0	0	0	0	0	0	0	0	0	0	0	0	0	0	0	0	0	0	0	0	0	0
0	0	0	0	0	0	0	0	0	0	0	0	0	0	0	0	0	0	0	0	0	0	0	0	0	0	0	0	0	0	0
0	0	0	0	0	0	0	0	0	0	0	0	0	0	0	0	0	0	0	0	0	0	0	0	0	0	0	0	0	0	0
0	0	0	0	0	0	0	0	0	0	0	0	0	0	0	0	0	0	0	0	0	0	0	0	0	0	0	0	0	0	0
0	0	0	0	0	0	0	0	0	0	0	0	0	0	0	0	0	0	0	0	0	0	0	0	0	0	0	0	0	0	0
0	0	0	0	0	0	0	0	0	0	0	0	0	0	0	0	0	0	0	0	0	0	0	0	0	0	0	0	0	0	0
0	0	0	0	0	0	0	0	0	0	0	0	0	0	0	0	0	0	0	0	0	0	0	0	0	0	0	0	0	0	0
0	0	0	0	0	0	0	0	0	0	0	0	0	0	0	0	0	0	0	0	0	0	0	0	0	0	0	0	0	0	0
0	0	0	0	0	0	0	0	0	0	0	0	0	0	0	0	0	0	0	0	0	0	0	0	0	0	0	0	0	0	0
0	0	0	0	0	0	0	0	0	0	0	0	0	0	0	0	0	0	0	0	0	0	0	0	0	0	0	0	0	0	0
0	0	0	0	0	0	0	0	0	0	0	0	0	0	0	0	0	0	0	0	0	0	0	0	0	0	0	0	0	0	0
0	0	0	0	0	0	0	0	0	0	0	0	0	0	0	0	0	0	0	0	0	0	0	0	0	0	0	0	0	0	0
0	0	0	0	0	0	0	0	0	0	0	0	0	0	0	0	0	0	0	0	0	0	0	0	0	0	0	0	0	0	0
0	0	0	0	0	0	0	0	0	0	0	0	0	0	0	0	0	0	0	0	0	0	0	0	0	0	0	0	0	0	0
0	0	0	0	0	0	0	0	0	0	0	0	0	0	0	0	0	0	0	0	0	0	0	0	0	0	0	0	0	0	0
0	0	0	0	0	0	0	0	0	0	0	0	0	0	0	0	0	0	0	0	0	0	0	0	0	0	0	0	0	0	0
0	0	0	0	0	0	0	0	0	0	0	0	0	0	0	0	0	0	0	0	0	0	0	0	0	0	0	0	0	0	0
0	0	0	0	0	0	0	0	0	0	0	0	0	0	0	0	0	0	0	0	0	0	0	0	0	0	0	0	0	0	0
0	0	0	0	0	0	0	0	0	0	0	0	0	0	0	0	0	0	0	0	0	0	0	0	0	0	0	0	0	0	0
0	0	0	0	0	0	0	0	0	0	0	0	0	0	0	0	0	0	0	0	0	0	0	0	0	0	0	0	0	0	0
0	0	0	0	0	0	0	0	0	0	0	0	0	0	0	0	0	0	0	0	0	0	0	0	0	0	0	0	0	0	0
0	0	0	0	0	0	0	0	0	0	0	0	0	0	0	0	0	0	0	0	0	0	0	0	0	0	0	0	0	0	0
0	0	0	0	0	0	0	0	0	0	0	0	0	0	0	0	0	0	0	0	0	0	0	0	0	0	0	0	0	0	0
0	0	0	0	0	0	0	0	0	0	0	0	0	0	0	0	0	0	0	0	0	0	0	0	0	0	0	0	0	0	0
0	0	0	0	0	0	0	0	0	0	0	0	0	0	0	0	0	0	0	0	0	0	0	0	0	0	0	0	0	0	0
0	0	0	0	0	0	0	0	0	0	0	0	0	0	0	0	0	0	0	0	0	0	0	0	0	0	0	0	0	0	0
0	0	0	0	0	0	0	0	0	0	0	0	0	0	0	0	0	0	0	0	0	0	0	0	0	0	0	0	0	0	0
0	0	0	0	0	0	0	0	0	0	0	0	0	0	0	0	0	0	0	0	0	0	0	0	0	0	0	0	0	0	0
0	0	0	0	0	0	0	0	0	0	0	0	0	0	0	0	0	0	0	0	0	0	0	0	0	0	0	0	0	0	0
0	0	0	0	0	0	0	0	0	0	0	0	0	0	0	0	0	0	0	0	0	0	0	0	0	0	0	0	0	0	0
0	0	0	0	0	0	0	0	0	0	0	0	0	0	0	0	0	0	0	0	0	0	0	0	0	0	0	0	0	0	0
0	0	0	0	0	0	0	0	0	0	0	0	0	0	0	0	0	0	0	0	0	0	0	0	0	0	0	0	0	0	0
0	0	0	0	0	0	0	0	0	0	0	0	0	0	0	0	0	0	0	0	0	0	0	0	0	0	0	0	0	0	0
0	0	0	0	0	0	0	0	0	0	0	0	0	0	0	0	0	0	0	0	0	0	0	0	0	0	0	0	0	0	0
0	0	0	0	0	0	0	0	0	0	0	0	0	0	0	0	0	0	0	0	0	0	0	0	0	0	0	0	0	0	0
0	0	0	0	0	0	0	0	0	0	0	0	0	0	0	0	0	0	0	0	0	0	0	0	0	0	0	0	0	0	0
0	0	0	0	0	0	0	0	0	0	0	0	0	0	0	0	0	0	0	0	0	0	0	0	0	0	0	0	0	0	0
0	0	0	0	0	0	0	0	0	0	0	0	0	0	0	0	0	0	0	0	0	0	0	0	0	0	0	0	0	0	0
0	0	0	0	0	0	0	0	0	0	0	0	0	0	0	0	0	0	0	0	0	0	0	0	0	0	0	0	0	0	0
0	0	0	0	0	0	0	0	0	0	0	0	0	0	0	0	0	0	0	0	0	0	0	0	0	0	0	0	0	0	0
0	0	0	0	0	0	0	0	0	0	0	0	0	0	0	0	0	0	0	0	0	0	0	0	0	0	0	0	0	0	0
0	0	0	0	0	0	0	0	0	0	0	0	0	0	0	0	0	0	0	0	0	0	0	0	0	0	0	0	0	0	0
0	0	0	0	0	0	0	0	0	0	0	0	0	0	0	0	0	0	0	0	0	0	0	0	0	0	0	0	0	0	0
0	0	0	0	0	0	0	0	0	0	0	0	0	0	0	0	0	0	0	0	0	0	0	0	0	0	0	0	0	0	0
0	0	0	0	0	0	0	0	0	0	0	0	0	0	0	0	0	0	0	0	0	0	0	0	0	0	0	0	0	0	0
0	0	0	0	0	0	0	0	0	0	0	0	0	0	0	0	0	0	0	0	0	0	0	0	0	0	0	0	0	0	0
0	0	0	0	0	0	0	0	0	0	0	0	0	0	0	0	0	0	0	0	0	0	0	0	0	0	0	0	0	0	0
0	0	0	0	0	0	0	0	0	0	0	0	0	0	0	0	0	0	0	0	0	0	0	0	0	0	0	0	0	0	0
0	0	0	0	0	0	0	0	0	0	0	0	0	0	0	0	0	0	0	0	0	0	0	0	0	0	0	0	0	0	0
0	0	0	0	0	0	0	0	0	0	0	0	0	0	0	0	0	0	0	0	0	0	0	0	0	0	0	0	0	0	0
0	0	0	0	0	0	0	0	0	0	0	0	0	0	0	0	0	0	0	0	0	0	0	0	0	0	0	0	0	0	0
0	0	0	0	0	0	0	0	0	0	0	0	0	0	0	0	0	0	0	0	0	0	0	0	0	0	0	0	0	0	0
0	0	0	0	0	0	0	0	0	0	0	0	0	0	0	0	0	0	0	0	0	0	0	0	0	0	0	0	0	0	0
0	0	0	0	0	0	0	0	0	0	0	0	0	0	0	0	0	0	0	0	0	0	0	0	0	0	0	0	0	0	0
0	0	0	0	0	0	0	0	0	0	0	0	0	0	0	0	0	0	0	0	0	0	0	0	0	0	0	0	0	0	0
0	0	0	0	0	0	0	0	0	0	0	0	0	0	0	0	0	0	0	0	0	0	0	0	0	0	0	0	0	0	0
0	0	0	0	0	0	0	0	0	0	0	0	0	0	0	0	0	0	0	0	0	0	0	0	0	0	0	0	0	0	0
0	0	0	0	0	0	0	0	0	0	0	0	0	0	0	0	0	0	0	0	0	0	0	0	0	0	0	0	0	0	0
0	0	0	0	0	0	0	0	0	0	0	0	0	0	0	0	0	0	0	0	0	0	0	0	0	0	0	0	0	0	0
0	0	0	0	0	0	0	0	0	0	0	0	0	0	0	0	0	0	0	0	0	0	0	0	0	0	0	0	0	0	0
0	0	0	0	0	0	0	0	0	0	0	0	0	0	0	0	0	0	0	0	0	0	0	0	0	0	0	0	0	0	0
0	0	0	0	0	0	0	0	0	0	0	0	0	0	0	0	0	0	0	0	0	0	0	0	0	0	0	0	0	0	0
0	0	0	0	0	0	0	0	0	0	0	0	0	0	0	0	0	0	0	0	0	0	0	0	0	0	0	0	0	0	0
0	0	0	0	0	0	0	0	0	0	0	0	0	0	0	0	0	0	0	0	0	0	0	0	0	0	0	0	0	0	0
0	0	0	0	0	0	0	0	0	0	0	0	0	0	0	0	0	0	0	0	0	0	0	0	0	0	0	0	0	0	0
0	0	0	0	0	0	0	0	0	0	0	0	0	0	0	0	0	0	0	0	0	0	0	0	0	0	0	0	0	0	0
0	0	0	0	0	0	0	0	0	0	0	0	0	0	0	0	0	0	0	0	0	0	0	0	0	0	0	0	0	0	0
0	0	0	0	0	0	0	0	0	0	0	0	0	0	0	0	0	0	0	0	0	0	0	0	0	0	0	0	0	0	0
0	0	0	0	0	0	0	0	0	0	0	0	0	0	0	0	0	0	0	0	0	0	0	0	0	0	0	0	0	0	0
0	0	0	0	0	0	0	0	0	0	0	0	0	0	0	0	0	0	0	0	0	0	0	0	0	0	0	0	0	0	0
0	0	0	0	0	0	0	0	0	0	0	0	0	0	0	0	0	0	0	0	0	0	0	0	0	0	0	0	0	0	0
0	0	0	0	0	0	0	0	0	0	0	0	0	0	0	0	0	0	0	0	0	0	0	0	0	0	0	0	0	0	0
0	0	0	0	0	0	0	0	0	0	0	0	0	0	0	0	0	0	0	0	0	0	0	0	0	0	0	0	0	0	0
0	0	0	0	0	0	0	0	0	0	0	0	0	0	0	0	0	0	0	0	0	0	0	0	0	0	0	0	0	0	0
0	0	0	0	0	0	0	0	0	0	0	0	0	0	0	0	0	0	0	0	0	0	0	0	0	0	0	0	0	0	0
0	0	0	0	0	0	0	0	0	0	0	0	0	0	0	0	0	0	0	0	0	0	0	0	0	0	0	0	0	0	0
0	0	0	0	0	0	0	0	0	0	0	0	0	0	0	0	0	0	0	0	0	0	0	0	0	0	0	0	0	0	0
0	0	0	0	0	0	0	0	0	0	0	0	0	0	0	0	0	0	0	0	0	0	0	0	0	0	0	0	0	0	0
0	0	0	0	0	0	0	0	0	0	0	0	0	0	0	0	0	0	0	0	0	0	0	0	0	0	0	0	0	0	0
0	0	0	0	0	0	0	0	0	0	0	0	0	0	0	0	0	0	0	0	0	0	0	0	0	0	0	0	0	0	0
0	0	0	0	0	0	0	0	0	0	0	0	0	0	0	0	0	0	0	0	0	0	0	0	0	0	0	0	0	0	0
0	0	0	0	0	0	0	0	0	0	0	0	0	0	0	0	0	0	0	0	0	0	0	0	0	0	0	0	0	0	0
0	0	0	0	0	0	0	0	0	0	0	0	0	0	0	0	0	0	0	0	0	0	0	0	0	0	0	0	0	0	0
0	0	0	0	0	0	0	0	0	0	0	0	0	0	0	0	0	0	0	0	0	0	0	0	0	0	0	0	0	0	0
0	0	0	0	0	0	0	0	0	0	0	0	0	0	0	0	0	0	0	0	0	0	0	0	0	0	0	0	0	0	0
0	0	0	0	0	0	0	0	0	0	0	0	0	0	0	0	0	0	0	0	0	0	0	0	0	0	0	0	0	0	0
0	0	0	0	0	0	0	0	0	0	0	0	0	0	0	0	0	0	0	0	0	0	0	0	0	0	0	0	0	0	0
0	0	0	0	0	0	0	0	0	0	0	0	0	0	0	0	0	0	0	0	0	0	0	0	0	0	0	0	0	0	0
0	0	0	0	0	0	0	0	0	0	0	0	0	0	0	0	0	0	0	0	0	0	0	0	0	0	0	0	0	0	0
0	0	0	0	0	0	0	0	0	0	0	0	0	0	0	0	0	0	0	0	0	0	0	0	0	0	0	0	0	0	0
0	0	0	0	0	0	0	0	0	0	0	0	0	0	0	0	0	0	0	0	0	0	0	0	0	0	0	0	0	0	0
0	0	0	0	0	0	0	0	0	0	0	0	0	0	0	0	0	0	0	0	0	0	0	0	0	0	0	0	0	0	0
0	0	0	0	0	0	0	0	0	0	0	0	0	0	0	0	0	0	0	0	0	0	0	0	0	0	0	0	0	0	0
0	0	0	0	0	0	0	0	0	0	0	0	0	0	0	0	0	0	0	0	0	0	0	0	0	0	0	0	0	0	0
0	0	0	0	0	0	0	0	0	0	0	0	0	0	0	0	0	0	0	0	0	0	0	0	0	0	0	0	0	0	0
0	0	0	0	0	0	0	0	0	0	0	0	0	0	0	0	0	0	0	0	0	0	0	0	0	0	0	0	0	0	0
0	0	0	0	0	0	0	0	0	0	0	0	0	0	0	0	0	0	0	0	0	0	0	0	0	0	0	0	0	0	0
0	0	0	0	0	0	0	0	0	0	0	0	0	0	0	0	0	0	0	0	0	0	0	0	0	0	0	0	0	0	0
0	0	0	0	0	0	0	0	0	0	0	0	0	0	0	0	0	0	0	0	0	0	0	0	0	0	0	0	0	0	0
0	0	0	0	0	0	0	0	0	0	0	0	0	0	0	0	0	0	0	0	0	0	0	0	0	0	0	0	0	0	0
0	0	0	0	0	0	0	0	0	0	0	0	0	0	0	0	0	0	0	0	0	0	0	0	0	0	0	0	0	0	0
0	0	0	0	0	0	0	0	0	0	0	0	0	0	0	0	0	0	0	0	0	0	0	0	0	0	0	0	0	0	0
0	0	0	0	0	0	0	0	0	0	0	0	0	0	0	0	0	0	0	0	0	0	0	0	0	0	0	0	0	0	0
0	0	0	0	0	0	0	0	0	0	0	0	0	0	0	0	0	0	0	0	0	0	0	0	0	0	0	0	0	0	0
0	0	0	0	0	0	0	0	0	0	0	0	0	0	0	0	0	0	0	0	0	0	0	0	0	0	0	0	0	0	0
0	0	0	0	0	0	0	0	0	0	0	0	0	0	0	0	0	0	0	0	0	0	0	0	0	0	0	0	0	0	0
0	0	0	0	0	0	0	0	0	0	0	0	0	0	0	0	0	0	0	0	0	0	0	0	0	0	0	0	0	0	0
0	0	0	0	0	0	0	0	0	0	0	0	0	0	0	0	0	0	0	0	0	0	0	0	0	0	0	0	0	0	0
0	0	0	0	0	0	0	0	0	0	0	0	0	0	0	0	0	0	0	0	0	0	0	0	0	0	0	0	0	0	0
0	0	0	0	0	0	0	0	0	0	0	0	0	0	0	0	0	0	0	0	0	0	0	0	0	0	0	0	0	0	0
0	0	0	0	0	0	0	0	0	0	0	0	0	0	0	0	0	0	0	0	0	0	0	0	0	0	0	0	0	0	0
0	0	0	0	0	0	0	0	0	0	0	0	0	0	0	0	0	0	0	0	0	0	0	0	0	0	0	0	0	0	0
0	0	0	0	0	0	0	0	0	0	0	0	0	0	0	0	0	0	0	0	0	0	0	0	0	0	0	0	0	0	0
0	0	0	0	0	0	0	0	0	0	0	0	0	0	0	0	0	0	0	0	0	0	0	0	0	0	0	0	0	0	0
0	0	0	0	0	0	0	0	0	0	0	0	0	0	0	0	0	0	0	0	0	0	0	0	0	0	0	0	0	0	0
0	0	0	0	0	0	0	0	0	0	0	0	0	0	0	0	0	0	0	0	0	0	0	0	0	0	0	0	0	0	0
0	0	0	0	0	0	0	0	0	0	0	0	0	0	0	0	0	0	0	0	0	0	0	0	0	0	0	0	0	0	0
0	0	0	0	0	0	0	0	0	0	0	0	0	0	0	0	0	0	0	0	0	0	0	0	0	0	0	0	0	0	0
0	0	0	0	0	0	0	0	0	0	0	0	0	0	0	0	0	0	0	0	0	0	0	0	0	0	0	0	0	0	0
0	0	0	0	0	0	0	0	0	0	0	0	0	0	0	0	0	0	0	0	0	0	0	0	0	0	0	0	0	0	0
0	0	0	0	0	0	0	0	0	0	0	0	0	0	0	0	0	0	0	0	0	0	0	0	0	0	0	0	0	0	0
0	0	0	0	0	0	0	0	0	0	0	0	0	0	0	0	0	0	0	0	0	0	0	0	0	0	0	0	0	0	0
0	0	0	0	0	0	0	0	0	0	0	0	0	0	0	0	0	0	0	0	0	0	0	0	0	0	0	0	0	0	0
0	0	0	0	0	0	0	0	0	0	0	0	0	0	0	0	0	0	0	0	0	0	0	0	0	0	0	0	0	0	0
0	0	0	0	0	0	0	0	0	0	0	0	0	0	0	0	0	0	0	0	0	0	0	0	0	0	0	0	0	0	0
0	0	0	0	0	0	0	0	0	0	0	0	0	0	0	0	0	0	0	0	0	0	0	0	0	0	0	0	0	0	0
0	0	0	0	0	0	0	0	0	0	0	0	0	0	0	0	0	0	0	0	0	0	0	0	0	0	0	0	0	0	0
0	0	0	0	0	0	0	0	0	0	0	0	0	0	0	0	0	0	0	0	0	0	0	0	0	0	0	0	0	0	0
0	0	0	0	0	0	0	0	0	0	0	0	0	0	0	0	0	0	0	0	0	0	0	0	0	0	0	0	0	0	0
0	0	0	0	0	0	0	0	0	0	0	0	0	0	0	0	0	0	0	0	0	0	0	0	0	0	0	0	0	0	0
0	0	0	0	0	0	0	0	0	0	0	0	0	0	0	0	0	0	0	0	0	0	0	0	0	0	0	0	0	0	0
0	0	0	0	0	0	0	0	0	0	0	0	0	0	0	0	0	0	0	0	0	0	0	0	0	0	0	0	0	0	0
0	0	0	0	0	0	0	0	0	0	0	0	0	0	0	0	0	0	0	0	0	0	0	0	0	0	0	0	0	0	0
0	0	0	0	0	0	0	0	0	0	0	0	0	0	0	0	0	0	0	0	0	0	0	0	0	0	0	0	0	0	0
0	0	0	0	0	0	0	0	0	0	0	0	0	0	0	0	0	0	0	0	0	0	0	0	0	0	0	0	0	0	0
0	0	0	0	0	0	0	0	0	0	0	0	0	0	0	0	0	0	0	0	0	0	0	0	0	0	0	0	0	0	0
0	0	0	0	0	0	0	0	0	0	0	0	0	0	0	0	0	0	0	0	0	0	0	0	0	0	0	0	0	0	0
0	0	0	0	0	0	0	0	0	0	0	0	0	0	0	0	0	0	0	0	0	0	0	0	0	0	0	0	0	0	0
0	0	0	0	0	0	0	0	0	0	0	0	0	0	0	0	0	0	0	0	0	0	0	0	0	0	0	0	0	0	0
0	0	0	0	0	0	0	0	0	0	0	0	0	0	0	0	0	0	0	0	0	0	0	0	0	0	0	0	0	0	0
0	0	0	0	0	0	0	0	0	0	0	0	0	0	0	0	0	0	0	0	0	0	0	0	0	0	0	0	0	0	0
0	0	0	0	0	0	0	0	0	0	0	0	0	0	0	0	0	0	0	0	0	0	0	0	0	0	0	0	0	0	0
0	0	0	0	0	0	0	0	0	0	0	0	0	0	0	0	0	0	0	0	0	0	0	0	0	0	0	0	0	0	0
0	0	0	0	0	0	0	0	0	0	0	0	0	0	0	0	0	0	0	0	0	0	0	0	0	0	0	0	0	0	0
0	0	0	0	0	0	0	0	0	0	0	0	0	0	0	0	0	0	0	0	0	0	0	0	0	0	0	0	0	0	0
0	0	0	0	0	0	0	0	0	0	0	0	0	0	0	0	0	0	0	0	0	0	0	0	0	0	0	0	0	0	0
0	0	0	0	0	0	0	0	0	0	0	0	0	0	0	0	0	0	0	0	0	0	0	0	0	0	0	0	0	0	0
0	0	0	0	0	0	0	0	0	0	0	0	0	0	0	0	0	0	0	0	0	0	0	0	0	0	0	0	0	0	0
0	0	0	0	0	0	0	0	0	0	0	0	0	0	0	0	0	0	0	0	0	0	0	0	0	0	0	0	0	0	0
0	0	0	0	0	0	0	0	0	0	0	0	0	0	0	0	0	0	0	0	0	0	0	0	0	0	0	0	0	0	0
0	0	0	0	0	0	0	0	0	0	0	0	0	0	0	0	0	0	0	0	0	0	0	0	0	0	0	0	0	0	0
0	0	0	0	0	0	0	0	0	0	0	0	0	0	0	0	0	0	0	0	0	0	0	0	0	0	0	0	0	0	0
0	0	0	0	0	0	0	0	0	0	0	0	0	0	0	0	0	0	0	0	0	0	0	0	0	0	0	0	0	0	0
0	0	0	0	0	0	0	0	0	0	0	0	0	0	0	0	0	0	0	0	0	0	0	0	0	0	0	0	0	0	0
0	0	0	0	0	0	0	0	0	0	0	0	0	0	0	0	0	0	0	0	0	0	0	0	0	0	0	0	0	0	0
0	0	0	0	0	0	0	0	0	0	0	0	0	0	0	0	0	0	0	0	0	0	0	0	0	0	0	0	0	0	0
0	0	0	0	0	0	0	0	0	0	0	0	0	0	0	0	0	0	0	0	0	0	0	0	0	0	0	0	0	0	0
0	0	0	0	0	0	0	0	0	0	0	0	0	0	0	0	0	0	0	0	0	0	0	0	0	0	0	0	0	0	0
0	0	0	0	0	0	0	0	0	0	0	0	0	0	0	0	0	0	0	0	0	0	0	0	0	0	0	0	0	0	0
0	0	0	0	0	0	0	0	0	0	0	0	0	0	0	0	0	0	0	0	0	0	0	0	0	0	0	0	0	0	0
0	0	0	0	0	0	0	0	0	0	0	0	0	0	0	0	0	0	0	0	0	0	0	0	0	0	0	0	0	0	0
0	0	0	0	0	0	0	0	0	0	0	0	0	0	0	0	0	0	0	0	0	0	0	0	0	0	0	0	0	0	0
0	0	0	0	0	0	0	0	0	0	0	0	0	0	0	0	0	0	0	0	0	0	0	0	0	0	0	0	0	0	0
0	0	0	0	0	0	0	0	0	0	0	0	0	0	0	0	0	0	0	0	0	0	0	0	0	0	0	0	0	0	0
0	0	0	0	0	0	0	0	0	0	0	0	0	0	0	0	0	0	0	0	0	0	0	0	0	0	0	0	0	0	0
0	0	0	0	0	0	0	0	0	0	0	0	0	0	0	0	0	0	0	0	0	0	0	0	0	0	0	0	0	0	0
0	0	0	0	0	0	0	0	0	0	0	0	0	0	0	0	0	0	0	0	0	0	0	0	0	0	0	0	0	0	0
0	0	0	0	0	0	0	0	0	0	0	0	0	0	0	0	0	0	0	0	0	0	0	0	0	0	0	0	0	0	0
0	0	0	0	0	0	0	0	0	0	0	0	0	0	0	0	0	0	0	0	0	0	0	0	0	0	0	0	0	0	0
0	0	0	0	0	0	0	0	0	0	0	0	0	0	0	0	0	0	0	0	0	0	0	0	0	0	0	0	0	0	0
0	0	0	0	0	0	0	0	0	0	0	0	0	0	0	0	0	0	0	0	0	0	0	0	0	0	0	0	0	0	0
0	0	0	0	0	0	0	0	0	0	0	0	0	0	0	0	0	0	0	0	0	0	0	0	0	0	0	0	0	0	0
0	0	0	0	0	0	0	0	0	0	0	0	0	0	0	0	0	0	0	0	0	0	0	0	0	0	0	0	0	0	0
0	0	0	0	0	0	0	0	0	0	0	0	0	0	0	0	0	0	0	0	0	0	0	0	0	0	0	0	0	0	0
0	0	0	0	0	0	0	0	0	0	0	0	0	0	0	0	0	0	0	0	0	0	0	0	0	0	0	0	0	0	0
0	0	0	0	0	0	0	0	0	0	0	0	0	0	0	0	0	0	0	0	0	0	0	0	0	0	0	0	0	0	0
0	0	0	0	0	0	0	0	0	0	0	0	0	0	0	0	0	0	0	0	0	0	0	0	0	0	0	0	0	0	0
0	0	0	0	0	0	0	0	0	0	0	0	0	0	0	0	0	0	0	0	0	0	0	0	0	0	0	0	0	0	0
0	0	0	0	0	0	0	0	0	0	0	0	0	0	0	0	0	0	0	0	0	0	0	0	0	0	0	0	0	0	0
0	0	0	0	0	0	0	0	0	0	0	0	0	0	0	0	0	0	0	0	0	0	0	0	0	0	0	0	0	0	0
0	0	0	0	0	0	0	0	0	0	0	0	0	0	0	0	0	0	0	0	0	0	0	0	0	0	0	0	0	0	0
0	0	0	0	0	0	0	0	0	0	0	0	0	0	0	0	0	0	0	0	0	0	0	0	0	0	0	0	0	0	0
0	0	0	0	0	0	0	0	0	0	0	0	0	0	0	0	0	0	0	0	0	0	0	0	0	0	0	0	0	0	0
0	0	0	0	0	0	0	0	0	0	0	0	0	0	0	0	0	0	0	0	0	0	0	0	0	0	0	0	0	0	0
0	0	0	0	0	0	0	0	0	0	0	0	0	0	0	0	0	0	0	0	0	0	0	0	0	0	0	0	0	0	0
0	0	0	0	0	0	0	0	0	0	0	0	0	0	0	0	0	0	0	0	0	0	0	0	0	0	0	0	0	0	0
0	0	0	0	0	0	0	0	0	0	0	0	0	0	0	0	0	0	0	0	0	0	0	0	0	0	0	0	0	0	0
0	0	0	0	0	0	0	0	0	0	0	0	0	0	0	0	0	0	0	0	0	0	0	0	0	0	0	0	0	0	0
0	0	0	0	0	0	0	0	0	0	0	0	0	0	0	0	0	0	0	0	0	0	0	0	0	0	0	0	0	0	0
0	0	0	0	0	0	0	0	0	0	0	0	0	0	0	0	0	0	0	0	0	0	0	0	0	0	0	0	0	0	0
0	0	0	0	0	0	0	0	0	0	0	0	0	0	0	0	0	0	0	0	0	0	0	0	0	0	0	0	0	0	0
0	0	0	0	0	0	0	0	0	0	0	0	0	0	0	0	0	0	0	0	0	0	0	0	0	0	0	0	0	0	0
0	0	0	0	0	0	0	0	0	0	0	0	0	0	0	0	0	0	0	0	0	0	0	0	0	0	0	0	0	0	0
0	0	0	0	0	0	0	0	0	0	0	0	0	0	0	0	0	0	0	0	0	0	0	0	0	0	0	0	0	0	0
0	0	0	0	0	0	0	0	0	0	0	0	0	0	0	0	0	0	0	0	0	0	0	0	0	0	0	0	0	0	0
0	0	0	0	0	0	0	0	0	0	0	0	0	0	0	0	0	0	0	0	0	0	0	0	0	0	0	0	0	0	0
0	0	0	0	0	0	0	0	0	0	0	0	0	0	0	0	0	0	0	0	0	0	0	0	0	0	0	0	0	0	0
0	0	0	0	0	0	0	0	0	0	0	0	0	0	0	0	0	0	0	0	0	0	0	0	0	0	0	0	0	0	0
0	0	0	0	0	0	0	0	0	0	0	0	0	0	0	0	0	0	0	0	0	0	0	0	0	0	0	0	0	0	0
0	0	0	0	0	0	0	0	0	0	0	0	0	0	0	0	0	0	0	0	0	0	0	0	0	0	0	0	0	0	0
0	0	0	0	0	0	0	0	0	0	0	0	0	0	0	0	0	0	0	0	0	0	0	0	0	0	0	0	0	0	0
0	0	0	0	0	0	0	0	0	0	0	0	0	0	0	0	0	0	0	0	0	0	0	0	0	0	0	0	0	0	0
0	0	0	0	0	0	0	0	0	0	0	0	0	0	0	0	0	0	0	0	0	0	0	0	0	0	0	0	0	0	0
0	0	0	0	0	0	0	0	0	0	0	0	0	0	0	0	0	0	0	0	0	0	0	0	0	0	0	0	0	0	0
0	0	0	0	0	0	0	0	0	0	0	0	0	0	0	0	0	0	0	0	0	0	0	0	0	0	0	0	0	0	0
0	0	0	0	0	0	0	0	0	0	0	0	0	0	0	0	0	0	0	0	0	0	0	0	0	0	0	0	0	0	0
0	0	0	0	0	0	0	0	0	0	0	0	0	0	0	0	0	0	0	0	0	0	0	0	0	0	0	0	0	0	0
0	0	0	0	0	0	0	0	0	0	0	0	0	0	0	0	0	0	0	0	0	0	0	0	0	0	0	0	0	0	0
0	0	0	0	0	0	0	0	0	0	0	0	0	0	0	0	0	0	0	0	0	0	0	0	0	0	0	0	0	0	0
0	0	0	0	0	0	0	0	0	0	0	0	0	0	0	0	0	0	0	0	0	0	0	0	0	0	0	0	0	0	0
0	0	0	0	0	0	0	0	0	0	0	0	0	0	0	0	0	0	0	0	0	0	0	0	0	0	0	0	0	0	0
0	0	0	0	0	0	0	0	0	0	0	0	0	0	0	0	0	0	0	0	0	0	0	0	0	0	0	0	0	0	0
0	0	0	0	0	0	0	0	0	0	0	0	0	0	0	0	0	0	0	0	0	0	0	0	0	0	0	0	0	0	0
0	0	0	0	0	0	0	0	0	0	0	0	0	0	0	0	0	0	0	0	0	0	0	0	0	0	0	0	0	0	0
0	0	0	0	0	0	0	0	0	0	0	0	0	0	0	0	0	0	0	0	0	0	0	0	0	0	0	0	0	0	0
0	0	0	0	0	0	0	0	0	0	0	0	0	0	0	0	0	0	0	0	0	0	0	0	0	0	0	0	0	0	0
0	0	0	0	0	0	0	0	0	0	0	0	0	0	0	0	0	0	0	0	0	0	0	0	0	0	0	0	0	0	0
0	0	0	0	0	0	0	0	0	0	0	0	0	0	0	0	0	0	0	0	0	0	0	0	0	0	0	0	0	0	0
0	0	0	0	0	0	0	0	0	0	0	0	0	0	0	0	0	0	0	0	0	0	0	0	0	0	0	0	0	0	0
0	0	0	0	0	0	0	0	0	0	0	0	0	0	0	0	0	0	0	0	0	0	0	0	0	0	0	0	0	0	0
0	0	0	0	0	0	0	0	0	0	0	0	0	0	0	0	0	0	0	0	0	0	0	0	0	0	0	0	0	0	0
0	0	0	0	0	0	0	0	0	0	0	0	0	0	0	0	0	0	0	0	0	0	0	0	0	0	0	0	0	0	0
0	0	0	0	0	0	0	0	0	0	0	0	0	0	0	0	0	0	0	0	0	0	0	0	0	0	0	0	0	0	0
0	0	0	0	0	0	0	0	0	0	0	0	0	0	0	0	0	0	0	0	0	0	0	0	0	0	0	0	0	0	0
0	0	0	0	0	0	0	0	0	0	0	0	0	0	0	0	0	0	0	0	0	0	0	0	0	0	0	0	0	0	0
0	0	0	0	0	0	0	0	0	0	0	0	0	0	0	0	0	0	0	0	0	0	0	0	0	0	0	0	0	0	0
0	0	0	0	0	0	0	0	0	0	0	0	0	0	0	0	0	0	0	0	0	0	0	0	0	0	0	0	0	0	0
0	0	0	0	0	0	0	0	0	0	0	0	0	0	0	0	0	0	0	0	0	0	0	0	0	0	0	0	0	0	0
0	0	0	0	0	0	0	0	0	0	0	0	0	0	0	0	0	0	0	0	0	0	0	0	0	0	0	0	0	0	0
0	0	0	0	0	0	0	0	0	0	0	0	0	0	0	0	0	0	0	0	0	0	0	0	0	0	0	0	0	0	0
0	0	0	0	0	0	0	0	0	0	0	0	0	0	0	0	0	0	0	0	0	0	0	0	0	0	0	0	0	0	0
0	0	0	0	0	0	0	0	0	0	0	0	0	0	0	0	0	0	0	0	0	0	0	0	0	0	0	0	0	0	0
0	0	0	0	0	0	0	0	0	0	0	0	0	0	0	0	0	0	0	0	0	0	0	0	0	0	0	0	0	0	0
0	0	0	0	0	0	0	0	0	0	0	0	0	0	0	0	0	0	0	0	0	0	0	0	0	0	0	0	0	0	0
0	0	0	0	0	0	0	0	0	0	0	0	0	0	0	0	0	0	0	0	0	0	0	0	0	0	0	0	0	0	0
0	0	0	0	0	0	0	0	0	0	0	0	0	0	0	0	0	0	0	0	0	0	0	0	0	0	0	0	0	0	0
0	0	0	0	0	0	0	0	0	0	0	0	0	0	0	0	0	0	0	0	0	0	0	0	0	0	0	0	0	0	0
0	0	0	0	0	0	0	0	0	0	0	0	0	0	0	0	0	0	0	0	0	0	0	0	0	0	0	0	0	0	0
0	0	0	0	0	0	0	0	0	0	0	0	0	0	0	0	0	0	0	0	0	0	0	0	0	0	0	0	0	0	0
0	0	0	0	0	0	0	0	0	0	0	0	0	0	0	0	0	0	0	0	0	0	0	0	0	0	0	0	0	0	0
0	0	0	0	0	0	0	0	0	0	0	0	0	0	0	0	0	0	0	0	0	0	0	0	0	0	0	0	0	0	0
0	0	0	0	0	0	0	0	0	0	0	0	0	0	0	0	0	0	0	0	0	0	0	0	0	0	0	0	0	0	0
0	0	0	0	0	0	0	0	0	0	0	0	0	0	0	0	0	0	0	0	0	0	0	0	0	0	0	0	0	0	0
0	0	0	0	0	0	0	0	0	0	0	0	0	0	0	0	0	0	0	0	0	0	0	0	0	0	0	0	0	0	0
0	0	0	0	0	0	0	0	0	0	0	0	0	0	0	0	0	0	0	0	0	0	0	0	0	0	0	0	0	0	0
0	0	0	0	0	0	0	0	0	0	0	0	0	0	0	0	0	0	0	0	0	0	0	0	0	0	0	0	0	0	0
0	0	0	0	0	0	0	0	0	0	0	0	0	0	0	0	0	0	0	0	0	0	0	0	0	0	0	0	0	0	0
0	0	0	0	0	0	0	0	0	0	0	0	0	0	0	0	0	0	0	0	0	0	0	0	0	0	0	0	0	0	0
0	0	0	0	0	0	0	0	0	0	0	0	0	0	0	0	0	0	0	0	0	0	0	0	0	0	0	0	0	0	0
0	0	0	0	0	0	0	0	0	0	0	0	0	0	0	0	0	0	0	0	0	0	0	0	0	0	0	0	0	0	0
0	0	0	0	0	0	0	0	0	0	0	0	0	0	0	0	0	0	0	0	0	0	0	0	0	0	0	0	0	0	0
0	0	0	0	0	0	0	0	0	0	0	0	0	0	0	0	0	0	0	0	0	0	0	0	0	0	0	0	0	0	0
0	0	0	0	0	0	0	0	0	0	0	0	0	0	0	0	0	0	0	0	0	0	0	0	0	0	0	0	0	0	0
0	0	0	0	0	0	0	0	0	0	0	0	0	0	0	0	0	0	0	0	0	0	0	0	0	0	0	0	0	0	0
0	0	0	0	0	0	0	0	0	0	0	0	0	0	0	0	0	0	0	0	0	0	0	0	0	0	0	0	0	0	0
0	0	0	0	0	0	0	0	0	0	0	0	0	0	0	0	0	0	0	0	0	0	0	0	0	0	0	0	0	0	0
0	0	0	0	0	0	0	0	0	0	0	0	0	0	0	0	0	0	0	0	0	0	0	0	0	0	0	0	0	0	0
0	0	0	0	0	0	0	0	0	0	0	0	0	0	0	0	0	0	0	0	0	0	0	0	0	0	0	0	0	0	0
0	0	0	0	0	0	0	0	0	0	0	0	0	0	0	0	0	0	0	0	0	0	0	0	0	0	0	0	0	0	0
0	0	0	0	0	0	0	0	0	0	0	0	0	0	0	0	0	0	0	0	0	0	0	0	0	0	0	0	0	0	0
0	0	0	0	0	0	0	0	0	0	0	0	0	0	0	0	0	0	0	0	0	0	0	0	0	0	0	0	0	0	0
0	0	0	0	0	0	0	0	0	0	0	0	0	0	0	0	0	0	0	0	0	0	0	0	0	0	0	0	0	0	0
0	0	0	0	0	0	0	0	0	0	0	0	0	0	0	0	0	0	0	0	0	0	0	0	0	0	0	0	0	0	0
0	0	0	0	0	0	0	0	0	0	0	0	0	0	0	0	0	0	0	0	0	0	0	0	0	0	0	0	0	0	0
0	0	0	0	0	0	0	0	0	0	0	0	0	0	0	0	0	0	0	0	0	0	0	0	0	0	0	0	0	0	0
0	0	0	0	0	0	0	0	0	0	0	0	0	0	0	0	0	0	0	0	0	0	0	0	0	0	0	0	0	0	0
0	0	0	0	0	0	0	0	0	0	0	0	0	0	0	0	0	0	0	0	0	0	0	0	0	0	0	0	0	0	0
0	0	0	0	0	0	0	0	0	0	0	0	0	0	0	0	0	0	0	0	0	0	0	0	0	0	0	0	0	0	0
0	0	0	0	0	0	0	0	0	0	0	0	0	0	0	0	0	0	0	0	0	0	0	0	0	0	0	0	0	0	0
0	0	0	0	0	0	0	0	0	0	0	0	0	0	0	0	0	0	0	0	0	0	0	0	0	0	0	0	0	0	0
0	0	0	0	0	0	0	0	0	0	0	0	0	0	0	0	0	0	0	0	0	0	0	0	0	0	0	0	0	0	0
0	0	0	0	0	0	0	0	0	0	0	0	0	0	0	0	0	0	0	0	0	0	0	0	0	0	0	0	0	0	0
0	0	0	0	0	0	0	0	0	0	0	0	0	0	0	0	0	0	0	0	0	0	0	0	0	0	0	0	0	0	0
0	0	0	0	0	0	0	0	0	0	0	0	0	0	0	0	0	0	0	0	0	0	0	0	0	0	0	0	0	0	0
0	0	0	0	0	0	0	0	0	0	0	0	0	0	0	0	0	0	0	0	0	0	0	0	0	0	0	0	0	0	0
0	0	0	0	0	0	0	0	0	0	0	0	0	0	0	0	0	0	0	0	0	0	0	0	0	0	0	0	0	0	0
0	0	0	0	0	0	0	0	0	0	0	0	0	0	0	0	0	0	0	0	0	0	0	0	0	0	0	0	0	0	0
0	0	0	0	0	0	0	0	0	0	0	0	0	0	0	0	0	0	0	0	0	0	0	0	0	0	0	0	0	0	0
0	0	0	0	0	0	0	0	0	0	0	0	0	0	0	0	0	0	0	0	0	0	0	0	0	0	0	0	0	0	0
0	0	0	0	0	0	0	0	0	0	0	0	0	0	0	0	0	0	0	0	0	0	0	0	0	0	0	0	0	0	0
0	0	0	0	0	0	0	0	0	0	0	0	0	0	0	0	0	0	0	0	0	0	0	0	0	0	0	0	0	0	0
0	0	0	0	0	0	0	0	0	0	0	0	0	0	0	0	0	0	0	0	0	0	0	0	0	0	0	0	0	0	0
0	0	0	0	0	0	0	0	0	0	0	0	0	0	0	0	0	0	0	0	0	0	0	0	0	0	0	0	0	0	0
0	0	0	0	0	0	0	0	0	0	0	0	0	0	0	0	0	0	0	0	0	0	0	0	0	0	0	0	0	0	0
0	0	0	0	0	0	0	0	0	0	0	0	0	0	0	0	0	0	0	0	0	0	0	0	0	0	0	0	0	0	0
0	0	0	0	0	0	0	0	0	0	0	0	0	0	0	0	0	0	0	0	0	0	0	0	0	0	0	0	0	0	0
0	0	0	0	0	0	0	0	0	0	0	0	0	0	0	0	0	0	0	0	0	0	0	0	0	0	0	0	0	0	0
0	0	0	0	0	0	0	0	0	0	0	0	0	0	0	0	0	0	0	0	0	0	0	0	0	0	0	0	0	0	0
0	0	0	0	0	0	0	0	0	0	0	0	0	0	0	0	0	0	0	0	0	0	0	0	0	0	0	0	0	0	0
0	0	0	0	0	0	0	0	0	0	0	0	0	0	0	0	0	0	0	0	0	0	0	0	0	0	0	0	0	0	0
0	0	0	0	0	0	0	0	0	0	0	0	0	0	0	0	0	0	0	0	0	0	0	0	0	0	0	0	0	0	0
0	0	0	0	0	0	0	0	0	0	0	0	0	0	0	0	0	0	0	0	0	0	0	0	0	0	0	0	0	0	0
0	0	0	0	0	0	0	0	0	0	0	0	0	0	0	0	0	0	0	0	0	0	0	0	0	0	0	0	0	0	0
0	0	0	0	0	0	0	0	0	0	0	0	0	0	0	0	0	0	0	0	0	0	0	0	0	0	0	0	0	0	0
0	0	0	0	0	0	0	0	0	0	0	0	0	0	0	0	0	0	0	0	0	0	0	0	0	0	0	0	0	0	0
0	0	0	0	0	0	0	0	0	0	0	0	0	0	0	0	0	0	0	0	0	0	0	0	0	0	0	0	0	0	0
0	0	0	0	0	0	0	0	0	0	0	0	0	0	0	0	0	0	0	0	0	0	0	0	0	0	0	0	0	0	0
0	0	0	0	0	0	0	0	0	0	0	0	0	0	0	0	0	0	0	0	0	0	0	0	0	0	0	0	0	0	0
0	0	0	0	0	0	0	0	0	0	0	0	0	0	0	0	0	0	0	0	0	0	0	0	0	0	0	0	0	0	0
0	0	0	0	0	0	0	0	0	0	0	0	0	0	0	0	0	0	0	0	0	0	0	0	0	0	0	0	0	0	0
0	0	0	0	0	0	0	0	0	0	0	0	0	0	0	0	0	0	0	0	0	0	0	0	0	0	0	0	0	0	0
0	0	0	0	0	0	0	0	0	0	0	0	0	0	0	0	0	0	0	0	0	0	0	0	0	0	0	0	0	0	0
0	0	0	0	0	0	0	0	0	0	0	0	0	0	0	0	0	0	0	0	0	0	0	0	0	0	0	0	0	0	0
0	0	0	0	0	0	0	0	0	0	0	0	0	0	0	0	0	0	0	0	0	0	0	0	0	0	0	0	0	0	0
0	0	0	0	0	0	0	0	0	0	0	0	0	0	0	0	0	0	0	0	0	0	0	0	0	0	0	0	0	0	0
0	0	0	0	0	0	0	0	0	0	0	0	0	0	0	0	0	0	0	0	0	0	0	0	0	0	0	0	0	0	0
0	0	0	0	0	0	0	0	0	0	0	0	0	0	0	0	0	0	0	0	0	0	0	0	0	0	0	0	0	0	0
0	0	0	0	0	0	0	0	0	0	0	0	0	0	0	0	0	0	0	0	0	0	0	0	0	0	0	0	0	0	0
0	0	0	0	0	0	0	0	0	0	0	0	0	0	0	0	0	0	0	0	0	0	0	0	0	0	0	0	0	0	0
0	0	0	0	0	0	0	0	0	0	0	0	0	0	0	0	0	0	0	0	0	0	0	0	0	0	0	0	0	0	0
0	0	0	0	0	0	0	0	0	0	0	0	0	0	0	0	0	0	0	0	0	0	0	0	0	0	0	0	0	0	0
0	0	0	0	0	0	0	0	0	0	0	0	0	0	0	0	0	0	0	0	0	0	0	0	0	0	0	0	0	0	0
0	0	0	0	0	0	0	0	0	0	0	0	0	0	0	0	0	0	0	0	0	0	0	0	0	0	0	0	0	0	0
0	0	0	0	0	0	0	0	0	0	0	0	0	0	0	0	0	0	0	0	0	0	0	0	0	0	0	0	0	0	0
0	0	0	0	0	0	0	0	0	0	0	0	0	0	0	0	0	0	0	0	0	0	0	0	0	0	0	0	0	0	0
0	0	0	0	0	0	0	0	0	0	0	0	0	0	0	0	0	0	0	0	0	0	0	0	0	0	0	0	0	0	0
0	0	0	0	0	0	0	0	0	0	0	0	0	0	0	0	0	0	0	0	0	0	0	0	0	0	0	0	0	0	0
0	0	0	0	0	0	0	0	0	0	0	0	0	0	0	0	0	0	0	0	0	0	0	0	0	0	0	0	0	0	0
0	0	0	0	0	0	0	0	0	0	0	0	0	0	0	0	0	0	0	0	0	0	0	0	0	0	0	0	0	0	0
0	0	0	0	0	0	0	0	0	0	0	0	0	0	0	0	0	0	0	0	0	0	0	0	0	0	0	0	0	0	0
0	0	0	0	0	0	0	0	0	0	0	0	0	0	0	0	0	0	0	0	0	0	0	0	0	0	0	0	0	0	0
0	0	0	0	0	0	0	0	0	0	0	0	0	0	0	0	0	0	0	0	0	0	0	0	0	0	0	0	0	0	0
0	0	0	0	0	0	0	0	0	0	0	0	0	0	0	0	0	0	0	0	0	0	0	0	0	0	0	0	0	0	0
0	0	0	0	0	0	0	0	0	0	0	0	0	0	0	0	0	0	0	0	0	0	0	0	0	0	0	0	0	0	0
0	0	0	0	0	0	0	0	0	0	0	0	0	0	0	0	0	0	0	0	0	0	0	0	0	0	0	0	0	0	0
0	0	0	0	0	0	0	0	0	0	0	0	0	0	0	0	0	0	0	0	0	0	0	0	0	0	0	0	0	0	0
0	0	0	0	0	0	0	0	0	0	0	0	0	0	0	0	0	0	0	0	0	0	0	0	0	0	0	0	0	0	0
0	0	0	0	0	0	0	0	0	0	0	0	0	0	0	0	0	0	0	0	0	0	0	0	0	0	0	0	0	0	0
0	0	0	0	0	0	0	0	0	0	0	0	0	0	0	0	0	0	0	0	0	0	0	0	0	0	0	0	0	0	0
0	0	0	0	0	0	0	0	0	0	0	0	0	0	0	0	0	0	0	0	0	0	0	0	0	0	0	0	0	0	0
0	0	0	0	0	0	0	0	0	0	0	0	0	0	0	0	0	0	0	0	0	0	0	0	0	0	0	0	0	0	0
0	0	0	0	0	0	0	0	0	0	0	0	0	0	0	0	0	0	0	0	0	0	0	0	0	0	0	0	0	0	0
0	0	0	0	0	0	0	0	0	0	0	0	0	0	0	0	0	0	0	0	0	0	0	0	0	0	0	0	0	0	0
0	0	0	0	0	0	0	0	0	0	0	0	0	0	0	0	0	0	0	0	0	0	0	0	0	0	0	0	0	0	0
0	0	0	0	0	0	0	0	0	0	0	0	0	0	0	0	0	0	0	0	0	0	0	0	0	0	0	0	0	0	0
0	0	0	0	0	0	0	0	0	0	0	0	0	0	0	0	0	0	0	0	0	0	0	0	0	0	0	0	0	0	0
0	0	0	0	0	0	0	0	0	0	0	0	0	0	0	0	0	0	0	0	0	0	0	0	0	0	0	0	0	0	0
0	0	0	0	0	0	0	0	0	0	0	0	0	0	0	0	0	0	0	0	0	0	0	0	0	0	0	0	0	0	0
0	0	0	0	0	0	0	0	0	0	0	0	0	0	0	0	0	0	0	0	0	0	0	0	0	0	0	0	0	0	0
0	0	0	0	0	0	0	0	0	0	0	0	0	0	0	0	0	0	0	0	0	0	0	0	0	0	0	0	0	0	0
0	0	0	0	0	0	0	0	0	0	0	0	0	0	0	0	0	0	0	0	0	0	0	0	0	0	0	0	0	0	0
0	0	0	0	0	0	0	0	0	0	0	0	0	0	0	0	0	0	0	0	0	0	0	0	0	0	0	0	0	0	0
0	0	0	0	0	0	0	0	0	0	0	0	0	0	0	0	0	0	0	0	0	0	0	0	0	0	0	0	0	0	0
0	0	0	0	0	0	0	0	0	0	0	0	0	0	0	0	0	0	0	0	0	0	0	0	0	0	0	0	0	0	0
0	0	0	0	0	0	0	0	0	0	0	0	0	0	0	0	0	0	0	0	0	0	0	0	0	0	0	0	0	0	0
0	0	0	0	0	0	0	0	0	0	0	0	0	0	0	0	0	0	0	0	0	0	0	0	0	0	0	0	0	0	0
0	0	0	0	0	0	0	0	0	0	0	0	0	0	0	0	0	0	0	0	0	0	0	0	0	0	0	0	0	0	0
0	0	0	0	0	0	0	0	0	0	0	0	0	0	0	0	0	0	0	0	0	0	0	0	0	0	0	0	0	0	0
0	0	0	0	0	0	0	0	0	0	0	0	0	0	0	0	0	0	0	0	0	0	0	0	0	0	0	0	0	0	0
0	0	0	0	0	0	0	0	0	0	0	0	0	0	0	0	0	0	0	0	0	0	0	0	0	0	0	0	0	0	0
0	0	0	0	0	0	0	0	0	0	0	0	0	0	0	0	0	0	0	0	0	0	0	0	0	0	0	0	0	0	0
0	0	0	0	0	0	0	0	0	0	0	0	0	0	0	0	0	0	0	0	0	0	0	0	0	0	0	0	0	0	0
0	0	0	0	0	0	0	0	0	0	0	0	0	0	0	0	0	0	0	0	0	0	0	0	0	0	0	0	0	0	0
0	0	0	0	0	0	0	0	0	0	0	0	0	0	0	0	0	0	0	0	0	0	0	0	0	0	0	0	0	0	0
0	0	0	0	0	0	0	0	0	0	0	0	0	0	0	0	0	0	0	0	0	0	0	0	0	0	0	0	0	0	0
0	0	0	0	0	0	0	0	0	0	0	0	0	0	0	0	0	0	0	0	0	0	0	0	0	0	0	0	0	0	0
0	0	0	0	0	0	0	0	0	0	0	0	0	0	0	0	0	0	0	0	0	0	0	0	0	0	0	0	0	0	0
0	0	0	0	0	0	0	0	0	0	0	0	0	0	0	0	0	0	0	0	0	0	0	0	0	0	0	0	0	0	0
0	0	0	0	0	0	0	0	0	0	0	0	0	0	0	0	0	0	0	0	0	0	0	0	0	0	0	0	0	0	0
0	0	0	0	0	0	0	0	0	0	0	0	0	0	0	0	0	0	0	0	0	0	0	0	0	0	0	0	0	0	0
0	0	0	0	0	0	0	0	0	0	0	0	0	0	0	0	0	0	0	0	0	0	0	0	0	0	0	0	0	0	0
0	0	0	0	0	0	0	0	0	0	0	0	0	0	0	0	0	0	0	0	0	0	0	0	0	0	0	0	0	0	0
0	0	0	0	0	0	0	0	0	0	0	0	0	0	0	0	0	0	0	0	0	0	0	0	0	0	0	0	0	0	0
0	0	0	0	0	0	0	0	0	0	0	0	0	0	0	0	0	0	0	0	0	0	0	0	0	0	0	0	0	0	0
0	0	0	0	0	0	0	0	0	0	0	0	0	0	0	0	0	0	0	0	0	0	0	0	0	0	0	0	0	0	0
0	0	0	0	0	0	0	0	0	0	0	0	0	0	0	0	0	0	0	0	0	0	0	0	0	0	0	0	0	0	0
0	0	0	0	0	0	0	0	0	0	0	0	0	0	0	0	0	0	0	0	0	0	0	0	0	0	0	0	0	0	0
0	0	0	0	0	0	0	0	0	0	0	0	0	0	0	0	0	0	0	0	0	0	0	0	0	0	0	0	0	0	0
0	0	0	0	0	0	0	0	0	0	0	0	0	0	0	0	0	0	0	0	0	0	0	0	0	0	0	0	0	0	0
0	0	0	0	0	0	0	0	0	0	0	0	0	0	0	0	0	0	0	0	0	0	0	0	0	0	0	0	0	0	0
0	0	0	0	0	0	0	0	0	0	0	0	0	0	0	0	0	0	0	0	0	0	0	0	0	0	0	0	0	0	0
0	0	0	0	0	0	0	0	0	0	0	0	0	0	0	0	0	0	0	0	0	0	0	0	0	0	0	0	0	0	0
0	0	0	0	0	0	0	0	0	0	0	0	0	0	0	0	0	0	0	0	0	0	0	0	0	0	0	0	0	0	0
0	0	0	0	0	0	0	0	0	0	0	0	0	0	0	0	0	0	0	0	0	0	0	0	0	0	0	0	0	0	0
0	0	0	0	0	0	0	0	0	0	0	0	0	0	0	0	0	0	0	0	0	0	0	0	0	0	0	0	0	0	0
0	0	0	0	0	0	0	0	0	0	0	0	0	0	0	0	0	0	0	0	0	0	0	0	0	0	0	0	0	0	0
0	0	0	0	0	0	0	0	0	0	0	0	0	0	0	0	0	0	0	0	0	0	0	0	0	0	0	0	0	0	0
0	0	0	0	0	0	0	0	0	0	0	0	0	0	0	0	0	0	0	0	0	0	0	0	0	0	0	0	0	0	0
0	0	0	0	0	0	0	0	0	0	0	0	0	0	0	0	0	0	0	0	0	0	0	0	0	0	0	0	0	0	0
0	0	0	0	0	0	0	0	0	0	0	0	0	0	0	0	0	0	0	0	0	0	0	0	0	0	0	0	0	0	0
0	0	0	0	0	0	0	0	0	0	0	0	0	0	0	0	0	0	0	0	0	0	0	0	0	0	0	0	0	0	0
0	0	0	0	0	0	0	0	0	0	0	0	0	0	0	0	0	0	0	0	0	0	0	0	0	0	0	0	0	0	0
0	0	0	0	0	0	0	0	0	0	0	0	0	0	0	0	0	0	0	0	0	0	0	0	0	0	0	0	0	0	0
0	0	0	0	0	0	0	0	0	0	0	0	0	0	0	0	0	0	0	0	0	0	0	0	0	0	0	0	0	0	0
0	0	0	0	0	0	0	0	0	0	0	0	0	0	0	0	0	0	0	0	0	0	0	0	0	0	0	0	0	0	0
0	0	0	0	0	0	0	0	0	0	0	0	0	0	0	0	0	0	0	0	0	0	0	0	0	0	0	0	0	0	0
0	0	0	0	0	0	0	0	0	0	0	0	0	0	0	0	0	0	0	0	0	0	0	0	0	0	0	0	0	0	0
0	0	0	0	0	0	0	0	0	0	0	0	0	0	0	0	0	0	0	0	0	0	0	0	0	0	0	0	0	0	0
0	0	0	0	0	0	0	0	0	0	0	0	0	0	0	0	0	0	0	0	0	0	0	0	0	0	0	0	0	0	0
0	0	0	0	0	0	0	0	0	0	0	0	0	0	0	0	0	0	0	0	0	0	0	0	0	0	0	0	0	0	0
0	0	0	0	0	0	0	0	0	0	0	0	0	0	0	0	0	0	0	0	0	0	0	0	0	0	0	0	0	0	0
0	0	0	0	0	0	0	0	0	0	0	0	0	0	0	0	0	0	0	0	0	0	0	0	0	0	0	0	0	0	0
0	0	0	0	0	0	0	0	0	0	0	0	0	0	0	0	0	0	0	0	0	0	0	0	0	0	0	0	0	0	0
0	0	0	0	0	0	0	0	0	0	0	0	0	0	0	0	0	0	0	0	0	0	0	0	0	0	0	0	0	0	0
0	0	0	0	0	0	0	0	0	0	0	0	0	0	0	0	0	0	0	0	0	0	0	0	0	0	0	0	0	0	0
0	0	0	0	0	0	0	0	0	0	0	0	0	0	0	0	0	0	0	0	0	0	0	0	0	0	0	0	0	0	0
0	0	0	0	0	0	0	0	0	0	0	0	0	0	0	0	0	0	0	0	0	0	0	0	0	0	0	0	0	0	0
0	0	0	0	0	0	0	0	0	0	0	0	0	0	0	0	0	0	0	0	0	0	0	0	0	0	0	0	0	0	0
0	0	0	0	0	0	0	0	0	0	0	0	0	0	0	0	0	0	0	0	0	0	0	0	0	0	0	0	0	0	0
0	0	0	0	0	0	0	0	0	0	0	0	0	0	0	0	0	0	0	0	0	0	0	0	0	0	0	0	0	0	0
0	0	0	0	0	0	0	0	0	0	0	0	0	0	0	0	0	0	0	0	0	0	0	0	0	0	0	0	0	0	0
0	0	0	0	0	0	0	0	0	0	0	0	0	0	0	0	0	0	0	0	0	0	0	0	0	0	0	0	0	0	0
0	0	0	0	0	0	0	0	0	0	0	0	0	0	0	0	0	0	0	0	0	0	0	0	0	0	0	0	0	0	0
0	0	0	0	0	0	0	0	0	0	0	0	0	0	0	0	0	0	0	0	0	0	0	0	0	0	0	0	0	0	0
0	0	0	0	0	0	0	0	0	0	0	0	0	0	0	0	0	0	0	0	0	0	0	0	0	0	0	0	0	0	0
0	0	0	0	0	0	0	0	0	0	0	0	0	0	0	0	0	0	0	0	0	0	0	0	0	0	0	0	0	0	0
0	0	0	0	0	0	0	0	0	0	0	0	0	0	0	0	0	0	0	0	0	0	0	0	0	0	0	0	0	0	0
0	0	0	0	0	0	0	0	0	0	0	0	0	0	0	0	0	0	0	0	0	0	0	0	0	0	0	0	0	0	0
0	0	0	0	0	0	0	0	0	0	0	0	0	0	0	0	0	0	0	0	0	0	0	0	0	0	0	0	0	0	0
0	0	0	0	0	0	0	0	0	0	0	0	0	0	0	0	0	0	0	0	0	0	0	0	0	0	0	0	0	0	0
0	0	0	0	0	0	0	0	0	0	0	0	0	0	0	0	0	0	0	0	0	0	0	0	0	0	0	0	0	0	0
0	0	0	0	0	0	0	0	0	0	0	0	0	0	0	0	0	0	0	0	0	0	0	0	0	0	0	0	0	0	0
0	0	0	0	0	0	0	0	0	0	0	0	0	0	0	0	0	0	0	0	0	0	0	0	0	0	0	0	0	0	0
0	0	0	0	0	0	0	0	0	0	0	0	0	0	0	0	0	0	0	0	0	0	0	0	0	0	0	0	0	0	0
0	0	0	0	0	0	0	0	0	0	0	0	0	0	0	0	0	0	0	0	0	0	0	0	0	0	0	0	0	0	0
0	0	0	0	0	0	0	0	0	0	0	0	0	0	0	0	0	0	0	0	0	0	0	0	0	0	0	0	0	0	0
0	0	0	0	0	0	0	0	0	0	0	0	0	0	0	0	0	0	0	0	0	0	0	0	0	0	0	0	0	0	0
0	0	0	0	0	0	0	0	0	0	0	0	0	0	0	0	0	0	0	0	0	0	0	0	0	0	0	0	0	0	0
0	0	0	0	0	0	0	0	0	0	0	0	0	0	0	0	0	0	0	0	0	0	0	0	0	0	0	0	0	0	0
0	0	0	0	0	0	0	0	0	0	0	0	0	0	0	0	0	0	0	0	0	0	0	0	0	0	0	0	0	0	0
0	0	0	0	0	0	0	0	0	0	0	0	0	0	0	0	0	0	0	0	0	0	0	0	0	0	0	0	0	0	0
0	0	0	0	0	0	0	0	0	0	0	0	0	0	0	0	0	0	0	0	0	0	0	0	0	0	0	0	0	0	0
0	0	0	0	0	0	0	0	0	0	0	0	0	0	0	0	0	0	0	0	0	0	0	0	0	0	0	0	0	0	0
0	0	0	0	0	0	0	0	0	0	0	0	0	0	0	0	0	0	0	0	0	0	0	0	0	0	0	0	0	0	0
0	0	0	0	0	0	0	0	0	0	0	0	0	0	0	0	0	0	0	0	0	0	0	0	0	0	0	0	0	0	0
0	0	0	0	0	0	0	0	0	0	0	0	0	0	0	0	0	0	0	0	0	0	0	0	0	0	0	0	0	0	0
0	0	0	0	0	0	0	0	0	0	0	0	0	0	0	0	0	0	0	0	0	0	0	0	0	0	0	0	0	0	0
0	0	0	0	0	0	0	0	0	0	0	0	0	0	0	0	0	0	0	0	0	0	0	0	0	0	0	0	0	0	0
0	0	0	0	0	0	0	0	0	0	0	0	0	0	0	0	0	0	0	0	0	0	0	0	0	0	0	0	0	0	0
0	0	0	0	0	0	0	0	0	0	0	0	0	0	0	0	0	0	0	0	0	0	0	0	0	0	0	0	0	0	0
0	0	0	0	0	0	0	0	0	0	0	0	0	0	0	0	0	0	0	0	0	0	0	0	0	0	0	0	0	0	0
0	0	0	0	0	0	0	0	0	0	0	0	0	0	0	0	0	0	0	0	0	0	0	0	0	0	0	0	0	0	0
0	0	0	0	0	0	0	0	0	0	0	0	0	0	0	0	0	0	0	0	0	0	0	0	0	0	0	0	0	0	0
0	0	0	0	0	0	0	0	0	0	0	0	0	0	0	0	0	0	0	0	0	0	0	0	0	0	0	0	0	0	0
0	0	0	0	0	0	0	0	0	0	0	0	0	0	0	0	0	0	0	0	0	0	0	0	0	0	0	0	0	0	0
0	0	0	0	0	0	0	0	0	0	0	0	0	0	0	0	0	0	0	0	0	0	0	0	0	0	0	0	0	0	0
0	0	0	0	0	0	0	0	0	0	0	0	0	0	0	0	0	0	0	0	0	0	0	0	0	0	0	0	0	0	0
0	0	0	0	0	0	0	0	0	0	0	0	0	0	0	0	0	0	0	0	0	0	0	0	0	0	0	0	0	0	0
0	0	0	0	0	0	0	0	0	0	0	0	0	0	0	0	0	0	0	0	0	0	0	0	0	0	0	0	0	0	0
0	0	0	0	0	0	0	0	0	0	0	0	0	0	0	0	0	0	0	0	0	0	0	0	0	0	0	0	0	0	0
0	0	0	0	0	0	0	0	0	0	0	0	0	0	0	0	0	0	0	0	0	0	0	0	0	0	0	0	0	0	0
0	0	0	0	0	0	0	0	0	0	0	0	0	0	0	0	0	0	0	0	0	0	0	0	0	0	0	0	0	0	0
0	0	0	0	0	0	0	0	0	0	0	0	0	0	0	0	0	0	0	0	0	0	0	0	0	0	0	0	0	0	0
0	0	0	0	0	0	0	0	0	0	0	0	0	0	0	0	0	0	0	0	0	0	0	0	0	0	0	0	0	0	0
0	0	0	0	0	0	0	0	0	0	0	0	0	0	0	0	0	0	0	0	0	0	0	0	0	0	0	0	0	0	0
0	0	0	0	0	0	0	0	0	0	0	0	0	0	0	0	0	0	0	0	0	0	0	0	0	0	0	0	0	0	0
0	0	0	0	0	0	0	0	0	0	0	0	0	0	0	0	0	0	0	0	0	0	0	0	0	0	0	0	0	0	0
0	0	0	0	0	0	0	0	0	0	0	0	0	0	0	0	0	0	0	0	0	0	0	0	0	0	0	0	0	0	0
0	0	0	0	0	0	0	0	0	0	0	0	0	0	0	0	0	0	0	0	0	0	0	0	0	0	0	0	0	0	0
0	0	0	0	0	0	0	0	0	0	0	0	0	0	0	0	0	0	0	0	0	0	0	0	0	0	0	0	0	0	0
0	0	0	0	0	0	0	0	0	0	0	0	0	0	0	0	0	0	0	0	0	0	0	0	0	0	0	0	0	0	0
0	0	0	0	0	0	0	0	0	0	0	0	0	0	0	0	0	0	0	0	0	0	0	0	0	0	0	0	0	0	0
0	0	0	0	0	0	0	0	0	0	0	0	0	0	0	0	0	0	0	0	0	0	0	0	0	0	0	0	0	0	0
0	0	0	0	0	0	0	0	0	0	0	0	0	0	0	0	0	0	0	0	0	0	0	0	0	0	0	0	0	0	0
0	0	0	0	0	0	0	0	0	0	0	0	0	0	0	0	0	0	0	0	0	0	0	0	0	0	0	0	0	0	0
0	0	0	0	0	0	0	0	0	0	0	0	0	0	0	0	0	0	0	0	0	0	0	0	0	0	0	0	0	0	0
0	0	0	0	0	0	0	0	0	0	0	0	0	0	0	0	0	0	0	0	0	0	0	0	0	0	0	0	0	0	0
0	0	0	0	0	0	0	0	0	0	0	0	0	0	0	0	0	0	0	0	0	0	0	0	0	0	0	0	0	0	0
0	0	0	0	0	0	0	0	0	0	0	0	0	0	0	0	0	0	0	0	0	0	0	0	0	0	0	0	0	0	0
0	0	0	0	0	0	0	0	0	0	0	0	0	0	0	0	0	0	0	0	0	0	0	0	0	0	0	0	0	0	0
0	0	0	0	0	0	0	0	0	0	0	0	0	0	0	0	0	0	0	0	0	0	0	0	0	0	0	0	0	0	0
0	0	0	0	0	0	0	0	0	0	0	0	0	0	0	0	0	0	0	0	0	0	0	0	0	0	0	0	0	0	0
0	0	0	0	0	0	0	0	0	0	0	0	0	0	0	0	0	0	0	0	0	0	0	0	0	0	0	0	0	0	0
0	0	0	0	0	0	0	0	0	0	0	0	0	0	0	0	0	0	0	0	0	0	0	0	0	0	0	0	0	0	0
0	0	0	0	0	0	0	0	0	0	0	0	0	0	0	0	0	0	0	0	0	0	0	0	0	0	0	0	0	0	0
0	0	0	0	0	0	0	0	0	0	0	0	0	0	0	0	0	0	0	0	0	0	0	0	0	0	0	0	0	0	0
0	0	0	0	0	0	0	0	0	0	0	0	0	0	0	0	0	0	0	0	0	0	0	0	0	0	0	0	0	0	0
0	0	0	0	0	0	0	0	0	0	0	0	0	0	0	0	0	0	0	0	0	0	0	0	0	0	0	0	0	0	0
0	0	0	0	0	0	0	0	0	0	0	0	0	0	0	0	0	0	0	0	0	0	0	0	0	0	0	0	0	0	0
0	0	0	0	0	0	0	0	0	0	0	0	0	0	0	0	0	0	0	0	0	0	0	0	0	0	0	0	0	0	0
0	0	0	0	0	0	0	0	0	0	0	0	0	0	0	0	0	0	0	0	0	0	0	0	0	0	0	0	0	0	0
0	0	0	0	0	0	0	0	0	0	0	0	0	0	0	0	0	0	0	0	0	0	0	0	0	0	0	0	0	0	0
0	0	0	0	0	0	0	0	0	0	0	0	0	0	0	0	0	0	0	0	0	0	0	0	0	0	0	0	0	0	0
0	0	0	0	0	0	0	0	0	0	0	0	0	0	0	0	0	0	0	0	0	0	0	0	0	0	0	0	0	0	0
0	0	0	0	0	0	0	0	0	0	0	0	0	0	0	0	0	0	0	0	0	0	0	0	0	0	0	0	0	0	0
0	0	0	0	0	0	0	0	0	0	0	0	0	0	0	0	0	0	0	0	0	0	0	0	0	0	0	0	0	0	0
0	0	0	0	0	0	0	0	0	0	0	0	0	0	0	0	0	0	0	0	0	0	0	0	0	0	0	0	0	0	0
0	0	0	0	0	0	0	0	0	0	0	0	0	0	0	0	0	0	0	0	0	0	0	0	0	0	0	0	0	0	0
0	0	0	0	0	0	0	0	0	0	0	0	0	0	0	0	0	0	0	0	0	0	0	0	0	0	0	0	0	0	0
0	0	0	0	0	0	0	0	0	0	0	0	0	0	0	0	0	0	0	0	0	0	0	0	0	0	0	0	0	0	0
0	0	0	0	0	0	0	0	0	0	0	0	0	0	0	0	0	0	0	0	0	0	0	0	0	0	0	0	0	0	0
0	0	0	0	0	0	0	0	0	0	0	0	0	0	0	0	0	0	0	0	0	0	0	0	0	0	0	0	0	0	0
0	0	0	0	0	0	0	0	0	0	0	0	0	0	0	0	0	0	0	0	0	0	0	0	0	0	0	0	0	0	0
0	0	0	0	0	0	0	0	0	0	0	0	0	0	0	0	0	0	0	0	0	0	0	0	0	0	0	0	0	0	0
0	0	0	0	0	0	0	0	0	0	0	0	0	0	0	0	0	0	0	0	0	0	0	0	0	0	0	0	0	0	0
0	0	0	0	0	0	0	0	0	0	0	0	0	0	0	0	0	0	0	0	0	0	0	0	0	0	0	0	0	0	0
0	0	0	0	0	0	0	0	0	0	0	0	0	0	0	0	0	0	0	0	0	0	0	0	0	0	0	0	0	0	0
0	0	0	0	0	0	0	0	0	0	0	0	0	0	0	0	0	0	0	0	0	0	0	0	0	0	0	0	0	0	0
0	0	0	0	0	0	0	0	0	0	0	0	0	0	0	0	0	0	0	0	0	0	0	0	0	0	0	0	0	0	0
0	0	0	0	0	0	0	0	0	0	0	0	0	0	0	0	0	0	0	0	0	0	0	0	0	0	0	0	0	0	0
0	0	0	0	0	0	0	0	0	0	0	0	0	0	0	0	0	0	0	0	0	0	0	0	0	0	0	0	0	0	0
0	0	0	0	0	0	0	0	0	0	0	0	0	0	0	0	0	0	0	0	0	0	0	0	0	0	0	0	0	0	0
0	0	0	0	0	0	0	0	0	0	0	0	0	0	0	0	0	0	0	0	0	0	0	0	0	0	0	0	0	0	0
0	0	0	0	0	0	0	0	0	0	0	0	0	0	0	0	0	0	0	0	0	0	0	0	0	0	0	0	0	0	0
0	0	0	0	0	0	0	0	0	0	0	0	0	0	0	0	0	0	0	0	0	0	0	0	0	0	0	0	0	0	0
0	0	0	0	0	0	0	0	0	0	0	0	0	0	0	0	0	0	0	0	0	0	0	0	0	0	0	0	0	0	0
0	0	0	0	0	0	0	0	0	0	0	0	0	0	0	0	0	0	0	0	0	0	0	0	0	0	0	0	0	0	0
0	0	0	0	0	0	0	0	0	0	0	0	0	0	0	0	0	0	0	0	0	0	0	0	0	0	0	0	0	0	0
0	0	0	0	0	0	0	0	0	0	0	0	0	0	0	0	0	0	0	0	0	0	0	0	0	0	0	0	0	0	0
0	0	0	0	0	0	0	0	0	0	0	0	0	0	0	0	0	0	0	0	0	0	0	0	0	0	0	0	0	0	0
0	0	0	0	0	0	0	0	0	0	0	0	0	0	0	0	0	0	0	0	0	0	0	0	0	0	0	0	0	0	0
0	0	0	0	0	0	0	0	0	0	0	0	0	0	0	0	0	0	0	0	0	0	0	0	0	0	0	0	0	0	0
0	0	0	0	0	0	0	0	0	0	0	0	0	0	0	0	0	0	0	0	0	0	0	0	0	0	0	0	0	0	0
[truncated: 1,000 more rows]
