# Supplementary material for: A modified shuffled frog leaping algorithm with inertia weight
Source: Sci Rep. 2024 Feb 20;14:4146. doi: 10.1038/s41598-024-51306-1 (PMC11224354; doi:10.1038/s41598-024-51306-1)
Supplement: Supplementary file 1 — Supplementary Information. [file 41598_2024_51306_MOESM1_ESM.zip › data/F2/MSFLA_R_18.xls]

## Sheet: Sheet1
0.0401199	0.0644192	-0.0696209	-0.336776	-0.240919	-0.321663	0.266468	-1.72002	-0.0642794	0.445957	0.504084	0.105392	-0.0627924	0.194444	-0.292409	-1.73396	0.0301324	-0.163361	1.15222	1.45935	-0.130087	-0.537689	0.18926	0.336414	0.177165	0.26956	0.185206	-0.0933578	-0.398232	-0.230501	11.8159
-0.0292985	0.114033	-0.00251943	-0.00432726	-0.0595493	0.0410402	-0.0699931	0.0446365	-0.00928849	0.0202976	0.069078	-0.0570404	-0.00919276	0.145948	-0.0423629	0.115476	0.0348034	-0.0395358	-0.0402451	-0.0360831	0.00242095	0.00463296	0.0564771	-0.0303743	0.0107483	-0.0367404	-0.00256676	-0.0390306	0.0610022	-0.0440897	1.27283
-0.00276325	-0.000565764	-0.00324374	0.0013702	-0.00109311	-0.00151573	-0.00238412	-0.000236129	0.0105461	0.00214952	-0.00119623	-0.00818524	-0.00951997	-0.00164772	0.0111618	-0.00766813	0.00135979	0.00174799	-0.0030947	0.00151529	0.00507808	-0.00549543	0.0167016	0.000289161	0.00203617	-0.00170873	-0.00222411	-0.00414827	-0.000153082	-1.03138e-05	0.110809
5.16654e-05	0.000334938	-0.00023204	0.000370302	0.000110873	0.00105925	-0.00130744	0.00107985	0.000612303	-0.000316395	-8.46373e-05	-1.72461e-05	4.44206e-05	2.40845e-05	-0.000319664	-0.000582383	0.00229106	-0.00059503	1.19281e-05	-0.000163249	-0.00101356	-0.000244524	0.000631109	-3.94958e-05	-0.000127871	0.000388107	0.000601753	0.000467797	-0.000343215	-3.93268e-05	0.0135055
4.44107e-05	0.000104813	-0.00083364	4.52474e-05	1.68653e-06	-1.56145e-05	-2.83392e-05	-2.31268e-05	-2.31985e-05	2.79506e-05	-1.56143e-05	-2.14049e-05	-7.45696e-05	3.49013e-05	-0.000119858	9.57495e-06	9.42327e-05	-3.78953e-05	6.22087e-06	-2.30133e-06	-8.85254e-05	-2.06651e-05	3.49419e-05	-0.000104685	2.22361e-05	-8.66598e-05	-8.06373e-06	4.14693e-05	2.02429e-05	-9.07962e-05	0.00208289
1.67518e-05	-1.1487e-05	-3.87532e-06	-1.48345e-05	-1.7652e-05	8.62377e-07	-1.13715e-05	6.16968e-07	-6.21065e-06	6.65106e-06	-4.09139e-06	-9.02499e-06	1.09752e-06	3.86265e-07	-5.99363e-06	5.33193e-06	8.06304e-06	-1.65434e-05	-7.01161e-06	2.16971e-06	-1.016e-06	2.92575e-06	-7.87846e-06	-5.15069e-06	-6.85023e-07	2.64484e-05	-2.19399e-06	9.64715e-07	3.6371e-06	-1.35119e-06	0.000202278
1.1951e-06	1.1206e-06	-3.03851e-07	-6.53575e-07	-4.92989e-07	-6.99741e-07	8.86348e-07	-1.23883e-06	9.55407e-07	1.4598e-07	-1.06555e-07	1.13094e-06	-4.69949e-07	-1.10826e-07	1.54031e-08	3.55494e-07	-3.81782e-07	1.28179e-06	-4.94919e-06	-3.66638e-07	4.21356e-07	-7.0412e-07	-8.04735e-07	7.49345e-07	3.55789e-07	-2.26128e-07	-1.29302e-06	-1.47621e-07	-8.96078e-07	2.56097e-07	2.27153e-05
-1.32128e-07	-9.17106e-08	-2.55631e-07	-7.73415e-08	2.3451e-08	6.06694e-08	5.29028e-07	-1.89035e-07	1.9212e-07	-1.15534e-08	7.46729e-08	-1.56523e-08	-1.06107e-07	3.20845e-09	6.95693e-08	1.24401e-07	-7.77263e-08	-5.54518e-08	5.2769e-07	1.04213e-08	7.36219e-08	3.8669e-08	-7.03217e-09	1.49217e-07	9.93699e-08	1.90612e-09	-2.62238e-08	5.1667e-08	-9.80011e-08	-1.08802e-07	3.28208e-06
9.02866e-09	-1.08124e-08	-9.48402e-09	-7.78335e-09	-1.12985e-08	1.14141e-08	-4.74683e-09	-9.14658e-09	1.37101e-08	1.81564e-08	2.97713e-09	-6.54287e-08	-2.96443e-08	2.32359e-08	1.03523e-10	-1.54816e-08	4.92295e-08	8.88667e-09	-3.62502e-09	9.54369e-09	1.17067e-08	-8.18572e-09	8.42283e-09	-1.40878e-08	1.91826e-08	1.32242e-09	7.40195e-09	2.78166e-08	2.67429e-08	8.32632e-09	4.46933e-07
1.69516e-09	-5.3186e-10	1.98437e-09	-9.23344e-11	-6.51915e-10	4.29453e-10	-1.70572e-10	-3.01374e-10	-4.14518e-12	1.96256e-09	-2.09407e-09	1.32882e-09	1.83936e-09	-9.69299e-10	2.84731e-09	-3.5693e-09	9.87156e-10	3.31149e-09	-4.78313e-10	-2.08374e-10	-9.24863e-10	2.42764e-10	-1.39269e-10	-7.15726e-10	-8.30828e-10	1.08915e-09	8.0394e-10	-2.46538e-09	2.88201e-09	-4.31645e-09	3.98676e-08
2.332e-10	1.34137e-10	-1.45018e-11	-1.14844e-10	-1.33751e-10	5.77148e-10	7.43922e-11	2.94992e-11	-4.56319e-10	2.7137e-10	1.87354e-10	-3.09453e-10	2.66983e-10	2.92768e-10	-8.09312e-11	2.30108e-10	5.90537e-12	1.93372e-10	-2.14985e-10	1.98865e-11	2.28819e-10	6.20145e-10	6.0518e-11	-4.65665e-10	3.94571e-10	5.48166e-11	-9.88928e-11	-1.29509e-10	4.03743e-10	2.34123e-11	6.321e-09
3.58436e-11	-7.55052e-12	1.34734e-11	-4.47924e-12	6.44359e-12	-2.66831e-11	-6.19882e-12	-6.96044e-11	2.79763e-11	4.98162e-12	-3.6295e-11	-2.30129e-11	2.95919e-11	-8.57359e-12	-3.77463e-11	1.62953e-11	-2.44776e-12	-7.15259e-12	-1.74917e-11	1.07472e-11	3.05705e-11	1.60284e-11	-1.60046e-11	-2.18864e-11	-3.24594e-12	-7.86962e-12	1.50919e-11	-5.04641e-11	1.36099e-11	-9.38564e-12	5.76746e-10
7.17685e-13	1.50223e-13	2.63307e-13	4.98328e-12	1.11324e-13	-9.15262e-13	5.54439e-13	8.66432e-12	3.62272e-12	-1.2079e-11	-7.1147e-12	4.28297e-12	3.00395e-12	1.71e-12	-3.64736e-13	-1.04263e-12	1.13264e-13	-8.14794e-13	-2.43125e-12	1.30092e-12	6.41766e-13	5.61093e-12	1.38723e-12	-7.26676e-12	-1.23702e-12	1.70136e-11	1.60068e-12	6.31613e-13	2.68768e-12	-7.06672e-12	9.93848e-11
4.74046e-13	-4.37045e-13	1.76143e-13	5.88451e-13	4.3076e-13	1.35374e-14	-1.07247e-13	-2.51604e-14	6.1205e-13	1.97801e-13	-1.15018e-13	4.87812e-14	3.57344e-13	-6.26535e-13	5.0479e-13	-8.72019e-13	-2.226e-13	8.66032e-14	-1.40238e-13	6.99394e-13	-2.94065e-13	5.69753e-13	-9.65062e-13	-1.73507e-13	-3.16324e-13	5.92138e-13	-6.9113e-13	2.19886e-14	-2.35775e-13	-1.02476e-12	1.16201e-11
2.6187e-14	-6.82729e-14	-3.4847e-14	-9.12245e-14	-3.31498e-14	-1.0607e-14	-6.45455e-14	6.19195e-14	-3.87223e-14	1.16934e-13	6.19031e-14	1.51772e-14	7.02794e-14	-5.00209e-14	6.28057e-14	-5.5161e-14	-2.51126e-14	1.18642e-14	-2.67823e-15	4.67559e-14	-3.12505e-14	-2.9825e-15	4.89314e-14	-2.80655e-14	-1.7121e-14	-3.20473e-14	8.60705e-14	-2.39098e-14	-3.32743e-14	-1.17068e-13	1.36889e-12
6.58683e-15	1.39571e-15	8.64014e-15	2.13788e-16	2.74353e-15	4.98153e-15	-2.84557e-15	-1.99537e-15	7.57927e-16	-1.54079e-15	-4.48491e-15	5.43865e-15	3.87378e-14	6.37049e-16	-1.88107e-15	-1.76234e-14	-2.14877e-16	-3.88521e-15	-3.25396e-16	3.43912e-14	2.43233e-15	4.08626e-14	-7.50356e-16	-2.8329e-15	-5.52587e-15	3.72263e-15	-6.73142e-15	4.39685e-15	-5.13792e-15	-8.19287e-16	2.12533e-13
2.00775e-16	-3.20525e-16	-1.63006e-16	1.55565e-16	-1.08388e-16	-8.48842e-16	5.30859e-16	-3.95448e-16	3.84962e-16	2.42203e-16	-2.27625e-15	-7.63649e-16	-4.15502e-16	1.59409e-15	5.80672e-16	1.30368e-15	2.26716e-17	-2.47368e-15	2.38111e-16	1.45069e-15	1.83066e-16	-1.42231e-15	-2.80466e-18	-2.98186e-17	1.09631e-15	1.90831e-15	-2.03267e-15	-2.92557e-16	-3.34069e-17	6.45683e-16	2.21165e-14
-1.64385e-16	-1.05855e-16	1.74182e-17	-6.75085e-17	-1.80851e-16	-1.1253e-17	5.4255e-17	-1.51506e-17	-9.60221e-17	-2.21814e-16	6.44796e-17	-5.20157e-17	-3.59789e-17	5.34902e-17	-4.84105e-16	5.24443e-17	1.18352e-16	3.18031e-17	1.37701e-17	2.03967e-16	-5.87351e-17	1.79524e-17	-2.22023e-16	-1.17053e-17	1.64595e-16	-1.15463e-16	5.15277e-17	-2.65523e-16	-6.06544e-18	-3.95631e-17	2.99807e-15
5.5476e-18	1.07827e-19	3.14524e-18	-3.00855e-17	1.94928e-17	-3.17214e-17	2.09949e-18	1.24332e-17	-1.0543e-17	1.0109e-17	1.2241e-19	-3.07481e-17	-1.06011e-18	-5.12197e-18	-2.08574e-18	-1.61556e-17	-6.03594e-19	7.28276e-18	2.10619e-17	4.45944e-18	6.90482e-18	-1.81564e-17	-9.12285e-19	2.51858e-18	7.38919e-18	1.69093e-18	5.84918e-20	-2.55954e-18	7.51517e-18	8.05805e-18	2.6975e-16
-7.69031e-20	2.21287e-19	-1.31253e-18	9.54701e-20	-8.13292e-19	-2.58207e-18	-9.67852e-19	1.68515e-18	1.0921e-18	-8.21365e-19	-1.29247e-19	-1.53315e-18	-2.01428e-19	-2.49314e-19	1.34651e-18	5.17109e-19	-1.29277e-18	-9.1778e-19	-2.63584e-18	4.00667e-18	-2.5544e-19	-8.37916e-20	3.98567e-19	-1.51024e-18	-9.31071e-19	-1.03048e-19	-8.32082e-19	2.10024e-19	-7.94557e-19	4.22698e-18	3.18436e-17
1.4474e-19	-1.05609e-20	-3.0535e-19	-1.40211e-19	-3.19582e-19	1.85196e-19	-4.00921e-20	-1.42163e-19	-1.79452e-20	1.3129e-19	4.79601e-20	-6.37476e-20	-2.73181e-19	2.78851e-19	-1.20831e-19	-2.26431e-20	-9.02934e-20	-5.0022e-20	1.74183e-19	1.0311e-19	-7.4058e-20	2.60064e-20	-2.37928e-19	1.42821e-20	-2.79124e-20	3.1086e-20	-1.19883e-19	4.75595e-20	-1.68028e-19	2.55824e-19	3.66452e-18
2.65752e-21	-7.3965e-21	2.46893e-20	-1.21133e-20	-8.37162e-21	1.79332e-20	1.03704e-20	6.46475e-21	-6.97824e-20	2.96742e-20	3.41484e-21	2.27158e-21	5.24481e-20	-1.59709e-21	3.10391e-20	5.40993e-20	6.41013e-20	9.40389e-20	4.20463e-20	6.0311e-21	-2.53486e-20	-8.86708e-21	-4.17025e-21	-3.95155e-21	-1.00382e-21	-9.67957e-21	-2.49558e-20	6.54798e-21	2.6114e-20	4.63246e-20	6.97504e-19
8.22432e-22	-2.79651e-21	-2.84261e-21	-4.46794e-22	1.12385e-21	2.11674e-20	1.63721e-22	1.29113e-21	3.54595e-22	-6.33283e-21	-3.53296e-21	1.12819e-21	-6.72552e-22	1.59245e-21	3.51268e-22	9.20179e-22	-2.08842e-22	4.36996e-21	2.19438e-21	-2.12536e-21	-1.51423e-21	-2.26074e-21	1.05073e-21	1.59614e-21	2.19612e-21	-1.69168e-21	1.63135e-21	-2.03673e-21	-2.61636e-21	-1.51561e-21	7.25477e-20
-4.47192e-23	3.67396e-23	4.17826e-23	9.86004e-23	-3.8979e-22	-3.00397e-22	-2.11729e-22	-6.93978e-22	-2.95435e-22	3.39856e-22	-3.38563e-23	-2.34012e-22	-3.37557e-22	1.42497e-22	-4.02484e-22	-1.20807e-22	5.54965e-23	1.19414e-22	-5.2085e-22	3.238e-22	-6.0071e-22	1.76303e-22	2.60648e-22	1.16932e-21	2.65384e-22	3.2488e-22	-2.42443e-22	4.09686e-22	-7.55291e-23	4.202e-22	8.68891e-21
-4.22591e-24	-1.69733e-23	-1.3589e-23	3.76454e-23	-4.59386e-23	4.8201e-23	-3.12066e-25	1.72514e-25	5.38757e-23	-5.73643e-23	3.83602e-23	-2.48019e-23	1.12426e-22	3.11873e-23	7.08742e-23	1.21051e-23	-2.14724e-25	-1.78659e-23	-7.69663e-25	1.41317e-22	-8.13077e-23	-1.09786e-23	8.65465e-24	6.11646e-23	3.83592e-23	9.08515e-24	3.34869e-23	5.82025e-24	1.2281e-23	-1.25129e-23	1.00187e-21
-2.42043e-24	3.64906e-24	-3.787e-25	-3.93195e-24	-3.26262e-24	-2.21819e-25	2.1987e-24	-1.02443e-23	-6.22488e-24	6.31867e-24	-1.48583e-23	-3.14699e-24	1.53759e-24	-2.17164e-24	-2.06658e-25	8.1574e-25	-2.28194e-24	-6.53449e-24	2.83178e-26	1.67531e-24	-1.18872e-24	3.75994e-24	1.109e-24	5.25124e-24	6.9087e-25	-1.3564e-24	6.95774e-25	5.20949e-26	-6.29865e-24	4.83404e-24	9.73449e-23
3.78783e-25	2.57486e-26	9.47244e-25	1.17578e-24	-6.19511e-25	-4.11585e-25	-1.10202e-24	1.63128e-25	-5.90416e-25	-2.65094e-24	-4.69897e-25	-3.76896e-24	8.33935e-25	-9.23592e-25	-2.50513e-25	7.17211e-25	-7.39571e-25	4.7353e-25	-4.05374e-25	7.51687e-25	-6.51073e-25	4.84881e-25	1.11114e-25	4.62646e-25	-1.91364e-24	1.73439e-25	3.27642e-25	-2.53424e-26	-1.46108e-25	-1.34881e-24	2.30441e-23
-9.03981e-27	-2.04031e-25	8.72017e-27	-1.41353e-26	8.2967e-26	-3.54433e-27	1.48488e-26	8.28132e-26	-1.35634e-25	-9.36893e-26	1.10374e-26	-1.96453e-26	8.34793e-26	-6.95056e-26	-3.7844e-27	6.39902e-26	-5.89477e-26	-5.60244e-26	-4.73e-26	1.61124e-26	6.94162e-26	4.00542e-26	5.02236e-26	1.89107e-26	3.78197e-27	6.77506e-26	4.39633e-27	9.75038e-26	-5.45926e-25	7.76541e-26	2.05487e-24
9.09348e-27	2.89035e-28	-7.37793e-27	3.05964e-27	-6.56589e-27	-9.77401e-27	7.65699e-28	-1.37352e-26	-1.32331e-26	-8.21051e-27	6.71584e-27	3.96342e-27	1.90115e-27	1.31918e-27	1.06956e-27	1.33669e-28	-1.18259e-27	-6.27908e-27	9.33462e-27	9.59633e-27	-6.73529e-27	1.23394e-27	9.44409e-27	-4.00026e-27	-4.14217e-27	-7.1241e-27	1.47266e-27	-1.70614e-26	-1.49862e-26	2.12897e-27	1.81929e-25
-3.95815e-28	-1.72729e-28	2.23237e-27	-2.41098e-29	2.44311e-28	8.29517e-29	7.26709e-29	1.4365e-28	2.61484e-28	-2.00476e-27	6.90039e-28	-1.47771e-27	-8.4249e-28	-1.2087e-28	3.41801e-27	-1.659e-28	-1.85994e-28	2.06361e-28	-8.46569e-28	-8.95209e-28	9.23465e-28	-9.11738e-29	2.29758e-28	3.84531e-27	-2.83215e-28	-3.96858e-28	-9.94258e-29	1.2931e-27	4.45133e-27	-4.24897e-28	2.65225e-26
-5.40862e-29	-2.44513e-28	-1.05236e-28	-8.30183e-29	-1.68132e-29	9.64514e-29	-4.52524e-28	-9.96231e-29	1.7432e-29	-1.37629e-28	2.6649e-29	2.30111e-28	-2.56923e-29	3.48734e-29	-3.93285e-29	-2.36417e-29	-5.24553e-29	-3.95447e-28	9.0671e-29	2.2459e-29	7.44919e-29	8.72043e-29	3.78549e-30	1.75732e-29	2.06639e-29	5.74905e-29	-1.79e-29	1.03498e-29	-3.3551e-28	-9.39306e-29	2.96755e-27
1.41541e-29	8.96946e-30	-4.33082e-29	-8.49629e-30	-2.03813e-29	-9.91039e-30	-1.32937e-29	5.40589e-30	1.49677e-29	-1.57244e-29	-1.84497e-29	-2.39581e-29	-1.43057e-29	9.17575e-30	1.86974e-31	-1.38878e-29	2.06921e-29	1.01518e-28	-2.17827e-29	1.40389e-29	-8.90053e-30	-8.93919e-31	6.61251e-29	1.45942e-29	3.20547e-33	-5.04736e-29	-1.83772e-29	3.50144e-30	1.27751e-29	6.8276e-30	5.75079e-28
1.7109e-30	2.2858e-30	-2.26921e-31	3.84102e-30	1.32455e-30	5.75497e-30	-5.00176e-31	-5.05796e-31	3.73675e-30	1.99734e-30	1.76698e-31	7.6152e-31	-1.51279e-30	-1.43121e-30	4.88922e-31	1.14475e-30	7.75172e-31	3.19496e-31	3.76364e-30	6.14714e-31	4.45307e-31	2.6027e-31	1.17843e-30	5.72757e-31	5.91753e-31	7.52886e-31	-6.44939e-30	3.48723e-30	3.05198e-31	-1.50363e-29	6.19527e-29
-1.23038e-31	-5.88322e-32	1.751e-32	3.04456e-32	-1.81201e-31	-5.79948e-32	-8.51145e-32	3.22999e-31	2.34014e-33	-7.18484e-32	4.17117e-31	1.47204e-31	-8.7204e-32	-1.55615e-31	4.1469e-32	4.88548e-31	5.91549e-31	8.35453e-32	-3.01758e-32	8.15714e-32	-8.87572e-32	4.83735e-31	1.46374e-31	-1.1002e-31	4.70624e-32	-2.32513e-31	1.53522e-31	-1.74289e-30	1.99691e-31	-3.0678e-31	6.58667e-30
-2.2162e-32	-2.42915e-32	-4.26836e-32	-1.04694e-32	3.84833e-32	-3.94716e-32	-3.37304e-32	3.61271e-32	6.10996e-32	-5.38329e-32	1.01653e-32	1.00008e-32	-1.02024e-33	4.33027e-32	7.25141e-32	-1.18226e-31	4.92707e-32	-4.66183e-32	7.89802e-33	2.01295e-32	2.12656e-34	4.21522e-32	-2.88683e-32	-4.68583e-33	1.50487e-32	-1.92281e-32	5.22769e-32	1.72529e-31	-3.14557e-32	3.73302e-32	1.14528e-30
-9.94392e-33	-3.06061e-33	-7.48489e-33	-5.85373e-34	9.64267e-34	9.07373e-33	-1.5123e-32	-4.6553e-33	-3.73966e-33	2.25404e-33	3.0577e-33	4.50164e-33	-3.16801e-33	2.37042e-33	2.9543e-33	-4.50172e-33	1.4418e-33	-3.02964e-33	-8.61236e-33	-1.79159e-32	7.11426e-34	-2.86454e-34	7.83268e-33	1.6316e-34	-3.65298e-33	1.10114e-33	-1.01028e-32	4.8799e-33	-3.06956e-33	-2.03212e-33	1.4227e-31
-6.16112e-34	4.23446e-34	6.76449e-34	-5.64833e-34	-1.5139e-34	-6.4108e-34	-1.42915e-34	-1.3153e-33	-1.3841e-34	5.62476e-34	-7.57537e-34	-1.37433e-33	1.45721e-34	4.88827e-35	-8.51646e-35	-4.38877e-34	-1.17149e-33	2.13214e-34	-2.56406e-34	4.28781e-33	-5.62887e-34	-4.26701e-34	-8.31296e-35	-8.58006e-34	1.14824e-37	6.5268e-34	-3.47175e-34	2.58799e-34	2.18998e-34	3.62939e-34	1.77833e-32
-6.18127e-35	1.7368e-35	-5.50763e-35	-3.28797e-35	4.77967e-35	-1.27701e-34	1.41302e-34	-2.29579e-35	6.57056e-35	4.80742e-34	-2.29861e-35	-9.25615e-35	2.84871e-35	-1.75165e-35	-2.56241e-35	4.29531e-35	4.57476e-35	-1.38176e-34	-4.03585e-35	8.08086e-35	5.89804e-34	1.31424e-34	-1.06226e-34	-4.51011e-35	4.95012e-35	-4.13155e-35	-8.78187e-35	-2.36197e-35	6.28991e-35	-3.19898e-35	2.75826e-33
2.32115e-36	1.04999e-35	6.93968e-36	3.57222e-36	-2.95085e-36	-2.59995e-36	-4.63825e-36	-2.75515e-36	5.6065e-36	4.55745e-36	-1.02993e-35	-9.93082e-36	1.47256e-35	1.27421e-35	3.16718e-36	-5.05105e-36	3.03207e-36	4.12514e-36	-2.88842e-36	-4.5298e-36	-4.10608e-36	-2.68814e-37	-3.37694e-36	-5.45168e-36	-6.05125e-36	1.65666e-36	-4.57519e-36	-2.86584e-36	6.54896e-36	7.50424e-36	1.59338e-34
3.52688e-37	2.64545e-36	1.74379e-36	3.65428e-37	8.32694e-37	5.6829e-38	-2.03933e-36	1.03972e-37	2.13319e-37	-1.03054e-36	-7.46544e-37	-4.0866e-36	-5.65444e-37	3.24851e-36	-2.42219e-37	2.09476e-37	-1.48904e-36	1.08514e-37	-8.19834e-39	-1.38823e-36	-2.05604e-36	-1.18023e-37	-3.10176e-36	-1.59123e-36	2.32261e-36	9.25319e-37	-1.13776e-36	-1.72521e-36	-2.03366e-36	7.36521e-37	3.7225e-35
1.68917e-37	-3.24545e-38	7.97747e-38	-2.34962e-37	-2.35763e-38	-3.69948e-38	-1.02389e-38	-4.72113e-38	-6.63481e-38	6.64323e-38	-3.34951e-40	-9.91527e-38	-5.24854e-38	9.60309e-38	1.21548e-38	-1.41046e-37	-3.97537e-38	-1.67594e-38	9.65029e-39	-3.39108e-37	-8.01817e-38	-2.54297e-38	5.00009e-37	-7.49271e-38	-8.3345e-38	5.62468e-38	2.75168e-38	2.1822e-38	6.70115e-38	-2.9147e-38	2.53902e-36
3.53107e-39	2.83993e-38	9.43135e-39	-4.85545e-39	-1.55298e-38	3.83229e-41	5.8911e-38	-4.33468e-39	8.2089e-39	-3.00896e-39	3.53557e-40	7.40958e-39	4.26173e-39	1.03828e-38	-2.09653e-38	2.66616e-39	2.97932e-39	-3.33466e-39	-4.31812e-39	3.84222e-39	-1.09023e-38	4.8407e-39	7.22534e-38	-2.70725e-39	2.27356e-39	5.30987e-39	-3.57756e-39	-9.42232e-39	-3.31581e-38	1.89587e-38	3.60166e-37
4.44846e-39	1.43181e-39	5.41058e-40	1.7306e-39	3.68334e-40	-4.07437e-39	1.15578e-39	4.7066e-40	1.97129e-39	-4.16081e-39	4.20535e-39	3.63956e-39	7.36406e-40	1.9372e-39	4.39022e-40	2.33156e-39	3.70814e-39	3.5826e-40	1.46026e-39	3.55891e-39	1.477e-39	3.99374e-40	-1.44417e-39	2.14995e-39	4.17907e-40	1.07823e-39	-1.65363e-39	1.96177e-39	2.97954e-40	-3.86563e-39	5.74735e-38
-1.59438e-40	-7.01692e-41	3.813e-40	1.39799e-40	-2.87215e-40	-9.10283e-41	5.18402e-40	9.70021e-42	7.46306e-40	4.27422e-41	-1.04536e-40	1.38165e-40	-2.89357e-40	4.89713e-40	-1.98187e-40	-5.60051e-40	1.15281e-40	1.25605e-41	-5.92232e-40	-2.35534e-40	5.82912e-40	4.84423e-40	-2.8849e-41	4.02963e-40	-1.65481e-40	-1.77529e-40	-5.10787e-41	-1.77794e-40	-2.07143e-40	2.24277e-40	7.68417e-39
-6.87192e-41	2.82128e-41	6.63242e-42	-1.75013e-41	9.77607e-41	-2.97071e-41	-1.02555e-41	-2.03466e-41	1.45438e-41	2.50603e-41	-7.58563e-41	4.40934e-41	1.58441e-41	-1.7977e-41	-4.4942e-41	4.64964e-41	1.74691e-41	7.92671e-42	2.18234e-42	-5.3105e-42	-6.17841e-41	9.61922e-42	8.97356e-42	-3.25852e-41	2.26585e-41	2.55634e-41	8.75297e-41	2.60631e-41	1.11475e-41	-1.00398e-40	9.8316e-40
8.28562e-43	5.78076e-42	5.14599e-43	1.34314e-42	6.52714e-43	6.06808e-42	2.38513e-42	1.62483e-43	5.1044e-42	1.7307e-42	6.72035e-43	1.47299e-42	1.37149e-43	-1.14024e-42	2.26245e-42	-4.2602e-42	-1.22482e-42	8.02817e-44	-1.02148e-42	-2.28669e-42	-3.97197e-42	-4.69438e-42	1.2411e-43	1.75888e-42	-1.42294e-42	-3.17741e-42	1.90655e-43	-5.60863e-44	6.345e-42	3.84032e-42	6.47106e-41
8.27009e-43	8.75565e-43	1.35979e-43	3.60657e-43	7.79762e-45	1.95933e-42	-2.69239e-44	2.28527e-43	5.85629e-43	1.94149e-43	5.69866e-43	-2.85067e-44	-2.53842e-43	3.12981e-43	2.22683e-43	-1.11203e-42	3.16266e-43	2.30146e-44	-1.8447e-44	-6.45939e-43	5.77364e-43	-2.47732e-43	-6.74645e-43	4.04856e-44	1.2373e-43	-1.03386e-43	-9.90424e-43	-5.05792e-43	1.56061e-42	7.31881e-44	1.36025e-41
-6.7127e-44	3.4585e-44	-6.86816e-44	5.11044e-44	6.29641e-44	-1.79041e-44	-6.04948e-44	-3.50507e-44	6.89444e-44	-3.53884e-44	-3.53645e-44	-1.4254e-43	-2.61892e-45	1.2994e-44	1.90522e-43	-1.38381e-44	-2.19722e-44	4.93337e-45	-1.20451e-43	-2.82051e-44	1.38402e-44	-5.91447e-44	3.88208e-44	-4.69711e-45	-4.49769e-44	-2.75238e-44	9.67118e-44	-1.58651e-44	-6.44887e-44	3.32618e-44	1.47501e-42
-3.06967e-46	-7.78202e-46	-1.27294e-44	-3.51231e-45	8.93301e-46	1.3769e-44	1.19532e-44	8.30269e-47	-4.417e-45	-1.18266e-44	-1.59466e-45	7.62531e-45	-8.72001e-45	1.13388e-44	-7.46739e-45	-4.70873e-45	-4.2406e-45	1.09962e-44	-1.66467e-45	-1.50992e-44	8.76326e-45	-3.82525e-45	-1.86504e-44	1.6694e-46	3.89536e-46	7.44272e-45	-1.47283e-44	-4.84541e-45	3.37158e-45	-1.91202e-44	2.15028e-43
1.35736e-45	-1.47331e-46	-1.62349e-45	-8.80252e-46	6.85395e-46	2.81994e-47	-6.22958e-46	-7.00864e-46	-1.65653e-46	3.68372e-47	2.11943e-45	7.44186e-46	7.53127e-46	4.70125e-46	-1.04325e-46	-1.36602e-46	-1.58453e-46	1.86709e-46	-1.50906e-45	1.09194e-45	-9.31956e-47	-1.41883e-46	-3.1834e-46	1.29822e-45	-2.13146e-46	2.34493e-46	-3.38055e-46	-3.44753e-47	3.28044e-46	1.22326e-47	1.65344e-44
1.02901e-46	-6.00742e-47	-3.94759e-46	-5.33454e-47	1.39944e-46	-2.32278e-48	-1.04097e-46	1.28417e-46	2.7614e-47	-2.90813e-47	-1.06114e-47	3.7167e-48	5.02406e-47	1.26455e-46	2.69588e-46	-9.6872e-47	-1.89966e-46	3.87329e-47	-2.94562e-47	7.1808e-47	-2.32805e-46	3.25739e-46	-3.1826e-47	-2.97588e-46	1.71973e-46	4.45235e-47	-5.43716e-47	1.82062e-46	-2.81982e-47	1.64763e-47	3.31557e-45
-4.56421e-48	2.05795e-48	-5.36761e-48	-7.73617e-49	-1.03397e-47	2.12117e-47	-1.98652e-47	5.62068e-49	-1.52803e-47	9.61646e-48	1.09011e-48	-4.20064e-48	1.7349e-47	-1.64736e-47	1.28866e-47	-2.88831e-48	2.82411e-47	-5.34694e-49	-2.06208e-47	1.79311e-47	-5.703e-49	1.51982e-47	1.0943e-47	4.37969e-48	-1.03333e-48	4.02156e-49	-1.61204e-47	-1.19183e-47	1.78388e-48	7.92937e-48	2.82133e-46
5.80627e-49	-4.77219e-49	-2.54825e-48	-2.11225e-48	-5.54932e-49	-2.72445e-48	1.47934e-48	-4.47474e-48	-7.79853e-49	8.0853e-49	1.26459e-48	2.69952e-49	1.79136e-48	-3.46642e-48	4.79211e-49	3.32812e-49	-1.46947e-48	2.36248e-48	-5.25723e-48	1.85798e-48	6.44497e-50	1.66482e-48	5.72708e-49	-1.57497e-48	1.11671e-48	-9.82433e-49	6.42475e-48	1.53209e-48	-1.18767e-48	-8.8e-49	5.10923e-47
8.27511e-50	1.60637e-50	-2.51256e-50	9.95422e-50	4.36137e-49	-1.47978e-49	1.28152e-50	-2.43296e-50	-1.664e-49	6.47836e-49	3.58381e-49	-1.78484e-50	-7.01786e-51	-5.28153e-49	-4.00811e-50	-1.24469e-50	-9.67013e-50	-6.42968e-50	-1.14585e-49	-1.45575e-49	-2.018e-49	6.59159e-50	-4.56733e-49	-8.92522e-50	-3.32813e-49	-3.36265e-50	-1.3624e-49	-3.26342e-50	-3.28573e-49	-1.08082e-49	4.82974e-48
6.95923e-51	-8.30015e-51	-4.11067e-50	-1.21183e-50	-1.13946e-50	3.3366e-51	-5.93366e-51	-1.29951e-50	-7.33513e-51	-4.37455e-50	9.17938e-53	-1.31458e-50	1.33334e-50	-1.1291e-50	-7.80118e-51	-7.72649e-51	2.98094e-50	1.36563e-50	3.12371e-51	-2.40169e-51	1.33187e-51	2.48103e-50	1.05688e-50	-2.99765e-50	1.69712e-50	7.10382e-51	2.29016e-50	-5.22051e-50	-4.47945e-50	6.73264e-52	4.66943e-49
9.58981e-52	4.68354e-51	-3.05065e-51	-3.86724e-51	3.73763e-52	-1.76487e-51	4.25265e-52	3.05722e-51	7.20712e-52	-4.3557e-51	1.04762e-51	1.56476e-51	-1.11466e-51	3.58466e-51	-2.88093e-51	-3.14061e-51	-1.04202e-50	-5.34865e-53	-3.8342e-51	2.41397e-51	9.41014e-52	-1.53595e-52	-1.74703e-51	3.76726e-53	-1.3368e-51	8.60524e-52	-4.92659e-53	4.4622e-51	2.60478e-51	2.29591e-51	6.78018e-50
-1.3437e-52	-4.16968e-54	-1.59038e-53	3.42215e-53	-4.46507e-52	6.87834e-53	-3.81553e-53	-1.33836e-52	-1.37728e-52	3.63666e-52	3.9696e-52	-1.50191e-52	-2.1039e-52	-4.09481e-53	-1.27209e-52	-4.63225e-52	1.46621e-52	2.53303e-52	1.08097e-51	-3.24687e-52	-2.15703e-52	-2.258e-52	-3.19399e-52	1.12715e-53	6.17098e-53	-1.89127e-52	-8.12648e-53	-3.01667e-52	-4.17283e-52	-3.33487e-53	6.42842e-51
1.2342e-53	1.75261e-53	4.98784e-53	-6.94347e-54	4.64529e-54	4.61462e-53	-1.67888e-52	4.04741e-53	-1.80891e-53	1.28445e-53	2.20988e-53	-1.17131e-52	1.05525e-53	-1.9979e-53	-3.79586e-53	-2.33599e-53	-1.34376e-53	-4.1521e-53	7.4828e-53	-7.85663e-53	3.91878e-53	-3.98563e-54	-7.98124e-54	5.43801e-53	-4.75564e-54	-8.75203e-54	7.66724e-53	1.81083e-53	2.19987e-53	7.72493e-55	1.0528e-51
3.73906e-54	2.10463e-54	3.49481e-54	-7.89534e-54	8.53882e-56	3.37224e-56	-4.53329e-55	-9.4702e-54	3.91269e-54	4.28021e-54	-1.93314e-54	-5.35687e-56	7.51243e-55	2.11771e-53	3.66818e-55	-1.27344e-54	-1.29631e-54	2.56198e-54	-1.8235e-55	2.99979e-55	-3.6885e-54	-6.32726e-54	2.36903e-54	4.51136e-54	-2.25751e-54	2.37595e-54	-6.52371e-54	-1.49463e-53	1.55057e-54	-6.33301e-54	1.16248e-52
3.38273e-55	-2.50503e-56	4.97079e-55	-1.30324e-55	-7.51608e-56	1.45892e-54	-2.89358e-55	5.26713e-56	-2.8028e-55	-3.22465e-55	1.45186e-54	1.97238e-54	7.12732e-56	1.45743e-55	-5.34905e-55	-7.7217e-55	1.11176e-54	-2.34137e-55	-3.66716e-55	1.28794e-54	1.63799e-55	1.45775e-56	3.66521e-55	5.83164e-55	-6.36971e-55	3.16058e-55	-8.38096e-55	-1.61439e-55	4.91249e-55	8.65516e-56	1.50769e-53
8.32206e-58	-7.3087e-56	2.86002e-55	-2.57701e-55	9.78986e-56	1.16569e-55	8.50358e-56	-1.11154e-55	4.06762e-56	3.20396e-56	-3.30821e-56	-6.61563e-56	1.85645e-55	-5.53112e-56	4.12108e-56	-3.5018e-56	-3.01772e-56	-6.22548e-57	1.33214e-55	3.37296e-56	-1.02284e-55	-7.2656e-56	-1.37218e-56	5.38894e-56	4.98928e-56	-3.95591e-56	1.55598e-57	1.74305e-56	1.04246e-55	2.01615e-55	2.37762e-54
-1.39566e-56	-7.46678e-57	4.96437e-57	-4.80359e-57	1.07423e-59	1.1622e-56	4.59514e-57	1.72726e-56	-2.61746e-58	3.5401e-56	5.2989e-58	2.90343e-56	2.41645e-56	1.54656e-56	8.93924e-58	-3.31145e-56	-1.21872e-57	-8.5519e-58	1.60813e-56	-1.42748e-57	3.94362e-58	-1.97072e-57	-4.72694e-57	1.24969e-56	8.50939e-57	-3.5857e-57	-5.56695e-57	-1.4875e-56	1.19024e-57	-1.71633e-56	2.93619e-55
2.94132e-57	-1.79313e-58	-3.37251e-58	-3.64332e-57	-1.07341e-58	1.79756e-59	-4.5636e-58	5.32573e-58	-8.92163e-58	1.20055e-57	-1.46924e-57	-3.48716e-58	6.05465e-57	1.17025e-57	6.26788e-58	-3.06797e-58	-8.47277e-58	-1.51936e-57	-8.7255e-58	-1.81328e-59	-1.12216e-58	2.2951e-58	4.53756e-58	-3.08758e-58	-1.4394e-57	-1.75842e-57	-1.51812e-58	-4.51881e-58	-1.55115e-58	2.32452e-58	2.88352e-56
-6.23452e-59	1.87837e-59	-8.3071e-59	-8.20643e-59	-1.19816e-58	1.80065e-59	-3.21054e-59	2.74579e-58	-4.35242e-59	-1.51559e-58	-4.68145e-59	-5.31346e-58	5.68563e-58	-8.89906e-59	7.89047e-59	-8.84318e-59	4.30843e-58	1.50869e-58	-2.89564e-59	-1.98067e-59	-7.41961e-59	2.71278e-58	-2.75951e-59	5.42342e-59	-7.00323e-59	-1.30282e-58	-3.48562e-58	1.12671e-58	1.09576e-58	4.19496e-60	4.122e-57
-5.72127e-60	-2.05503e-60	6.01337e-59	-1.07834e-59	2.78986e-59	-4.82452e-59	7.36626e-62	1.47779e-59	-1.79742e-59	3.94985e-59	1.73632e-59	-5.59445e-59	1.66011e-59	1.78729e-60	3.30095e-60	1.71018e-60	-1.82264e-59	2.7934e-61	4.54789e-60	2.39783e-59	1.27822e-61	1.31182e-59	1.82267e-59	-4.31492e-59	-9.54462e-60	1.27819e-60	3.64364e-59	5.81092e-59	1.74649e-60	2.06539e-59	5.73291e-58
1.26081e-60	-4.79513e-60	4.18162e-61	-3.16565e-60	-8.29741e-61	-1.69027e-60	-5.23653e-61	8.67939e-62	-2.2077e-61	2.59033e-60	-2.01761e-60	4.34794e-61	6.1078e-60	-3.64864e-60	8.95009e-61	-1.54563e-60	-2.76835e-60	-7.08843e-60	-2.02892e-60	-9.51683e-61	-3.26443e-60	-7.62884e-61	-3.65213e-61	-2.32435e-61	-3.81135e-61	2.13387e-61	-4.34483e-61	-6.96004e-62	5.86956e-61	-1.51143e-60	5.08901e-59
1.43944e-61	4.52019e-61	1.4105e-61	2.46264e-61	1.38049e-61	-2.01136e-61	-1.15903e-61	-5.46696e-61	3.97184e-61	6.0823e-61	6.953e-61	-3.02026e-61	-4.18984e-61	-1.83212e-61	2.76693e-62	3.01259e-61	2.67728e-61	-9.88568e-62	-1.56894e-61	1.34388e-61	2.28587e-61	7.7193e-61	-7.96956e-61	-1.98343e-61	-2.25983e-61	-5.57594e-62	3.04388e-61	-2.94217e-62	-2.6165e-61	4.78579e-62	8.49767e-60
1.21429e-62	9.45636e-63	-2.98978e-62	-4.97871e-62	2.10829e-62	3.87063e-62	-1.19141e-62	-1.55777e-62	1.32539e-62	-1.16946e-61	-5.3421e-62	-6.23215e-62	-1.10225e-64	1.85367e-62	-2.59505e-62	-1.78621e-62	2.66571e-62	-5.83969e-63	-2.7419e-62	1.00278e-62	1.61613e-62	-3.64813e-63	-2.63389e-62	-1.72466e-62	-4.75304e-62	1.70999e-62	-1.54665e-62	-1.46177e-62	-2.11147e-62	-3.12267e-62	7.77361e-61
-2.25698e-63	1.69305e-63	-2.89114e-64	-2.93287e-64	-5.79472e-63	-2.72723e-63	-9.46231e-64	5.54128e-64	-4.84804e-63	-6.3039e-64	4.23789e-63	-8.59228e-65	4.11309e-63	-4.52414e-64	-3.65853e-64	-4.46168e-64	-2.82015e-63	-2.81898e-63	4.21007e-63	-3.35561e-63	-1.1236e-63	-2.54317e-63	6.23732e-64	-3.47438e-63	9.64882e-63	-3.67066e-63	1.39182e-63	-4.34597e-63	-4.10228e-63	-2.3306e-64	7.40968e-62
-1.81917e-64	1.48604e-64	-2.62043e-64	5.83549e-64	-2.31622e-63	3.52249e-65	2.21126e-64	1.92881e-65	2.96941e-64	-2.72949e-64	1.52769e-64	-4.41791e-64	-4.91798e-65	-1.86414e-64	7.91696e-65	2.41711e-64	6.76366e-64	1.82086e-64	3.38575e-64	-1.22938e-66	-2.83152e-67	3.09946e-64	-3.58127e-64	-5.88923e-64	-2.25833e-64	-6.93177e-64	2.58498e-64	1.84291e-64	-5.96182e-64	-1.61851e-67	9.90257e-63
-1.18535e-65	-2.324e-65	-3.13531e-65	-6.03086e-65	7.65566e-65	1.66566e-64	-1.62742e-65	-7.67394e-67	-6.15358e-65	-9.79834e-65	-9.03488e-65	8.64991e-66	3.74573e-66	3.09796e-65	-7.63773e-65	-2.60345e-64	-1.88991e-65	1.02343e-64	9.97734e-65	-1.2999e-64	2.16049e-65	6.9552e-65	2.9135e-66	-5.62949e-68	3.15174e-65	-3.39742e-65	6.74547e-65	-1.66171e-65	1.59939e-65	-2.039e-66	1.62961e-63
3.74794e-66	6.32061e-66	-5.6834e-66	2.90356e-65	-1.46532e-65	6.39574e-66	-1.28603e-66	-1.44182e-65	1.33863e-65	-5.94824e-66	-3.59323e-67	4.931e-66	-3.85512e-66	-9.82159e-67	1.76404e-65	-1.32658e-66	2.40489e-66	-1.3861e-65	1.09549e-66	4.83823e-66	-1.54372e-66	3.99156e-68	-3.25899e-67	5.28342e-66	1.18151e-66	7.52045e-66	5.99328e-66	-4.35052e-66	4.41026e-66	-3.69627e-66	1.86515e-64
-8.38587e-67	2.08241e-67	-1.46885e-66	-1.1565e-66	-7.76952e-69	-1.3115e-66	-4.36405e-67	-6.58555e-67	-4.45456e-67	3.5639e-67	-1.15572e-66	-1.31728e-66	-1.07357e-66	-1.86276e-67	-5.21544e-67	1.83034e-67	5.46588e-67	-5.58639e-67	1.18534e-67	-2.96154e-67	9.69626e-67	1.23375e-66	4.6574e-67	5.6181e-67	-1.34877e-66	2.05809e-67	5.9954e-67	9.15029e-69	1.63831e-67	9.54979e-67	1.93586e-65
-7.61329e-68	-2.68306e-67	-6.28272e-69	7.17334e-68	-7.63029e-68	-7.1837e-68	-2.56552e-68	-3.51705e-67	-1.23621e-67	2.55811e-68	-6.85372e-68	3.04316e-67	5.72877e-68	-4.45631e-68	-7.13895e-69	-2.79624e-68	1.32552e-67	7.3163e-68	2.01113e-68	-1.22068e-68	-4.55078e-67	8.86807e-68	4.3141e-68	-2.61172e-67	3.04087e-68	-4.14021e-68	1.97074e-68	3.12301e-68	-9.75753e-69	-2.02354e-67	3.02793e-66
-7.91162e-69	-8.36506e-69	1.78451e-69	-1.38504e-68	-6.67908e-70	4.11512e-69	8.9955e-69	-4.58812e-70	-1.26262e-68	3.85563e-68	-1.05424e-68	5.04872e-69	1.68304e-69	-3.47588e-69	-7.48203e-69	3.51413e-70	-4.90227e-70	7.28756e-69	5.81471e-69	-3.57366e-68	-9.56802e-69	-6.16898e-70	-1.33246e-69	-1.79686e-69	2.3191e-69	4.90351e-69	-3.07762e-69	5.44678e-70	1.82633e-69	1.50045e-69	2.0273e-67
-4.41884e-70	-3.29133e-70	4.15575e-70	1.25574e-69	-4.51015e-70	-1.87122e-69	-1.20264e-69	1.62389e-70	1.01671e-70	2.51912e-69	1.46541e-69	4.548e-70	-3.61776e-70	1.74118e-69	2.52027e-71	-1.66887e-69	2.72666e-70	-8.4567e-70	-1.1726e-69	2.93852e-69	-7.54423e-70	1.79229e-70	4.76077e-70	-8.31403e-70	4.78283e-71	3.1249e-69	-3.26826e-69	1.15024e-69	-1.8299e-69	-1.29308e-69	3.26524e-68
-4.40485e-70	3.44684e-70	5.75025e-70	-8.44931e-71	-2.99844e-70	-8.61018e-71	-1.40953e-70	-1.61089e-70	-5.29377e-71	1.1403e-70	2.18139e-70	-1.6976e-70	2.50483e-71	-1.7644e-70	-3.51109e-70	1.62423e-70	1.27653e-70	7.7195e-71	9.65926e-71	1.97805e-71	-2.91013e-70	2.58823e-70	-2.98999e-70	2.85764e-70	-4.83571e-70	-1.67702e-70	-3.86272e-70	-1.69949e-70	2.35801e-71	-1.32993e-70	6.22245e-69
2.21057e-71	1.14982e-72	-5.16978e-72	1.56298e-71	5.99921e-72	8.97457e-72	5.47953e-72	-1.92866e-71	-7.39161e-72	5.54429e-71	2.25949e-71	4.54085e-72	1.09226e-71	-2.01447e-71	-3.29304e-71	2.67915e-72	-8.14779e-72	-1.57554e-71	-9.02342e-73	-4.23818e-72	-4.99128e-72	6.6414e-71	1.89959e-72	-1.73317e-72	2.24769e-71	8.3334e-72	-1.60362e-71	8.32108e-72	-2.14563e-71	-6.98801e-72	4.28136e-70
-5.03791e-73	-8.32359e-73	3.18729e-73	-4.93339e-72	2.74206e-72	-3.16616e-73	1.8318e-72	-3.10811e-73	4.19746e-72	1.28657e-72	-5.53367e-72	-4.05151e-72	8.16265e-73	1.23628e-72	-4.34073e-72	2.69932e-73	-4.21194e-72	3.24074e-72	-5.9238e-73	-3.86841e-72	-3.37703e-72	-2.23708e-72	-2.3305e-73	-1.29117e-72	2.73483e-73	-4.3163e-72	5.13306e-73	-8.5378e-73	6.27314e-72	5.2082e-72	7.0012e-71
4.5661e-73	3.63788e-73	-3.46565e-73	-2.43664e-73	6.00433e-73	2.2625e-73	-7.49721e-74	-2.19714e-73	-3.97931e-74	2.78682e-74	2.46523e-74	4.25087e-73	-3.66989e-75	7.72618e-74	-5.61005e-73	-6.86732e-73	2.16974e-73	5.82257e-73	2.53971e-73	6.31657e-73	1.14447e-72	4.9297e-74	-1.51477e-73	-2.20467e-73	1.99987e-73	1.00923e-72	-2.06868e-73	-3.56352e-74	-7.63141e-74	-7.30057e-74	9.22968e-72
1.82111e-74	1.03908e-74	-1.5233e-74	1.03102e-74	-6.10649e-74	-5.18219e-74	6.05414e-74	4.7432e-74	6.71837e-74	9.87638e-74	6.67017e-74	7.79054e-76	8.15898e-74	-1.34307e-73	6.46265e-75	-7.88982e-75	1.58743e-74	-2.35324e-74	1.60437e-74	3.61627e-75	-8.05803e-74	1.49938e-74	2.67699e-74	-1.41031e-74	1.18585e-74	8.70466e-75	6.72599e-74	-9.31276e-75	7.09077e-75	-3.58814e-75	1.04201e-72
1.01089e-75	5.12116e-75	-1.59996e-75	-8.29925e-75	-1.57165e-74	1.32624e-75	1.8689e-75	1.51537e-74	-2.61889e-76	-3.20561e-75	1.55885e-75	2.6938e-76	1.39402e-74	3.22112e-75	-2.64676e-75	-9.93328e-75	-2.11752e-75	-6.38562e-75	3.63956e-75	6.68425e-75	-6.20219e-75	2.36603e-75	2.06147e-75	-1.02077e-75	-7.11147e-76	-2.50696e-75	-2.24219e-75	-2.75873e-75	-6.59888e-75	-1.60902e-74	1.46519e-73
-6.65041e-76	-2.70151e-79	1.14678e-76	-2.89017e-75	8.88487e-76	-3.21481e-76	-2.57858e-76	3.49107e-76	-2.55722e-76	-1.12845e-75	-4.96732e-76	1.3632e-76	-2.21346e-76	5.6808e-76	2.77334e-77	1.09921e-76	-3.36345e-76	-5.06842e-76	-4.7597e-76	4.29518e-76	1.27202e-75	-3.02256e-76	2.015e-77	2.87691e-76	-4.49185e-76	3.02934e-76	4.41574e-76	1.02721e-75	-1.40901e-75	-2.93167e-76	1.59853e-74
3.6976e-78	-4.34329e-77	1.10749e-77	1.01213e-77	-5.97561e-77	-1.04996e-76	-9.72415e-78	2.32015e-77	-6.76475e-77	-7.35465e-77	1.08366e-76	1.32389e-76	5.21178e-77	7.19131e-77	-7.64475e-78	1.03764e-76	2.0424e-77	2.13695e-77	4.99917e-77	4.98719e-77	-2.45268e-76	4.1976e-77	3.88793e-77	1.22158e-77	2.05738e-76	8.14757e-78	5.82335e-77	1.91747e-77	-1.21502e-77	2.95093e-77	1.69634e-75
-1.74223e-77	-1.07258e-77	-3.466e-78	-5.89821e-78	1.69536e-79	-1.99861e-77	8.87877e-78	1.35024e-77	4.58053e-78	1.22108e-79	-9.47516e-78	1.37046e-77	2.62657e-78	3.40235e-78	-2.17705e-78	-1.8537e-78	5.74677e-79	2.24101e-77	1.62117e-77	-2.40507e-78	1.28789e-77	-2.42292e-78	-5.4067e-78	9.0882e-78	1.22498e-77	-1.74866e-77	7.35568e-80	6.32415e-78	-6.46136e-79	-1.5028e-77	2.41198e-76
-6.56693e-79	1.13884e-79	4.37462e-79	-7.68092e-79	-1.03068e-79	6.64779e-79	3.94705e-80	1.34355e-79	4.20834e-78	-3.94348e-79	1.81391e-78	1.97799e-79	4.36073e-79	5.02791e-78	-6.09917e-79	4.1089e-79	9.61943e-81	1.18404e-78	4.78744e-79	-2.19703e-79	1.28093e-78	2.39514e-78	-9.79287e-80	1.3321e-78	8.80158e-80	7.80009e-79	1.06711e-78	2.51868e-79	-3.65034e-79	-1.81311e-80	2.55854e-77
-3.5385e-81	2.61256e-80	-6.93909e-80	-1.08442e-79	-6.44139e-80	-4.4058e-80	-4.65754e-81	-3.02002e-79	-1.03384e-79	-3.38759e-79	2.12791e-79	1.15168e-79	5.43596e-80	1.89816e-81	-1.42824e-79	5.00293e-80	5.51764e-81	-2.29713e-81	5.4164e-80	-3.35748e-80	1.35524e-80	-2.45961e-79	1.2716e-79	1.66031e-79	6.77063e-80	-1.0766e-79	-9.91282e-80	-5.0397e-81	1.10525e-80	-4.47233e-80	2.62541e-78
-2.58616e-80	7.62483e-81	-9.68293e-80	7.9965e-80	4.12396e-81	-1.15169e-80	3.04648e-81	-5.25943e-80	-9.36434e-81	-7.89074e-81	1.22757e-80	2.00729e-80	-1.37748e-80	2.73936e-81	-1.59663e-80	2.47753e-80	-1.50085e-80	5.7734e-81	2.17489e-81	-1.09972e-81	4.49114e-81	1.60239e-80	3.17964e-80	3.69252e-81	-1.27518e-80	-4.86642e-81	-1.70683e-80	1.12735e-80	1.90474e-80	-4.09466e-81	5.37584e-79
-6.37571e-81	6.09677e-82	2.29446e-81	1.1885e-81	2.77173e-83	1.26618e-81	3.94631e-82	5.20214e-82	2.53777e-81	-8.11717e-82	2.69078e-81	-6.38854e-82	3.88643e-81	-1.02341e-81	2.01354e-82	-3.61124e-81	-1.44402e-81	-1.46099e-81	-4.7839e-82	-3.09974e-81	-3.15762e-82	2.67492e-81	2.99903e-81	-4.39354e-82	-1.43825e-81	-2.04248e-81	-2.40927e-81	-1.00628e-81	-4.77703e-82	-1.84149e-81	5.02063e-80
-2.19498e-82	9.02282e-83	-2.28836e-82	-9.4964e-83	2.65345e-82	-1.56409e-82	1.7138e-82	7.64348e-83	-3.22736e-82	1.95422e-82	1.39765e-82	4.85306e-82	-9.72185e-83	3.00696e-82	2.71938e-82	1.15084e-82	9.60551e-83	3.37988e-83	-1.68687e-83	3.97485e-82	1.723e-82	-2.73261e-83	-7.98517e-83	-5.41011e-83	-2.37474e-82	2.05382e-82	-1.22684e-82	2.35063e-83	-2.40606e-83	1.33896e-83	4.73554e-81
1.60363e-83	-3.72434e-83	2.70057e-83	2.30474e-83	7.1592e-83	-1.77922e-83	-5.20433e-84	-1.2762e-83	-1.65534e-83	-1.17138e-83	8.88416e-84	-1.8583e-83	-2.02504e-84	-6.31172e-84	1.63587e-83	6.21782e-84	1.15489e-86	-5.98179e-85	3.05528e-83	2.64074e-83	-2.59787e-84	-6.88843e-84	3.68045e-83	1.76576e-83	1.27254e-82	2.36302e-83	-1.10009e-83	-4.50384e-83	3.81212e-83	1.17579e-82	7.81473e-82
5.68338e-84	6.08061e-84	3.90252e-84	1.42177e-84	-4.43715e-84	-2.35961e-84	-5.94596e-85	-6.05465e-84	4.53509e-84	4.07625e-86	2.70029e-84	1.12135e-84	-1.87737e-84	-7.93504e-86	-6.89979e-84	-5.34502e-84	-5.73713e-85	-7.07863e-84	-8.45725e-84	-4.73331e-84	9.48874e-84	3.62508e-84	-4.84688e-84	-2.97478e-84	-2.13563e-84	2.00862e-83	-6.83388e-84	-1.65918e-84	-3.58594e-84	-4.59776e-85	1.29672e-82
-1.00868e-84	-6.65967e-86	6.09135e-85	-1.94493e-85	1.16582e-85	-1.2116e-85	-5.82422e-86	-2.94345e-85	4.162e-85	6.44076e-86	-3.09358e-85	-1.38653e-84	-2.25275e-85	1.19874e-84	-8.20793e-86	3.69421e-85	-4.16745e-85	9.11234e-85	2.43233e-84	-8.70668e-85	-8.77203e-86	-8.29502e-86	-1.05164e-85	8.38987e-85	1.22503e-86	-2.03604e-86	-8.6482e-86	-2.36607e-85	6.5725e-86	4.33077e-85	1.31215e-83
1.0682e-86	3.64449e-86	2.07069e-86	1.43431e-86	-2.71518e-85	-5.89822e-86	1.59138e-87	7.12012e-87	1.02375e-87	8.74468e-87	-3.95728e-86	-1.30596e-86	5.52457e-88	2.03704e-86	7.81061e-86	9.28172e-86	4.50294e-86	-3.8988e-86	2.0697e-86	-3.96696e-86	-1.2555e-87	7.97214e-87	-1.13095e-85	1.11216e-85	-1.46076e-85	5.1793e-87	1.21354e-85	-5.66954e-86	-1.99324e-86	-1.42222e-86	1.41702e-84
-3.3552e-87	-5.67952e-87	-3.40227e-88	1.42535e-87	-3.90086e-87	-1.09458e-86	-2.15366e-87	-1.06849e-86	1.10032e-86	-3.8186e-87	-5.07683e-87	3.25964e-87	4.08693e-87	1.04822e-87	9.05416e-87	-2.09666e-86	-1.26118e-86	-2.64043e-88	3.66703e-86	-8.6859e-87	1.71581e-87	2.85597e-87	-2.43592e-87	-2.15962e-86	2.08591e-87	1.68447e-87	1.12236e-86	-2.2272e-86	-6.96085e-87	9.51273e-87	2.37375e-85
-8.15288e-88	2.95848e-88	6.82984e-88	-4.61327e-88	2.59274e-88	1.78609e-88	-1.18474e-88	7.88038e-88	-6.94309e-88	-5.08812e-88	-5.79645e-88	-1.07007e-87	-1.00733e-87	-5.14731e-88	2.36005e-88	5.05585e-87	4.51963e-87	-2.82738e-89	6.646e-89	8.89626e-89	-5.68632e-88	-1.81823e-89	-9.90438e-88	3.11529e-88	5.83414e-89	3.82687e-88	-8.21959e-89	-7.10322e-88	5.92305e-89	2.06868e-88	2.13583e-86
9.66062e-89	-1.54128e-89	-8.89569e-89	1.46794e-88	-2.44941e-89	-1.80807e-88	2.30779e-88	-1.25681e-88	-2.51062e-89	1.15043e-88	-2.35133e-89	-1.12079e-88	1.62667e-88	1.01536e-88	-3.89397e-89	-7.16302e-90	-4.07695e-88	1.91783e-88	2.90095e-89	2.71109e-89	-2.75429e-89	1.21437e-88	-2.86963e-89	-1.58017e-91	7.99062e-89	-2.83202e-89	-6.48184e-89	-1.85391e-89	3.80119e-89	-1.46608e-88	2.70521e-87
-8.72975e-90	-5.05031e-90	5.74331e-90	-1.41856e-89	1.41338e-89	-1.156e-89	-1.43629e-89	-3.066e-89	-8.90355e-90	2.31569e-89	7.7795e-90	-1.62152e-89	-4.20783e-90	-6.44372e-90	-1.09983e-89	-1.2568e-89	3.15331e-90	3.89214e-90	-1.89597e-90	-4.01069e-90	-2.15946e-89	-1.57008e-89	1.10996e-91	1.44603e-89	-1.29379e-89	5.47194e-90	-3.5921e-90	8.60384e-90	-5.61867e-90	1.2579e-89	3.08321e-88
5.99061e-91	-1.57422e-90	3.50687e-90	1.87583e-90	-2.18464e-91	1.7842e-90	9.85914e-91	6.93606e-91	-7.94384e-90	-2.99137e-92	-4.75466e-90	4.26181e-90	-1.22082e-90	-9.27212e-91	7.20377e-90	1.3555e-90	2.16757e-90	5.31387e-90	2.40589e-90	1.89637e-90	-1.76127e-91	1.64424e-91	-1.04989e-90	-3.01245e-92	-1.46828e-91	-1.82847e-91	7.26008e-91	-1.29846e-90	-1.50371e-90	-6.52631e-91	5.66504e-89
-2.47832e-91	2.72402e-92	3.72025e-92	3.56926e-91	-6.29895e-92	2.19449e-92	-6.48704e-92	2.42974e-91	5.55847e-92	-3.67559e-91	1.0696e-91	2.83012e-91	2.68469e-92	-5.78452e-92	-1.46981e-91	1.02658e-91	6.98786e-92	-3.05664e-92	-1.78055e-91	1.5993e-91	6.9394e-92	-1.53249e-91	-1.43629e-91	6.08891e-93	-3.33134e-92	7.32253e-93	-3.35629e-91	-1.4817e-92	1.10972e-91	-1.17749e-91	3.64002e-90
2.93503e-94	1.61412e-92	-3.06382e-92	-1.69573e-92	3.66641e-93	2.9418e-92	-1.26504e-92	-2.94335e-92	4.46852e-92	-6.3378e-93	9.03661e-93	-1.39415e-93	1.04742e-92	1.83126e-92	2.02794e-92	-2.25287e-92	1.4999e-92	1.094e-92	-2.65342e-92	-2.04328e-92	2.71442e-93	-1.55912e-92	-4.38092e-94	6.49456e-94	-1.3089e-92	-2.9252e-93	-2.07903e-92	8.46716e-93	7.44774e-93	2.87275e-93	4.20138e-91
2.14037e-93	-1.35209e-93	2.74614e-94	5.24774e-93	5.04408e-94	-2.4336e-93	4.82842e-94	-5.45532e-94	1.60236e-93	-8.58155e-95	8.61614e-94	-7.96626e-94	-1.12979e-94	-3.0346e-93	2.04072e-93	1.42155e-92	1.02002e-93	4.96248e-93	-2.05799e-93	3.49584e-93	-3.23387e-93	2.93031e-93	-1.80981e-94	-1.0495e-93	1.10228e-93	-3.70985e-93	-2.46961e-93	8.03953e-94	-2.86213e-93	1.57505e-93	6.71853e-92
-7.14502e-95	2.12527e-94	5.13692e-94	-7.13828e-94	-3.32856e-94	5.4832e-94	-2.59075e-94	6.35154e-96	2.50627e-94	6.66691e-94	-2.02637e-94	3.61271e-94	3.87979e-94	-2.53016e-94	-4.30464e-94	-1.30065e-94	2.96191e-94	2.52474e-94	2.30192e-94	-6.68577e-95	-4.84476e-96	2.37157e-94	-3.58047e-94	5.51758e-94	6.51247e-94	-2.80062e-95	2.9119e-94	-2.41823e-94	-1.8886e-94	1.6171e-94	8.90121e-93
-1.09528e-95	8.69929e-96	-7.33297e-95	-3.5423e-95	-2.24517e-96	-4.3739e-95	-4.49774e-95	-8.1166e-95	1.30359e-95	1.47746e-95	1.57079e-96	-1.57182e-94	5.05729e-95	1.71567e-95	-5.44045e-96	-9.6016e-95	-5.90803e-95	8.88188e-95	-6.52256e-95	-2.54822e-95	-1.66305e-94	6.44047e-95	-8.53635e-95	-1.45666e-95	-1.77593e-95	8.85612e-95	1.82732e-95	2.6454e-95	-5.87096e-95	-5.46362e-96	1.44075e-93
6.85705e-96	2.30464e-96	-6.21131e-96	4.78064e-96	2.18272e-96	7.86031e-97	3.15916e-96	-6.55258e-96	1.9259e-97	-4.78833e-97	-3.24133e-96	1.55571e-95	2.69433e-96	-4.37964e-96	-5.64769e-96	1.10137e-97	-2.53472e-96	5.81543e-96	-2.68789e-96	-4.74322e-96	3.8953e-96	1.41201e-95	1.2016e-96	2.29582e-96	6.25559e-96	5.01422e-97	-1.33281e-95	-7.17299e-98	6.13864e-96	4.32043e-96	1.33046e-94
-1.2272e-97	-3.10594e-97	-2.50814e-97	2.11863e-97	-1.61216e-97	9.84239e-97	2.07278e-97	1.29239e-96	5.63268e-97	1.23495e-96	-1.58047e-98	-2.26596e-97	-1.68659e-97	-6.67388e-97	-1.88664e-97	-1.25338e-97	1.08254e-96	-8.39369e-98	3.13356e-97	-1.41987e-97	9.06496e-98	1.8284e-97	-4.9469e-97	-4.00872e-97	3.33427e-97	-1.90018e-97	-8.0761e-97	-2.25132e-97	1.12948e-97	-1.36199e-97	1.1328e-95
1.52203e-98	-2.50369e-98	7.23743e-98	-2.74877e-98	-6.3381e-99	5.26745e-98	-1.08239e-97	1.72048e-98	-6.36054e-99	3.70685e-98	5.13485e-98	-2.01093e-98	6.45819e-98	-5.15097e-99	4.42757e-98	-1.73563e-99	2.27597e-98	-7.23449e-98	-8.34979e-99	-1.2235e-98	-3.02913e-98	1.05372e-97	-6.54471e-98	-6.9698e-98	5.07922e-98	1.15089e-97	-1.05978e-98	4.13835e-97	5.91151e-98	1.15102e-98	1.60264e-96
1.17725e-98	8.90848e-99	1.72028e-98	-6.68895e-100	-3.98616e-99	-9.40739e-99	1.92394e-98	3.24653e-100	-7.34593e-99	-1.84373e-99	7.30853e-99	3.74293e-99	1.21107e-98	-5.4763e-99	1.16155e-98	6.4921e-99	3.14828e-99	-1.03737e-98	-6.78285e-99	-1.31142e-99	3.14612e-99	-9.01644e-99	-5.24861e-100	-8.42566e-99	1.85016e-99	-8.50423e-100	8.50425e-99	1.16045e-98	1.12938e-98	1.34995e-100	2.04414e-97
1.61829e-99	-1.13733e-99	-2.15656e-99	-5.55133e-100	-1.33372e-99	6.27718e-99	4.56463e-99	7.03303e-100	-2.6864e-99	-1.20928e-99	-2.76322e-100	6.57699e-100	1.86661e-99	-1.63011e-99	5.75848e-100	-1.43863e-99	1.25195e-100	-2.57044e-99	-4.91732e-100	-1.27855e-99	-1.21849e-99	-4.0157e-100	-1.94196e-100	-1.18858e-99	2.9377e-100	7.52774e-100	-1.42753e-100	1.12389e-99	2.7419e-99	-7.47217e-100	4.19581e-98
5.47811e-101	-7.63389e-101	2.39864e-100	-1.77396e-100	1.8765e-100	-2.03932e-100	-7.44996e-102	2.61288e-101	-1.1622e-100	1.57581e-100	7.58698e-101	-1.0335e-100	3.13295e-100	1.12813e-100	-8.84223e-101	-1.65551e-100	-1.30468e-100	-2.60451e-100	2.36371e-101	-4.08949e-101	-1.76522e-100	7.38901e-101	3.56006e-101	-9.4831e-101	-7.8285e-101	-6.10846e-101	7.48592e-101	-3.51181e-100	-8.96476e-101	-7.96985e-101	3.67769e-99
2.1245e-102	-7.88295e-102	-1.06321e-101	4.66397e-102	-4.26262e-101	7.25447e-102	4.8065e-102	3.32667e-101	7.49246e-102	2.56411e-101	-1.54884e-101	5.19389e-101	-1.02005e-101	-5.13371e-101	4.26643e-102	7.48093e-102	1.05273e-102	-4.54582e-102	4.96467e-104	1.52716e-101	1.11753e-101	2.10473e-101	-6.75767e-102	4.6571e-101	-2.87553e-101	-3.45559e-102	7.89041e-102	-8.83293e-102	-5.0085e-102	-2.33986e-101	4.70916e-100
-4.38403e-103	-4.96139e-102	-2.17015e-102	-1.68126e-102	1.84873e-103	-1.4277e-102	3.85826e-102	9.6597e-104	5.37642e-103	1.34094e-102	-6.85546e-103	2.83861e-102	8.03071e-103	6.98065e-104	-6.33356e-103	-1.32741e-102	5.58273e-102	1.3483e-103	-7.24754e-103	4.44383e-102	2.06226e-102	-4.25986e-103	-2.69593e-102	1.75588e-102	3.50196e-102	2.84489e-102	1.34269e-102	2.26482e-102	-1.70186e-102	-2.52447e-102	5.50619e-101
-5.02556e-103	-1.01463e-103	1.43316e-103	-4.39292e-105	6.16871e-103	9.1913e-104	-2.54271e-103	1.29826e-104	-5.11544e-104	-3.29804e-103	7.05541e-104	-2.598e-103	1.92754e-103	-4.60109e-103	-2.44916e-103	7.75056e-104	2.53789e-103	-7.4176e-103	2.33788e-103	4.542e-103	1.40541e-103	-9.28485e-104	-1.55922e-103	2.30841e-103	2.14834e-104	-2.70997e-104	-1.37155e-103	-2.84675e-103	8.25252e-104	-9.57281e-104	6.36672e-102
1.58483e-104	-2.47092e-104	1.69051e-104	4.39009e-105	-2.78054e-104	4.713e-105	3.59974e-104	2.25905e-104	8.73568e-104	3.556e-104	-3.90644e-105	4.74519e-104	3.94091e-104	4.54293e-105	2.07403e-104	5.20646e-104	1.70451e-105	-3.18636e-105	-2.44717e-104	5.00326e-105	-6.33131e-104	2.23713e-104	7.62333e-104	-4.08775e-104	3.80605e-104	4.95593e-105	-1.33125e-104	1.28498e-104	5.03954e-105	-1.51962e-104	7.70567e-103
1.61388e-105	-5.26955e-105	1.15327e-105	4.29451e-105	-4.8572e-105	4.40678e-105	7.40163e-106	-4.35203e-106	-3.15179e-105	4.8484e-105	2.83731e-105	4.21796e-106	1.53794e-105	-1.032e-104	-5.86717e-105	-4.24333e-106	3.15468e-105	-5.05314e-105	7.71206e-105	9.60839e-106	4.68154e-105	-1.44694e-105	-4.76904e-106	-2.36769e-106	5.52267e-105	3.39448e-105	-1.51779e-105	2.05156e-105	-1.19876e-105	-4.30651e-105	9.38939e-104
-2.65665e-107	2.65906e-105	-4.10966e-106	9.16424e-107	-1.30542e-106	-1.07871e-105	3.70018e-106	7.52081e-106	6.31251e-106	9.88494e-107	-2.5176e-105	2.05477e-106	8.45652e-106	-2.39747e-108	7.82903e-106	-7.11709e-106	3.68949e-106	4.59338e-106	-3.53025e-106	-9.47651e-106	9.5466e-106	1.20052e-105	-1.5002e-106	1.42111e-105	-1.92601e-106	-2.4584e-106	1.85486e-106	-3.43595e-106	-3.04272e-106	1.42867e-106	1.85854e-104
-1.43565e-107	2.94816e-107	1.14636e-107	-1.13596e-106	3.84292e-107	-9.39862e-107	2.59391e-108	5.39564e-108	8.82126e-107	3.78136e-107	-6.09251e-107	9.72277e-108	2.93823e-107	-6.28035e-107	5.97992e-108	-2.28048e-107	1.24568e-107	-1.76358e-108	-2.89358e-107	-4.0781e-107	2.39268e-107	2.28443e-107	1.7332e-106	-1.92187e-107	-7.20392e-107	2.54793e-106	-1.02872e-106	1.65567e-106	2.97314e-107	1.12542e-107	1.58645e-105
-4.11447e-108	1.60608e-108	4.39598e-109	1.00969e-107	-3.20025e-108	8.51377e-108	1.15198e-107	-8.06508e-108	3.94943e-108	5.48852e-108	-4.87379e-108	-1.16952e-107	1.21185e-107	4.13493e-108	-5.10261e-108	-1.06084e-107	2.51894e-108	2.76554e-108	7.05485e-108	7.26013e-109	-1.96124e-108	-4.25889e-108	-1.65406e-107	5.27609e-107	-8.53345e-109	1.30778e-107	-3.80947e-109	1.25169e-109	-7.07651e-108	-1.02487e-107	2.25877e-106
-1.70985e-109	1.23895e-108	1.16017e-108	6.5171e-109	-9.53551e-109	-3.83632e-109	-1.83301e-108	-3.1712e-108	5.06615e-109	-1.33102e-108	4.12192e-109	-1.22501e-109	-1.70114e-109	-8.62491e-109	-1.75154e-108	4.02793e-109	2.76314e-109	6.45711e-109	-4.79123e-109	1.87776e-108	-2.64316e-109	-5.64155e-109	5.25308e-109	2.87196e-108	8.19802e-110	1.75916e-109	-1.21649e-109	3.08653e-108	4.53527e-109	-1.36968e-108	2.79164e-107
-4.39502e-110	-1.2123e-110	4.70343e-110	1.4985e-109	4.47078e-109	-1.47462e-110	4.37303e-110	4.35781e-110	2.87591e-110	1.40163e-109	3.18499e-109	-3.98434e-110	5.10327e-110	7.94504e-110	1.76587e-111	1.27815e-109	2.55919e-110	5.93704e-110	-2.20457e-110	-2.34256e-110	5.92369e-110	1.96708e-110	1.34997e-109	6.34103e-110	-2.5234e-109	5.66805e-110	-1.32025e-109	4.23313e-111	-4.29179e-110	-4.44536e-110	2.52982e-108
1.57912e-110	-1.97593e-110	2.34018e-110	7.40015e-111	1.60757e-110	4.82427e-110	-6.5183e-111	1.72081e-110	-8.85417e-111	1.08878e-110	3.35423e-111	2.65537e-111	2.79675e-111	-3.47282e-110	-6.52738e-112	1.59018e-110	-9.59569e-111	2.33433e-110	6.39257e-111	-2.05321e-110	-9.03289e-112	6.06824e-111	-2.01727e-110	-1.98889e-111	-7.56217e-112	4.19617e-110	-4.79944e-112	4.13685e-111	9.10241e-111	-8.30539e-111	3.87968e-109
-1.85319e-112	4.65774e-112	-1.71209e-111	5.98108e-112	3.32257e-112	1.99128e-111	-8.1943e-112	2.60807e-112	1.2146e-112	1.58961e-112	-3.67708e-112	-2.21928e-113	-3.23521e-112	3.34344e-112	-1.04034e-111	-1.95873e-111	-6.11769e-112	-1.01038e-111	4.15731e-112	-1.57396e-112	3.69445e-112	8.07048e-112	-1.01401e-110	5.75865e-112	-9.48977e-112	-4.00069e-111	2.9649e-112	-4.32654e-112	1.57992e-111	1.49398e-112	3.21882e-110
-2.93184e-112	2.0116e-113	2.0663e-112	3.40523e-113	-1.42225e-112	2.95653e-112	1.15059e-113	2.02487e-113	-6.64283e-112	8.27867e-113	3.29986e-112	7.02211e-113	-5.08125e-112	-6.03305e-113	2.71917e-112	-5.83924e-113	-4.30488e-113	1.03418e-112	1.62297e-112	1.25798e-112	-6.05532e-114	5.11532e-113	-2.69256e-112	-4.73567e-112	-2.35865e-112	-3.83306e-113	1.98607e-112	-1.59545e-112	-2.04804e-112	-2.13101e-113	5.16271e-111
-4.45543e-113	3.85047e-113	5.58621e-113	1.67776e-113	-8.63114e-114	-5.86241e-113	4.33874e-114	4.79661e-114	1.10551e-113	-1.56253e-113	-2.10302e-113	1.06355e-113	1.56344e-114	1.2723e-113	3.70299e-113	-8.04805e-113	1.5032e-113	-3.5142e-113	2.45696e-113	6.51781e-113	1.44947e-113	-3.42054e-113	-4.67019e-114	-3.08245e-113	-1.72722e-113	-7.03498e-114	-1.82208e-113	-1.62494e-114	5.34527e-113	8.04822e-113	8.24436e-112
-9.0275e-115	1.48264e-113	-1.65643e-114	-1.1113e-114	1.57973e-114	-5.96024e-115	-3.59239e-114	-3.03079e-115	2.43934e-114	-2.10065e-114	-1.19491e-114	-2.03342e-116	-3.74845e-114	4.21267e-114	-1.02085e-113	2.04991e-114	-4.05606e-114	1.57022e-114	1.02406e-114	-2.77372e-114	-2.24059e-115	6.77684e-115	2.26204e-114	4.10858e-114	6.59457e-115	2.29111e-113	-2.31821e-114	-2.24504e-116	-3.37418e-115	9.74049e-116	9.35854e-113
-1.84082e-115	2.8408e-115	5.95433e-115	-4.59194e-115	-1.25266e-115	-1.47285e-115	2.75236e-116	-7.9544e-115	-4.03706e-115	4.33016e-115	4.64713e-116	-1.19738e-115	-2.4358e-116	8.79061e-117	-1.72138e-115	8.72362e-116	1.52216e-115	2.20204e-115	-2.27431e-115	1.15441e-115	-1.19914e-115	-4.09176e-115	-3.95443e-115	-2.89012e-116	-1.75477e-116	5.47879e-116	-3.37753e-115	2.56111e-115	-2.07142e-115	-7.95674e-115	7.2515e-114
1.44747e-116	3.40838e-116	2.61977e-117	1.92001e-116	-1.7671e-116	5.62122e-116	1.76797e-115	7.10323e-117	3.76008e-116	3.33761e-116	3.55977e-117	-1.5524e-116	-5.01055e-117	6.04155e-116	-1.72732e-116	3.61744e-116	7.48058e-117	-1.25779e-115	-5.42696e-116	-2.15371e-116	6.07657e-117	-8.31855e-116	5.61535e-116	1.84234e-116	5.65414e-116	4.41383e-117	3.88542e-116	1.41733e-116	1.84107e-116	-3.21921e-118	1.04272e-114
8.72289e-117	6.70254e-118	3.06347e-117	-3.44566e-117	-4.50166e-117	4.28579e-117	1.47544e-116	4.12082e-117	-2.18545e-117	-3.70379e-117	7.02802e-117	2.09105e-117	-1.99554e-117	6.39416e-117	3.69178e-117	6.26947e-117	2.32103e-117	8.69361e-117	6.34469e-117	1.86526e-117	1.17075e-116	1.44315e-117	-1.83026e-118	9.45673e-117	-1.19902e-117	-1.48121e-116	3.12469e-117	1.79949e-117	-2.20176e-117	-2.38123e-116	1.65889e-115
1.8375e-117	1.21229e-117	-1.17287e-117	-5.13592e-118	-4.9638e-118	1.10993e-117	-2.67654e-117	1.3029e-118	3.60015e-118	-4.19717e-119	-1.52445e-117	6.01699e-118	-2.08808e-118	3.32752e-118	-3.3279e-118	-1.45076e-117	-1.95329e-119	6.46397e-118	1.90886e-117	-2.9024e-117	9.59842e-118	-6.86196e-118	2.67604e-117	-1.22548e-117	1.49501e-118	1.19128e-117	2.43457e-119	-1.76562e-117	-6.2843e-118	1.72675e-117	3.05133e-116
1.65215e-119	-9.71467e-120	3.98142e-118	-1.04688e-119	3.86112e-120	1.66804e-118	-9.76804e-119	-6.50015e-119	-6.38438e-119	-3.39848e-120	1.22304e-118	8.02011e-120	8.41529e-120	6.62421e-119	-2.80302e-119	-2.72791e-119	-2.02111e-119	-6.7913e-119	-1.11055e-118	-2.30995e-118	8.13776e-119	-8.40036e-119	2.95602e-119	1.759e-118	-1.20035e-119	-7.65667e-119	1.41991e-119	-7.17925e-119	6.97071e-119	-2.5221e-119	2.16623e-117
3.01746e-121	-7.36426e-120	-1.36614e-120	-7.18921e-120	-1.77082e-120	1.93858e-120	2.93106e-120	3.10925e-120	-5.00655e-121	-4.02486e-120	-6.40353e-120	1.02399e-119	1.69236e-119	-5.93966e-120	1.45152e-119	-1.5053e-119	-1.63292e-120	1.10446e-119	9.67702e-120	1.69789e-119	-3.17302e-120	-4.70344e-120	-9.18918e-120	7.27937e-120	-1.70854e-119	2.52565e-120	7.87066e-120	2.84755e-120	-2.84457e-120	-3.93778e-119	2.35802e-118
-1.2687e-120	5.62575e-121	1.16819e-120	2.3939e-120	2.03512e-120	2.43934e-121	-2.12131e-121	3.66024e-120	-6.84962e-121	-1.36234e-120	-1.6357e-120	3.15265e-120	1.71782e-121	-1.26294e-120	2.32425e-120	7.61072e-121	-1.70758e-120	-1.99894e-120	2.84679e-121	4.36353e-120	-3.67312e-121	-5.74496e-121	2.27556e-120	1.71787e-120	-1.31511e-120	7.12083e-120	1.64794e-120	2.12105e-121	-2.00912e-120	-2.88676e-122	4.85244e-119
-1.28512e-121	1.18526e-121	4.25447e-121	-1.82314e-121	-1.089e-121	-3.06465e-121	1.35135e-121	6.92575e-124	-1.33379e-122	-2.5143e-121	1.3944e-121	2.8275e-122	-1.439e-121	-9.94566e-122	3.92477e-121	-1.40424e-121	-4.68104e-122	-1.14486e-122	2.12424e-121	-3.22108e-121	1.02129e-121	5.73957e-123	5.43861e-122	-2.21501e-121	8.26365e-122	2.98662e-122	5.38866e-122	1.36325e-122	7.92729e-122	-5.0439e-121	4.35496e-120
4.60108e-122	5.75103e-124	-2.17766e-122	-8.90897e-122	-4.25073e-123	-1.13477e-122	-7.89301e-122	1.22595e-122	-1.12602e-122	-3.8381e-122	-1.80272e-122	-9.77419e-123	-1.18474e-122	1.2237e-122	2.20104e-122	-2.20492e-122	1.93715e-122	-8.73111e-123	-9.26405e-124	8.86804e-123	-2.18299e-122	-4.52629e-123	-1.18517e-122	-5.679e-123	-1.94019e-122	4.97614e-122	-5.86976e-123	-1.48776e-122	1.01976e-123	-2.91012e-123	5.85451e-121
6.79395e-124	-8.31054e-124	2.28737e-123	-3.48826e-124	-2.48694e-123	1.22078e-123	3.15224e-124	-1.04981e-123	1.36937e-123	-8.18504e-123	2.27798e-123	-6.58235e-124	1.22402e-123	3.29776e-124	-9.04355e-124	3.57414e-123	1.51629e-123	1.41367e-122	-2.93647e-123	7.41827e-123	1.93837e-124	8.74327e-124	-2.0147e-123	3.47821e-123	-3.63689e-123	-5.75498e-124	1.86638e-123	-1.51877e-123	5.21059e-124	-5.53851e-124	6.89836e-122
-1.40746e-124	-1.17751e-125	-2.81193e-124	-4.17597e-125	2.16439e-125	-2.81284e-124	-1.18318e-124	-1.69844e-124	3.29392e-124	-2.48425e-124	-4.02159e-125	-9.57352e-125	-1.72372e-125	-1.00769e-124	3.42973e-125	5.23107e-125	3.68669e-124	-1.01648e-124	-2.16628e-124	1.31925e-124	-2.22858e-124	-1.13951e-125	-1.66642e-123	-3.21296e-124	1.84369e-126	-8.08266e-124	-5.67556e-125	-9.53927e-126	-7.72892e-125	2.48625e-125	6.00434e-123
-4.79743e-126	6.54755e-125	-7.61768e-125	2.93195e-125	-1.9326e-125	-1.10183e-125	-9.8934e-126	-1.77272e-125	-7.96851e-126	-1.18879e-125	-1.88746e-125	1.68989e-126	-1.63569e-125	3.06451e-125	-2.98557e-126	-4.27672e-125	5.00637e-125	-7.62967e-126	-1.94135e-125	1.19604e-125	4.82571e-126	-5.44233e-125	-3.1081e-125	-4.0094e-125	9.24246e-125	-1.35861e-125	6.89158e-125	-3.32147e-125	-7.47588e-126	9.36702e-126	8.11385e-124
5.4817e-127	-4.77552e-126	-1.64556e-126	-1.67167e-125	6.57685e-127	3.76193e-126	5.35747e-126	-7.20958e-126	-1.03013e-126	-6.99714e-127	9.38363e-126	-2.38023e-128	-3.50471e-126	-4.94584e-127	-1.14801e-125	1.72344e-127	1.29151e-125	3.55953e-126	4.67167e-126	4.85664e-126	-2.21042e-128	-2.27368e-125	4.27748e-127	1.0324e-126	8.43399e-126	-9.92493e-126	1.5734e-126	-1.49309e-126	-8.89615e-127	7.17651e-126	1.47175e-124
-2.20479e-127	4.19294e-127	-8.06104e-128	5.77627e-127	-6.34144e-128	3.95435e-127	-6.21436e-127	-1.99865e-127	-8.93485e-127	-9.98975e-127	-2.86324e-127	5.0959e-127	4.68456e-127	3.3152e-127	6.28274e-127	-1.62724e-127	3.61523e-127	3.98004e-128	2.67156e-127	6.44318e-127	1.56148e-127	-7.47319e-128	-1.6383e-126	1.66385e-127	-2.47702e-127	3.62123e-128	-2.82669e-126	3.91779e-127	-2.30483e-126	6.58038e-128	1.60789e-125
-7.72815e-129	3.6994e-128	-1.20514e-127	1.06106e-127	-1.74271e-128	-3.57944e-129	-4.60451e-129	-2.29042e-128	1.06978e-128	-1.00682e-127	-3.73618e-129	1.95597e-129	3.40106e-128	-2.19471e-128	2.42056e-127	-1.80224e-127	7.68748e-129	-9.6077e-128	1.46768e-127	-1.24444e-127	-9.65605e-128	5.73835e-128	2.20543e-128	-1.63535e-128	1.64755e-127	7.31159e-130	3.27021e-128	-2.3644e-128	1.57889e-128	3.29364e-128	1.75305e-126
-2.79811e-128	-1.67922e-128	5.63958e-130	2.96941e-128	-3.25127e-129	1.66793e-128	1.45771e-130	6.27921e-129	-2.25221e-128	-6.90975e-129	-1.35794e-129	-1.18272e-128	-1.61437e-128	2.8849e-130	4.21877e-129	4.6543e-129	3.02055e-129	1.31723e-128	-4.34243e-129	1.73408e-129	-8.51099e-129	1.4743e-128	1.3333e-128	-4.33103e-129	-3.19615e-128	-1.7217e-128	6.81291e-130	-8.07417e-129	9.67959e-129	5.30863e-129	3.05419e-127
2.4193e-129	1.98757e-129	6.95115e-130	-8.264e-130	1.60654e-129	2.44042e-130	-6.19052e-130	1.77001e-129	3.86513e-130	6.64571e-131	-3.14111e-130	-3.71817e-129	1.18766e-129	1.97069e-130	-2.04389e-130	1.55286e-129	-6.35806e-130	2.87346e-129	1.02491e-129	1.55275e-129	1.10097e-130	-3.45236e-130	1.96869e-130	1.47176e-129	1.15965e-129	-1.02354e-129	1.09148e-129	6.99064e-130	-8.64776e-130	-4.80871e-130	3.13255e-128
-1.42029e-130	2.89217e-130	-3.58516e-131	-7.36339e-131	1.73764e-130	2.12632e-130	2.79215e-131	2.09915e-131	-3.66686e-130	-4.62408e-131	1.38142e-130	-9.70645e-131	-4.76399e-131	-4.57359e-131	6.23684e-132	6.26587e-131	2.87033e-130	-4.97968e-130	-1.4472e-130	2.99928e-131	-9.57225e-131	-7.43013e-132	3.88072e-130	4.64342e-130	3.3169e-131	2.31138e-131	-1.98407e-130	1.09246e-130	4.76089e-131	3.5592e-131	4.14886e-129
3.01689e-131	1.14599e-131	-1.52863e-131	-9.02497e-132	-1.34407e-132	-7.84705e-132	-1.01772e-132	-1.88582e-132	7.235e-132	2.90952e-131	2.65866e-131	4.34859e-132	2.0781e-131	-8.90427e-132	-5.4202e-131	2.593e-132	-2.96673e-131	-2.61208e-131	-1.59504e-132	-7.35454e-132	2.14575e-131	-1.07758e-132	1.98708e-131	-9.40165e-132	8.78556e-132	1.18752e-131	6.19068e-132	-2.23216e-131	-8.66738e-132	-1.57962e-131	4.21962e-130
2.9915e-132	9.93676e-133	-1.02844e-132	5.97669e-133	2.1152e-132	-2.4097e-132	5.08169e-134	3.15201e-133	-1.86732e-132	-1.60539e-132	-2.54617e-132	-3.20419e-132	1.57033e-132	-1.28461e-132	5.24385e-133	-1.47768e-133	4.80083e-132	-3.99827e-134	6.68518e-132	9.14567e-133	-3.04358e-133	3.97349e-132	-1.72937e-132	-1.19177e-132	-2.43732e-132	-7.00294e-132	-1.15701e-132	1.64938e-132	7.3546e-133	-1.35305e-132	5.72271e-131
-1.31479e-133	2.40157e-133	-4.79747e-133	-1.50425e-133	2.75431e-133	1.16049e-133	-2.80738e-134	1.39021e-132	-6.28292e-134	3.95491e-133	6.54005e-133	4.84041e-133	5.0405e-133	-7.43006e-134	8.8793e-134	-6.97082e-133	-3.67462e-133	4.95867e-133	-2.7246e-133	-1.8473e-134	-1.13969e-133	1.92642e-133	-2.11049e-134	3.88271e-133	1.31274e-134	-2.05782e-133	6.82772e-133	-2.80986e-134	-2.86247e-133	-1.20934e-133	8.97938e-132
-3.83476e-134	-7.62661e-135	3.6435e-135	1.3015e-134	-2.77379e-135	-4.04344e-134	2.55719e-134	3.90438e-134	-1.09949e-134	-5.79416e-134	1.79143e-134	2.02447e-135	1.22568e-135	-1.00904e-134	-1.34578e-133	-1.71391e-134	2.09433e-134	-1.72231e-135	-6.73185e-136	2.64074e-134	-2.94507e-134	-2.92878e-135	6.55415e-135	1.15418e-133	-2.19625e-134	3.31301e-135	1.22159e-133	3.01403e-134	1.27509e-134	8.87142e-134	9.05503e-133
-3.80218e-135	2.2131e-136	1.69306e-135	-5.24345e-135	4.33778e-135	8.95091e-135	3.09401e-135	4.12526e-136	-3.97411e-135	5.09739e-135	1.26867e-134	-6.44169e-135	3.65787e-135	2.25697e-135	1.7651e-136	4.99204e-135	-6.51704e-135	-3.43263e-135	7.01276e-136	2.03488e-135	-7.42327e-135	-1.71493e-135	-1.75667e-135	5.30427e-135	-8.68005e-136	-2.0383e-135	2.82021e-136	-9.46705e-136	-1.89071e-135	-2.25733e-135	1.04207e-133
-2.48454e-136	2.17804e-136	-3.37075e-136	5.85148e-136	-2.84464e-136	2.1225e-136	1.8869e-136	1.86971e-136	-2.30717e-136	9.69305e-137	-6.44772e-136	2.32538e-137	-1.74786e-136	5.18433e-136	4.06957e-136	5.56939e-136	-6.70822e-136	-5.03294e-136	2.53946e-136	1.01576e-137	9.10334e-136	1.84001e-136	-7.17427e-136	-2.98682e-136	-4.94291e-136	-2.8136e-136	-1.11256e-136	-6.2558e-137	1.05103e-135	3.4531e-137	1.04973e-134
1.70865e-137	5.46397e-138	4.236e-137	7.44969e-137	2.75855e-137	-2.74377e-138	1.13755e-137	1.61799e-137	8.62912e-138	-3.79875e-137	-1.25833e-137	-2.67092e-138	4.83063e-137	3.42799e-137	6.60315e-138	1.32317e-136	-1.70513e-136	4.95513e-137	-9.69827e-137	6.33598e-137	-4.5996e-137	8.77621e-137	-1.23675e-137	1.35915e-136	-5.67648e-138	-1.58086e-137	-1.18692e-137	9.30494e-137	1.65119e-137	8.00319e-137	1.36606e-135
-9.21693e-140	-2.02696e-138	6.03287e-138	1.0746e-137	6.0455e-138	6.65697e-138	-1.00044e-138	-6.44113e-139	-8.68125e-139	-6.71862e-139	4.54515e-138	3.7111e-138	-7.63786e-138	4.66318e-138	1.84729e-138	-1.61527e-138	-3.29308e-138	-1.8748e-137	5.10429e-138	2.49692e-138	7.34906e-138	-6.90959e-138	4.39152e-138	-2.55504e-138	-9.85715e-138	2.15819e-138	-2.3995e-138	2.42565e-138	-4.70848e-138	2.57308e-138	1.33774e-136
1.21104e-138	-6.23854e-139	-3.37191e-139	2.63017e-138	-2.47781e-138	2.40202e-138	-8.77041e-141	-8.37914e-139	9.9493e-140	7.9943e-139	-8.68931e-139	2.36734e-139	-1.16692e-139	7.74209e-139	1.00841e-138	-2.2818e-139	-5.0854e-139	-1.62402e-138	1.77964e-138	-7.33573e-139	1.45703e-138	-2.39809e-138	2.27468e-138	8.50385e-139	4.39173e-139	-2.94694e-138	-5.68231e-139	1.39531e-138	2.79536e-140	-5.75481e-140	3.1722e-137
1.24496e-139	5.69451e-140	-2.14564e-139	-6.21149e-141	2.06386e-140	2.84605e-142	-9.48701e-140	6.97875e-140	2.08004e-140	1.72953e-140	-2.46023e-139	-3.8275e-140	7.64797e-140	-4.99117e-140	-3.89951e-139	-1.73467e-139	1.74745e-141	-9.73251e-140	1.23805e-140	-6.96136e-140	-1.1382e-140	1.1744e-139	-1.67042e-139	1.49636e-139	1.18523e-140	8.71567e-140	-2.42795e-140	-3.15485e-140	9.38554e-140	-1.95897e-140	2.49485e-138
1.12247e-140	-6.46061e-141	4.25049e-141	-6.60289e-141	-3.85014e-141	-2.59825e-140	1.42298e-140	-1.57056e-140	-2.50981e-140	-1.785e-140	-7.33998e-141	-1.5525e-140	-3.46361e-142	-1.85299e-140	7.60003e-142	-9.08516e-141	1.63222e-140	-2.96088e-140	-1.46819e-141	-3.78052e-141	-6.97095e-141	-2.97257e-141	-5.00292e-141	5.83334e-141	-1.07532e-142	-2.85907e-141	2.08826e-141	3.86468e-141	-7.63997e-141	6.59425e-141	2.77954e-139
2.40177e-141	-6.84191e-141	4.95321e-142	-4.60718e-142	6.20977e-142	6.17945e-142	-8.80256e-142	-2.16432e-143	-2.33532e-142	-1.53504e-143	-8.71118e-142	1.56167e-141	4.90266e-142	-1.40832e-142	-7.28192e-142	-2.21883e-142	-7.34157e-142	3.30337e-141	-7.63631e-142	-1.09852e-141	2.04273e-142	-8.85038e-141	-1.0269e-141	-2.11465e-141	-2.73633e-141	-1.32561e-141	-8.42808e-143	8.08109e-142	2.02462e-141	-8.52793e-142	4.2531e-140
4.70841e-142	-3.19761e-142	9.34529e-143	1.03538e-142	-8.33627e-143	1.56348e-142	-2.12741e-142	6.44219e-142	-1.31293e-142	8.12389e-145	-5.15746e-143	9.13658e-143	3.68625e-142	-1.29451e-143	1.05085e-142	-2.30732e-142	-1.72516e-142	-1.86109e-142	-4.61064e-144	-1.84583e-142	-8.86386e-143	1.78511e-143	1.75535e-142	1.21814e-142	9.96563e-143	2.90014e-143	2.2199e-142	-1.07864e-142	-4.13048e-143	8.48584e-144	4.53665e-141
1.04586e-143	-1.03141e-143	-1.08967e-142	-1.27806e-143	-9.99144e-144	-9.73874e-145	5.90063e-144	5.40248e-144	4.93983e-144	2.06571e-143	6.63958e-145	-6.36533e-144	-2.57737e-143	-6.93565e-144	3.22843e-144	-2.95649e-143	-5.5235e-145	-4.46314e-143	2.26888e-143	1.95777e-143	2.48592e-143	-2.15064e-144	4.72881e-144	-7.26896e-144	-1.48684e-142	-7.04075e-144	5.32683e-143	-2.47752e-143	1.47583e-143	-1.60954e-142	7.98857e-142
2.48584e-144	-4.56217e-145	2.4911e-145	-8.32115e-144	-2.46975e-144	-6.42393e-145	-4.67474e-144	4.47036e-144	1.7145e-144	1.65974e-144	-9.58139e-145	6.10651e-145	-6.47738e-144	2.13357e-144	-8.39378e-145	-3.30335e-144	4.37273e-145	-6.35012e-145	2.32842e-144	1.44936e-143	6.31491e-145	9.62916e-145	6.16668e-144	1.31855e-144	-5.90514e-145	3.19894e-144	8.39651e-145	1.45919e-144	5.07914e-144	-1.93245e-144	8.15401e-143
4.03988e-145	5.53795e-145	-8.40542e-146	4.71833e-146	6.34812e-145	7.34226e-145	-1.37399e-145	-2.40723e-145	3.85349e-147	-8.5084e-146	5.95338e-145	-4.24167e-145	1.52645e-145	-7.4026e-145	-1.41304e-144	2.22078e-145	3.04348e-146	-9.25538e-145	2.42287e-145	-2.09686e-145	2.16861e-146	-2.37346e-145	-1.5624e-145	-1.79327e-145	1.29011e-145	-1.08191e-145	3.48379e-146	1.24689e-145	-1.50019e-145	-4.25857e-145	9.4478e-144
1.18452e-147	-4.72768e-146	-1.85316e-146	-1.29093e-145	4.47141e-146	2.03888e-146	1.99393e-146	-1.03633e-146	-2.2949e-146	-6.0015e-146	3.3283e-146	-8.69749e-146	-1.95126e-146	-5.2689e-146	1.12105e-146	-7.93153e-146	5.88947e-147	8.09527e-146	1.1289e-146	-6.55157e-146	-5.73327e-146	6.8822e-147	-4.734e-146	9.85061e-146	1.07798e-146	-4.12734e-147	2.11114e-146	1.45894e-145	5.6939e-147	3.61226e-146	1.25488e-144
9.7171e-147	-2.09738e-146	-2.18133e-147	8.01148e-148	2.41608e-147	4.29391e-147	2.63708e-147	3.37579e-147	1.40462e-148	-9.03711e-148	-6.40679e-147	-2.0804e-147	2.05507e-147	3.00888e-146	-1.34157e-147	4.41081e-147	-1.62924e-147	-1.36666e-147	-2.84582e-147	-8.12272e-147	1.09635e-146	-4.72633e-147	1.83112e-147	3.56565e-148	1.52332e-147	8.97342e-147	-7.25776e-148	1.5081e-146	2.63712e-147	-2.9243e-148	1.54899e-145
-5.303e-148	-3.16526e-148	-1.54018e-148	8.12114e-148	-1.85038e-147	5.06515e-148	-1.88713e-148	2.75125e-148	-3.47366e-147	7.53712e-148	1.86432e-147	-6.97511e-148	2.68216e-148	8.28131e-148	2.20239e-147	3.61789e-148	2.31818e-148	9.84613e-148	6.64448e-149	2.20628e-148	3.13941e-149	4.59551e-148	-4.75247e-148	4.41826e-148	-5.1062e-148	-4.55778e-148	6.4936e-148	2.24526e-148	3.44776e-148	3.21593e-148	2.05016e-146
2.71208e-150	5.69556e-151	-3.19771e-149	-1.32362e-148	-1.30825e-148	-2.30487e-148	-3.66806e-148	-8.44184e-150	-2.03215e-149	-7.80204e-150	2.4617e-149	-1.61305e-148	-5.70709e-149	7.64726e-149	-1.26862e-148	8.48081e-149	1.23102e-148	6.91533e-149	-1.59103e-148	5.28422e-149	-4.77654e-149	3.57436e-149	-6.12953e-149	-3.15484e-149	-1.46226e-148	2.26045e-149	1.55077e-149	-2.79751e-149	6.3999e-149	-5.22125e-150	2.32553e-147
-1.56428e-149	-2.35476e-150	-2.9489e-149	3.80522e-150	5.82647e-150	-4.08432e-151	2.4089e-150	-4.29448e-150	-1.31589e-149	-8.71903e-151	-9.18846e-150	1.91446e-149	2.24196e-149	5.52519e-150	8.1695e-150	2.16154e-149	-1.45758e-150	-4.09752e-150	5.62381e-150	-6.92006e-150	4.41263e-150	-9.73299e-151	7.72953e-151	-1.26098e-150	-1.86595e-150	-5.88297e-150	9.69413e-150	5.53578e-150	-9.73496e-150	-7.31894e-150	2.29875e-148
-1.07232e-150	1.56018e-150	1.84584e-150	2.32655e-151	1.06108e-150	-5.906e-151	2.46691e-151	2.01882e-151	4.98166e-151	7.18745e-151	-2.85231e-151	1.59076e-151	1.36786e-150	-1.30188e-149	-2.09031e-150	-1.84598e-150	-1.23486e-151	1.41922e-150	1.60369e-150	2.13284e-151	2.70867e-151	2.82297e-150	-1.58847e-150	-1.54479e-150	-8.77814e-151	1.05486e-150	8.60671e-151	1.67541e-150	-1.19168e-150	4.58707e-151	4.25013e-149
-2.66474e-151	5.5267e-152	-4.92006e-153	-1.79098e-153	8.4846e-152	5.55271e-152	3.43045e-151	1.00246e-151	1.1033e-151	9.65156e-152	-7.00987e-151	3.00527e-154	4.89251e-152	-4.29356e-152	1.95595e-151	9.97773e-152	-3.95573e-152	3.61068e-151	-2.87603e-152	-2.47513e-152	8.667e-152	-1.13927e-151	-6.52255e-153	4.69394e-152	-6.54871e-151	-1.74246e-151	-1.82143e-151	-4.69998e-151	-6.89957e-151	9.2137e-152	5.17903e-150
-1.06886e-152	-2.83381e-152	5.47964e-154	-1.27133e-152	2.29249e-152	6.51391e-154	-5.07634e-153	2.74875e-152	-3.68789e-154	7.09967e-153	6.95763e-153	-2.81214e-153	-8.20595e-153	-7.26912e-153	4.3116e-152	-6.99868e-152	1.66718e-152	-1.0614e-152	-2.86117e-153	-6.58845e-152	7.67165e-153	-9.05571e-154	6.18381e-154	-2.10759e-152	-7.11931e-153	4.16739e-153	4.94392e-153	-1.48657e-153	2.8952e-152	1.58663e-152	4.43083e-151
9.59909e-155	2.04075e-154	-1.81194e-154	-3.51331e-154	-1.09385e-155	9.5152e-154	-3.86477e-153	-5.06302e-153	2.72034e-154	-1.76394e-153	2.68766e-153	-3.52342e-153	-3.5171e-154	2.01896e-154	-4.9692e-154	3.90451e-154	8.75033e-154	-7.90183e-154	1.16299e-153	9.51304e-154	5.81129e-154	4.95238e-153	5.43526e-154	7.91569e-154	3.95519e-155	2.75966e-153	1.30457e-153	-2.88703e-154	1.85583e-153	-4.16462e-153	4.14719e-152
-3.95315e-154	8.2172e-155	-6.5007e-155	-3.22288e-154	-4.65877e-155	-2.78721e-154	-2.58797e-154	-6.16836e-154	-8.66511e-154	-6.83449e-155	4.34086e-154	-8.87548e-155	-1.502e-154	-9.73904e-155	7.4401e-155	5.4408e-155	1.47385e-154	-5.11998e-155	2.25723e-154	9.4448e-155	-1.05409e-153	-1.31003e-155	-1.83115e-154	1.13543e-155	6.2153e-154	4.58227e-154	-7.2578e-154	-4.48561e-155	7.70283e-154	-4.90649e-156	8.30582e-153
2.15918e-155	-1.62505e-155	-3.14229e-157	9.32751e-156	8.82287e-156	4.76351e-155	-1.54601e-155	7.72661e-155	-2.64399e-155	-1.06757e-155	-3.52918e-155	-9.20593e-156	1.76633e-156	-1.44566e-155	-4.1867e-155	-9.28814e-155	1.98961e-155	-5.63455e-155	3.57347e-156	1.80788e-154	-1.59778e-156	1.80936e-155	-1.68742e-155	5.70393e-155	1.80541e-155	3.37696e-156	6.48355e-155	-1.88945e-154	-2.22613e-155	-5.05764e-155	1.13151e-153
4.56006e-157	8.08882e-157	-1.60389e-157	-6.36057e-157	-3.9951e-156	4.75698e-156	6.89687e-157	-1.7101e-156	-2.39513e-156	-6.19997e-156	-2.84043e-156	3.31822e-156	-4.74541e-156	2.42697e-156	-4.43075e-157	-2.18007e-155	-5.51635e-156	-1.67431e-157	2.461e-156	-2.78387e-155	6.27174e-156	3.07531e-156	1.26001e-156	-1.15396e-155	-2.2191e-156	6.10299e-157	-1.26882e-155	-1.18944e-156	2.6037e-156	-4.25861e-156	1.39083e-154
-3.65375e-157	-6.96836e-158	-6.69097e-158	2.2843e-157	5.60078e-158	-1.22366e-156	-1.48464e-157	-4.45217e-157	-3.07676e-157	-1.42616e-157	1.65014e-157	1.18682e-156	1.66881e-157	2.2915e-157	9.642e-157	-5.66551e-157	-5.10703e-157	6.12051e-157	5.32784e-157	-3.00556e-157	6.57529e-157	1.68439e-156	3.09928e-156	-2.5107e-157	5.6703e-157	3.05312e-158	2.28236e-157	-3.04473e-157	-1.18368e-157	-4.15564e-158	1.52712e-155
-1.80238e-158	1.3e-158	-2.3933e-158	4.25564e-158	6.45911e-158	-1.15831e-158	-8.22854e-158	2.73653e-159	-1.32149e-158	-1.11298e-157	2.88496e-158	8.30054e-158	-3.62692e-158	-1.90437e-157	-6.77795e-158	1.51197e-158	-5.03134e-158	7.97599e-158	2.58773e-158	-4.09889e-158	-6.4101e-159	2.02203e-158	1.27311e-159	-1.08384e-157	2.91008e-158	-3.14543e-159	3.5369e-157	-2.9082e-159	3.17837e-158	2.56602e-159	1.5611e-156
4.47398e-159	3.30794e-158	5.6866e-158	2.31635e-159	7.20947e-159	9.03442e-159	5.38994e-159	-9.91481e-159	-3.05785e-158	3.9823e-159	2.33178e-158	-1.34872e-158	-4.07713e-159	-5.20012e-159	-1.63195e-158	-2.83151e-159	-7.08713e-159	-9.01393e-159	-3.91662e-159	-3.29437e-159	-6.74077e-159	-1.78749e-159	1.01711e-158	2.49147e-159	-5.76217e-159	5.14827e-159	-3.56567e-159	3.24293e-159	1.12412e-159	-2.97086e-159	2.94395e-157
-4.97875e-161	7.04918e-160	-1.54007e-159	2.25804e-159	-6.89957e-160	-2.81669e-159	8.21782e-160	-6.6561e-160	-5.93434e-160	2.76382e-159	-9.25398e-161	-1.06105e-159	1.22833e-159	-2.92265e-160	-1.92513e-159	-1.3989e-159	-1.98798e-160	8.11349e-160	9.24944e-161	1.04628e-161	-6.01192e-160	-5.2215e-160	-6.38143e-160	7.08664e-160	-2.88735e-159	1.85067e-159	3.72005e-160	1.35499e-159	1.68593e-159	1.34718e-159	3.19837e-158
8.85364e-161	-2.01077e-160	-2.00317e-160	-5.69735e-161	-2.51367e-160	2.85798e-161	-2.08307e-161	3.65062e-161	-3.42342e-161	4.32064e-161	1.59829e-161	2.06068e-160	7.57336e-161	-3.39964e-161	5.44037e-161	1.21962e-161	3.30788e-162	-8.35232e-161	-1.19557e-160	-5.89303e-160	1.44041e-160	-2.06614e-160	-2.06597e-161	3.20627e-161	2.72953e-160	-6.10398e-162	-4.14266e-161	-3.29631e-161	2.58614e-161	-1.26749e-161	2.95106e-159
-1.82199e-161	-1.91567e-162	2.30938e-161	4.13824e-162	-5.80322e-162	4.01139e-162	1.00869e-162	1.79364e-161	4.31547e-161	-1.76276e-161	9.83103e-162	-4.44331e-162	-8.81969e-162	2.65818e-161	-4.0341e-162	9.09196e-162	3.37509e-162	-4.58653e-162	-2.72073e-161	-1.48414e-162	1.63285e-162	-1.64746e-161	-4.33478e-162	8.28014e-162	4.37685e-162	4.78173e-162	1.78288e-161	-2.76712e-162	-2.19493e-162	1.83852e-162	3.00875e-160
2.22531e-162	-4.73939e-164	5.97709e-163	1.34136e-162	1.31199e-162	-1.0009e-163	-1.32934e-162	-1.2721e-162	-1.05823e-162	-1.227e-162	2.15602e-164	-2.01142e-162	6.92245e-163	1.23963e-162	-1.7934e-163	5.61675e-162	7.35102e-163	-9.3081e-163	1.24246e-163	2.20392e-162	1.32114e-162	-2.34763e-163	-7.09501e-163	1.78179e-163	-1.07441e-164	-4.06968e-163	2.06443e-162	-3.73874e-163	-3.95768e-163	-1.7988e-163	3.01408e-161
-9.13101e-164	2.93958e-164	1.71975e-164	8.94367e-163	-2.45083e-164	1.82496e-163	-6.96024e-164	3.97853e-164	-1.69854e-163	-1.38118e-163	4.79261e-164	2.75949e-163	1.57347e-163	-4.66789e-163	-3.26704e-163	2.13051e-163	-7.119e-165	-2.85433e-163	3.57331e-164	3.50894e-164	1.99007e-163	1.07632e-163	-2.21984e-163	1.35485e-164	4.30273e-164	-1.14109e-163	1.38402e-163	-1.25534e-163	-8.43696e-164	3.31384e-163	4.88677e-162
9.10555e-165	3.69994e-164	2.66973e-164	-5.35144e-165	1.82064e-164	1.23828e-164	1.47755e-164	6.50699e-165	-3.84299e-165	-1.7421e-164	9.89499e-165	7.69976e-165	1.73095e-164	5.05625e-164	-1.12846e-164	1.97995e-164	-1.37338e-164	-8.54685e-165	1.73791e-164	-1.38645e-164	-5.97637e-164	2.59107e-164	4.51868e-166	2.98748e-164	-2.13185e-164	-3.25441e-164	-4.34542e-164	-5.6642e-165	-7.08591e-165	9.90424e-165	5.57337e-163
-1.19354e-165	-1.19876e-165	3.67848e-165	-3.74589e-165	9.37006e-166	-9.15804e-166	1.18486e-166	-4.12539e-166	-1.95057e-165	1.46146e-165	7.85861e-166	5.62171e-166	8.32447e-166	4.24488e-166	9.39069e-166	-2.24582e-165	-2.15474e-165	-5.90741e-166	-2.34502e-166	-2.72413e-165	2.30865e-167	5.78046e-165	2.3753e-165	-4.81599e-165	2.12743e-165	1.4337e-165	-3.53192e-165	5.59193e-166	-1.93748e-165	2.58983e-165	5.22809e-164
-4.13846e-167	3.53193e-167	7.95645e-167	-1.40155e-167	-2.07706e-166	-2.98807e-167	-4.2429e-167	3.13062e-166	4.96788e-166	3.0968e-166	3.25981e-166	-9.0238e-166	-6.06551e-166	6.52201e-166	3.81998e-166	-7.06767e-166	4.05626e-166	-4.3012e-166	4.37419e-167	1.69493e-166	-5.68049e-166	1.01826e-165	-9.38798e-168	-4.19277e-166	5.85399e-166	-4.54451e-166	1.28771e-165	-1.61462e-166	-1.20772e-165	2.06084e-165	1.39672e-164
-3.34332e-167	-4.25301e-167	-4.47837e-167	8.85004e-168	4.4222e-167	-5.65971e-168	-1.00674e-167	4.31883e-167	-1.29642e-166	6.70248e-169	2.50034e-167	7.93269e-168	1.96213e-168	5.59769e-167	1.07064e-167	2.32484e-167	2.93479e-167	-9.58183e-167	1.05355e-166	1.65071e-167	9.22493e-167	-2.59354e-167	1.68459e-167	-1.88007e-166	3.56838e-167	-4.13042e-167	-3.46948e-167	-2.07422e-167	-6.47197e-167	-1.14341e-166	1.36943e-165
1.12596e-168	-4.28061e-168	1.39852e-168	-4.18348e-168	-4.80866e-168	1.30313e-168	1.25761e-167	-1.27175e-168	-1.23297e-168	-1.10546e-167	-6.48464e-168	1.08234e-167	9.74713e-169	3.51067e-168	-1.27601e-168	1.63692e-168	2.97614e-168	1.12904e-168	4.88045e-168	-4.2177e-168	-5.79062e-168	1.23183e-167	3.65271e-168	2.9739e-168	5.06446e-168	4.79181e-168	-2.08975e-168	3.23655e-168	4.66708e-168	-1.5575e-168	1.27288e-166
7.95965e-169	-1.7887e-169	-1.47189e-169	-1.04251e-169	2.03408e-169	-5.05195e-170	-1.56532e-168	3.27078e-169	4.75014e-169	-1.92051e-168	-7.75116e-169	3.28613e-169	-1.87519e-169	-2.64409e-169	2.44594e-169	-9.05959e-169	1.26194e-169	9.45135e-169	-1.87898e-170	-7.56427e-169	-8.1366e-169	-4.17593e-169	-8.72366e-170	-2.54216e-169	-6.09125e-170	3.91767e-169	-3.20433e-168	-8.39798e-170	-3.06881e-169	1.70692e-168	1.76484e-167
-5.80828e-170	-2.93982e-170	2.33619e-169	-1.55156e-169	2.04367e-169	1.39287e-169	-7.08271e-171	-3.6405e-170	-8.28841e-171	-1.57212e-170	-2.57654e-170	-4.77308e-170	-2.86814e-169	-1.36835e-169	-3.80841e-170	1.51687e-170	3.40945e-169	-2.66514e-170	2.11559e-170	1.00826e-170	7.23614e-170	1.73881e-169	-4.94707e-170	-2.89957e-170	-5.26642e-169	3.2451e-170	-5.23308e-170	1.27223e-170	3.93404e-169	-2.05068e-170	3.1994e-168
-9.14799e-171	1.8539e-170	-1.40613e-171	-7.99127e-171	8.42176e-171	5.53173e-170	1.79928e-170	-9.5915e-171	4.31391e-171	9.36715e-171	-3.8274e-171	-4.32884e-172	-2.14885e-171	8.09971e-171	4.62771e-171	-7.95635e-171	1.49786e-171	3.05622e-170	8.85596e-171	-9.72852e-171	-1.09148e-170	1.65788e-170	-2.86167e-170	-1.97621e-170	9.64991e-171	7.06912e-171	7.33878e-171	1.44654e-170	1.08297e-170	6.77446e-171	3.51826e-169
-2.40858e-171	-5.98152e-172	9.22254e-172	-9.19703e-172	-5.08553e-172	-7.86221e-173	-4.1051e-172	-1.87756e-171	1.21251e-171	1.39777e-171	3.28379e-173	-4.96104e-172	6.19865e-172	-7.58036e-172	-1.18583e-171	-1.2919e-171	2.35345e-172	1.66099e-171	-8.56242e-172	1.16378e-171	-1.0363e-171	-1.20477e-172	1.69209e-171	9.01404e-172	4.92574e-172	-6.7956e-172	-1.89454e-171	-2.25559e-171	-4.24701e-172	1.13232e-171	2.92647e-170
-1.45937e-172	7.22307e-173	1.32744e-172	-8.7775e-173	-4.34445e-173	-4.78e-172	1.82647e-172	-1.70843e-173	-1.88051e-173	2.48748e-172	-2.88141e-172	1.84793e-173	3.34808e-173	1.06461e-172	1.19264e-172	-1.01147e-172	1.33972e-172	-1.38763e-172	2.29072e-172	-8.33311e-174	7.03955e-173	-1.17043e-172	-1.33315e-173	-3.98126e-173	-3.09088e-172	8.94549e-173	-4.22691e-173	1.49367e-172	-3.69709e-172	-8.54059e-174	3.81354e-171
3.10297e-173	-2.92794e-174	9.27476e-174	8.45929e-174	8.16697e-174	6.87823e-174	-5.44314e-174	3.10328e-173	4.03438e-174	5.03541e-173	1.25828e-173	-3.80666e-173	-3.56757e-175	-4.63179e-175	-4.49177e-174	4.20941e-174	2.6539e-173	1.38791e-174	2.68628e-173	-1.4077e-173	9.91704e-174	-1.30686e-174	-2.34949e-174	1.0433e-173	2.49161e-173	-2.11078e-173	6.72645e-174	1.22747e-173	-2.28392e-173	2.28041e-173	4.21313e-172
-2.71357e-174	-1.87713e-175	2.65071e-174	2.30782e-174	1.67024e-174	-6.47767e-175	1.56146e-174	-6.18463e-174	1.9654e-174	3.47356e-174	-2.09517e-175	-1.53933e-174	2.28351e-174	1.0992e-174	-1.75924e-174	-2.97997e-174	5.86194e-175	-1.09934e-174	6.50186e-174	-6.01574e-174	5.76227e-175	8.3498e-175	-1.83354e-175	4.9796e-174	-2.6696e-175	2.83063e-174	1.67558e-174	6.7253e-174	-4.79669e-174	1.42409e-174	7.17302e-173
8.98795e-176	-6.60716e-175	4.97285e-176	-1.18216e-175	-1.18526e-174	-5.04306e-176	2.37121e-176	-1.18923e-175	4.35407e-175	3.56734e-175	5.27223e-176	-3.13921e-175	-1.77768e-175	-1.79617e-175	-3.25126e-175	-7.58963e-176	-8.51774e-175	-1.27272e-175	-5.8577e-176	2.74599e-175	-2.32897e-175	1.51038e-175	1.85557e-175	5.19417e-175	9.57879e-175	2.30148e-175	2.02235e-175	3.1524e-175	-1.67022e-175	3.23817e-175	8.81153e-174
-4.68597e-176	8.58193e-177	1.19789e-176	-3.0629e-177	-1.81098e-176	-1.77089e-176	6.14549e-176	2.77142e-176	6.627e-177	7.62695e-176	3.71627e-176	1.78256e-176	7.93068e-177	2.14342e-176	-4.66492e-176	-2.78945e-176	2.986e-176	-9.25991e-177	6.54697e-177	4.08727e-177	-2.06616e-178	-4.09279e-176	6.23369e-177	-3.34947e-176	-4.50514e-176	-7.92244e-176	-1.02855e-175	1.77901e-176	-3.7237e-176	1.59558e-176	8.65995e-175
-4.60073e-177	3.56823e-178	8.62306e-178	-1.48287e-177	-2.11528e-176	-9.66235e-178	7.73738e-178	1.24514e-177	1.28855e-176	4.12654e-177	2.99869e-177	1.94892e-177	-3.69966e-177	7.30595e-178	2.24966e-177	2.64694e-177	-3.11058e-177	-8.88498e-177	7.08673e-178	-1.51738e-177	5.74823e-177	5.01572e-177	3.70708e-177	-5.57822e-177	-1.27375e-178	2.65387e-177	9.96513e-177	-1.0087e-176	1.16968e-177	-1.05471e-177	1.22056e-175
1.4141e-178	5.46106e-179	2.93583e-178	-1.58463e-178	-1.45879e-178	-6.55787e-178	-4.30769e-179	-7.17184e-178	-5.93303e-178	2.25076e-177	6.08671e-179	1.29518e-178	2.67328e-178	-1.85664e-178	-8.86529e-178	-4.46251e-179	-3.31155e-178	7.50993e-179	-4.64645e-179	3.03013e-178	-1.6446e-178	5.78967e-179	3.02041e-178	-2.3963e-178	1.69725e-178	6.31072e-179	2.57209e-178	2.01245e-178	1.56653e-177	1.26585e-178	1.05327e-176
2.44239e-179	3.6765e-179	-2.43949e-178	2.19108e-179	-2.5411e-179	-2.17116e-179	-7.29817e-179	-9.49292e-180	3.52144e-179	-1.67742e-179	-6.34338e-179	4.21017e-179	6.02109e-179	-1.26304e-179	5.16477e-179	-6.71708e-179	-2.59125e-180	3.38212e-179	-5.4185e-179	1.07041e-178	-7.51718e-179	2.13238e-179	-9.35534e-179	-5.96316e-179	1.6405e-179	5.44049e-179	-4.76839e-179	3.90755e-180	-1.31061e-178	2.64319e-180	1.50925e-177
8.92449e-180	-1.19242e-179	1.24085e-179	-2.84794e-180	-2.73769e-179	-1.94009e-179	-3.05325e-180	-2.10505e-179	-3.41432e-180	-1.56166e-180	2.16404e-180	-8.45495e-180	-6.27258e-180	-1.05075e-179	1.9492e-180	-6.18512e-180	-1.46154e-179	2.65409e-179	-2.72716e-180	-5.32697e-180	1.55099e-179	-1.35005e-179	5.98628e-180	2.68099e-180	-8.8098e-181	-4.23617e-180	-3.9658e-180	2.24176e-179	-5.53902e-180	2.01226e-179	2.91546e-178
5.96915e-181	-1.64212e-181	-1.36997e-180	-4.19068e-181	-5.74641e-181	1.80841e-181	1.02876e-180	-2.3277e-181	-1.17849e-180	-1.23233e-181	1.22938e-180	1.66106e-181	5.44221e-181	5.97203e-180	4.45706e-181	-3.74323e-181	7.60271e-181	1.22915e-180	1.6974e-181	-9.09872e-181	2.50474e-180	2.14232e-180	-1.14155e-180	3.54164e-180	-1.84185e-181	-7.72273e-181	1.03733e-180	1.00107e-181	-1.08307e-180	-5.18833e-181	3.06957e-179
-3.86311e-182	9.60173e-182	-2.24562e-182	7.78183e-182	1.02607e-181	2.66359e-182	8.05467e-182	-7.70628e-182	3.7143e-182	1.21639e-182	4.19847e-183	-9.11301e-182	-2.50041e-182	1.08905e-181	-7.7408e-182	-2.11634e-181	1.5887e-182	-2.40604e-182	-9.30494e-185	-2.46837e-181	3.70287e-182	-2.24721e-182	7.14449e-182	-4.03634e-181	-1.59242e-182	-6.84675e-182	4.01934e-182	3.9955e-182	1.06041e-181	-2.0862e-182	2.20226e-180
8.85216e-182	2.57102e-182	2.77608e-183	-1.00976e-182	1.47282e-183	3.02235e-183	1.41507e-182	1.54229e-182	-2.02746e-183	-2.41078e-183	5.66523e-183	1.28411e-182	-1.66635e-182	1.60909e-183	-6.43207e-183	-1.39027e-182	-7.36815e-183	2.18536e-182	6.9048e-183	-3.59531e-182	3.20851e-183	-2.83282e-183	4.77426e-183	-4.39792e-182	-1.34087e-182	-2.64538e-183	4.03148e-183	1.0344e-182	4.51434e-183	-9.25492e-183	3.93799e-181
2.05545e-183	2.33049e-184	2.76891e-183	1.2425e-183	2.40382e-183	-5.18071e-184	-1.10541e-183	3.6653e-183	2.04204e-183	2.26243e-183	-1.06151e-183	3.0204e-183	-1.88752e-183	-1.02276e-183	-6.53724e-184	1.52874e-183	-2.00398e-184	-5.35698e-183	6.822e-184	7.71726e-185	2.05239e-183	-3.61081e-184	2.94297e-183	2.79035e-183	1.50419e-183	-2.05703e-183	-1.59683e-183	3.2169e-183	-2.29369e-184	-2.06739e-183	5.26069e-182
-8.2319e-184	2.45925e-184	-4.55588e-184	-1.29853e-184	1.76262e-184	2.3557e-184	3.38868e-185	-2.11106e-185	-2.18304e-185	6.63341e-185	-4.90766e-185	1.02062e-184	-1.33727e-184	3.62741e-184	3.33519e-184	1.48016e-184	-3.59785e-184	3.08712e-184	1.16317e-184	-5.17372e-185	-6.4652e-185	-1.11348e-185	-2.61496e-184	2.83486e-184	-4.04321e-184	-4.13728e-184	-8.3961e-185	-4.53347e-186	2.85119e-184	1.01045e-184	6.08872e-183
-1.96765e-185	2.22439e-185	1.0035e-185	1.11596e-185	-3.97324e-185	-5.63206e-185	5.20275e-186	-1.68726e-185	-2.53337e-185	-2.84386e-185	-1.11295e-185	3.23089e-186	-4.13723e-185	-1.61203e-185	1.97937e-185	-2.59739e-185	2.09958e-185	-8.67916e-187	5.00883e-185	3.17364e-185	5.20019e-185	1.35188e-185	3.47182e-185	-4.16831e-186	8.48873e-186	-4.90289e-186	-3.40328e-186	-9.58097e-186	-2.86515e-185	4.64481e-185	6.62207e-184
-6.94046e-187	1.16387e-186	3.62045e-187	4.77421e-186	1.00796e-186	2.70712e-187	-6.94771e-186	1.72589e-186	-1.63253e-187	-1.43188e-185	-9.76001e-186	-3.35244e-186	-1.49643e-186	5.28778e-186	4.99805e-186	-3.2572e-186	-7.20091e-187	-1.65759e-186	-6.65591e-187	1.98905e-186	-6.71358e-186	2.81969e-186	4.6359e-186	2.33148e-186	-1.9955e-186	-1.89141e-186	1.21685e-186	8.80626e-186	4.49944e-187	6.08098e-186	1.01554e-184
4.10767e-187	-8.03462e-187	-7.94338e-187	-1.70761e-187	-3.45701e-187	5.65516e-187	3.54132e-187	-1.76629e-187	-1.16167e-187	-3.67381e-187	-1.14236e-187	-1.13648e-186	-1.75613e-187	-8.70684e-187	-1.92612e-187	4.74748e-187	-5.86054e-187	-1.43358e-187	-1.95737e-187	1.30843e-187	6.66442e-187	8.32084e-187	3.26721e-187	2.2769e-187	1.32489e-186	-1.66242e-186	9.05519e-188	4.73485e-188	-1.03897e-187	2.28159e-187	1.36354e-185
5.5139e-188	-1.17054e-188	4.88686e-188	-9.43796e-188	4.85039e-190	-3.73831e-188	-2.55424e-188	-1.04057e-188	6.85298e-188	-3.62208e-188	-1.64463e-187	7.8238e-188	3.79481e-188	2.05529e-187	-8.73456e-189	4.48223e-188	2.71174e-188	-1.67567e-187	-5.89118e-189	-7.18788e-189	1.95984e-188	1.10379e-188	-8.22271e-188	1.20564e-187	-2.25299e-188	-1.02007e-187	1.45614e-188	5.43231e-190	1.51315e-188	5.25976e-188	1.57696e-186
7.83067e-189	-4.37376e-189	5.13346e-189	-2.54716e-189	-8.98358e-190	-5.46426e-189	-8.02073e-189	1.99799e-189	-5.65136e-189	2.71548e-189	-1.40315e-189	-8.13025e-190	-3.75962e-189	-2.12437e-188	2.97653e-189	-8.68577e-189	-6.9185e-189	-8.26066e-189	-2.72823e-189	-8.56466e-190	6.46847e-190	5.05839e-189	-3.72627e-189	-1.58983e-189	-7.79831e-189	-5.63901e-189	2.39868e-189	-7.33627e-189	2.28635e-188	5.32977e-189	1.64666e-187
-1.29954e-189	-5.19763e-190	-1.83591e-190	3.4955e-190	-4.5362e-190	2.64413e-190	1.36207e-189	1.2847e-190	1.10232e-190	-8.74245e-191	1.02206e-189	-6.24328e-190	1.15806e-189	1.6523e-190	2.47917e-190	-1.09465e-189	-1.09603e-190	1.25859e-190	2.80073e-190	2.10887e-191	-9.90357e-191	1.20928e-189	-2.3662e-191	2.26315e-190	-1.9738e-191	-4.51508e-192	-8.70805e-191	-1.23669e-190	-2.595e-190	-2.55099e-189	1.42113e-188
-1.83769e-190	-2.73074e-191	-1.45692e-190	-2.78852e-190	-8.67013e-192	2.83044e-190	-2.62974e-191	2.68824e-190	2.52759e-191	-1.1886e-191	-6.68978e-191	-6.99955e-191	1.07868e-190	-1.25992e-190	-1.07249e-191	3.08873e-191	9.16684e-192	-6.22259e-192	5.54464e-191	3.16803e-191	-5.75449e-192	-6.60623e-191	1.97721e-190	1.02141e-190	2.48041e-192	-1.20702e-191	9.19025e-192	1.03415e-192	1.63908e-190	-2.26711e-191	2.35753e-189
-3.81504e-191	-5.47031e-193	-1.43395e-191	9.08935e-192	-3.06735e-193	-1.25017e-191	-9.41304e-192	7.39877e-192	2.42371e-191	-2.02535e-191	8.40177e-192	1.87498e-192	2.80034e-192	4.15615e-191	-5.7742e-192	-2.4883e-191	7.43613e-192	-9.44366e-192	-6.2113e-192	-1.1992e-192	4.36476e-191	1.00092e-191	-1.32113e-192	-1.6839e-193	-2.91967e-192	2.15372e-191	-9.53324e-192	8.11011e-192	-9.89274e-192	-1.38632e-191	3.66825e-190
-1.83271e-192	-4.95615e-193	-2.78927e-193	1.01269e-192	-8.64299e-193	-7.20596e-193	-2.63767e-193	-1.02833e-192	-3.56043e-193	-1.10592e-193	-2.41671e-193	3.9704e-193	-2.21446e-192	-8.05086e-193	2.08955e-192	2.40321e-193	-5.33616e-193	1.99377e-192	6.33411e-193	1.05425e-192	-1.61792e-193	5.89324e-193	-1.97315e-193	2.84041e-192	-1.21078e-193	2.18179e-193	-5.90104e-193	-4.7953e-194	5.82161e-194	-6.8649e-193	2.26776e-191
-1.65727e-193	-1.28979e-193	4.82431e-193	-1.66929e-193	1.30818e-193	2.0913e-193	-8.21595e-194	-5.85883e-193	4.55837e-195	3.74311e-193	1.39135e-193	2.8202e-193	-3.54708e-193	8.16132e-194	-4.11162e-193	-3.9052e-194	-1.91242e-194	-2.69081e-194	1.59853e-193	-4.24554e-194	-2.05515e-194	-1.25124e-194	3.19754e-193	1.56769e-193	1.24637e-193	6.64829e-194	-8.36265e-195	-2.90688e-193	-8.73031e-194	9.98916e-194	5.07391e-192
-3.05296e-194	4.02062e-195	6.80452e-195	-8.40161e-194	-6.33407e-194	7.80365e-195	-2.97981e-195	-1.9934e-194	-2.53569e-194	1.62922e-194	-1.92792e-195	-7.07159e-195	9.41241e-195	3.05043e-196	-4.3057e-194	-7.49761e-195	-3.55375e-195	-1.00769e-194	2.21101e-194	2.72613e-195	-9.75698e-195	5.20188e-195	8.19389e-195	6.37506e-195	1.62566e-194	4.13712e-194	1.93831e-195	1.03937e-194	5.18386e-194	-1.12002e-194	5.31343e-193
1.47285e-195	1.92495e-195	-9.8168e-196	7.13118e-196	1.60803e-195	3.50139e-196	-4.07337e-196	-1.60682e-195	-3.30827e-196	4.0518e-195	-1.00011e-195	3.774e-196	1.67603e-195	6.05392e-197	-1.04701e-196	-1.45113e-196	-1.21001e-195	1.45546e-195	-4.26877e-196	-2.18986e-196	1.37915e-195	-1.15319e-194	6.02522e-195	2.01725e-194	2.69213e-195	-2.30582e-196	1.83426e-196	-9.40503e-196	3.08521e-195	-4.02319e-195	7.03866e-194
-5.5429e-196	4.65214e-196	-1.61859e-196	4.5052e-196	7.08974e-197	-1.82488e-196	-5.88378e-198	-3.35771e-196	5.66833e-197	3.55841e-197	-3.13389e-196	-1.12149e-196	3.78892e-197	3.95656e-197	-9.48559e-196	-8.02531e-197	-4.11395e-197	1.15021e-196	-1.06397e-196	-2.18237e-196	1.94757e-196	-1.22281e-196	3.88474e-196	1.50996e-196	-5.07917e-196	1.9421e-196	-9.39459e-197	2.68493e-197	-2.58573e-196	-1.53519e-197	6.28514e-195
-6.05421e-197	1.48604e-197	-2.74318e-197	1.66684e-196	3.55178e-197	-8.33051e-197	9.52323e-198	-2.61652e-198	-5.57009e-197	1.93222e-197	-4.40436e-198	-4.89726e-198	4.80341e-197	1.78872e-198	-3.22518e-196	-2.91971e-197	-3.50944e-197	1.49333e-197	6.15675e-198	-1.77126e-197	-1.50196e-196	-3.92236e-197	-1.90927e-197	4.28811e-197	-2.69889e-197	-1.36832e-197	-1.25717e-197	3.45238e-197	2.60264e-197	4.14188e-197	1.36685e-195
-5.39553e-198	4.60678e-198	3.16239e-198	1.97593e-198	-3.05425e-198	3.56081e-199	-5.02464e-199	2.38335e-198	-1.02202e-197	-5.75627e-198	2.52164e-198	1.72354e-198	5.37404e-198	2.18879e-198	3.21628e-198	-1.92714e-198	2.49362e-198	-8.79603e-199	-3.96626e-199	-7.85396e-198	2.80292e-198	-3.77852e-198	-2.4379e-199	-5.91337e-198	-7.72197e-199	2.92163e-198	5.32968e-198	-7.06949e-199	-1.66565e-198	1.92289e-198	9.20461e-197
-2.09182e-199	3.02918e-199	2.22092e-199	4.64944e-200	2.27818e-198	-1.25386e-198	3.93859e-199	4.16223e-199	-4.45231e-199	-1.04017e-198	-3.02572e-199	1.73429e-199	1.06824e-199	-4.05741e-199	9.47596e-199	1.47982e-199	-5.04772e-199	-8.53957e-199	-1.00878e-198	3.2779e-200	-1.77353e-199	2.46359e-198	-1.32815e-199	7.16741e-199	2.41681e-199	1.02132e-198	1.08549e-198	-1.08829e-198	4.21389e-199	-4.91991e-199	1.89333e-197
3.27937e-200	-2.01144e-200	4.00561e-200	-3.04142e-201	2.27281e-200	1.0125e-199	-1.05068e-200	-3.50779e-200	-1.62633e-199	-7.35428e-200	3.91742e-200	1.4334e-199	8.27776e-200	-2.25366e-199	2.18958e-200	5.97993e-200	9.98703e-200	-3.31928e-200	-9.55174e-201	-1.0348e-199	-7.17181e-200	1.84695e-199	9.26084e-200	8.60815e-200	1.42779e-199	1.04681e-199	-3.57473e-201	1.42619e-200	-7.24808e-201	-1.00511e-199	2.12835e-198
-1.41498e-200	2.21212e-201	-8.48835e-201	-2.78886e-201	3.2847e-201	7.24881e-202	1.99765e-201	-4.00164e-200	8.24825e-202	-2.87659e-201	8.65385e-202	8.26235e-201	4.69614e-201	2.26722e-201	-1.67761e-201	1.39066e-201	-1.77862e-201	1.35464e-201	2.95134e-200	4.25925e-200	-7.77412e-201	-5.16243e-201	2.10281e-201	-4.12236e-200	-8.50846e-202	5.8138e-201	1.75154e-200	-1.53067e-200	-1.60591e-201	-1.01494e-201	2.70133e-199
-1.45185e-201	-1.51631e-201	1.27633e-201	-3.20893e-202	2.39251e-201	-8.90579e-202	-1.88624e-201	-1.31452e-201	-8.05616e-202	1.72007e-201	-9.76682e-202	1.59194e-201	-4.98069e-202	-6.04189e-202	7.56337e-202	-1.13892e-202	-1.38363e-201	-7.05015e-202	1.61546e-201	-2.53043e-202	-2.04306e-201	7.28451e-202	1.51152e-201	-8.51679e-202	1.94499e-202	3.20993e-201	-8.49542e-202	2.66395e-201	-3.61517e-202	-1.76581e-201	3.62531e-200
-9.8277e-203	-2.35713e-202	-2.46509e-202	-3.5693e-203	1.2602e-202	-6.56019e-203	-1.37815e-202	1.80923e-203	2.36855e-202	-2.61736e-202	4.22232e-203	-3.45106e-203	3.04842e-204	1.5285e-202	-8.19195e-204	-2.20831e-202	-1.08569e-202	-7.4653e-203	-2.9785e-202	-4.3826e-203	3.00391e-203	6.11244e-203	1.06208e-202	-1.019e-202	-9.07671e-203	9.81237e-203	-3.93653e-202	1.19389e-202	-4.66364e-202	-2.67317e-204	3.91911e-201
-2.40041e-203	3.22148e-205	-1.07473e-203	2.19818e-203	9.5051e-204	1.12609e-203	-5.63443e-204	-6.51172e-204	8.74835e-204	-9.24951e-204	-1.48188e-203	9.92386e-204	7.66641e-204	-2.7824e-203	-2.29941e-204	-7.64395e-205	4.16718e-203	1.06201e-204	-2.8362e-203	-4.93321e-203	4.12899e-205	5.72438e-204	2.06588e-203	-1.78651e-203	-1.3975e-204	7.03556e-204	-5.62594e-204	-2.26046e-203	2.31334e-203	1.17387e-203	4.07887e-202
-5.34289e-205	2.28025e-205	-1.16415e-204	3.38457e-204	1.65942e-204	-1.93309e-204	-7.50777e-207	-3.48591e-204	-2.18427e-204	1.1014e-204	9.26671e-205	7.78398e-205	-5.54075e-205	-8.29417e-205	1.13737e-204	-3.47054e-204	2.0861e-204	-1.73176e-205	2.3493e-204	-1.79049e-204	5.6623e-205	1.57392e-204	1.14432e-204	4.90234e-205	-7.21464e-205	-4.69751e-204	-1.11521e-204	-1.01582e-206	7.23311e-205	6.50885e-204	4.73294e-203
-2.00093e-205	-7.58911e-206	-2.27981e-205	1.08099e-206	-4.88121e-205	5.50891e-207	3.86392e-206	-3.10345e-205	2.48496e-205	2.61825e-205	3.3152e-206	-7.91829e-206	1.51947e-205	-2.86182e-205	-1.09579e-206	-5.40807e-205	-5.25687e-207	3.21976e-205	-2.90415e-205	-5.18245e-206	-4.06264e-205	1.37913e-204	1.17771e-205	2.69873e-205	6.24835e-206	1.24246e-205	-1.70582e-205	-1.38693e-206	-1.3782e-206	-1.26579e-205	6.32399e-204
1.52586e-206	6.62268e-207	-1.20178e-207	1.18648e-206	-4.31516e-206	-2.43162e-205	2.19704e-206	1.5371e-206	-6.98044e-207	-1.14446e-206	3.22548e-206	-2.08663e-206	-8.06498e-207	5.4228e-206	-1.69371e-206	2.68054e-206	-4.20963e-206	2.7163e-206	-2.77717e-206	-2.52117e-206	3.11483e-206	1.79187e-206	-1.33184e-206	1.50311e-206	4.78544e-206	5.2064e-206	3.56562e-206	4.79655e-207	4.32537e-206	-1.03894e-206	9.29858e-205
-6.13974e-208	2.66971e-208	2.77181e-207	-1.05457e-207	1.69544e-207	6.264e-208	-1.03072e-208	-3.36605e-207	-4.15136e-207	-2.4432e-207	-1.46508e-207	-2.54778e-207	-8.33878e-208	-6.06644e-208	-5.8496e-207	-5.15546e-208	-6.96067e-207	-1.58383e-208	-1.98089e-206	-3.08483e-208	-2.8781e-207	1.09832e-206	2.75076e-207	-1.13863e-207	-3.45212e-207	1.32348e-206	-3.27969e-208	-7.7291e-209	-9.20645e-208	-6.21467e-209	9.19735e-206
-1.71375e-208	-1.43329e-207	-5.61882e-208	2.53482e-208	-7.0621e-209	-1.06535e-208	5.14417e-208	3.6674e-208	3.02683e-209	1.10792e-208	-4.02531e-208	-1.59763e-207	8.09166e-210	-9.04991e-209	9.16229e-208	2.98377e-208	-1.02288e-208	5.38829e-208	1.71631e-208	2.12576e-208	1.81721e-209	-8.19368e-208	-3.37047e-208	3.1012e-208	7.22534e-208	6.84993e-208	3.89849e-209	9.41789e-209	1.50815e-208	-2.77739e-208	1.1412e-206
2.46277e-209	-1.04959e-209	-1.41854e-208	2.26722e-209	2.07311e-209	-4.94455e-209	6.46162e-209	-1.26027e-209	-1.34501e-208	4.27959e-209	3.68169e-209	-1.52938e-209	9.01816e-211	1.02732e-209	-4.34902e-209	3.35677e-209	-8.5871e-209	5.14407e-209	1.82751e-208	1.7288e-209	3.7198e-209	1.89047e-209	3.2387e-209	-1.57186e-208	1.99931e-209	5.30458e-209	1.52351e-209	1.39122e-209	6.98399e-210	6.31632e-209	1.42005e-207
2.63281e-210	4.57411e-210	8.54027e-210	-2.36162e-210	-1.30314e-209	-8.13715e-210	2.65693e-210	-1.23864e-209	1.14525e-209	-3.00869e-210	-3.03213e-211	1.88099e-210	-6.60986e-210	4.95452e-210	-1.57221e-209	-1.50089e-209	5.68087e-211	8.1924e-210	6.97051e-211	-1.50024e-210	4.45046e-212	7.7104e-210	-1.55049e-209	6.44322e-211	-4.14065e-210	-1.73836e-210	1.27277e-209	5.4157e-210	1.97913e-209	-5.52153e-211	1.92489e-208
-1.26718e-210	5.60924e-211	-2.59342e-211	4.1417e-210	-2.0716e-210	-7.70751e-211	1.24218e-210	4.87338e-211	-3.20127e-211	8.09078e-211	-2.6163e-211	3.81375e-211	2.98966e-211	9.44507e-211	1.47206e-210	-7.63239e-212	2.74219e-211	1.07532e-210	1.1078e-210	1.0603e-210	4.05327e-212	1.52768e-210	-8.09991e-211	-4.55583e-212	3.84642e-211	-1.70747e-210	-2.81966e-210	-4.29937e-211	-5.85563e-211	3.1415e-211	2.75479e-209
4.35384e-211	1.7313e-212	1.33691e-212	-9.025e-212	-5.13479e-212	1.10406e-211	-2.60646e-212	2.21347e-211	-4.23227e-211	3.07662e-212	-5.27061e-211	1.09222e-211	-1.44301e-212	-1.9976e-212	-7.55954e-212	7.29134e-212	4.24904e-212	-5.77769e-212	-1.98719e-213	1.93404e-211	1.18767e-211	-1.41655e-212	-2.28147e-212	-1.12632e-212	2.82843e-212	-6.85295e-212	1.02991e-212	-7.01874e-212	-1.41007e-211	2.56278e-211	3.27593e-210
1.4684e-212	1.42986e-212	-9.51938e-214	-1.86594e-212	1.40582e-212	4.97147e-213	-5.00922e-213	2.40344e-212	-4.46299e-213	-2.566e-213	1.8379e-212	-1.44878e-213	-3.93807e-213	1.99336e-212	-8.80058e-213	-3.49765e-213	-3.54972e-213	7.96521e-213	2.88722e-212	-4.66048e-213	-3.93262e-213	2.9034e-212	-1.40154e-212	-2.22478e-212	1.0368e-212	-6.06636e-212	-3.97666e-212	5.12335e-214	-8.08974e-216	7.03478e-213	3.92325e-211
-1.45822e-215	5.43412e-215	-1.7922e-213	5.97926e-215	-3.32597e-214	-4.85676e-213	-1.90298e-214	-3.30844e-213	6.28684e-214	-5.54366e-214	-6.76484e-214	-1.5462e-213	-5.2101e-213	3.22644e-213	-6.32318e-214	8.87261e-214	1.86353e-214	7.56522e-214	-2.90912e-214	-2.51118e-213	7.92694e-214	7.93709e-214	9.59403e-215	-1.83866e-213	-9.60119e-214	3.87392e-213	1.44621e-213	2.74208e-214	-1.54748e-213	-8.76884e-214	4.02157e-212
-2.1382e-214	6.91577e-214	-5.26078e-215	3.61306e-215	2.29482e-215	1.78042e-215	-1.86959e-214	-1.77128e-214	-9.20482e-214	2.78787e-215	5.02735e-214	3.11014e-214	6.55376e-215	-1.23963e-214	-2.36416e-214	-7.80383e-214	5.76088e-215	-1.21741e-216	5.0933e-214	1.66711e-214	6.26989e-215	1.37475e-215	3.26605e-215	-2.67873e-214	-2.83894e-215	4.15851e-215	4.62613e-215	1.4956e-214	-3.45532e-214	9.0575e-215	6.18113e-213
-8.89606e-217	5.84754e-215	3.89814e-216	9.97638e-217	-2.52804e-215	-1.34033e-215	-8.80597e-216	-6.28196e-216	-2.49768e-216	-7.17722e-216	-3.07702e-215	3.29777e-216	-1.1083e-215	-6.44456e-216	-4.22248e-215	4.37615e-216	-1.89989e-215	7.59985e-215	7.04195e-217	1.29384e-215	1.57104e-215	2.40626e-216	1.60888e-215	9.53813e-216	-1.99896e-215	-3.01415e-215	-3.77226e-215	-2.61196e-215	1.95237e-215	6.45525e-215	5.76337e-214
7.55556e-218	-1.79491e-217	8.29185e-217	-5.53076e-216	2.86744e-216	5.97531e-216	-2.43805e-216	2.19365e-216	-8.72273e-216	5.83589e-216	3.55595e-216	1.17495e-216	1.86261e-216	-3.42784e-217	-3.3077e-217	-1.15089e-216	6.01922e-217	-4.74779e-216	-2.06191e-217	-5.61248e-217	1.87409e-216	2.5874e-216	2.54883e-216	-4.07526e-216	-5.49639e-216	-4.45835e-216	2.37004e-216	-1.37357e-216	-6.71683e-217	3.29979e-216	7.79386e-215
-2.74468e-217	-2.71858e-218	1.0877e-217	2.02864e-217	-3.69102e-217	-1.01796e-217	6.68983e-217	1.29188e-217	1.9974e-217	1.83579e-218	1.26628e-216	-2.60458e-218	2.29798e-217	-1.14528e-217	-2.27497e-217	9.58063e-219	-9.49e-218	7.63955e-218	2.43614e-217	-8.18929e-217	-2.02905e-217	1.19862e-218	2.61555e-217	6.69088e-217	4.39692e-217	1.4001e-217	-4.77756e-217	-9.10495e-217	8.77885e-217	-4.75142e-218	9.24691e-216
2.68348e-217	4.71466e-218	-6.04063e-219	-6.31367e-218	-1.43395e-217	-6.58732e-218	-4.53491e-218	1.45725e-218	5.57072e-218	6.91002e-219	-6.40983e-219	3.59446e-218	-5.43029e-218	-1.13854e-217	3.69515e-218	-3.19523e-218	4.89722e-218	-9.91313e-218	-5.33625e-218	-1.4993e-218	-1.5465e-217	5.84302e-218	-1.70061e-217	-3.6028e-218	1.23792e-217	-6.43701e-218	9.12397e-218	-1.66803e-220	-3.22539e-218	7.16363e-218	2.01498e-216
-3.61119e-219	-8.34211e-220	-4.53083e-219	-6.55577e-219	-3.34127e-220	-1.84081e-218	6.5426e-219	-4.19694e-219	1.02446e-218	-6.3223e-219	-2.64584e-219	-6.05949e-219	-4.11069e-221	2.27712e-219	2.73052e-219	3.77819e-219	-6.15945e-219	9.43545e-220	-4.24462e-219	-2.83893e-219	1.02596e-218	6.31281e-220	3.13854e-219	5.15656e-219	2.88876e-219	1.28625e-218	2.89712e-218	-1.33966e-218	1.08341e-218	-1.01647e-219	1.82455e-217
-3.04694e-220	-1.18894e-219	-3.02037e-220	4.70258e-220	-7.92708e-220	-5.40168e-220	-4.94484e-220	-3.60679e-220	8.67551e-221	1.97964e-220	-2.39741e-220	-1.14162e-220	3.25011e-220	6.5791e-220	3.14927e-221	1.21475e-219	-6.83611e-220	-2.1257e-220	-6.43634e-221	-9.74065e-221	8.26583e-220	2.71104e-220	-1.99571e-221	4.49474e-221	1.20656e-219	4.53507e-220	-1.13941e-219	-7.55763e-220	5.82155e-220	9.45688e-220	1.46254e-218
-4.34738e-221	-3.00988e-221	1.89648e-220	2.63232e-221	2.18011e-220	8.44253e-221	-1.47269e-220	-1.70239e-221	-3.47967e-221	2.28158e-220	4.0844e-221	7.66682e-221	-6.16841e-222	-4.9503e-220	-1.55599e-220	3.04457e-220	-1.83791e-221	1.01077e-220	1.36588e-220	3.56242e-221	2.16014e-220	-1.74812e-220	5.01562e-221	3.22722e-220	-1.11809e-220	5.85857e-221	-2.30025e-220	6.15115e-221	6.2185e-222	-1.31228e-220	3.75274e-219
1.10527e-220	-4.29482e-221	-1.83912e-221	2.32535e-222	-1.78616e-222	3.65551e-221	-8.47591e-222	2.58293e-221	1.17743e-221	-1.07627e-221	6.39411e-222	9.48846e-222	-1.56085e-221	-9.85959e-222	8.19607e-222	5.03226e-221	1.21651e-222	8.66103e-222	5.03802e-222	2.28284e-222	-3.28942e-222	9.56083e-222	5.3144e-222	2.02373e-221	3.77702e-222	1.16057e-222	-1.38795e-221	-5.08832e-222	1.77024e-221	-2.30668e-222	4.68759e-220
1.26802e-222	7.22344e-223	4.37761e-222	-1.20075e-223	6.17092e-223	2.71059e-223	-1.03437e-222	7.33797e-223	5.39447e-223	-6.84748e-223	-2.94145e-222	3.87214e-223	1.3146e-222	1.21117e-223	5.39334e-223	-3.48418e-223	7.12402e-223	-3.3465e-223	-3.50339e-222	1.29516e-223	-9.75158e-223	-2.58951e-222	-3.61366e-224	-3.90471e-223	2.37813e-223	-8.37009e-223	-3.3124e-223	-1.18946e-222	8.44919e-223	-1.00005e-222	2.91324e-221
-2.48227e-223	3.34942e-223	-1.08984e-223	-4.43929e-224	1.17245e-223	8.3348e-224	-2.08499e-223	-1.35036e-224	-2.04153e-223	5.21603e-224	-2.61292e-223	1.08979e-223	-4.27768e-225	-1.62964e-224	-1.3698e-224	-7.39528e-224	-2.29319e-224	-2.29663e-223	1.4586e-224	1.72823e-223	4.36872e-223	-6.19123e-224	-6.36125e-224	8.5464e-224	-1.07989e-223	-5.21631e-223	-1.1083e-223	-2.444e-223	-2.53292e-223	2.88956e-223	4.50891e-222
-3.49797e-224	1.92151e-224	4.31305e-226	7.64017e-225	-3.29329e-224	3.21679e-224	5.10664e-224	6.16862e-226	1.9953e-224	-6.58643e-225	-2.13596e-224	8.48396e-225	-1.11709e-224	3.12806e-224	3.79751e-224	1.64037e-224	2.23473e-224	-1.92082e-224	-3.57723e-226	3.9137e-225	-1.29613e-224	3.68632e-225	-5.28458e-224	2.39837e-225	4.156e-224	-7.49988e-225	-5.31307e-224	-1.34572e-224	2.25295e-224	5.84593e-225	5.94006e-223
-9.08403e-226	-7.96202e-226	-5.30163e-226	-1.47945e-224	1.78904e-226	-2.2463e-225	-2.75348e-225	-3.36163e-225	-1.42154e-225	-6.14247e-226	-4.04529e-225	-1.12271e-225	-1.34544e-226	5.71799e-226	6.95189e-226	-2.29859e-225	1.2088e-225	2.17523e-226	1.46957e-225	-2.97506e-225	5.19954e-226	-7.37488e-227	1.02204e-225	-7.90271e-225	-1.47727e-225	3.59339e-225	1.56472e-225	6.14462e-226	5.67535e-225	1.88678e-225	6.66748e-224
8.33576e-228	-8.70178e-227	8.40588e-227	-2.33611e-226	2.62236e-227	-6.9992e-226	5.73252e-227	-7.69266e-226	1.26844e-226	2.27179e-226	1.36552e-226	5.6007e-227	-7.58993e-226	-2.32796e-226	-4.81552e-226	3.58824e-227	1.22626e-227	2.36206e-226	8.90681e-226	2.16484e-225	9.77963e-227	7.15086e-227	2.04216e-226	4.31357e-226	-4.62968e-226	-1.77536e-226	1.36761e-225	-4.39737e-226	8.86985e-227	9.04083e-227	1.07574e-224
2.20005e-227	-4.33343e-227	-8.01391e-228	3.44208e-227	-1.02267e-227	-2.50237e-227	2.36192e-228	1.79642e-228	9.07174e-228	2.9745e-227	-1.77468e-227	-4.43209e-227	-1.03206e-226	-1.34503e-226	2.6543e-227	-2.07174e-227	-1.63137e-227	2.11253e-227	5.13362e-228	2.43918e-227	-1.6863e-227	-9.76751e-228	-6.23216e-228	9.85531e-227	-5.98109e-228	-3.55664e-228	1.07457e-227	3.50013e-228	9.84364e-227	2.87369e-227	8.8237e-226
9.06713e-228	5.4615e-229	-4.31446e-228	-9.14606e-229	9.30679e-229	-4.84875e-228	-6.66167e-228	2.95834e-228	1.48381e-228	-5.28272e-228	-2.7913e-228	1.02902e-227	-2.47832e-228	-1.20466e-227	-1.01538e-228	-1.2892e-228	-5.56888e-228	4.01356e-228	-5.01229e-229	1.09561e-227	1.42362e-228	5.2499e-228	8.52603e-230	-2.32877e-228	3.17276e-227	-7.01128e-228	-4.54868e-228	3.28041e-229	-6.15817e-228	2.83497e-228	1.49655e-226
-2.6545e-229	2.69783e-229	1.64301e-228	1.17514e-228	5.79853e-231	1.14556e-228	4.03211e-229	4.84527e-230	4.16273e-229	2.89281e-229	1.32491e-228	3.7756e-229	-6.99992e-229	1.14695e-228	6.7722e-229	-3.52103e-229	3.18518e-229	2.92975e-230	7.57466e-229	-6.51019e-230	-7.98934e-230	-4.87904e-229	-4.76208e-230	-1.90444e-229	-1.09958e-229	3.50341e-229	-4.67317e-229	-4.68887e-229	-7.77481e-230	-6.69726e-229	1.43609e-227
5.5067e-230	-7.22061e-230	-5.7155e-231	-2.33735e-230	2.2329e-229	-2.1148e-230	7.74702e-231	2.61405e-230	2.9229e-230	3.74439e-230	7.18511e-231	3.2392e-230	6.0805e-230	-5.25611e-230	-8.81992e-230	3.12364e-230	-6.2385e-230	-9.97627e-230	-1.30904e-230	-1.17714e-229	8.69991e-230	7.10661e-230	1.81067e-229	5.68476e-230	7.4519e-231	-5.42497e-230	-1.36874e-229	-6.8649e-230	2.84818e-230	-8.38608e-230	1.84224e-228
-3.75936e-231	-8.33265e-231	2.0717e-230	4.67473e-231	1.09028e-230	-4.53726e-230	-1.30772e-231	-6.40207e-231	-1.55589e-230	1.40112e-231	1.23327e-231	2.2477e-231	-4.13509e-230	2.68316e-230	3.75369e-230	8.08399e-231	-6.10288e-232	1.12158e-230	-3.0821e-231	5.62893e-231	-1.70417e-231	1.22629e-230	-2.01202e-230	3.00431e-231	-1.4463e-230	-2.75829e-231	3.97029e-231	7.26567e-231	7.87475e-231	8.95519e-231	3.38629e-229
4.22937e-231	9.09877e-232	-3.59907e-234	-1.52559e-232	3.73159e-232	4.92059e-233	1.04125e-231	1.63055e-231	-3.34825e-232	-4.2543e-232	-3.19272e-232	3.31217e-233	-3.79848e-232	-7.81552e-232	-1.63886e-231	-1.20142e-231	4.58437e-232	5.58677e-232	-5.96437e-232	1.20171e-231	1.58498e-231	1.14456e-231	1.53217e-231	-4.51744e-232	-8.94953e-232	-5.36254e-232	1.05873e-232	1.43188e-231	1.27096e-231	-2.42886e-231	2.77014e-230
-2.60606e-232	-1.47071e-232	1.93248e-232	-3.39103e-233	1.8692e-232	-2.20031e-233	6.72238e-233	-8.02203e-233	3.52659e-233	5.81846e-233	2.28434e-232	-2.00667e-232	-2.83767e-233	5.21759e-233	-7.906e-233	-3.73953e-232	2.72211e-233	-4.3236e-233	9.85866e-233	1.14334e-232	-6.7286e-233	1.02433e-232	-1.41e-232	-3.01269e-233	3.24602e-232	3.78891e-233	-2.96691e-233	1.87729e-232	1.61492e-232	-1.25866e-232	3.53879e-231
1.12725e-234	1.8412e-233	-2.19104e-233	1.59588e-233	1.35925e-233	-1.71427e-233	2.13906e-233	-1.75602e-233	-2.23361e-233	-7.06774e-234	1.06075e-233	-6.48091e-233	-1.95078e-233	6.52936e-234	3.60173e-233	1.15372e-233	-1.45012e-233	-3.67305e-233	-8.91038e-234	-1.55699e-234	-1.52513e-233	1.00798e-233	2.30306e-233	-7.94583e-234	-4.4327e-233	6.39907e-234	2.02482e-234	-5.18626e-233	8.53219e-234	-5.25057e-234	5.4191e-232
-2.35762e-234	-1.38582e-234	-1.03394e-234	-4.17062e-235	1.09014e-234	2.33038e-234	-1.88769e-234	9.98646e-234	5.6185e-235	4.85432e-235	-1.53734e-234	3.94485e-234	-3.47018e-234	2.67111e-235	7.69451e-236	-2.08781e-235	-4.14412e-235	4.03689e-235	-7.5925e-235	-3.57293e-235	7.08123e-235	-4.78256e-235	-2.14312e-234	9.39506e-234	5.98362e-235	-1.14922e-235	5.19918e-234	3.03574e-235	3.62835e-235	2.94605e-234	5.52257e-233
-3.14638e-235	-1.73497e-235	2.82375e-235	-2.66921e-235	1.99441e-235	-1.57453e-235	-1.44175e-235	1.51785e-235	-1.52812e-235	1.39912e-236	1.23926e-235	-1.99856e-235	1.72998e-235	-6.01296e-236	-1.16696e-235	-2.75924e-235	1.87611e-235	-6.12865e-236	-5.93033e-236	-1.38914e-236	-1.1507e-235	-3.14213e-235	5.73259e-235	-1.59584e-235	-5.00022e-235	1.85182e-235	-4.67474e-236	1.58606e-234	3.62708e-235	2.02053e-236	6.99177e-234
1.44993e-236	2.83888e-236	7.82117e-237	-1.00379e-235	-2.35535e-236	4.80644e-237	-1.98645e-237	2.8646e-237	-2.70486e-236	-9.11558e-237	1.70106e-237	1.09796e-236	-2.39376e-236	-9.78555e-237	-2.61431e-236	-3.0365e-236	-2.01884e-236	-2.82706e-236	-2.04101e-236	2.6616e-236	2.19852e-237	-2.75224e-237	2.3269e-236	7.86336e-237	-1.91264e-236	7.6766e-237	-3.30533e-236	-6.28734e-237	1.18007e-236	-2.97185e-236	5.62606e-235
-5.54266e-237	-6.15683e-238	2.57283e-238	5.94364e-238	-9.61722e-238	-1.88945e-236	-1.01874e-236	-6.18019e-238	4.62334e-239	4.35658e-237	-8.59423e-238	6.38407e-237	-1.59195e-237	4.5752e-237	-9.20381e-237	-3.44092e-237	2.28549e-237	-5.46482e-239	4.50418e-237	2.36284e-237	-2.30868e-237	-9.04291e-240	-1.58707e-237	4.64786e-237	9.58727e-237	-1.2819e-237	-1.27328e-237	-1.41909e-237	-4.22937e-237	7.43489e-238	1.04424e-235
-3.54887e-238	4.8567e-238	1.83824e-238	2.58052e-238	4.71078e-239	-3.44865e-238	9.62679e-239	-4.88103e-238	1.18746e-237	5.35587e-238	5.54392e-238	3.91991e-238	6.72855e-238	-1.09978e-238	2.46981e-238	-6.45494e-238	1.67354e-238	5.99934e-238	9.98343e-239	5.52531e-239	-3.54206e-238	-1.38973e-237	6.99647e-240	2.44784e-238	1.85659e-238	-7.18308e-238	4.77845e-239	-2.8466e-238	-4.58166e-238	-8.86175e-238	1.21024e-236
-6.85992e-239	8.07095e-239	2.15398e-239	4.3198e-239	1.68742e-240	-2.60192e-239	8.61194e-240	-6.83658e-239	-3.99603e-239	-1.75894e-239	6.74738e-239	2.00897e-239	-9.59347e-239	-1.21975e-238	-8.42165e-239	-1.01763e-238	-1.40844e-239	2.29376e-239	-1.01564e-239	-4.50891e-239	-1.06242e-238	1.09928e-239	-1.97321e-238	1.40614e-239	-1.72862e-240	-6.3753e-239	6.18861e-239	-7.05518e-239	-1.01137e-239	8.31061e-239	1.57976e-237
1.2669e-241	5.33902e-240	-2.41695e-239	-6.25526e-240	-7.35854e-240	-8.60402e-240	-1.68613e-240	4.24775e-241	-2.33259e-240	-2.20671e-240	-3.11741e-239	4.74839e-240	1.01089e-239	7.73215e-240	5.08872e-240	1.92114e-241	1.90152e-240	9.36682e-240	-2.5084e-240	1.16622e-240	5.02962e-240	3.32582e-240	-1.70266e-240	-3.773e-241	-1.88461e-239	8.80833e-240	3.8523e-240	7.87915e-240	-1.43986e-239	-4.43252e-239	2.41036e-238
-1.34128e-241	-1.58628e-240	3.76343e-242	1.72864e-241	3.92171e-241	-3.55596e-241	2.79669e-241	-8.78159e-241	-1.87452e-241	5.81662e-241	-5.50363e-241	-8.18402e-241	-6.47639e-241	-7.24763e-242	-8.67205e-242	-4.72215e-241	1.23429e-241	1.60914e-240	7.01575e-242	8.98358e-241	-1.84159e-241	-6.79648e-242	3.01097e-241	-6.69595e-242	2.77236e-241	6.24451e-241	-8.87507e-242	3.53439e-241	-2.38032e-240	-6.29641e-241	1.49285e-239
-5.68377e-242	-1.79373e-241	-1.1064e-241	-2.7707e-242	-6.49168e-242	-5.94936e-242	-1.32033e-241	-9.1763e-242	-2.79305e-242	9.64512e-242	3.01926e-242	6.20886e-242	-9.3828e-243	9.73075e-242	-1.81532e-241	-7.63457e-242	-9.99956e-242	6.1986e-243	4.44532e-242	-7.42079e-243	-2.5966e-243	1.61926e-242	-9.66812e-244	1.02207e-244	1.8627e-241	-4.49925e-242	1.64308e-242	-3.26254e-242	-1.33495e-241	-3.81066e-241	2.2768e-240
-3.26288e-243	-3.96531e-243	-1.24849e-242	-1.31029e-242	2.15673e-242	-1.58915e-242	5.49387e-243	7.97718e-243	-2.19038e-243	5.07408e-243	2.20792e-242	5.48784e-243	1.80607e-242	-4.62853e-243	-1.56742e-242	1.17726e-242	-4.99836e-243	-6.62896e-243	-2.19808e-242	-2.97253e-242	-1.53315e-242	-1.67014e-243	1.1328e-243	2.27186e-243	-2.38482e-243	2.5153e-242	-2.76026e-243	-1.34732e-242	1.36631e-242	-4.69823e-243	3.14586e-241
-4.89105e-244	2.25168e-243	1.54337e-243	-4.60502e-244	-5.18468e-244	-4.21677e-243	-4.09849e-244	-9.80955e-245	1.1753e-243	-1.18732e-243	-4.1061e-244	2.49443e-244	1.7356e-244	-1.33109e-243	3.15788e-243	-1.19126e-243	9.52479e-244	9.28885e-244	-3.76943e-244	1.9984e-243	3.92799e-243	-1.56127e-244	-1.82513e-243	1.21657e-243	3.61704e-243	3.56448e-243	-5.41007e-243	1.50988e-244	-1.20081e-243	-1.50793e-243	4.56982e-242
4.52223e-244	7.97599e-245	4.45287e-245	-7.53373e-244	-7.25195e-245	-1.64009e-244	-3.42867e-245	-2.90022e-244	-7.87676e-245	-2.01389e-244	4.10278e-244	-8.4712e-245	-6.36227e-246	2.13533e-244	-8.3614e-245	1.71269e-244	-9.37468e-245	-7.16085e-245	1.04598e-244	-6.36407e-244	2.20908e-245	-1.56745e-244	1.53299e-244	-5.02766e-245	-1.65697e-244	4.51853e-244	-1.05763e-244	3.5516e-245	5.0528e-246	7.57328e-245	5.26903e-243
2.98415e-245	1.87472e-245	-3.36815e-245	3.24637e-245	-2.72461e-245	2.36256e-247	-4.67088e-247	2.73961e-246	2.52062e-245	-1.21298e-245	-1.12392e-245	-5.23257e-246	-5.51896e-246	6.49219e-246	-2.22383e-245	2.38588e-245	-1.25518e-245	2.82459e-245	-4.54679e-245	1.31406e-245	2.30273e-246	6.69435e-246	-9.59981e-246	1.94451e-245	2.8127e-245	-3.78111e-245	-3.45703e-245	4.21783e-246	4.85382e-245	-9.50959e-246	5.57561e-244
1.37864e-246	6.32131e-246	-3.38404e-247	-4.15344e-247	-4.30855e-246	-8.08253e-246	-7.06919e-247	-2.34696e-246	5.67311e-246	-2.50174e-246	3.77683e-246	3.37543e-247	2.49692e-246	-1.14719e-246	-7.82776e-247	-2.56224e-246	2.64644e-247	1.88593e-246	1.15467e-246	6.64065e-246	1.85894e-246	4.33743e-247	-1.86217e-246	3.49987e-246	-5.1043e-246	-7.53214e-247	8.18408e-246	-1.1231e-246	3.03498e-246	-6.86448e-247	7.96637e-245
-3.01256e-247	4.19185e-247	-3.14005e-248	-5.77307e-247	1.6154e-247	-4.84276e-247	-1.60986e-247	1.37105e-248	-2.20844e-247	-8.35446e-247	1.14448e-247	-1.25526e-248	-3.41551e-248	2.66263e-247	2.17059e-247	8.46799e-247	-2.21067e-247	-4.08127e-247	-3.28081e-248	-2.07576e-247	-1.041e-247	-5.70191e-249	8.80057e-248	-6.22458e-248	-5.54532e-247	-4.12944e-247	-2.16642e-247	-3.95181e-247	3.95375e-247	4.11016e-247	8.21255e-246
-1.93918e-248	-1.359e-248	2.97636e-248	1.33923e-248	-2.5583e-248	-4.41062e-248	-6.09439e-248	2.33055e-248	1.27393e-248	1.59773e-247	1.31598e-248	7.63945e-249	-2.55304e-248	-2.36714e-249	-1.17095e-248	-1.50178e-248	-7.08603e-249	-2.30858e-248	-6.13931e-248	4.88271e-248	3.54946e-248	3.38706e-249	-1.13313e-248	-8.89611e-248	-1.90539e-248	-1.76011e-248	4.91261e-248	-2.9776e-248	8.85488e-248	3.43915e-248	9.96076e-247
1.62213e-248	3.04442e-249	1.3911e-249	3.34406e-249	1.86832e-249	-2.75794e-249	-8.91482e-249	5.44964e-249	7.7505e-249	-1.23942e-248	-1.47565e-249	-7.02144e-249	-9.02135e-249	1.0098e-248	2.96624e-249	-4.92616e-250	-3.17399e-249	-2.8119e-249	-1.97892e-250	4.25756e-249	2.43277e-249	-6.97653e-249	5.12446e-250	2.23174e-249	-4.39622e-249	4.80025e-250	-1.89486e-249	1.48983e-248	1.58978e-250	-3.29039e-249	1.41925e-247
7.24254e-250	1.10367e-249	-1.06935e-249	-2.28825e-250	-4.33542e-251	-1.11423e-249	5.431e-250	-3.51384e-251	-4.73703e-252	-1.45916e-249	-2.07842e-250	5.34514e-250	-3.17252e-250	-4.20053e-250	7.4031e-251	-5.05951e-250	8.29028e-250	-1.53112e-249	-5.40242e-250	-1.52263e-249	7.73429e-250	7.43324e-251	1.02585e-249	1.94227e-251	-5.66898e-250	-5.76624e-250	-2.89356e-250	1.34588e-250	7.05372e-250	1.79103e-249	1.87654e-248
8.05644e-251	7.04458e-252	1.6639e-250	-2.30254e-250	8.45399e-251	-6.48472e-251	-1.5006e-251	2.48407e-251	-9.30761e-252	5.31142e-252	2.00673e-251	3.90044e-251	-2.95084e-253	4.05688e-251	5.30773e-254	-7.8509e-251	-1.75231e-250	-4.76477e-251	-4.52433e-251	1.28258e-251	-1.25339e-251	1.03e-252	1.59968e-250	-4.10607e-251	-1.87672e-251	9.74501e-252	-8.59358e-251	-9.87954e-252	-1.41709e-251	-3.83978e-251	1.53904e-249
6.34017e-252	-6.49067e-252	-2.94367e-253	-1.53271e-251	1.10498e-252	2.35433e-251	8.46069e-252	1.24023e-253	-1.62459e-251	-2.96879e-252	-1.44622e-252	-4.48753e-252	-5.44876e-252	-5.40232e-252	-1.23658e-251	-1.70543e-252	9.87571e-252	1.32882e-251	-1.63426e-252	-3.06069e-252	-8.29064e-252	1.07544e-251	-1.47416e-251	-8.29085e-252	-2.51968e-252	-9.0429e-252	1.29328e-251	3.71246e-252	1.12214e-251	-9.43685e-252	2.30559e-250
2.19344e-252	-2.8042e-253	2.7006e-252	-2.73287e-253	1.74101e-252	-1.04062e-254	-1.15387e-252	-3.48537e-253	-1.41055e-252	2.04726e-252	-4.44778e-252	-1.79162e-253	3.98605e-254	-3.51432e-253	-1.40451e-252	-1.22267e-252	-1.43559e-252	-8.38299e-253	-3.0447e-253	7.304e-253	1.45514e-253	3.62353e-252	1.65245e-252	-2.56983e-253	-2.15305e-252	-2.46389e-253	1.98906e-252	-6.95315e-253	-4.57662e-253	-5.7136e-253	3.49049e-251
1.29923e-254	-4.40457e-254	2.19865e-253	2.65832e-253	-4.27583e-253	-2.93493e-254	-2.62625e-253	3.24709e-254	-1.90782e-253	-5.72836e-254	-2.87177e-254	-1.11097e-253	-1.93698e-253	-7.93945e-254	2.43593e-254	-1.49623e-254	-1.50666e-253	-7.53068e-254	-1.79455e-253	1.48989e-254	2.91405e-255	-9.5799e-254	2.31775e-254	9.4119e-255	-1.47547e-253	-1.23596e-253	4.80234e-253	2.02334e-253	3.21461e-254	-2.76262e-254	3.56017e-252
-3.69104e-254	-2.09727e-254	-5.27844e-255	-1.62878e-254	-1.8437e-255	-6.99841e-255	2.06158e-254	-5.30146e-255	-1.28529e-254	-7.72623e-254	5.61495e-254	5.00332e-255	-9.65382e-255	2.64299e-254	-2.62028e-254	-1.36973e-254	-7.93521e-255	3.09797e-254	-2.62252e-254	-1.8108e-255	-6.10937e-255	4.62626e-255	8.78719e-255	7.80494e-256	-5.19444e-255	1.15337e-255	-1.97851e-254	6.82739e-255	6.92733e-255	-4.48333e-255	4.73086e-253
-3.71946e-255	1.0811e-255	-6.3012e-256	-1.32308e-255	7.9771e-256	6.46762e-256	-1.12747e-255	-1.55606e-255	-5.24308e-255	-2.14859e-255	-2.48542e-256	-9.94326e-256	-3.73272e-256	-1.28513e-255	-6.8477e-256	-1.45834e-255	3.23189e-255	3.27956e-255	-6.45617e-256	-1.54158e-255	2.67667e-255	-4.04966e-257	-8.32631e-256	1.1091e-255	-3.91451e-256	-3.96529e-255	-1.6578e-255	-1.72467e-255	-1.08954e-256	5.60597e-255	5.01295e-254
3.18111e-256	1.26674e-257	9.29621e-257	1.2365e-257	-7.85629e-257	1.44244e-256	6.30785e-257	3.5879e-257	-4.25003e-256	1.81481e-257	5.82853e-256	-2.84455e-257	-1.64063e-256	7.46174e-257	5.15393e-256	1.2098e-256	3.2093e-258	1.2023e-256	-6.16534e-256	8.42234e-257	1.21555e-257	-7.58861e-256	-2.23949e-256	-6.03996e-257	2.09646e-257	1.48476e-256	-3.68358e-257	-7.74482e-257	-7.49484e-257	-9.65372e-257	5.02214e-255
-3.01472e-257	1.29668e-257	1.11819e-257	2.80091e-257	-9.22958e-257	5.60815e-257	1.35401e-257	2.03756e-257	2.59124e-257	4.19497e-257	3.8277e-257	1.09888e-256	2.8021e-257	1.55341e-257	2.64899e-257	-2.16998e-257	5.30783e-257	3.66361e-257	-3.07247e-258	-2.32806e-257	-1.31344e-257	2.46914e-258	-1.66967e-257	1.34515e-257	8.68189e-257	1.81987e-257	-4.0594e-257	7.225e-258	-3.64919e-257	6.72079e-258	9.30238e-256
1.87762e-258	8.96201e-259	-1.75693e-258	-2.35197e-258	-7.18544e-258	5.30517e-259	1.37778e-258	-2.89836e-259	6.13314e-259	-1.63058e-257	-2.41218e-258	-7.80026e-258	-3.38245e-258	-4.82034e-258	-7.29553e-258	3.75757e-258	-1.40368e-259	1.07458e-257	3.79324e-258	-3.23462e-258	5.96456e-259	1.1959e-258	2.08356e-260	-9.67883e-259	1.30909e-258	4.33971e-258	2.40769e-258	6.75045e-258	2.57386e-259	-6.55813e-258	1.04971e-256
-9.97335e-259	2.04321e-259	-1.30764e-259	-3.9582e-259	-7.55025e-260	5.39343e-259	1.85118e-258	-4.12961e-260	-2.66544e-259	1.55651e-259	-2.15116e-259	-3.25105e-260	-1.20275e-258	-1.8538e-259	1.50867e-259	3.45848e-260	-4.58888e-259	-7.86317e-259	-9.45653e-259	-6.79662e-259	-1.22915e-258	-1.79316e-258	1.59475e-259	-1.93364e-259	-1.21298e-259	7.88243e-261	6.87347e-259	-6.19469e-260	6.15161e-259	1.25125e-259	1.43434e-257
-1.88429e-260	3.56398e-260	-2.6227e-260	-4.17136e-260	4.85089e-260	6.84107e-260	-6.59594e-260	1.73317e-259	-9.25114e-261	-6.97218e-260	-6.21576e-260	4.66076e-260	1.93062e-260	2.56375e-260	-5.72966e-260	2.65418e-260	1.71763e-259	1.74224e-259	6.60479e-260	6.81964e-260	-1.07947e-261	-7.34212e-261	2.29835e-260	3.77565e-261	5.18046e-260	9.81496e-261	2.36067e-260	-4.51831e-261	1.22525e-260	-4.20787e-261	1.41676e-258
-2.53817e-261	5.74801e-261	-1.29057e-261	-6.1675e-262	-1.56461e-260	-1.29484e-261	-2.03304e-261	1.87368e-261	-1.47161e-260	-5.71577e-262	1.41378e-261	6.0279e-261	1.25125e-261	1.49866e-261	9.13756e-262	-1.79821e-260	-3.63168e-262	7.07814e-261	4.08594e-261	8.13889e-261	1.98494e-260	-3.71194e-261	-6.60902e-261	-1.11089e-261	4.18837e-262	5.00762e-261	-5.81006e-261	3.74395e-261	1.50268e-261	-3.36164e-261	1.46208e-259
-2.67829e-263	6.49059e-262	-3.45023e-262	4.44457e-262	-2.60923e-262	-4.72187e-262	-2.17366e-261	1.5421e-261	-1.80763e-263	-2.39174e-261	1.49643e-261	4.3577e-263	-2.90649e-263	-8.91212e-262	-1.50855e-262	2.81836e-262	-6.44172e-263	5.30931e-262	1.22922e-262	7.72001e-262	-3.77405e-262	-2.48553e-262	-1.88971e-262	-1.28663e-261	1.26582e-262	-9.05326e-262	2.70357e-262	-2.03844e-261	2.13248e-263	1.03264e-261	1.92035e-260
2.58594e-262	-3.23329e-263	-3.40879e-262	1.51814e-263	8.9224e-264	8.24316e-264	1.26524e-263	2.727e-262	-1.43671e-263	3.83964e-266	4.52527e-263	-8.51293e-263	2.84206e-263	3.80176e-263	2.18318e-262	4.94034e-263	1.16116e-262	-5.13681e-263	1.43179e-262	-5.89019e-264	-7.08963e-263	2.60366e-263	-1.78085e-263	-1.07016e-262	1.18929e-262	1.1741e-262	1.82314e-263	-1.48137e-263	1.2268e-263	-1.17113e-262	2.36553e-261
1.48531e-263	-3.24339e-265	1.081e-264	6.78548e-264	-5.87243e-264	-7.78394e-264	3.09382e-263	1.45169e-263	-4.66076e-263	2.58472e-263	-3.76325e-264	-8.23106e-264	-1.63344e-263	1.9366e-263	6.02317e-264	-7.49628e-264	1.76334e-263	-1.52173e-263	-1.07099e-263	6.30225e-264	4.37185e-263	-7.44476e-264	-1.06663e-263	-3.42424e-263	2.49564e-263	3.55924e-264	-1.25064e-263	-1.16284e-263	-1.4816e-263	1.61851e-263	4.45411e-262
1.54538e-264	2.04884e-264	-1.97336e-264	2.7391e-264	-1.48736e-265	4.07415e-264	-1.80439e-265	8.45317e-265	-9.06445e-265	8.49664e-265	-2.08229e-264	-9.76218e-265	1.46595e-265	3.23975e-266	1.60174e-264	-4.35225e-264	2.10982e-264	8.4376e-265	2.13991e-264	1.02167e-264	-5.50543e-265	2.58823e-264	1.45461e-264	7.68866e-265	2.87144e-264	-2.41895e-265	4.46839e-264	-7.65363e-266	5.35013e-264	-3.25196e-265	4.93139e-263
1.696e-265	-7.82757e-266	7.88478e-266	4.75583e-265	3.19584e-265	4.33985e-266	-3.09858e-266	4.29845e-266	1.49658e-265	-2.05583e-266	-3.00671e-266	-2.30588e-265	4.23675e-266	2.79114e-266	9.73551e-267	-1.05972e-266	-4.30006e-265	6.4567e-266	1.26735e-265	-2.54463e-265	-1.50832e-267	-1.65852e-266	-1.56091e-265	1.56323e-265	-2.47464e-265	-8.24518e-266	-9.64015e-266	2.67118e-265	-7.37956e-266	-1.99885e-266	3.75424e-264
4.02014e-267	-1.10444e-266	-1.48768e-267	-1.94416e-266	3.17786e-266	3.08215e-266	2.05907e-266	-7.4457e-267	6.362e-267	-3.22095e-266	-1.4143e-267	-3.52884e-266	-9.23677e-267	-2.82423e-266	1.03829e-266	-1.16972e-265	1.09067e-266	5.33546e-267	-3.77752e-266	-4.70186e-268	-7.88461e-268	-2.02371e-266	-1.77507e-266	-6.11266e-267	-4.00252e-266	-2.63896e-266	-7.84765e-266	-1.97147e-266	-2.27728e-266	-4.02328e-267	6.57517e-265
-3.47216e-267	-5.89332e-268	-6.83248e-268	3.16221e-267	8.39416e-268	-4.06535e-267	1.12358e-267	-3.52854e-267	2.72985e-267	1.71801e-267	-9.06478e-268	-8.02552e-267	2.75951e-267	4.4176e-268	6.20963e-268	7.8068e-267	-2.11492e-267	-1.83765e-267	-4.17287e-267	5.19934e-268	2.05776e-267	-2.26622e-267	-1.17201e-267	3.99809e-269	2.08805e-267	1.56187e-267	1.48136e-267	-1.72107e-267	1.1099e-267	2.43292e-267	6.70492e-266
1.2338e-268	-2.67297e-268	4.09426e-269	3.51904e-269	-5.18358e-268	5.62374e-269	2.06319e-268	8.28024e-268	-3.03134e-268	-1.99208e-268	1.46888e-268	-1.12412e-268	-1.60141e-268	-6.74974e-268	2.84753e-268	4.18204e-268	3.50057e-268	1.89221e-268	-2.81594e-268	3.57102e-268	-3.48951e-268	-9.45861e-268	-8.74971e-269	9.66916e-269	9.87451e-268	5.26441e-268	3.99928e-268	1.07399e-268	-1.88027e-268	-2.33242e-268	9.47493e-267
6.03621e-269	-4.78574e-270	3.36978e-269	7.67415e-270	2.54786e-269	8.1715e-271	-1.01506e-268	-7.76212e-269	-3.08234e-269	1.00515e-269	5.16497e-269	5.10092e-270	1.83386e-269	-1.88255e-269	5.74022e-269	-8.90947e-270	3.8665e-269	8.64194e-270	-2.75623e-269	3.66494e-269	2.26513e-269	3.57059e-269	2.39577e-269	3.80553e-268	1.55381e-269	-7.47786e-271	2.8501e-269	-8.42162e-270	-1.4275e-268	-8.88593e-269	1.37225e-267
1.31136e-271	1.05225e-269	1.67376e-270	-5.08768e-270	2.23927e-270	-3.88605e-270	-2.64346e-270	-4.33879e-270	1.31864e-269	-6.11077e-270	-2.06847e-270	3.45495e-270	-1.18588e-269	-4.32601e-270	3.35617e-270	-2.50923e-270	4.797e-270	1.10423e-270	-3.8843e-270	-1.15988e-270	-1.43863e-270	6.62731e-270	-2.33809e-270	4.15063e-270	-2.74733e-270	-4.40536e-270	-2.67309e-270	-3.32477e-270	1.01546e-270	7.6682e-271	1.17826e-268
-8.63629e-272	4.27744e-272	7.60458e-272	-5.66972e-272	-5.20235e-271	3.62575e-271	2.01036e-270	7.8359e-271	2.9613e-271	-4.45699e-271	1.84352e-271	-2.62514e-272	8.15015e-271	-1.03371e-270	1.08194e-271	-7.83029e-271	1.10522e-270	-9.35599e-273	2.7908e-271	8.45059e-271	-5.72043e-271	1.97749e-271	-3.43577e-271	6.46739e-272	-4.3896e-271	-5.18504e-271	-1.7257e-270	-2.16936e-271	1.25531e-271	7.25638e-272	1.4146e-269
-1.37116e-272	1.1846e-271	2.86013e-272	2.51138e-273	-8.95756e-272	-5.43266e-273	-1.15853e-271	-1.98347e-272	7.4356e-272	-5.57469e-272	7.54441e-273	-1.3189e-272	1.57675e-272	1.67038e-271	1.0373e-273	1.08706e-271	4.64882e-272	-2.8568e-272	-5.75062e-272	-2.80521e-272	6.89604e-272	1.17187e-272	-2.49877e-272	-1.20112e-271	9.34905e-272	4.31776e-272	-8.65032e-272	5.92477e-273	7.03281e-272	-1.65111e-272	1.53969e-270
-2.86212e-273	6.76833e-275	-1.28542e-272	-2.31804e-273	2.3613e-273	-1.55439e-272	-3.10856e-273	8.66897e-273	-4.50702e-273	-1.09577e-272	1.74548e-272	-2.54336e-273	-2.87318e-272	-4.15352e-273	-3.37257e-273	-7.9932e-273	-1.68449e-272	-2.6991e-273	-3.40353e-272	-4.66266e-273	4.16267e-273	-6.49546e-273	-1.22199e-272	-1.14184e-272	-2.74946e-273	-1.45974e-274	-1.56405e-272	-9.16899e-273	-1.10356e-272	4.83781e-274	2.59261e-271
-1.29398e-273	-2.30677e-273	-6.35586e-274	5.54802e-274	6.86208e-275	8.68832e-274	1.78295e-273	1.29125e-273	1.22543e-274	-4.63415e-274	2.49346e-273	-6.39876e-274	8.16546e-275	1.10696e-273	7.26109e-274	1.38572e-274	-2.9265e-273	-1.65557e-274	-6.11003e-274	-7.84081e-274	3.42714e-274	1.98764e-274	-1.33102e-273	-2.59318e-274	5.11469e-274	4.24085e-274	-2.94904e-273	3.94222e-275	-1.34092e-273	-1.56558e-274	2.66158e-272
3.18516e-275	-2.93356e-275	-7.97632e-274	5.65075e-275	2.07239e-274	3.18994e-275	-3.76303e-274	-2.21241e-275	-1.14424e-274	-2.816e-275	-5.25816e-275	5.74362e-275	-6.71632e-275	-1.95435e-275	3.99859e-276	3.67021e-275	1.87861e-274	-3.86279e-276	8.88582e-275	1.1302e-274	-1.12633e-275	1.60403e-274	-3.48828e-276	4.11296e-275	4.26738e-275	-2.60516e-276	-5.14026e-274	1.22304e-274	1.03927e-274	-2.04947e-274	3.53327e-273
-1.93905e-276	-1.71831e-276	1.2877e-275	-7.25347e-275	5.09376e-275	-4.4155e-277	9.39001e-277	-8.48625e-277	3.13752e-276	-2.81839e-275	9.30258e-276	-8.07709e-276	-3.8944e-275	-2.24941e-275	1.60677e-276	-4.2136e-275	-9.90435e-277	8.1024e-277	-7.2284e-276	-3.96072e-275	1.62965e-275	-1.43173e-275	3.87032e-276	2.93986e-275	2.05619e-276	5.40904e-276	-4.59984e-275	-2.00003e-276	7.56542e-277	2.76441e-275	4.92501e-274
7.90584e-277	-1.63219e-276	3.79483e-277	3.28615e-276	-1.25712e-276	-1.88565e-277	4.79207e-277	-6.38499e-277	8.98746e-276	1.41645e-275	-4.55936e-277	-1.11849e-277	8.34541e-276	-2.04113e-276	2.17919e-276	1.08897e-276	-2.75764e-276	-2.37299e-276	2.19312e-277	2.82533e-277	-1.93391e-277	-1.32047e-276	-1.22558e-276	-2.80857e-277	1.08774e-277	-3.11233e-277	1.0449e-276	-2.1686e-277	-2.53387e-276	1.56473e-276	6.04594e-275
-6.57687e-278	1.72958e-277	-3.96368e-278	1.63236e-278	-8.32574e-277	2.05403e-277	-1.41988e-277	5.53518e-277	5.78641e-277	-1.40349e-277	-2.87588e-277	3.73657e-278	3.97069e-278	-7.59278e-279	-6.09942e-277	-4.03364e-277	-2.51442e-277	-1.58744e-277	-1.97354e-277	-1.76747e-278	-9.35846e-277	1.03835e-277	-2.30581e-279	-3.83363e-279	-1.04622e-277	8.02089e-278	4.5515e-277	1.59828e-278	-3.1861e-277	3.88945e-277	7.16727e-276
7.71968e-279	-3.20226e-278	2.68831e-278	1.29705e-278	3.56801e-278	2.5337e-279	-4.75244e-279	3.79082e-278	5.46606e-279	9.40315e-278	4.25412e-278	9.9015e-278	5.93007e-278	-3.91395e-278	3.66408e-278	-3.63033e-278	4.92736e-278	-7.82984e-279	-2.03559e-278	1.25042e-278	-6.01799e-279	4.19865e-279	-8.86722e-278	9.05236e-280	3.25715e-278	2.34582e-278	-1.82312e-278	2.42805e-279	-7.10658e-279	4.32945e-278	8.89756e-277
-4.98536e-279	-8.01366e-279	-8.58474e-280	1.44185e-278	-3.47511e-279	1.02759e-279	8.14284e-280	3.28527e-279	1.0145e-279	4.80035e-279	-9.0852e-280	-2.91864e-279	-6.4636e-280	4.2984e-279	-6.11427e-280	1.66713e-279	-3.44903e-279	-3.18657e-280	2.31898e-280	6.54019e-279	2.48994e-279	1.40912e-279	-3.73743e-279	1.97742e-279	-8.64296e-279	-5.71573e-280	-1.93016e-279	2.15126e-279	-4.36002e-279	-2.41669e-279	9.39699e-278
-3.60934e-280	1.70088e-279	7.87777e-280	2.39457e-280	-1.98587e-280	-1.28859e-280	5.7863e-280	5.18646e-280	6.88312e-280	-6.33698e-281	-2.67483e-279	8.29777e-281	6.26906e-280	-6.88708e-280	-1.17398e-279	3.21862e-280	1.14475e-280	1.0831e-281	6.81706e-280	-6.0519e-280	-8.84848e-280	-1.48044e-280	-1.38682e-280	6.33604e-281	1.75079e-280	-1.6827e-279	4.27287e-280	1.7107e-280	-2.82919e-281	-1.37687e-280	1.6104e-278
4.94678e-282	-1.17549e-281	-4.07717e-281	-1.86967e-280	-3.96291e-281	8.13873e-281	2.88031e-281	6.63998e-281	8.60818e-282	-2.05419e-280	1.30444e-280	-1.97816e-281	-9.97301e-281	-3.77386e-281	-7.98357e-281	-8.07078e-281	-4.84978e-281	-6.70031e-281	-2.67495e-281	5.13998e-282	1.80011e-281	-5.09091e-281	-2.47053e-281	2.57731e-282	-1.22788e-281	6.45624e-281	-2.5536e-281	-5.2576e-281	-1.25415e-280	-1.29985e-281	1.65988e-279
-3.21318e-282	1.39007e-281	-3.26232e-283	-5.63952e-283	8.66503e-282	-2.97025e-282	7.4459e-282	2.52187e-282	-4.0386e-282	-2.62952e-282	1.42486e-281	-2.1189e-282	3.1423e-283	-2.20043e-282	2.05525e-282	-5.90285e-282	1.30147e-281	-5.17378e-282	-5.28143e-283	1.15872e-281	6.20169e-283	5.70979e-282	-1.19332e-281	-1.53942e-282	-5.16473e-282	2.66808e-282	6.26869e-283	-1.13993e-281	2.04589e-282	-1.47541e-282	1.46602e-280
4.46176e-283	4.60473e-283	2.76896e-283	-7.89605e-283	1.39056e-282	3.11494e-282	7.61121e-283	7.14312e-283	-1.81839e-282	1.20126e-282	-9.33079e-283	-4.43743e-283	2.55009e-283	-1.83065e-282	-6.18013e-283	4.53335e-283	8.5641e-283	2.38115e-284	-6.79118e-283	-4.19972e-283	8.90242e-283	1.17223e-282	-1.20014e-283	3.83893e-283	-1.80454e-282	4.27854e-283	1.25171e-282	-3.6372e-283	-2.14883e-282	-1.43327e-282	2.74832e-281
-1.80596e-284	-1.3131e-283	-3.98911e-283	3.39297e-283	-3.9813e-283	1.31505e-283	4.26017e-283	2.73429e-283	5.03086e-284	2.87891e-284	-3.90011e-284	-3.69269e-284	-7.3337e-284	-1.53852e-283	-3.36913e-283	3.87549e-283	8.37458e-284	1.38849e-284	1.39767e-283	-1.38768e-283	6.18784e-284	3.852e-283	-4.33005e-284	-1.97361e-283	3.5505e-283	6.29713e-284	-1.90029e-283	-1.03502e-284	-5.07774e-284	1.06741e-284	4.96709e-282
3.16903e-284	2.48326e-286	5.68241e-284	8.47974e-285	1.66323e-284	1.32743e-284	6.68259e-285	5.94946e-285	-1.06684e-284	8.68005e-285	-2.29214e-284	2.46283e-284	-1.7001e-284	-4.73933e-284	2.0829e-284	-6.48444e-285	7.96585e-286	-9.41239e-285	1.66946e-284	-9.4122e-286	1.28395e-284	-1.92785e-284	-1.48478e-286	2.06954e-284	-1.03333e-284	3.40788e-284	-7.1272e-285	-7.5186e-285	4.0415e-285	2.64487e-284	4.68742e-283
1.81625e-286	2.08315e-287	1.12456e-286	-2.00051e-285	6.01287e-286	4.43324e-285	-1.90953e-285	-1.99381e-285	1.12176e-285	-1.56561e-285	3.14327e-285	9.75303e-287	4.24897e-286	3.52914e-286	2.85952e-285	-2.07868e-285	-1.14384e-285	-5.58845e-286	-6.71082e-286	1.07716e-285	2.0239e-286	4.51348e-286	1.66257e-285	-1.76888e-286	8.12578e-286	-2.6189e-286	3.40248e-285	-3.16284e-287	-6.96775e-286	1.97679e-285	3.60237e-284
-1.72972e-286	1.87479e-286	-3.47523e-287	1.29223e-286	2.94372e-288	1.28427e-286	-1.68268e-286	9.71046e-287	-5.94083e-286	2.81173e-286	2.32429e-286	-1.30852e-286	-2.47674e-286	2.46888e-287	-3.95677e-287	1.20585e-287	2.78314e-286	-7.52525e-287	1.91798e-286	7.48997e-287	-8.97064e-287	2.25744e-286	9.46107e-287	-1.02046e-285	6.14557e-287	1.78726e-285	1.756e-287	-1.62e-287	1.28875e-286	-2.30789e-288	6.54814e-285
2.8953e-287	8.16884e-288	-2.01421e-287	-5.2874e-288	-4.59486e-287	-1.18451e-287	-5.78032e-287	1.23645e-287	-9.75638e-288	4.12955e-287	3.65206e-287	-5.20398e-287	-9.43225e-289	-5.56812e-288	1.84204e-287	-1.16295e-287	1.95936e-287	-2.27799e-287	2.42062e-287	2.69015e-287	5.32032e-287	7.98869e-288	-8.83971e-287	1.10135e-287	5.14605e-288	-1.99057e-287	1.71004e-289	1.10379e-287	-3.28269e-288	1.38773e-287	6.74191e-286
5.3211e-288	-9.14043e-288	2.25152e-288	1.76628e-288	-4.35445e-289	1.4328e-288	1.32593e-287	-1.66467e-288	2.26939e-288	-2.00863e-288	4.29917e-289	1.02577e-288	-2.1446e-288	-4.1233e-289	4.87869e-288	4.55912e-288	-8.9693e-289	6.78425e-289	-1.0998e-288	5.77373e-289	2.46584e-288	-8.70866e-289	-5.82294e-288	2.0287e-289	-3.02728e-289	-6.73966e-289	1.1997e-288	7.13997e-289	-9.56063e-289	-1.81856e-288	7.12801e-287
-5.31801e-289	2.93547e-289	4.70379e-289	4.91554e-289	5.54856e-289	2.57452e-289	-1.27531e-288	-5.32978e-289	4.00733e-289	4.21656e-289	4.21961e-289	3.81814e-290	1.65974e-289	6.46489e-291	-9.14299e-290	2.01549e-289	-8.13039e-291	-2.61115e-289	-1.73008e-288	-3.30347e-289	2.89358e-289	-1.9253e-289	2.29681e-289	-8.72342e-290	3.41045e-289	1.88035e-289	1.23709e-289	7.49177e-290	1.98926e-289	2.68932e-289	1.04799e-287
2.03798e-290	-1.39647e-289	-5.62802e-291	-2.75262e-290	-3.79392e-291	-4.9314e-291	1.9965e-289	-4.30607e-290	1.73562e-289	-1.51834e-290	1.21261e-290	-4.8585e-290	-8.52947e-291	4.36328e-290	-1.5529e-290	-6.95791e-290	-6.76889e-290	5.76638e-290	-5.92641e-291	-5.83093e-290	1.98741e-290	1.14489e-290	-1.75685e-290	-4.40542e-290	4.22051e-290	3.86123e-290	-5.06429e-290	7.2199e-291	3.19235e-291	-1.2994e-291	1.25705e-288
2.07716e-291	6.40507e-293	-1.48841e-291	5.60936e-291	-1.7677e-291	5.72754e-291	6.74566e-292	7.04649e-291	3.21474e-291	3.58247e-291	8.1616e-291	-8.41735e-292	2.14696e-291	-5.10689e-291	3.07022e-291	-4.921e-292	1.14548e-290	-4.0778e-291	-6.67805e-291	2.02188e-291	-3.19194e-291	2.02475e-291	-9.10279e-291	-3.30193e-291	5.2026e-291	1.96553e-291	-2.6134e-291	-4.67701e-291	-8.23914e-291	6.40006e-291	1.22024e-289
-3.41728e-292	-1.14584e-292	7.9228e-292	1.03729e-291	-7.5408e-292	7.59827e-294	5.1941e-292	9.51711e-292	4.83243e-292	8.17798e-292	9.26001e-292	-1.0481e-292	-5.2086e-292	-8.45468e-292	1.15253e-292	4.30523e-292	1.14257e-291	-5.06511e-292	3.68353e-292	2.40401e-292	9.8944e-292	-3.8146e-292	3.0524e-291	-1.05284e-291	1.83607e-291	-2.07691e-291	4.19119e-292	-4.54305e-292	6.16075e-292	3.70957e-292	2.227e-290
4.14653e-293	-3.86814e-293	-2.69798e-293	1.02306e-292	-9.18488e-293	-1.39351e-292	-3.18818e-293	-1.04739e-293	7.03764e-294	-5.66962e-294	-5.95271e-293	6.07272e-293	-6.20941e-293	5.71321e-293	7.13931e-294	2.82337e-293	4.84276e-293	3.19999e-295	2.45318e-293	-7.54225e-293	-3.20253e-292	3.69868e-294	1.09396e-292	-7.52519e-293	-7.63591e-293	-6.42756e-293	2.59934e-294	-7.25199e-293	6.73954e-293	5.16442e-293	1.76264e-291
-5.41869e-294	1.56177e-294	-1.94845e-294	4.023e-295	-2.28129e-293	-1.39426e-294	2.29558e-294	-3.08191e-294	-8.28761e-295	2.56446e-294	2.39512e-294	-7.40322e-294	7.31584e-294	1.7571e-293	2.80047e-294	1.65232e-293	-8.58994e-294	1.88832e-294	3.37774e-293	-4.91013e-296	5.08019e-294	-5.4016e-294	-5.84327e-294	-3.53101e-295	-6.01043e-295	-1.90328e-293	-7.762e-294	-1.83866e-293	5.64891e-294	-4.5993e-295	2.09192e-292
-6.69597e-295	6.81771e-295	1.19177e-294	-8.50906e-295	7.59738e-295	-2.99777e-294	7.79952e-295	-9.21149e-295	-1.61254e-294	-6.00488e-295	1.8656e-295	-1.64723e-294	4.4753e-294	2.05967e-296	-4.41188e-295	-1.43477e-294	-6.50702e-295	1.05352e-295	2.21486e-294	8.69225e-296	1.23549e-294	1.94363e-295	7.71919e-295	-1.30762e-295	1.17525e-295	5.09289e-296	-6.23387e-295	-9.69984e-295	7.81279e-295	7.62488e-295	2.79673e-293
3.89092e-295	-9.32806e-296	-1.92443e-296	-8.44433e-296	-5.32249e-296	-6.0748e-295	2.76212e-295	1.85353e-296	-2.92839e-296	-1.85158e-295	2.18999e-296	1.66486e-296	1.00429e-295	3.02263e-296	-3.26104e-296	1.58142e-295	-1.48424e-296	4.85016e-295	7.53106e-297	-2.11297e-296	-1.45297e-295	2.13616e-295	-3.13049e-296	4.62784e-296	1.24344e-295	4.07574e-296	-1.68067e-295	-2.99104e-295	1.34899e-295	3.28055e-296	3.8809e-294
5.88162e-296	-3.23608e-296	3.66012e-296	-1.10025e-296	1.31841e-296	-1.31552e-296	5.22609e-296	3.46072e-297	5.30031e-297	8.52833e-297	1.14525e-296	-3.01863e-297	-1.5063e-296	-4.14716e-297	-8.10897e-298	1.58754e-297	1.28956e-296	1.71471e-296	-4.81386e-297	-1.43733e-297	-3.17107e-296	3.1188e-297	-1.16064e-296	-1.48435e-296	8.70525e-297	6.50157e-297	1.37859e-296	-8.90961e-297	1.20113e-296	1.65871e-296	4.34824e-295
-5.57223e-297	3.53357e-297	7.80412e-299	1.14814e-297	-3.19952e-297	3.7196e-298	9.16509e-298	7.96837e-297	-9.57866e-298	2.3635e-297	-1.86522e-298	2.66904e-297	-2.9572e-297	9.81068e-298	-1.19122e-297	4.87262e-297	-3.89387e-297	-1.94323e-297	-9.10492e-298	-3.77916e-297	1.04303e-297	2.72352e-297	-1.52899e-298	-2.52359e-298	-1.45681e-297	-1.82038e-297	-3.94906e-298	4.859e-298	-9.3244e-298	-3.42829e-297	6.21847e-296
4.79764e-299	7.30211e-299	-2.30753e-298	2.0806e-298	1.05101e-298	2.22888e-298	-2.82232e-298	-3.90287e-299	-1.72074e-298	-8.20092e-298	-1.48488e-299	-1.58235e-298	-7.72444e-299	-5.58029e-298	3.9963e-299	-1.42361e-298	6.99166e-298	5.11143e-299	-1.06434e-299	-4.96332e-299	-7.19159e-298	1.07542e-298	-1.33408e-298	3.05603e-298	-2.84634e-298	4.83674e-299	1.92446e-299	-4.61949e-299	-1.78237e-298	6.15272e-299	5.90638e-297
-1.37355e-299	9.68365e-300	3.14012e-299	-5.59908e-300	1.35388e-298	2.38572e-299	1.10113e-298	-5.67941e-300	-4.54203e-299	-6.80205e-299	-8.85938e-300	-2.37772e-300	2.66883e-299	-5.26874e-300	3.91756e-299	-3.95732e-299	-4.93692e-299	8.3736e-300	-4.67137e-299	9.06001e-300	1.55164e-299	5.84357e-300	8.52914e-300	-4.08799e-299	-3.71219e-299	-2.50787e-299	-1.93694e-298	-1.09606e-299	3.60748e-299	3.02823e-299	1.08834e-297
2.19323e-300	-8.34038e-301	4.17293e-301	5.6274e-300	2.67007e-300	-8.1126e-300	-6.37516e-300	2.40591e-300	-7.20075e-302	8.15678e-301	-3.64387e-300	-7.00211e-302	-1.70133e-300	3.97164e-301	7.73767e-301	1.79725e-300	4.58633e-300	1.61896e-300	-2.73045e-300	-1.3864e-300	-6.12254e-301	2.56727e-300	-1.96726e-299	1.29525e-300	-2.49327e-300	6.29428e-300	6.78314e-300	-4.19874e-300	9.57204e-301	-8.61955e-301	9.39649e-299
-1.27093e-300	1.88471e-301	3.0376e-301	8.82816e-302	-2.60106e-301	9.62002e-302	1.86172e-301	1.1035e-300	-6.65528e-301	3.97244e-302	1.36804e-300	5.97683e-301	8.90497e-301	-2.58454e-301	-5.90096e-302	-5.69293e-301	-1.46008e-301	-3.16795e-301	-1.57223e-301	-1.69865e-301	-6.56628e-301	-9.65953e-302	4.84188e-303	-1.05869e-300	2.57081e-301	3.57786e-300	-3.90222e-301	6.26676e-302	-1.6854e-301	-2.95127e-301	1.53038e-299
-7.96869e-302	4.21517e-302	-1.16428e-302	8.04612e-303	-1.22377e-302	2.07463e-302	3.29882e-303	1.2598e-302	3.72439e-302	2.59426e-302	7.23093e-303	7.15327e-302	-5.63811e-302	-1.65911e-302	2.31871e-302	2.13464e-301	-1.94288e-302	1.49729e-302	-4.02033e-301	3.43636e-302	6.19632e-302	-3.91125e-301	8.25943e-302	-2.9501e-301	2.11765e-303	2.67773e-302	1.70402e-302	-8.31983e-302	1.57153e-303	4.3663e-302	2.11784e-300
-1.17711e-302	2.53802e-303	7.95688e-303	-1.05455e-302	-7.60065e-304	-1.24893e-302	2.35089e-302	1.3755e-302	-1.23926e-304	-1.5593e-302	1.64826e-302	3.35117e-303	-1.18124e-302	-1.85432e-302	-7.26598e-303	1.65324e-303	1.70525e-303	8.7087e-304	1.89152e-303	-6.74392e-303	-2.98956e-302	1.01386e-303	2.06991e-303	-1.47501e-302	1.8255e-303	-2.6959e-303	4.14345e-303	-3.10122e-303	1.62632e-302	-1.5629e-303	2.46683e-301
1.68384e-303	-1.51201e-303	-1.96774e-304	-3.31612e-304	1.68706e-304	6.66128e-304	2.69221e-303	-1.03451e-304	-8.75435e-304	-3.4457e-304	-1.09813e-304	-2.94502e-304	-1.61787e-303	4.43852e-305	-3.15774e-304	-9.78536e-304	-1.21966e-304	1.52504e-303	4.23248e-303	-1.04698e-303	-1.86316e-303	-2.35625e-304	-1.11656e-303	1.41079e-304	-7.77311e-304	1.03384e-303	8.32464e-304	-3.60819e-304	1.32608e-303	-7.43332e-304	2.72924e-302
2.44428e-305	6.36177e-307	-3.61943e-305	-6.08228e-305	5.92099e-305	2.39657e-305	-7.23819e-305	4.37744e-305	-1.40511e-305	2.64604e-304	-3.4259e-305	3.51045e-304	-6.66949e-305	-6.38706e-305	-1.22232e-304	-1.7856e-304	1.75529e-304	-2.83672e-304	-1.50949e-304	-4.11704e-306	6.27507e-305	1.16062e-304	1.84954e-305	-3.94873e-304	-3.57819e-304	-1.96813e-304	4.89435e-305	-3.05837e-305	7.08492e-305	-5.41136e-305	3.38232e-303
4.59356e-306	-3.30933e-306	-7.83883e-306	4.28666e-307	2.71428e-305	-8.84085e-306	2.06239e-305	1.62044e-306	-2.77004e-305	4.3346e-306	1.25643e-305	1.76716e-305	1.13839e-305	2.54374e-306	-1.00186e-305	7.36943e-306	1.3953e-305	-1.00729e-306	6.48226e-305	-3.14886e-306	2.56749e-305	7.4794e-307	-8.72875e-306	-2.22107e-305	3.76481e-305	-3.46152e-306	-1.33227e-305	-1.24165e-305	-1.10677e-306	-2.70387e-305	4.03273e-304
-1.03212e-306	7.10547e-308	-2.33705e-306	4.08912e-306	-1.71523e-306	-5.09029e-307	0	1.51842e-307	5.86234e-308	1.68788e-306	-1.13723e-306	-4.4423e-308	5.07742e-306	-2.7962e-306	1.7581e-306	1.32959e-305	-2.12903e-306	1.67509e-306	-3.9961e-307	-5.39168e-307	-3.80827e-306	-1.42333e-306	-1.18197e-306	-2.50298e-306	4.40702e-306	9.7548e-308	6.10384e-307	-1.41562e-306	7.26722e-307	8.61315e-307	5.75438e-305
6.3505e-308	1.44032e-307	5.14004e-307	-1.57707e-307	0	-7.51103e-308	-3.23965e-307	-4.6855e-308	1.55032e-307	1.05265e-307	-1.22964e-307	-2.48217e-308	7.62002e-307	0	-1.6845e-307	-1.84228e-307	6.33603e-308	0	9.45262e-307	-1.24595e-307	4.97676e-308	-2.19912e-307	0	-8.21917e-307	3.74107e-307	2.65458e-308	0	-1.47971e-307	0	0	5.68215e-306
4.94926e-308	0	0	0	0	-1.91946e-307	0	4.75562e-308	0	0	3.96234e-308	0	-4.08498e-308	-2.65171e-308	0	3.66691e-308	-3.90218e-308	0	-4.88421e-308	4.51985e-308	4.64358e-308	5.96979e-308	0	0	0	0	0	0	0	2.3484e-308	8.59585e-307
0	0	0	0	0	0	0	0	0	0	0	0	0	0	0	0	0	0	0	0	0	0	0	0	0	0	0	0	0	0	1.04314e-307
0	0	0	0	0	0	0	0	0	0	0	0	0	0	0	0	0	0	0	0	0	0	0	0	0	0	0	0	0	0	0
0	0	0	0	0	0	0	0	0	0	0	0	0	0	0	0	0	0	0	0	0	0	0	0	0	0	0	0	0	0	0
0	0	0	0	0	0	0	0	0	0	0	0	0	0	0	0	0	0	0	0	0	0	0	0	0	0	0	0	0	0	0
0	0	0	0	0	0	0	0	0	0	0	0	0	0	0	0	0	0	0	0	0	0	0	0	0	0	0	0	0	0	0
0	0	0	0	0	0	0	0	0	0	0	0	0	0	0	0	0	0	0	0	0	0	0	0	0	0	0	0	0	0	0
0	0	0	0	0	0	0	0	0	0	0	0	0	0	0	0	0	0	0	0	0	0	0	0	0	0	0	0	0	0	0
0	0	0	0	0	0	0	0	0	0	0	0	0	0	0	0	0	0	0	0	0	0	0	0	0	0	0	0	0	0	0
0	0	0	0	0	0	0	0	0	0	0	0	0	0	0	0	0	0	0	0	0	0	0	0	0	0	0	0	0	0	0
0	0	0	0	0	0	0	0	0	0	0	0	0	0	0	0	0	0	0	0	0	0	0	0	0	0	0	0	0	0	0
0	0	0	0	0	0	0	0	0	0	0	0	0	0	0	0	0	0	0	0	0	0	0	0	0	0	0	0	0	0	0
0	0	0	0	0	0	0	0	0	0	0	0	0	0	0	0	0	0	0	0	0	0	0	0	0	0	0	0	0	0	0
0	0	0	0	0	0	0	0	0	0	0	0	0	0	0	0	0	0	0	0	0	0	0	0	0	0	0	0	0	0	0
0	0	0	0	0	0	0	0	0	0	0	0	0	0	0	0	0	0	0	0	0	0	0	0	0	0	0	0	0	0	0
0	0	0	0	0	0	0	0	0	0	0	0	0	0	0	0	0	0	0	0	0	0	0	0	0	0	0	0	0	0	0
0	0	0	0	0	0	0	0	0	0	0	0	0	0	0	0	0	0	0	0	0	0	0	0	0	0	0	0	0	0	0
0	0	0	0	0	0	0	0	0	0	0	0	0	0	0	0	0	0	0	0	0	0	0	0	0	0	0	0	0	0	0
0	0	0	0	0	0	0	0	0	0	0	0	0	0	0	0	0	0	0	0	0	0	0	0	0	0	0	0	0	0	0
0	0	0	0	0	0	0	0	0	0	0	0	0	0	0	0	0	0	0	0	0	0	0	0	0	0	0	0	0	0	0
0	0	0	0	0	0	0	0	0	0	0	0	0	0	0	0	0	0	0	0	0	0	0	0	0	0	0	0	0	0	0
0	0	0	0	0	0	0	0	0	0	0	0	0	0	0	0	0	0	0	0	0	0	0	0	0	0	0	0	0	0	0
0	0	0	0	0	0	0	0	0	0	0	0	0	0	0	0	0	0	0	0	0	0	0	0	0	0	0	0	0	0	0
0	0	0	0	0	0	0	0	0	0	0	0	0	0	0	0	0	0	0	0	0	0	0	0	0	0	0	0	0	0	0
0	0	0	0	0	0	0	0	0	0	0	0	0	0	0	0	0	0	0	0	0	0	0	0	0	0	0	0	0	0	0
0	0	0	0	0	0	0	0	0	0	0	0	0	0	0	0	0	0	0	0	0	0	0	0	0	0	0	0	0	0	0
0	0	0	0	0	0	0	0	0	0	0	0	0	0	0	0	0	0	0	0	0	0	0	0	0	0	0	0	0	0	0
0	0	0	0	0	0	0	0	0	0	0	0	0	0	0	0	0	0	0	0	0	0	0	0	0	0	0	0	0	0	0
0	0	0	0	0	0	0	0	0	0	0	0	0	0	0	0	0	0	0	0	0	0	0	0	0	0	0	0	0	0	0
0	0	0	0	0	0	0	0	0	0	0	0	0	0	0	0	0	0	0	0	0	0	0	0	0	0	0	0	0	0	0
0	0	0	0	0	0	0	0	0	0	0	0	0	0	0	0	0	0	0	0	0	0	0	0	0	0	0	0	0	0	0
0	0	0	0	0	0	0	0	0	0	0	0	0	0	0	0	0	0	0	0	0	0	0	0	0	0	0	0	0	0	0
0	0	0	0	0	0	0	0	0	0	0	0	0	0	0	0	0	0	0	0	0	0	0	0	0	0	0	0	0	0	0
0	0	0	0	0	0	0	0	0	0	0	0	0	0	0	0	0	0	0	0	0	0	0	0	0	0	0	0	0	0	0
0	0	0	0	0	0	0	0	0	0	0	0	0	0	0	0	0	0	0	0	0	0	0	0	0	0	0	0	0	0	0
0	0	0	0	0	0	0	0	0	0	0	0	0	0	0	0	0	0	0	0	0	0	0	0	0	0	0	0	0	0	0
0	0	0	0	0	0	0	0	0	0	0	0	0	0	0	0	0	0	0	0	0	0	0	0	0	0	0	0	0	0	0
0	0	0	0	0	0	0	0	0	0	0	0	0	0	0	0	0	0	0	0	0	0	0	0	0	0	0	0	0	0	0
0	0	0	0	0	0	0	0	0	0	0	0	0	0	0	0	0	0	0	0	0	0	0	0	0	0	0	0	0	0	0
0	0	0	0	0	0	0	0	0	0	0	0	0	0	0	0	0	0	0	0	0	0	0	0	0	0	0	0	0	0	0
0	0	0	0	0	0	0	0	0	0	0	0	0	0	0	0	0	0	0	0	0	0	0	0	0	0	0	0	0	0	0
0	0	0	0	0	0	0	0	0	0	0	0	0	0	0	0	0	0	0	0	0	0	0	0	0	0	0	0	0	0	0
0	0	0	0	0	0	0	0	0	0	0	0	0	0	0	0	0	0	0	0	0	0	0	0	0	0	0	0	0	0	0
0	0	0	0	0	0	0	0	0	0	0	0	0	0	0	0	0	0	0	0	0	0	0	0	0	0	0	0	0	0	0
0	0	0	0	0	0	0	0	0	0	0	0	0	0	0	0	0	0	0	0	0	0	0	0	0	0	0	0	0	0	0
0	0	0	0	0	0	0	0	0	0	0	0	0	0	0	0	0	0	0	0	0	0	0	0	0	0	0	0	0	0	0
0	0	0	0	0	0	0	0	0	0	0	0	0	0	0	0	0	0	0	0	0	0	0	0	0	0	0	0	0	0	0
0	0	0	0	0	0	0	0	0	0	0	0	0	0	0	0	0	0	0	0	0	0	0	0	0	0	0	0	0	0	0
0	0	0	0	0	0	0	0	0	0	0	0	0	0	0	0	0	0	0	0	0	0	0	0	0	0	0	0	0	0	0
0	0	0	0	0	0	0	0	0	0	0	0	0	0	0	0	0	0	0	0	0	0	0	0	0	0	0	0	0	0	0
0	0	0	0	0	0	0	0	0	0	0	0	0	0	0	0	0	0	0	0	0	0	0	0	0	0	0	0	0	0	0
0	0	0	0	0	0	0	0	0	0	0	0	0	0	0	0	0	0	0	0	0	0	0	0	0	0	0	0	0	0	0
0	0	0	0	0	0	0	0	0	0	0	0	0	0	0	0	0	0	0	0	0	0	0	0	0	0	0	0	0	0	0
0	0	0	0	0	0	0	0	0	0	0	0	0	0	0	0	0	0	0	0	0	0	0	0	0	0	0	0	0	0	0
0	0	0	0	0	0	0	0	0	0	0	0	0	0	0	0	0	0	0	0	0	0	0	0	0	0	0	0	0	0	0
0	0	0	0	0	0	0	0	0	0	0	0	0	0	0	0	0	0	0	0	0	0	0	0	0	0	0	0	0	0	0
0	0	0	0	0	0	0	0	0	0	0	0	0	0	0	0	0	0	0	0	0	0	0	0	0	0	0	0	0	0	0
0	0	0	0	0	0	0	0	0	0	0	0	0	0	0	0	0	0	0	0	0	0	0	0	0	0	0	0	0	0	0
0	0	0	0	0	0	0	0	0	0	0	0	0	0	0	0	0	0	0	0	0	0	0	0	0	0	0	0	0	0	0
0	0	0	0	0	0	0	0	0	0	0	0	0	0	0	0	0	0	0	0	0	0	0	0	0	0	0	0	0	0	0
0	0	0	0	0	0	0	0	0	0	0	0	0	0	0	0	0	0	0	0	0	0	0	0	0	0	0	0	0	0	0
0	0	0	0	0	0	0	0	0	0	0	0	0	0	0	0	0	0	0	0	0	0	0	0	0	0	0	0	0	0	0
0	0	0	0	0	0	0	0	0	0	0	0	0	0	0	0	0	0	0	0	0	0	0	0	0	0	0	0	0	0	0
0	0	0	0	0	0	0	0	0	0	0	0	0	0	0	0	0	0	0	0	0	0	0	0	0	0	0	0	0	0	0
0	0	0	0	0	0	0	0	0	0	0	0	0	0	0	0	0	0	0	0	0	0	0	0	0	0	0	0	0	0	0
0	0	0	0	0	0	0	0	0	0	0	0	0	0	0	0	0	0	0	0	0	0	0	0	0	0	0	0	0	0	0
0	0	0	0	0	0	0	0	0	0	0	0	0	0	0	0	0	0	0	0	0	0	0	0	0	0	0	0	0	0	0
0	0	0	0	0	0	0	0	0	0	0	0	0	0	0	0	0	0	0	0	0	0	0	0	0	0	0	0	0	0	0
0	0	0	0	0	0	0	0	0	0	0	0	0	0	0	0	0	0	0	0	0	0	0	0	0	0	0	0	0	0	0
0	0	0	0	0	0	0	0	0	0	0	0	0	0	0	0	0	0	0	0	0	0	0	0	0	0	0	0	0	0	0
0	0	0	0	0	0	0	0	0	0	0	0	0	0	0	0	0	0	0	0	0	0	0	0	0	0	0	0	0	0	0
0	0	0	0	0	0	0	0	0	0	0	0	0	0	0	0	0	0	0	0	0	0	0	0	0	0	0	0	0	0	0
0	0	0	0	0	0	0	0	0	0	0	0	0	0	0	0	0	0	0	0	0	0	0	0	0	0	0	0	0	0	0
0	0	0	0	0	0	0	0	0	0	0	0	0	0	0	0	0	0	0	0	0	0	0	0	0	0	0	0	0	0	0
0	0	0	0	0	0	0	0	0	0	0	0	0	0	0	0	0	0	0	0	0	0	0	0	0	0	0	0	0	0	0
0	0	0	0	0	0	0	0	0	0	0	0	0	0	0	0	0	0	0	0	0	0	0	0	0	0	0	0	0	0	0
0	0	0	0	0	0	0	0	0	0	0	0	0	0	0	0	0	0	0	0	0	0	0	0	0	0	0	0	0	0	0
0	0	0	0	0	0	0	0	0	0	0	0	0	0	0	0	0	0	0	0	0	0	0	0	0	0	0	0	0	0	0
0	0	0	0	0	0	0	0	0	0	0	0	0	0	0	0	0	0	0	0	0	0	0	0	0	0	0	0	0	0	0
0	0	0	0	0	0	0	0	0	0	0	0	0	0	0	0	0	0	0	0	0	0	0	0	0	0	0	0	0	0	0
0	0	0	0	0	0	0	0	0	0	0	0	0	0	0	0	0	0	0	0	0	0	0	0	0	0	0	0	0	0	0
0	0	0	0	0	0	0	0	0	0	0	0	0	0	0	0	0	0	0	0	0	0	0	0	0	0	0	0	0	0	0
0	0	0	0	0	0	0	0	0	0	0	0	0	0	0	0	0	0	0	0	0	0	0	0	0	0	0	0	0	0	0
0	0	0	0	0	0	0	0	0	0	0	0	0	0	0	0	0	0	0	0	0	0	0	0	0	0	0	0	0	0	0
0	0	0	0	0	0	0	0	0	0	0	0	0	0	0	0	0	0	0	0	0	0	0	0	0	0	0	0	0	0	0
0	0	0	0	0	0	0	0	0	0	0	0	0	0	0	0	0	0	0	0	0	0	0	0	0	0	0	0	0	0	0
0	0	0	0	0	0	0	0	0	0	0	0	0	0	0	0	0	0	0	0	0	0	0	0	0	0	0	0	0	0	0
0	0	0	0	0	0	0	0	0	0	0	0	0	0	0	0	0	0	0	0	0	0	0	0	0	0	0	0	0	0	0
0	0	0	0	0	0	0	0	0	0	0	0	0	0	0	0	0	0	0	0	0	0	0	0	0	0	0	0	0	0	0
0	0	0	0	0	0	0	0	0	0	0	0	0	0	0	0	0	0	0	0	0	0	0	0	0	0	0	0	0	0	0
0	0	0	0	0	0	0	0	0	0	0	0	0	0	0	0	0	0	0	0	0	0	0	0	0	0	0	0	0	0	0
0	0	0	0	0	0	0	0	0	0	0	0	0	0	0	0	0	0	0	0	0	0	0	0	0	0	0	0	0	0	0
0	0	0	0	0	0	0	0	0	0	0	0	0	0	0	0	0	0	0	0	0	0	0	0	0	0	0	0	0	0	0
0	0	0	0	0	0	0	0	0	0	0	0	0	0	0	0	0	0	0	0	0	0	0	0	0	0	0	0	0	0	0
0	0	0	0	0	0	0	0	0	0	0	0	0	0	0	0	0	0	0	0	0	0	0	0	0	0	0	0	0	0	0
0	0	0	0	0	0	0	0	0	0	0	0	0	0	0	0	0	0	0	0	0	0	0	0	0	0	0	0	0	0	0
0	0	0	0	0	0	0	0	0	0	0	0	0	0	0	0	0	0	0	0	0	0	0	0	0	0	0	0	0	0	0
0	0	0	0	0	0	0	0	0	0	0	0	0	0	0	0	0	0	0	0	0	0	0	0	0	0	0	0	0	0	0
0	0	0	0	0	0	0	0	0	0	0	0	0	0	0	0	0	0	0	0	0	0	0	0	0	0	0	0	0	0	0
0	0	0	0	0	0	0	0	0	0	0	0	0	0	0	0	0	0	0	0	0	0	0	0	0	0	0	0	0	0	0
0	0	0	0	0	0	0	0	0	0	0	0	0	0	0	0	0	0	0	0	0	0	0	0	0	0	0	0	0	0	0
0	0	0	0	0	0	0	0	0	0	0	0	0	0	0	0	0	0	0	0	0	0	0	0	0	0	0	0	0	0	0
0	0	0	0	0	0	0	0	0	0	0	0	0	0	0	0	0	0	0	0	0	0	0	0	0	0	0	0	0	0	0
0	0	0	0	0	0	0	0	0	0	0	0	0	0	0	0	0	0	0	0	0	0	0	0	0	0	0	0	0	0	0
0	0	0	0	0	0	0	0	0	0	0	0	0	0	0	0	0	0	0	0	0	0	0	0	0	0	0	0	0	0	0
0	0	0	0	0	0	0	0	0	0	0	0	0	0	0	0	0	0	0	0	0	0	0	0	0	0	0	0	0	0	0
0	0	0	0	0	0	0	0	0	0	0	0	0	0	0	0	0	0	0	0	0	0	0	0	0	0	0	0	0	0	0
0	0	0	0	0	0	0	0	0	0	0	0	0	0	0	0	0	0	0	0	0	0	0	0	0	0	0	0	0	0	0
0	0	0	0	0	0	0	0	0	0	0	0	0	0	0	0	0	0	0	0	0	0	0	0	0	0	0	0	0	0	0
0	0	0	0	0	0	0	0	0	0	0	0	0	0	0	0	0	0	0	0	0	0	0	0	0	0	0	0	0	0	0
0	0	0	0	0	0	0	0	0	0	0	0	0	0	0	0	0	0	0	0	0	0	0	0	0	0	0	0	0	0	0
0	0	0	0	0	0	0	0	0	0	0	0	0	0	0	0	0	0	0	0	0	0	0	0	0	0	0	0	0	0	0
0	0	0	0	0	0	0	0	0	0	0	0	0	0	0	0	0	0	0	0	0	0	0	0	0	0	0	0	0	0	0
0	0	0	0	0	0	0	0	0	0	0	0	0	0	0	0	0	0	0	0	0	0	0	0	0	0	0	0	0	0	0
0	0	0	0	0	0	0	0	0	0	0	0	0	0	0	0	0	0	0	0	0	0	0	0	0	0	0	0	0	0	0
0	0	0	0	0	0	0	0	0	0	0	0	0	0	0	0	0	0	0	0	0	0	0	0	0	0	0	0	0	0	0
0	0	0	0	0	0	0	0	0	0	0	0	0	0	0	0	0	0	0	0	0	0	0	0	0	0	0	0	0	0	0
0	0	0	0	0	0	0	0	0	0	0	0	0	0	0	0	0	0	0	0	0	0	0	0	0	0	0	0	0	0	0
0	0	0	0	0	0	0	0	0	0	0	0	0	0	0	0	0	0	0	0	0	0	0	0	0	0	0	0	0	0	0
0	0	0	0	0	0	0	0	0	0	0	0	0	0	0	0	0	0	0	0	0	0	0	0	0	0	0	0	0	0	0
0	0	0	0	0	0	0	0	0	0	0	0	0	0	0	0	0	0	0	0	0	0	0	0	0	0	0	0	0	0	0
0	0	0	0	0	0	0	0	0	0	0	0	0	0	0	0	0	0	0	0	0	0	0	0	0	0	0	0	0	0	0
0	0	0	0	0	0	0	0	0	0	0	0	0	0	0	0	0	0	0	0	0	0	0	0	0	0	0	0	0	0	0
0	0	0	0	0	0	0	0	0	0	0	0	0	0	0	0	0	0	0	0	0	0	0	0	0	0	0	0	0	0	0
0	0	0	0	0	0	0	0	0	0	0	0	0	0	0	0	0	0	0	0	0	0	0	0	0	0	0	0	0	0	0
0	0	0	0	0	0	0	0	0	0	0	0	0	0	0	0	0	0	0	0	0	0	0	0	0	0	0	0	0	0	0
0	0	0	0	0	0	0	0	0	0	0	0	0	0	0	0	0	0	0	0	0	0	0	0	0	0	0	0	0	0	0
0	0	0	0	0	0	0	0	0	0	0	0	0	0	0	0	0	0	0	0	0	0	0	0	0	0	0	0	0	0	0
0	0	0	0	0	0	0	0	0	0	0	0	0	0	0	0	0	0	0	0	0	0	0	0	0	0	0	0	0	0	0
0	0	0	0	0	0	0	0	0	0	0	0	0	0	0	0	0	0	0	0	0	0	0	0	0	0	0	0	0	0	0
0	0	0	0	0	0	0	0	0	0	0	0	0	0	0	0	0	0	0	0	0	0	0	0	0	0	0	0	0	0	0
0	0	0	0	0	0	0	0	0	0	0	0	0	0	0	0	0	0	0	0	0	0	0	0	0	0	0	0	0	0	0
0	0	0	0	0	0	0	0	0	0	0	0	0	0	0	0	0	0	0	0	0	0	0	0	0	0	0	0	0	0	0
0	0	0	0	0	0	0	0	0	0	0	0	0	0	0	0	0	0	0	0	0	0	0	0	0	0	0	0	0	0	0
0	0	0	0	0	0	0	0	0	0	0	0	0	0	0	0	0	0	0	0	0	0	0	0	0	0	0	0	0	0	0
0	0	0	0	0	0	0	0	0	0	0	0	0	0	0	0	0	0	0	0	0	0	0	0	0	0	0	0	0	0	0
0	0	0	0	0	0	0	0	0	0	0	0	0	0	0	0	0	0	0	0	0	0	0	0	0	0	0	0	0	0	0
0	0	0	0	0	0	0	0	0	0	0	0	0	0	0	0	0	0	0	0	0	0	0	0	0	0	0	0	0	0	0
0	0	0	0	0	0	0	0	0	0	0	0	0	0	0	0	0	0	0	0	0	0	0	0	0	0	0	0	0	0	0
0	0	0	0	0	0	0	0	0	0	0	0	0	0	0	0	0	0	0	0	0	0	0	0	0	0	0	0	0	0	0
0	0	0	0	0	0	0	0	0	0	0	0	0	0	0	0	0	0	0	0	0	0	0	0	0	0	0	0	0	0	0
0	0	0	0	0	0	0	0	0	0	0	0	0	0	0	0	0	0	0	0	0	0	0	0	0	0	0	0	0	0	0
0	0	0	0	0	0	0	0	0	0	0	0	0	0	0	0	0	0	0	0	0	0	0	0	0	0	0	0	0	0	0
0	0	0	0	0	0	0	0	0	0	0	0	0	0	0	0	0	0	0	0	0	0	0	0	0	0	0	0	0	0	0
0	0	0	0	0	0	0	0	0	0	0	0	0	0	0	0	0	0	0	0	0	0	0	0	0	0	0	0	0	0	0
0	0	0	0	0	0	0	0	0	0	0	0	0	0	0	0	0	0	0	0	0	0	0	0	0	0	0	0	0	0	0
0	0	0	0	0	0	0	0	0	0	0	0	0	0	0	0	0	0	0	0	0	0	0	0	0	0	0	0	0	0	0
0	0	0	0	0	0	0	0	0	0	0	0	0	0	0	0	0	0	0	0	0	0	0	0	0	0	0	0	0	0	0
0	0	0	0	0	0	0	0	0	0	0	0	0	0	0	0	0	0	0	0	0	0	0	0	0	0	0	0	0	0	0
0	0	0	0	0	0	0	0	0	0	0	0	0	0	0	0	0	0	0	0	0	0	0	0	0	0	0	0	0	0	0
0	0	0	0	0	0	0	0	0	0	0	0	0	0	0	0	0	0	0	0	0	0	0	0	0	0	0	0	0	0	0
0	0	0	0	0	0	0	0	0	0	0	0	0	0	0	0	0	0	0	0	0	0	0	0	0	0	0	0	0	0	0
0	0	0	0	0	0	0	0	0	0	0	0	0	0	0	0	0	0	0	0	0	0	0	0	0	0	0	0	0	0	0
0	0	0	0	0	0	0	0	0	0	0	0	0	0	0	0	0	0	0	0	0	0	0	0	0	0	0	0	0	0	0
0	0	0	0	0	0	0	0	0	0	0	0	0	0	0	0	0	0	0	0	0	0	0	0	0	0	0	0	0	0	0
0	0	0	0	0	0	0	0	0	0	0	0	0	0	0	0	0	0	0	0	0	0	0	0	0	0	0	0	0	0	0
0	0	0	0	0	0	0	0	0	0	0	0	0	0	0	0	0	0	0	0	0	0	0	0	0	0	0	0	0	0	0
0	0	0	0	0	0	0	0	0	0	0	0	0	0	0	0	0	0	0	0	0	0	0	0	0	0	0	0	0	0	0
0	0	0	0	0	0	0	0	0	0	0	0	0	0	0	0	0	0	0	0	0	0	0	0	0	0	0	0	0	0	0
0	0	0	0	0	0	0	0	0	0	0	0	0	0	0	0	0	0	0	0	0	0	0	0	0	0	0	0	0	0	0
0	0	0	0	0	0	0	0	0	0	0	0	0	0	0	0	0	0	0	0	0	0	0	0	0	0	0	0	0	0	0
0	0	0	0	0	0	0	0	0	0	0	0	0	0	0	0	0	0	0	0	0	0	0	0	0	0	0	0	0	0	0
0	0	0	0	0	0	0	0	0	0	0	0	0	0	0	0	0	0	0	0	0	0	0	0	0	0	0	0	0	0	0
0	0	0	0	0	0	0	0	0	0	0	0	0	0	0	0	0	0	0	0	0	0	0	0	0	0	0	0	0	0	0
0	0	0	0	0	0	0	0	0	0	0	0	0	0	0	0	0	0	0	0	0	0	0	0	0	0	0	0	0	0	0
0	0	0	0	0	0	0	0	0	0	0	0	0	0	0	0	0	0	0	0	0	0	0	0	0	0	0	0	0	0	0
0	0	0	0	0	0	0	0	0	0	0	0	0	0	0	0	0	0	0	0	0	0	0	0	0	0	0	0	0	0	0
0	0	0	0	0	0	0	0	0	0	0	0	0	0	0	0	0	0	0	0	0	0	0	0	0	0	0	0	0	0	0
0	0	0	0	0	0	0	0	0	0	0	0	0	0	0	0	0	0	0	0	0	0	0	0	0	0	0	0	0	0	0
0	0	0	0	0	0	0	0	0	0	0	0	0	0	0	0	0	0	0	0	0	0	0	0	0	0	0	0	0	0	0
0	0	0	0	0	0	0	0	0	0	0	0	0	0	0	0	0	0	0	0	0	0	0	0	0	0	0	0	0	0	0
0	0	0	0	0	0	0	0	0	0	0	0	0	0	0	0	0	0	0	0	0	0	0	0	0	0	0	0	0	0	0
0	0	0	0	0	0	0	0	0	0	0	0	0	0	0	0	0	0	0	0	0	0	0	0	0	0	0	0	0	0	0
0	0	0	0	0	0	0	0	0	0	0	0	0	0	0	0	0	0	0	0	0	0	0	0	0	0	0	0	0	0	0
0	0	0	0	0	0	0	0	0	0	0	0	0	0	0	0	0	0	0	0	0	0	0	0	0	0	0	0	0	0	0
0	0	0	0	0	0	0	0	0	0	0	0	0	0	0	0	0	0	0	0	0	0	0	0	0	0	0	0	0	0	0
0	0	0	0	0	0	0	0	0	0	0	0	0	0	0	0	0	0	0	0	0	0	0	0	0	0	0	0	0	0	0
0	0	0	0	0	0	0	0	0	0	0	0	0	0	0	0	0	0	0	0	0	0	0	0	0	0	0	0	0	0	0
0	0	0	0	0	0	0	0	0	0	0	0	0	0	0	0	0	0	0	0	0	0	0	0	0	0	0	0	0	0	0
0	0	0	0	0	0	0	0	0	0	0	0	0	0	0	0	0	0	0	0	0	0	0	0	0	0	0	0	0	0	0
0	0	0	0	0	0	0	0	0	0	0	0	0	0	0	0	0	0	0	0	0	0	0	0	0	0	0	0	0	0	0
0	0	0	0	0	0	0	0	0	0	0	0	0	0	0	0	0	0	0	0	0	0	0	0	0	0	0	0	0	0	0
0	0	0	0	0	0	0	0	0	0	0	0	0	0	0	0	0	0	0	0	0	0	0	0	0	0	0	0	0	0	0
0	0	0	0	0	0	0	0	0	0	0	0	0	0	0	0	0	0	0	0	0	0	0	0	0	0	0	0	0	0	0
0	0	0	0	0	0	0	0	0	0	0	0	0	0	0	0	0	0	0	0	0	0	0	0	0	0	0	0	0	0	0
0	0	0	0	0	0	0	0	0	0	0	0	0	0	0	0	0	0	0	0	0	0	0	0	0	0	0	0	0	0	0
0	0	0	0	0	0	0	0	0	0	0	0	0	0	0	0	0	0	0	0	0	0	0	0	0	0	0	0	0	0	0
0	0	0	0	0	0	0	0	0	0	0	0	0	0	0	0	0	0	0	0	0	0	0	0	0	0	0	0	0	0	0
0	0	0	0	0	0	0	0	0	0	0	0	0	0	0	0	0	0	0	0	0	0	0	0	0	0	0	0	0	0	0
0	0	0	0	0	0	0	0	0	0	0	0	0	0	0	0	0	0	0	0	0	0	0	0	0	0	0	0	0	0	0
0	0	0	0	0	0	0	0	0	0	0	0	0	0	0	0	0	0	0	0	0	0	0	0	0	0	0	0	0	0	0
0	0	0	0	0	0	0	0	0	0	0	0	0	0	0	0	0	0	0	0	0	0	0	0	0	0	0	0	0	0	0
0	0	0	0	0	0	0	0	0	0	0	0	0	0	0	0	0	0	0	0	0	0	0	0	0	0	0	0	0	0	0
0	0	0	0	0	0	0	0	0	0	0	0	0	0	0	0	0	0	0	0	0	0	0	0	0	0	0	0	0	0	0
0	0	0	0	0	0	0	0	0	0	0	0	0	0	0	0	0	0	0	0	0	0	0	0	0	0	0	0	0	0	0
0	0	0	0	0	0	0	0	0	0	0	0	0	0	0	0	0	0	0	0	0	0	0	0	0	0	0	0	0	0	0
0	0	0	0	0	0	0	0	0	0	0	0	0	0	0	0	0	0	0	0	0	0	0	0	0	0	0	0	0	0	0
0	0	0	0	0	0	0	0	0	0	0	0	0	0	0	0	0	0	0	0	0	0	0	0	0	0	0	0	0	0	0
0	0	0	0	0	0	0	0	0	0	0	0	0	0	0	0	0	0	0	0	0	0	0	0	0	0	0	0	0	0	0
0	0	0	0	0	0	0	0	0	0	0	0	0	0	0	0	0	0	0	0	0	0	0	0	0	0	0	0	0	0	0
0	0	0	0	0	0	0	0	0	0	0	0	0	0	0	0	0	0	0	0	0	0	0	0	0	0	0	0	0	0	0
0	0	0	0	0	0	0	0	0	0	0	0	0	0	0	0	0	0	0	0	0	0	0	0	0	0	0	0	0	0	0
0	0	0	0	0	0	0	0	0	0	0	0	0	0	0	0	0	0	0	0	0	0	0	0	0	0	0	0	0	0	0
0	0	0	0	0	0	0	0	0	0	0	0	0	0	0	0	0	0	0	0	0	0	0	0	0	0	0	0	0	0	0
0	0	0	0	0	0	0	0	0	0	0	0	0	0	0	0	0	0	0	0	0	0	0	0	0	0	0	0	0	0	0
0	0	0	0	0	0	0	0	0	0	0	0	0	0	0	0	0	0	0	0	0	0	0	0	0	0	0	0	0	0	0
0	0	0	0	0	0	0	0	0	0	0	0	0	0	0	0	0	0	0	0	0	0	0	0	0	0	0	0	0	0	0
0	0	0	0	0	0	0	0	0	0	0	0	0	0	0	0	0	0	0	0	0	0	0	0	0	0	0	0	0	0	0
0	0	0	0	0	0	0	0	0	0	0	0	0	0	0	0	0	0	0	0	0	0	0	0	0	0	0	0	0	0	0
0	0	0	0	0	0	0	0	0	0	0	0	0	0	0	0	0	0	0	0	0	0	0	0	0	0	0	0	0	0	0
0	0	0	0	0	0	0	0	0	0	0	0	0	0	0	0	0	0	0	0	0	0	0	0	0	0	0	0	0	0	0
0	0	0	0	0	0	0	0	0	0	0	0	0	0	0	0	0	0	0	0	0	0	0	0	0	0	0	0	0	0	0
0	0	0	0	0	0	0	0	0	0	0	0	0	0	0	0	0	0	0	0	0	0	0	0	0	0	0	0	0	0	0
0	0	0	0	0	0	0	0	0	0	0	0	0	0	0	0	0	0	0	0	0	0	0	0	0	0	0	0	0	0	0
0	0	0	0	0	0	0	0	0	0	0	0	0	0	0	0	0	0	0	0	0	0	0	0	0	0	0	0	0	0	0
0	0	0	0	0	0	0	0	0	0	0	0	0	0	0	0	0	0	0	0	0	0	0	0	0	0	0	0	0	0	0
0	0	0	0	0	0	0	0	0	0	0	0	0	0	0	0	0	0	0	0	0	0	0	0	0	0	0	0	0	0	0
0	0	0	0	0	0	0	0	0	0	0	0	0	0	0	0	0	0	0	0	0	0	0	0	0	0	0	0	0	0	0
0	0	0	0	0	0	0	0	0	0	0	0	0	0	0	0	0	0	0	0	0	0	0	0	0	0	0	0	0	0	0
0	0	0	0	0	0	0	0	0	0	0	0	0	0	0	0	0	0	0	0	0	0	0	0	0	0	0	0	0	0	0
0	0	0	0	0	0	0	0	0	0	0	0	0	0	0	0	0	0	0	0	0	0	0	0	0	0	0	0	0	0	0
0	0	0	0	0	0	0	0	0	0	0	0	0	0	0	0	0	0	0	0	0	0	0	0	0	0	0	0	0	0	0
0	0	0	0	0	0	0	0	0	0	0	0	0	0	0	0	0	0	0	0	0	0	0	0	0	0	0	0	0	0	0
0	0	0	0	0	0	0	0	0	0	0	0	0	0	0	0	0	0	0	0	0	0	0	0	0	0	0	0	0	0	0
0	0	0	0	0	0	0	0	0	0	0	0	0	0	0	0	0	0	0	0	0	0	0	0	0	0	0	0	0	0	0
0	0	0	0	0	0	0	0	0	0	0	0	0	0	0	0	0	0	0	0	0	0	0	0	0	0	0	0	0	0	0
0	0	0	0	0	0	0	0	0	0	0	0	0	0	0	0	0	0	0	0	0	0	0	0	0	0	0	0	0	0	0
0	0	0	0	0	0	0	0	0	0	0	0	0	0	0	0	0	0	0	0	0	0	0	0	0	0	0	0	0	0	0
0	0	0	0	0	0	0	0	0	0	0	0	0	0	0	0	0	0	0	0	0	0	0	0	0	0	0	0	0	0	0
0	0	0	0	0	0	0	0	0	0	0	0	0	0	0	0	0	0	0	0	0	0	0	0	0	0	0	0	0	0	0
0	0	0	0	0	0	0	0	0	0	0	0	0	0	0	0	0	0	0	0	0	0	0	0	0	0	0	0	0	0	0
0	0	0	0	0	0	0	0	0	0	0	0	0	0	0	0	0	0	0	0	0	0	0	0	0	0	0	0	0	0	0
0	0	0	0	0	0	0	0	0	0	0	0	0	0	0	0	0	0	0	0	0	0	0	0	0	0	0	0	0	0	0
0	0	0	0	0	0	0	0	0	0	0	0	0	0	0	0	0	0	0	0	0	0	0	0	0	0	0	0	0	0	0
0	0	0	0	0	0	0	0	0	0	0	0	0	0	0	0	0	0	0	0	0	0	0	0	0	0	0	0	0	0	0
0	0	0	0	0	0	0	0	0	0	0	0	0	0	0	0	0	0	0	0	0	0	0	0	0	0	0	0	0	0	0
0	0	0	0	0	0	0	0	0	0	0	0	0	0	0	0	0	0	0	0	0	0	0	0	0	0	0	0	0	0	0
0	0	0	0	0	0	0	0	0	0	0	0	0	0	0	0	0	0	0	0	0	0	0	0	0	0	0	0	0	0	0
0	0	0	0	0	0	0	0	0	0	0	0	0	0	0	0	0	0	0	0	0	0	0	0	0	0	0	0	0	0	0
0	0	0	0	0	0	0	0	0	0	0	0	0	0	0	0	0	0	0	0	0	0	0	0	0	0	0	0	0	0	0
0	0	0	0	0	0	0	0	0	0	0	0	0	0	0	0	0	0	0	0	0	0	0	0	0	0	0	0	0	0	0
0	0	0	0	0	0	0	0	0	0	0	0	0	0	0	0	0	0	0	0	0	0	0	0	0	0	0	0	0	0	0
0	0	0	0	0	0	0	0	0	0	0	0	0	0	0	0	0	0	0	0	0	0	0	0	0	0	0	0	0	0	0
0	0	0	0	0	0	0	0	0	0	0	0	0	0	0	0	0	0	0	0	0	0	0	0	0	0	0	0	0	0	0
0	0	0	0	0	0	0	0	0	0	0	0	0	0	0	0	0	0	0	0	0	0	0	0	0	0	0	0	0	0	0
0	0	0	0	0	0	0	0	0	0	0	0	0	0	0	0	0	0	0	0	0	0	0	0	0	0	0	0	0	0	0
0	0	0	0	0	0	0	0	0	0	0	0	0	0	0	0	0	0	0	0	0	0	0	0	0	0	0	0	0	0	0
0	0	0	0	0	0	0	0	0	0	0	0	0	0	0	0	0	0	0	0	0	0	0	0	0	0	0	0	0	0	0
0	0	0	0	0	0	0	0	0	0	0	0	0	0	0	0	0	0	0	0	0	0	0	0	0	0	0	0	0	0	0
0	0	0	0	0	0	0	0	0	0	0	0	0	0	0	0	0	0	0	0	0	0	0	0	0	0	0	0	0	0	0
0	0	0	0	0	0	0	0	0	0	0	0	0	0	0	0	0	0	0	0	0	0	0	0	0	0	0	0	0	0	0
0	0	0	0	0	0	0	0	0	0	0	0	0	0	0	0	0	0	0	0	0	0	0	0	0	0	0	0	0	0	0
0	0	0	0	0	0	0	0	0	0	0	0	0	0	0	0	0	0	0	0	0	0	0	0	0	0	0	0	0	0	0
0	0	0	0	0	0	0	0	0	0	0	0	0	0	0	0	0	0	0	0	0	0	0	0	0	0	0	0	0	0	0
0	0	0	0	0	0	0	0	0	0	0	0	0	0	0	0	0	0	0	0	0	0	0	0	0	0	0	0	0	0	0
0	0	0	0	0	0	0	0	0	0	0	0	0	0	0	0	0	0	0	0	0	0	0	0	0	0	0	0	0	0	0
0	0	0	0	0	0	0	0	0	0	0	0	0	0	0	0	0	0	0	0	0	0	0	0	0	0	0	0	0	0	0
0	0	0	0	0	0	0	0	0	0	0	0	0	0	0	0	0	0	0	0	0	0	0	0	0	0	0	0	0	0	0
0	0	0	0	0	0	0	0	0	0	0	0	0	0	0	0	0	0	0	0	0	0	0	0	0	0	0	0	0	0	0
0	0	0	0	0	0	0	0	0	0	0	0	0	0	0	0	0	0	0	0	0	0	0	0	0	0	0	0	0	0	0
0	0	0	0	0	0	0	0	0	0	0	0	0	0	0	0	0	0	0	0	0	0	0	0	0	0	0	0	0	0	0
0	0	0	0	0	0	0	0	0	0	0	0	0	0	0	0	0	0	0	0	0	0	0	0	0	0	0	0	0	0	0
0	0	0	0	0	0	0	0	0	0	0	0	0	0	0	0	0	0	0	0	0	0	0	0	0	0	0	0	0	0	0
0	0	0	0	0	0	0	0	0	0	0	0	0	0	0	0	0	0	0	0	0	0	0	0	0	0	0	0	0	0	0
0	0	0	0	0	0	0	0	0	0	0	0	0	0	0	0	0	0	0	0	0	0	0	0	0	0	0	0	0	0	0
0	0	0	0	0	0	0	0	0	0	0	0	0	0	0	0	0	0	0	0	0	0	0	0	0	0	0	0	0	0	0
0	0	0	0	0	0	0	0	0	0	0	0	0	0	0	0	0	0	0	0	0	0	0	0	0	0	0	0	0	0	0
0	0	0	0	0	0	0	0	0	0	0	0	0	0	0	0	0	0	0	0	0	0	0	0	0	0	0	0	0	0	0
0	0	0	0	0	0	0	0	0	0	0	0	0	0	0	0	0	0	0	0	0	0	0	0	0	0	0	0	0	0	0
0	0	0	0	0	0	0	0	0	0	0	0	0	0	0	0	0	0	0	0	0	0	0	0	0	0	0	0	0	0	0
0	0	0	0	0	0	0	0	0	0	0	0	0	0	0	0	0	0	0	0	0	0	0	0	0	0	0	0	0	0	0
0	0	0	0	0	0	0	0	0	0	0	0	0	0	0	0	0	0	0	0	0	0	0	0	0	0	0	0	0	0	0
0	0	0	0	0	0	0	0	0	0	0	0	0	0	0	0	0	0	0	0	0	0	0	0	0	0	0	0	0	0	0
0	0	0	0	0	0	0	0	0	0	0	0	0	0	0	0	0	0	0	0	0	0	0	0	0	0	0	0	0	0	0
0	0	0	0	0	0	0	0	0	0	0	0	0	0	0	0	0	0	0	0	0	0	0	0	0	0	0	0	0	0	0
0	0	0	0	0	0	0	0	0	0	0	0	0	0	0	0	0	0	0	0	0	0	0	0	0	0	0	0	0	0	0
0	0	0	0	0	0	0	0	0	0	0	0	0	0	0	0	0	0	0	0	0	0	0	0	0	0	0	0	0	0	0
0	0	0	0	0	0	0	0	0	0	0	0	0	0	0	0	0	0	0	0	0	0	0	0	0	0	0	0	0	0	0
0	0	0	0	0	0	0	0	0	0	0	0	0	0	0	0	0	0	0	0	0	0	0	0	0	0	0	0	0	0	0
0	0	0	0	0	0	0	0	0	0	0	0	0	0	0	0	0	0	0	0	0	0	0	0	0	0	0	0	0	0	0
0	0	0	0	0	0	0	0	0	0	0	0	0	0	0	0	0	0	0	0	0	0	0	0	0	0	0	0	0	0	0
0	0	0	0	0	0	0	0	0	0	0	0	0	0	0	0	0	0	0	0	0	0	0	0	0	0	0	0	0	0	0
0	0	0	0	0	0	0	0	0	0	0	0	0	0	0	0	0	0	0	0	0	0	0	0	0	0	0	0	0	0	0
0	0	0	0	0	0	0	0	0	0	0	0	0	0	0	0	0	0	0	0	0	0	0	0	0	0	0	0	0	0	0
0	0	0	0	0	0	0	0	0	0	0	0	0	0	0	0	0	0	0	0	0	0	0	0	0	0	0	0	0	0	0
0	0	0	0	0	0	0	0	0	0	0	0	0	0	0	0	0	0	0	0	0	0	0	0	0	0	0	0	0	0	0
0	0	0	0	0	0	0	0	0	0	0	0	0	0	0	0	0	0	0	0	0	0	0	0	0	0	0	0	0	0	0
0	0	0	0	0	0	0	0	0	0	0	0	0	0	0	0	0	0	0	0	0	0	0	0	0	0	0	0	0	0	0
0	0	0	0	0	0	0	0	0	0	0	0	0	0	0	0	0	0	0	0	0	0	0	0	0	0	0	0	0	0	0
0	0	0	0	0	0	0	0	0	0	0	0	0	0	0	0	0	0	0	0	0	0	0	0	0	0	0	0	0	0	0
0	0	0	0	0	0	0	0	0	0	0	0	0	0	0	0	0	0	0	0	0	0	0	0	0	0	0	0	0	0	0
0	0	0	0	0	0	0	0	0	0	0	0	0	0	0	0	0	0	0	0	0	0	0	0	0	0	0	0	0	0	0
0	0	0	0	0	0	0	0	0	0	0	0	0	0	0	0	0	0	0	0	0	0	0	0	0	0	0	0	0	0	0
0	0	0	0	0	0	0	0	0	0	0	0	0	0	0	0	0	0	0	0	0	0	0	0	0	0	0	0	0	0	0
0	0	0	0	0	0	0	0	0	0	0	0	0	0	0	0	0	0	0	0	0	0	0	0	0	0	0	0	0	0	0
0	0	0	0	0	0	0	0	0	0	0	0	0	0	0	0	0	0	0	0	0	0	0	0	0	0	0	0	0	0	0
0	0	0	0	0	0	0	0	0	0	0	0	0	0	0	0	0	0	0	0	0	0	0	0	0	0	0	0	0	0	0
0	0	0	0	0	0	0	0	0	0	0	0	0	0	0	0	0	0	0	0	0	0	0	0	0	0	0	0	0	0	0
0	0	0	0	0	0	0	0	0	0	0	0	0	0	0	0	0	0	0	0	0	0	0	0	0	0	0	0	0	0	0
0	0	0	0	0	0	0	0	0	0	0	0	0	0	0	0	0	0	0	0	0	0	0	0	0	0	0	0	0	0	0
0	0	0	0	0	0	0	0	0	0	0	0	0	0	0	0	0	0	0	0	0	0	0	0	0	0	0	0	0	0	0
0	0	0	0	0	0	0	0	0	0	0	0	0	0	0	0	0	0	0	0	0	0	0	0	0	0	0	0	0	0	0
0	0	0	0	0	0	0	0	0	0	0	0	0	0	0	0	0	0	0	0	0	0	0	0	0	0	0	0	0	0	0
0	0	0	0	0	0	0	0	0	0	0	0	0	0	0	0	0	0	0	0	0	0	0	0	0	0	0	0	0	0	0
0	0	0	0	0	0	0	0	0	0	0	0	0	0	0	0	0	0	0	0	0	0	0	0	0	0	0	0	0	0	0
0	0	0	0	0	0	0	0	0	0	0	0	0	0	0	0	0	0	0	0	0	0	0	0	0	0	0	0	0	0	0
0	0	0	0	0	0	0	0	0	0	0	0	0	0	0	0	0	0	0	0	0	0	0	0	0	0	0	0	0	0	0
0	0	0	0	0	0	0	0	0	0	0	0	0	0	0	0	0	0	0	0	0	0	0	0	0	0	0	0	0	0	0
0	0	0	0	0	0	0	0	0	0	0	0	0	0	0	0	0	0	0	0	0	0	0	0	0	0	0	0	0	0	0
0	0	0	0	0	0	0	0	0	0	0	0	0	0	0	0	0	0	0	0	0	0	0	0	0	0	0	0	0	0	0
0	0	0	0	0	0	0	0	0	0	0	0	0	0	0	0	0	0	0	0	0	0	0	0	0	0	0	0	0	0	0
0	0	0	0	0	0	0	0	0	0	0	0	0	0	0	0	0	0	0	0	0	0	0	0	0	0	0	0	0	0	0
0	0	0	0	0	0	0	0	0	0	0	0	0	0	0	0	0	0	0	0	0	0	0	0	0	0	0	0	0	0	0
0	0	0	0	0	0	0	0	0	0	0	0	0	0	0	0	0	0	0	0	0	0	0	0	0	0	0	0	0	0	0
0	0	0	0	0	0	0	0	0	0	0	0	0	0	0	0	0	0	0	0	0	0	0	0	0	0	0	0	0	0	0
0	0	0	0	0	0	0	0	0	0	0	0	0	0	0	0	0	0	0	0	0	0	0	0	0	0	0	0	0	0	0
0	0	0	0	0	0	0	0	0	0	0	0	0	0	0	0	0	0	0	0	0	0	0	0	0	0	0	0	0	0	0
0	0	0	0	0	0	0	0	0	0	0	0	0	0	0	0	0	0	0	0	0	0	0	0	0	0	0	0	0	0	0
0	0	0	0	0	0	0	0	0	0	0	0	0	0	0	0	0	0	0	0	0	0	0	0	0	0	0	0	0	0	0
0	0	0	0	0	0	0	0	0	0	0	0	0	0	0	0	0	0	0	0	0	0	0	0	0	0	0	0	0	0	0
0	0	0	0	0	0	0	0	0	0	0	0	0	0	0	0	0	0	0	0	0	0	0	0	0	0	0	0	0	0	0
0	0	0	0	0	0	0	0	0	0	0	0	0	0	0	0	0	0	0	0	0	0	0	0	0	0	0	0	0	0	0
0	0	0	0	0	0	0	0	0	0	0	0	0	0	0	0	0	0	0	0	0	0	0	0	0	0	0	0	0	0	0
0	0	0	0	0	0	0	0	0	0	0	0	0	0	0	0	0	0	0	0	0	0	0	0	0	0	0	0	0	0	0
0	0	0	0	0	0	0	0	0	0	0	0	0	0	0	0	0	0	0	0	0	0	0	0	0	0	0	0	0	0	0
0	0	0	0	0	0	0	0	0	0	0	0	0	0	0	0	0	0	0	0	0	0	0	0	0	0	0	0	0	0	0
0	0	0	0	0	0	0	0	0	0	0	0	0	0	0	0	0	0	0	0	0	0	0	0	0	0	0	0	0	0	0
0	0	0	0	0	0	0	0	0	0	0	0	0	0	0	0	0	0	0	0	0	0	0	0	0	0	0	0	0	0	0
0	0	0	0	0	0	0	0	0	0	0	0	0	0	0	0	0	0	0	0	0	0	0	0	0	0	0	0	0	0	0
0	0	0	0	0	0	0	0	0	0	0	0	0	0	0	0	0	0	0	0	0	0	0	0	0	0	0	0	0	0	0
0	0	0	0	0	0	0	0	0	0	0	0	0	0	0	0	0	0	0	0	0	0	0	0	0	0	0	0	0	0	0
0	0	0	0	0	0	0	0	0	0	0	0	0	0	0	0	0	0	0	0	0	0	0	0	0	0	0	0	0	0	0
0	0	0	0	0	0	0	0	0	0	0	0	0	0	0	0	0	0	0	0	0	0	0	0	0	0	0	0	0	0	0
0	0	0	0	0	0	0	0	0	0	0	0	0	0	0	0	0	0	0	0	0	0	0	0	0	0	0	0	0	0	0
0	0	0	0	0	0	0	0	0	0	0	0	0	0	0	0	0	0	0	0	0	0	0	0	0	0	0	0	0	0	0
0	0	0	0	0	0	0	0	0	0	0	0	0	0	0	0	0	0	0	0	0	0	0	0	0	0	0	0	0	0	0
0	0	0	0	0	0	0	0	0	0	0	0	0	0	0	0	0	0	0	0	0	0	0	0	0	0	0	0	0	0	0
0	0	0	0	0	0	0	0	0	0	0	0	0	0	0	0	0	0	0	0	0	0	0	0	0	0	0	0	0	0	0
0	0	0	0	0	0	0	0	0	0	0	0	0	0	0	0	0	0	0	0	0	0	0	0	0	0	0	0	0	0	0
0	0	0	0	0	0	0	0	0	0	0	0	0	0	0	0	0	0	0	0	0	0	0	0	0	0	0	0	0	0	0
0	0	0	0	0	0	0	0	0	0	0	0	0	0	0	0	0	0	0	0	0	0	0	0	0	0	0	0	0	0	0
0	0	0	0	0	0	0	0	0	0	0	0	0	0	0	0	0	0	0	0	0	0	0	0	0	0	0	0	0	0	0
0	0	0	0	0	0	0	0	0	0	0	0	0	0	0	0	0	0	0	0	0	0	0	0	0	0	0	0	0	0	0
0	0	0	0	0	0	0	0	0	0	0	0	0	0	0	0	0	0	0	0	0	0	0	0	0	0	0	0	0	0	0
0	0	0	0	0	0	0	0	0	0	0	0	0	0	0	0	0	0	0	0	0	0	0	0	0	0	0	0	0	0	0
0	0	0	0	0	0	0	0	0	0	0	0	0	0	0	0	0	0	0	0	0	0	0	0	0	0	0	0	0	0	0
0	0	0	0	0	0	0	0	0	0	0	0	0	0	0	0	0	0	0	0	0	0	0	0	0	0	0	0	0	0	0
0	0	0	0	0	0	0	0	0	0	0	0	0	0	0	0	0	0	0	0	0	0	0	0	0	0	0	0	0	0	0
0	0	0	0	0	0	0	0	0	0	0	0	0	0	0	0	0	0	0	0	0	0	0	0	0	0	0	0	0	0	0
0	0	0	0	0	0	0	0	0	0	0	0	0	0	0	0	0	0	0	0	0	0	0	0	0	0	0	0	0	0	0
0	0	0	0	0	0	0	0	0	0	0	0	0	0	0	0	0	0	0	0	0	0	0	0	0	0	0	0	0	0	0
0	0	0	0	0	0	0	0	0	0	0	0	0	0	0	0	0	0	0	0	0	0	0	0	0	0	0	0	0	0	0
0	0	0	0	0	0	0	0	0	0	0	0	0	0	0	0	0	0	0	0	0	0	0	0	0	0	0	0	0	0	0
0	0	0	0	0	0	0	0	0	0	0	0	0	0	0	0	0	0	0	0	0	0	0	0	0	0	0	0	0	0	0
0	0	0	0	0	0	0	0	0	0	0	0	0	0	0	0	0	0	0	0	0	0	0	0	0	0	0	0	0	0	0
0	0	0	0	0	0	0	0	0	0	0	0	0	0	0	0	0	0	0	0	0	0	0	0	0	0	0	0	0	0	0
0	0	0	0	0	0	0	0	0	0	0	0	0	0	0	0	0	0	0	0	0	0	0	0	0	0	0	0	0	0	0
0	0	0	0	0	0	0	0	0	0	0	0	0	0	0	0	0	0	0	0	0	0	0	0	0	0	0	0	0	0	0
0	0	0	0	0	0	0	0	0	0	0	0	0	0	0	0	0	0	0	0	0	0	0	0	0	0	0	0	0	0	0
0	0	0	0	0	0	0	0	0	0	0	0	0	0	0	0	0	0	0	0	0	0	0	0	0	0	0	0	0	0	0
0	0	0	0	0	0	0	0	0	0	0	0	0	0	0	0	0	0	0	0	0	0	0	0	0	0	0	0	0	0	0
0	0	0	0	0	0	0	0	0	0	0	0	0	0	0	0	0	0	0	0	0	0	0	0	0	0	0	0	0	0	0
0	0	0	0	0	0	0	0	0	0	0	0	0	0	0	0	0	0	0	0	0	0	0	0	0	0	0	0	0	0	0
0	0	0	0	0	0	0	0	0	0	0	0	0	0	0	0	0	0	0	0	0	0	0	0	0	0	0	0	0	0	0
0	0	0	0	0	0	0	0	0	0	0	0	0	0	0	0	0	0	0	0	0	0	0	0	0	0	0	0	0	0	0
0	0	0	0	0	0	0	0	0	0	0	0	0	0	0	0	0	0	0	0	0	0	0	0	0	0	0	0	0	0	0
0	0	0	0	0	0	0	0	0	0	0	0	0	0	0	0	0	0	0	0	0	0	0	0	0	0	0	0	0	0	0
0	0	0	0	0	0	0	0	0	0	0	0	0	0	0	0	0	0	0	0	0	0	0	0	0	0	0	0	0	0	0
0	0	0	0	0	0	0	0	0	0	0	0	0	0	0	0	0	0	0	0	0	0	0	0	0	0	0	0	0	0	0
0	0	0	0	0	0	0	0	0	0	0	0	0	0	0	0	0	0	0	0	0	0	0	0	0	0	0	0	0	0	0
0	0	0	0	0	0	0	0	0	0	0	0	0	0	0	0	0	0	0	0	0	0	0	0	0	0	0	0	0	0	0
0	0	0	0	0	0	0	0	0	0	0	0	0	0	0	0	0	0	0	0	0	0	0	0	0	0	0	0	0	0	0
0	0	0	0	0	0	0	0	0	0	0	0	0	0	0	0	0	0	0	0	0	0	0	0	0	0	0	0	0	0	0
0	0	0	0	0	0	0	0	0	0	0	0	0	0	0	0	0	0	0	0	0	0	0	0	0	0	0	0	0	0	0
0	0	0	0	0	0	0	0	0	0	0	0	0	0	0	0	0	0	0	0	0	0	0	0	0	0	0	0	0	0	0
0	0	0	0	0	0	0	0	0	0	0	0	0	0	0	0	0	0	0	0	0	0	0	0	0	0	0	0	0	0	0
0	0	0	0	0	0	0	0	0	0	0	0	0	0	0	0	0	0	0	0	0	0	0	0	0	0	0	0	0	0	0
0	0	0	0	0	0	0	0	0	0	0	0	0	0	0	0	0	0	0	0	0	0	0	0	0	0	0	0	0	0	0
0	0	0	0	0	0	0	0	0	0	0	0	0	0	0	0	0	0	0	0	0	0	0	0	0	0	0	0	0	0	0
0	0	0	0	0	0	0	0	0	0	0	0	0	0	0	0	0	0	0	0	0	0	0	0	0	0	0	0	0	0	0
0	0	0	0	0	0	0	0	0	0	0	0	0	0	0	0	0	0	0	0	0	0	0	0	0	0	0	0	0	0	0
0	0	0	0	0	0	0	0	0	0	0	0	0	0	0	0	0	0	0	0	0	0	0	0	0	0	0	0	0	0	0
0	0	0	0	0	0	0	0	0	0	0	0	0	0	0	0	0	0	0	0	0	0	0	0	0	0	0	0	0	0	0
0	0	0	0	0	0	0	0	0	0	0	0	0	0	0	0	0	0	0	0	0	0	0	0	0	0	0	0	0	0	0
0	0	0	0	0	0	0	0	0	0	0	0	0	0	0	0	0	0	0	0	0	0	0	0	0	0	0	0	0	0	0
0	0	0	0	0	0	0	0	0	0	0	0	0	0	0	0	0	0	0	0	0	0	0	0	0	0	0	0	0	0	0
0	0	0	0	0	0	0	0	0	0	0	0	0	0	0	0	0	0	0	0	0	0	0	0	0	0	0	0	0	0	0
0	0	0	0	0	0	0	0	0	0	0	0	0	0	0	0	0	0	0	0	0	0	0	0	0	0	0	0	0	0	0
0	0	0	0	0	0	0	0	0	0	0	0	0	0	0	0	0	0	0	0	0	0	0	0	0	0	0	0	0	0	0
0	0	0	0	0	0	0	0	0	0	0	0	0	0	0	0	0	0	0	0	0	0	0	0	0	0	0	0	0	0	0
0	0	0	0	0	0	0	0	0	0	0	0	0	0	0	0	0	0	0	0	0	0	0	0	0	0	0	0	0	0	0
0	0	0	0	0	0	0	0	0	0	0	0	0	0	0	0	0	0	0	0	0	0	0	0	0	0	0	0	0	0	0
0	0	0	0	0	0	0	0	0	0	0	0	0	0	0	0	0	0	0	0	0	0	0	0	0	0	0	0	0	0	0
0	0	0	0	0	0	0	0	0	0	0	0	0	0	0	0	0	0	0	0	0	0	0	0	0	0	0	0	0	0	0
0	0	0	0	0	0	0	0	0	0	0	0	0	0	0	0	0	0	0	0	0	0	0	0	0	0	0	0	0	0	0
0	0	0	0	0	0	0	0	0	0	0	0	0	0	0	0	0	0	0	0	0	0	0	0	0	0	0	0	0	0	0
0	0	0	0	0	0	0	0	0	0	0	0	0	0	0	0	0	0	0	0	0	0	0	0	0	0	0	0	0	0	0
0	0	0	0	0	0	0	0	0	0	0	0	0	0	0	0	0	0	0	0	0	0	0	0	0	0	0	0	0	0	0
0	0	0	0	0	0	0	0	0	0	0	0	0	0	0	0	0	0	0	0	0	0	0	0	0	0	0	0	0	0	0
0	0	0	0	0	0	0	0	0	0	0	0	0	0	0	0	0	0	0	0	0	0	0	0	0	0	0	0	0	0	0
0	0	0	0	0	0	0	0	0	0	0	0	0	0	0	0	0	0	0	0	0	0	0	0	0	0	0	0	0	0	0
0	0	0	0	0	0	0	0	0	0	0	0	0	0	0	0	0	0	0	0	0	0	0	0	0	0	0	0	0	0	0
0	0	0	0	0	0	0	0	0	0	0	0	0	0	0	0	0	0	0	0	0	0	0	0	0	0	0	0	0	0	0
0	0	0	0	0	0	0	0	0	0	0	0	0	0	0	0	0	0	0	0	0	0	0	0	0	0	0	0	0	0	0
0	0	0	0	0	0	0	0	0	0	0	0	0	0	0	0	0	0	0	0	0	0	0	0	0	0	0	0	0	0	0
0	0	0	0	0	0	0	0	0	0	0	0	0	0	0	0	0	0	0	0	0	0	0	0	0	0	0	0	0	0	0
0	0	0	0	0	0	0	0	0	0	0	0	0	0	0	0	0	0	0	0	0	0	0	0	0	0	0	0	0	0	0
0	0	0	0	0	0	0	0	0	0	0	0	0	0	0	0	0	0	0	0	0	0	0	0	0	0	0	0	0	0	0
0	0	0	0	0	0	0	0	0	0	0	0	0	0	0	0	0	0	0	0	0	0	0	0	0	0	0	0	0	0	0
0	0	0	0	0	0	0	0	0	0	0	0	0	0	0	0	0	0	0	0	0	0	0	0	0	0	0	0	0	0	0
0	0	0	0	0	0	0	0	0	0	0	0	0	0	0	0	0	0	0	0	0	0	0	0	0	0	0	0	0	0	0
0	0	0	0	0	0	0	0	0	0	0	0	0	0	0	0	0	0	0	0	0	0	0	0	0	0	0	0	0	0	0
0	0	0	0	0	0	0	0	0	0	0	0	0	0	0	0	0	0	0	0	0	0	0	0	0	0	0	0	0	0	0
0	0	0	0	0	0	0	0	0	0	0	0	0	0	0	0	0	0	0	0	0	0	0	0	0	0	0	0	0	0	0
0	0	0	0	0	0	0	0	0	0	0	0	0	0	0	0	0	0	0	0	0	0	0	0	0	0	0	0	0	0	0
0	0	0	0	0	0	0	0	0	0	0	0	0	0	0	0	0	0	0	0	0	0	0	0	0	0	0	0	0	0	0
0	0	0	0	0	0	0	0	0	0	0	0	0	0	0	0	0	0	0	0	0	0	0	0	0	0	0	0	0	0	0
0	0	0	0	0	0	0	0	0	0	0	0	0	0	0	0	0	0	0	0	0	0	0	0	0	0	0	0	0	0	0
0	0	0	0	0	0	0	0	0	0	0	0	0	0	0	0	0	0	0	0	0	0	0	0	0	0	0	0	0	0	0
0	0	0	0	0	0	0	0	0	0	0	0	0	0	0	0	0	0	0	0	0	0	0	0	0	0	0	0	0	0	0
0	0	0	0	0	0	0	0	0	0	0	0	0	0	0	0	0	0	0	0	0	0	0	0	0	0	0	0	0	0	0
0	0	0	0	0	0	0	0	0	0	0	0	0	0	0	0	0	0	0	0	0	0	0	0	0	0	0	0	0	0	0
0	0	0	0	0	0	0	0	0	0	0	0	0	0	0	0	0	0	0	0	0	0	0	0	0	0	0	0	0	0	0
0	0	0	0	0	0	0	0	0	0	0	0	0	0	0	0	0	0	0	0	0	0	0	0	0	0	0	0	0	0	0
0	0	0	0	0	0	0	0	0	0	0	0	0	0	0	0	0	0	0	0	0	0	0	0	0	0	0	0	0	0	0
0	0	0	0	0	0	0	0	0	0	0	0	0	0	0	0	0	0	0	0	0	0	0	0	0	0	0	0	0	0	0
0	0	0	0	0	0	0	0	0	0	0	0	0	0	0	0	0	0	0	0	0	0	0	0	0	0	0	0	0	0	0
0	0	0	0	0	0	0	0	0	0	0	0	0	0	0	0	0	0	0	0	0	0	0	0	0	0	0	0	0	0	0
0	0	0	0	0	0	0	0	0	0	0	0	0	0	0	0	0	0	0	0	0	0	0	0	0	0	0	0	0	0	0
0	0	0	0	0	0	0	0	0	0	0	0	0	0	0	0	0	0	0	0	0	0	0	0	0	0	0	0	0	0	0
0	0	0	0	0	0	0	0	0	0	0	0	0	0	0	0	0	0	0	0	0	0	0	0	0	0	0	0	0	0	0
0	0	0	0	0	0	0	0	0	0	0	0	0	0	0	0	0	0	0	0	0	0	0	0	0	0	0	0	0	0	0
0	0	0	0	0	0	0	0	0	0	0	0	0	0	0	0	0	0	0	0	0	0	0	0	0	0	0	0	0	0	0
0	0	0	0	0	0	0	0	0	0	0	0	0	0	0	0	0	0	0	0	0	0	0	0	0	0	0	0	0	0	0
0	0	0	0	0	0	0	0	0	0	0	0	0	0	0	0	0	0	0	0	0	0	0	0	0	0	0	0	0	0	0
0	0	0	0	0	0	0	0	0	0	0	0	0	0	0	0	0	0	0	0	0	0	0	0	0	0	0	0	0	0	0
0	0	0	0	0	0	0	0	0	0	0	0	0	0	0	0	0	0	0	0	0	0	0	0	0	0	0	0	0	0	0
0	0	0	0	0	0	0	0	0	0	0	0	0	0	0	0	0	0	0	0	0	0	0	0	0	0	0	0	0	0	0
0	0	0	0	0	0	0	0	0	0	0	0	0	0	0	0	0	0	0	0	0	0	0	0	0	0	0	0	0	0	0
0	0	0	0	0	0	0	0	0	0	0	0	0	0	0	0	0	0	0	0	0	0	0	0	0	0	0	0	0	0	0
0	0	0	0	0	0	0	0	0	0	0	0	0	0	0	0	0	0	0	0	0	0	0	0	0	0	0	0	0	0	0
0	0	0	0	0	0	0	0	0	0	0	0	0	0	0	0	0	0	0	0	0	0	0	0	0	0	0	0	0	0	0
0	0	0	0	0	0	0	0	0	0	0	0	0	0	0	0	0	0	0	0	0	0	0	0	0	0	0	0	0	0	0
0	0	0	0	0	0	0	0	0	0	0	0	0	0	0	0	0	0	0	0	0	0	0	0	0	0	0	0	0	0	0
0	0	0	0	0	0	0	0	0	0	0	0	0	0	0	0	0	0	0	0	0	0	0	0	0	0	0	0	0	0	0
0	0	0	0	0	0	0	0	0	0	0	0	0	0	0	0	0	0	0	0	0	0	0	0	0	0	0	0	0	0	0
0	0	0	0	0	0	0	0	0	0	0	0	0	0	0	0	0	0	0	0	0	0	0	0	0	0	0	0	0	0	0
0	0	0	0	0	0	0	0	0	0	0	0	0	0	0	0	0	0	0	0	0	0	0	0	0	0	0	0	0	0	0
0	0	0	0	0	0	0	0	0	0	0	0	0	0	0	0	0	0	0	0	0	0	0	0	0	0	0	0	0	0	0
0	0	0	0	0	0	0	0	0	0	0	0	0	0	0	0	0	0	0	0	0	0	0	0	0	0	0	0	0	0	0
0	0	0	0	0	0	0	0	0	0	0	0	0	0	0	0	0	0	0	0	0	0	0	0	0	0	0	0	0	0	0
0	0	0	0	0	0	0	0	0	0	0	0	0	0	0	0	0	0	0	0	0	0	0	0	0	0	0	0	0	0	0
0	0	0	0	0	0	0	0	0	0	0	0	0	0	0	0	0	0	0	0	0	0	0	0	0	0	0	0	0	0	0
0	0	0	0	0	0	0	0	0	0	0	0	0	0	0	0	0	0	0	0	0	0	0	0	0	0	0	0	0	0	0
0	0	0	0	0	0	0	0	0	0	0	0	0	0	0	0	0	0	0	0	0	0	0	0	0	0	0	0	0	0	0
0	0	0	0	0	0	0	0	0	0	0	0	0	0	0	0	0	0	0	0	0	0	0	0	0	0	0	0	0	0	0
0	0	0	0	0	0	0	0	0	0	0	0	0	0	0	0	0	0	0	0	0	0	0	0	0	0	0	0	0	0	0
0	0	0	0	0	0	0	0	0	0	0	0	0	0	0	0	0	0	0	0	0	0	0	0	0	0	0	0	0	0	0
0	0	0	0	0	0	0	0	0	0	0	0	0	0	0	0	0	0	0	0	0	0	0	0	0	0	0	0	0	0	0
0	0	0	0	0	0	0	0	0	0	0	0	0	0	0	0	0	0	0	0	0	0	0	0	0	0	0	0	0	0	0
0	0	0	0	0	0	0	0	0	0	0	0	0	0	0	0	0	0	0	0	0	0	0	0	0	0	0	0	0	0	0
0	0	0	0	0	0	0	0	0	0	0	0	0	0	0	0	0	0	0	0	0	0	0	0	0	0	0	0	0	0	0
0	0	0	0	0	0	0	0	0	0	0	0	0	0	0	0	0	0	0	0	0	0	0	0	0	0	0	0	0	0	0
0	0	0	0	0	0	0	0	0	0	0	0	0	0	0	0	0	0	0	0	0	0	0	0	0	0	0	0	0	0	0
0	0	0	0	0	0	0	0	0	0	0	0	0	0	0	0	0	0	0	0	0	0	0	0	0	0	0	0	0	0	0
0	0	0	0	0	0	0	0	0	0	0	0	0	0	0	0	0	0	0	0	0	0	0	0	0	0	0	0	0	0	0
0	0	0	0	0	0	0	0	0	0	0	0	0	0	0	0	0	0	0	0	0	0	0	0	0	0	0	0	0	0	0
0	0	0	0	0	0	0	0	0	0	0	0	0	0	0	0	0	0	0	0	0	0	0	0	0	0	0	0	0	0	0
0	0	0	0	0	0	0	0	0	0	0	0	0	0	0	0	0	0	0	0	0	0	0	0	0	0	0	0	0	0	0
0	0	0	0	0	0	0	0	0	0	0	0	0	0	0	0	0	0	0	0	0	0	0	0	0	0	0	0	0	0	0
0	0	0	0	0	0	0	0	0	0	0	0	0	0	0	0	0	0	0	0	0	0	0	0	0	0	0	0	0	0	0
0	0	0	0	0	0	0	0	0	0	0	0	0	0	0	0	0	0	0	0	0	0	0	0	0	0	0	0	0	0	0
0	0	0	0	0	0	0	0	0	0	0	0	0	0	0	0	0	0	0	0	0	0	0	0	0	0	0	0	0	0	0
0	0	0	0	0	0	0	0	0	0	0	0	0	0	0	0	0	0	0	0	0	0	0	0	0	0	0	0	0	0	0
0	0	0	0	0	0	0	0	0	0	0	0	0	0	0	0	0	0	0	0	0	0	0	0	0	0	0	0	0	0	0
0	0	0	0	0	0	0	0	0	0	0	0	0	0	0	0	0	0	0	0	0	0	0	0	0	0	0	0	0	0	0
0	0	0	0	0	0	0	0	0	0	0	0	0	0	0	0	0	0	0	0	0	0	0	0	0	0	0	0	0	0	0
0	0	0	0	0	0	0	0	0	0	0	0	0	0	0	0	0	0	0	0	0	0	0	0	0	0	0	0	0	0	0
0	0	0	0	0	0	0	0	0	0	0	0	0	0	0	0	0	0	0	0	0	0	0	0	0	0	0	0	0	0	0
0	0	0	0	0	0	0	0	0	0	0	0	0	0	0	0	0	0	0	0	0	0	0	0	0	0	0	0	0	0	0
0	0	0	0	0	0	0	0	0	0	0	0	0	0	0	0	0	0	0	0	0	0	0	0	0	0	0	0	0	0	0
0	0	0	0	0	0	0	0	0	0	0	0	0	0	0	0	0	0	0	0	0	0	0	0	0	0	0	0	0	0	0
0	0	0	0	0	0	0	0	0	0	0	0	0	0	0	0	0	0	0	0	0	0	0	0	0	0	0	0	0	0	0
0	0	0	0	0	0	0	0	0	0	0	0	0	0	0	0	0	0	0	0	0	0	0	0	0	0	0	0	0	0	0
0	0	0	0	0	0	0	0	0	0	0	0	0	0	0	0	0	0	0	0	0	0	0	0	0	0	0	0	0	0	0
0	0	0	0	0	0	0	0	0	0	0	0	0	0	0	0	0	0	0	0	0	0	0	0	0	0	0	0	0	0	0
0	0	0	0	0	0	0	0	0	0	0	0	0	0	0	0	0	0	0	0	0	0	0	0	0	0	0	0	0	0	0
0	0	0	0	0	0	0	0	0	0	0	0	0	0	0	0	0	0	0	0	0	0	0	0	0	0	0	0	0	0	0
0	0	0	0	0	0	0	0	0	0	0	0	0	0	0	0	0	0	0	0	0	0	0	0	0	0	0	0	0	0	0
0	0	0	0	0	0	0	0	0	0	0	0	0	0	0	0	0	0	0	0	0	0	0	0	0	0	0	0	0	0	0
0	0	0	0	0	0	0	0	0	0	0	0	0	0	0	0	0	0	0	0	0	0	0	0	0	0	0	0	0	0	0
0	0	0	0	0	0	0	0	0	0	0	0	0	0	0	0	0	0	0	0	0	0	0	0	0	0	0	0	0	0	0
0	0	0	0	0	0	0	0	0	0	0	0	0	0	0	0	0	0	0	0	0	0	0	0	0	0	0	0	0	0	0
0	0	0	0	0	0	0	0	0	0	0	0	0	0	0	0	0	0	0	0	0	0	0	0	0	0	0	0	0	0	0
0	0	0	0	0	0	0	0	0	0	0	0	0	0	0	0	0	0	0	0	0	0	0	0	0	0	0	0	0	0	0
0	0	0	0	0	0	0	0	0	0	0	0	0	0	0	0	0	0	0	0	0	0	0	0	0	0	0	0	0	0	0
0	0	0	0	0	0	0	0	0	0	0	0	0	0	0	0	0	0	0	0	0	0	0	0	0	0	0	0	0	0	0
0	0	0	0	0	0	0	0	0	0	0	0	0	0	0	0	0	0	0	0	0	0	0	0	0	0	0	0	0	0	0
0	0	0	0	0	0	0	0	0	0	0	0	0	0	0	0	0	0	0	0	0	0	0	0	0	0	0	0	0	0	0
0	0	0	0	0	0	0	0	0	0	0	0	0	0	0	0	0	0	0	0	0	0	0	0	0	0	0	0	0	0	0
0	0	0	0	0	0	0	0	0	0	0	0	0	0	0	0	0	0	0	0	0	0	0	0	0	0	0	0	0	0	0
0	0	0	0	0	0	0	0	0	0	0	0	0	0	0	0	0	0	0	0	0	0	0	0	0	0	0	0	0	0	0
0	0	0	0	0	0	0	0	0	0	0	0	0	0	0	0	0	0	0	0	0	0	0	0	0	0	0	0	0	0	0
0	0	0	0	0	0	0	0	0	0	0	0	0	0	0	0	0	0	0	0	0	0	0	0	0	0	0	0	0	0	0
0	0	0	0	0	0	0	0	0	0	0	0	0	0	0	0	0	0	0	0	0	0	0	0	0	0	0	0	0	0	0
0	0	0	0	0	0	0	0	0	0	0	0	0	0	0	0	0	0	0	0	0	0	0	0	0	0	0	0	0	0	0
0	0	0	0	0	0	0	0	0	0	0	0	0	0	0	0	0	0	0	0	0	0	0	0	0	0	0	0	0	0	0
0	0	0	0	0	0	0	0	0	0	0	0	0	0	0	0	0	0	0	0	0	0	0	0	0	0	0	0	0	0	0
0	0	0	0	0	0	0	0	0	0	0	0	0	0	0	0	0	0	0	0	0	0	0	0	0	0	0	0	0	0	0
0	0	0	0	0	0	0	0	0	0	0	0	0	0	0	0	0	0	0	0	0	0	0	0	0	0	0	0	0	0	0
0	0	0	0	0	0	0	0	0	0	0	0	0	0	0	0	0	0	0	0	0	0	0	0	0	0	0	0	0	0	0
0	0	0	0	0	0	0	0	0	0	0	0	0	0	0	0	0	0	0	0	0	0	0	0	0	0	0	0	0	0	0
0	0	0	0	0	0	0	0	0	0	0	0	0	0	0	0	0	0	0	0	0	0	0	0	0	0	0	0	0	0	0
0	0	0	0	0	0	0	0	0	0	0	0	0	0	0	0	0	0	0	0	0	0	0	0	0	0	0	0	0	0	0
0	0	0	0	0	0	0	0	0	0	0	0	0	0	0	0	0	0	0	0	0	0	0	0	0	0	0	0	0	0	0
0	0	0	0	0	0	0	0	0	0	0	0	0	0	0	0	0	0	0	0	0	0	0	0	0	0	0	0	0	0	0
0	0	0	0	0	0	0	0	0	0	0	0	0	0	0	0	0	0	0	0	0	0	0	0	0	0	0	0	0	0	0
0	0	0	0	0	0	0	0	0	0	0	0	0	0	0	0	0	0	0	0	0	0	0	0	0	0	0	0	0	0	0
0	0	0	0	0	0	0	0	0	0	0	0	0	0	0	0	0	0	0	0	0	0	0	0	0	0	0	0	0	0	0
0	0	0	0	0	0	0	0	0	0	0	0	0	0	0	0	0	0	0	0	0	0	0	0	0	0	0	0	0	0	0
0	0	0	0	0	0	0	0	0	0	0	0	0	0	0	0	0	0	0	0	0	0	0	0	0	0	0	0	0	0	0
0	0	0	0	0	0	0	0	0	0	0	0	0	0	0	0	0	0	0	0	0	0	0	0	0	0	0	0	0	0	0
0	0	0	0	0	0	0	0	0	0	0	0	0	0	0	0	0	0	0	0	0	0	0	0	0	0	0	0	0	0	0
0	0	0	0	0	0	0	0	0	0	0	0	0	0	0	0	0	0	0	0	0	0	0	0	0	0	0	0	0	0	0
0	0	0	0	0	0	0	0	0	0	0	0	0	0	0	0	0	0	0	0	0	0	0	0	0	0	0	0	0	0	0
0	0	0	0	0	0	0	0	0	0	0	0	0	0	0	0	0	0	0	0	0	0	0	0	0	0	0	0	0	0	0
0	0	0	0	0	0	0	0	0	0	0	0	0	0	0	0	0	0	0	0	0	0	0	0	0	0	0	0	0	0	0
0	0	0	0	0	0	0	0	0	0	0	0	0	0	0	0	0	0	0	0	0	0	0	0	0	0	0	0	0	0	0
0	0	0	0	0	0	0	0	0	0	0	0	0	0	0	0	0	0	0	0	0	0	0	0	0	0	0	0	0	0	0
0	0	0	0	0	0	0	0	0	0	0	0	0	0	0	0	0	0	0	0	0	0	0	0	0	0	0	0	0	0	0
0	0	0	0	0	0	0	0	0	0	0	0	0	0	0	0	0	0	0	0	0	0	0	0	0	0	0	0	0	0	0
0	0	0	0	0	0	0	0	0	0	0	0	0	0	0	0	0	0	0	0	0	0	0	0	0	0	0	0	0	0	0
0	0	0	0	0	0	0	0	0	0	0	0	0	0	0	0	0	0	0	0	0	0	0	0	0	0	0	0	0	0	0
0	0	0	0	0	0	0	0	0	0	0	0	0	0	0	0	0	0	0	0	0	0	0	0	0	0	0	0	0	0	0
0	0	0	0	0	0	0	0	0	0	0	0	0	0	0	0	0	0	0	0	0	0	0	0	0	0	0	0	0	0	0
0	0	0	0	0	0	0	0	0	0	0	0	0	0	0	0	0	0	0	0	0	0	0	0	0	0	0	0	0	0	0
0	0	0	0	0	0	0	0	0	0	0	0	0	0	0	0	0	0	0	0	0	0	0	0	0	0	0	0	0	0	0
0	0	0	0	0	0	0	0	0	0	0	0	0	0	0	0	0	0	0	0	0	0	0	0	0	0	0	0	0	0	0
0	0	0	0	0	0	0	0	0	0	0	0	0	0	0	0	0	0	0	0	0	0	0	0	0	0	0	0	0	0	0
0	0	0	0	0	0	0	0	0	0	0	0	0	0	0	0	0	0	0	0	0	0	0	0	0	0	0	0	0	0	0
0	0	0	0	0	0	0	0	0	0	0	0	0	0	0	0	0	0	0	0	0	0	0	0	0	0	0	0	0	0	0
0	0	0	0	0	0	0	0	0	0	0	0	0	0	0	0	0	0	0	0	0	0	0	0	0	0	0	0	0	0	0
0	0	0	0	0	0	0	0	0	0	0	0	0	0	0	0	0	0	0	0	0	0	0	0	0	0	0	0	0	0	0
0	0	0	0	0	0	0	0	0	0	0	0	0	0	0	0	0	0	0	0	0	0	0	0	0	0	0	0	0	0	0
0	0	0	0	0	0	0	0	0	0	0	0	0	0	0	0	0	0	0	0	0	0	0	0	0	0	0	0	0	0	0
0	0	0	0	0	0	0	0	0	0	0	0	0	0	0	0	0	0	0	0	0	0	0	0	0	0	0	0	0	0	0
0	0	0	0	0	0	0	0	0	0	0	0	0	0	0	0	0	0	0	0	0	0	0	0	0	0	0	0	0	0	0
0	0	0	0	0	0	0	0	0	0	0	0	0	0	0	0	0	0	0	0	0	0	0	0	0	0	0	0	0	0	0
0	0	0	0	0	0	0	0	0	0	0	0	0	0	0	0	0	0	0	0	0	0	0	0	0	0	0	0	0	0	0
0	0	0	0	0	0	0	0	0	0	0	0	0	0	0	0	0	0	0	0	0	0	0	0	0	0	0	0	0	0	0
0	0	0	0	0	0	0	0	0	0	0	0	0	0	0	0	0	0	0	0	0	0	0	0	0	0	0	0	0	0	0
0	0	0	0	0	0	0	0	0	0	0	0	0	0	0	0	0	0	0	0	0	0	0	0	0	0	0	0	0	0	0
0	0	0	0	0	0	0	0	0	0	0	0	0	0	0	0	0	0	0	0	0	0	0	0	0	0	0	0	0	0	0
0	0	0	0	0	0	0	0	0	0	0	0	0	0	0	0	0	0	0	0	0	0	0	0	0	0	0	0	0	0	0
0	0	0	0	0	0	0	0	0	0	0	0	0	0	0	0	0	0	0	0	0	0	0	0	0	0	0	0	0	0	0
0	0	0	0	0	0	0	0	0	0	0	0	0	0	0	0	0	0	0	0	0	0	0	0	0	0	0	0	0	0	0
0	0	0	0	0	0	0	0	0	0	0	0	0	0	0	0	0	0	0	0	0	0	0	0	0	0	0	0	0	0	0
0	0	0	0	0	0	0	0	0	0	0	0	0	0	0	0	0	0	0	0	0	0	0	0	0	0	0	0	0	0	0
0	0	0	0	0	0	0	0	0	0	0	0	0	0	0	0	0	0	0	0	0	0	0	0	0	0	0	0	0	0	0
0	0	0	0	0	0	0	0	0	0	0	0	0	0	0	0	0	0	0	0	0	0	0	0	0	0	0	0	0	0	0
0	0	0	0	0	0	0	0	0	0	0	0	0	0	0	0	0	0	0	0	0	0	0	0	0	0	0	0	0	0	0
0	0	0	0	0	0	0	0	0	0	0	0	0	0	0	0	0	0	0	0	0	0	0	0	0	0	0	0	0	0	0
0	0	0	0	0	0	0	0	0	0	0	0	0	0	0	0	0	0	0	0	0	0	0	0	0	0	0	0	0	0	0
0	0	0	0	0	0	0	0	0	0	0	0	0	0	0	0	0	0	0	0	0	0	0	0	0	0	0	0	0	0	0
0	0	0	0	0	0	0	0	0	0	0	0	0	0	0	0	0	0	0	0	0	0	0	0	0	0	0	0	0	0	0
0	0	0	0	0	0	0	0	0	0	0	0	0	0	0	0	0	0	0	0	0	0	0	0	0	0	0	0	0	0	0
0	0	0	0	0	0	0	0	0	0	0	0	0	0	0	0	0	0	0	0	0	0	0	0	0	0	0	0	0	0	0
0	0	0	0	0	0	0	0	0	0	0	0	0	0	0	0	0	0	0	0	0	0	0	0	0	0	0	0	0	0	0
0	0	0	0	0	0	0	0	0	0	0	0	0	0	0	0	0	0	0	0	0	0	0	0	0	0	0	0	0	0	0
0	0	0	0	0	0	0	0	0	0	0	0	0	0	0	0	0	0	0	0	0	0	0	0	0	0	0	0	0	0	0
0	0	0	0	0	0	0	0	0	0	0	0	0	0	0	0	0	0	0	0	0	0	0	0	0	0	0	0	0	0	0
0	0	0	0	0	0	0	0	0	0	0	0	0	0	0	0	0	0	0	0	0	0	0	0	0	0	0	0	0	0	0
0	0	0	0	0	0	0	0	0	0	0	0	0	0	0	0	0	0	0	0	0	0	0	0	0	0	0	0	0	0	0
0	0	0	0	0	0	0	0	0	0	0	0	0	0	0	0	0	0	0	0	0	0	0	0	0	0	0	0	0	0	0
0	0	0	0	0	0	0	0	0	0	0	0	0	0	0	0	0	0	0	0	0	0	0	0	0	0	0	0	0	0	0
0	0	0	0	0	0	0	0	0	0	0	0	0	0	0	0	0	0	0	0	0	0	0	0	0	0	0	0	0	0	0
0	0	0	0	0	0	0	0	0	0	0	0	0	0	0	0	0	0	0	0	0	0	0	0	0	0	0	0	0	0	0
0	0	0	0	0	0	0	0	0	0	0	0	0	0	0	0	0	0	0	0	0	0	0	0	0	0	0	0	0	0	0
0	0	0	0	0	0	0	0	0	0	0	0	0	0	0	0	0	0	0	0	0	0	0	0	0	0	0	0	0	0	0
0	0	0	0	0	0	0	0	0	0	0	0	0	0	0	0	0	0	0	0	0	0	0	0	0	0	0	0	0	0	0
0	0	0	0	0	0	0	0	0	0	0	0	0	0	0	0	0	0	0	0	0	0	0	0	0	0	0	0	0	0	0
0	0	0	0	0	0	0	0	0	0	0	0	0	0	0	0	0	0	0	0	0	0	0	0	0	0	0	0	0	0	0
0	0	0	0	0	0	0	0	0	0	0	0	0	0	0	0	0	0	0	0	0	0	0	0	0	0	0	0	0	0	0
0	0	0	0	0	0	0	0	0	0	0	0	0	0	0	0	0	0	0	0	0	0	0	0	0	0	0	0	0	0	0
0	0	0	0	0	0	0	0	0	0	0	0	0	0	0	0	0	0	0	0	0	0	0	0	0	0	0	0	0	0	0
0	0	0	0	0	0	0	0	0	0	0	0	0	0	0	0	0	0	0	0	0	0	0	0	0	0	0	0	0	0	0
0	0	0	0	0	0	0	0	0	0	0	0	0	0	0	0	0	0	0	0	0	0	0	0	0	0	0	0	0	0	0
0	0	0	0	0	0	0	0	0	0	0	0	0	0	0	0	0	0	0	0	0	0	0	0	0	0	0	0	0	0	0
0	0	0	0	0	0	0	0	0	0	0	0	0	0	0	0	0	0	0	0	0	0	0	0	0	0	0	0	0	0	0
0	0	0	0	0	0	0	0	0	0	0	0	0	0	0	0	0	0	0	0	0	0	0	0	0	0	0	0	0	0	0
0	0	0	0	0	0	0	0	0	0	0	0	0	0	0	0	0	0	0	0	0	0	0	0	0	0	0	0	0	0	0
0	0	0	0	0	0	0	0	0	0	0	0	0	0	0	0	0	0	0	0	0	0	0	0	0	0	0	0	0	0	0
0	0	0	0	0	0	0	0	0	0	0	0	0	0	0	0	0	0	0	0	0	0	0	0	0	0	0	0	0	0	0
0	0	0	0	0	0	0	0	0	0	0	0	0	0	0	0	0	0	0	0	0	0	0	0	0	0	0	0	0	0	0
0	0	0	0	0	0	0	0	0	0	0	0	0	0	0	0	0	0	0	0	0	0	0	0	0	0	0	0	0	0	0
0	0	0	0	0	0	0	0	0	0	0	0	0	0	0	0	0	0	0	0	0	0	0	0	0	0	0	0	0	0	0
0	0	0	0	0	0	0	0	0	0	0	0	0	0	0	0	0	0	0	0	0	0	0	0	0	0	0	0	0	0	0
0	0	0	0	0	0	0	0	0	0	0	0	0	0	0	0	0	0	0	0	0	0	0	0	0	0	0	0	0	0	0
0	0	0	0	0	0	0	0	0	0	0	0	0	0	0	0	0	0	0	0	0	0	0	0	0	0	0	0	0	0	0
0	0	0	0	0	0	0	0	0	0	0	0	0	0	0	0	0	0	0	0	0	0	0	0	0	0	0	0	0	0	0
0	0	0	0	0	0	0	0	0	0	0	0	0	0	0	0	0	0	0	0	0	0	0	0	0	0	0	0	0	0	0
0	0	0	0	0	0	0	0	0	0	0	0	0	0	0	0	0	0	0	0	0	0	0	0	0	0	0	0	0	0	0
0	0	0	0	0	0	0	0	0	0	0	0	0	0	0	0	0	0	0	0	0	0	0	0	0	0	0	0	0	0	0
0	0	0	0	0	0	0	0	0	0	0	0	0	0	0	0	0	0	0	0	0	0	0	0	0	0	0	0	0	0	0
0	0	0	0	0	0	0	0	0	0	0	0	0	0	0	0	0	0	0	0	0	0	0	0	0	0	0	0	0	0	0
0	0	0	0	0	0	0	0	0	0	0	0	0	0	0	0	0	0	0	0	0	0	0	0	0	0	0	0	0	0	0
0	0	0	0	0	0	0	0	0	0	0	0	0	0	0	0	0	0	0	0	0	0	0	0	0	0	0	0	0	0	0
0	0	0	0	0	0	0	0	0	0	0	0	0	0	0	0	0	0	0	0	0	0	0	0	0	0	0	0	0	0	0
0	0	0	0	0	0	0	0	0	0	0	0	0	0	0	0	0	0	0	0	0	0	0	0	0	0	0	0	0	0	0
0	0	0	0	0	0	0	0	0	0	0	0	0	0	0	0	0	0	0	0	0	0	0	0	0	0	0	0	0	0	0
0	0	0	0	0	0	0	0	0	0	0	0	0	0	0	0	0	0	0	0	0	0	0	0	0	0	0	0	0	0	0
0	0	0	0	0	0	0	0	0	0	0	0	0	0	0	0	0	0	0	0	0	0	0	0	0	0	0	0	0	0	0
0	0	0	0	0	0	0	0	0	0	0	0	0	0	0	0	0	0	0	0	0	0	0	0	0	0	0	0	0	0	0
0	0	0	0	0	0	0	0	0	0	0	0	0	0	0	0	0	0	0	0	0	0	0	0	0	0	0	0	0	0	0
0	0	0	0	0	0	0	0	0	0	0	0	0	0	0	0	0	0	0	0	0	0	0	0	0	0	0	0	0	0	0
0	0	0	0	0	0	0	0	0	0	0	0	0	0	0	0	0	0	0	0	0	0	0	0	0	0	0	0	0	0	0
0	0	0	0	0	0	0	0	0	0	0	0	0	0	0	0	0	0	0	0	0	0	0	0	0	0	0	0	0	0	0
0	0	0	0	0	0	0	0	0	0	0	0	0	0	0	0	0	0	0	0	0	0	0	0	0	0	0	0	0	0	0
0	0	0	0	0	0	0	0	0	0	0	0	0	0	0	0	0	0	0	0	0	0	0	0	0	0	0	0	0	0	0
0	0	0	0	0	0	0	0	0	0	0	0	0	0	0	0	0	0	0	0	0	0	0	0	0	0	0	0	0	0	0
0	0	0	0	0	0	0	0	0	0	0	0	0	0	0	0	0	0	0	0	0	0	0	0	0	0	0	0	0	0	0
0	0	0	0	0	0	0	0	0	0	0	0	0	0	0	0	0	0	0	0	0	0	0	0	0	0	0	0	0	0	0
0	0	0	0	0	0	0	0	0	0	0	0	0	0	0	0	0	0	0	0	0	0	0	0	0	0	0	0	0	0	0
0	0	0	0	0	0	0	0	0	0	0	0	0	0	0	0	0	0	0	0	0	0	0	0	0	0	0	0	0	0	0
0	0	0	0	0	0	0	0	0	0	0	0	0	0	0	0	0	0	0	0	0	0	0	0	0	0	0	0	0	0	0
0	0	0	0	0	0	0	0	0	0	0	0	0	0	0	0	0	0	0	0	0	0	0	0	0	0	0	0	0	0	0
0	0	0	0	0	0	0	0	0	0	0	0	0	0	0	0	0	0	0	0	0	0	0	0	0	0	0	0	0	0	0
0	0	0	0	0	0	0	0	0	0	0	0	0	0	0	0	0	0	0	0	0	0	0	0	0	0	0	0	0	0	0
0	0	0	0	0	0	0	0	0	0	0	0	0	0	0	0	0	0	0	0	0	0	0	0	0	0	0	0	0	0	0
0	0	0	0	0	0	0	0	0	0	0	0	0	0	0	0	0	0	0	0	0	0	0	0	0	0	0	0	0	0	0
0	0	0	0	0	0	0	0	0	0	0	0	0	0	0	0	0	0	0	0	0	0	0	0	0	0	0	0	0	0	0
0	0	0	0	0	0	0	0	0	0	0	0	0	0	0	0	0	0	0	0	0	0	0	0	0	0	0	0	0	0	0
0	0	0	0	0	0	0	0	0	0	0	0	0	0	0	0	0	0	0	0	0	0	0	0	0	0	0	0	0	0	0
0	0	0	0	0	0	0	0	0	0	0	0	0	0	0	0	0	0	0	0	0	0	0	0	0	0	0	0	0	0	0
0	0	0	0	0	0	0	0	0	0	0	0	0	0	0	0	0	0	0	0	0	0	0	0	0	0	0	0	0	0	0
0	0	0	0	0	0	0	0	0	0	0	0	0	0	0	0	0	0	0	0	0	0	0	0	0	0	0	0	0	0	0
0	0	0	0	0	0	0	0	0	0	0	0	0	0	0	0	0	0	0	0	0	0	0	0	0	0	0	0	0	0	0
0	0	0	0	0	0	0	0	0	0	0	0	0	0	0	0	0	0	0	0	0	0	0	0	0	0	0	0	0	0	0
0	0	0	0	0	0	0	0	0	0	0	0	0	0	0	0	0	0	0	0	0	0	0	0	0	0	0	0	0	0	0
0	0	0	0	0	0	0	0	0	0	0	0	0	0	0	0	0	0	0	0	0	0	0	0	0	0	0	0	0	0	0
0	0	0	0	0	0	0	0	0	0	0	0	0	0	0	0	0	0	0	0	0	0	0	0	0	0	0	0	0	0	0
0	0	0	0	0	0	0	0	0	0	0	0	0	0	0	0	0	0	0	0	0	0	0	0	0	0	0	0	0	0	0
0	0	0	0	0	0	0	0	0	0	0	0	0	0	0	0	0	0	0	0	0	0	0	0	0	0	0	0	0	0	0
0	0	0	0	0	0	0	0	0	0	0	0	0	0	0	0	0	0	0	0	0	0	0	0	0	0	0	0	0	0	0
0	0	0	0	0	0	0	0	0	0	0	0	0	0	0	0	0	0	0	0	0	0	0	0	0	0	0	0	0	0	0
0	0	0	0	0	0	0	0	0	0	0	0	0	0	0	0	0	0	0	0	0	0	0	0	0	0	0	0	0	0	0
0	0	0	0	0	0	0	0	0	0	0	0	0	0	0	0	0	0	0	0	0	0	0	0	0	0	0	0	0	0	0
0	0	0	0	0	0	0	0	0	0	0	0	0	0	0	0	0	0	0	0	0	0	0	0	0	0	0	0	0	0	0
0	0	0	0	0	0	0	0	0	0	0	0	0	0	0	0	0	0	0	0	0	0	0	0	0	0	0	0	0	0	0
0	0	0	0	0	0	0	0	0	0	0	0	0	0	0	0	0	0	0	0	0	0	0	0	0	0	0	0	0	0	0
0	0	0	0	0	0	0	0	0	0	0	0	0	0	0	0	0	0	0	0	0	0	0	0	0	0	0	0	0	0	0
0	0	0	0	0	0	0	0	0	0	0	0	0	0	0	0	0	0	0	0	0	0	0	0	0	0	0	0	0	0	0
0	0	0	0	0	0	0	0	0	0	0	0	0	0	0	0	0	0	0	0	0	0	0	0	0	0	0	0	0	0	0
0	0	0	0	0	0	0	0	0	0	0	0	0	0	0	0	0	0	0	0	0	0	0	0	0	0	0	0	0	0	0
0	0	0	0	0	0	0	0	0	0	0	0	0	0	0	0	0	0	0	0	0	0	0	0	0	0	0	0	0	0	0
0	0	0	0	0	0	0	0	0	0	0	0	0	0	0	0	0	0	0	0	0	0	0	0	0	0	0	0	0	0	0
0	0	0	0	0	0	0	0	0	0	0	0	0	0	0	0	0	0	0	0	0	0	0	0	0	0	0	0	0	0	0
0	0	0	0	0	0	0	0	0	0	0	0	0	0	0	0	0	0	0	0	0	0	0	0	0	0	0	0	0	0	0
0	0	0	0	0	0	0	0	0	0	0	0	0	0	0	0	0	0	0	0	0	0	0	0	0	0	0	0	0	0	0
0	0	0	0	0	0	0	0	0	0	0	0	0	0	0	0	0	0	0	0	0	0	0	0	0	0	0	0	0	0	0
0	0	0	0	0	0	0	0	0	0	0	0	0	0	0	0	0	0	0	0	0	0	0	0	0	0	0	0	0	0	0
0	0	0	0	0	0	0	0	0	0	0	0	0	0	0	0	0	0	0	0	0	0	0	0	0	0	0	0	0	0	0
0	0	0	0	0	0	0	0	0	0	0	0	0	0	0	0	0	0	0	0	0	0	0	0	0	0	0	0	0	0	0
0	0	0	0	0	0	0	0	0	0	0	0	0	0	0	0	0	0	0	0	0	0	0	0	0	0	0	0	0	0	0
0	0	0	0	0	0	0	0	0	0	0	0	0	0	0	0	0	0	0	0	0	0	0	0	0	0	0	0	0	0	0
0	0	0	0	0	0	0	0	0	0	0	0	0	0	0	0	0	0	0	0	0	0	0	0	0	0	0	0	0	0	0
0	0	0	0	0	0	0	0	0	0	0	0	0	0	0	0	0	0	0	0	0	0	0	0	0	0	0	0	0	0	0
0	0	0	0	0	0	0	0	0	0	0	0	0	0	0	0	0	0	0	0	0	0	0	0	0	0	0	0	0	0	0
0	0	0	0	0	0	0	0	0	0	0	0	0	0	0	0	0	0	0	0	0	0	0	0	0	0	0	0	0	0	0
0	0	0	0	0	0	0	0	0	0	0	0	0	0	0	0	0	0	0	0	0	0	0	0	0	0	0	0	0	0	0
0	0	0	0	0	0	0	0	0	0	0	0	0	0	0	0	0	0	0	0	0	0	0	0	0	0	0	0	0	0	0
0	0	0	0	0	0	0	0	0	0	0	0	0	0	0	0	0	0	0	0	0	0	0	0	0	0	0	0	0	0	0
0	0	0	0	0	0	0	0	0	0	0	0	0	0	0	0	0	0	0	0	0	0	0	0	0	0	0	0	0	0	0
0	0	0	0	0	0	0	0	0	0	0	0	0	0	0	0	0	0	0	0	0	0	0	0	0	0	0	0	0	0	0
0	0	0	0	0	0	0	0	0	0	0	0	0	0	0	0	0	0	0	0	0	0	0	0	0	0	0	0	0	0	0
0	0	0	0	0	0	0	0	0	0	0	0	0	0	0	0	0	0	0	0	0	0	0	0	0	0	0	0	0	0	0
0	0	0	0	0	0	0	0	0	0	0	0	0	0	0	0	0	0	0	0	0	0	0	0	0	0	0	0	0	0	0
0	0	0	0	0	0	0	0	0	0	0	0	0	0	0	0	0	0	0	0	0	0	0	0	0	0	0	0	0	0	0
0	0	0	0	0	0	0	0	0	0	0	0	0	0	0	0	0	0	0	0	0	0	0	0	0	0	0	0	0	0	0
0	0	0	0	0	0	0	0	0	0	0	0	0	0	0	0	0	0	0	0	0	0	0	0	0	0	0	0	0	0	0
0	0	0	0	0	0	0	0	0	0	0	0	0	0	0	0	0	0	0	0	0	0	0	0	0	0	0	0	0	0	0
0	0	0	0	0	0	0	0	0	0	0	0	0	0	0	0	0	0	0	0	0	0	0	0	0	0	0	0	0	0	0
0	0	0	0	0	0	0	0	0	0	0	0	0	0	0	0	0	0	0	0	0	0	0	0	0	0	0	0	0	0	0
0	0	0	0	0	0	0	0	0	0	0	0	0	0	0	0	0	0	0	0	0	0	0	0	0	0	0	0	0	0	0
0	0	0	0	0	0	0	0	0	0	0	0	0	0	0	0	0	0	0	0	0	0	0	0	0	0	0	0	0	0	0
0	0	0	0	0	0	0	0	0	0	0	0	0	0	0	0	0	0	0	0	0	0	0	0	0	0	0	0	0	0	0
0	0	0	0	0	0	0	0	0	0	0	0	0	0	0	0	0	0	0	0	0	0	0	0	0	0	0	0	0	0	0
0	0	0	0	0	0	0	0	0	0	0	0	0	0	0	0	0	0	0	0	0	0	0	0	0	0	0	0	0	0	0
0	0	0	0	0	0	0	0	0	0	0	0	0	0	0	0	0	0	0	0	0	0	0	0	0	0	0	0	0	0	0
0	0	0	0	0	0	0	0	0	0	0	0	0	0	0	0	0	0	0	0	0	0	0	0	0	0	0	0	0	0	0
0	0	0	0	0	0	0	0	0	0	0	0	0	0	0	0	0	0	0	0	0	0	0	0	0	0	0	0	0	0	0
0	0	0	0	0	0	0	0	0	0	0	0	0	0	0	0	0	0	0	0	0	0	0	0	0	0	0	0	0	0	0
0	0	0	0	0	0	0	0	0	0	0	0	0	0	0	0	0	0	0	0	0	0	0	0	0	0	0	0	0	0	0
0	0	0	0	0	0	0	0	0	0	0	0	0	0	0	0	0	0	0	0	0	0	0	0	0	0	0	0	0	0	0
0	0	0	0	0	0	0	0	0	0	0	0	0	0	0	0	0	0	0	0	0	0	0	0	0	0	0	0	0	0	0
0	0	0	0	0	0	0	0	0	0	0	0	0	0	0	0	0	0	0	0	0	0	0	0	0	0	0	0	0	0	0
0	0	0	0	0	0	0	0	0	0	0	0	0	0	0	0	0	0	0	0	0	0	0	0	0	0	0	0	0	0	0
0	0	0	0	0	0	0	0	0	0	0	0	0	0	0	0	0	0	0	0	0	0	0	0	0	0	0	0	0	0	0
0	0	0	0	0	0	0	0	0	0	0	0	0	0	0	0	0	0	0	0	0	0	0	0	0	0	0	0	0	0	0
0	0	0	0	0	0	0	0	0	0	0	0	0	0	0	0	0	0	0	0	0	0	0	0	0	0	0	0	0	0	0
0	0	0	0	0	0	0	0	0	0	0	0	0	0	0	0	0	0	0	0	0	0	0	0	0	0	0	0	0	0	0
0	0	0	0	0	0	0	0	0	0	0	0	0	0	0	0	0	0	0	0	0	0	0	0	0	0	0	0	0	0	0
0	0	0	0	0	0	0	0	0	0	0	0	0	0	0	0	0	0	0	0	0	0	0	0	0	0	0	0	0	0	0
0	0	0	0	0	0	0	0	0	0	0	0	0	0	0	0	0	0	0	0	0	0	0	0	0	0	0	0	0	0	0
0	0	0	0	0	0	0	0	0	0	0	0	0	0	0	0	0	0	0	0	0	0	0	0	0	0	0	0	0	0	0
0	0	0	0	0	0	0	0	0	0	0	0	0	0	0	0	0	0	0	0	0	0	0	0	0	0	0	0	0	0	0
0	0	0	0	0	0	0	0	0	0	0	0	0	0	0	0	0	0	0	0	0	0	0	0	0	0	0	0	0	0	0
0	0	0	0	0	0	0	0	0	0	0	0	0	0	0	0	0	0	0	0	0	0	0	0	0	0	0	0	0	0	0
0	0	0	0	0	0	0	0	0	0	0	0	0	0	0	0	0	0	0	0	0	0	0	0	0	0	0	0	0	0	0
0	0	0	0	0	0	0	0	0	0	0	0	0	0	0	0	0	0	0	0	0	0	0	0	0	0	0	0	0	0	0
0	0	0	0	0	0	0	0	0	0	0	0	0	0	0	0	0	0	0	0	0	0	0	0	0	0	0	0	0	0	0
0	0	0	0	0	0	0	0	0	0	0	0	0	0	0	0	0	0	0	0	0	0	0	0	0	0	0	0	0	0	0
0	0	0	0	0	0	0	0	0	0	0	0	0	0	0	0	0	0	0	0	0	0	0	0	0	0	0	0	0	0	0
0	0	0	0	0	0	0	0	0	0	0	0	0	0	0	0	0	0	0	0	0	0	0	0	0	0	0	0	0	0	0
0	0	0	0	0	0	0	0	0	0	0	0	0	0	0	0	0	0	0	0	0	0	0	0	0	0	0	0	0	0	0
0	0	0	0	0	0	0	0	0	0	0	0	0	0	0	0	0	0	0	0	0	0	0	0	0	0	0	0	0	0	0
0	0	0	0	0	0	0	0	0	0	0	0	0	0	0	0	0	0	0	0	0	0	0	0	0	0	0	0	0	0	0
0	0	0	0	0	0	0	0	0	0	0	0	0	0	0	0	0	0	0	0	0	0	0	0	0	0	0	0	0	0	0
0	0	0	0	0	0	0	0	0	0	0	0	0	0	0	0	0	0	0	0	0	0	0	0	0	0	0	0	0	0	0
0	0	0	0	0	0	0	0	0	0	0	0	0	0	0	0	0	0	0	0	0	0	0	0	0	0	0	0	0	0	0
0	0	0	0	0	0	0	0	0	0	0	0	0	0	0	0	0	0	0	0	0	0	0	0	0	0	0	0	0	0	0
0	0	0	0	0	0	0	0	0	0	0	0	0	0	0	0	0	0	0	0	0	0	0	0	0	0	0	0	0	0	0
0	0	0	0	0	0	0	0	0	0	0	0	0	0	0	0	0	0	0	0	0	0	0	0	0	0	0	0	0	0	0
0	0	0	0	0	0	0	0	0	0	0	0	0	0	0	0	0	0	0	0	0	0	0	0	0	0	0	0	0	0	0
0	0	0	0	0	0	0	0	0	0	0	0	0	0	0	0	0	0	0	0	0	0	0	0	0	0	0	0	0	0	0
0	0	0	0	0	0	0	0	0	0	0	0	0	0	0	0	0	0	0	0	0	0	0	0	0	0	0	0	0	0	0
0	0	0	0	0	0	0	0	0	0	0	0	0	0	0	0	0	0	0	0	0	0	0	0	0	0	0	0	0	0	0
0	0	0	0	0	0	0	0	0	0	0	0	0	0	0	0	0	0	0	0	0	0	0	0	0	0	0	0	0	0	0
0	0	0	0	0	0	0	0	0	0	0	0	0	0	0	0	0	0	0	0	0	0	0	0	0	0	0	0	0	0	0
0	0	0	0	0	0	0	0	0	0	0	0	0	0	0	0	0	0	0	0	0	0	0	0	0	0	0	0	0	0	0
0	0	0	0	0	0	0	0	0	0	0	0	0	0	0	0	0	0	0	0	0	0	0	0	0	0	0	0	0	0	0
0	0	0	0	0	0	0	0	0	0	0	0	0	0	0	0	0	0	0	0	0	0	0	0	0	0	0	0	0	0	0
0	0	0	0	0	0	0	0	0	0	0	0	0	0	0	0	0	0	0	0	0	0	0	0	0	0	0	0	0	0	0
0	0	0	0	0	0	0	0	0	0	0	0	0	0	0	0	0	0	0	0	0	0	0	0	0	0	0	0	0	0	0
0	0	0	0	0	0	0	0	0	0	0	0	0	0	0	0	0	0	0	0	0	0	0	0	0	0	0	0	0	0	0
0	0	0	0	0	0	0	0	0	0	0	0	0	0	0	0	0	0	0	0	0	0	0	0	0	0	0	0	0	0	0
0	0	0	0	0	0	0	0	0	0	0	0	0	0	0	0	0	0	0	0	0	0	0	0	0	0	0	0	0	0	0
0	0	0	0	0	0	0	0	0	0	0	0	0	0	0	0	0	0	0	0	0	0	0	0	0	0	0	0	0	0	0
0	0	0	0	0	0	0	0	0	0	0	0	0	0	0	0	0	0	0	0	0	0	0	0	0	0	0	0	0	0	0
0	0	0	0	0	0	0	0	0	0	0	0	0	0	0	0	0	0	0	0	0	0	0	0	0	0	0	0	0	0	0
0	0	0	0	0	0	0	0	0	0	0	0	0	0	0	0	0	0	0	0	0	0	0	0	0	0	0	0	0	0	0
0	0	0	0	0	0	0	0	0	0	0	0	0	0	0	0	0	0	0	0	0	0	0	0	0	0	0	0	0	0	0
0	0	0	0	0	0	0	0	0	0	0	0	0	0	0	0	0	0	0	0	0	0	0	0	0	0	0	0	0	0	0
0	0	0	0	0	0	0	0	0	0	0	0	0	0	0	0	0	0	0	0	0	0	0	0	0	0	0	0	0	0	0
0	0	0	0	0	0	0	0	0	0	0	0	0	0	0	0	0	0	0	0	0	0	0	0	0	0	0	0	0	0	0
0	0	0	0	0	0	0	0	0	0	0	0	0	0	0	0	0	0	0	0	0	0	0	0	0	0	0	0	0	0	0
0	0	0	0	0	0	0	0	0	0	0	0	0	0	0	0	0	0	0	0	0	0	0	0	0	0	0	0	0	0	0
0	0	0	0	0	0	0	0	0	0	0	0	0	0	0	0	0	0	0	0	0	0	0	0	0	0	0	0	0	0	0
0	0	0	0	0	0	0	0	0	0	0	0	0	0	0	0	0	0	0	0	0	0	0	0	0	0	0	0	0	0	0
0	0	0	0	0	0	0	0	0	0	0	0	0	0	0	0	0	0	0	0	0	0	0	0	0	0	0	0	0	0	0
0	0	0	0	0	0	0	0	0	0	0	0	0	0	0	0	0	0	0	0	0	0	0	0	0	0	0	0	0	0	0
0	0	0	0	0	0	0	0	0	0	0	0	0	0	0	0	0	0	0	0	0	0	0	0	0	0	0	0	0	0	0
0	0	0	0	0	0	0	0	0	0	0	0	0	0	0	0	0	0	0	0	0	0	0	0	0	0	0	0	0	0	0
0	0	0	0	0	0	0	0	0	0	0	0	0	0	0	0	0	0	0	0	0	0	0	0	0	0	0	0	0	0	0
0	0	0	0	0	0	0	0	0	0	0	0	0	0	0	0	0	0	0	0	0	0	0	0	0	0	0	0	0	0	0
0	0	0	0	0	0	0	0	0	0	0	0	0	0	0	0	0	0	0	0	0	0	0	0	0	0	0	0	0	0	0
0	0	0	0	0	0	0	0	0	0	0	0	0	0	0	0	0	0	0	0	0	0	0	0	0	0	0	0	0	0	0
0	0	0	0	0	0	0	0	0	0	0	0	0	0	0	0	0	0	0	0	0	0	0	0	0	0	0	0	0	0	0
0	0	0	0	0	0	0	0	0	0	0	0	0	0	0	0	0	0	0	0	0	0	0	0	0	0	0	0	0	0	0
0	0	0	0	0	0	0	0	0	0	0	0	0	0	0	0	0	0	0	0	0	0	0	0	0	0	0	0	0	0	0
0	0	0	0	0	0	0	0	0	0	0	0	0	0	0	0	0	0	0	0	0	0	0	0	0	0	0	0	0	0	0
0	0	0	0	0	0	0	0	0	0	0	0	0	0	0	0	0	0	0	0	0	0	0	0	0	0	0	0	0	0	0
0	0	0	0	0	0	0	0	0	0	0	0	0	0	0	0	0	0	0	0	0	0	0	0	0	0	0	0	0	0	0
0	0	0	0	0	0	0	0	0	0	0	0	0	0	0	0	0	0	0	0	0	0	0	0	0	0	0	0	0	0	0
0	0	0	0	0	0	0	0	0	0	0	0	0	0	0	0	0	0	0	0	0	0	0	0	0	0	0	0	0	0	0
0	0	0	0	0	0	0	0	0	0	0	0	0	0	0	0	0	0	0	0	0	0	0	0	0	0	0	0	0	0	0
0	0	0	0	0	0	0	0	0	0	0	0	0	0	0	0	0	0	0	0	0	0	0	0	0	0	0	0	0	0	0
0	0	0	0	0	0	0	0	0	0	0	0	0	0	0	0	0	0	0	0	0	0	0	0	0	0	0	0	0	0	0
0	0	0	0	0	0	0	0	0	0	0	0	0	0	0	0	0	0	0	0	0	0	0	0	0	0	0	0	0	0	0
0	0	0	0	0	0	0	0	0	0	0	0	0	0	0	0	0	0	0	0	0	0	0	0	0	0	0	0	0	0	0
0	0	0	0	0	0	0	0	0	0	0	0	0	0	0	0	0	0	0	0	0	0	0	0	0	0	0	0	0	0	0
0	0	0	0	0	0	0	0	0	0	0	0	0	0	0	0	0	0	0	0	0	0	0	0	0	0	0	0	0	0	0
0	0	0	0	0	0	0	0	0	0	0	0	0	0	0	0	0	0	0	0	0	0	0	0	0	0	0	0	0	0	0
0	0	0	0	0	0	0	0	0	0	0	0	0	0	0	0	0	0	0	0	0	0	0	0	0	0	0	0	0	0	0
0	0	0	0	0	0	0	0	0	0	0	0	0	0	0	0	0	0	0	0	0	0	0	0	0	0	0	0	0	0	0
0	0	0	0	0	0	0	0	0	0	0	0	0	0	0	0	0	0	0	0	0	0	0	0	0	0	0	0	0	0	0
0	0	0	0	0	0	0	0	0	0	0	0	0	0	0	0	0	0	0	0	0	0	0	0	0	0	0	0	0	0	0
0	0	0	0	0	0	0	0	0	0	0	0	0	0	0	0	0	0	0	0	0	0	0	0	0	0	0	0	0	0	0
0	0	0	0	0	0	0	0	0	0	0	0	0	0	0	0	0	0	0	0	0	0	0	0	0	0	0	0	0	0	0
0	0	0	0	0	0	0	0	0	0	0	0	0	0	0	0	0	0	0	0	0	0	0	0	0	0	0	0	0	0	0
0	0	0	0	0	0	0	0	0	0	0	0	0	0	0	0	0	0	0	0	0	0	0	0	0	0	0	0	0	0	0
0	0	0	0	0	0	0	0	0	0	0	0	0	0	0	0	0	0	0	0	0	0	0	0	0	0	0	0	0	0	0
0	0	0	0	0	0	0	0	0	0	0	0	0	0	0	0	0	0	0	0	0	0	0	0	0	0	0	0	0	0	0
0	0	0	0	0	0	0	0	0	0	0	0	0	0	0	0	0	0	0	0	0	0	0	0	0	0	0	0	0	0	0
0	0	0	0	0	0	0	0	0	0	0	0	0	0	0	0	0	0	0	0	0	0	0	0	0	0	0	0	0	0	0
0	0	0	0	0	0	0	0	0	0	0	0	0	0	0	0	0	0	0	0	0	0	0	0	0	0	0	0	0	0	0
0	0	0	0	0	0	0	0	0	0	0	0	0	0	0	0	0	0	0	0	0	0	0	0	0	0	0	0	0	0	0
0	0	0	0	0	0	0	0	0	0	0	0	0	0	0	0	0	0	0	0	0	0	0	0	0	0	0	0	0	0	0
0	0	0	0	0	0	0	0	0	0	0	0	0	0	0	0	0	0	0	0	0	0	0	0	0	0	0	0	0	0	0
0	0	0	0	0	0	0	0	0	0	0	0	0	0	0	0	0	0	0	0	0	0	0	0	0	0	0	0	0	0	0
0	0	0	0	0	0	0	0	0	0	0	0	0	0	0	0	0	0	0	0	0	0	0	0	0	0	0	0	0	0	0
0	0	0	0	0	0	0	0	0	0	0	0	0	0	0	0	0	0	0	0	0	0	0	0	0	0	0	0	0	0	0
0	0	0	0	0	0	0	0	0	0	0	0	0	0	0	0	0	0	0	0	0	0	0	0	0	0	0	0	0	0	0
0	0	0	0	0	0	0	0	0	0	0	0	0	0	0	0	0	0	0	0	0	0	0	0	0	0	0	0	0	0	0
0	0	0	0	0	0	0	0	0	0	0	0	0	0	0	0	0	0	0	0	0	0	0	0	0	0	0	0	0	0	0
0	0	0	0	0	0	0	0	0	0	0	0	0	0	0	0	0	0	0	0	0	0	0	0	0	0	0	0	0	0	0
0	0	0	0	0	0	0	0	0	0	0	0	0	0	0	0	0	0	0	0	0	0	0	0	0	0	0	0	0	0	0
0	0	0	0	0	0	0	0	0	0	0	0	0	0	0	0	0	0	0	0	0	0	0	0	0	0	0	0	0	0	0
0	0	0	0	0	0	0	0	0	0	0	0	0	0	0	0	0	0	0	0	0	0	0	0	0	0	0	0	0	0	0
0	0	0	0	0	0	0	0	0	0	0	0	0	0	0	0	0	0	0	0	0	0	0	0	0	0	0	0	0	0	0
0	0	0	0	0	0	0	0	0	0	0	0	0	0	0	0	0	0	0	0	0	0	0	0	0	0	0	0	0	0	0
0	0	0	0	0	0	0	0	0	0	0	0	0	0	0	0	0	0	0	0	0	0	0	0	0	0	0	0	0	0	0
0	0	0	0	0	0	0	0	0	0	0	0	0	0	0	0	0	0	0	0	0	0	0	0	0	0	0	0	0	0	0
0	0	0	0	0	0	0	0	0	0	0	0	0	0	0	0	0	0	0	0	0	0	0	0	0	0	0	0	0	0	0
0	0	0	0	0	0	0	0	0	0	0	0	0	0	0	0	0	0	0	0	0	0	0	0	0	0	0	0	0	0	0
0	0	0	0	0	0	0	0	0	0	0	0	0	0	0	0	0	0	0	0	0	0	0	0	0	0	0	0	0	0	0
0	0	0	0	0	0	0	0	0	0	0	0	0	0	0	0	0	0	0	0	0	0	0	0	0	0	0	0	0	0	0
0	0	0	0	0	0	0	0	0	0	0	0	0	0	0	0	0	0	0	0	0	0	0	0	0	0	0	0	0	0	0
0	0	0	0	0	0	0	0	0	0	0	0	0	0	0	0	0	0	0	0	0	0	0	0	0	0	0	0	0	0	0
0	0	0	0	0	0	0	0	0	0	0	0	0	0	0	0	0	0	0	0	0	0	0	0	0	0	0	0	0	0	0
0	0	0	0	0	0	0	0	0	0	0	0	0	0	0	0	0	0	0	0	0	0	0	0	0	0	0	0	0	0	0
0	0	0	0	0	0	0	0	0	0	0	0	0	0	0	0	0	0	0	0	0	0	0	0	0	0	0	0	0	0	0
0	0	0	0	0	0	0	0	0	0	0	0	0	0	0	0	0	0	0	0	0	0	0	0	0	0	0	0	0	0	0
0	0	0	0	0	0	0	0	0	0	0	0	0	0	0	0	0	0	0	0	0	0	0	0	0	0	0	0	0	0	0
0	0	0	0	0	0	0	0	0	0	0	0	0	0	0	0	0	0	0	0	0	0	0	0	0	0	0	0	0	0	0
0	0	0	0	0	0	0	0	0	0	0	0	0	0	0	0	0	0	0	0	0	0	0	0	0	0	0	0	0	0	0
0	0	0	0	0	0	0	0	0	0	0	0	0	0	0	0	0	0	0	0	0	0	0	0	0	0	0	0	0	0	0
0	0	0	0	0	0	0	0	0	0	0	0	0	0	0	0	0	0	0	0	0	0	0	0	0	0	0	0	0	0	0
0	0	0	0	0	0	0	0	0	0	0	0	0	0	0	0	0	0	0	0	0	0	0	0	0	0	0	0	0	0	0
0	0	0	0	0	0	0	0	0	0	0	0	0	0	0	0	0	0	0	0	0	0	0	0	0	0	0	0	0	0	0
0	0	0	0	0	0	0	0	0	0	0	0	0	0	0	0	0	0	0	0	0	0	0	0	0	0	0	0	0	0	0
0	0	0	0	0	0	0	0	0	0	0	0	0	0	0	0	0	0	0	0	0	0	0	0	0	0	0	0	0	0	0
0	0	0	0	0	0	0	0	0	0	0	0	0	0	0	0	0	0	0	0	0	0	0	0	0	0	0	0	0	0	0
0	0	0	0	0	0	0	0	0	0	0	0	0	0	0	0	0	0	0	0	0	0	0	0	0	0	0	0	0	0	0
0	0	0	0	0	0	0	0	0	0	0	0	0	0	0	0	0	0	0	0	0	0	0	0	0	0	0	0	0	0	0
0	0	0	0	0	0	0	0	0	0	0	0	0	0	0	0	0	0	0	0	0	0	0	0	0	0	0	0	0	0	0
0	0	0	0	0	0	0	0	0	0	0	0	0	0	0	0	0	0	0	0	0	0	0	0	0	0	0	0	0	0	0
0	0	0	0	0	0	0	0	0	0	0	0	0	0	0	0	0	0	0	0	0	0	0	0	0	0	0	0	0	0	0
0	0	0	0	0	0	0	0	0	0	0	0	0	0	0	0	0	0	0	0	0	0	0	0	0	0	0	0	0	0	0
0	0	0	0	0	0	0	0	0	0	0	0	0	0	0	0	0	0	0	0	0	0	0	0	0	0	0	0	0	0	0
0	0	0	0	0	0	0	0	0	0	0	0	0	0	0	0	0	0	0	0	0	0	0	0	0	0	0	0	0	0	0
0	0	0	0	0	0	0	0	0	0	0	0	0	0	0	0	0	0	0	0	0	0	0	0	0	0	0	0	0	0	0
0	0	0	0	0	0	0	0	0	0	0	0	0	0	0	0	0	0	0	0	0	0	0	0	0	0	0	0	0	0	0
0	0	0	0	0	0	0	0	0	0	0	0	0	0	0	0	0	0	0	0	0	0	0	0	0	0	0	0	0	0	0
0	0	0	0	0	0	0	0	0	0	0	0	0	0	0	0	0	0	0	0	0	0	0	0	0	0	0	0	0	0	0
0	0	0	0	0	0	0	0	0	0	0	0	0	0	0	0	0	0	0	0	0	0	0	0	0	0	0	0	0	0	0
0	0	0	0	0	0	0	0	0	0	0	0	0	0	0	0	0	0	0	0	0	0	0	0	0	0	0	0	0	0	0
0	0	0	0	0	0	0	0	0	0	0	0	0	0	0	0	0	0	0	0	0	0	0	0	0	0	0	0	0	0	0
0	0	0	0	0	0	0	0	0	0	0	0	0	0	0	0	0	0	0	0	0	0	0	0	0	0	0	0	0	0	0
0	0	0	0	0	0	0	0	0	0	0	0	0	0	0	0	0	0	0	0	0	0	0	0	0	0	0	0	0	0	0
0	0	0	0	0	0	0	0	0	0	0	0	0	0	0	0	0	0	0	0	0	0	0	0	0	0	0	0	0	0	0
0	0	0	0	0	0	0	0	0	0	0	0	0	0	0	0	0	0	0	0	0	0	0	0	0	0	0	0	0	0	0
0	0	0	0	0	0	0	0	0	0	0	0	0	0	0	0	0	0	0	0	0	0	0	0	0	0	0	0	0	0	0
0	0	0	0	0	0	0	0	0	0	0	0	0	0	0	0	0	0	0	0	0	0	0	0	0	0	0	0	0	0	0
0	0	0	0	0	0	0	0	0	0	0	0	0	0	0	0	0	0	0	0	0	0	0	0	0	0	0	0	0	0	0
0	0	0	0	0	0	0	0	0	0	0	0	0	0	0	0	0	0	0	0	0	0	0	0	0	0	0	0	0	0	0
0	0	0	0	0	0	0	0	0	0	0	0	0	0	0	0	0	0	0	0	0	0	0	0	0	0	0	0	0	0	0
0	0	0	0	0	0	0	0	0	0	0	0	0	0	0	0	0	0	0	0	0	0	0	0	0	0	0	0	0	0	0
0	0	0	0	0	0	0	0	0	0	0	0	0	0	0	0	0	0	0	0	0	0	0	0	0	0	0	0	0	0	0
0	0	0	0	0	0	0	0	0	0	0	0	0	0	0	0	0	0	0	0	0	0	0	0	0	0	0	0	0	0	0
0	0	0	0	0	0	0	0	0	0	0	0	0	0	0	0	0	0	0	0	0	0	0	0	0	0	0	0	0	0	0
0	0	0	0	0	0	0	0	0	0	0	0	0	0	0	0	0	0	0	0	0	0	0	0	0	0	0	0	0	0	0
0	0	0	0	0	0	0	0	0	0	0	0	0	0	0	0	0	0	0	0	0	0	0	0	0	0	0	0	0	0	0
0	0	0	0	0	0	0	0	0	0	0	0	0	0	0	0	0	0	0	0	0	0	0	0	0	0	0	0	0	0	0
0	0	0	0	0	0	0	0	0	0	0	0	0	0	0	0	0	0	0	0	0	0	0	0	0	0	0	0	0	0	0
0	0	0	0	0	0	0	0	0	0	0	0	0	0	0	0	0	0	0	0	0	0	0	0	0	0	0	0	0	0	0
0	0	0	0	0	0	0	0	0	0	0	0	0	0	0	0	0	0	0	0	0	0	0	0	0	0	0	0	0	0	0
0	0	0	0	0	0	0	0	0	0	0	0	0	0	0	0	0	0	0	0	0	0	0	0	0	0	0	0	0	0	0
0	0	0	0	0	0	0	0	0	0	0	0	0	0	0	0	0	0	0	0	0	0	0	0	0	0	0	0	0	0	0
0	0	0	0	0	0	0	0	0	0	0	0	0	0	0	0	0	0	0	0	0	0	0	0	0	0	0	0	0	0	0
0	0	0	0	0	0	0	0	0	0	0	0	0	0	0	0	0	0	0	0	0	0	0	0	0	0	0	0	0	0	0
0	0	0	0	0	0	0	0	0	0	0	0	0	0	0	0	0	0	0	0	0	0	0	0	0	0	0	0	0	0	0
0	0	0	0	0	0	0	0	0	0	0	0	0	0	0	0	0	0	0	0	0	0	0	0	0	0	0	0	0	0	0
0	0	0	0	0	0	0	0	0	0	0	0	0	0	0	0	0	0	0	0	0	0	0	0	0	0	0	0	0	0	0
0	0	0	0	0	0	0	0	0	0	0	0	0	0	0	0	0	0	0	0	0	0	0	0	0	0	0	0	0	0	0
0	0	0	0	0	0	0	0	0	0	0	0	0	0	0	0	0	0	0	0	0	0	0	0	0	0	0	0	0	0	0
0	0	0	0	0	0	0	0	0	0	0	0	0	0	0	0	0	0	0	0	0	0	0	0	0	0	0	0	0	0	0
0	0	0	0	0	0	0	0	0	0	0	0	0	0	0	0	0	0	0	0	0	0	0	0	0	0	0	0	0	0	0
0	0	0	0	0	0	0	0	0	0	0	0	0	0	0	0	0	0	0	0	0	0	0	0	0	0	0	0	0	0	0
0	0	0	0	0	0	0	0	0	0	0	0	0	0	0	0	0	0	0	0	0	0	0	0	0	0	0	0	0	0	0
0	0	0	0	0	0	0	0	0	0	0	0	0	0	0	0	0	0	0	0	0	0	0	0	0	0	0	0	0	0	0
0	0	0	0	0	0	0	0	0	0	0	0	0	0	0	0	0	0	0	0	0	0	0	0	0	0	0	0	0	0	0
0	0	0	0	0	0	0	0	0	0	0	0	0	0	0	0	0	0	0	0	0	0	0	0	0	0	0	0	0	0	0
0	0	0	0	0	0	0	0	0	0	0	0	0	0	0	0	0	0	0	0	0	0	0	0	0	0	0	0	0	0	0
0	0	0	0	0	0	0	0	0	0	0	0	0	0	0	0	0	0	0	0	0	0	0	0	0	0	0	0	0	0	0
0	0	0	0	0	0	0	0	0	0	0	0	0	0	0	0	0	0	0	0	0	0	0	0	0	0	0	0	0	0	0
0	0	0	0	0	0	0	0	0	0	0	0	0	0	0	0	0	0	0	0	0	0	0	0	0	0	0	0	0	0	0
0	0	0	0	0	0	0	0	0	0	0	0	0	0	0	0	0	0	0	0	0	0	0	0	0	0	0	0	0	0	0
0	0	0	0	0	0	0	0	0	0	0	0	0	0	0	0	0	0	0	0	0	0	0	0	0	0	0	0	0	0	0
0	0	0	0	0	0	0	0	0	0	0	0	0	0	0	0	0	0	0	0	0	0	0	0	0	0	0	0	0	0	0
0	0	0	0	0	0	0	0	0	0	0	0	0	0	0	0	0	0	0	0	0	0	0	0	0	0	0	0	0	0	0
0	0	0	0	0	0	0	0	0	0	0	0	0	0	0	0	0	0	0	0	0	0	0	0	0	0	0	0	0	0	0
0	0	0	0	0	0	0	0	0	0	0	0	0	0	0	0	0	0	0	0	0	0	0	0	0	0	0	0	0	0	0
0	0	0	0	0	0	0	0	0	0	0	0	0	0	0	0	0	0	0	0	0	0	0	0	0	0	0	0	0	0	0
0	0	0	0	0	0	0	0	0	0	0	0	0	0	0	0	0	0	0	0	0	0	0	0	0	0	0	0	0	0	0
0	0	0	0	0	0	0	0	0	0	0	0	0	0	0	0	0	0	0	0	0	0	0	0	0	0	0	0	0	0	0
0	0	0	0	0	0	0	0	0	0	0	0	0	0	0	0	0	0	0	0	0	0	0	0	0	0	0	0	0	0	0
0	0	0	0	0	0	0	0	0	0	0	0	0	0	0	0	0	0	0	0	0	0	0	0	0	0	0	0	0	0	0
0	0	0	0	0	0	0	0	0	0	0	0	0	0	0	0	0	0	0	0	0	0	0	0	0	0	0	0	0	0	0
0	0	0	0	0	0	0	0	0	0	0	0	0	0	0	0	0	0	0	0	0	0	0	0	0	0	0	0	0	0	0
0	0	0	0	0	0	0	0	0	0	0	0	0	0	0	0	0	0	0	0	0	0	0	0	0	0	0	0	0	0	0
0	0	0	0	0	0	0	0	0	0	0	0	0	0	0	0	0	0	0	0	0	0	0	0	0	0	0	0	0	0	0
0	0	0	0	0	0	0	0	0	0	0	0	0	0	0	0	0	0	0	0	0	0	0	0	0	0	0	0	0	0	0
0	0	0	0	0	0	0	0	0	0	0	0	0	0	0	0	0	0	0	0	0	0	0	0	0	0	0	0	0	0	0
0	0	0	0	0	0	0	0	0	0	0	0	0	0	0	0	0	0	0	0	0	0	0	0	0	0	0	0	0	0	0
0	0	0	0	0	0	0	0	0	0	0	0	0	0	0	0	0	0	0	0	0	0	0	0	0	0	0	0	0	0	0
0	0	0	0	0	0	0	0	0	0	0	0	0	0	0	0	0	0	0	0	0	0	0	0	0	0	0	0	0	0	0
0	0	0	0	0	0	0	0	0	0	0	0	0	0	0	0	0	0	0	0	0	0	0	0	0	0	0	0	0	0	0
0	0	0	0	0	0	0	0	0	0	0	0	0	0	0	0	0	0	0	0	0	0	0	0	0	0	0	0	0	0	0
0	0	0	0	0	0	0	0	0	0	0	0	0	0	0	0	0	0	0	0	0	0	0	0	0	0	0	0	0	0	0
0	0	0	0	0	0	0	0	0	0	0	0	0	0	0	0	0	0	0	0	0	0	0	0	0	0	0	0	0	0	0
0	0	0	0	0	0	0	0	0	0	0	0	0	0	0	0	0	0	0	0	0	0	0	0	0	0	0	0	0	0	0
0	0	0	0	0	0	0	0	0	0	0	0	0	0	0	0	0	0	0	0	0	0	0	0	0	0	0	0	0	0	0
0	0	0	0	0	0	0	0	0	0	0	0	0	0	0	0	0	0	0	0	0	0	0	0	0	0	0	0	0	0	0
0	0	0	0	0	0	0	0	0	0	0	0	0	0	0	0	0	0	0	0	0	0	0	0	0	0	0	0	0	0	0
0	0	0	0	0	0	0	0	0	0	0	0	0	0	0	0	0	0	0	0	0	0	0	0	0	0	0	0	0	0	0
0	0	0	0	0	0	0	0	0	0	0	0	0	0	0	0	0	0	0	0	0	0	0	0	0	0	0	0	0	0	0
0	0	0	0	0	0	0	0	0	0	0	0	0	0	0	0	0	0	0	0	0	0	0	0	0	0	0	0	0	0	0
0	0	0	0	0	0	0	0	0	0	0	0	0	0	0	0	0	0	0	0	0	0	0	0	0	0	0	0	0	0	0
0	0	0	0	0	0	0	0	0	0	0	0	0	0	0	0	0	0	0	0	0	0	0	0	0	0	0	0	0	0	0
0	0	0	0	0	0	0	0	0	0	0	0	0	0	0	0	0	0	0	0	0	0	0	0	0	0	0	0	0	0	0
0	0	0	0	0	0	0	0	0	0	0	0	0	0	0	0	0	0	0	0	0	0	0	0	0	0	0	0	0	0	0
0	0	0	0	0	0	0	0	0	0	0	0	0	0	0	0	0	0	0	0	0	0	0	0	0	0	0	0	0	0	0
0	0	0	0	0	0	0	0	0	0	0	0	0	0	0	0	0	0	0	0	0	0	0	0	0	0	0	0	0	0	0
0	0	0	0	0	0	0	0	0	0	0	0	0	0	0	0	0	0	0	0	0	0	0	0	0	0	0	0	0	0	0
0	0	0	0	0	0	0	0	0	0	0	0	0	0	0	0	0	0	0	0	0	0	0	0	0	0	0	0	0	0	0
0	0	0	0	0	0	0	0	0	0	0	0	0	0	0	0	0	0	0	0	0	0	0	0	0	0	0	0	0	0	0
0	0	0	0	0	0	0	0	0	0	0	0	0	0	0	0	0	0	0	0	0	0	0	0	0	0	0	0	0	0	0
0	0	0	0	0	0	0	0	0	0	0	0	0	0	0	0	0	0	0	0	0	0	0	0	0	0	0	0	0	0	0
0	0	0	0	0	0	0	0	0	0	0	0	0	0	0	0	0	0	0	0	0	0	0	0	0	0	0	0	0	0	0
0	0	0	0	0	0	0	0	0	0	0	0	0	0	0	0	0	0	0	0	0	0	0	0	0	0	0	0	0	0	0
0	0	0	0	0	0	0	0	0	0	0	0	0	0	0	0	0	0	0	0	0	0	0	0	0	0	0	0	0	0	0
0	0	0	0	0	0	0	0	0	0	0	0	0	0	0	0	0	0	0	0	0	0	0	0	0	0	0	0	0	0	0
0	0	0	0	0	0	0	0	0	0	0	0	0	0	0	0	0	0	0	0	0	0	0	0	0	0	0	0	0	0	0
0	0	0	0	0	0	0	0	0	0	0	0	0	0	0	0	0	0	0	0	0	0	0	0	0	0	0	0	0	0	0
0	0	0	0	0	0	0	0	0	0	0	0	0	0	0	0	0	0	0	0	0	0	0	0	0	0	0	0	0	0	0
0	0	0	0	0	0	0	0	0	0	0	0	0	0	0	0	0	0	0	0	0	0	0	0	0	0	0	0	0	0	0
0	0	0	0	0	0	0	0	0	0	0	0	0	0	0	0	0	0	0	0	0	0	0	0	0	0	0	0	0	0	0
0	0	0	0	0	0	0	0	0	0	0	0	0	0	0	0	0	0	0	0	0	0	0	0	0	0	0	0	0	0	0
0	0	0	0	0	0	0	0	0	0	0	0	0	0	0	0	0	0	0	0	0	0	0	0	0	0	0	0	0	0	0
0	0	0	0	0	0	0	0	0	0	0	0	0	0	0	0	0	0	0	0	0	0	0	0	0	0	0	0	0	0	0
0	0	0	0	0	0	0	0	0	0	0	0	0	0	0	0	0	0	0	0	0	0	0	0	0	0	0	0	0	0	0
0	0	0	0	0	0	0	0	0	0	0	0	0	0	0	0	0	0	0	0	0	0	0	0	0	0	0	0	0	0	0
0	0	0	0	0	0	0	0	0	0	0	0	0	0	0	0	0	0	0	0	0	0	0	0	0	0	0	0	0	0	0
0	0	0	0	0	0	0	0	0	0	0	0	0	0	0	0	0	0	0	0	0	0	0	0	0	0	0	0	0	0	0
0	0	0	0	0	0	0	0	0	0	0	0	0	0	0	0	0	0	0	0	0	0	0	0	0	0	0	0	0	0	0
0	0	0	0	0	0	0	0	0	0	0	0	0	0	0	0	0	0	0	0	0	0	0	0	0	0	0	0	0	0	0
0	0	0	0	0	0	0	0	0	0	0	0	0	0	0	0	0	0	0	0	0	0	0	0	0	0	0	0	0	0	0
0	0	0	0	0	0	0	0	0	0	0	0	0	0	0	0	0	0	0	0	0	0	0	0	0	0	0	0	0	0	0
0	0	0	0	0	0	0	0	0	0	0	0	0	0	0	0	0	0	0	0	0	0	0	0	0	0	0	0	0	0	0
0	0	0	0	0	0	0	0	0	0	0	0	0	0	0	0	0	0	0	0	0	0	0	0	0	0	0	0	0	0	0
0	0	0	0	0	0	0	0	0	0	0	0	0	0	0	0	0	0	0	0	0	0	0	0	0	0	0	0	0	0	0
0	0	0	0	0	0	0	0	0	0	0	0	0	0	0	0	0	0	0	0	0	0	0	0	0	0	0	0	0	0	0
0	0	0	0	0	0	0	0	0	0	0	0	0	0	0	0	0	0	0	0	0	0	0	0	0	0	0	0	0	0	0
0	0	0	0	0	0	0	0	0	0	0	0	0	0	0	0	0	0	0	0	0	0	0	0	0	0	0	0	0	0	0
0	0	0	0	0	0	0	0	0	0	0	0	0	0	0	0	0	0	0	0	0	0	0	0	0	0	0	0	0	0	0
0	0	0	0	0	0	0	0	0	0	0	0	0	0	0	0	0	0	0	0	0	0	0	0	0	0	0	0	0	0	0
0	0	0	0	0	0	0	0	0	0	0	0	0	0	0	0	0	0	0	0	0	0	0	0	0	0	0	0	0	0	0
0	0	0	0	0	0	0	0	0	0	0	0	0	0	0	0	0	0	0	0	0	0	0	0	0	0	0	0	0	0	0
0	0	0	0	0	0	0	0	0	0	0	0	0	0	0	0	0	0	0	0	0	0	0	0	0	0	0	0	0	0	0
0	0	0	0	0	0	0	0	0	0	0	0	0	0	0	0	0	0	0	0	0	0	0	0	0	0	0	0	0	0	0
0	0	0	0	0	0	0	0	0	0	0	0	0	0	0	0	0	0	0	0	0	0	0	0	0	0	0	0	0	0	0
0	0	0	0	0	0	0	0	0	0	0	0	0	0	0	0	0	0	0	0	0	0	0	0	0	0	0	0	0	0	0
0	0	0	0	0	0	0	0	0	0	0	0	0	0	0	0	0	0	0	0	0	0	0	0	0	0	0	0	0	0	0
0	0	0	0	0	0	0	0	0	0	0	0	0	0	0	0	0	0	0	0	0	0	0	0	0	0	0	0	0	0	0
0	0	0	0	0	0	0	0	0	0	0	0	0	0	0	0	0	0	0	0	0	0	0	0	0	0	0	0	0	0	0
0	0	0	0	0	0	0	0	0	0	0	0	0	0	0	0	0	0	0	0	0	0	0	0	0	0	0	0	0	0	0
0	0	0	0	0	0	0	0	0	0	0	0	0	0	0	0	0	0	0	0	0	0	0	0	0	0	0	0	0	0	0
0	0	0	0	0	0	0	0	0	0	0	0	0	0	0	0	0	0	0	0	0	0	0	0	0	0	0	0	0	0	0
0	0	0	0	0	0	0	0	0	0	0	0	0	0	0	0	0	0	0	0	0	0	0	0	0	0	0	0	0	0	0
0	0	0	0	0	0	0	0	0	0	0	0	0	0	0	0	0	0	0	0	0	0	0	0	0	0	0	0	0	0	0
0	0	0	0	0	0	0	0	0	0	0	0	0	0	0	0	0	0	0	0	0	0	0	0	0	0	0	0	0	0	0
0	0	0	0	0	0	0	0	0	0	0	0	0	0	0	0	0	0	0	0	0	0	0	0	0	0	0	0	0	0	0
0	0	0	0	0	0	0	0	0	0	0	0	0	0	0	0	0	0	0	0	0	0	0	0	0	0	0	0	0	0	0
0	0	0	0	0	0	0	0	0	0	0	0	0	0	0	0	0	0	0	0	0	0	0	0	0	0	0	0	0	0	0
0	0	0	0	0	0	0	0	0	0	0	0	0	0	0	0	0	0	0	0	0	0	0	0	0	0	0	0	0	0	0
0	0	0	0	0	0	0	0	0	0	0	0	0	0	0	0	0	0	0	0	0	0	0	0	0	0	0	0	0	0	0
0	0	0	0	0	0	0	0	0	0	0	0	0	0	0	0	0	0	0	0	0	0	0	0	0	0	0	0	0	0	0
0	0	0	0	0	0	0	0	0	0	0	0	0	0	0	0	0	0	0	0	0	0	0	0	0	0	0	0	0	0	0
0	0	0	0	0	0	0	0	0	0	0	0	0	0	0	0	0	0	0	0	0	0	0	0	0	0	0	0	0	0	0
0	0	0	0	0	0	0	0	0	0	0	0	0	0	0	0	0	0	0	0	0	0	0	0	0	0	0	0	0	0	0
0	0	0	0	0	0	0	0	0	0	0	0	0	0	0	0	0	0	0	0	0	0	0	0	0	0	0	0	0	0	0
0	0	0	0	0	0	0	0	0	0	0	0	0	0	0	0	0	0	0	0	0	0	0	0	0	0	0	0	0	0	0
0	0	0	0	0	0	0	0	0	0	0	0	0	0	0	0	0	0	0	0	0	0	0	0	0	0	0	0	0	0	0
0	0	0	0	0	0	0	0	0	0	0	0	0	0	0	0	0	0	0	0	0	0	0	0	0	0	0	0	0	0	0
0	0	0	0	0	0	0	0	0	0	0	0	0	0	0	0	0	0	0	0	0	0	0	0	0	0	0	0	0	0	0
0	0	0	0	0	0	0	0	0	0	0	0	0	0	0	0	0	0	0	0	0	0	0	0	0	0	0	0	0	0	0
0	0	0	0	0	0	0	0	0	0	0	0	0	0	0	0	0	0	0	0	0	0	0	0	0	0	0	0	0	0	0
0	0	0	0	0	0	0	0	0	0	0	0	0	0	0	0	0	0	0	0	0	0	0	0	0	0	0	0	0	0	0
0	0	0	0	0	0	0	0	0	0	0	0	0	0	0	0	0	0	0	0	0	0	0	0	0	0	0	0	0	0	0
0	0	0	0	0	0	0	0	0	0	0	0	0	0	0	0	0	0	0	0	0	0	0	0	0	0	0	0	0	0	0
0	0	0	0	0	0	0	0	0	0	0	0	0	0	0	0	0	0	0	0	0	0	0	0	0	0	0	0	0	0	0
0	0	0	0	0	0	0	0	0	0	0	0	0	0	0	0	0	0	0	0	0	0	0	0	0	0	0	0	0	0	0
0	0	0	0	0	0	0	0	0	0	0	0	0	0	0	0	0	0	0	0	0	0	0	0	0	0	0	0	0	0	0
0	0	0	0	0	0	0	0	0	0	0	0	0	0	0	0	0	0	0	0	0	0	0	0	0	0	0	0	0	0	0
0	0	0	0	0	0	0	0	0	0	0	0	0	0	0	0	0	0	0	0	0	0	0	0	0	0	0	0	0	0	0
0	0	0	0	0	0	0	0	0	0	0	0	0	0	0	0	0	0	0	0	0	0	0	0	0	0	0	0	0	0	0
0	0	0	0	0	0	0	0	0	0	0	0	0	0	0	0	0	0	0	0	0	0	0	0	0	0	0	0	0	0	0
0	0	0	0	0	0	0	0	0	0	0	0	0	0	0	0	0	0	0	0	0	0	0	0	0	0	0	0	0	0	0
0	0	0	0	0	0	0	0	0	0	0	0	0	0	0	0	0	0	0	0	0	0	0	0	0	0	0	0	0	0	0
0	0	0	0	0	0	0	0	0	0	0	0	0	0	0	0	0	0	0	0	0	0	0	0	0	0	0	0	0	0	0
0	0	0	0	0	0	0	0	0	0	0	0	0	0	0	0	0	0	0	0	0	0	0	0	0	0	0	0	0	0	0
0	0	0	0	0	0	0	0	0	0	0	0	0	0	0	0	0	0	0	0	0	0	0	0	0	0	0	0	0	0	0
0	0	0	0	0	0	0	0	0	0	0	0	0	0	0	0	0	0	0	0	0	0	0	0	0	0	0	0	0	0	0
0	0	0	0	0	0	0	0	0	0	0	0	0	0	0	0	0	0	0	0	0	0	0	0	0	0	0	0	0	0	0
0	0	0	0	0	0	0	0	0	0	0	0	0	0	0	0	0	0	0	0	0	0	0	0	0	0	0	0	0	0	0
0	0	0	0	0	0	0	0	0	0	0	0	0	0	0	0	0	0	0	0	0	0	0	0	0	0	0	0	0	0	0
0	0	0	0	0	0	0	0	0	0	0	0	0	0	0	0	0	0	0	0	0	0	0	0	0	0	0	0	0	0	0
0	0	0	0	0	0	0	0	0	0	0	0	0	0	0	0	0	0	0	0	0	0	0	0	0	0	0	0	0	0	0
0	0	0	0	0	0	0	0	0	0	0	0	0	0	0	0	0	0	0	0	0	0	0	0	0	0	0	0	0	0	0
0	0	0	0	0	0	0	0	0	0	0	0	0	0	0	0	0	0	0	0	0	0	0	0	0	0	0	0	0	0	0
0	0	0	0	0	0	0	0	0	0	0	0	0	0	0	0	0	0	0	0	0	0	0	0	0	0	0	0	0	0	0
0	0	0	0	0	0	0	0	0	0	0	0	0	0	0	0	0	0	0	0	0	0	0	0	0	0	0	0	0	0	0
0	0	0	0	0	0	0	0	0	0	0	0	0	0	0	0	0	0	0	0	0	0	0	0	0	0	0	0	0	0	0
0	0	0	0	0	0	0	0	0	0	0	0	0	0	0	0	0	0	0	0	0	0	0	0	0	0	0	0	0	0	0
0	0	0	0	0	0	0	0	0	0	0	0	0	0	0	0	0	0	0	0	0	0	0	0	0	0	0	0	0	0	0
0	0	0	0	0	0	0	0	0	0	0	0	0	0	0	0	0	0	0	0	0	0	0	0	0	0	0	0	0	0	0
0	0	0	0	0	0	0	0	0	0	0	0	0	0	0	0	0	0	0	0	0	0	0	0	0	0	0	0	0	0	0
0	0	0	0	0	0	0	0	0	0	0	0	0	0	0	0	0	0	0	0	0	0	0	0	0	0	0	0	0	0	0
0	0	0	0	0	0	0	0	0	0	0	0	0	0	0	0	0	0	0	0	0	0	0	0	0	0	0	0	0	0	0
0	0	0	0	0	0	0	0	0	0	0	0	0	0	0	0	0	0	0	0	0	0	0	0	0	0	0	0	0	0	0
0	0	0	0	0	0	0	0	0	0	0	0	0	0	0	0	0	0	0	0	0	0	0	0	0	0	0	0	0	0	0
0	0	0	0	0	0	0	0	0	0	0	0	0	0	0	0	0	0	0	0	0	0	0	0	0	0	0	0	0	0	0
0	0	0	0	0	0	0	0	0	0	0	0	0	0	0	0	0	0	0	0	0	0	0	0	0	0	0	0	0	0	0
0	0	0	0	0	0	0	0	0	0	0	0	0	0	0	0	0	0	0	0	0	0	0	0	0	0	0	0	0	0	0
0	0	0	0	0	0	0	0	0	0	0	0	0	0	0	0	0	0	0	0	0	0	0	0	0	0	0	0	0	0	0
0	0	0	0	0	0	0	0	0	0	0	0	0	0	0	0	0	0	0	0	0	0	0	0	0	0	0	0	0	0	0
0	0	0	0	0	0	0	0	0	0	0	0	0	0	0	0	0	0	0	0	0	0	0	0	0	0	0	0	0	0	0
0	0	0	0	0	0	0	0	0	0	0	0	0	0	0	0	0	0	0	0	0	0	0	0	0	0	0	0	0	0	0
0	0	0	0	0	0	0	0	0	0	0	0	0	0	0	0	0	0	0	0	0	0	0	0	0	0	0	0	0	0	0
0	0	0	0	0	0	0	0	0	0	0	0	0	0	0	0	0	0	0	0	0	0	0	0	0	0	0	0	0	0	0
0	0	0	0	0	0	0	0	0	0	0	0	0	0	0	0	0	0	0	0	0	0	0	0	0	0	0	0	0	0	0
0	0	0	0	0	0	0	0	0	0	0	0	0	0	0	0	0	0	0	0	0	0	0	0	0	0	0	0	0	0	0
0	0	0	0	0	0	0	0	0	0	0	0	0	0	0	0	0	0	0	0	0	0	0	0	0	0	0	0	0	0	0
0	0	0	0	0	0	0	0	0	0	0	0	0	0	0	0	0	0	0	0	0	0	0	0	0	0	0	0	0	0	0
0	0	0	0	0	0	0	0	0	0	0	0	0	0	0	0	0	0	0	0	0	0	0	0	0	0	0	0	0	0	0
0	0	0	0	0	0	0	0	0	0	0	0	0	0	0	0	0	0	0	0	0	0	0	0	0	0	0	0	0	0	0
0	0	0	0	0	0	0	0	0	0	0	0	0	0	0	0	0	0	0	0	0	0	0	0	0	0	0	0	0	0	0
0	0	0	0	0	0	0	0	0	0	0	0	0	0	0	0	0	0	0	0	0	0	0	0	0	0	0	0	0	0	0
0	0	0	0	0	0	0	0	0	0	0	0	0	0	0	0	0	0	0	0	0	0	0	0	0	0	0	0	0	0	0
0	0	0	0	0	0	0	0	0	0	0	0	0	0	0	0	0	0	0	0	0	0	0	0	0	0	0	0	0	0	0
0	0	0	0	0	0	0	0	0	0	0	0	0	0	0	0	0	0	0	0	0	0	0	0	0	0	0	0	0	0	0
0	0	0	0	0	0	0	0	0	0	0	0	0	0	0	0	0	0	0	0	0	0	0	0	0	0	0	0	0	0	0
0	0	0	0	0	0	0	0	0	0	0	0	0	0	0	0	0	0	0	0	0	0	0	0	0	0	0	0	0	0	0
0	0	0	0	0	0	0	0	0	0	0	0	0	0	0	0	0	0	0	0	0	0	0	0	0	0	0	0	0	0	0
0	0	0	0	0	0	0	0	0	0	0	0	0	0	0	0	0	0	0	0	0	0	0	0	0	0	0	0	0	0	0
0	0	0	0	0	0	0	0	0	0	0	0	0	0	0	0	0	0	0	0	0	0	0	0	0	0	0	0	0	0	0
0	0	0	0	0	0	0	0	0	0	0	0	0	0	0	0	0	0	0	0	0	0	0	0	0	0	0	0	0	0	0
0	0	0	0	0	0	0	0	0	0	0	0	0	0	0	0	0	0	0	0	0	0	0	0	0	0	0	0	0	0	0
0	0	0	0	0	0	0	0	0	0	0	0	0	0	0	0	0	0	0	0	0	0	0	0	0	0	0	0	0	0	0
0	0	0	0	0	0	0	0	0	0	0	0	0	0	0	0	0	0	0	0	0	0	0	0	0	0	0	0	0	0	0
0	0	0	0	0	0	0	0	0	0	0	0	0	0	0	0	0	0	0	0	0	0	0	0	0	0	0	0	0	0	0
0	0	0	0	0	0	0	0	0	0	0	0	0	0	0	0	0	0	0	0	0	0	0	0	0	0	0	0	0	0	0
0	0	0	0	0	0	0	0	0	0	0	0	0	0	0	0	0	0	0	0	0	0	0	0	0	0	0	0	0	0	0
0	0	0	0	0	0	0	0	0	0	0	0	0	0	0	0	0	0	0	0	0	0	0	0	0	0	0	0	0	0	0
0	0	0	0	0	0	0	0	0	0	0	0	0	0	0	0	0	0	0	0	0	0	0	0	0	0	0	0	0	0	0
0	0	0	0	0	0	0	0	0	0	0	0	0	0	0	0	0	0	0	0	0	0	0	0	0	0	0	0	0	0	0
0	0	0	0	0	0	0	0	0	0	0	0	0	0	0	0	0	0	0	0	0	0	0	0	0	0	0	0	0	0	0
0	0	0	0	0	0	0	0	0	0	0	0	0	0	0	0	0	0	0	0	0	0	0	0	0	0	0	0	0	0	0
0	0	0	0	0	0	0	0	0	0	0	0	0	0	0	0	0	0	0	0	0	0	0	0	0	0	0	0	0	0	0
0	0	0	0	0	0	0	0	0	0	0	0	0	0	0	0	0	0	0	0	0	0	0	0	0	0	0	0	0	0	0
0	0	0	0	0	0	0	0	0	0	0	0	0	0	0	0	0	0	0	0	0	0	0	0	0	0	0	0	0	0	0
0	0	0	0	0	0	0	0	0	0	0	0	0	0	0	0	0	0	0	0	0	0	0	0	0	0	0	0	0	0	0
0	0	0	0	0	0	0	0	0	0	0	0	0	0	0	0	0	0	0	0	0	0	0	0	0	0	0	0	0	0	0
0	0	0	0	0	0	0	0	0	0	0	0	0	0	0	0	0	0	0	0	0	0	0	0	0	0	0	0	0	0	0
0	0	0	0	0	0	0	0	0	0	0	0	0	0	0	0	0	0	0	0	0	0	0	0	0	0	0	0	0	0	0
0	0	0	0	0	0	0	0	0	0	0	0	0	0	0	0	0	0	0	0	0	0	0	0	0	0	0	0	0	0	0
0	0	0	0	0	0	0	0	0	0	0	0	0	0	0	0	0	0	0	0	0	0	0	0	0	0	0	0	0	0	0
0	0	0	0	0	0	0	0	0	0	0	0	0	0	0	0	0	0	0	0	0	0	0	0	0	0	0	0	0	0	0
0	0	0	0	0	0	0	0	0	0	0	0	0	0	0	0	0	0	0	0	0	0	0	0	0	0	0	0	0	0	0
0	0	0	0	0	0	0	0	0	0	0	0	0	0	0	0	0	0	0	0	0	0	0	0	0	0	0	0	0	0	0
0	0	0	0	0	0	0	0	0	0	0	0	0	0	0	0	0	0	0	0	0	0	0	0	0	0	0	0	0	0	0
0	0	0	0	0	0	0	0	0	0	0	0	0	0	0	0	0	0	0	0	0	0	0	0	0	0	0	0	0	0	0
0	0	0	0	0	0	0	0	0	0	0	0	0	0	0	0	0	0	0	0	0	0	0	0	0	0	0	0	0	0	0
0	0	0	0	0	0	0	0	0	0	0	0	0	0	0	0	0	0	0	0	0	0	0	0	0	0	0	0	0	0	0
0	0	0	0	0	0	0	0	0	0	0	0	0	0	0	0	0	0	0	0	0	0	0	0	0	0	0	0	0	0	0
0	0	0	0	0	0	0	0	0	0	0	0	0	0	0	0	0	0	0	0	0	0	0	0	0	0	0	0	0	0	0
0	0	0	0	0	0	0	0	0	0	0	0	0	0	0	0	0	0	0	0	0	0	0	0	0	0	0	0	0	0	0
0	0	0	0	0	0	0	0	0	0	0	0	0	0	0	0	0	0	0	0	0	0	0	0	0	0	0	0	0	0	0
0	0	0	0	0	0	0	0	0	0	0	0	0	0	0	0	0	0	0	0	0	0	0	0	0	0	0	0	0	0	0
0	0	0	0	0	0	0	0	0	0	0	0	0	0	0	0	0	0	0	0	0	0	0	0	0	0	0	0	0	0	0
0	0	0	0	0	0	0	0	0	0	0	0	0	0	0	0	0	0	0	0	0	0	0	0	0	0	0	0	0	0	0
0	0	0	0	0	0	0	0	0	0	0	0	0	0	0	0	0	0	0	0	0	0	0	0	0	0	0	0	0	0	0
0	0	0	0	0	0	0	0	0	0	0	0	0	0	0	0	0	0	0	0	0	0	0	0	0	0	0	0	0	0	0
0	0	0	0	0	0	0	0	0	0	0	0	0	0	0	0	0	0	0	0	0	0	0	0	0	0	0	0	0	0	0
0	0	0	0	0	0	0	0	0	0	0	0	0	0	0	0	0	0	0	0	0	0	0	0	0	0	0	0	0	0	0
0	0	0	0	0	0	0	0	0	0	0	0	0	0	0	0	0	0	0	0	0	0	0	0	0	0	0	0	0	0	0
0	0	0	0	0	0	0	0	0	0	0	0	0	0	0	0	0	0	0	0	0	0	0	0	0	0	0	0	0	0	0
0	0	0	0	0	0	0	0	0	0	0	0	0	0	0	0	0	0	0	0	0	0	0	0	0	0	0	0	0	0	0
0	0	0	0	0	0	0	0	0	0	0	0	0	0	0	0	0	0	0	0	0	0	0	0	0	0	0	0	0	0	0
0	0	0	0	0	0	0	0	0	0	0	0	0	0	0	0	0	0	0	0	0	0	0	0	0	0	0	0	0	0	0
0	0	0	0	0	0	0	0	0	0	0	0	0	0	0	0	0	0	0	0	0	0	0	0	0	0	0	0	0	0	0
0	0	0	0	0	0	0	0	0	0	0	0	0	0	0	0	0	0	0	0	0	0	0	0	0	0	0	0	0	0	0
0	0	0	0	0	0	0	0	0	0	0	0	0	0	0	0	0	0	0	0	0	0	0	0	0	0	0	0	0	0	0
0	0	0	0	0	0	0	0	0	0	0	0	0	0	0	0	0	0	0	0	0	0	0	0	0	0	0	0	0	0	0
0	0	0	0	0	0	0	0	0	0	0	0	0	0	0	0	0	0	0	0	0	0	0	0	0	0	0	0	0	0	0
0	0	0	0	0	0	0	0	0	0	0	0	0	0	0	0	0	0	0	0	0	0	0	0	0	0	0	0	0	0	0
0	0	0	0	0	0	0	0	0	0	0	0	0	0	0	0	0	0	0	0	0	0	0	0	0	0	0	0	0	0	0
0	0	0	0	0	0	0	0	0	0	0	0	0	0	0	0	0	0	0	0	0	0	0	0	0	0	0	0	0	0	0
0	0	0	0	0	0	0	0	0	0	0	0	0	0	0	0	0	0	0	0	0	0	0	0	0	0	0	0	0	0	0
0	0	0	0	0	0	0	0	0	0	0	0	0	0	0	0	0	0	0	0	0	0	0	0	0	0	0	0	0	0	0
0	0	0	0	0	0	0	0	0	0	0	0	0	0	0	0	0	0	0	0	0	0	0	0	0	0	0	0	0	0	0
0	0	0	0	0	0	0	0	0	0	0	0	0	0	0	0	0	0	0	0	0	0	0	0	0	0	0	0	0	0	0
0	0	0	0	0	0	0	0	0	0	0	0	0	0	0	0	0	0	0	0	0	0	0	0	0	0	0	0	0	0	0
0	0	0	0	0	0	0	0	0	0	0	0	0	0	0	0	0	0	0	0	0	0	0	0	0	0	0	0	0	0	0
0	0	0	0	0	0	0	0	0	0	0	0	0	0	0	0	0	0	0	0	0	0	0	0	0	0	0	0	0	0	0
0	0	0	0	0	0	0	0	0	0	0	0	0	0	0	0	0	0	0	0	0	0	0	0	0	0	0	0	0	0	0
0	0	0	0	0	0	0	0	0	0	0	0	0	0	0	0	0	0	0	0	0	0	0	0	0	0	0	0	0	0	0
0	0	0	0	0	0	0	0	0	0	0	0	0	0	0	0	0	0	0	0	0	0	0	0	0	0	0	0	0	0	0
0	0	0	0	0	0	0	0	0	0	0	0	0	0	0	0	0	0	0	0	0	0	0	0	0	0	0	0	0	0	0
0	0	0	0	0	0	0	0	0	0	0	0	0	0	0	0	0	0	0	0	0	0	0	0	0	0	0	0	0	0	0
0	0	0	0	0	0	0	0	0	0	0	0	0	0	0	0	0	0	0	0	0	0	0	0	0	0	0	0	0	0	0
0	0	0	0	0	0	0	0	0	0	0	0	0	0	0	0	0	0	0	0	0	0	0	0	0	0	0	0	0	0	0
0	0	0	0	0	0	0	0	0	0	0	0	0	0	0	0	0	0	0	0	0	0	0	0	0	0	0	0	0	0	0
0	0	0	0	0	0	0	0	0	0	0	0	0	0	0	0	0	0	0	0	0	0	0	0	0	0	0	0	0	0	0
0	0	0	0	0	0	0	0	0	0	0	0	0	0	0	0	0	0	0	0	0	0	0	0	0	0	0	0	0	0	0
0	0	0	0	0	0	0	0	0	0	0	0	0	0	0	0	0	0	0	0	0	0	0	0	0	0	0	0	0	0	0
0	0	0	0	0	0	0	0	0	0	0	0	0	0	0	0	0	0	0	0	0	0	0	0	0	0	0	0	0	0	0
0	0	0	0	0	0	0	0	0	0	0	0	0	0	0	0	0	0	0	0	0	0	0	0	0	0	0	0	0	0	0
0	0	0	0	0	0	0	0	0	0	0	0	0	0	0	0	0	0	0	0	0	0	0	0	0	0	0	0	0	0	0
0	0	0	0	0	0	0	0	0	0	0	0	0	0	0	0	0	0	0	0	0	0	0	0	0	0	0	0	0	0	0
0	0	0	0	0	0	0	0	0	0	0	0	0	0	0	0	0	0	0	0	0	0	0	0	0	0	0	0	0	0	0
0	0	0	0	0	0	0	0	0	0	0	0	0	0	0	0	0	0	0	0	0	0	0	0	0	0	0	0	0	0	0
0	0	0	0	0	0	0	0	0	0	0	0	0	0	0	0	0	0	0	0	0	0	0	0	0	0	0	0	0	0	0
0	0	0	0	0	0	0	0	0	0	0	0	0	0	0	0	0	0	0	0	0	0	0	0	0	0	0	0	0	0	0
0	0	0	0	0	0	0	0	0	0	0	0	0	0	0	0	0	0	0	0	0	0	0	0	0	0	0	0	0	0	0
0	0	0	0	0	0	0	0	0	0	0	0	0	0	0	0	0	0	0	0	0	0	0	0	0	0	0	0	0	0	0
0	0	0	0	0	0	0	0	0	0	0	0	0	0	0	0	0	0	0	0	0	0	0	0	0	0	0	0	0	0	0
0	0	0	0	0	0	0	0	0	0	0	0	0	0	0	0	0	0	0	0	0	0	0	0	0	0	0	0	0	0	0
0	0	0	0	0	0	0	0	0	0	0	0	0	0	0	0	0	0	0	0	0	0	0	0	0	0	0	0	0	0	0
0	0	0	0	0	0	0	0	0	0	0	0	0	0	0	0	0	0	0	0	0	0	0	0	0	0	0	0	0	0	0
0	0	0	0	0	0	0	0	0	0	0	0	0	0	0	0	0	0	0	0	0	0	0	0	0	0	0	0	0	0	0
0	0	0	0	0	0	0	0	0	0	0	0	0	0	0	0	0	0	0	0	0	0	0	0	0	0	0	0	0	0	0
0	0	0	0	0	0	0	0	0	0	0	0	0	0	0	0	0	0	0	0	0	0	0	0	0	0	0	0	0	0	0
0	0	0	0	0	0	0	0	0	0	0	0	0	0	0	0	0	0	0	0	0	0	0	0	0	0	0	0	0	0	0
0	0	0	0	0	0	0	0	0	0	0	0	0	0	0	0	0	0	0	0	0	0	0	0	0	0	0	0	0	0	0
0	0	0	0	0	0	0	0	0	0	0	0	0	0	0	0	0	0	0	0	0	0	0	0	0	0	0	0	0	0	0
0	0	0	0	0	0	0	0	0	0	0	0	0	0	0	0	0	0	0	0	0	0	0	0	0	0	0	0	0	0	0
0	0	0	0	0	0	0	0	0	0	0	0	0	0	0	0	0	0	0	0	0	0	0	0	0	0	0	0	0	0	0
0	0	0	0	0	0	0	0	0	0	0	0	0	0	0	0	0	0	0	0	0	0	0	0	0	0	0	0	0	0	0
0	0	0	0	0	0	0	0	0	0	0	0	0	0	0	0	0	0	0	0	0	0	0	0	0	0	0	0	0	0	0
0	0	0	0	0	0	0	0	0	0	0	0	0	0	0	0	0	0	0	0	0	0	0	0	0	0	0	0	0	0	0
0	0	0	0	0	0	0	0	0	0	0	0	0	0	0	0	0	0	0	0	0	0	0	0	0	0	0	0	0	0	0
0	0	0	0	0	0	0	0	0	0	0	0	0	0	0	0	0	0	0	0	0	0	0	0	0	0	0	0	0	0	0
0	0	0	0	0	0	0	0	0	0	0	0	0	0	0	0	0	0	0	0	0	0	0	0	0	0	0	0	0	0	0
0	0	0	0	0	0	0	0	0	0	0	0	0	0	0	0	0	0	0	0	0	0	0	0	0	0	0	0	0	0	0
0	0	0	0	0	0	0	0	0	0	0	0	0	0	0	0	0	0	0	0	0	0	0	0	0	0	0	0	0	0	0
0	0	0	0	0	0	0	0	0	0	0	0	0	0	0	0	0	0	0	0	0	0	0	0	0	0	0	0	0	0	0
0	0	0	0	0	0	0	0	0	0	0	0	0	0	0	0	0	0	0	0	0	0	0	0	0	0	0	0	0	0	0
0	0	0	0	0	0	0	0	0	0	0	0	0	0	0	0	0	0	0	0	0	0	0	0	0	0	0	0	0	0	0
0	0	0	0	0	0	0	0	0	0	0	0	0	0	0	0	0	0	0	0	0	0	0	0	0	0	0	0	0	0	0
0	0	0	0	0	0	0	0	0	0	0	0	0	0	0	0	0	0	0	0	0	0	0	0	0	0	0	0	0	0	0
0	0	0	0	0	0	0	0	0	0	0	0	0	0	0	0	0	0	0	0	0	0	0	0	0	0	0	0	0	0	0
0	0	0	0	0	0	0	0	0	0	0	0	0	0	0	0	0	0	0	0	0	0	0	0	0	0	0	0	0	0	0
0	0	0	0	0	0	0	0	0	0	0	0	0	0	0	0	0	0	0	0	0	0	0	0	0	0	0	0	0	0	0
0	0	0	0	0	0	0	0	0	0	0	0	0	0	0	0	0	0	0	0	0	0	0	0	0	0	0	0	0	0	0
0	0	0	0	0	0	0	0	0	0	0	0	0	0	0	0	0	0	0	0	0	0	0	0	0	0	0	0	0	0	0
0	0	0	0	0	0	0	0	0	0	0	0	0	0	0	0	0	0	0	0	0	0	0	0	0	0	0	0	0	0	0
0	0	0	0	0	0	0	0	0	0	0	0	0	0	0	0	0	0	0	0	0	0	0	0	0	0	0	0	0	0	0
0	0	0	0	0	0	0	0	0	0	0	0	0	0	0	0	0	0	0	0	0	0	0	0	0	0	0	0	0	0	0
0	0	0	0	0	0	0	0	0	0	0	0	0	0	0	0	0	0	0	0	0	0	0	0	0	0	0	0	0	0	0
0	0	0	0	0	0	0	0	0	0	0	0	0	0	0	0	0	0	0	0	0	0	0	0	0	0	0	0	0	0	0
0	0	0	0	0	0	0	0	0	0	0	0	0	0	0	0	0	0	0	0	0	0	0	0	0	0	0	0	0	0	0
0	0	0	0	0	0	0	0	0	0	0	0	0	0	0	0	0	0	0	0	0	0	0	0	0	0	0	0	0	0	0
0	0	0	0	0	0	0	0	0	0	0	0	0	0	0	0	0	0	0	0	0	0	0	0	0	0	0	0	0	0	0
0	0	0	0	0	0	0	0	0	0	0	0	0	0	0	0	0	0	0	0	0	0	0	0	0	0	0	0	0	0	0
0	0	0	0	0	0	0	0	0	0	0	0	0	0	0	0	0	0	0	0	0	0	0	0	0	0	0	0	0	0	0
0	0	0	0	0	0	0	0	0	0	0	0	0	0	0	0	0	0	0	0	0	0	0	0	0	0	0	0	0	0	0
0	0	0	0	0	0	0	0	0	0	0	0	0	0	0	0	0	0	0	0	0	0	0	0	0	0	0	0	0	0	0
0	0	0	0	0	0	0	0	0	0	0	0	0	0	0	0	0	0	0	0	0	0	0	0	0	0	0	0	0	0	0
0	0	0	0	0	0	0	0	0	0	0	0	0	0	0	0	0	0	0	0	0	0	0	0	0	0	0	0	0	0	0
0	0	0	0	0	0	0	0	0	0	0	0	0	0	0	0	0	0	0	0	0	0	0	0	0	0	0	0	0	0	0
0	0	0	0	0	0	0	0	0	0	0	0	0	0	0	0	0	0	0	0	0	0	0	0	0	0	0	0	0	0	0
0	0	0	0	0	0	0	0	0	0	0	0	0	0	0	0	0	0	0	0	0	0	0	0	0	0	0	0	0	0	0
0	0	0	0	0	0	0	0	0	0	0	0	0	0	0	0	0	0	0	0	0	0	0	0	0	0	0	0	0	0	0
0	0	0	0	0	0	0	0	0	0	0	0	0	0	0	0	0	0	0	0	0	0	0	0	0	0	0	0	0	0	0
0	0	0	0	0	0	0	0	0	0	0	0	0	0	0	0	0	0	0	0	0	0	0	0	0	0	0	0	0	0	0
0	0	0	0	0	0	0	0	0	0	0	0	0	0	0	0	0	0	0	0	0	0	0	0	0	0	0	0	0	0	0
0	0	0	0	0	0	0	0	0	0	0	0	0	0	0	0	0	0	0	0	0	0	0	0	0	0	0	0	0	0	0
0	0	0	0	0	0	0	0	0	0	0	0	0	0	0	0	0	0	0	0	0	0	0	0	0	0	0	0	0	0	0
0	0	0	0	0	0	0	0	0	0	0	0	0	0	0	0	0	0	0	0	0	0	0	0	0	0	0	0	0	0	0
0	0	0	0	0	0	0	0	0	0	0	0	0	0	0	0	0	0	0	0	0	0	0	0	0	0	0	0	0	0	0
0	0	0	0	0	0	0	0	0	0	0	0	0	0	0	0	0	0	0	0	0	0	0	0	0	0	0	0	0	0	0
0	0	0	0	0	0	0	0	0	0	0	0	0	0	0	0	0	0	0	0	0	0	0	0	0	0	0	0	0	0	0
0	0	0	0	0	0	0	0	0	0	0	0	0	0	0	0	0	0	0	0	0	0	0	0	0	0	0	0	0	0	0
0	0	0	0	0	0	0	0	0	0	0	0	0	0	0	0	0	0	0	0	0	0	0	0	0	0	0	0	0	0	0
0	0	0	0	0	0	0	0	0	0	0	0	0	0	0	0	0	0	0	0	0	0	0	0	0	0	0	0	0	0	0
0	0	0	0	0	0	0	0	0	0	0	0	0	0	0	0	0	0	0	0	0	0	0	0	0	0	0	0	0	0	0
0	0	0	0	0	0	0	0	0	0	0	0	0	0	0	0	0	0	0	0	0	0	0	0	0	0	0	0	0	0	0
0	0	0	0	0	0	0	0	0	0	0	0	0	0	0	0	0	0	0	0	0	0	0	0	0	0	0	0	0	0	0
0	0	0	0	0	0	0	0	0	0	0	0	0	0	0	0	0	0	0	0	0	0	0	0	0	0	0	0	0	0	0
0	0	0	0	0	0	0	0	0	0	0	0	0	0	0	0	0	0	0	0	0	0	0	0	0	0	0	0	0	0	0
0	0	0	0	0	0	0	0	0	0	0	0	0	0	0	0	0	0	0	0	0	0	0	0	0	0	0	0	0	0	0
0	0	0	0	0	0	0	0	0	0	0	0	0	0	0	0	0	0	0	0	0	0	0	0	0	0	0	0	0	0	0
0	0	0	0	0	0	0	0	0	0	0	0	0	0	0	0	0	0	0	0	0	0	0	0	0	0	0	0	0	0	0
0	0	0	0	0	0	0	0	0	0	0	0	0	0	0	0	0	0	0	0	0	0	0	0	0	0	0	0	0	0	0
0	0	0	0	0	0	0	0	0	0	0	0	0	0	0	0	0	0	0	0	0	0	0	0	0	0	0	0	0	0	0
0	0	0	0	0	0	0	0	0	0	0	0	0	0	0	0	0	0	0	0	0	0	0	0	0	0	0	0	0	0	0
0	0	0	0	0	0	0	0	0	0	0	0	0	0	0	0	0	0	0	0	0	0	0	0	0	0	0	0	0	0	0
0	0	0	0	0	0	0	0	0	0	0	0	0	0	0	0	0	0	0	0	0	0	0	0	0	0	0	0	0	0	0
0	0	0	0	0	0	0	0	0	0	0	0	0	0	0	0	0	0	0	0	0	0	0	0	0	0	0	0	0	0	0
0	0	0	0	0	0	0	0	0	0	0	0	0	0	0	0	0	0	0	0	0	0	0	0	0	0	0	0	0	0	0
0	0	0	0	0	0	0	0	0	0	0	0	0	0	0	0	0	0	0	0	0	0	0	0	0	0	0	0	0	0	0
0	0	0	0	0	0	0	0	0	0	0	0	0	0	0	0	0	0	0	0	0	0	0	0	0	0	0	0	0	0	0
0	0	0	0	0	0	0	0	0	0	0	0	0	0	0	0	0	0	0	0	0	0	0	0	0	0	0	0	0	0	0
0	0	0	0	0	0	0	0	0	0	0	0	0	0	0	0	0	0	0	0	0	0	0	0	0	0	0	0	0	0	0
0	0	0	0	0	0	0	0	0	0	0	0	0	0	0	0	0	0	0	0	0	0	0	0	0	0	0	0	0	0	0
0	0	0	0	0	0	0	0	0	0	0	0	0	0	0	0	0	0	0	0	0	0	0	0	0	0	0	0	0	0	0
0	0	0	0	0	0	0	0	0	0	0	0	0	0	0	0	0	0	0	0	0	0	0	0	0	0	0	0	0	0	0
0	0	0	0	0	0	0	0	0	0	0	0	0	0	0	0	0	0	0	0	0	0	0	0	0	0	0	0	0	0	0
0	0	0	0	0	0	0	0	0	0	0	0	0	0	0	0	0	0	0	0	0	0	0	0	0	0	0	0	0	0	0
0	0	0	0	0	0	0	0	0	0	0	0	0	0	0	0	0	0	0	0	0	0	0	0	0	0	0	0	0	0	0
0	0	0	0	0	0	0	0	0	0	0	0	0	0	0	0	0	0	0	0	0	0	0	0	0	0	0	0	0	0	0
0	0	0	0	0	0	0	0	0	0	0	0	0	0	0	0	0	0	0	0	0	0	0	0	0	0	0	0	0	0	0
0	0	0	0	0	0	0	0	0	0	0	0	0	0	0	0	0	0	0	0	0	0	0	0	0	0	0	0	0	0	0
0	0	0	0	0	0	0	0	0	0	0	0	0	0	0	0	0	0	0	0	0	0	0	0	0	0	0	0	0	0	0
0	0	0	0	0	0	0	0	0	0	0	0	0	0	0	0	0	0	0	0	0	0	0	0	0	0	0	0	0	0	0
0	0	0	0	0	0	0	0	0	0	0	0	0	0	0	0	0	0	0	0	0	0	0	0	0	0	0	0	0	0	0
0	0	0	0	0	0	0	0	0	0	0	0	0	0	0	0	0	0	0	0	0	0	0	0	0	0	0	0	0	0	0
0	0	0	0	0	0	0	0	0	0	0	0	0	0	0	0	0	0	0	0	0	0	0	0	0	0	0	0	0	0	0
0	0	0	0	0	0	0	0	0	0	0	0	0	0	0	0	0	0	0	0	0	0	0	0	0	0	0	0	0	0	0
0	0	0	0	0	0	0	0	0	0	0	0	0	0	0	0	0	0	0	0	0	0	0	0	0	0	0	0	0	0	0
0	0	0	0	0	0	0	0	0	0	0	0	0	0	0	0	0	0	0	0	0	0	0	0	0	0	0	0	0	0	0
0	0	0	0	0	0	0	0	0	0	0	0	0	0	0	0	0	0	0	0	0	0	0	0	0	0	0	0	0	0	0
0	0	0	0	0	0	0	0	0	0	0	0	0	0	0	0	0	0	0	0	0	0	0	0	0	0	0	0	0	0	0
0	0	0	0	0	0	0	0	0	0	0	0	0	0	0	0	0	0	0	0	0	0	0	0	0	0	0	0	0	0	0
0	0	0	0	0	0	0	0	0	0	0	0	0	0	0	0	0	0	0	0	0	0	0	0	0	0	0	0	0	0	0
0	0	0	0	0	0	0	0	0	0	0	0	0	0	0	0	0	0	0	0	0	0	0	0	0	0	0	0	0	0	0
0	0	0	0	0	0	0	0	0	0	0	0	0	0	0	0	0	0	0	0	0	0	0	0	0	0	0	0	0	0	0
0	0	0	0	0	0	0	0	0	0	0	0	0	0	0	0	0	0	0	0	0	0	0	0	0	0	0	0	0	0	0
0	0	0	0	0	0	0	0	0	0	0	0	0	0	0	0	0	0	0	0	0	0	0	0	0	0	0	0	0	0	0
0	0	0	0	0	0	0	0	0	0	0	0	0	0	0	0	0	0	0	0	0	0	0	0	0	0	0	0	0	0	0
0	0	0	0	0	0	0	0	0	0	0	0	0	0	0	0	0	0	0	0	0	0	0	0	0	0	0	0	0	0	0
0	0	0	0	0	0	0	0	0	0	0	0	0	0	0	0	0	0	0	0	0	0	0	0	0	0	0	0	0	0	0
0	0	0	0	0	0	0	0	0	0	0	0	0	0	0	0	0	0	0	0	0	0	0	0	0	0	0	0	0	0	0
0	0	0	0	0	0	0	0	0	0	0	0	0	0	0	0	0	0	0	0	0	0	0	0	0	0	0	0	0	0	0
0	0	0	0	0	0	0	0	0	0	0	0	0	0	0	0	0	0	0	0	0	0	0	0	0	0	0	0	0	0	0
0	0	0	0	0	0	0	0	0	0	0	0	0	0	0	0	0	0	0	0	0	0	0	0	0	0	0	0	0	0	0
0	0	0	0	0	0	0	0	0	0	0	0	0	0	0	0	0	0	0	0	0	0	0	0	0	0	0	0	0	0	0
0	0	0	0	0	0	0	0	0	0	0	0	0	0	0	0	0	0	0	0	0	0	0	0	0	0	0	0	0	0	0
0	0	0	0	0	0	0	0	0	0	0	0	0	0	0	0	0	0	0	0	0	0	0	0	0	0	0	0	0	0	0
0	0	0	0	0	0	0	0	0	0	0	0	0	0	0	0	0	0	0	0	0	0	0	0	0	0	0	0	0	0	0
0	0	0	0	0	0	0	0	0	0	0	0	0	0	0	0	0	0	0	0	0	0	0	0	0	0	0	0	0	0	0
0	0	0	0	0	0	0	0	0	0	0	0	0	0	0	0	0	0	0	0	0	0	0	0	0	0	0	0	0	0	0
0	0	0	0	0	0	0	0	0	0	0	0	0	0	0	0	0	0	0	0	0	0	0	0	0	0	0	0	0	0	0
0	0	0	0	0	0	0	0	0	0	0	0	0	0	0	0	0	0	0	0	0	0	0	0	0	0	0	0	0	0	0
0	0	0	0	0	0	0	0	0	0	0	0	0	0	0	0	0	0	0	0	0	0	0	0	0	0	0	0	0	0	0
0	0	0	0	0	0	0	0	0	0	0	0	0	0	0	0	0	0	0	0	0	0	0	0	0	0	0	0	0	0	0
0	0	0	0	0	0	0	0	0	0	0	0	0	0	0	0	0	0	0	0	0	0	0	0	0	0	0	0	0	0	0
0	0	0	0	0	0	0	0	0	0	0	0	0	0	0	0	0	0	0	0	0	0	0	0	0	0	0	0	0	0	0
0	0	0	0	0	0	0	0	0	0	0	0	0	0	0	0	0	0	0	0	0	0	0	0	0	0	0	0	0	0	0
0	0	0	0	0	0	0	0	0	0	0	0	0	0	0	0	0	0	0	0	0	0	0	0	0	0	0	0	0	0	0
0	0	0	0	0	0	0	0	0	0	0	0	0	0	0	0	0	0	0	0	0	0	0	0	0	0	0	0	0	0	0
0	0	0	0	0	0	0	0	0	0	0	0	0	0	0	0	0	0	0	0	0	0	0	0	0	0	0	0	0	0	0
0	0	0	0	0	0	0	0	0	0	0	0	0	0	0	0	0	0	0	0	0	0	0	0	0	0	0	0	0	0	0
0	0	0	0	0	0	0	0	0	0	0	0	0	0	0	0	0	0	0	0	0	0	0	0	0	0	0	0	0	0	0
0	0	0	0	0	0	0	0	0	0	0	0	0	0	0	0	0	0	0	0	0	0	0	0	0	0	0	0	0	0	0
0	0	0	0	0	0	0	0	0	0	0	0	0	0	0	0	0	0	0	0	0	0	0	0	0	0	0	0	0	0	0
0	0	0	0	0	0	0	0	0	0	0	0	0	0	0	0	0	0	0	0	0	0	0	0	0	0	0	0	0	0	0
0	0	0	0	0	0	0	0	0	0	0	0	0	0	0	0	0	0	0	0	0	0	0	0	0	0	0	0	0	0	0
0	0	0	0	0	0	0	0	0	0	0	0	0	0	0	0	0	0	0	0	0	0	0	0	0	0	0	0	0	0	0
0	0	0	0	0	0	0	0	0	0	0	0	0	0	0	0	0	0	0	0	0	0	0	0	0	0	0	0	0	0	0
0	0	0	0	0	0	0	0	0	0	0	0	0	0	0	0	0	0	0	0	0	0	0	0	0	0	0	0	0	0	0
0	0	0	0	0	0	0	0	0	0	0	0	0	0	0	0	0	0	0	0	0	0	0	0	0	0	0	0	0	0	0
0	0	0	0	0	0	0	0	0	0	0	0	0	0	0	0	0	0	0	0	0	0	0	0	0	0	0	0	0	0	0
0	0	0	0	0	0	0	0	0	0	0	0	0	0	0	0	0	0	0	0	0	0	0	0	0	0	0	0	0	0	0
0	0	0	0	0	0	0	0	0	0	0	0	0	0	0	0	0	0	0	0	0	0	0	0	0	0	0	0	0	0	0
0	0	0	0	0	0	0	0	0	0	0	0	0	0	0	0	0	0	0	0	0	0	0	0	0	0	0	0	0	0	0
0	0	0	0	0	0	0	0	0	0	0	0	0	0	0	0	0	0	0	0	0	0	0	0	0	0	0	0	0	0	0
0	0	0	0	0	0	0	0	0	0	0	0	0	0	0	0	0	0	0	0	0	0	0	0	0	0	0	0	0	0	0
0	0	0	0	0	0	0	0	0	0	0	0	0	0	0	0	0	0	0	0	0	0	0	0	0	0	0	0	0	0	0
0	0	0	0	0	0	0	0	0	0	0	0	0	0	0	0	0	0	0	0	0	0	0	0	0	0	0	0	0	0	0
0	0	0	0	0	0	0	0	0	0	0	0	0	0	0	0	0	0	0	0	0	0	0	0	0	0	0	0	0	0	0
0	0	0	0	0	0	0	0	0	0	0	0	0	0	0	0	0	0	0	0	0	0	0	0	0	0	0	0	0	0	0
0	0	0	0	0	0	0	0	0	0	0	0	0	0	0	0	0	0	0	0	0	0	0	0	0	0	0	0	0	0	0
0	0	0	0	0	0	0	0	0	0	0	0	0	0	0	0	0	0	0	0	0	0	0	0	0	0	0	0	0	0	0
0	0	0	0	0	0	0	0	0	0	0	0	0	0	0	0	0	0	0	0	0	0	0	0	0	0	0	0	0	0	0
0	0	0	0	0	0	0	0	0	0	0	0	0	0	0	0	0	0	0	0	0	0	0	0	0	0	0	0	0	0	0
0	0	0	0	0	0	0	0	0	0	0	0	0	0	0	0	0	0	0	0	0	0	0	0	0	0	0	0	0	0	0
0	0	0	0	0	0	0	0	0	0	0	0	0	0	0	0	0	0	0	0	0	0	0	0	0	0	0	0	0	0	0
0	0	0	0	0	0	0	0	0	0	0	0	0	0	0	0	0	0	0	0	0	0	0	0	0	0	0	0	0	0	0
0	0	0	0	0	0	0	0	0	0	0	0	0	0	0	0	0	0	0	0	0	0	0	0	0	0	0	0	0	0	0
0	0	0	0	0	0	0	0	0	0	0	0	0	0	0	0	0	0	0	0	0	0	0	0	0	0	0	0	0	0	0
0	0	0	0	0	0	0	0	0	0	0	0	0	0	0	0	0	0	0	0	0	0	0	0	0	0	0	0	0	0	0
0	0	0	0	0	0	0	0	0	0	0	0	0	0	0	0	0	0	0	0	0	0	0	0	0	0	0	0	0	0	0
0	0	0	0	0	0	0	0	0	0	0	0	0	0	0	0	0	0	0	0	0	0	0	0	0	0	0	0	0	0	0
0	0	0	0	0	0	0	0	0	0	0	0	0	0	0	0	0	0	0	0	0	0	0	0	0	0	0	0	0	0	0
0	0	0	0	0	0	0	0	0	0	0	0	0	0	0	0	0	0	0	0	0	0	0	0	0	0	0	0	0	0	0
0	0	0	0	0	0	0	0	0	0	0	0	0	0	0	0	0	0	0	0	0	0	0	0	0	0	0	0	0	0	0
0	0	0	0	0	0	0	0	0	0	0	0	0	0	0	0	0	0	0	0	0	0	0	0	0	0	0	0	0	0	0
0	0	0	0	0	0	0	0	0	0	0	0	0	0	0	0	0	0	0	0	0	0	0	0	0	0	0	0	0	0	0
0	0	0	0	0	0	0	0	0	0	0	0	0	0	0	0	0	0	0	0	0	0	0	0	0	0	0	0	0	0	0
0	0	0	0	0	0	0	0	0	0	0	0	0	0	0	0	0	0	0	0	0	0	0	0	0	0	0	0	0	0	0
0	0	0	0	0	0	0	0	0	0	0	0	0	0	0	0	0	0	0	0	0	0	0	0	0	0	0	0	0	0	0
0	0	0	0	0	0	0	0	0	0	0	0	0	0	0	0	0	0	0	0	0	0	0	0	0	0	0	0	0	0	0
0	0	0	0	0	0	0	0	0	0	0	0	0	0	0	0	0	0	0	0	0	0	0	0	0	0	0	0	0	0	0
0	0	0	0	0	0	0	0	0	0	0	0	0	0	0	0	0	0	0	0	0	0	0	0	0	0	0	0	0	0	0
0	0	0	0	0	0	0	0	0	0	0	0	0	0	0	0	0	0	0	0	0	0	0	0	0	0	0	0	0	0	0
0	0	0	0	0	0	0	0	0	0	0	0	0	0	0	0	0	0	0	0	0	0	0	0	0	0	0	0	0	0	0
0	0	0	0	0	0	0	0	0	0	0	0	0	0	0	0	0	0	0	0	0	0	0	0	0	0	0	0	0	0	0
0	0	0	0	0	0	0	0	0	0	0	0	0	0	0	0	0	0	0	0	0	0	0	0	0	0	0	0	0	0	0
0	0	0	0	0	0	0	0	0	0	0	0	0	0	0	0	0	0	0	0	0	0	0	0	0	0	0	0	0	0	0
0	0	0	0	0	0	0	0	0	0	0	0	0	0	0	0	0	0	0	0	0	0	0	0	0	0	0	0	0	0	0
0	0	0	0	0	0	0	0	0	0	0	0	0	0	0	0	0	0	0	0	0	0	0	0	0	0	0	0	0	0	0
0	0	0	0	0	0	0	0	0	0	0	0	0	0	0	0	0	0	0	0	0	0	0	0	0	0	0	0	0	0	0
0	0	0	0	0	0	0	0	0	0	0	0	0	0	0	0	0	0	0	0	0	0	0	0	0	0	0	0	0	0	0
0	0	0	0	0	0	0	0	0	0	0	0	0	0	0	0	0	0	0	0	0	0	0	0	0	0	0	0	0	0	0
0	0	0	0	0	0	0	0	0	0	0	0	0	0	0	0	0	0	0	0	0	0	0	0	0	0	0	0	0	0	0
0	0	0	0	0	0	0	0	0	0	0	0	0	0	0	0	0	0	0	0	0	0	0	0	0	0	0	0	0	0	0
0	0	0	0	0	0	0	0	0	0	0	0	0	0	0	0	0	0	0	0	0	0	0	0	0	0	0	0	0	0	0
0	0	0	0	0	0	0	0	0	0	0	0	0	0	0	0	0	0	0	0	0	0	0	0	0	0	0	0	0	0	0
0	0	0	0	0	0	0	0	0	0	0	0	0	0	0	0	0	0	0	0	0	0	0	0	0	0	0	0	0	0	0
0	0	0	0	0	0	0	0	0	0	0	0	0	0	0	0	0	0	0	0	0	0	0	0	0	0	0	0	0	0	0
0	0	0	0	0	0	0	0	0	0	0	0	0	0	0	0	0	0	0	0	0	0	0	0	0	0	0	0	0	0	0
0	0	0	0	0	0	0	0	0	0	0	0	0	0	0	0	0	0	0	0	0	0	0	0	0	0	0	0	0	0	0
0	0	0	0	0	0	0	0	0	0	0	0	0	0	0	0	0	0	0	0	0	0	0	0	0	0	0	0	0	0	0
0	0	0	0	0	0	0	0	0	0	0	0	0	0	0	0	0	0	0	0	0	0	0	0	0	0	0	0	0	0	0
0	0	0	0	0	0	0	0	0	0	0	0	0	0	0	0	0	0	0	0	0	0	0	0	0	0	0	0	0	0	0
0	0	0	0	0	0	0	0	0	0	0	0	0	0	0	0	0	0	0	0	0	0	0	0	0	0	0	0	0	0	0
0	0	0	0	0	0	0	0	0	0	0	0	0	0	0	0	0	0	0	0	0	0	0	0	0	0	0	0	0	0	0
0	0	0	0	0	0	0	0	0	0	0	0	0	0	0	0	0	0	0	0	0	0	0	0	0	0	0	0	0	0	0
0	0	0	0	0	0	0	0	0	0	0	0	0	0	0	0	0	0	0	0	0	0	0	0	0	0	0	0	0	0	0
0	0	0	0	0	0	0	0	0	0	0	0	0	0	0	0	0	0	0	0	0	0	0	0	0	0	0	0	0	0	0
0	0	0	0	0	0	0	0	0	0	0	0	0	0	0	0	0	0	0	0	0	0	0	0	0	0	0	0	0	0	0
0	0	0	0	0	0	0	0	0	0	0	0	0	0	0	0	0	0	0	0	0	0	0	0	0	0	0	0	0	0	0
0	0	0	0	0	0	0	0	0	0	0	0	0	0	0	0	0	0	0	0	0	0	0	0	0	0	0	0	0	0	0
0	0	0	0	0	0	0	0	0	0	0	0	0	0	0	0	0	0	0	0	0	0	0	0	0	0	0	0	0	0	0
0	0	0	0	0	0	0	0	0	0	0	0	0	0	0	0	0	0	0	0	0	0	0	0	0	0	0	0	0	0	0
0	0	0	0	0	0	0	0	0	0	0	0	0	0	0	0	0	0	0	0	0	0	0	0	0	0	0	0	0	0	0
0	0	0	0	0	0	0	0	0	0	0	0	0	0	0	0	0	0	0	0	0	0	0	0	0	0	0	0	0	0	0
0	0	0	0	0	0	0	0	0	0	0	0	0	0	0	0	0	0	0	0	0	0	0	0	0	0	0	0	0	0	0
0	0	0	0	0	0	0	0	0	0	0	0	0	0	0	0	0	0	0	0	0	0	0	0	0	0	0	0	0	0	0
0	0	0	0	0	0	0	0	0	0	0	0	0	0	0	0	0	0	0	0	0	0	0	0	0	0	0	0	0	0	0
0	0	0	0	0	0	0	0	0	0	0	0	0	0	0	0	0	0	0	0	0	0	0	0	0	0	0	0	0	0	0
0	0	0	0	0	0	0	0	0	0	0	0	0	0	0	0	0	0	0	0	0	0	0	0	0	0	0	0	0	0	0
0	0	0	0	0	0	0	0	0	0	0	0	0	0	0	0	0	0	0	0	0	0	0	0	0	0	0	0	0	0	0
0	0	0	0	0	0	0	0	0	0	0	0	0	0	0	0	0	0	0	0	0	0	0	0	0	0	0	0	0	0	0
0	0	0	0	0	0	0	0	0	0	0	0	0	0	0	0	0	0	0	0	0	0	0	0	0	0	0	0	0	0	0
0	0	0	0	0	0	0	0	0	0	0	0	0	0	0	0	0	0	0	0	0	0	0	0	0	0	0	0	0	0	0
0	0	0	0	0	0	0	0	0	0	0	0	0	0	0	0	0	0	0	0	0	0	0	0	0	0	0	0	0	0	0
0	0	0	0	0	0	0	0	0	0	0	0	0	0	0	0	0	0	0	0	0	0	0	0	0	0	0	0	0	0	0
0	0	0	0	0	0	0	0	0	0	0	0	0	0	0	0	0	0	0	0	0	0	0	0	0	0	0	0	0	0	0
0	0	0	0	0	0	0	0	0	0	0	0	0	0	0	0	0	0	0	0	0	0	0	0	0	0	0	0	0	0	0
0	0	0	0	0	0	0	0	0	0	0	0	0	0	0	0	0	0	0	0	0	0	0	0	0	0	0	0	0	0	0
0	0	0	0	0	0	0	0	0	0	0	0	0	0	0	0	0	0	0	0	0	0	0	0	0	0	0	0	0	0	0
0	0	0	0	0	0	0	0	0	0	0	0	0	0	0	0	0	0	0	0	0	0	0	0	0	0	0	0	0	0	0
0	0	0	0	0	0	0	0	0	0	0	0	0	0	0	0	0	0	0	0	0	0	0	0	0	0	0	0	0	0	0
0	0	0	0	0	0	0	0	0	0	0	0	0	0	0	0	0	0	0	0	0	0	0	0	0	0	0	0	0	0	0
0	0	0	0	0	0	0	0	0	0	0	0	0	0	0	0	0	0	0	0	0	0	0	0	0	0	0	0	0	0	0
0	0	0	0	0	0	0	0	0	0	0	0	0	0	0	0	0	0	0	0	0	0	0	0	0	0	0	0	0	0	0
0	0	0	0	0	0	0	0	0	0	0	0	0	0	0	0	0	0	0	0	0	0	0	0	0	0	0	0	0	0	0
0	0	0	0	0	0	0	0	0	0	0	0	0	0	0	0	0	0	0	0	0	0	0	0	0	0	0	0	0	0	0
0	0	0	0	0	0	0	0	0	0	0	0	0	0	0	0	0	0	0	0	0	0	0	0	0	0	0	0	0	0	0
0	0	0	0	0	0	0	0	0	0	0	0	0	0	0	0	0	0	0	0	0	0	0	0	0	0	0	0	0	0	0
0	0	0	0	0	0	0	0	0	0	0	0	0	0	0	0	0	0	0	0	0	0	0	0	0	0	0	0	0	0	0
0	0	0	0	0	0	0	0	0	0	0	0	0	0	0	0	0	0	0	0	0	0	0	0	0	0	0	0	0	0	0
0	0	0	0	0	0	0	0	0	0	0	0	0	0	0	0	0	0	0	0	0	0	0	0	0	0	0	0	0	0	0
0	0	0	0	0	0	0	0	0	0	0	0	0	0	0	0	0	0	0	0	0	0	0	0	0	0	0	0	0	0	0
0	0	0	0	0	0	0	0	0	0	0	0	0	0	0	0	0	0	0	0	0	0	0	0	0	0	0	0	0	0	0
0	0	0	0	0	0	0	0	0	0	0	0	0	0	0	0	0	0	0	0	0	0	0	0	0	0	0	0	0	0	0
0	0	0	0	0	0	0	0	0	0	0	0	0	0	0	0	0	0	0	0	0	0	0	0	0	0	0	0	0	0	0
0	0	0	0	0	0	0	0	0	0	0	0	0	0	0	0	0	0	0	0	0	0	0	0	0	0	0	0	0	0	0
0	0	0	0	0	0	0	0	0	0	0	0	0	0	0	0	0	0	0	0	0	0	0	0	0	0	0	0	0	0	0
0	0	0	0	0	0	0	0	0	0	0	0	0	0	0	0	0	0	0	0	0	0	0	0	0	0	0	0	0	0	0
0	0	0	0	0	0	0	0	0	0	0	0	0	0	0	0	0	0	0	0	0	0	0	0	0	0	0	0	0	0	0
0	0	0	0	0	0	0	0	0	0	0	0	0	0	0	0	0	0	0	0	0	0	0	0	0	0	0	0	0	0	0
0	0	0	0	0	0	0	0	0	0	0	0	0	0	0	0	0	0	0	0	0	0	0	0	0	0	0	0	0	0	0
0	0	0	0	0	0	0	0	0	0	0	0	0	0	0	0	0	0	0	0	0	0	0	0	0	0	0	0	0	0	0
0	0	0	0	0	0	0	0	0	0	0	0	0	0	0	0	0	0	0	0	0	0	0	0	0	0	0	0	0	0	0
0	0	0	0	0	0	0	0	0	0	0	0	0	0	0	0	0	0	0	0	0	0	0	0	0	0	0	0	0	0	0
0	0	0	0	0	0	0	0	0	0	0	0	0	0	0	0	0	0	0	0	0	0	0	0	0	0	0	0	0	0	0
0	0	0	0	0	0	0	0	0	0	0	0	0	0	0	0	0	0	0	0	0	0	0	0	0	0	0	0	0	0	0
0	0	0	0	0	0	0	0	0	0	0	0	0	0	0	0	0	0	0	0	0	0	0	0	0	0	0	0	0	0	0
0	0	0	0	0	0	0	0	0	0	0	0	0	0	0	0	0	0	0	0	0	0	0	0	0	0	0	0	0	0	0
0	0	0	0	0	0	0	0	0	0	0	0	0	0	0	0	0	0	0	0	0	0	0	0	0	0	0	0	0	0	0
0	0	0	0	0	0	0	0	0	0	0	0	0	0	0	0	0	0	0	0	0	0	0	0	0	0	0	0	0	0	0
0	0	0	0	0	0	0	0	0	0	0	0	0	0	0	0	0	0	0	0	0	0	0	0	0	0	0	0	0	0	0
0	0	0	0	0	0	0	0	0	0	0	0	0	0	0	0	0	0	0	0	0	0	0	0	0	0	0	0	0	0	0
0	0	0	0	0	0	0	0	0	0	0	0	0	0	0	0	0	0	0	0	0	0	0	0	0	0	0	0	0	0	0
0	0	0	0	0	0	0	0	0	0	0	0	0	0	0	0	0	0	0	0	0	0	0	0	0	0	0	0	0	0	0
0	0	0	0	0	0	0	0	0	0	0	0	0	0	0	0	0	0	0	0	0	0	0	0	0	0	0	0	0	0	0
0	0	0	0	0	0	0	0	0	0	0	0	0	0	0	0	0	0	0	0	0	0	0	0	0	0	0	0	0	0	0
0	0	0	0	0	0	0	0	0	0	0	0	0	0	0	0	0	0	0	0	0	0	0	0	0	0	0	0	0	0	0
0	0	0	0	0	0	0	0	0	0	0	0	0	0	0	0	0	0	0	0	0	0	0	0	0	0	0	0	0	0	0
0	0	0	0	0	0	0	0	0	0	0	0	0	0	0	0	0	0	0	0	0	0	0	0	0	0	0	0	0	0	0
0	0	0	0	0	0	0	0	0	0	0	0	0	0	0	0	0	0	0	0	0	0	0	0	0	0	0	0	0	0	0
0	0	0	0	0	0	0	0	0	0	0	0	0	0	0	0	0	0	0	0	0	0	0	0	0	0	0	0	0	0	0
0	0	0	0	0	0	0	0	0	0	0	0	0	0	0	0	0	0	0	0	0	0	0	0	0	0	0	0	0	0	0
0	0	0	0	0	0	0	0	0	0	0	0	0	0	0	0	0	0	0	0	0	0	0	0	0	0	0	0	0	0	0
0	0	0	0	0	0	0	0	0	0	0	0	0	0	0	0	0	0	0	0	0	0	0	0	0	0	0	0	0	0	0
0	0	0	0	0	0	0	0	0	0	0	0	0	0	0	0	0	0	0	0	0	0	0	0	0	0	0	0	0	0	0
0	0	0	0	0	0	0	0	0	0	0	0	0	0	0	0	0	0	0	0	0	0	0	0	0	0	0	0	0	0	0
0	0	0	0	0	0	0	0	0	0	0	0	0	0	0	0	0	0	0	0	0	0	0	0	0	0	0	0	0	0	0
0	0	0	0	0	0	0	0	0	0	0	0	0	0	0	0	0	0	0	0	0	0	0	0	0	0	0	0	0	0	0
0	0	0	0	0	0	0	0	0	0	0	0	0	0	0	0	0	0	0	0	0	0	0	0	0	0	0	0	0	0	0
0	0	0	0	0	0	0	0	0	0	0	0	0	0	0	0	0	0	0	0	0	0	0	0	0	0	0	0	0	0	0
0	0	0	0	0	0	0	0	0	0	0	0	0	0	0	0	0	0	0	0	0	0	0	0	0	0	0	0	0	0	0
0	0	0	0	0	0	0	0	0	0	0	0	0	0	0	0	0	0	0	0	0	0	0	0	0	0	0	0	0	0	0
0	0	0	0	0	0	0	0	0	0	0	0	0	0	0	0	0	0	0	0	0	0	0	0	0	0	0	0	0	0	0
0	0	0	0	0	0	0	0	0	0	0	0	0	0	0	0	0	0	0	0	0	0	0	0	0	0	0	0	0	0	0
0	0	0	0	0	0	0	0	0	0	0	0	0	0	0	0	0	0	0	0	0	0	0	0	0	0	0	0	0	0	0
0	0	0	0	0	0	0	0	0	0	0	0	0	0	0	0	0	0	0	0	0	0	0	0	0	0	0	0	0	0	0
0	0	0	0	0	0	0	0	0	0	0	0	0	0	0	0	0	0	0	0	0	0	0	0	0	0	0	0	0	0	0
0	0	0	0	0	0	0	0	0	0	0	0	0	0	0	0	0	0	0	0	0	0	0	0	0	0	0	0	0	0	0
0	0	0	0	0	0	0	0	0	0	0	0	0	0	0	0	0	0	0	0	0	0	0	0	0	0	0	0	0	0	0
0	0	0	0	0	0	0	0	0	0	0	0	0	0	0	0	0	0	0	0	0	0	0	0	0	0	0	0	0	0	0
0	0	0	0	0	0	0	0	0	0	0	0	0	0	0	0	0	0	0	0	0	0	0	0	0	0	0	0	0	0	0
0	0	0	0	0	0	0	0	0	0	0	0	0	0	0	0	0	0	0	0	0	0	0	0	0	0	0	0	0	0	0
0	0	0	0	0	0	0	0	0	0	0	0	0	0	0	0	0	0	0	0	0	0	0	0	0	0	0	0	0	0	0
0	0	0	0	0	0	0	0	0	0	0	0	0	0	0	0	0	0	0	0	0	0	0	0	0	0	0	0	0	0	0
0	0	0	0	0	0	0	0	0	0	0	0	0	0	0	0	0	0	0	0	0	0	0	0	0	0	0	0	0	0	0
0	0	0	0	0	0	0	0	0	0	0	0	0	0	0	0	0	0	0	0	0	0	0	0	0	0	0	0	0	0	0
0	0	0	0	0	0	0	0	0	0	0	0	0	0	0	0	0	0	0	0	0	0	0	0	0	0	0	0	0	0	0
0	0	0	0	0	0	0	0	0	0	0	0	0	0	0	0	0	0	0	0	0	0	0	0	0	0	0	0	0	0	0
0	0	0	0	0	0	0	0	0	0	0	0	0	0	0	0	0	0	0	0	0	0	0	0	0	0	0	0	0	0	0
0	0	0	0	0	0	0	0	0	0	0	0	0	0	0	0	0	0	0	0	0	0	0	0	0	0	0	0	0	0	0
0	0	0	0	0	0	0	0	0	0	0	0	0	0	0	0	0	0	0	0	0	0	0	0	0	0	0	0	0	0	0
0	0	0	0	0	0	0	0	0	0	0	0	0	0	0	0	0	0	0	0	0	0	0	0	0	0	0	0	0	0	0
0	0	0	0	0	0	0	0	0	0	0	0	0	0	0	0	0	0	0	0	0	0	0	0	0	0	0	0	0	0	0
0	0	0	0	0	0	0	0	0	0	0	0	0	0	0	0	0	0	0	0	0	0	0	0	0	0	0	0	0	0	0
0	0	0	0	0	0	0	0	0	0	0	0	0	0	0	0	0	0	0	0	0	0	0	0	0	0	0	0	0	0	0
0	0	0	0	0	0	0	0	0	0	0	0	0	0	0	0	0	0	0	0	0	0	0	0	0	0	0	0	0	0	0
0	0	0	0	0	0	0	0	0	0	0	0	0	0	0	0	0	0	0	0	0	0	0	0	0	0	0	0	0	0	0
0	0	0	0	0	0	0	0	0	0	0	0	0	0	0	0	0	0	0	0	0	0	0	0	0	0	0	0	0	0	0
0	0	0	0	0	0	0	0	0	0	0	0	0	0	0	0	0	0	0	0	0	0	0	0	0	0	0	0	0	0	0
0	0	0	0	0	0	0	0	0	0	0	0	0	0	0	0	0	0	0	0	0	0	0	0	0	0	0	0	0	0	0
0	0	0	0	0	0	0	0	0	0	0	0	0	0	0	0	0	0	0	0	0	0	0	0	0	0	0	0	0	0	0
0	0	0	0	0	0	0	0	0	0	0	0	0	0	0	0	0	0	0	0	0	0	0	0	0	0	0	0	0	0	0
0	0	0	0	0	0	0	0	0	0	0	0	0	0	0	0	0	0	0	0	0	0	0	0	0	0	0	0	0	0	0
0	0	0	0	0	0	0	0	0	0	0	0	0	0	0	0	0	0	0	0	0	0	0	0	0	0	0	0	0	0	0
0	0	0	0	0	0	0	0	0	0	0	0	0	0	0	0	0	0	0	0	0	0	0	0	0	0	0	0	0	0	0
0	0	0	0	0	0	0	0	0	0	0	0	0	0	0	0	0	0	0	0	0	0	0	0	0	0	0	0	0	0	0
0	0	0	0	0	0	0	0	0	0	0	0	0	0	0	0	0	0	0	0	0	0	0	0	0	0	0	0	0	0	0
0	0	0	0	0	0	0	0	0	0	0	0	0	0	0	0	0	0	0	0	0	0	0	0	0	0	0	0	0	0	0
0	0	0	0	0	0	0	0	0	0	0	0	0	0	0	0	0	0	0	0	0	0	0	0	0	0	0	0	0	0	0
0	0	0	0	0	0	0	0	0	0	0	0	0	0	0	0	0	0	0	0	0	0	0	0	0	0	0	0	0	0	0
0	0	0	0	0	0	0	0	0	0	0	0	0	0	0	0	0	0	0	0	0	0	0	0	0	0	0	0	0	0	0
0	0	0	0	0	0	0	0	0	0	0	0	0	0	0	0	0	0	0	0	0	0	0	0	0	0	0	0	0	0	0
0	0	0	0	0	0	0	0	0	0	0	0	0	0	0	0	0	0	0	0	0	0	0	0	0	0	0	0	0	0	0
0	0	0	0	0	0	0	0	0	0	0	0	0	0	0	0	0	0	0	0	0	0	0	0	0	0	0	0	0	0	0
0	0	0	0	0	0	0	0	0	0	0	0	0	0	0	0	0	0	0	0	0	0	0	0	0	0	0	0	0	0	0
0	0	0	0	0	0	0	0	0	0	0	0	0	0	0	0	0	0	0	0	0	0	0	0	0	0	0	0	0	0	0
0	0	0	0	0	0	0	0	0	0	0	0	0	0	0	0	0	0	0	0	0	0	0	0	0	0	0	0	0	0	0
0	0	0	0	0	0	0	0	0	0	0	0	0	0	0	0	0	0	0	0	0	0	0	0	0	0	0	0	0	0	0
0	0	0	0	0	0	0	0	0	0	0	0	0	0	0	0	0	0	0	0	0	0	0	0	0	0	0	0	0	0	0
0	0	0	0	0	0	0	0	0	0	0	0	0	0	0	0	0	0	0	0	0	0	0	0	0	0	0	0	0	0	0
0	0	0	0	0	0	0	0	0	0	0	0	0	0	0	0	0	0	0	0	0	0	0	0	0	0	0	0	0	0	0
0	0	0	0	0	0	0	0	0	0	0	0	0	0	0	0	0	0	0	0	0	0	0	0	0	0	0	0	0	0	0
0	0	0	0	0	0	0	0	0	0	0	0	0	0	0	0	0	0	0	0	0	0	0	0	0	0	0	0	0	0	0
0	0	0	0	0	0	0	0	0	0	0	0	0	0	0	0	0	0	0	0	0	0	0	0	0	0	0	0	0	0	0
0	0	0	0	0	0	0	0	0	0	0	0	0	0	0	0	0	0	0	0	0	0	0	0	0	0	0	0	0	0	0
0	0	0	0	0	0	0	0	0	0	0	0	0	0	0	0	0	0	0	0	0	0	0	0	0	0	0	0	0	0	0
0	0	0	0	0	0	0	0	0	0	0	0	0	0	0	0	0	0	0	0	0	0	0	0	0	0	0	0	0	0	0
0	0	0	0	0	0	0	0	0	0	0	0	0	0	0	0	0	0	0	0	0	0	0	0	0	0	0	0	0	0	0
0	0	0	0	0	0	0	0	0	0	0	0	0	0	0	0	0	0	0	0	0	0	0	0	0	0	0	0	0	0	0
0	0	0	0	0	0	0	0	0	0	0	0	0	0	0	0	0	0	0	0	0	0	0	0	0	0	0	0	0	0	0
0	0	0	0	0	0	0	0	0	0	0	0	0	0	0	0	0	0	0	0	0	0	0	0	0	0	0	0	0	0	0
0	0	0	0	0	0	0	0	0	0	0	0	0	0	0	0	0	0	0	0	0	0	0	0	0	0	0	0	0	0	0
0	0	0	0	0	0	0	0	0	0	0	0	0	0	0	0	0	0	0	0	0	0	0	0	0	0	0	0	0	0	0
0	0	0	0	0	0	0	0	0	0	0	0	0	0	0	0	0	0	0	0	0	0	0	0	0	0	0	0	0	0	0
0	0	0	0	0	0	0	0	0	0	0	0	0	0	0	0	0	0	0	0	0	0	0	0	0	0	0	0	0	0	0
0	0	0	0	0	0	0	0	0	0	0	0	0	0	0	0	0	0	0	0	0	0	0	0	0	0	0	0	0	0	0
0	0	0	0	0	0	0	0	0	0	0	0	0	0	0	0	0	0	0	0	0	0	0	0	0	0	0	0	0	0	0
0	0	0	0	0	0	0	0	0	0	0	0	0	0	0	0	0	0	0	0	0	0	0	0	0	0	0	0	0	0	0
0	0	0	0	0	0	0	0	0	0	0	0	0	0	0	0	0	0	0	0	0	0	0	0	0	0	0	0	0	0	0
0	0	0	0	0	0	0	0	0	0	0	0	0	0	0	0	0	0	0	0	0	0	0	0	0	0	0	0	0	0	0
0	0	0	0	0	0	0	0	0	0	0	0	0	0	0	0	0	0	0	0	0	0	0	0	0	0	0	0	0	0	0
0	0	0	0	0	0	0	0	0	0	0	0	0	0	0	0	0	0	0	0	0	0	0	0	0	0	0	0	0	0	0
0	0	0	0	0	0	0	0	0	0	0	0	0	0	0	0	0	0	0	0	0	0	0	0	0	0	0	0	0	0	0
0	0	0	0	0	0	0	0	0	0	0	0	0	0	0	0	0	0	0	0	0	0	0	0	0	0	0	0	0	0	0
0	0	0	0	0	0	0	0	0	0	0	0	0	0	0	0	0	0	0	0	0	0	0	0	0	0	0	0	0	0	0
0	0	0	0	0	0	0	0	0	0	0	0	0	0	0	0	0	0	0	0	0	0	0	0	0	0	0	0	0	0	0
0	0	0	0	0	0	0	0	0	0	0	0	0	0	0	0	0	0	0	0	0	0	0	0	0	0	0	0	0	0	0
0	0	0	0	0	0	0	0	0	0	0	0	0	0	0	0	0	0	0	0	0	0	0	0	0	0	0	0	0	0	0
0	0	0	0	0	0	0	0	0	0	0	0	0	0	0	0	0	0	0	0	0	0	0	0	0	0	0	0	0	0	0
0	0	0	0	0	0	0	0	0	0	0	0	0	0	0	0	0	0	0	0	0	0	0	0	0	0	0	0	0	0	0
0	0	0	0	0	0	0	0	0	0	0	0	0	0	0	0	0	0	0	0	0	0	0	0	0	0	0	0	0	0	0
0	0	0	0	0	0	0	0	0	0	0	0	0	0	0	0	0	0	0	0	0	0	0	0	0	0	0	0	0	0	0
0	0	0	0	0	0	0	0	0	0	0	0	0	0	0	0	0	0	0	0	0	0	0	0	0	0	0	0	0	0	0
0	0	0	0	0	0	0	0	0	0	0	0	0	0	0	0	0	0	0	0	0	0	0	0	0	0	0	0	0	0	0
0	0	0	0	0	0	0	0	0	0	0	0	0	0	0	0	0	0	0	0	0	0	0	0	0	0	0	0	0	0	0
0	0	0	0	0	0	0	0	0	0	0	0	0	0	0	0	0	0	0	0	0	0	0	0	0	0	0	0	0	0	0
0	0	0	0	0	0	0	0	0	0	0	0	0	0	0	0	0	0	0	0	0	0	0	0	0	0	0	0	0	0	0
0	0	0	0	0	0	0	0	0	0	0	0	0	0	0	0	0	0	0	0	0	0	0	0	0	0	0	0	0	0	0
0	0	0	0	0	0	0	0	0	0	0	0	0	0	0	0	0	0	0	0	0	0	0	0	0	0	0	0	0	0	0
0	0	0	0	0	0	0	0	0	0	0	0	0	0	0	0	0	0	0	0	0	0	0	0	0	0	0	0	0	0	0
0	0	0	0	0	0	0	0	0	0	0	0	0	0	0	0	0	0	0	0	0	0	0	0	0	0	0	0	0	0	0
0	0	0	0	0	0	0	0	0	0	0	0	0	0	0	0	0	0	0	0	0	0	0	0	0	0	0	0	0	0	0
0	0	0	0	0	0	0	0	0	0	0	0	0	0	0	0	0	0	0	0	0	0	0	0	0	0	0	0	0	0	0
0	0	0	0	0	0	0	0	0	0	0	0	0	0	0	0	0	0	0	0	0	0	0	0	0	0	0	0	0	0	0
0	0	0	0	0	0	0	0	0	0	0	0	0	0	0	0	0	0	0	0	0	0	0	0	0	0	0	0	0	0	0
0	0	0	0	0	0	0	0	0	0	0	0	0	0	0	0	0	0	0	0	0	0	0	0	0	0	0	0	0	0	0
0	0	0	0	0	0	0	0	0	0	0	0	0	0	0	0	0	0	0	0	0	0	0	0	0	0	0	0	0	0	0
0	0	0	0	0	0	0	0	0	0	0	0	0	0	0	0	0	0	0	0	0	0	0	0	0	0	0	0	0	0	0
0	0	0	0	0	0	0	0	0	0	0	0	0	0	0	0	0	0	0	0	0	0	0	0	0	0	0	0	0	0	0
0	0	0	0	0	0	0	0	0	0	0	0	0	0	0	0	0	0	0	0	0	0	0	0	0	0	0	0	0	0	0
0	0	0	0	0	0	0	0	0	0	0	0	0	0	0	0	0	0	0	0	0	0	0	0	0	0	0	0	0	0	0
0	0	0	0	0	0	0	0	0	0	0	0	0	0	0	0	0	0	0	0	0	0	0	0	0	0	0	0	0	0	0
0	0	0	0	0	0	0	0	0	0	0	0	0	0	0	0	0	0	0	0	0	0	0	0	0	0	0	0	0	0	0
0	0	0	0	0	0	0	0	0	0	0	0	0	0	0	0	0	0	0	0	0	0	0	0	0	0	0	0	0	0	0
0	0	0	0	0	0	0	0	0	0	0	0	0	0	0	0	0	0	0	0	0	0	0	0	0	0	0	0	0	0	0
0	0	0	0	0	0	0	0	0	0	0	0	0	0	0	0	0	0	0	0	0	0	0	0	0	0	0	0	0	0	0
0	0	0	0	0	0	0	0	0	0	0	0	0	0	0	0	0	0	0	0	0	0	0	0	0	0	0	0	0	0	0
0	0	0	0	0	0	0	0	0	0	0	0	0	0	0	0	0	0	0	0	0	0	0	0	0	0	0	0	0	0	0
0	0	0	0	0	0	0	0	0	0	0	0	0	0	0	0	0	0	0	0	0	0	0	0	0	0	0	0	0	0	0
0	0	0	0	0	0	0	0	0	0	0	0	0	0	0	0	0	0	0	0	0	0	0	0	0	0	0	0	0	0	0
0	0	0	0	0	0	0	0	0	0	0	0	0	0	0	0	0	0	0	0	0	0	0	0	0	0	0	0	0	0	0
0	0	0	0	0	0	0	0	0	0	0	0	0	0	0	0	0	0	0	0	0	0	0	0	0	0	0	0	0	0	0
0	0	0	0	0	0	0	0	0	0	0	0	0	0	0	0	0	0	0	0	0	0	0	0	0	0	0	0	0	0	0
0	0	0	0	0	0	0	0	0	0	0	0	0	0	0	0	0	0	0	0	0	0	0	0	0	0	0	0	0	0	0
0	0	0	0	0	0	0	0	0	0	0	0	0	0	0	0	0	0	0	0	0	0	0	0	0	0	0	0	0	0	0
0	0	0	0	0	0	0	0	0	0	0	0	0	0	0	0	0	0	0	0	0	0	0	0	0	0	0	0	0	0	0
0	0	0	0	0	0	0	0	0	0	0	0	0	0	0	0	0	0	0	0	0	0	0	0	0	0	0	0	0	0	0
0	0	0	0	0	0	0	0	0	0	0	0	0	0	0	0	0	0	0	0	0	0	0	0	0	0	0	0	0	0	0
0	0	0	0	0	0	0	0	0	0	0	0	0	0	0	0	0	0	0	0	0	0	0	0	0	0	0	0	0	0	0
0	0	0	0	0	0	0	0	0	0	0	0	0	0	0	0	0	0	0	0	0	0	0	0	0	0	0	0	0	0	0
0	0	0	0	0	0	0	0	0	0	0	0	0	0	0	0	0	0	0	0	0	0	0	0	0	0	0	0	0	0	0
0	0	0	0	0	0	0	0	0	0	0	0	0	0	0	0	0	0	0	0	0	0	0	0	0	0	0	0	0	0	0
0	0	0	0	0	0	0	0	0	0	0	0	0	0	0	0	0	0	0	0	0	0	0	0	0	0	0	0	0	0	0
0	0	0	0	0	0	0	0	0	0	0	0	0	0	0	0	0	0	0	0	0	0	0	0	0	0	0	0	0	0	0
0	0	0	0	0	0	0	0	0	0	0	0	0	0	0	0	0	0	0	0	0	0	0	0	0	0	0	0	0	0	0
0	0	0	0	0	0	0	0	0	0	0	0	0	0	0	0	0	0	0	0	0	0	0	0	0	0	0	0	0	0	0
0	0	0	0	0	0	0	0	0	0	0	0	0	0	0	0	0	0	0	0	0	0	0	0	0	0	0	0	0	0	0
0	0	0	0	0	0	0	0	0	0	0	0	0	0	0	0	0	0	0	0	0	0	0	0	0	0	0	0	0	0	0
0	0	0	0	0	0	0	0	0	0	0	0	0	0	0	0	0	0	0	0	0	0	0	0	0	0	0	0	0	0	0
0	0	0	0	0	0	0	0	0	0	0	0	0	0	0	0	0	0	0	0	0	0	0	0	0	0	0	0	0	0	0
0	0	0	0	0	0	0	0	0	0	0	0	0	0	0	0	0	0	0	0	0	0	0	0	0	0	0	0	0	0	0
0	0	0	0	0	0	0	0	0	0	0	0	0	0	0	0	0	0	0	0	0	0	0	0	0	0	0	0	0	0	0
0	0	0	0	0	0	0	0	0	0	0	0	0	0	0	0	0	0	0	0	0	0	0	0	0	0	0	0	0	0	0
0	0	0	0	0	0	0	0	0	0	0	0	0	0	0	0	0	0	0	0	0	0	0	0	0	0	0	0	0	0	0
0	0	0	0	0	0	0	0	0	0	0	0	0	0	0	0	0	0	0	0	0	0	0	0	0	0	0	0	0	0	0
0	0	0	0	0	0	0	0	0	0	0	0	0	0	0	0	0	0	0	0	0	0	0	0	0	0	0	0	0	0	0
0	0	0	0	0	0	0	0	0	0	0	0	0	0	0	0	0	0	0	0	0	0	0	0	0	0	0	0	0	0	0
0	0	0	0	0	0	0	0	0	0	0	0	0	0	0	0	0	0	0	0	0	0	0	0	0	0	0	0	0	0	0
0	0	0	0	0	0	0	0	0	0	0	0	0	0	0	0	0	0	0	0	0	0	0	0	0	0	0	0	0	0	0
0	0	0	0	0	0	0	0	0	0	0	0	0	0	0	0	0	0	0	0	0	0	0	0	0	0	0	0	0	0	0
0	0	0	0	0	0	0	0	0	0	0	0	0	0	0	0	0	0	0	0	0	0	0	0	0	0	0	0	0	0	0
0	0	0	0	0	0	0	0	0	0	0	0	0	0	0	0	0	0	0	0	0	0	0	0	0	0	0	0	0	0	0
0	0	0	0	0	0	0	0	0	0	0	0	0	0	0	0	0	0	0	0	0	0	0	0	0	0	0	0	0	0	0
0	0	0	0	0	0	0	0	0	0	0	0	0	0	0	0	0	0	0	0	0	0	0	0	0	0	0	0	0	0	0
0	0	0	0	0	0	0	0	0	0	0	0	0	0	0	0	0	0	0	0	0	0	0	0	0	0	0	0	0	0	0
0	0	0	0	0	0	0	0	0	0	0	0	0	0	0	0	0	0	0	0	0	0	0	0	0	0	0	0	0	0	0
0	0	0	0	0	0	0	0	0	0	0	0	0	0	0	0	0	0	0	0	0	0	0	0	0	0	0	0	0	0	0
0	0	0	0	0	0	0	0	0	0	0	0	0	0	0	0	0	0	0	0	0	0	0	0	0	0	0	0	0	0	0
0	0	0	0	0	0	0	0	0	0	0	0	0	0	0	0	0	0	0	0	0	0	0	0	0	0	0	0	0	0	0
0	0	0	0	0	0	0	0	0	0	0	0	0	0	0	0	0	0	0	0	0	0	0	0	0	0	0	0	0	0	0
0	0	0	0	0	0	0	0	0	0	0	0	0	0	0	0	0	0	0	0	0	0	0	0	0	0	0	0	0	0	0
0	0	0	0	0	0	0	0	0	0	0	0	0	0	0	0	0	0	0	0	0	0	0	0	0	0	0	0	0	0	0
0	0	0	0	0	0	0	0	0	0	0	0	0	0	0	0	0	0	0	0	0	0	0	0	0	0	0	0	0	0	0
0	0	0	0	0	0	0	0	0	0	0	0	0	0	0	0	0	0	0	0	0	0	0	0	0	0	0	0	0	0	0
0	0	0	0	0	0	0	0	0	0	0	0	0	0	0	0	0	0	0	0	0	0	0	0	0	0	0	0	0	0	0
0	0	0	0	0	0	0	0	0	0	0	0	0	0	0	0	0	0	0	0	0	0	0	0	0	0	0	0	0	0	0
0	0	0	0	0	0	0	0	0	0	0	0	0	0	0	0	0	0	0	0	0	0	0	0	0	0	0	0	0	0	0
0	0	0	0	0	0	0	0	0	0	0	0	0	0	0	0	0	0	0	0	0	0	0	0	0	0	0	0	0	0	0
0	0	0	0	0	0	0	0	0	0	0	0	0	0	0	0	0	0	0	0	0	0	0	0	0	0	0	0	0	0	0
0	0	0	0	0	0	0	0	0	0	0	0	0	0	0	0	0	0	0	0	0	0	0	0	0	0	0	0	0	0	0
0	0	0	0	0	0	0	0	0	0	0	0	0	0	0	0	0	0	0	0	0	0	0	0	0	0	0	0	0	0	0
0	0	0	0	0	0	0	0	0	0	0	0	0	0	0	0	0	0	0	0	0	0	0	0	0	0	0	0	0	0	0
0	0	0	0	0	0	0	0	0	0	0	0	0	0	0	0	0	0	0	0	0	0	0	0	0	0	0	0	0	0	0
0	0	0	0	0	0	0	0	0	0	0	0	0	0	0	0	0	0	0	0	0	0	0	0	0	0	0	0	0	0	0
0	0	0	0	0	0	0	0	0	0	0	0	0	0	0	0	0	0	0	0	0	0	0	0	0	0	0	0	0	0	0
0	0	0	0	0	0	0	0	0	0	0	0	0	0	0	0	0	0	0	0	0	0	0	0	0	0	0	0	0	0	0
0	0	0	0	0	0	0	0	0	0	0	0	0	0	0	0	0	0	0	0	0	0	0	0	0	0	0	0	0	0	0
0	0	0	0	0	0	0	0	0	0	0	0	0	0	0	0	0	0	0	0	0	0	0	0	0	0	0	0	0	0	0
0	0	0	0	0	0	0	0	0	0	0	0	0	0	0	0	0	0	0	0	0	0	0	0	0	0	0	0	0	0	0
0	0	0	0	0	0	0	0	0	0	0	0	0	0	0	0	0	0	0	0	0	0	0	0	0	0	0	0	0	0	0
0	0	0	0	0	0	0	0	0	0	0	0	0	0	0	0	0	0	0	0	0	0	0	0	0	0	0	0	0	0	0
0	0	0	0	0	0	0	0	0	0	0	0	0	0	0	0	0	0	0	0	0	0	0	0	0	0	0	0	0	0	0
0	0	0	0	0	0	0	0	0	0	0	0	0	0	0	0	0	0	0	0	0	0	0	0	0	0	0	0	0	0	0
0	0	0	0	0	0	0	0	0	0	0	0	0	0	0	0	0	0	0	0	0	0	0	0	0	0	0	0	0	0	0
0	0	0	0	0	0	0	0	0	0	0	0	0	0	0	0	0	0	0	0	0	0	0	0	0	0	0	0	0	0	0
0	0	0	0	0	0	0	0	0	0	0	0	0	0	0	0	0	0	0	0	0	0	0	0	0	0	0	0	0	0	0
0	0	0	0	0	0	0	0	0	0	0	0	0	0	0	0	0	0	0	0	0	0	0	0	0	0	0	0	0	0	0
0	0	0	0	0	0	0	0	0	0	0	0	0	0	0	0	0	0	0	0	0	0	0	0	0	0	0	0	0	0	0
0	0	0	0	0	0	0	0	0	0	0	0	0	0	0	0	0	0	0	0	0	0	0	0	0	0	0	0	0	0	0
0	0	0	0	0	0	0	0	0	0	0	0	0	0	0	0	0	0	0	0	0	0	0	0	0	0	0	0	0	0	0
0	0	0	0	0	0	0	0	0	0	0	0	0	0	0	0	0	0	0	0	0	0	0	0	0	0	0	0	0	0	0
0	0	0	0	0	0	0	0	0	0	0	0	0	0	0	0	0	0	0	0	0	0	0	0	0	0	0	0	0	0	0
0	0	0	0	0	0	0	0	0	0	0	0	0	0	0	0	0	0	0	0	0	0	0	0	0	0	0	0	0	0	0
0	0	0	0	0	0	0	0	0	0	0	0	0	0	0	0	0	0	0	0	0	0	0	0	0	0	0	0	0	0	0
0	0	0	0	0	0	0	0	0	0	0	0	0	0	0	0	0	0	0	0	0	0	0	0	0	0	0	0	0	0	0
0	0	0	0	0	0	0	0	0	0	0	0	0	0	0	0	0	0	0	0	0	0	0	0	0	0	0	0	0	0	0
0	0	0	0	0	0	0	0	0	0	0	0	0	0	0	0	0	0	0	0	0	0	0	0	0	0	0	0	0	0	0
0	0	0	0	0	0	0	0	0	0	0	0	0	0	0	0	0	0	0	0	0	0	0	0	0	0	0	0	0	0	0
0	0	0	0	0	0	0	0	0	0	0	0	0	0	0	0	0	0	0	0	0	0	0	0	0	0	0	0	0	0	0
0	0	0	0	0	0	0	0	0	0	0	0	0	0	0	0	0	0	0	0	0	0	0	0	0	0	0	0	0	0	0
0	0	0	0	0	0	0	0	0	0	0	0	0	0	0	0	0	0	0	0	0	0	0	0	0	0	0	0	0	0	0
0	0	0	0	0	0	0	0	0	0	0	0	0	0	0	0	0	0	0	0	0	0	0	0	0	0	0	0	0	0	0
0	0	0	0	0	0	0	0	0	0	0	0	0	0	0	0	0	0	0	0	0	0	0	0	0	0	0	0	0	0	0
0	0	0	0	0	0	0	0	0	0	0	0	0	0	0	0	0	0	0	0	0	0	0	0	0	0	0	0	0	0	0
0	0	0	0	0	0	0	0	0	0	0	0	0	0	0	0	0	0	0	0	0	0	0	0	0	0	0	0	0	0	0
0	0	0	0	0	0	0	0	0	0	0	0	0	0	0	0	0	0	0	0	0	0	0	0	0	0	0	0	0	0	0
0	0	0	0	0	0	0	0	0	0	0	0	0	0	0	0	0	0	0	0	0	0	0	0	0	0	0	0	0	0	0
0	0	0	0	0	0	0	0	0	0	0	0	0	0	0	0	0	0	0	0	0	0	0	0	0	0	0	0	0	0	0
0	0	0	0	0	0	0	0	0	0	0	0	0	0	0	0	0	0	0	0	0	0	0	0	0	0	0	0	0	0	0
0	0	0	0	0	0	0	0	0	0	0	0	0	0	0	0	0	0	0	0	0	0	0	0	0	0	0	0	0	0	0
0	0	0	0	0	0	0	0	0	0	0	0	0	0	0	0	0	0	0	0	0	0	0	0	0	0	0	0	0	0	0
0	0	0	0	0	0	0	0	0	0	0	0	0	0	0	0	0	0	0	0	0	0	0	0	0	0	0	0	0	0	0
0	0	0	0	0	0	0	0	0	0	0	0	0	0	0	0	0	0	0	0	0	0	0	0	0	0	0	0	0	0	0
0	0	0	0	0	0	0	0	0	0	0	0	0	0	0	0	0	0	0	0	0	0	0	0	0	0	0	0	0	0	0
0	0	0	0	0	0	0	0	0	0	0	0	0	0	0	0	0	0	0	0	0	0	0	0	0	0	0	0	0	0	0
0	0	0	0	0	0	0	0	0	0	0	0	0	0	0	0	0	0	0	0	0	0	0	0	0	0	0	0	0	0	0
0	0	0	0	0	0	0	0	0	0	0	0	0	0	0	0	0	0	0	0	0	0	0	0	0	0	0	0	0	0	0
0	0	0	0	0	0	0	0	0	0	0	0	0	0	0	0	0	0	0	0	0	0	0	0	0	0	0	0	0	0	0
0	0	0	0	0	0	0	0	0	0	0	0	0	0	0	0	0	0	0	0	0	0	0	0	0	0	0	0	0	0	0
0	0	0	0	0	0	0	0	0	0	0	0	0	0	0	0	0	0	0	0	0	0	0	0	0	0	0	0	0	0	0
0	0	0	0	0	0	0	0	0	0	0	0	0	0	0	0	0	0	0	0	0	0	0	0	0	0	0	0	0	0	0
0	0	0	0	0	0	0	0	0	0	0	0	0	0	0	0	0	0	0	0	0	0	0	0	0	0	0	0	0	0	0
0	0	0	0	0	0	0	0	0	0	0	0	0	0	0	0	0	0	0	0	0	0	0	0	0	0	0	0	0	0	0
0	0	0	0	0	0	0	0	0	0	0	0	0	0	0	0	0	0	0	0	0	0	0	0	0	0	0	0	0	0	0
0	0	0	0	0	0	0	0	0	0	0	0	0	0	0	0	0	0	0	0	0	0	0	0	0	0	0	0	0	0	0
0	0	0	0	0	0	0	0	0	0	0	0	0	0	0	0	0	0	0	0	0	0	0	0	0	0	0	0	0	0	0
0	0	0	0	0	0	0	0	0	0	0	0	0	0	0	0	0	0	0	0	0	0	0	0	0	0	0	0	0	0	0
0	0	0	0	0	0	0	0	0	0	0	0	0	0	0	0	0	0	0	0	0	0	0	0	0	0	0	0	0	0	0
0	0	0	0	0	0	0	0	0	0	0	0	0	0	0	0	0	0	0	0	0	0	0	0	0	0	0	0	0	0	0
0	0	0	0	0	0	0	0	0	0	0	0	0	0	0	0	0	0	0	0	0	0	0	0	0	0	0	0	0	0	0
0	0	0	0	0	0	0	0	0	0	0	0	0	0	0	0	0	0	0	0	0	0	0	0	0	0	0	0	0	0	0
0	0	0	0	0	0	0	0	0	0	0	0	0	0	0	0	0	0	0	0	0	0	0	0	0	0	0	0	0	0	0
0	0	0	0	0	0	0	0	0	0	0	0	0	0	0	0	0	0	0	0	0	0	0	0	0	0	0	0	0	0	0
0	0	0	0	0	0	0	0	0	0	0	0	0	0	0	0	0	0	0	0	0	0	0	0	0	0	0	0	0	0	0
0	0	0	0	0	0	0	0	0	0	0	0	0	0	0	0	0	0	0	0	0	0	0	0	0	0	0	0	0	0	0
0	0	0	0	0	0	0	0	0	0	0	0	0	0	0	0	0	0	0	0	0	0	0	0	0	0	0	0	0	0	0
0	0	0	0	0	0	0	0	0	0	0	0	0	0	0	0	0	0	0	0	0	0	0	0	0	0	0	0	0	0	0
0	0	0	0	0	0	0	0	0	0	0	0	0	0	0	0	0	0	0	0	0	0	0	0	0	0	0	0	0	0	0
0	0	0	0	0	0	0	0	0	0	0	0	0	0	0	0	0	0	0	0	0	0	0	0	0	0	0	0	0	0	0
0	0	0	0	0	0	0	0	0	0	0	0	0	0	0	0	0	0	0	0	0	0	0	0	0	0	0	0	0	0	0
0	0	0	0	0	0	0	0	0	0	0	0	0	0	0	0	0	0	0	0	0	0	0	0	0	0	0	0	0	0	0
0	0	0	0	0	0	0	0	0	0	0	0	0	0	0	0	0	0	0	0	0	0	0	0	0	0	0	0	0	0	0
0	0	0	0	0	0	0	0	0	0	0	0	0	0	0	0	0	0	0	0	0	0	0	0	0	0	0	0	0	0	0
0	0	0	0	0	0	0	0	0	0	0	0	0	0	0	0	0	0	0	0	0	0	0	0	0	0	0	0	0	0	0
0	0	0	0	0	0	0	0	0	0	0	0	0	0	0	0	0	0	0	0	0	0	0	0	0	0	0	0	0	0	0
0	0	0	0	0	0	0	0	0	0	0	0	0	0	0	0	0	0	0	0	0	0	0	0	0	0	0	0	0	0	0
0	0	0	0	0	0	0	0	0	0	0	0	0	0	0	0	0	0	0	0	0	0	0	0	0	0	0	0	0	0	0
0	0	0	0	0	0	0	0	0	0	0	0	0	0	0	0	0	0	0	0	0	0	0	0	0	0	0	0	0	0	0
0	0	0	0	0	0	0	0	0	0	0	0	0	0	0	0	0	0	0	0	0	0	0	0	0	0	0	0	0	0	0
0	0	0	0	0	0	0	0	0	0	0	0	0	0	0	0	0	0	0	0	0	0	0	0	0	0	0	0	0	0	0
0	0	0	0	0	0	0	0	0	0	0	0	0	0	0	0	0	0	0	0	0	0	0	0	0	0	0	0	0	0	0
0	0	0	0	0	0	0	0	0	0	0	0	0	0	0	0	0	0	0	0	0	0	0	0	0	0	0	0	0	0	0
0	0	0	0	0	0	0	0	0	0	0	0	0	0	0	0	0	0	0	0	0	0	0	0	0	0	0	0	0	0	0
0	0	0	0	0	0	0	0	0	0	0	0	0	0	0	0	0	0	0	0	0	0	0	0	0	0	0	0	0	0	0
0	0	0	0	0	0	0	0	0	0	0	0	0	0	0	0	0	0	0	0	0	0	0	0	0	0	0	0	0	0	0
0	0	0	0	0	0	0	0	0	0	0	0	0	0	0	0	0	0	0	0	0	0	0	0	0	0	0	0	0	0	0
0	0	0	0	0	0	0	0	0	0	0	0	0	0	0	0	0	0	0	0	0	0	0	0	0	0	0	0	0	0	0
0	0	0	0	0	0	0	0	0	0	0	0	0	0	0	0	0	0	0	0	0	0	0	0	0	0	0	0	0	0	0
0	0	0	0	0	0	0	0	0	0	0	0	0	0	0	0	0	0	0	0	0	0	0	0	0	0	0	0	0	0	0
0	0	0	0	0	0	0	0	0	0	0	0	0	0	0	0	0	0	0	0	0	0	0	0	0	0	0	0	0	0	0
0	0	0	0	0	0	0	0	0	0	0	0	0	0	0	0	0	0	0	0	0	0	0	0	0	0	0	0	0	0	0
0	0	0	0	0	0	0	0	0	0	0	0	0	0	0	0	0	0	0	0	0	0	0	0	0	0	0	0	0	0	0
0	0	0	0	0	0	0	0	0	0	0	0	0	0	0	0	0	0	0	0	0	0	0	0	0	0	0	0	0	0	0
0	0	0	0	0	0	0	0	0	0	0	0	0	0	0	0	0	0	0	0	0	0	0	0	0	0	0	0	0	0	0
0	0	0	0	0	0	0	0	0	0	0	0	0	0	0	0	0	0	0	0	0	0	0	0	0	0	0	0	0	0	0
0	0	0	0	0	0	0	0	0	0	0	0	0	0	0	0	0	0	0	0	0	0	0	0	0	0	0	0	0	0	0
0	0	0	0	0	0	0	0	0	0	0	0	0	0	0	0	0	0	0	0	0	0	0	0	0	0	0	0	0	0	0
0	0	0	0	0	0	0	0	0	0	0	0	0	0	0	0	0	0	0	0	0	0	0	0	0	0	0	0	0	0	0
0	0	0	0	0	0	0	0	0	0	0	0	0	0	0	0	0	0	0	0	0	0	0	0	0	0	0	0	0	0	0
0	0	0	0	0	0	0	0	0	0	0	0	0	0	0	0	0	0	0	0	0	0	0	0	0	0	0	0	0	0	0
0	0	0	0	0	0	0	0	0	0	0	0	0	0	0	0	0	0	0	0	0	0	0	0	0	0	0	0	0	0	0
0	0	0	0	0	0	0	0	0	0	0	0	0	0	0	0	0	0	0	0	0	0	0	0	0	0	0	0	0	0	0
0	0	0	0	0	0	0	0	0	0	0	0	0	0	0	0	0	0	0	0	0	0	0	0	0	0	0	0	0	0	0
0	0	0	0	0	0	0	0	0	0	0	0	0	0	0	0	0	0	0	0	0	0	0	0	0	0	0	0	0	0	0
0	0	0	0	0	0	0	0	0	0	0	0	0	0	0	0	0	0	0	0	0	0	0	0	0	0	0	0	0	0	0
0	0	0	0	0	0	0	0	0	0	0	0	0	0	0	0	0	0	0	0	0	0	0	0	0	0	0	0	0	0	0
0	0	0	0	0	0	0	0	0	0	0	0	0	0	0	0	0	0	0	0	0	0	0	0	0	0	0	0	0	0	0
0	0	0	0	0	0	0	0	0	0	0	0	0	0	0	0	0	0	0	0	0	0	0	0	0	0	0	0	0	0	0
0	0	0	0	0	0	0	0	0	0	0	0	0	0	0	0	0	0	0	0	0	0	0	0	0	0	0	0	0	0	0
0	0	0	0	0	0	0	0	0	0	0	0	0	0	0	0	0	0	0	0	0	0	0	0	0	0	0	0	0	0	0
0	0	0	0	0	0	0	0	0	0	0	0	0	0	0	0	0	0	0	0	0	0	0	0	0	0	0	0	0	0	0
0	0	0	0	0	0	0	0	0	0	0	0	0	0	0	0	0	0	0	0	0	0	0	0	0	0	0	0	0	0	0
0	0	0	0	0	0	0	0	0	0	0	0	0	0	0	0	0	0	0	0	0	0	0	0	0	0	0	0	0	0	0
0	0	0	0	0	0	0	0	0	0	0	0	0	0	0	0	0	0	0	0	0	0	0	0	0	0	0	0	0	0	0
0	0	0	0	0	0	0	0	0	0	0	0	0	0	0	0	0	0	0	0	0	0	0	0	0	0	0	0	0	0	0
0	0	0	0	0	0	0	0	0	0	0	0	0	0	0	0	0	0	0	0	0	0	0	0	0	0	0	0	0	0	0
0	0	0	0	0	0	0	0	0	0	0	0	0	0	0	0	0	0	0	0	0	0	0	0	0	0	0	0	0	0	0
[truncated: 1,000 more rows]
