# Supplementary material for: A modified shuffled frog leaping algorithm with inertia weight
Source: Sci Rep. 2024 Feb 20;14:4146. doi: 10.1038/s41598-024-51306-1 (PMC11224354; doi:10.1038/s41598-024-51306-1)
Supplement: Supplementary file 1 — Supplementary Information. [file 41598_2024_51306_MOESM1_ESM.zip › data/F2/MSFLA_R_19.xls]

## Sheet: Sheet1
0.0903612	0.376934	0.413776	-0.195754	0.277631	0.267205	-0.0404239	-0.511794	0.254137	-0.129741	-0.00793542	-0.0997881	-0.6809	-0.136279	0.0109929	-0.0274856	0.166353	-0.0652491	-0.78028	0.0786059	0.255292	0.353958	-0.36541	0.180481	-0.0968894	0.118009	-0.103551	-0.0547694	-0.229614	-0.0920228	6.46162
0.0238933	0.0627764	-0.0559127	0.0108808	0.00402882	0.0258727	-0.0185974	-0.002937	-0.0309244	-0.0194015	-0.064166	0.0106568	0.0154553	-0.0702897	-0.0395746	0.0261341	0.0046878	0.0434304	0.00349674	0.0431975	-0.00372142	-0.142512	0.00817072	-0.00236617	-0.0106078	0.0499035	-0.0253663	-0.0373441	0.0213808	-0.0689922	0.946679
0.0012429	0.00481944	0.00270557	-0.000421697	-0.000604114	0.000646747	0.000747495	-0.0087587	0.000871949	-0.00654681	0.00471137	0.00112133	0.0103841	0.0063847	0.00207561	-0.00383693	0.00573463	0.000640093	0.00273643	-0.0109287	0.000252107	-0.00507805	0.00984778	-0.00178692	-0.00823359	-0.00592807	0.000399547	-0.0106957	0.00214624	-0.00944829	0.129736
-0.000591459	1.32243e-05	0.00023617	-0.000238574	-0.00022755	6.10766e-05	0.000217325	-8.9122e-05	-6.80138e-05	0.000488358	-1.72029e-05	0.000213708	0.000837934	-0.000101091	-1.51807e-05	-0.000521852	-0.000155725	0.000189127	0.000611008	-0.000421689	0.00102798	0.000133553	-0.000219722	-0.000271441	-0.000504727	0.001158	-0.000533917	0.00020537	8.10784e-05	-0.000421127	0.00987231
2.01433e-05	-2.50253e-05	4.11425e-05	2.10119e-05	-1.33805e-05	4.17287e-05	-0.000353735	5.24235e-05	0.000139272	-5.55182e-05	9.29711e-05	1.3571e-05	6.28186e-05	1.44998e-05	-5.60181e-05	8.58713e-06	-0.000114883	1.82074e-05	7.69123e-05	2.97152e-06	-2.55466e-05	-2.93425e-05	-1.12731e-05	0.000128311	9.60538e-05	8.89669e-05	-6.9449e-05	-0.000104116	-4.39631e-06	-7.39769e-05	0.00185625
-2.00925e-06	7.91197e-07	-4.01172e-06	-9.00066e-06	-8.45445e-06	-5.30942e-06	2.84628e-05	4.46932e-06	-4.59851e-06	8.04719e-07	3.08716e-06	-3.78747e-05	-1.61735e-06	-1.63835e-06	3.81397e-06	-2.9981e-06	-2.62759e-05	2.16676e-06	7.96573e-06	-3.45978e-06	4.67254e-06	-1.00346e-05	-1.00831e-06	-6.24781e-06	1.02729e-05	2.52482e-06	1.48181e-06	9.46314e-06	1.83124e-06	1.70516e-05	0.000223399
1.39055e-06	-3.98169e-07	6.63334e-07	-1.52327e-06	1.8356e-07	-1.42597e-06	-6.25419e-07	1.38984e-06	-1.98136e-07	-1.6807e-06	-1.11043e-06	2.25519e-08	2.25713e-06	-5.16001e-07	-1.38807e-06	1.99129e-06	1.14646e-06	-1.1842e-06	-3.39779e-07	-5.06307e-07	2.64485e-06	6.5402e-08	-2.06861e-07	-1.07104e-06	-8.94618e-07	-8.01504e-07	-1.42049e-06	-1.58296e-06	3.40347e-07	-8.6299e-07	2.98322e-05
2.64547e-08	-3.31505e-07	-3.75808e-07	-1.35417e-07	5.17471e-10	3.0193e-07	2.04171e-07	-1.63629e-08	3.02293e-07	1.0542e-07	-4.6843e-08	-5.08143e-08	-2.47606e-07	-7.39521e-09	-1.20146e-07	-9.70738e-08	2.00226e-08	5.80977e-08	-7.46868e-08	-9.15579e-09	-4.32035e-08	2.81663e-07	1.66992e-07	1.26792e-07	2.0936e-07	-1.13968e-07	-1.15755e-07	-1.33235e-07	-1.34146e-07	1.70351e-07	4.02718e-06
1.10446e-08	7.12321e-09	-3.92911e-09	-3.8146e-09	-1.09253e-08	2.34943e-09	2.69614e-08	3.11111e-08	1.46266e-08	-1.31984e-08	3.86566e-09	-7.27629e-09	2.0362e-09	6.96955e-09	8.97043e-09	-7.2053e-09	1.77935e-08	1.68114e-08	-3.55632e-08	-6.86389e-10	-8.05886e-09	-1.56487e-09	-7.06127e-09	-1.49528e-08	1.85221e-08	-9.25575e-09	9.95818e-09	4.16458e-10	3.4045e-08	-3.38346e-08	3.69932e-07
-2.02657e-09	-1.53722e-09	-6.55271e-10	1.8295e-09	3.74992e-09	3.99337e-10	-2.50882e-09	3.05285e-09	5.18985e-11	-8.82476e-10	7.77103e-09	1.44804e-09	1.88188e-09	-2.5465e-10	-2.24987e-09	1.59742e-09	-5.37364e-10	-1.0485e-09	-7.43198e-10	-7.30081e-10	-3.05729e-10	-3.14978e-10	-4.01864e-09	-1.07846e-09	-6.33525e-10	7.72776e-10	-1.59164e-10	4.04941e-10	-5.66234e-09	6.67296e-10	4.89737e-08
1.97902e-10	-6.42218e-10	2.69982e-10	-1.21357e-10	1.17797e-10	4.78847e-10	-1.85284e-10	-6.9483e-11	-2.08955e-11	1.80239e-10	-6.50137e-10	9.69269e-11	-2.85501e-10	3.59293e-10	-6.73521e-10	1.6342e-12	-8.19242e-11	-1.14713e-10	-1.98895e-10	1.16497e-10	-1.78148e-10	3.80362e-11	-3.39716e-11	-1.31302e-10	-7.44116e-12	3.5127e-10	9.06611e-11	-6.63659e-11	-5.0174e-11	-9.12572e-11	5.90168e-09
-1.93322e-11	3.98545e-11	7.62659e-12	3.51358e-11	-3.08435e-11	-5.05778e-11	-2.19527e-11	-4.80151e-11	8.38944e-12	2.6351e-11	-3.21652e-12	-3.34623e-11	-3.60597e-11	-1.33536e-11	1.64213e-11	1.61231e-11	-2.73201e-11	-4.85751e-11	8.68043e-11	4.45127e-12	-1.71702e-11	2.98007e-11	-2.64494e-11	2.40591e-11	4.17615e-11	4.94968e-11	3.48723e-12	1.02018e-11	4.41185e-11	7.30447e-12	8.27715e-10
-3.75091e-13	8.38397e-13	5.46947e-12	-3.54363e-12	9.28503e-12	1.10876e-12	8.98688e-12	-6.80843e-12	-1.59602e-12	8.831e-13	-1.60829e-13	4.77875e-12	5.02225e-12	4.47868e-13	-2.77938e-12	-4.64278e-12	3.67079e-12	-1.98244e-12	-5.28636e-12	1.4247e-12	2.14749e-12	-4.9657e-13	1.58236e-12	3.07587e-12	-2.81789e-12	-2.09264e-14	1.19231e-12	-1.84861e-12	-1.0758e-11	-2.51021e-12	9.55411e-11
3.02517e-14	-7.35317e-13	-5.56715e-14	-4.80291e-13	-4.98917e-13	1.3224e-13	1.18544e-13	9.7489e-15	5.11042e-13	9.33419e-13	3.55432e-13	4.53666e-13	-1.88011e-13	1.2713e-13	-3.05882e-13	-9.49379e-13	1.79362e-13	2.54451e-14	-4.53105e-13	1.93416e-13	6.05777e-13	-9.45502e-14	1.58711e-12	7.77939e-13	1.78172e-13	-1.41369e-12	-1.67227e-13	-1.65894e-13	6.93852e-14	3.0942e-14	1.1827e-11
-3.25115e-13	2.30973e-14	8.99675e-14	1.27973e-14	5.82634e-14	-9.02022e-15	4.30038e-14	2.12654e-15	1.69561e-13	-3.6977e-14	1.20033e-13	-1.87446e-15	-1.00326e-14	-2.95402e-14	-9.60916e-14	7.67161e-14	-3.79286e-14	5.57917e-15	-5.14416e-14	4.8926e-15	-7.19579e-14	-7.24962e-14	5.62466e-14	-6.47565e-15	-1.27307e-13	1.13085e-13	4.89043e-14	-1.60764e-14	-1.71435e-13	4.53682e-15	1.89258e-12
2.89428e-14	6.00506e-15	7.79529e-16	1.55815e-15	7.57021e-15	-3.36865e-14	-1.86323e-14	-4.25503e-15	-4.56775e-15	-1.98188e-15	-8.34528e-15	1.02671e-15	-8.25981e-15	1.84441e-15	-1.00984e-15	-5.28019e-15	4.73421e-15	-1.38148e-14	-6.86334e-15	4.42217e-15	3.61804e-15	-1.49928e-14	-1.88858e-14	-3.02188e-15	-7.76294e-15	8.45013e-15	-7.39052e-16	2.83158e-15	-9.16579e-15	-1.05392e-14	2.43587e-13
-7.6894e-17	9.50205e-18	-1.56448e-15	-5.21464e-16	-1.0846e-16	1.89826e-15	-7.5747e-18	-4.76677e-16	6.86408e-17	-1.12959e-15	7.71853e-16	3.58377e-15	-1.48317e-15	6.27887e-16	-1.53573e-15	-6.53609e-16	-2.025e-15	1.94652e-16	6.17716e-16	-4.01412e-17	8.76795e-17	1.25686e-15	-1.57023e-15	6.17667e-16	1.51296e-15	-1.45889e-15	4.15425e-17	1.30725e-16	5.35604e-16	-1.10806e-16	2.4718e-14
-6.09615e-17	-6.34744e-17	-5.49371e-17	-3.2996e-16	1.03216e-17	-1.82972e-16	-1.5259e-16	-1.68877e-17	-1.56389e-16	-5.42557e-17	-2.64936e-18	1.01227e-16	-3.02053e-17	1.61207e-17	7.85434e-17	-3.53837e-16	1.18821e-17	-5.74962e-18	3.87604e-16	-2.64755e-17	3.78713e-18	1.11255e-16	-4.60911e-17	-1.03776e-16	-6.74966e-17	4.81428e-18	9.41356e-17	2.02826e-17	-4.32487e-16	-4.60365e-16	3.44153e-15
1.57312e-18	4.39891e-18	-2.39753e-17	9.84069e-18	6.62286e-18	9.0468e-17	2.84878e-19	-2.59457e-17	3.30057e-17	2.13941e-17	6.49203e-18	2.90455e-17	-2.32591e-18	-2.98759e-18	-1.21799e-17	-1.24682e-17	-9.62598e-18	-1.20441e-17	-1.71601e-17	-1.50834e-17	-5.09248e-18	6.24004e-18	1.37105e-17	-3.58661e-17	6.18842e-19	1.80884e-17	4.77331e-18	4.5444e-18	2.93016e-17	7.55243e-18	4.6271e-16
2.06216e-19	-6.26858e-19	-1.45408e-18	-6.0264e-20	1.72604e-19	-1.99369e-19	-4.5945e-19	-7.7373e-19	-6.44956e-19	3.92116e-18	-7.69753e-18	5.18454e-19	-1.28249e-18	-4.77881e-18	3.11761e-18	9.5828e-19	1.95677e-18	-9.10093e-19	-7.70688e-18	4.71203e-19	-2.32012e-18	1.14093e-18	5.20371e-18	4.27341e-18	-2.89354e-18	-1.29994e-18	-1.69412e-18	2.6585e-18	1.11479e-18	-1.45766e-19	6.06616e-17
1.229e-19	-1.2693e-19	1.41073e-19	1.1219e-19	4.9336e-19	-3.52516e-20	3.66649e-19	7.73292e-20	-1.31909e-19	-1.25406e-19	-5.26213e-19	6.71188e-20	-5.65631e-20	2.33052e-19	6.10335e-20	-7.77432e-20	-9.39079e-21	-2.73986e-20	-2.28152e-20	-3.32818e-19	-6.08528e-20	-7.66994e-21	1.2567e-21	-8.63542e-20	1.69212e-19	2.75454e-19	-1.33503e-19	8.25729e-20	-2.36756e-19	1.11438e-19	4.31221e-18
-2.15401e-20	-4.12124e-20	-7.00906e-22	7.37496e-22	1.7169e-20	-2.85593e-20	-1.15337e-21	1.25653e-21	-9.07123e-21	-6.78763e-20	3.73347e-20	6.57674e-20	-4.55012e-20	4.8622e-21	3.42515e-21	1.26457e-20	-1.12735e-20	1.80004e-20	-4.15676e-20	-5.45027e-20	1.55372e-21	5.41214e-21	2.85781e-20	-3.81358e-21	-8.9967e-22	2.11382e-20	5.51597e-20	3.28741e-20	-1.45313e-20	1.42688e-20	6.62386e-19
3.95313e-21	-2.98067e-22	-1.70752e-21	2.35038e-21	-1.74906e-21	7.5111e-22	-1.2948e-21	9.76735e-22	-1.60915e-21	-2.09598e-21	1.16802e-20	-7.86684e-21	2.49844e-22	7.66732e-22	4.69396e-21	2.14259e-22	-2.33417e-21	-1.97129e-21	-1.65498e-21	-9.11836e-21	1.31154e-20	9.43087e-22	-1.28712e-21	4.39597e-21	-6.21625e-22	-2.91832e-22	1.07666e-20	-5.53829e-21	-7.03105e-22	1.23639e-21	9.62359e-20
-1.88018e-22	-6.23408e-22	-8.918e-23	-2.32757e-22	-3.04821e-22	-1.54158e-22	3.9655e-23	2.1016e-22	-1.07358e-22	8.79643e-23	1.18898e-22	-2.45181e-22	4.29453e-22	8.10655e-23	2.91164e-22	-1.7678e-22	5.28896e-23	-8.61731e-22	4.31543e-22	6.16256e-22	3.93283e-22	2.78075e-22	-2.87574e-22	2.34762e-22	3.25354e-23	-4.04635e-22	-9.31532e-22	8.0995e-22	1.2797e-21	-3.18112e-22	1.03126e-20
-1.14418e-23	-2.01516e-23	6.5494e-23	-1.69896e-24	1.26369e-22	-3.49373e-23	3.68834e-23	1.12374e-22	-2.13063e-23	2.36378e-23	-2.48716e-23	3.09269e-23	4.14078e-24	-2.00135e-23	1.09855e-23	1.34358e-23	-1.31166e-22	-1.02386e-22	-4.69411e-23	-1.43399e-23	1.16238e-23	4.84511e-23	-5.19105e-25	3.46603e-26	1.44039e-22	-1.08388e-23	8.41931e-25	7.87543e-23	1.88946e-23	-1.69372e-23	1.18444e-21
-3.01776e-24	1.09984e-23	2.31018e-24	1.3645e-23	-1.66969e-23	5.44473e-24	-4.57063e-24	7.77493e-24	1.91594e-25	-2.54621e-23	1.22663e-23	-2.58035e-24	3.0272e-24	-8.26115e-25	1.46723e-24	-1.96684e-24	-4.15484e-24	5.18948e-24	-7.11931e-24	-5.59083e-24	1.02022e-25	1.89845e-24	-7.28956e-24	1.10594e-23	3.0495e-25	6.44672e-25	-5.99635e-24	2.39032e-24	4.71463e-24	5.30738e-25	1.69232e-22
-1.09665e-24	-5.42899e-25	4.76777e-26	-9.40877e-25	-5.17351e-25	-3.29659e-25	-1.80829e-24	3.05362e-25	-8.61457e-26	8.56497e-25	-8.28993e-25	-1.70222e-26	-3.19134e-25	-1.74087e-25	-2.00954e-24	5.35999e-25	-2.4163e-24	2.84251e-25	-1.40914e-24	2.10606e-25	1.56114e-24	3.2291e-25	2.29612e-25	6.93362e-25	8.12272e-26	7.65513e-25	-4.42709e-25	1.99796e-26	-1.13219e-25	-1.51014e-25	1.91172e-23
-7.359e-26	4.32483e-26	-1.29977e-26	-1.39946e-25	7.38885e-26	-2.03116e-26	7.87224e-27	-3.45043e-26	-1.41526e-25	-3.23813e-26	1.18457e-26	-1.10843e-25	-3.77018e-26	2.36338e-25	-2.52675e-26	1.30718e-25	2.76658e-26	-1.14542e-25	-2.36174e-26	-2.05956e-26	9.05257e-26	-1.03618e-26	-3.42006e-26	-9.31203e-26	-1.23722e-26	5.55475e-26	-5.96232e-26	-4.10119e-26	1.79237e-25	2.77127e-26	1.92311e-24
-1.1432e-26	1.88699e-26	1.08817e-27	5.57903e-27	5.38572e-26	-6.25011e-27	2.47562e-27	-2.81403e-28	-1.15699e-26	-1.13403e-26	1.03289e-26	1.99048e-26	-9.20032e-27	1.62436e-26	-2.81226e-28	9.7226e-27	4.73568e-26	-5.79835e-27	-1.99437e-27	-4.54977e-27	-5.73637e-27	-2.16265e-26	-6.72919e-27	-3.24192e-27	-3.08332e-27	-6.23217e-27	6.92419e-27	-7.41665e-27	3.17313e-26	-7.89281e-27	3.48739e-25
-1.7441e-27	-2.5045e-27	-3.88841e-29	1.81675e-28	-4.24722e-28	-1.49243e-28	4.51737e-28	1.25915e-27	1.15839e-27	4.76168e-28	-5.75511e-28	1.75159e-29	-5.22186e-27	-2.75731e-28	1.13346e-27	-4.921e-28	1.35432e-28	-3.54818e-28	-2.34925e-28	5.40482e-28	-6.01984e-29	9.51382e-28	1.67694e-29	-3.80725e-28	-3.57055e-28	9.05242e-28	5.912e-28	4.985e-29	3.83535e-27	9.22561e-28	2.54407e-26
-1.66907e-29	1.41896e-29	-2.65064e-28	-6.99318e-29	-7.6451e-29	-1.27888e-28	-1.82252e-28	-2.02771e-28	-3.33397e-29	-1.06241e-28	7.38632e-29	7.2463e-29	1.32183e-28	5.13298e-30	-7.93756e-29	-3.20804e-28	1.31021e-28	1.27572e-28	3.23472e-28	3.0996e-30	1.22749e-28	2.1443e-28	-4.31314e-28	2.06976e-28	4.27663e-29	-1.63403e-28	-8.09579e-30	1.73672e-28	1.04929e-28	-3.97281e-29	3.87187e-27
-3.38303e-29	-1.17839e-29	1.7551e-31	-2.10405e-29	-7.19165e-30	1.36535e-29	7.99082e-30	-8.832e-31	5.25524e-30	4.58862e-31	1.38863e-29	1.24911e-29	-4.73598e-30	-5.41487e-31	-1.3066e-29	-4.98441e-30	1.6976e-29	-2.82919e-29	-3.80849e-31	1.03617e-29	-9.38348e-30	2.774e-30	-4.67726e-30	-1.71894e-29	9.99801e-30	2.09456e-30	-4.66905e-29	-1.15267e-29	9.23067e-31	-1.37758e-29	3.27012e-28
-4.50802e-30	5.84641e-31	2.82294e-30	1.25663e-30	-1.48747e-31	1.1072e-30	9.45818e-31	-3.38758e-30	-6.38931e-31	1.82713e-30	-1.38025e-30	8.26791e-31	1.05715e-30	1.30471e-31	-1.56307e-30	-1.96381e-31	-6.65839e-31	6.05037e-31	6.58415e-31	2.00418e-30	-7.18226e-31	-1.7023e-30	9.40556e-31	7.62761e-30	1.51194e-30	5.77113e-31	-1.21601e-30	-2.02431e-30	1.38119e-30	9.71778e-31	4.49863e-29
1.21358e-30	-5.973e-32	4.14074e-31	-1.138e-30	2.73841e-31	3.30865e-30	-1.83985e-31	-6.81373e-31	-1.96848e-31	-7.08312e-32	-1.87456e-31	-1.97305e-32	2.44955e-31	-3.6e-31	1.10831e-31	-1.58446e-31	1.63034e-31	5.45552e-33	7.39625e-31	-4.3637e-32	-1.35106e-31	2.94069e-31	-5.42312e-32	6.90031e-32	7.11539e-32	-3.48448e-31	-1.97779e-31	1.03934e-31	1.49802e-31	-1.32936e-32	1.10109e-29
-1.74423e-32	-4.22127e-32	-1.11298e-32	3.77192e-32	-1.43661e-32	-5.66692e-32	-4.38366e-33	6.86053e-33	-4.1257e-32	2.68037e-32	2.77931e-32	-3.74109e-33	-1.41846e-32	-4.33571e-32	5.33184e-34	-7.18284e-32	-7.84418e-32	2.98976e-32	-5.89762e-32	-4.83488e-32	-8.95585e-32	-4.78507e-32	-1.23417e-32	-6.40093e-33	-2.65475e-33	-2.44025e-32	-1.24424e-33	4.95464e-32	2.10866e-32	1.0715e-32	9.01747e-31
-1.82393e-34	3.149e-33	-2.69746e-33	3.46728e-33	-6.24577e-33	-1.61844e-34	4.27233e-33	5.27941e-33	3.19848e-33	3.40455e-33	-1.32559e-32	1.5611e-33	-1.3336e-33	-2.72754e-33	1.2714e-33	-2.91031e-33	5.66708e-33	1.49316e-33	-7.84946e-33	-7.13372e-33	4.28277e-34	7.99879e-33	1.77931e-33	1.37056e-33	8.94057e-34	2.86439e-33	2.0812e-34	6.49538e-33	-1.06629e-33	-1.37124e-33	1.01738e-31
-2.85756e-35	-1.79296e-34	6.96053e-34	-2.4491e-34	5.50617e-35	4.88632e-35	3.59606e-35	-4.80003e-35	-6.15497e-34	1.34934e-34	-1.77198e-33	-2.03951e-33	3.49323e-34	-6.0569e-35	-6.04238e-34	1.98998e-34	-4.57766e-34	-2.44922e-34	-7.88082e-34	-3.21351e-34	-2.32576e-34	6.82419e-34	1.52465e-34	5.6115e-34	1.23106e-34	-7.63479e-34	-1.53822e-34	5.36474e-34	3.39261e-33	1.0151e-34	1.56235e-32
1.911e-34	1.58425e-35	-6.38665e-36	-3.54029e-35	-1.40988e-34	-6.78585e-35	4.83966e-35	-6.83772e-35	-1.74442e-34	-1.68788e-34	-7.24869e-35	-5.83476e-35	-3.49746e-35	1.85287e-34	1.48541e-35	-3.21886e-35	-8.56062e-35	-2.96837e-34	4.59949e-35	-1.38514e-35	9.87568e-35	-1.51865e-35	-2.50809e-35	-1.52408e-35	-1.88665e-34	-8.54208e-35	-2.47924e-35	-5.32301e-35	6.69643e-36	-4.42029e-35	2.31528e-33
-5.49137e-36	2.28876e-35	-6.98578e-36	1.3053e-36	2.71997e-36	1.68735e-36	5.02659e-36	-1.16904e-35	-3.62177e-36	-8.5277e-36	-8.62957e-36	-1.62081e-35	-8.48766e-36	3.031e-36	-4.12351e-35	-1.31333e-35	1.59085e-35	2.58681e-36	-2.41306e-36	-2.59576e-36	1.01727e-35	-6.25203e-36	-2.37243e-36	-2.08482e-35	3.68139e-36	1.96528e-36	-1.79179e-38	-7.46769e-36	9.46016e-37	-1.28434e-35	2.5074e-34
-1.38069e-36	-9.90371e-37	-2.68311e-36	-4.41909e-37	-3.62104e-38	-2.83112e-37	3.57299e-37	-4.97838e-37	-1.07196e-36	1.68701e-36	5.64091e-38	6.51586e-37	1.8485e-36	-5.04771e-37	-3.02845e-37	-5.79781e-36	3.60114e-37	2.52552e-37	-5.48887e-37	7.18242e-37	-3.34378e-37	2.39806e-36	-6.73273e-37	-7.43392e-37	-9.05983e-37	4.23672e-37	2.07208e-39	6.52513e-37	-3.09846e-37	6.19848e-37	2.75343e-35
4.03956e-38	1.03951e-38	-4.87763e-38	2.11562e-37	-4.31919e-38	7.87764e-38	-6.26531e-38	-9.2361e-38	-1.07621e-37	-1.74068e-37	-1.83275e-37	-6.94973e-38	4.1464e-37	-3.87847e-37	1.79844e-37	-1.03557e-37	1.34213e-37	1.54773e-37	9.32998e-38	-4.9768e-38	-3.21566e-38	-7.82379e-38	-3.60169e-38	3.05958e-38	2.23859e-37	-1.03236e-37	-2.09905e-38	-6.05421e-38	-1.23678e-37	-2.57106e-37	3.60694e-36
2.4611e-38	-1.18787e-38	-8.02682e-39	5.83103e-39	4.6154e-38	-5.0429e-39	-4.98805e-38	4.98018e-39	3.76126e-39	-1.1925e-38	1.49976e-38	9.60551e-39	-6.27065e-39	-5.32027e-39	4.8406e-39	7.57827e-40	-7.14598e-39	-1.83702e-38	2.87235e-39	5.25622e-39	-5.28326e-38	3.66261e-38	2.54974e-39	3.4221e-38	-1.46422e-39	-1.8432e-38	-2.34944e-39	4.34047e-39	5.23616e-38	7.69501e-39	4.60401e-37
4.48093e-40	-7.21199e-40	1.3509e-39	3.18213e-39	-8.99138e-40	-1.54472e-40	-5.97043e-40	3.98286e-40	-4.04576e-39	-1.28239e-39	-1.70977e-39	3.19739e-39	-4.40442e-41	-6.2805e-40	-2.50913e-39	-1.41103e-39	6.8931e-40	1.04362e-39	-9.25124e-40	-2.28667e-40	-6.95841e-40	-1.76595e-39	-6.36852e-40	2.77537e-39	-4.60755e-40	2.68875e-39	5.90456e-39	-1.58742e-39	1.97625e-39	-4.77197e-40	4.44345e-38
-1.0033e-40	-1.23796e-40	-6.1055e-42	3.89253e-40	-3.34816e-40	-4.86682e-40	-6.246e-41	-9.36975e-41	-2.37409e-40	-1.93029e-41	-6.63834e-40	2.79309e-41	1.24193e-40	-2.60765e-40	-3.20263e-42	2.94007e-40	1.24875e-41	-2.25751e-40	2.04279e-40	8.06947e-41	1.86188e-40	3.82351e-40	-5.04445e-40	-1.75275e-40	5.08994e-41	1.42475e-40	4.26296e-41	-3.87882e-40	1.02335e-40	8.58702e-42	5.73406e-39
1.54775e-41	-3.10915e-43	3.9026e-41	-1.64216e-40	4.91869e-42	-2.04641e-41	2.53703e-41	1.23046e-41	7.20394e-41	7.15868e-42	-7.85369e-42	-4.94901e-41	-3.90746e-41	-6.44845e-42	-4.38174e-41	-1.05224e-41	1.65496e-41	-2.01388e-42	7.12557e-41	1.43971e-41	-1.01968e-40	2.69533e-42	5.83327e-41	2.95057e-41	-1.20979e-41	9.01336e-42	-7.50558e-42	6.30102e-41	-3.9746e-42	-4.24995e-42	9.15063e-40
-1.21631e-41	-3.63776e-42	-1.13177e-42	-8.87985e-42	-3.37334e-43	2.00902e-42	-5.43444e-42	6.66624e-42	4.25596e-42	-1.43896e-42	3.05413e-42	-2.24171e-42	3.30085e-42	3.08776e-42	-3.28536e-42	3.06986e-42	-9.72935e-42	-8.35099e-43	-1.52078e-42	-5.3752e-42	-1.17204e-42	-1.74797e-43	-3.90917e-42	1.32724e-41	1.98643e-42	3.5432e-43	1.81445e-42	1.05244e-42	-1.52598e-42	-8.20641e-42	1.14923e-40
-2.27088e-43	1.1351e-43	-8.55739e-43	5.47354e-44	3.03627e-43	4.77245e-43	-3.67096e-43	-4.34714e-43	1.20335e-43	-2.92958e-43	-7.41128e-43	7.7878e-44	1.02885e-42	7.57301e-44	7.8091e-43	-7.00337e-43	-4.84691e-43	3.86336e-43	8.04667e-44	-8.21836e-44	-7.37703e-44	-6.38325e-43	-6.64931e-43	2.34311e-43	-2.29102e-43	-6.01113e-43	1.14959e-43	3.45458e-43	5.81721e-43	1.17995e-42	1.23492e-41
-8.03189e-44	-2.10224e-44	5.49956e-44	-1.44639e-44	5.76996e-44	1.52308e-43	1.73072e-43	2.58029e-44	5.85213e-44	-4.61378e-44	4.05709e-44	3.5927e-44	-1.36243e-44	1.77206e-44	1.69204e-44	5.35095e-44	-6.27747e-45	3.77536e-44	-5.91183e-44	-1.63459e-44	-3.74684e-45	1.25999e-44	1.69416e-44	5.63964e-44	6.17905e-44	5.98808e-45	2.83087e-44	-1.12336e-44	-4.56115e-44	5.82289e-44	1.28296e-42
7.53606e-48	-6.91572e-45	8.19415e-45	-1.52005e-45	-1.20346e-44	6.86664e-46	8.75546e-45	5.15178e-45	1.65006e-45	4.25355e-45	6.34414e-45	5.86615e-45	5.0294e-44	-3.83378e-45	3.66331e-45	-1.30801e-45	-1.2304e-44	-9.1168e-45	2.04575e-44	-2.09221e-45	-1.16435e-44	2.11981e-45	4.88746e-45	4.89697e-45	-3.32242e-45	-3.24477e-45	3.42223e-45	8.55768e-45	-2.55646e-45	-7.66012e-46	2.09867e-43
8.29188e-47	-4.88782e-46	-5.7495e-46	-2.06744e-45	-8.0124e-47	1.31461e-45	-8.02732e-46	-3.27521e-46	-1.4985e-47	-8.32762e-46	-2.61824e-46	-5.52022e-46	-5.24408e-46	-2.38532e-46	-1.98626e-45	7.08064e-47	-2.89998e-46	1.31538e-46	-4.05387e-47	3.87877e-46	4.83237e-46	-4.47391e-46	4.12063e-46	-1.51174e-45	8.75252e-46	3.97435e-46	-8.5736e-47	-1.24859e-45	2.84435e-46	-1.16132e-45	1.79778e-44
1.14552e-46	-7.76987e-47	-2.1114e-47	7.95166e-47	8.66963e-47	-7.48761e-47	-1.51117e-46	-1.50005e-46	-1.23838e-46	2.54286e-46	2.16901e-46	4.48687e-47	8.09652e-47	-8.52624e-47	-6.9171e-47	-6.99424e-48	-1.235e-47	4.07826e-46	-1.37432e-46	1.13692e-46	-2.09368e-46	5.78194e-49	6.95652e-47	-2.17059e-47	-1.88635e-47	-2.34095e-48	4.11336e-47	-5.98005e-47	-2.09113e-47	1.06816e-46	2.86025e-45
1.14899e-47	-2.84462e-49	3.8756e-49	-2.20982e-47	5.63836e-47	-6.05412e-48	1.41785e-47	-1.78522e-47	1.91372e-48	3.60922e-48	-4.50975e-48	3.16389e-47	2.73468e-47	2.01236e-48	-4.18517e-48	-1.6014e-48	-7.20844e-48	4.49847e-49	-1.59711e-48	1.29495e-49	1.21948e-47	1.06516e-47	-1.52046e-48	-1.33389e-48	1.10717e-47	-1.39331e-48	1.39355e-48	1.55017e-47	-2.53683e-48	-4.88772e-48	2.77416e-46
2.89747e-48	5.85149e-48	-7.75291e-50	-3.25703e-50	-1.67202e-48	-1.55998e-48	4.07453e-48	-7.55236e-49	1.87776e-49	-3.45795e-49	-1.50139e-47	-1.81798e-49	-3.16432e-49	1.9603e-49	-1.42129e-48	-1.19099e-48	3.28306e-49	3.50999e-48	2.63771e-49	5.48361e-49	1.22548e-49	-3.47132e-49	-2.73643e-48	-8.00199e-49	-1.32425e-48	-5.35363e-49	-1.17944e-48	4.49845e-49	-5.77588e-49	-5.70727e-49	4.90688e-47
2.63555e-50	1.57694e-50	-4.11824e-49	-8.30008e-50	3.66582e-51	-8.73059e-50	-1.14116e-49	4.27876e-50	1.78756e-50	-5.66152e-49	-7.47065e-50	-3.89276e-49	-8.72835e-50	7.50858e-50	1.58199e-49	-2.88036e-49	4.27813e-49	-2.83702e-50	7.29104e-50	2.06283e-50	-1.52262e-49	-7.33641e-50	-3.99512e-50	2.05835e-49	-6.12862e-50	8.37703e-50	-3.52564e-50	-4.4768e-51	-3.97525e-50	-7.02319e-50	3.75735e-48
1.63381e-50	-1.09997e-50	5.72059e-51	3.04015e-50	-6.35671e-51	-1.69978e-50	5.45202e-52	-1.81508e-50	-2.53751e-50	3.60067e-51	2.43482e-50	1.07867e-51	2.66152e-51	-9.22452e-50	-3.11728e-51	2.16149e-50	2.50632e-50	-1.88694e-51	-1.59104e-51	2.23043e-50	-2.56019e-50	-7.43266e-51	-2.0452e-50	4.06108e-50	-1.01456e-50	-3.88215e-50	-1.22546e-52	8.29196e-51	-5.40464e-51	-2.05738e-52	4.87487e-49
-4.05114e-52	4.28942e-51	-1.89914e-51	4.7673e-51	1.85183e-51	1.74121e-51	-5.65256e-52	8.31601e-51	1.73421e-51	-5.00626e-52	-1.04255e-50	4.43139e-51	1.77462e-51	-2.21504e-51	2.89979e-51	-9.40614e-52	-1.74724e-52	-3.41944e-52	-5.35808e-52	-5.37611e-52	-2.03663e-51	2.83295e-51	1.56723e-51	-2.21087e-51	9.76144e-51	-7.79102e-52	4.565e-51	-3.67098e-51	4.4372e-51	2.7418e-51	8.49504e-50
-5.82566e-53	-4.78784e-52	3.46606e-52	1.39661e-53	2.89968e-53	7.10146e-52	-5.07857e-52	-5.0357e-53	-1.96799e-51	-2.93256e-52	5.88529e-53	7.00307e-54	1.35959e-52	-2.01933e-53	1.45131e-52	-1.26605e-52	-1.99788e-52	-1.15673e-52	1.98494e-52	-2.13241e-52	-4.36463e-53	-1.25291e-52	-5.19396e-54	-4.74836e-52	1.17999e-52	-2.04521e-53	-2.78801e-52	3.76485e-52	2.78148e-52	-4.30864e-52	7.82887e-51
-1.69813e-53	5.2884e-55	1.71451e-53	1.47818e-53	1.12495e-53	4.00558e-53	-4.97222e-53	-2.3883e-53	4.9146e-53	2.47688e-53	-2.42722e-53	9.81439e-55	4.53429e-53	1.00995e-53	2.64122e-54	2.54359e-53	7.84143e-53	1.65368e-52	6.10492e-54	-5.23524e-55	-1.42742e-54	8.09774e-53	-3.25498e-53	4.94927e-53	-1.16673e-52	4.47581e-54	-9.43482e-53	-1.53805e-54	4.17463e-53	1.88779e-52	1.21945e-51
-6.28587e-54	4.26029e-55	2.13677e-54	-1.97678e-54	-4.54273e-55	-5.33289e-55	4.97219e-54	1.24139e-53	1.89118e-53	6.9532e-54	8.63526e-54	6.48643e-54	4.6525e-55	-5.93105e-55	-1.00087e-53	1.40566e-54	-1.53294e-53	-5.57887e-55	-5.92723e-55	1.83679e-54	-1.06116e-54	7.5079e-55	1.4881e-54	1.97086e-54	1.1179e-53	1.83906e-54	-2.83416e-54	-1.63494e-53	3.01519e-54	4.68781e-54	1.46151e-52
4.24593e-55	3.85448e-55	1.70207e-55	-7.69344e-56	2.54574e-55	8.82474e-55	5.41932e-55	-1.18412e-55	5.38082e-55	-4.77701e-56	3.29128e-55	-2.48068e-55	-2.34027e-54	1.2365e-54	-2.67043e-55	-3.04274e-55	1.37058e-55	1.87372e-55	1.10806e-55	2.25411e-57	-1.27545e-55	-2.23396e-54	-4.89717e-55	-5.41102e-55	-8.51273e-55	-7.20102e-56	-2.62853e-55	3.17549e-55	-6.21466e-55	2.46079e-56	1.41453e-53
-2.18159e-55	-6.22329e-56	-1.98282e-56	7.62329e-57	-2.19597e-56	-7.67483e-56	-7.49733e-57	-3.64842e-56	-9.56857e-56	-4.95347e-56	7.79513e-56	4.55558e-56	-2.77924e-56	3.80673e-56	2.13891e-56	1.82152e-55	-1.491e-56	-3.84292e-56	3.7051e-56	-2.72667e-57	2.52283e-56	3.99091e-56	4.86299e-56	-3.0444e-56	-1.75076e-56	-9.84889e-56	1.20331e-56	1.31569e-55	-9.0357e-56	-3.41683e-56	1.61011e-54
-3.91848e-57	-3.95502e-57	-5.19519e-57	-1.14316e-56	-1.40639e-56	1.82257e-58	-4.65776e-57	1.39669e-56	1.15788e-56	-1.23428e-56	8.7157e-57	1.15993e-57	1.27091e-56	1.24763e-56	7.66625e-57	-1.53791e-56	5.16538e-57	1.06317e-57	-1.36485e-56	-6.74695e-57	1.17817e-56	-1.06277e-56	-6.54622e-57	-1.43439e-56	5.90059e-57	6.88024e-57	-3.13184e-57	2.54453e-57	-2.59886e-56	3.07736e-56	2.84542e-55
-9.19497e-58	-8.56973e-58	9.28369e-58	1.07556e-57	-3.18749e-58	8.2817e-58	-1.09138e-57	-7.99771e-58	-3.85136e-57	8.7997e-59	2.8388e-57	3.68456e-57	-1.30911e-57	5.44947e-59	-1.03646e-57	-9.24054e-58	-1.11198e-58	2.22669e-58	1.15109e-58	2.23024e-57	-7.78066e-58	7.18419e-58	4.18536e-58	1.1148e-58	-2.15785e-57	1.79564e-57	-1.86908e-58	2.98768e-58	-1.23839e-58	8.92181e-58	3.07662e-56
1.21428e-59	1.18621e-58	-8.6641e-59	-5.92574e-59	5.02232e-59	1.39242e-58	-1.01296e-58	-8.70989e-59	9.36897e-59	-5.36615e-58	2.20966e-59	1.23252e-58	-6.10242e-59	4.17073e-59	4.69149e-59	-6.02408e-59	2.56239e-59	-2.73199e-59	-2.27463e-58	-2.48608e-58	-5.50283e-60	1.56337e-58	-1.41001e-58	-7.60095e-59	2.08144e-58	1.4028e-58	1.70468e-58	-2.01627e-58	-2.73554e-59	1.72324e-58	3.46813e-57
5.49652e-60	-3.73143e-60	9.75912e-60	6.71441e-59	5.65448e-60	-9.51971e-60	3.78593e-59	-2.44525e-59	2.08021e-59	2.51455e-59	7.42145e-60	8.02407e-60	-3.5087e-59	-4.35029e-61	-1.75269e-60	-4.63661e-60	1.77584e-59	4.18642e-59	2.24648e-60	7.76119e-60	-1.44152e-59	2.41613e-59	-2.14337e-59	3.1428e-60	1.07821e-59	5.99213e-60	1.21441e-59	2.42439e-60	1.3911e-59	-7.68939e-60	4.52648e-58
2.66119e-60	8.55839e-61	-5.70349e-61	8.67495e-61	4.98729e-61	-7.10197e-60	9.37493e-60	-2.69598e-60	1.10797e-60	2.55258e-61	-1.87453e-60	2.24791e-60	4.73447e-60	6.16194e-61	3.38284e-63	2.50363e-60	3.07262e-61	2.81088e-61	-6.09423e-61	-2.20638e-60	-7.06542e-61	5.58966e-61	-3.72339e-60	5.29179e-61	-1.51466e-60	9.33779e-61	3.38814e-61	-6.62194e-61	-3.76596e-61	-3.51491e-60	5.4233e-59
-6.85494e-62	-8.11791e-62	-1.34699e-61	3.74347e-61	1.6409e-61	4.06127e-62	-2.94047e-62	1.57443e-61	5.87578e-62	-9.36121e-61	1.62707e-61	-1.23204e-61	2.58514e-62	-3.3105e-62	7.47047e-61	4.19545e-61	5.31403e-61	-6.58171e-62	1.50201e-61	5.21914e-61	2.27624e-61	1.87872e-62	-7.0711e-61	-2.99129e-61	-4.29289e-61	1.02401e-61	5.94677e-61	-1.25081e-60	2.39181e-61	9.70359e-62	8.79204e-60
4.4569e-62	3.68188e-62	3.14138e-62	-2.78252e-62	4.92066e-62	-5.43026e-63	-2.59825e-62	-1.00705e-62	8.08871e-62	1.72267e-62	4.49913e-62	7.27268e-63	1.0768e-63	1.51839e-62	3.89826e-62	6.84603e-62	4.40231e-62	7.23549e-63	-3.50245e-62	-1.04882e-62	-4.89957e-63	2.9429e-62	-1.02536e-62	5.66854e-63	-1.93311e-62	-4.52234e-62	9.07614e-63	-3.55179e-63	1.83719e-62	4.83695e-63	7.52811e-61
7.22749e-66	-1.81878e-63	-2.8539e-63	2.35902e-64	2.65463e-63	-2.81722e-63	-5.60788e-63	1.68109e-63	3.93328e-63	-1.72268e-63	-2.88867e-63	2.87005e-63	3.90433e-63	-5.39007e-63	1.50656e-63	3.76429e-63	1.23401e-63	1.38976e-63	-3.79831e-63	1.68923e-63	-3.98709e-63	5.91417e-63	-2.15268e-64	-9.25538e-64	-7.49461e-63	1.68973e-64	-3.32783e-63	4.21316e-64	3.36446e-63	5.08086e-63	8.2668e-62
2.27716e-64	-2.1926e-64	-4.16032e-64	1.87234e-64	-1.03835e-63	2.13703e-63	3.08528e-64	-1.55917e-63	1.62523e-64	8.39543e-65	2.90233e-65	3.56508e-64	-2.55694e-65	-7.85256e-64	1.02026e-64	-5.28358e-64	-7.39887e-64	2.49566e-64	-2.44728e-64	-3.95571e-64	-5.78854e-64	3.00198e-64	-1.17462e-64	-7.48939e-64	-8.36132e-65	4.68773e-64	5.07499e-64	-1.07432e-63	3.94817e-64	8.00992e-64	1.48718e-62
-4.20258e-65	2.08608e-64	5.31297e-66	-2.07179e-66	-7.88857e-65	1.16197e-64	-2.19717e-65	2.69196e-65	-5.38853e-65	-3.49867e-65	-4.09198e-66	-3.97496e-66	6.10511e-65	-2.44516e-65	1.57722e-65	-6.9522e-65	-7.03957e-65	-1.5665e-65	-1.21911e-64	-1.03953e-65	-8.9533e-65	-3.0566e-65	-1.431e-65	1.94291e-65	1.34965e-64	-3.66121e-66	1.79528e-64	1.44369e-65	1.03306e-64	-1.51438e-65	1.59297e-63
-2.63907e-66	2.37992e-66	-1.98237e-66	1.18183e-65	-1.32333e-65	-1.51257e-66	1.57316e-65	-1.80906e-66	-2.87827e-65	-1.60974e-66	2.5885e-66	1.04746e-66	2.99221e-66	1.03816e-65	8.70699e-66	-1.9149e-65	7.03989e-66	-1.34365e-66	-4.66411e-66	-6.53901e-66	7.93489e-66	1.13047e-65	-3.40203e-67	5.82976e-66	-2.76484e-66	-2.12023e-65	1.28496e-66	-5.53499e-67	-3.40608e-66	1.36399e-65	2.14212e-64
-1.03844e-66	3.5715e-67	2.28806e-67	4.82353e-67	-1.58316e-66	8.34289e-69	-2.08752e-67	1.75661e-67	2.81651e-66	-3.36038e-67	1.61123e-66	-9.62394e-68	5.81648e-67	-3.08107e-67	-5.0048e-66	-3.71978e-66	1.40801e-66	8.7199e-67	1.15904e-66	-1.83788e-67	-1.20119e-66	6.41853e-67	-6.91918e-67	-2.33161e-67	-2.57211e-67	2.23548e-67	-8.51776e-68	-1.96259e-66	1.7442e-67	-1.00469e-66	2.86556e-65
-3.68098e-68	-1.18105e-68	-1.20676e-67	9.12853e-68	6.85379e-68	-4.8458e-68	9.89849e-68	-4.48711e-68	-2.02585e-68	1.05878e-67	-1.06513e-70	-1.36903e-68	2.55881e-67	-7.95137e-68	-4.8316e-68	6.46365e-67	2.71608e-68	2.47013e-67	-2.74264e-68	6.50626e-68	-8.04697e-68	-1.28903e-67	1.76252e-67	7.20992e-68	5.12492e-68	1.74546e-68	1.19732e-68	-1.21027e-67	-1.30861e-67	9.42973e-68	2.94269e-66
-1.66931e-68	-1.64242e-68	2.78802e-68	-3.5148e-68	-4.48232e-68	1.57642e-68	-1.80335e-68	-2.14747e-70	6.67689e-69	2.12668e-69	-1.83742e-68	-3.43037e-69	3.14763e-69	6.82538e-69	5.7471e-69	1.23917e-68	3.43501e-69	-4.62844e-69	-4.13967e-68	4.1293e-70	-1.12519e-68	1.28513e-68	4.49203e-69	3.83443e-68	-2.18379e-68	3.63357e-68	4.84053e-69	1.72371e-68	1.69676e-68	-1.02616e-68	4.57994e-67
3.49491e-69	1.45906e-69	9.76393e-71	-2.34663e-69	3.35433e-70	9.3585e-70	-1.91494e-69	3.87909e-69	-1.23037e-69	1.52508e-70	-3.43421e-69	-5.50991e-70	-1.16088e-69	-3.93511e-69	1.53344e-69	5.12676e-69	1.02207e-69	1.43989e-69	5.87506e-70	1.74629e-71	8.31867e-71	6.2887e-70	-1.25877e-70	-2.77819e-69	7.52643e-71	-2.8134e-69	7.15555e-71	8.70079e-70	4.36297e-69	5.75139e-69	5.22155e-68
-1.50392e-70	1.7352e-71	-1.58582e-70	-2.54285e-70	-9.49625e-71	9.0427e-70	-3.93661e-71	3.80445e-72	-2.57527e-70	2.72946e-71	7.39075e-72	-8.45202e-71	2.70284e-70	-9.27571e-71	-2.24563e-70	-3.14539e-70	9.20401e-71	4.66944e-71	-1.77e-70	1.53537e-70	-1.52613e-70	-1.78559e-70	-1.08574e-70	6.63441e-71	-2.95096e-70	1.99931e-70	1.28033e-72	-5.94743e-71	-1.18089e-70	-1.20806e-71	4.5632e-69
3.1453e-71	7.66478e-72	5.30907e-72	-1.14983e-71	-3.19712e-72	8.40533e-71	2.66875e-72	-6.8474e-71	5.05594e-71	-1.27314e-71	-5.33715e-71	2.0144e-71	6.59672e-72	-1.26093e-72	-9.0317e-73	1.15338e-71	-4.29933e-71	2.27206e-71	-1.72568e-71	-1.543e-71	3.50684e-71	1.7083e-71	-8.25315e-72	1.3584e-71	-3.73719e-73	-3.60745e-72	-7.20589e-72	-1.18334e-71	1.47668e-71	1.10335e-71	5.92629e-70
2.1298e-72	2.03543e-72	-7.33868e-72	-1.48315e-73	2.97215e-72	-1.13844e-71	-2.78087e-72	1.36917e-72	-7.01413e-72	-1.60228e-71	-7.31599e-72	-1.46918e-72	-3.4166e-72	-6.67288e-72	-8.4966e-74	1.33372e-71	3.50162e-72	-1.48737e-72	5.51142e-72	1.8964e-72	-8.93958e-73	4.47192e-73	9.00672e-73	-5.54551e-73	6.96402e-72	-7.74307e-73	5.39424e-72	3.96881e-73	2.72207e-72	-1.93923e-72	1.18876e-70
2.55104e-73	7.33306e-74	1.58618e-73	-7.84248e-74	-1.85371e-72	-1.89396e-72	-9.31248e-75	-9.66891e-74	-6.18045e-73	4.19237e-73	5.65106e-74	-2.20217e-73	-1.5468e-73	-1.18695e-72	8.42256e-74	-2.48171e-74	5.29296e-73	-2.43988e-74	7.85346e-74	-3.14435e-73	3.80839e-73	-4.44547e-73	2.23233e-73	1.83444e-73	1.94086e-73	-1.04779e-72	6.0437e-74	3.09641e-74	8.73678e-74	-7.33414e-73	1.15166e-71
-7.68427e-74	1.63512e-74	-9.60402e-75	7.11487e-74	-7.14226e-74	6.84068e-75	7.57203e-74	3.60464e-74	-1.38773e-73	8.74534e-74	-4.43635e-74	-6.17235e-75	4.95388e-74	-1.0442e-73	-2.44047e-75	-3.15454e-74	-3.14917e-75	4.16405e-74	-4.17835e-75	-3.36084e-74	-1.31053e-74	-5.88533e-75	-5.51084e-74	-4.74564e-74	-4.69599e-74	9.41051e-74	1.77716e-75	2.96166e-75	-2.55817e-74	-4.44412e-74	1.24864e-72
1.10414e-75	1.10077e-75	1.38992e-74	4.72839e-76	-3.73117e-75	-2.1988e-76	-5.9196e-76	-2.29962e-75	-6.70262e-75	-7.94465e-75	2.94889e-75	2.12447e-75	-2.5293e-75	-2.49824e-75	9.40299e-76	-2.08825e-75	-4.53633e-75	-2.47201e-75	-1.10785e-75	-1.71817e-74	5.86456e-76	-1.71557e-75	8.82017e-76	2.81027e-75	-3.75483e-75	2.43489e-75	-9.63149e-76	1.8737e-75	-4.03338e-75	-1.29094e-74	1.08458e-73
1.11096e-76	1.99171e-76	7.38455e-76	-3.19404e-76	-1.28863e-76	1.25248e-75	1.42413e-76	6.42146e-76	-1.64845e-75	6.78419e-76	9.29494e-76	-4.11757e-76	1.12957e-75	-2.18126e-75	2.49896e-76	-4.51736e-76	7.18802e-77	6.25114e-76	1.22925e-76	1.18615e-76	-4.23752e-77	7.92361e-76	1.66085e-76	-3.62532e-76	-1.62993e-75	2.50855e-76	-3.18846e-76	-5.70216e-77	-8.39972e-76	9.99688e-76	1.76128e-74
1.1884e-76	-8.71125e-77	1.2459e-77	2.70472e-77	1.13734e-76	2.07364e-77	2.71453e-77	6.93099e-77	-1.43942e-76	-1.66228e-76	7.989e-77	-5.89962e-77	8.57671e-78	-8.62542e-78	1.07357e-76	-1.81067e-76	-1.1318e-77	1.73242e-77	1.54055e-76	-6.38051e-77	-4.17952e-77	5.70589e-77	2.60596e-77	-1.31004e-77	-7.29812e-77	-5.26088e-76	-5.50269e-77	1.05252e-76	-3.98413e-77	-2.47826e-77	2.43955e-75
1.39705e-78	4.17197e-78	7.33235e-78	-6.53546e-78	-4.25043e-78	3.13541e-78	2.52884e-78	-8.10137e-78	3.2774e-79	-4.30308e-78	6.5574e-79	8.09507e-78	-4.27312e-78	-2.17548e-78	-3.59363e-78	6.99036e-78	1.07447e-77	-3.27068e-79	-6.05955e-78	2.44264e-79	-6.50278e-78	-6.20403e-78	-1.78284e-77	-9.43939e-79	-7.11769e-78	-1.66825e-77	-1.61205e-77	-8.39896e-79	3.5665e-77	3.67048e-79	1.93514e-76
1.12606e-78	-1.72762e-79	5.77342e-78	-1.6432e-79	-3.40689e-79	-2.36551e-79	3.20815e-79	-3.04871e-78	-3.13736e-78	1.05074e-78	3.59849e-79	2.79458e-78	3.45865e-79	2.3329e-79	1.89393e-78	-1.26832e-78	2.2905e-78	1.57791e-79	2.86011e-78	1.08478e-79	1.04082e-78	-1.98837e-78	-3.87913e-79	-8.3673e-79	-7.23872e-79	-1.5851e-79	-1.97885e-79	-2.87946e-79	2.32928e-78	2.93807e-78	3.85735e-77
6.0702e-80	1.787e-79	2.63492e-79	-1.03528e-79	1.5271e-80	4.28088e-80	-1.17804e-79	1.84631e-80	2.01082e-80	6.1021e-80	-1.47397e-79	3.94293e-79	-3.97661e-81	1.72232e-79	-8.9357e-80	-7.75366e-80	-2.00303e-79	1.92372e-79	-2.40584e-79	-9.87012e-80	5.44144e-79	-4.79281e-79	-4.41089e-81	-5.31474e-79	-2.80419e-80	-1.02062e-80	-9.22524e-80	3.0976e-80	-9.75645e-80	-4.37168e-80	4.36072e-78
-8.25974e-81	-8.4734e-81	2.04124e-80	5.57774e-81	3.17208e-81	-2.73923e-80	1.60105e-80	2.0216e-80	6.3693e-80	-1.323e-80	-1.5172e-83	1.24404e-80	1.28644e-80	1.93451e-81	-9.88207e-81	2.13867e-81	-6.1308e-80	-1.70005e-80	6.47267e-81	-2.59969e-80	5.7333e-80	-2.76766e-80	-2.2978e-81	-9.0772e-80	-3.56342e-82	-9.09221e-82	-5.6143e-81	-6.25468e-80	-2.94509e-81	6.64534e-81	5.93587e-79
-5.71611e-82	-2.20243e-82	2.21412e-81	1.2435e-81	8.52332e-82	-1.73817e-81	-1.86944e-81	-2.85334e-82	5.04129e-81	4.08861e-82	2.45786e-81	4.17006e-82	7.86296e-82	4.88817e-81	-1.01317e-81	4.75248e-81	-1.06484e-80	-2.80246e-81	1.89456e-81	-2.93239e-82	-4.01025e-82	9.27186e-82	5.46297e-82	3.41986e-81	-4.01709e-82	8.97445e-82	7.37069e-81	-6.278e-82	-4.06023e-81	-4.80453e-82	6.35312e-80
-1.20614e-82	-6.12535e-82	1.06233e-81	1.88092e-83	8.32032e-82	1.65007e-82	-1.42247e-82	8.29762e-83	1.00893e-81	4.38187e-82	1.98208e-82	6.12598e-83	-3.59857e-82	3.05743e-83	-8.37721e-82	-7.17053e-83	1.06064e-81	-2.42856e-82	-3.44679e-82	-4.99677e-82	-9.03066e-83	-3.56754e-82	8.88097e-82	-1.54896e-82	-9.72603e-82	1.36322e-82	-5.43097e-82	6.0608e-82	-1.6672e-82	-4.07287e-82	1.2513e-80
-5.66404e-83	5.1934e-83	6.19579e-83	-5.98889e-84	1.52712e-83	4.89986e-83	-8.60936e-83	-1.45754e-84	-2.19982e-83	-1.098e-84	1.39244e-82	3.51812e-84	-9.08251e-83	7.57362e-83	-1.7121e-83	2.30893e-82	5.54898e-83	2.69441e-83	2.07442e-83	-2.23444e-83	-1.47709e-84	-4.34026e-83	-1.11577e-83	7.05003e-83	-1.13667e-83	-4.8054e-83	-7.488e-83	1.10085e-82	-9.45429e-83	-1.50779e-83	1.51484e-81
8.84881e-84	1.88346e-84	1.7618e-85	3.60733e-85	-3.78718e-84	-2.24395e-83	1.03416e-83	3.18994e-84	-1.34732e-85	-1.85554e-84	-7.18087e-84	-1.08559e-83	2.53422e-84	-9.51086e-85	-3.28031e-84	-7.60383e-84	1.14456e-85	3.80616e-84	3.87216e-84	-5.3155e-84	-9.14531e-84	-2.71339e-84	3.98574e-84	-3.38625e-84	5.22421e-85	8.01831e-84	-6.20305e-85	2.05685e-83	1.35692e-84	8.19418e-85	1.49669e-82
-2.43055e-85	-2.31683e-85	1.33787e-85	-1.03032e-85	2.16375e-85	-1.60976e-84	9.19996e-86	-2.53101e-85	-2.66215e-85	-2.45332e-85	-2.32718e-85	-1.7385e-85	-1.33032e-85	-3.01774e-85	-9.17815e-85	-6.30453e-85	3.9718e-85	-2.79009e-85	-1.21012e-86	5.91867e-85	-4.92303e-85	1.02623e-85	7.16958e-86	1.82709e-85	5.87551e-86	1.42e-85	2.27639e-85	1.83369e-85	-8.46404e-85	3.61573e-85	9.73321e-84
-1.26148e-85	2.57337e-86	-2.81776e-87	-3.72578e-86	5.91736e-86	8.70761e-86	4.07532e-87	-1.27332e-85	-1.94774e-86	2.36552e-85	5.69811e-86	9.84339e-86	3.37153e-87	7.71665e-86	1.79036e-86	-7.15753e-86	-5.50812e-86	-5.0383e-86	-3.22299e-86	-2.88777e-86	-4.75377e-86	2.05972e-86	4.02218e-87	5.9104e-86	-3.95836e-86	-6.45422e-87	3.14144e-86	-1.83336e-86	-2.65278e-85	1.38731e-86	1.72385e-84
-2.73451e-87	2.18079e-86	1.48189e-86	-3.48363e-87	-8.98087e-87	-4.87705e-88	-1.37664e-86	-1.22504e-86	-2.958e-87	-7.69544e-87	-2.96793e-87	2.86916e-86	3.01152e-87	-5.31801e-87	-1.55801e-86	-4.91539e-87	-1.0812e-86	-7.37082e-87	5.28828e-87	-9.32637e-87	-6.47048e-87	-1.00588e-86	-3.26763e-88	1.24725e-86	9.31101e-88	5.91851e-88	9.26996e-87	-1.47404e-86	5.45996e-87	1.88166e-86	2.61404e-85
-7.70082e-88	-3.79961e-87	-5.49828e-88	-1.81492e-88	2.49843e-88	-2.88922e-87	1.2769e-87	-9.39399e-88	2.75383e-87	1.22308e-88	1.46136e-87	-4.03158e-89	-5.81142e-88	1.36826e-88	-1.07266e-87	-1.87562e-87	1.15772e-88	-1.8918e-88	-5.44193e-88	-1.03884e-87	2.07991e-88	6.4159e-88	-2.06562e-88	-4.88313e-89	4.62746e-89	-2.12959e-88	-1.18032e-87	1.42877e-87	-6.26694e-88	3.31065e-88	2.55195e-86
-1.74773e-88	-5.93761e-89	-3.157e-88	1.04206e-88	-1.04185e-88	-2.18615e-89	-4.09871e-89	-2.01035e-88	1.10512e-88	-7.91663e-89	3.26055e-88	3.46424e-89	-4.27771e-89	-1.81665e-88	1.14066e-88	-1.51833e-89	7.19816e-89	-6.16369e-90	1.66098e-89	-1.40214e-88	-1.91777e-89	-2.79691e-88	-4.71872e-89	-1.83302e-89	1.08175e-89	1.39178e-88	1.08027e-89	6.26649e-89	6.26222e-89	-8.32707e-89	2.8949e-87
-2.68148e-89	1.03506e-89	-1.46921e-90	-1.91974e-89	-4.44057e-90	-1.898e-90	-4.98253e-90	1.73232e-89	2.89467e-89	-4.70139e-90	1.32526e-89	1.03143e-89	1.22807e-89	-1.46558e-90	6.04162e-90	-9.64654e-90	-5.16817e-90	2.22794e-89	1.1841e-89	-1.55611e-89	4.03731e-90	-2.16604e-89	1.10422e-89	-2.6892e-91	1.73919e-89	1.01066e-90	3.24598e-90	2.19584e-89	-3.47845e-91	9.81372e-90	3.18752e-88
1.57817e-90	1.40859e-91	3.24516e-90	-3.10526e-91	-1.55116e-90	3.02298e-90	3.6967e-91	-3.22578e-91	-6.03417e-91	-7.0116e-92	-3.52148e-90	1.25497e-90	-5.96594e-91	-3.21857e-92	1.42996e-90	1.17508e-90	6.82888e-91	2.63448e-91	-2.34091e-91	1.01238e-90	1.34258e-90	-1.99302e-91	-4.58541e-91	-4.44488e-91	-3.08946e-90	3.96933e-90	1.81363e-90	-5.28086e-91	4.38684e-90	1.82583e-90	3.94758e-89
6.5363e-92	1.0973e-91	-1.95952e-91	7.69868e-91	-1.37413e-92	-5.56639e-91	-7.79842e-92	-6.56506e-91	-6.07602e-91	6.41919e-92	1.78162e-91	6.89578e-91	1.97799e-92	-5.34739e-91	9.33628e-92	3.98994e-91	4.35345e-92	-4.34557e-92	-6.1253e-92	-3.81517e-91	-5.06696e-92	1.48461e-91	-2.02351e-91	3.0636e-91	1.41852e-91	9.66309e-92	-1.4486e-91	-1.79353e-94	1.78908e-91	1.05743e-91	6.93797e-90
3.42541e-94	-1.65501e-92	1.04893e-93	7.16001e-92	-9.22463e-93	-1.83562e-92	-5.79809e-92	-2.17918e-92	-8.6775e-92	2.8063e-93	3.40723e-92	2.66357e-92	-2.09632e-92	5.43134e-93	6.7982e-93	1.3205e-92	-4.00198e-92	3.73168e-92	-2.08614e-92	-1.45445e-92	1.47495e-92	-2.47443e-92	-3.02603e-92	9.0091e-92	2.16463e-92	1.15493e-92	-1.12386e-93	3.07617e-92	-6.38947e-92	-1.22685e-92	8.07414e-91
9.8866e-94	-5.31574e-95	1.36337e-93	1.08112e-93	2.69545e-93	-1.84683e-94	2.30591e-94	1.31231e-93	1.61919e-94	-2.98688e-93	-7.18403e-94	1.40589e-93	-2.39638e-93	-5.80112e-94	-7.90424e-94	2.34885e-93	1.21532e-92	-1.69005e-93	-8.58721e-95	2.50345e-93	-6.06099e-94	5.76392e-93	2.11902e-93	1.21084e-93	-3.67961e-93	2.28084e-93	2.96493e-93	-7.56061e-94	-7.881e-94	1.61643e-93	5.75166e-92
8.57507e-94	1.27157e-94	-5.96923e-94	6.41147e-96	-4.49849e-95	-8.29943e-95	5.35872e-94	1.67401e-94	1.01814e-94	7.34363e-94	6.06711e-94	2.64108e-94	-1.97306e-94	-4.95938e-94	-1.97897e-95	2.62858e-94	9.08917e-95	-5.17255e-94	5.91739e-94	3.29977e-94	-1.86741e-94	-5.01502e-94	-2.84626e-94	-4.61051e-96	-3.91111e-94	-1.32694e-94	2.45038e-94	2.02382e-95	-1.32869e-94	-5.05112e-94	9.03654e-93
-2.746e-95	-7.59018e-96	3.31666e-96	5.73284e-95	2.86792e-95	1.02902e-95	6.09814e-95	-1.18279e-95	-1.02422e-94	-2.96628e-95	2.90875e-96	4.49718e-95	-2.1752e-95	7.55831e-96	-3.52177e-95	-2.26041e-95	1.01221e-95	-4.30381e-95	2.32993e-95	-1.65756e-95	1.06733e-95	-1.1619e-95	-8.27764e-95	-2.20716e-95	3.65467e-95	1.76757e-95	4.46447e-95	-7.57124e-95	-1.97417e-94	8.34213e-95	1.15016e-93
6.10377e-96	-2.31697e-96	-4.34552e-98	4.88208e-97	5.07771e-97	2.93797e-96	2.04857e-95	-1.14328e-95	3.01112e-96	3.62921e-96	-1.11089e-97	-1.85408e-96	4.45168e-96	-2.17565e-96	-9.45921e-97	2.30837e-96	1.46319e-95	5.15263e-96	-1.863e-95	-4.09052e-97	5.42039e-96	-3.65785e-96	1.19138e-96	-2.17506e-96	4.2917e-96	-1.68898e-96	-1.18911e-95	-4.79864e-97	-6.14131e-96	3.69647e-96	1.42261e-94
-3.34839e-98	2.64782e-97	-5.65339e-97	1.30192e-98	7.02967e-97	3.1455e-97	-1.62406e-97	-6.37731e-97	-5.50193e-97	-5.5101e-97	2.28065e-97	3.0695e-97	-6.08726e-97	9.09136e-98	1.07846e-96	-1.1076e-97	3.41214e-97	1.21965e-96	3.3033e-99	3.50955e-97	1.1319e-96	3.99571e-97	4.24951e-97	-1.77809e-96	-6.15962e-97	-5.20557e-97	-3.74781e-97	-2.04165e-97	6.47048e-97	-6.64933e-97	1.48964e-95
5.27301e-98	-2.03065e-97	-2.66567e-98	3.02106e-98	-5.44402e-98	-2.2095e-98	4.25377e-99	-5.4087e-97	-1.42718e-98	-8.10414e-98	-3.08017e-98	-8.68532e-98	5.56462e-98	-2.66244e-97	9.21432e-98	-7.10465e-98	2.82599e-98	-7.47735e-98	3.43911e-98	2.69286e-98	-3.70069e-99	5.56811e-98	1.70635e-97	-5.61565e-99	-3.36538e-98	1.00558e-98	4.73298e-98	1.93921e-97	-4.24325e-98	4.41698e-97	2.80144e-96
4.43357e-99	7.92448e-99	1.24155e-98	-2.83267e-99	-4.94814e-99	-9.70675e-99	-7.27083e-99	-9.42187e-99	-1.64559e-98	-5.18579e-99	9.14042e-99	5.1096e-99	-8.93229e-99	9.60931e-99	9.6263e-99	1.85075e-98	1.10622e-99	-8.42822e-99	3.82124e-99	-7.6779e-99	-3.73352e-99	-5.59223e-98	-6.77721e-99	-6.75257e-99	-3.68403e-99	2.50269e-99	-1.44738e-98	-4.46192e-100	3.21845e-99	3.55063e-99	2.63616e-97
1.01747e-99	-1.28569e-99	2.91883e-100	-4.87787e-100	4.57127e-99	2.41083e-100	2.97607e-99	2.17884e-100	9.84668e-101	-3.65406e-100	-1.36789e-99	1.81145e-100	2.34923e-99	5.48039e-100	-1.25566e-100	-1.58253e-99	2.1299e-100	1.63802e-99	1.10746e-99	-8.50314e-100	-1.98502e-99	-1.17068e-99	-4.80184e-101	6.68717e-99	-1.74945e-99	-3.91964e-100	7.78708e-100	-2.82798e-100	-1.99207e-99	2.85561e-101	3.66306e-98
-1.76924e-101	1.02049e-100	-1.13002e-100	3.41687e-101	5.55476e-100	-4.6387e-100	1.37557e-100	-4.93892e-101	-2.42439e-100	3.80269e-100	-4.82361e-101	-1.01546e-100	6.03432e-101	1.45642e-100	-3.00193e-101	1.31571e-101	-1.58391e-102	-8.79445e-101	-4.6192e-100	2.26519e-100	-5.31437e-100	-9.00548e-101	-7.93457e-102	5.53883e-100	4.34397e-100	-1.47362e-100	-1.27782e-100	1.64214e-100	4.0543e-100	-8.51721e-101	5.82049e-99
-5.94149e-102	1.91926e-101	5.83571e-101	6.34925e-101	1.67587e-101	-6.66089e-102	-4.27501e-102	-4.9344e-102	-4.27048e-101	2.57741e-101	-3.80837e-102	1.38116e-101	1.76797e-101	-4.01364e-102	3.64512e-102	-5.77966e-102	-2.0481e-101	-1.13741e-100	-2.47532e-101	1.05244e-101	5.5897e-103	-1.98553e-102	-1.16588e-101	-8.37966e-102	3.26897e-103	-3.48774e-102	-1.97553e-103	2.64762e-101	2.4688e-102	5.50922e-102	5.27379e-100
3.03492e-102	-1.67729e-102	-1.32965e-102	-6.74096e-103	1.71163e-102	1.15853e-103	7.86539e-103	2.4315e-102	4.00346e-102	1.18012e-102	2.55589e-102	5.08033e-102	-1.59852e-102	-1.68871e-102	-1.43658e-102	1.24465e-102	-4.2968e-102	3.30422e-102	1.65271e-102	-8.82105e-103	-1.93211e-102	1.4933e-102	2.31279e-102	5.40787e-102	2.20677e-103	4.22871e-102	2.1512e-102	-1.92986e-103	-7.86428e-103	1.80494e-102	6.12166e-101
7.94036e-104	4.8857e-104	6.40815e-103	8.54549e-104	-8.80238e-103	-1.37321e-103	-6.46762e-104	1.30235e-103	2.88617e-103	-4.10433e-105	3.29237e-103	-1.20236e-103	-1.61047e-102	1.62727e-103	1.38011e-103	4.11317e-103	7.66623e-104	-1.42583e-103	2.78029e-104	-5.68959e-104	9.026e-104	-5.97892e-104	9.11621e-104	4.27634e-103	6.73545e-103	1.33856e-103	-2.47757e-103	7.15324e-104	3.93881e-103	2.43357e-104	7.64942e-102
5.00217e-104	5.52988e-104	-1.11713e-103	2.94286e-104	-7.79808e-104	-8.72515e-104	-1.04572e-103	2.8404e-105	-1.49319e-103	2.84898e-104	2.17201e-104	8.3635e-104	2.02515e-104	-1.6608e-104	-1.68654e-104	-1.63867e-103	-1.65108e-104	2.26505e-104	1.73572e-104	5.34372e-104	-1.22147e-103	2.19931e-104	3.23959e-104	3.12788e-104	-3.39338e-104	-2.99936e-104	9.3489e-105	-2.225e-104	3.65656e-104	-2.04614e-104	1.49019e-102
2.16223e-105	-2.82593e-105	2.84883e-105	3.16148e-105	-2.15404e-105	1.33094e-105	1.57704e-105	8.71355e-106	-6.79086e-106	-4.73118e-105	4.66624e-106	3.35476e-105	4.4154e-105	-1.34254e-105	4.43357e-105	2.48811e-104	1.94791e-104	-1.77283e-105	1.72466e-105	-1.68054e-105	2.12647e-104	2.65928e-105	-4.67754e-106	3.71084e-105	-1.88184e-105	-7.74462e-106	9.59752e-106	7.98686e-105	4.26865e-105	-1.40342e-105	1.31271e-103
-1.95286e-105	2.63326e-106	1.39709e-106	-7.93343e-106	-2.12948e-105	5.28989e-107	5.4096e-106	6.17976e-106	-1.23315e-105	-6.05939e-107	-1.12681e-105	1.48287e-106	-1.20319e-105	4.76063e-107	3.21619e-106	-6.05719e-106	5.56518e-106	3.67739e-106	9.11483e-107	-4.01416e-106	-2.01075e-106	7.06905e-106	1.13644e-105	2.68271e-106	-4.40611e-106	-3.02641e-105	1.4057e-105	2.70065e-106	4.26436e-106	-2.68309e-106	2.08046e-104
9.52106e-107	5.09803e-107	-1.08493e-106	-9.3363e-107	1.08245e-106	3.49729e-107	1.05535e-106	6.32937e-107	-3.98211e-107	-1.44827e-106	3.51817e-107	1.82418e-106	5.65654e-108	-1.27846e-107	-1.64968e-106	-2.66183e-107	-2.88392e-107	2.83343e-107	1.07849e-106	2.4051e-106	-1.1138e-106	3.18795e-107	-8.56419e-108	6.3962e-107	8.93422e-108	1.76923e-107	-6.41935e-107	3.02365e-107	-7.47687e-108	6.83843e-107	2.0906e-105
-2.4262e-108	4.57845e-108	1.87986e-107	-1.98805e-108	3.21181e-108	9.6657e-109	2.45562e-108	2.06121e-108	-9.14748e-108	4.64231e-109	-3.00033e-108	-3.35509e-110	7.03202e-108	-1.19491e-108	6.08625e-108	8.2072e-108	1.321e-108	-8.09292e-108	1.17691e-107	1.2933e-107	-2.29119e-108	-2.10689e-108	-1.4534e-107	-9.27439e-108	-4.24207e-108	1.06757e-108	1.19148e-107	-1.24237e-108	-1.50569e-108	-6.42655e-108	1.60374e-106
-1.70941e-110	1.67598e-109	-1.46578e-108	-2.78681e-109	8.83058e-111	8.54519e-109	2.92465e-109	-3.84658e-109	1.92248e-109	-1.15962e-108	2.60399e-110	-1.92194e-108	2.58799e-109	-2.87494e-109	4.73823e-109	-4.98842e-109	-5.30535e-110	1.40023e-108	-4.76371e-110	2.4938e-108	-3.25836e-108	-8.63555e-109	-3.99124e-109	2.55658e-109	4.242e-109	7.36622e-109	-7.71794e-109	1.12747e-109	-2.05266e-109	7.83159e-109	2.00936e-107
9.20016e-110	1.85261e-109	1.02556e-109	-1.03924e-109	-2.19551e-109	5.00539e-110	1.88816e-109	-4.15363e-110	1.78633e-110	-5.98179e-110	-1.05739e-110	-1.61754e-109	2.33247e-110	-2.36346e-109	-7.63611e-110	-3.59484e-110	-1.70105e-109	9.05777e-110	-1.43381e-110	-1.53221e-111	-3.03046e-109	-1.39137e-109	6.90494e-110	1.29215e-110	9.45982e-110	6.56304e-110	8.33414e-110	-2.13565e-109	-5.68046e-111	3.78923e-110	2.9071e-108
-2.64416e-110	-5.54956e-111	2.92567e-110	-5.91981e-110	-5.98764e-111	4.58835e-111	4.67572e-110	2.5809e-111	-4.41484e-110	3.17528e-111	-2.43035e-110	1.83564e-110	4.87833e-111	1.71127e-110	9.77784e-111	8.41969e-111	-2.79591e-112	-8.55296e-111	7.70945e-111	-9.95589e-111	-1.75999e-110	6.54469e-111	1.55249e-111	1.22261e-110	2.66711e-110	-4.29501e-111	-1.48211e-110	2.08347e-111	9.27356e-112	-4.67713e-110	4.70523e-109
-7.00899e-113	-1.27992e-111	-9.81528e-113	-2.88659e-111	1.43795e-111	-7.1874e-112	1.41924e-111	-5.12701e-111	-3.78873e-111	4.86945e-111	-9.4691e-112	2.72447e-111	-7.59291e-112	-9.77116e-112	-1.10233e-112	3.37148e-111	5.11563e-111	-7.99271e-112	1.25235e-111	-1.15747e-112	4.00969e-111	-2.0986e-111	-1.06096e-111	1.77375e-111	-7.54189e-112	1.55679e-112	-2.42139e-111	4.45465e-112	2.82943e-111	1.57087e-111	5.49884e-110
-9.08993e-113	9.62021e-113	8.34914e-113	-1.21613e-113	5.34474e-113	4.52101e-112	-1.78145e-113	3.54609e-112	-2.82021e-112	1.73231e-112	-1.0148e-113	-8.90234e-112	-1.01906e-112	-1.35756e-112	-1.38285e-112	1.98564e-112	8.58962e-112	3.97091e-113	-5.93379e-113	3.74266e-114	1.73402e-112	1.68847e-112	-1.37659e-112	3.20083e-112	8.23425e-113	8.25674e-113	2.43436e-113	3.42685e-112	-4.33117e-113	3.23349e-113	5.4602e-111
-2.7845e-113	1.62492e-113	-1.94263e-113	2.12158e-114	1.54084e-113	2.8004e-113	-2.15311e-113	3.60291e-114	-5.06246e-114	-7.02977e-114	8.11165e-115	4.23567e-114	1.68136e-113	1.70817e-112	1.27447e-113	-1.2193e-113	1.38037e-114	-4.72226e-114	8.01248e-114	-2.09019e-113	1.25151e-113	2.22919e-113	2.00519e-113	-4.14189e-114	5.18678e-113	2.13486e-113	6.35769e-113	-2.34653e-113	-1.18791e-113	6.13731e-115	6.30665e-112
4.16577e-114	-6.39928e-114	5.53759e-114	7.78085e-114	1.99249e-115	-1.00716e-114	-4.17154e-114	-3.22566e-114	-1.82791e-114	-8.19627e-115	4.54829e-114	2.8192e-114	5.84438e-114	3.30692e-114	-2.27724e-115	-1.18375e-114	-4.05701e-114	-2.65915e-113	-4.11409e-114	1.17903e-114	1.32551e-114	-1.42663e-114	-2.28323e-114	-6.49956e-114	-1.08476e-114	-6.08529e-114	-1.57434e-114	3.34863e-114	4.19467e-114	-6.69396e-114	1.23523e-112
1.36241e-114	2.46597e-116	1.14227e-115	6.58881e-117	4.71342e-116	4.8069e-115	-1.45827e-115	-1.85137e-115	5.01465e-115	3.68684e-115	2.59294e-116	-5.62199e-115	-9.77835e-115	-3.72914e-115	-5.61319e-117	-1.37222e-114	1.19839e-115	2.22675e-116	2.1951e-115	4.54734e-115	-2.45725e-115	-4.9554e-115	-3.38306e-115	-1.28246e-115	1.34154e-115	-2.23267e-115	5.54403e-115	-5.18395e-115	5.23764e-115	1.13525e-115	1.06452e-113
-1.66855e-116	-4.96026e-116	-5.29797e-117	1.65861e-115	4.68338e-116	-1.1384e-116	1.07893e-115	2.16588e-117	2.97909e-116	1.38534e-116	-3.70222e-116	5.57336e-116	7.17114e-116	-6.02231e-116	-1.59009e-115	3.89038e-117	2.38558e-115	-3.59291e-116	-1.01573e-115	-3.90063e-116	2.37849e-116	1.68512e-115	-2.49775e-116	1.10478e-115	5.98381e-117	9.94413e-116	-2.11356e-116	1.19973e-116	7.0696e-116	-4.30999e-116	1.83213e-114
1.30635e-117	-5.56113e-117	7.83667e-118	-3.07538e-118	1.23137e-117	1.61082e-117	-5.15732e-117	9.26048e-117	-6.2853e-117	4.44623e-116	9.59545e-117	-1.36848e-116	-1.6114e-116	-9.84052e-117	9.56962e-117	-3.8537e-117	2.58148e-116	-6.81116e-117	1.95573e-117	1.07522e-116	-2.82066e-118	1.11179e-117	1.12122e-116	-1.69908e-117	-1.12265e-117	-4.77639e-117	-3.35988e-117	1.07035e-116	5.75326e-117	-3.69178e-117	2.27671e-115
1.2907e-118	2.2982e-117	7.72157e-118	-1.81649e-118	1.07616e-117	-7.83681e-118	1.34279e-117	5.49705e-120	7.65003e-118	1.55034e-117	1.1723e-117	-9.78985e-119	-1.52313e-117	6.34872e-120	-1.21941e-117	1.20113e-117	5.9606e-118	1.44046e-119	-3.24158e-119	-1.18019e-118	3.85094e-118	4.65264e-117	-1.57893e-117	8.25221e-118	-1.18036e-117	-1.038e-117	-1.23015e-117	-3.42046e-118	7.29028e-118	3.09597e-117	2.99431e-116
7.59734e-119	4.83235e-119	-4.29717e-119	-9.64392e-119	1.18181e-118	7.74059e-119	-4.4635e-119	1.67534e-119	4.27953e-119	-2.09801e-118	8.18143e-119	-3.92582e-120	-6.91912e-120	3.95161e-118	-5.76044e-119	8.37766e-119	5.97128e-120	-8.51332e-119	1.21943e-119	-3.66827e-119	-4.46248e-120	5.82228e-119	-1.91196e-118	-2.96464e-119	-2.19834e-118	2.59241e-119	-2.59296e-119	5.89698e-119	6.75775e-119	-4.71473e-119	2.27137e-117
-2.08916e-120	1.26665e-119	1.98286e-119	-1.5056e-120	4.56559e-119	9.89322e-120	2.8693e-121	1.4718e-119	2.25752e-119	-1.5628e-120	-3.841e-120	3.05803e-119	7.51613e-120	3.59351e-121	1.3512e-120	-4.97215e-121	3.0921e-119	-4.46594e-120	-2.25313e-120	-6.41143e-121	5.05281e-122	4.4569e-120	-1.1596e-119	7.62588e-120	2.76595e-119	1.15549e-120	9.18683e-120	4.61162e-120	3.3041e-119	-1.48514e-119	3.27444e-118
-4.51503e-122	-2.26975e-120	1.27857e-121	3.51288e-121	3.70555e-122	3.76044e-121	-2.66564e-121	-2.13889e-121	2.53705e-121	-3.46678e-120	1.68249e-120	3.68412e-120	-2.24524e-120	-3.31981e-120	4.32734e-121	1.63108e-120	8.31719e-121	1.82994e-120	6.9177e-121	-7.11757e-121	-2.3386e-120	1.09371e-121	5.2998e-120	-2.94651e-121	-7.57949e-121	2.30652e-120	5.1882e-120	1.52087e-120	-9.40891e-121	-9.14838e-122	4.33171e-119
1.76828e-121	-3.25402e-121	2.46874e-121	-3.05173e-122	2.64606e-121	-4.76783e-121	-2.09728e-122	2.57209e-121	9.22704e-122	2.78953e-122	1.86974e-122	6.17139e-122	-1.04599e-121	2.50026e-121	7.59769e-122	1.44583e-121	-5.92049e-121	2.5047e-121	-1.58924e-121	5.65455e-121	1.10092e-122	4.83962e-121	-3.30454e-122	9.02191e-122	-3.95093e-122	-3.04769e-121	5.428e-121	1.39207e-121	2.92938e-121	-6.45101e-122	6.14382e-120
-1.52063e-122	-1.694e-122	-8.15311e-123	-6.28663e-122	1.2676e-122	7.88838e-123	-3.36286e-122	9.34443e-124	6.22688e-123	-7.28224e-122	-2.78511e-122	2.16707e-122	1.05458e-122	1.94088e-122	2.1534e-123	1.45958e-122	4.27506e-123	2.03352e-122	7.1242e-123	-1.87769e-122	-1.01604e-122	8.30931e-123	-6.86693e-123	5.45979e-123	2.66824e-124	-2.5318e-122	-8.45915e-123	-5.24565e-122	2.58981e-122	-4.11872e-123	5.31393e-121
-1.73068e-123	2.66836e-124	3.03702e-123	-4.33591e-123	-7.62485e-123	-1.00805e-122	-4.73911e-124	1.48737e-123	-3.54469e-123	3.37114e-124	2.31104e-123	3.16314e-123	6.51268e-124	-1.00324e-123	6.16415e-124	3.70393e-124	-1.17454e-122	-6.65907e-124	1.61665e-123	1.33702e-123	4.59733e-124	-1.93061e-123	-2.07309e-123	-1.1788e-122	3.38103e-124	1.5527e-123	2.01694e-123	1.91652e-123	-4.61526e-123	-2.82435e-123	8.59147e-122
2.09636e-124	6.84109e-124	-6.54592e-125	2.58516e-124	8.48477e-124	1.88278e-123	-5.11585e-124	1.20215e-124	4.23504e-125	-7.10174e-125	3.44521e-124	4.0243e-124	3.37687e-124	1.09628e-125	-1.70781e-124	-2.09233e-124	1.35319e-124	1.21099e-125	-2.81931e-125	1.39489e-124	-1.45721e-124	-9.56764e-125	1.51179e-124	-1.13621e-125	3.55342e-126	5.55599e-124	5.08605e-125	1.50528e-124	1.49157e-124	-8.94818e-125	7.88799e-123
3.99405e-125	5.11622e-126	-1.0594e-127	7.76495e-125	9.76646e-125	-1.36797e-124	2.21804e-125	1.01076e-125	5.31244e-125	8.88123e-128	2.71716e-125	-2.96946e-125	-1.08891e-126	-5.83229e-126	2.13582e-125	3.98792e-125	4.27362e-125	5.44619e-125	1.02226e-125	-3.07135e-125	9.54924e-126	1.96453e-125	9.40928e-126	3.84632e-125	-8.4094e-126	1.45297e-125	-3.96181e-126	5.144e-126	-3.31892e-125	6.93458e-125	9.17581e-124
1.80639e-126	2.26321e-125	-1.68529e-125	1.33876e-125	-1.34013e-127	1.45427e-126	1.15338e-126	9.08135e-126	-1.73806e-127	-1.03718e-125	8.81498e-126	-1.59872e-125	-2.76716e-128	1.60185e-126	2.53445e-127	4.68827e-126	2.14298e-126	2.25649e-125	6.50708e-126	-5.7487e-126	3.42736e-126	1.74436e-126	-2.11562e-126	-3.38274e-126	4.03117e-126	5.8982e-126	-8.40943e-126	3.58847e-126	-1.94053e-125	-2.88003e-126	2.00267e-124
-2.19211e-127	-1.40694e-128	9.70499e-127	-1.74295e-126	3.96537e-127	-5.85764e-127	-3.4579e-127	7.85468e-127	1.50568e-127	-4.47272e-127	-1.15909e-126	-1.10833e-126	1.08172e-126	5.36983e-127	-5.68487e-127	-3.50105e-127	-2.76168e-127	1.77986e-126	-4.45874e-127	1.41194e-126	-3.54318e-127	-6.61231e-127	2.96452e-127	-1.40123e-127	8.50109e-128	7.68655e-127	-2.14661e-127	-5.57053e-127	-3.40982e-126	2.37011e-127	2.1101e-125
4.74028e-128	5.76105e-129	6.6142e-128	1.08541e-127	1.18488e-127	6.47927e-128	-1.07699e-127	-4.28909e-128	8.37373e-129	-8.03745e-129	-2.01828e-128	-4.68004e-128	1.77999e-128	-5.50671e-127	-1.09952e-127	9.98297e-129	4.16723e-128	-4.75445e-128	-2.4836e-127	-3.06634e-128	-1.18213e-127	7.20305e-129	-1.44604e-128	-7.81386e-128	-4.12163e-128	9.08227e-128	7.16037e-128	1.38541e-127	-5.23085e-128	4.34465e-128	2.35771e-126
-9.97634e-129	1.31119e-128	-1.06146e-129	1.18663e-128	-1.3526e-128	-9.90462e-129	7.62882e-129	9.97086e-129	-6.15499e-129	8.26616e-129	1.78903e-128	3.92545e-129	6.91955e-129	1.2239e-128	-7.45589e-129	1.6726e-128	-7.16106e-129	2.45291e-129	2.13551e-129	5.75378e-129	6.3132e-129	1.11523e-129	-4.41429e-129	3.80528e-129	6.58904e-129	-7.90514e-130	-4.27013e-128	1.28656e-128	9.18509e-130	-3.69863e-129	2.57338e-127
6.70525e-130	-8.7147e-130	4.92478e-130	-1.12062e-129	1.89843e-129	1.2403e-129	-4.92592e-129	1.55236e-129	7.5456e-129	-5.94286e-130	7.2498e-130	2.76192e-129	8.51503e-131	-2.02829e-129	6.79764e-130	7.52345e-130	2.4256e-130	3.25989e-130	4.28678e-130	6.24481e-130	-7.62476e-130	8.02914e-130	-1.69764e-129	-4.12114e-131	1.45285e-129	-4.60543e-130	-2.07033e-129	-6.95799e-130	-2.36954e-129	-9.41496e-131	4.00136e-128
4.07188e-131	-7.90355e-131	-1.38456e-131	-8.98295e-131	-4.45246e-132	-2.31729e-131	-5.87166e-130	2.03989e-131	-1.84945e-130	2.90962e-130	5.91626e-131	1.44976e-130	7.79652e-131	1.54332e-131	7.35866e-130	-1.45461e-130	-2.89992e-131	9.77974e-131	-5.27814e-131	-3.37418e-131	1.99897e-130	3.80643e-131	2.20593e-131	1.88706e-130	4.23072e-131	-1.29064e-130	-2.71519e-131	-8.19284e-131	-3.01154e-130	1.00305e-130	3.85735e-129
7.94927e-132	-2.62582e-133	5.2295e-132	-1.75937e-131	-7.55487e-132	2.07225e-131	1.83211e-132	1.49871e-131	-4.41895e-131	2.07476e-131	1.14806e-131	3.97679e-131	-3.91237e-132	-2.59385e-132	-1.09843e-131	-1.31884e-132	-1.29669e-131	-1.56246e-132	5.42068e-131	4.50354e-132	1.38707e-131	9.08211e-131	-4.48242e-131	1.13043e-131	4.52832e-131	1.94064e-131	-2.17409e-131	9.54514e-132	4.77539e-131	-1.58605e-132	5.90502e-130
3.06692e-133	-5.62302e-132	1.02412e-132	-4.24002e-132	3.17458e-133	-8.03262e-134	1.20344e-132	1.31877e-131	7.47425e-133	-1.28251e-132	-1.57751e-132	1.75564e-132	-4.40749e-132	2.16649e-132	-1.26349e-132	-2.68219e-132	1.43186e-133	1.32031e-132	1.9501e-132	1.02088e-133	2.74005e-132	-2.01897e-132	-2.38852e-133	-2.99038e-132	1.62667e-133	-4.18125e-132	2.24962e-132	3.12933e-133	2.71313e-132	4.8063e-132	6.77954e-131
3.46004e-133	-4.49992e-134	3.95964e-134	1.007e-133	-2.77882e-134	1.10831e-133	2.01405e-133	-4.33046e-133	-5.42159e-134	-5.55349e-133	6.68649e-134	-1.79518e-133	2.42049e-134	-4.89902e-133	1.00446e-133	-9.46424e-133	-9.01133e-134	2.59048e-133	-7.56798e-133	7.95124e-134	5.8691e-133	-3.23748e-134	-2.19266e-134	1.7836e-133	-5.30693e-133	2.95794e-133	-1.889e-134	-4.8814e-133	1.3908e-133	6.30174e-134	7.26195e-132
-1.13422e-133	1.78734e-134	-2.59167e-134	-2.84077e-134	-5.66688e-134	3.24169e-134	6.82944e-134	2.32853e-135	-2.38002e-135	-3.06323e-134	-7.10934e-135	-1.31881e-134	4.7498e-134	2.05542e-134	-3.32787e-134	-8.05786e-135	-3.77641e-134	-3.43863e-135	-6.37258e-135	9.38363e-135	6.49392e-134	1.46112e-134	2.71751e-133	-4.06884e-134	9.66129e-135	8.44986e-134	-3.96648e-135	7.00301e-134	-7.87217e-135	-3.13775e-134	1.16438e-132
-4.48123e-135	-5.4952e-136	1.68e-135	7.30389e-136	-2.18138e-135	-8.369e-135	6.99779e-137	-8.16641e-135	6.42403e-136	8.19516e-136	-2.58461e-135	-3.65921e-136	1.35247e-134	1.25314e-136	-5.00814e-136	1.0008e-136	-1.09323e-135	-5.36165e-135	6.96113e-136	-8.59214e-136	3.48067e-135	-2.49078e-134	2.11587e-135	2.66628e-134	3.57066e-135	1.08379e-135	-4.50535e-135	-2.36412e-135	-1.05674e-135	7.10133e-136	1.23359e-133
-1.46202e-136	5.33892e-136	3.43483e-137	1.2891e-135	8.91257e-136	-1.37033e-136	-6.74679e-137	4.13854e-136	1.28867e-135	-5.71033e-136	1.84394e-136	-1.32325e-135	2.71769e-136	-6.67015e-136	-1.47605e-136	2.34393e-136	4.3694e-137	-5.31637e-137	-6.77596e-136	-1.4277e-135	-4.61574e-136	-1.6267e-136	1.08107e-135	-3.32876e-136	-1.6855e-136	3.31108e-136	7.53343e-136	-1.07035e-135	-7.58514e-136	6.90027e-136	1.62135e-134
3.81903e-137	-8.50868e-137	2.25329e-137	-4.70107e-137	-4.34179e-137	-5.1507e-138	-2.0732e-137	-8.17747e-137	-1.06689e-136	4.48066e-137	6.44131e-137	5.33283e-137	2.80902e-137	4.78942e-137	-1.12356e-137	2.8283e-136	-2.4102e-137	-7.37099e-137	1.40669e-136	-3.28762e-137	-4.94365e-137	3.46346e-139	-1.83313e-137	-3.05229e-138	1.29148e-138	4.5901e-137	7.2889e-137	-2.80188e-137	1.15726e-136	2.17656e-137	1.6113e-135
2.54258e-137	6.48511e-138	3.6175e-138	-9.62518e-138	-6.83754e-138	-5.74063e-138	7.15691e-138	2.20861e-137	-2.89588e-138	1.37919e-137	-1.93744e-138	4.27145e-138	3.40474e-138	-6.13811e-138	8.78538e-139	1.39896e-137	4.353e-138	1.4108e-137	-4.37001e-138	1.27229e-137	-6.40448e-138	4.91542e-139	2.24006e-137	1.4182e-137	-4.71939e-138	3.19361e-139	8.15487e-139	-3.67298e-138	-1.00335e-138	-3.55084e-138	2.27396e-136
-4.17855e-139	6.27777e-139	-3.35916e-139	-7.00735e-139	6.4578e-139	-1.38841e-138	-5.46623e-139	-4.49236e-139	-8.28674e-138	-8.94681e-139	-1.06753e-138	2.789e-139	4.97691e-139	-2.97538e-138	2.91629e-139	3.3091e-138	-6.79579e-140	1.62742e-138	-1.40628e-138	5.49282e-139	9.54167e-139	-6.57739e-139	2.68692e-139	-4.59131e-138	-1.08953e-138	1.13276e-139	-1.29543e-138	-6.97368e-139	-8.75971e-140	7.24852e-139	3.68449e-137
8.35219e-140	1.85563e-139	-7.92248e-141	9.3388e-141	-1.49069e-139	-2.02121e-140	5.31325e-140	-4.40959e-141	-9.97857e-140	2.56406e-139	1.90531e-139	-1.17752e-139	1.75134e-139	-2.7587e-140	-9.06718e-140	-1.42822e-140	-1.42606e-140	5.39485e-139	2.27047e-139	2.57331e-139	-6.77763e-141	2.15775e-140	5.04722e-140	1.61365e-139	-2.42487e-139	1.71427e-139	-1.05453e-139	-5.58925e-140	-2.57569e-140	-7.69235e-139	4.13389e-138
1.08633e-140	2.65774e-140	5.23858e-141	5.91907e-141	3.40889e-141	-3.32261e-141	-1.38207e-140	-1.98761e-142	-2.47367e-140	3.81902e-141	-4.46618e-141	1.09865e-140	-4.73069e-141	1.4423e-143	1.63571e-140	1.78212e-141	1.36511e-140	2.62613e-140	-3.47509e-140	-6.82636e-141	1.84228e-140	-2.73986e-140	3.91437e-141	2.45619e-140	1.60246e-140	1.45547e-140	5.38067e-141	3.63206e-140	-5.34513e-141	4.71517e-140	4.16807e-139
-1.6197e-141	-5.55925e-142	4.92432e-142	-2.42282e-141	-4.41677e-142	-1.72244e-141	5.05002e-141	-2.84739e-142	-4.50777e-141	-4.67173e-142	-2.17913e-141	1.1409e-142	4.3982e-142	-5.7437e-142	1.49864e-141	-1.87634e-141	-6.54697e-143	-5.62198e-142	1.84615e-141	1.62534e-141	-1.84868e-142	3.33602e-141	8.12081e-142	-2.57093e-141	1.29827e-141	-1.49121e-141	2.6267e-141	1.85761e-142	1.12203e-141	-5.85625e-141	4.78304e-140
3.70938e-143	1.1315e-142	5.94498e-143	-2.32706e-142	2.12543e-142	5.1737e-143	1.39223e-142	2.62104e-142	-8.68601e-143	1.01605e-141	-7.88351e-143	-3.03508e-144	-9.66566e-143	7.35446e-143	-3.20557e-142	-5.14586e-143	2.35348e-144	2.78982e-142	3.96527e-142	4.15936e-143	-4.09078e-142	-2.33712e-142	-6.80333e-143	-8.76076e-143	-2.22505e-142	-1.05747e-142	-9.58434e-143	3.16116e-143	-2.467e-143	7.0441e-143	4.90371e-141
-4.33685e-143	5.21435e-143	-1.0922e-143	-1.70822e-143	1.58838e-143	3.49182e-143	-3.00392e-143	1.38505e-143	4.07276e-144	2.46656e-143	-3.18744e-143	-6.31082e-144	-7.08775e-143	-3.38635e-143	7.80193e-143	2.40187e-143	-1.23617e-143	3.51917e-143	-1.08169e-143	-2.23689e-143	-3.56903e-143	4.41885e-143	2.84566e-143	1.01135e-143	-7.31381e-144	-1.87288e-143	-1.52917e-143	8.85143e-144	4.93185e-144	3.23395e-143	7.78556e-142
6.97887e-144	-4.03481e-144	-9.30773e-144	4.38369e-145	1.28722e-144	-6.80074e-144	-1.36105e-144	3.30696e-144	-1.99708e-144	1.88706e-144	5.88989e-144	3.77103e-144	1.86341e-144	-2.03466e-145	-6.99209e-144	7.96306e-145	-2.39578e-144	5.13842e-145	-5.66118e-145	-1.08721e-144	-1.69712e-145	-1.11239e-144	1.57154e-144	6.63081e-144	-1.27354e-144	-4.21614e-145	7.82706e-144	7.2404e-145	-4.40086e-144	-8.88511e-145	8.64991e-143
3.24983e-145	2.42023e-146	1.50143e-145	4.23333e-145	9.96164e-145	-1.93751e-145	-6.34266e-145	3.05446e-145	-1.16196e-145	1.28155e-144	4.10304e-146	5.41502e-146	1.85694e-145	-1.38262e-144	6.67243e-145	1.05716e-145	-1.41601e-147	-4.63648e-146	9.21032e-145	1.93759e-146	-1.70188e-145	3.58969e-146	-6.05249e-145	1.56201e-145	-2.64283e-145	3.4698e-145	2.61608e-146	-6.71426e-145	-3.91923e-144	-7.2004e-145	1.47903e-143
3.15132e-145	-1.11428e-146	4.72094e-146	-8.26581e-146	-1.37943e-146	-2.03925e-146	-5.08248e-146	2.06496e-146	-1.31529e-146	1.38458e-146	-5.07201e-146	2.09544e-146	-1.46219e-145	-5.1815e-146	-2.24177e-146	1.30902e-146	-1.54361e-146	2.28726e-146	-1.36668e-146	8.09918e-147	-5.76613e-146	-2.72895e-146	-3.08386e-145	-4.18861e-146	1.05975e-146	-1.73163e-147	-8.13659e-147	-5.2183e-146	1.00929e-147	3.19744e-146	1.49495e-144
1.15317e-146	-8.50017e-147	-5.33558e-147	-3.69626e-148	-4.69456e-148	5.85044e-147	-7.33609e-147	-1.48806e-146	-1.5723e-148	-4.40877e-148	2.819e-147	-4.01442e-147	-1.39377e-146	1.43942e-146	-2.06493e-147	6.20616e-147	3.60367e-147	-1.4197e-147	-1.66886e-147	-1.09223e-147	3.48844e-147	-7.10091e-147	-2.51919e-147	-2.04856e-146	-4.11481e-148	1.17568e-147	-1.14721e-147	2.56925e-147	-1.755e-147	3.17213e-148	1.47063e-145
7.22804e-148	6.15557e-148	3.85543e-148	-9.19821e-148	-1.7277e-148	2.74585e-149	1.08582e-148	-1.74057e-148	-4.0037e-148	9.36947e-148	1.32082e-147	-2.54038e-147	6.22515e-148	7.16922e-148	-1.12915e-148	5.47769e-148	1.21598e-148	5.67954e-149	3.77177e-149	-6.07613e-148	4.88974e-149	-6.68161e-148	1.24738e-147	-9.95041e-149	-7.04611e-148	7.27358e-148	-8.54373e-148	1.75041e-148	-1.37607e-148	-2.42328e-148	1.60542e-146
-1.00303e-149	-1.16486e-148	-3.42733e-149	-7.39592e-151	-8.60717e-149	-3.15216e-148	1.9139e-149	-1.71551e-149	-4.1101e-149	1.49474e-148	5.14735e-149	-4.11001e-149	-1.3017e-149	1.57916e-148	5.66158e-150	4.74964e-150	-8.81865e-149	-2.56593e-149	-9.61675e-150	2.99565e-149	6.66376e-149	-3.66905e-150	1.34961e-148	-6.47549e-149	1.52717e-148	1.45267e-148	1.81447e-148	6.04723e-149	1.94126e-148	5.47863e-149	2.27586e-147
7.593e-150	-5.51977e-150	-2.58243e-150	2.06851e-150	-5.43524e-150	6.2424e-150	7.84922e-150	-5.56105e-149	1.99823e-150	-7.9194e-150	-1.57634e-150	3.70938e-149	2.5589e-149	9.54518e-151	-3.5072e-150	-4.25664e-149	-1.61309e-149	-2.50269e-150	9.30696e-150	-1.67862e-149	-9.95235e-150	2.86025e-150	3.15487e-151	-2.75531e-150	-2.22207e-149	-4.78861e-150	8.24291e-150	-1.12818e-149	-6.2655e-150	-1.16741e-149	3.3919e-148
2.3103e-150	-5.09733e-151	-1.04957e-152	-2.3451e-150	2.98272e-151	-1.35206e-151	3.08185e-150	-3.75234e-151	-2.16335e-150	3.88347e-150	-3.13558e-150	-2.6864e-151	-8.8633e-151	-4.8038e-150	-5.70315e-151	1.44427e-151	-4.12177e-152	-1.10968e-150	-3.51594e-150	2.80816e-150	-2.90255e-151	-1.18319e-150	5.74533e-151	1.1488e-150	-1.58179e-150	6.1443e-151	-1.20801e-150	4.08061e-152	7.10935e-151	-1.51225e-150	4.12621e-149
-2.47794e-152	-2.17165e-151	-8.44629e-152	1.62773e-152	-1.5039e-151	1.4429e-151	3.03416e-151	4.69892e-152	7.26595e-152	-5.59598e-152	-2.89644e-152	2.64756e-151	-1.63259e-151	-2.71175e-152	4.01798e-153	-4.85442e-152	9.77759e-152	4.63253e-152	-6.86023e-152	-7.84848e-151	1.97362e-151	1.00847e-151	-5.36305e-152	-7.92811e-152	-8.68603e-152	1.72384e-151	-4.4119e-151	-2.50968e-151	1.98879e-151	2.51195e-152	4.25712e-150
-9.23954e-153	-7.70272e-153	2.04517e-152	1.14941e-153	-1.61166e-152	2.961e-153	8.30278e-153	1.49355e-152	-1.09592e-152	1.55461e-151	1.17992e-152	-1.51823e-152	-1.84888e-152	8.21527e-153	-1.38396e-152	-5.04013e-153	-7.23087e-152	-2.46443e-152	7.43895e-152	-8.9211e-153	3.06628e-153	1.02842e-152	6.83586e-153	-1.78502e-152	-2.06499e-152	-8.99483e-152	-5.45793e-152	-3.89231e-153	-2.69799e-152	4.99821e-152	7.84177e-151
4.65586e-153	2.17699e-153	-1.56328e-153	6.58434e-153	1.39354e-153	-6.5189e-153	1.57549e-153	1.10223e-153	-5.66905e-153	-2.81147e-153	-1.20987e-154	5.71178e-153	-3.8197e-153	-1.63761e-152	-3.85395e-153	1.49056e-153	1.05204e-153	-1.16644e-153	1.21096e-154	2.09168e-153	1.74033e-153	-3.62288e-153	2.38403e-154	-1.88824e-153	-1.34955e-154	-1.53957e-153	1.70256e-153	1.14725e-153	-3.34408e-153	-2.01923e-153	8.7233e-152
-5.0718e-155	-1.00692e-154	3.08824e-154	-4.08209e-154	2.58032e-154	1.14135e-153	-4.28262e-154	-2.3369e-155	-2.41109e-154	-1.09899e-154	3.6173e-155	-8.75606e-155	-6.43319e-154	-8.45629e-154	7.71245e-154	2.68116e-154	4.82695e-154	9.3054e-155	-2.13341e-154	8.5414e-155	-2.2938e-155	-2.51465e-156	3.40784e-154	-2.42007e-155	-1.08958e-154	-7.40371e-155	1.45177e-154	9.12893e-155	-1.42925e-154	1.31358e-154	7.68119e-153
4.6654e-155	-1.91362e-155	2.56207e-155	2.97282e-155	-7.44424e-156	-9.35249e-156	-2.33146e-155	-4.30481e-155	-4.04442e-155	1.7099e-155	1.6742e-156	2.378e-155	-1.03359e-156	6.00198e-156	9.09441e-156	-4.51289e-155	-1.06922e-155	-7.62526e-155	-6.91308e-155	-9.3217e-155	3.76282e-156	6.44335e-155	5.07924e-155	1.71797e-155	3.29951e-156	-1.46688e-155	2.93129e-155	8.67901e-156	3.4595e-155	-3.98295e-155	8.64401e-154
8.0905e-156	-1.60048e-155	1.1614e-157	-1.82768e-156	-8.96253e-157	-4.68976e-157	2.41417e-156	-4.67148e-156	-1.59458e-156	-1.4856e-156	7.11434e-157	-3.33332e-156	-7.27019e-156	-2.95514e-157	2.88156e-156	7.67875e-156	-4.63786e-156	8.0962e-157	-3.89584e-156	1.63967e-155	-2.59856e-156	-1.05261e-156	-1.53368e-156	-3.70031e-156	2.48656e-157	4.48811e-156	-2.20412e-156	-1.1805e-155	1.11367e-155	-5.49002e-156	1.29739e-154
-1.56322e-156	-8.16959e-158	-1.58823e-157	8.63971e-157	5.45789e-157	3.76147e-157	-8.42163e-159	1.26054e-156	-1.65831e-157	-2.86553e-157	4.90767e-157	5.20433e-157	-1.09845e-157	4.02455e-157	1.20032e-156	1.28449e-157	1.33501e-157	-5.71255e-157	2.24759e-158	8.18451e-157	1.59373e-157	-4.35034e-157	4.95924e-157	4.52596e-158	-2.96518e-159	5.00418e-157	1.44614e-156	-1.71159e-157	-3.19127e-158	-1.26071e-156	1.42578e-155
1.01661e-157	5.10982e-159	1.01792e-158	1.39476e-158	1.01864e-157	-6.62984e-158	2.29565e-158	-6.12555e-158	1.36505e-158	1.05185e-157	4.51713e-159	-5.89609e-158	1.21047e-157	1.6441e-158	-2.12386e-157	4.43613e-158	4.79249e-158	3.65813e-158	1.66779e-157	-8.33964e-160	-1.92261e-158	1.23875e-157	3.89071e-158	5.9088e-159	-1.47252e-158	3.26e-158	5.63775e-158	1.39874e-158	-4.52581e-158	3.26354e-158	1.59544e-156
-4.90462e-159	-9.5239e-159	3.45404e-158	1.85926e-158	-3.65567e-158	-1.34258e-159	3.58471e-159	1.09048e-158	4.78529e-159	2.66377e-159	-1.3211e-159	-3.33376e-159	1.00425e-158	4.5696e-159	5.80058e-159	1.12658e-158	-1.00849e-158	-2.89932e-159	-4.79028e-159	-1.62994e-158	-2.66273e-159	-6.12433e-159	-9.68284e-159	4.26164e-159	-4.20865e-159	1.26484e-159	-6.83501e-160	1.85452e-158	-1.90483e-159	-6.80872e-159	2.53954e-157
-3.21392e-160	-3.16566e-160	-3.36396e-160	3.15286e-160	2.22374e-160	-5.23334e-160	-1.89102e-159	-1.71126e-159	-4.47339e-160	2.90329e-160	-1.48635e-159	6.13709e-160	-1.33987e-159	5.92979e-160	3.64104e-160	-2.28325e-160	2.32476e-159	8.64867e-160	-7.89753e-160	-1.19326e-160	-5.95724e-160	-4.85174e-160	-5.53046e-160	5.84037e-160	-4.5295e-160	8.60296e-160	7.61932e-160	8.57499e-160	1.32253e-159	-4.00677e-161	2.16126e-158
-3.04239e-160	-2.12454e-161	2.50287e-161	-1.37278e-161	-9.60381e-161	1.43858e-160	-2.43234e-162	6.32568e-160	6.21621e-161	-2.35219e-160	-2.50244e-160	7.13967e-161	7.33589e-161	2.78178e-160	1.25936e-160	2.82388e-160	9.68163e-161	2.11073e-161	-2.71553e-160	-1.26215e-160	-4.37862e-161	-1.399e-160	-5.962e-160	1.88641e-161	-6.01336e-161	1.21136e-160	5.21698e-161	1.27272e-160	2.24668e-160	-5.08662e-161	4.56871e-159
-1.35883e-162	-6.84226e-162	-1.63683e-161	4.52158e-162	-5.89187e-161	-4.09764e-161	-2.0172e-161	-9.42707e-163	2.3109e-162	-1.63451e-161	-1.80321e-161	1.54841e-161	-1.80543e-161	9.72107e-162	1.51525e-162	3.47026e-161	-4.77982e-161	6.76631e-162	-7.24758e-162	2.2947e-162	-6.12286e-162	-1.46132e-161	7.58523e-162	5.16043e-161	5.62479e-162	-8.5366e-162	-2.15764e-161	2.74438e-161	2.13092e-162	-5.27258e-161	5.28337e-160
-1.10861e-162	1.05638e-162	5.73894e-163	-1.91603e-162	-1.54752e-162	-4.4808e-162	7.85855e-163	-7.7254e-163	3.71188e-162	1.38658e-164	3.15962e-163	-2.67602e-162	-3.68646e-162	-2.31039e-162	-2.82109e-163	3.93193e-163	-2.46643e-162	-5.23885e-163	-7.27382e-163	1.9312e-163	3.82875e-162	1.9127e-162	-6.58677e-163	-5.74616e-163	1.08988e-163	4.41989e-162	4.52392e-164	3.94701e-163	-9.34057e-163	5.61527e-163	4.29815e-161
-1.37034e-163	-2.53461e-164	6.18205e-164	-1.79208e-163	-6.95463e-163	-1.49206e-163	1.04523e-163	4.59467e-164	-1.10552e-163	4.79013e-164	-2.6883e-163	3.56385e-164	-6.97227e-164	-2.9247e-163	-1.16942e-163	-1.59515e-165	5.42141e-164	-4.55424e-163	-2.84681e-163	1.78741e-163	-2.04383e-163	-8.18135e-163	3.42518e-164	-2.31133e-163	1.36242e-163	7.3674e-163	1.10909e-163	9.45787e-164	-6.07626e-163	-2.73098e-164	6.31657e-162
4.77619e-165	-3.42798e-165	3.55477e-165	4.044e-165	-8.38441e-165	4.11843e-164	4.85214e-164	6.72291e-165	-1.30537e-164	1.63744e-164	9.47881e-164	-3.43411e-164	1.4109e-164	-3.2019e-164	-1.8729e-164	-1.15581e-164	1.63392e-164	-1.84056e-164	3.59376e-164	2.95639e-164	-7.87329e-164	-4.77492e-165	8.30123e-164	-4.82292e-164	-3.19546e-165	3.20405e-164	-8.76332e-166	-8.66239e-165	-1.25994e-164	-9.39494e-166	7.28897e-163
-8.32733e-166	3.53449e-165	2.3349e-166	-1.89467e-165	6.32882e-165	-1.50854e-165	1.29145e-166	-1.21496e-165	4.61632e-165	-1.55546e-165	6.20323e-166	-4.62618e-165	-1.59231e-165	3.39401e-165	-2.8447e-165	-3.72132e-165	-4.40427e-166	6.69587e-165	-2.81467e-165	4.46485e-165	2.03278e-165	5.68143e-166	1.9699e-165	1.16255e-165	-3.31431e-166	3.80367e-165	-9.51786e-165	7.46952e-165	-4.01833e-165	1.23996e-164	9.6337e-164
6.65984e-166	-2.25966e-166	2.48445e-166	-2.20796e-166	2.41937e-166	-2.97713e-166	-1.77538e-166	8.59371e-167	1.15666e-166	2.43626e-166	-7.73698e-167	-9.6018e-167	-6.65343e-167	-3.95513e-166	-5.17293e-166	6.60125e-166	2.23718e-166	6.1663e-167	-3.51065e-166	2.14125e-166	2.24919e-166	-1.26733e-165	-2.66172e-165	-7.80646e-166	2.39392e-166	2.62637e-166	1.82276e-166	1.39657e-166	-8.42471e-167	6.82648e-166	1.17125e-164
-2.43671e-167	1.74126e-166	1.95538e-168	2.99791e-167	-1.59624e-167	-1.81561e-167	-1.52548e-167	-1.16262e-166	-5.39844e-167	-2.85429e-166	-5.61103e-167	-1.86261e-166	3.3358e-167	3.52342e-167	-9.50988e-167	-3.60306e-167	7.77903e-167	-6.75625e-167	-4.54213e-167	2.67561e-167	9.16672e-169	2.29742e-166	4.08098e-167	1.56967e-166	-1.16618e-167	7.33216e-168	-6.77068e-167	-9.71537e-167	2.03701e-167	-1.27637e-167	2.04052e-165
4.61514e-168	1.59793e-167	-6.89631e-168	-1.78104e-168	5.22907e-168	5.81021e-169	6.9964e-168	1.58714e-168	1.50443e-169	-1.5688e-168	-6.23917e-169	-1.28514e-167	1.92432e-168	-1.65759e-167	7.31613e-168	-5.6881e-168	-2.21959e-167	-2.28803e-168	-2.46722e-168	-8.74687e-168	-1.19552e-167	-1.83574e-167	-8.58343e-169	-3.0627e-168	-3.38802e-168	2.1693e-168	6.98276e-168	-1.09659e-167	-9.82133e-168	4.97853e-168	1.98602e-166
-1.05894e-169	1.55874e-169	7.14497e-169	2.88677e-168	1.68377e-170	-9.26048e-169	-1.35431e-168	1.24023e-168	5.80719e-168	5.07276e-169	-3.43782e-170	-9.87844e-170	-3.0048e-168	1.80857e-168	8.29296e-169	2.39949e-168	-2.12634e-169	1.05197e-168	-1.61312e-168	1.06192e-168	-2.16805e-168	-3.22251e-169	-1.41797e-169	-5.27703e-170	6.26836e-169	-1.96673e-168	1.44032e-168	-3.41513e-169	1.624e-169	2.87855e-169	3.33404e-167
1.56506e-169	3.94564e-170	1.2758e-169	-5.7284e-170	4.82111e-171	-2.63587e-169	-7.12267e-170	1.73012e-169	2.00252e-170	-2.43021e-169	6.08481e-171	-9.83577e-171	-1.41936e-169	1.08925e-170	-8.46394e-170	1.31535e-170	1.1312e-169	-1.2224e-171	-1.55772e-169	-1.785e-170	1.08728e-169	-4.13624e-170	-3.39168e-170	-2.3634e-169	5.78126e-170	-2.55101e-169	1.99243e-170	-5.1975e-170	5.26572e-170	-4.92741e-170	2.61812e-168
-1.08816e-170	-1.06031e-170	4.02618e-171	9.99503e-171	1.60159e-170	-1.18556e-170	1.28756e-170	-2.50866e-170	8.14261e-171	9.53059e-171	-1.65866e-171	-8.68322e-171	1.12361e-170	-2.09553e-170	5.13735e-171	6.5491e-171	2.19613e-170	-9.86258e-171	-6.89181e-170	-5.65751e-172	9.69298e-171	8.19544e-171	5.19432e-170	5.5536e-171	1.84165e-171	5.59093e-171	-2.43003e-170	-1.36558e-170	1.78607e-171	5.29376e-171	4.02394e-169
1.41735e-171	2.00886e-171	-2.90742e-172	2.50171e-171	-9.23522e-171	1.3246e-171	2.59297e-171	-7.56834e-172	6.54239e-172	4.01697e-171	-7.63778e-172	-1.48419e-171	2.25709e-171	1.68819e-172	-9.71439e-172	7.9055e-172	-4.47678e-172	-3.84014e-171	2.47153e-172	1.7206e-171	1.6399e-171	-1.03659e-171	-6.24542e-172	2.83302e-171	-1.78942e-172	1.3556e-172	-3.75875e-172	-9.52394e-172	2.12168e-171	2.50027e-171	4.98897e-170
1.72469e-172	-2.26373e-172	9.76288e-174	1.51641e-172	-2.61435e-172	-1.25855e-172	-1.30454e-172	-5.45851e-172	3.16113e-172	-4.49966e-173	-7.28112e-172	3.37807e-174	-2.22061e-172	-6.32897e-173	1.1914e-173	-9.58627e-173	-2.10184e-172	3.85979e-172	-4.80572e-172	-1.33209e-172	-4.3138e-173	3.75374e-172	-2.52671e-172	2.7598e-172	-1.02876e-172	6.62389e-173	-9.78173e-173	3.1191e-172	-2.46963e-174	4.98636e-172	6.34662e-171
-1.44796e-172	-9.82116e-174	4.04196e-173	-9.94513e-174	-9.98415e-174	-2.55531e-173	5.05199e-173	-3.30326e-173	2.02315e-173	-2.50435e-173	9.66128e-173	-1.51303e-173	-6.64658e-173	-2.46394e-173	2.16033e-173	-1.93948e-174	1.36067e-173	-7.38039e-174	5.4601e-175	3.53271e-174	1.79499e-173	-1.93403e-173	6.81474e-174	2.03023e-173	4.41739e-173	3.05659e-173	4.61407e-173	4.39256e-174	-9.66517e-174	4.46619e-173	8.64811e-172
2.36614e-174	2.37812e-174	6.65092e-174	1.20234e-175	1.15526e-174	-1.61906e-174	-9.02403e-174	5.34335e-174	-2.33528e-174	1.55559e-174	-6.73161e-174	-1.5355e-173	6.05699e-174	9.20338e-174	-9.81115e-174	-8.39065e-174	-1.36017e-173	2.54632e-175	-5.76785e-174	6.01032e-175	1.32145e-173	1.98152e-174	-3.34131e-174	8.51913e-174	-7.43809e-175	9.45913e-175	2.09411e-174	2.99725e-174	4.06026e-175	-9.7727e-174	1.52338e-172
-9.37484e-176	2.99338e-175	6.82292e-175	1.18645e-175	-1.34403e-175	5.01515e-176	3.64906e-175	9.11805e-175	-3.06031e-175	7.42405e-175	-4.2478e-175	1.54065e-176	1.63873e-175	2.48736e-175	-2.46052e-175	-1.06138e-175	1.04784e-174	-1.39628e-175	2.13208e-175	-2.48905e-175	-8.69338e-175	6.79573e-175	2.58125e-175	5.71272e-175	6.32755e-176	-9.56864e-176	2.35579e-174	-6.00884e-175	-2.96033e-176	1.72061e-175	1.22539e-173
-8.40286e-176	-8.47259e-176	-6.08083e-176	-1.19839e-176	-2.23733e-176	1.18658e-176	-9.72379e-176	-3.29022e-176	-3.67727e-176	3.24457e-176	2.0643e-176	-8.59839e-176	-2.10897e-175	1.25859e-177	-9.976e-177	1.79722e-176	-6.34025e-177	-2.14621e-176	1.13585e-176	-9.04073e-177	-2.31383e-176	3.25583e-176	-1.32321e-176	1.15366e-176	-3.20523e-176	2.33141e-175	9.04189e-176	1.69622e-176	-3.45723e-176	-1.22211e-175	1.4799e-174
6.40035e-177	5.94019e-177	1.07689e-176	1.05292e-176	-4.22406e-177	3.23842e-177	1.64523e-176	-9.47076e-178	1.45196e-176	1.0931e-176	-2.91961e-177	1.23255e-176	1.29402e-176	-2.24848e-176	7.34826e-178	-3.37276e-177	7.97371e-177	4.14994e-177	1.65642e-177	-1.46889e-176	-1.18486e-176	-3.00365e-177	1.54138e-176	-6.58389e-177	-1.49258e-176	-3.44528e-177	-5.30728e-177	8.0617e-177	-1.36402e-176	-5.47039e-177	2.54898e-175
-8.9423e-179	-6.57591e-178	1.73113e-177	2.49691e-178	5.01172e-178	-9.48357e-178	1.36247e-177	-1.67848e-178	1.37199e-177	-2.66725e-178	5.81029e-178	-1.4288e-177	1.78089e-179	-9.00201e-178	-6.21209e-178	1.44263e-179	8.69182e-179	7.2323e-178	7.6316e-178	-9.52197e-178	-9.43232e-178	-4.64171e-178	1.82149e-178	7.43815e-178	1.05792e-178	3.59176e-178	2.84478e-178	-2.09593e-177	-8.34428e-178	7.14225e-178	2.01628e-176
2.52951e-179	-1.16942e-179	-1.93469e-179	1.20117e-178	-3.13607e-179	-4.87465e-179	1.06839e-178	7.94794e-179	-5.27822e-179	3.76157e-179	9.41797e-180	-3.26202e-179	1.4217e-178	-4.52492e-179	5.65603e-179	3.44928e-180	-4.87785e-179	-4.09237e-179	-1.25537e-178	9.36893e-179	-5.54461e-179	-7.17783e-179	-1.01486e-178	-1.00202e-178	9.57976e-179	-2.10797e-178	-1.64036e-178	-3.65352e-179	-5.95105e-180	1.28128e-179	1.98651e-177
2.53868e-181	-9.90181e-180	-4.97604e-180	1.34948e-180	-2.03971e-179	1.09519e-179	-3.89743e-181	8.42789e-180	3.60839e-179	1.98307e-179	3.49928e-180	-2.27771e-179	5.25368e-180	7.04108e-180	1.52297e-179	-2.41971e-180	6.67531e-179	-5.15968e-180	-1.6676e-179	1.71072e-179	3.75451e-180	-3.33378e-180	1.1311e-179	-2.08541e-179	-7.95489e-182	3.46112e-180	-5.66907e-180	1.48244e-179	-1.92126e-179	5.3924e-181	3.57518e-178
-9.6538e-182	-1.53197e-180	5.52329e-181	3.1654e-180	3.88019e-180	1.95706e-181	1.51465e-180	-1.47761e-180	4.46481e-181	4.05827e-180	1.01393e-180	1.2939e-181	-3.24452e-180	1.61307e-181	-1.53455e-181	-1.19866e-181	-1.10425e-180	2.88888e-181	2.35334e-180	7.40366e-181	1.20182e-180	-4.70976e-181	-1.84535e-181	-1.93183e-181	-9.04016e-181	-4.98931e-181	-1.0465e-180	5.34523e-181	-1.85279e-181	-5.44179e-182	3.15027e-179
3.70123e-182	-6.90586e-181	-2.17009e-181	4.00901e-181	1.30344e-182	-1.35116e-181	3.85717e-181	9.84142e-183	6.79572e-182	2.1545e-181	5.42258e-182	2.4396e-181	2.85954e-183	3.60448e-181	2.13225e-181	5.7707e-182	4.45971e-182	2.39862e-181	-2.91429e-181	-3.2494e-181	-1.79024e-182	-1.26413e-181	-9.6038e-182	-1.59855e-181	-6.74045e-182	-2.37198e-181	-1.55197e-181	3.15582e-181	2.9686e-181	-1.09647e-182	5.48929e-180
-2.40677e-182	3.85174e-182	-1.50545e-183	-4.06207e-182	-2.13129e-182	-1.01926e-181	9.564e-185	1.73124e-182	2.4071e-182	6.55351e-183	-2.55515e-182	2.51282e-183	-1.02032e-182	1.62157e-182	-5.36988e-182	-2.88516e-183	-1.59336e-182	-3.05006e-182	-5.79876e-183	-1.33334e-182	2.10869e-182	-5.19732e-183	-2.12361e-182	3.60774e-182	1.14374e-182	-2.6773e-183	8.1842e-183	6.38099e-183	1.74007e-183	3.6465e-183	5.7028e-181
1.769e-183	-2.46536e-183	-8.65887e-183	-9.23751e-184	4.80045e-183	-1.40538e-183	5.1605e-183	-2.55595e-183	2.70183e-183	-1.06677e-183	2.71892e-184	5.2759e-183	-2.49976e-183	-4.61048e-184	-6.93609e-183	-1.50424e-183	2.68036e-183	-1.22857e-183	-1.91767e-183	-1.64131e-183	-2.36823e-183	-3.76547e-183	7.94934e-184	-2.01355e-183	1.32246e-182	-1.69489e-183	6.03088e-183	9.04253e-183	-3.22933e-183	2.54496e-184	9.83436e-182
-4.54402e-184	4.57342e-184	-1.12774e-184	9.13447e-185	1.78285e-183	-3.41839e-184	7.57814e-185	1.86949e-184	-1.55862e-184	5.97288e-184	-1.22474e-184	-2.34351e-184	1.69926e-184	2.23706e-185	-1.91975e-184	1.47335e-184	7.6124e-184	-3.74186e-184	3.05012e-187	-5.08251e-185	-1.13083e-184	7.26962e-185	-1.79333e-184	4.33762e-185	6.51456e-184	5.66902e-185	5.27179e-184	-2.61408e-184	1.60911e-184	-1.13758e-183	9.53513e-183
-5.21555e-187	6.19941e-186	2.81826e-185	3.47145e-185	-3.7029e-187	-3.64286e-185	3.90478e-185	1.46203e-185	1.39439e-185	-1.58683e-186	-1.02651e-185	6.22483e-185	-1.05588e-184	2.48757e-185	-1.30562e-184	7.9554e-186	-6.98245e-185	3.82955e-186	-2.95043e-185	1.96752e-185	2.06203e-185	-2.23597e-185	-6.55769e-186	-1.56984e-184	-2.00532e-186	1.51389e-185	1.12578e-184	-5.5069e-185	-3.55077e-185	-1.86998e-185	1.08547e-183
-9.4783e-187	-2.33977e-188	3.4098e-186	-7.02333e-187	1.20742e-185	-9.67707e-187	-5.49709e-186	3.39975e-186	-3.77986e-187	-1.4633e-186	-9.91442e-187	2.43612e-186	-3.99913e-186	-1.61284e-186	-9.36038e-186	-2.02042e-186	3.75712e-186	4.29473e-187	-6.14808e-187	7.90846e-187	2.60303e-186	2.63525e-186	-7.16548e-186	-6.92505e-186	-5.50088e-186	-5.43129e-186	-1.79831e-186	-4.8181e-186	-2.64976e-187	-3.4042e-186	9.54225e-185
3.85276e-187	1.13972e-186	-1.16797e-187	8.93969e-188	-7.52261e-188	2.26565e-187	-1.10648e-186	-1.42831e-187	6.1141e-188	-3.47394e-187	9.63504e-188	7.17011e-187	8.73974e-187	3.7335e-187	-2.44675e-186	2.80289e-189	-3.99381e-187	3.70808e-187	-8.42388e-187	1.59535e-187	8.01575e-187	4.51241e-187	-1.48899e-186	-2.22278e-188	-8.81954e-187	-3.95695e-187	-5.98962e-187	-1.47966e-186	-1.68809e-187	5.58656e-187	1.6821e-185
-3.57861e-187	-3.53375e-188	1.02045e-188	-1.81903e-188	-1.81853e-188	9.57668e-189	8.3464e-188	4.51632e-188	5.53695e-188	5.03803e-189	-3.21119e-188	1.18832e-188	1.75735e-188	-3.85794e-189	1.74683e-187	9.46869e-189	-2.07966e-187	3.9385e-188	4.92677e-188	3.9917e-189	-6.48013e-188	1.16943e-187	-7.01611e-188	-8.37556e-188	-1.25521e-189	-8.97639e-188	8.13722e-189	3.18258e-187	1.74795e-188	-3.86024e-188	1.99774e-186
5.07143e-189	1.65554e-188	-5.67669e-189	5.76949e-189	1.33803e-188	-2.57764e-188	-5.2097e-189	-1.37049e-188	-6.05764e-189	-4.33194e-189	5.13828e-189	8.20994e-189	4.30878e-189	5.88061e-189	3.77311e-188	-9.42575e-189	-3.19838e-189	1.11996e-188	8.42159e-189	-1.65383e-189	3.8634e-189	-2.04214e-189	-1.01757e-190	-1.21066e-188	-4.0444e-188	-2.83177e-189	1.01892e-191	6.01107e-189	6.12671e-189	2.45855e-188	2.94825e-187
1.61778e-189	-1.05738e-189	2.92469e-190	-2.17707e-189	-1.26311e-189	-1.37239e-189	3.95408e-192	1.04154e-189	-3.96556e-189	-1.52471e-190	-1.30473e-189	-7.40417e-190	2.08586e-190	9.9114e-190	9.23624e-190	-4.27709e-191	3.50981e-189	-1.51023e-190	-8.02809e-190	-5.33084e-190	2.23366e-189	7.07721e-189	2.16685e-189	-6.86201e-190	-5.57614e-189	2.72601e-189	1.57164e-189	5.19189e-192	9.61338e-190	-3.03935e-189	4.81953e-188
-3.82393e-190	-3.11782e-190	3.15207e-190	-1.12492e-190	-1.53266e-191	1.60077e-190	-2.29222e-190	8.18706e-191	3.48235e-191	-1.27573e-190	-1.26473e-190	-3.42098e-190	-9.25333e-191	1.53858e-191	-2.41567e-191	5.60112e-190	3.90822e-190	5.52435e-190	-3.23266e-190	3.96473e-191	-1.4197e-189	2.41734e-190	9.08426e-192	3.75537e-191	5.38737e-191	-6.61199e-191	-2.63235e-190	-1.00854e-191	-2.1905e-191	-8.59658e-191	6.44695e-189
-3.10855e-191	1.79331e-191	-2.47664e-192	-2.14521e-191	-1.64397e-191	2.67525e-191	-6.25784e-191	6.45198e-191	-1.47564e-192	-8.13282e-192	9.36374e-192	-1.71476e-191	-1.03555e-191	-3.31395e-193	-6.30552e-191	1.14932e-191	-1.50989e-191	3.21491e-191	8.07468e-193	3.82879e-191	-5.28447e-191	2.8563e-191	1.9431e-191	1.07184e-191	7.5771e-192	-1.66358e-191	-2.67142e-192	1.33278e-191	-2.21225e-191	4.45344e-191	6.69362e-190
6.95284e-192	-8.75054e-192	-4.53203e-192	-6.54132e-192	-5.90498e-192	6.90928e-193	3.07447e-192	2.07854e-192	-6.37457e-192	1.27543e-192	5.31893e-192	-5.11663e-192	1.07632e-192	6.56076e-192	-1.00311e-191	2.80224e-192	1.85024e-192	-2.69041e-192	-1.54615e-193	-2.84323e-192	3.17444e-192	3.38353e-192	-4.55514e-192	-3.13819e-192	-3.69781e-192	3.41298e-192	3.33439e-193	2.47049e-192	6.83525e-193	2.81436e-192	1.12284e-190
-6.32051e-193	5.42729e-194	5.98774e-195	8.44636e-194	-4.07322e-193	-3.97229e-194	1.0057e-193	2.58395e-193	7.53003e-195	9.38897e-194	7.34507e-194	4.52212e-193	7.5037e-194	1.94718e-193	3.49575e-193	-2.25902e-193	2.49378e-193	3.7603e-193	2.08974e-193	-3.79715e-193	4.32617e-193	2.37784e-193	-1.23017e-193	1.60664e-193	1.10093e-193	1.07753e-193	-2.85474e-193	4.98122e-193	-2.09633e-194	-2.55096e-193	6.50078e-192
3.62804e-194	-1.27405e-194	-6.01337e-194	-2.64457e-195	1.21186e-194	-1.26931e-195	-1.02101e-193	-9.77514e-195	-8.6829e-194	-1.31264e-194	-9.24435e-194	-4.89296e-195	-6.47566e-195	-7.33716e-195	6.70919e-194	-2.1309e-194	-1.09392e-194	-7.05557e-194	1.75824e-194	-2.3082e-194	-3.05358e-194	-6.41227e-194	-3.595e-194	-1.00399e-194	1.34693e-194	9.09686e-195	-5.21363e-194	1.06488e-193	-6.38287e-195	7.04783e-194	1.05743e-192
8.76178e-196	-3.74901e-195	-1.31689e-195	1.79544e-195	3.08569e-195	-2.86886e-197	2.0601e-195	-1.16788e-195	-1.66813e-195	-1.83436e-194	1.59232e-195	-1.84573e-195	-1.02289e-195	7.63962e-195	6.22729e-195	-4.13149e-197	1.81081e-195	1.34323e-195	-2.70436e-197	-1.16793e-194	1.17729e-195	-7.65603e-195	-2.15875e-195	-3.52191e-195	3.3991e-196	5.23326e-195	-2.7156e-195	-1.06385e-195	-9.11154e-195	-1.04554e-196	1.00404e-193
-2.23816e-196	-6.5002e-196	2.25624e-196	-1.28746e-195	4.03872e-196	1.46568e-195	7.17179e-196	-1.09908e-196	-8.99229e-196	-4.74451e-196	-1.55226e-196	9.12951e-197	-5.3087e-197	-5.05485e-196	5.76682e-196	1.08717e-195	-6.67738e-196	2.62063e-195	-2.66754e-197	-3.53201e-196	-8.06553e-197	-1.36825e-195	-1.3606e-195	-1.48487e-195	-1.37937e-196	1.60501e-195	6.52057e-196	-1.85857e-196	1.20694e-197	-1.12434e-196	1.95942e-194
-3.7053e-196	4.58777e-197	-3.60208e-196	2.2424e-197	4.29691e-199	2.80227e-196	7.39476e-198	1.26626e-196	-2.59228e-197	1.60925e-196	-3.87573e-197	-1.27109e-196	9.15412e-197	1.35632e-196	-7.76658e-197	-3.9698e-197	-1.42346e-196	-1.66422e-196	1.48854e-197	-1.96912e-196	-9.45881e-197	-7.47924e-197	-8.90786e-198	5.90439e-197	-9.34889e-197	8.96079e-197	-1.83503e-197	1.79151e-196	-3.595e-197	7.73992e-197	3.16281e-195
-7.57337e-198	-3.50087e-198	5.56913e-199	6.22226e-198	5.86427e-198	-7.30423e-199	9.70352e-200	-9.86106e-200	-6.19464e-198	-8.52615e-198	2.32848e-197	-1.20672e-197	-3.58486e-197	1.13e-198	-1.11626e-198	7.83124e-198	1.62095e-198	7.06829e-199	-3.757e-198	-2.42445e-198	-3.5451e-197	5.88877e-198	6.79504e-198	7.5118e-198	-1.89428e-198	-4.23866e-198	7.67399e-199	9.87396e-198	6.96288e-200	-1.00977e-197	2.1174e-196
7.28092e-199	4.2172e-199	5.45528e-199	-1.67336e-200	2.55803e-198	4.03151e-199	2.1177e-199	-3.90341e-199	3.87508e-199	-1.91864e-198	-2.71428e-199	-6.95108e-199	2.00925e-198	3.61606e-199	-9.6218e-199	2.54577e-199	-8.92291e-199	-1.02677e-198	-4.52524e-199	3.74227e-199	-3.32017e-198	1.43163e-198	-9.57877e-199	1.04526e-200	-7.12135e-199	5.15966e-199	1.42313e-198	-6.45838e-199	1.3689e-198	-6.17002e-198	3.14376e-197
-2.54116e-199	-3.13926e-199	-1.25024e-199	1.0912e-200	-1.24099e-200	2.23956e-200	-2.31357e-199	2.20212e-199	-1.06118e-201	1.64728e-200	1.64238e-199	6.16064e-200	5.87737e-200	-4.62403e-200	-1.18133e-199	6.97589e-200	1.7981e-199	2.29252e-199	-9.59271e-200	4.37898e-200	-4.33862e-199	3.80029e-199	5.48695e-201	1.34178e-199	-1.18852e-199	-1.7279e-199	-6.77906e-200	-3.17074e-200	1.29475e-199	2.59497e-200	3.77554e-198
-5.29036e-201	-6.592e-200	5.14831e-200	1.41803e-200	6.5159e-201	4.02741e-200	-1.51448e-200	-3.49744e-200	3.43034e-200	-1.94448e-201	5.57831e-201	3.98894e-201	-2.01951e-200	4.12521e-201	-4.93979e-201	-1.33357e-200	2.49998e-200	-3.31696e-200	1.11649e-201	-1.44379e-200	-6.46822e-201	1.8953e-200	1.79378e-200	4.67317e-201	1.10255e-200	1.02442e-200	-2.9221e-200	-1.00534e-201	-1.88137e-201	1.19456e-200	5.09273e-199
1.89942e-201	2.15097e-201	2.43381e-201	3.52662e-202	-6.86127e-202	1.01647e-202	6.55221e-202	-3.62591e-202	-3.80769e-201	-1.47128e-201	-2.15806e-201	2.98959e-201	-1.26877e-201	1.7688e-201	-8.52362e-202	6.09694e-202	-2.29087e-201	4.20943e-202	1.84155e-201	6.0727e-202	-7.53755e-202	-3.96978e-201	2.02268e-201	1.32656e-201	-4.0517e-201	3.05796e-203	-2.00793e-201	-4.3121e-202	-1.60601e-201	-1.14764e-201	4.60772e-200
1.59121e-202	-1.62355e-203	1.83788e-202	-2.60561e-203	1.04627e-202	-4.32534e-202	-3.50462e-202	5.6142e-203	-1.19391e-202	8.91269e-203	-3.48472e-203	-1.51152e-202	3.43437e-203	-2.21204e-202	-4.3437e-203	2.76526e-202	-2.90258e-202	-8.54262e-203	-6.31403e-202	2.31346e-202	3.07594e-202	1.96e-203	-4.02058e-203	4.54079e-202	7.3379e-203	-3.90256e-203	3.92166e-203	-3.08737e-202	-6.41712e-202	-1.25012e-202	5.58599e-201
-2.38206e-205	-1.82775e-203	-9.34205e-204	-2.58486e-203	-8.39215e-203	-1.57053e-203	-2.74147e-203	1.11041e-204	3.45588e-204	1.33176e-203	1.98024e-203	-1.79504e-205	-2.50156e-204	4.6183e-203	1.79582e-203	-5.95124e-204	-4.04936e-203	2.29283e-202	-1.68883e-203	1.52562e-204	8.21535e-204	-7.37583e-203	-2.40346e-203	1.74153e-203	1.23707e-203	1.50844e-203	-4.82174e-204	3.62412e-203	-3.76268e-204	-1.219e-203	7.87292e-202
-4.31482e-204	-5.26171e-204	-3.37257e-204	6.70893e-204	4.34147e-204	-2.69668e-204	9.66936e-205	-7.1741e-204	-1.00084e-204	1.10638e-205	-6.9683e-205	7.58729e-205	-6.68698e-205	1.10612e-204	2.14139e-204	-1.90342e-204	-4.94599e-204	2.90625e-204	2.03999e-204	4.88074e-205	-2.84577e-204	-4.58147e-207	1.7767e-205	-1.1291e-205	-4.75303e-204	1.63003e-205	-4.98452e-204	7.40105e-205	-6.14841e-204	-6.51128e-204	8.00455e-203
-9.00856e-205	5.0261e-205	4.77975e-205	-7.60845e-206	-6.97793e-205	-7.24572e-205	-4.08857e-205	-1.88454e-205	-3.42381e-205	-9.34538e-206	-2.8603e-206	1.86295e-205	4.05087e-205	-9.79991e-206	-2.3715e-205	-3.48148e-205	2.37147e-206	7.99605e-206	2.90838e-205	-4.02186e-205	-1.1275e-204	-7.87486e-206	3.99601e-205	-2.63967e-206	-7.88521e-205	-3.26124e-206	4.71787e-205	-1.13433e-205	-6.11106e-206	-3.73604e-205	9.98633e-204
-1.04825e-206	5.01822e-206	5.65591e-206	-3.19061e-206	9.89231e-207	2.6981e-206	-3.09873e-205	-6.66942e-206	2.48538e-206	-1.84176e-206	-4.64579e-207	-4.4738e-206	-1.14279e-205	-1.91859e-206	5.99298e-206	-1.65771e-206	1.303e-205	1.58019e-206	1.11925e-205	2.96652e-206	4.7521e-206	4.74063e-206	-5.34786e-206	2.04936e-206	3.78106e-206	1.6682e-206	-9.5869e-206	-7.72282e-207	-3.54025e-206	-5.73186e-206	1.57259e-204
-2.27617e-209	3.39595e-207	1.09373e-207	3.49174e-207	1.60726e-206	3.52851e-207	-7.8595e-207	-6.27308e-208	-5.03177e-207	1.4479e-208	2.21971e-207	-1.67385e-207	4.32131e-207	-4.28275e-207	4.08283e-207	2.40781e-208	1.92619e-207	6.43589e-207	1.61332e-206	-3.95157e-209	8.7931e-207	-2.77365e-207	-1.84342e-207	1.34975e-207	-2.53077e-207	1.10797e-206	1.30643e-206	1.15826e-206	-5.56824e-208	2.64193e-207	1.38841e-205
-3.41484e-208	-1.03519e-207	-4.1073e-208	-1.95531e-207	-7.39822e-208	1.15302e-207	2.29809e-208	4.63736e-208	-3.18963e-208	-1.29299e-208	-3.4531e-208	-2.31871e-208	-1.85223e-209	-1.36589e-208	-1.20712e-207	-7.95888e-210	-8.15703e-209	4.03645e-208	4.37535e-207	1.07172e-208	3.48783e-208	-2.00101e-209	1.04641e-208	2.26435e-208	-6.18498e-208	3.38347e-208	-1.38607e-208	-5.83896e-208	2.61692e-208	1.67756e-207	1.80109e-206
3.36641e-208	-1.14234e-208	5.2988e-210	4.67165e-209	-1.19347e-208	1.07669e-208	2.9566e-208	4.41697e-209	-9.41509e-210	-1.31253e-209	1.66468e-209	-6.43257e-209	1.5817e-209	-6.32915e-209	-8.96215e-209	4.59988e-209	-1.26016e-208	2.21169e-208	4.37769e-209	2.19747e-209	-6.31469e-209	1.52481e-208	-8.49947e-209	-5.72957e-209	1.56298e-208	1.42549e-209	-1.25837e-208	1.57056e-209	-1.43672e-208	-6.33763e-209	2.67798e-207
-2.17811e-210	-6.18488e-210	2.16644e-210	1.16864e-210	-2.89963e-209	-6.02049e-211	1.11114e-210	4.80062e-210	5.72779e-210	-3.26765e-210	-4.28982e-210	3.98403e-210	1.98033e-209	6.70558e-210	-1.1085e-209	-9.92556e-210	-4.66626e-211	6.73851e-210	-2.69348e-209	-2.33748e-210	-8.0762e-211	2.83508e-210	-1.43078e-210	6.26492e-210	1.87923e-210	1.48923e-210	-1.41259e-209	-4.66492e-210	1.02891e-209	-5.51832e-209	2.47444e-208
5.73001e-211	-5.41199e-211	-6.53236e-211	1.63083e-211	1.75356e-210	6.16126e-211	5.98719e-211	6.71091e-211	-1.66183e-211	2.83382e-210	-6.9908e-211	7.51755e-211	3.58777e-210	-3.43891e-210	1.36326e-210	4.29343e-211	1.73752e-210	-5.01526e-211	-1.72012e-210	-2.04253e-210	-1.69373e-211	4.77072e-211	1.83746e-210	3.63287e-210	2.39918e-210	-3.85583e-210	-4.69314e-211	1.56391e-210	1.75148e-210	5.60642e-211	4.1559e-209
-1.73225e-211	-5.09953e-212	-2.8969e-212	-1.15308e-211	1.38556e-211	3.85246e-211	8.31868e-214	-1.19883e-212	-8.20855e-211	-2.50773e-212	-2.41843e-211	2.25152e-212	1.27571e-211	1.16651e-211	-1.63665e-211	7.13619e-212	9.0115e-212	4.70693e-212	-6.38744e-212	-6.00032e-212	-5.81734e-212	-1.34769e-212	-5.95304e-211	2.07384e-211	-2.63937e-211	3.13843e-211	-1.639e-211	1.94541e-211	-3.60164e-211	-7.4191e-212	5.00063e-210
8.52416e-213	-2.53781e-212	1.06691e-212	-2.10826e-212	4.94791e-212	3.83263e-212	-3.48916e-214	-2.32545e-212	-2.63998e-212	1.03495e-212	3.13464e-212	2.11127e-212	1.6917e-213	-4.33317e-212	-4.51367e-212	5.11782e-213	-2.43059e-212	2.54145e-212	-3.40243e-212	-2.4135e-212	-5.38169e-212	8.55372e-212	-8.63758e-213	-5.40136e-213	-2.55398e-213	-1.60124e-212	4.3837e-212	-6.33464e-212	9.02141e-212	4.25435e-213	8.4304e-211
2.60595e-213	-3.26421e-214	-1.45479e-213	-1.49202e-213	2.22961e-213	1.87075e-213	-3.36461e-214	-3.53074e-213	4.20708e-214	4.25929e-213	2.12092e-214	-2.54075e-213	2.82091e-214	1.44273e-212	-2.25898e-213	-2.47894e-213	-7.34944e-213	2.98433e-213	-1.64703e-214	-4.40865e-213	2.66111e-213	-1.25657e-213	8.29338e-214	4.97153e-213	9.78959e-214	2.30315e-214	-7.99615e-214	1.45775e-214	-1.57984e-213	1.32005e-213	7.04071e-212
7.37074e-215	1.30108e-213	-1.36403e-214	4.72437e-214	6.15046e-215	3.51771e-214	2.60754e-214	-1.99089e-215	-7.7626e-216	-1.51058e-214	2.93186e-214	1.44151e-213	1.53358e-215	4.34162e-214	-5.50702e-214	3.18551e-214	5.3045e-214	-3.2419e-214	2.5675e-214	5.54807e-214	1.2188e-214	1.77035e-214	-1.03232e-214	7.08023e-215	-1.65465e-214	1.06461e-214	-3.05427e-214	-1.5835e-214	2.09581e-215	2.22394e-214	9.00803e-213
-3.10179e-215	-1.4801e-215	-1.25222e-215	-1.72439e-214	-3.43138e-215	-6.79392e-216	2.29213e-215	-7.85741e-215	4.04504e-216	-1.3958e-214	-2.83045e-215	-1.22249e-214	-8.31495e-216	1.10515e-215	-9.13041e-215	1.42846e-215	6.49885e-215	-2.05128e-215	1.6418e-214	-9.70956e-216	-2.76635e-216	1.74996e-215	1.24147e-214	8.56429e-215	-7.82575e-216	3.44964e-215	-2.45528e-215	9.38451e-215	2.2607e-215	6.19887e-215	1.52728e-213
1.57567e-216	8.89934e-216	1.76746e-216	2.70932e-216	-3.07275e-216	-1.93461e-216	-3.68872e-216	1.90661e-215	-2.06625e-216	-8.50537e-216	-3.81088e-216	7.58722e-216	9.37932e-217	8.0426e-216	3.76087e-216	-9.9201e-216	1.70276e-216	-4.40416e-217	-1.59724e-215	5.40763e-217	-8.82256e-217	-1.33192e-216	-8.17865e-216	-7.77578e-216	-2.57168e-216	1.39036e-216	-3.78592e-216	6.85676e-216	-1.53239e-216	3.31694e-216	1.43624e-214
1.09403e-218	-1.44767e-217	2.31303e-216	3.31956e-218	-5.22418e-217	-1.53471e-216	5.05612e-218	9.7599e-217	-3.17366e-217	7.25586e-217	-6.65641e-217	2.00837e-216	-1.66792e-217	7.31194e-218	1.08607e-216	1.86861e-217	2.30913e-217	-3.50349e-217	-4.7684e-218	-1.3799e-216	1.52233e-217	-2.91337e-217	3.85328e-217	-2.07306e-217	-2.21649e-217	-5.39241e-218	-3.14148e-218	1.51599e-216	5.12386e-217	2.11915e-216	1.8315e-215
3.62717e-219	1.28904e-218	3.79394e-218	9.26516e-218	5.07603e-218	-1.62225e-218	2.42171e-217	-3.88029e-218	-1.21531e-217	-9.43215e-218	7.4725e-218	-4.11403e-218	-2.20053e-218	-1.63856e-217	1.26613e-218	-7.55415e-218	1.47325e-218	-1.91159e-218	-1.74648e-218	-4.11083e-218	1.80671e-217	-8.85022e-218	3.19957e-218	-5.28101e-218	-1.90848e-217	5.17256e-218	-2.74956e-219	3.38786e-218	-1.78649e-218	4.47633e-218	1.88908e-216
1.57964e-219	2.51845e-219	-3.74999e-219	5.95363e-219	1.30144e-219	-3.2293e-219	-1.28825e-218	-5.84799e-219	-4.73309e-219	-2.66378e-219	-1.55418e-218	-4.63714e-218	-8.10342e-219	3.66956e-218	2.32076e-219	-1.99229e-218	2.03613e-219	5.02497e-219	-2.73224e-219	-1.27772e-218	-5.06404e-220	5.90332e-219	3.90592e-219	1.14755e-218	-5.19983e-219	-3.07311e-219	-5.47354e-219	-1.45089e-218	6.45651e-219	1.65577e-219	2.54145e-217
5.40974e-220	1.20388e-219	-1.24238e-219	-1.52665e-219	-6.47003e-220	9.2257e-220	4.40184e-219	1.02e-219	-2.07091e-219	2.57665e-220	-5.83243e-220	-1.38781e-219	-1.56544e-219	-4.45297e-220	1.16959e-219	-4.17212e-219	-2.02067e-219	-1.02893e-219	3.5398e-220	-2.85496e-220	4.14106e-220	-8.28454e-221	1.34953e-220	-8.88968e-220	5.42359e-220	-3.48235e-220	5.95125e-220	-2.28834e-219	-2.47714e-219	1.62586e-219	3.62444e-218
-4.04787e-221	2.42442e-220	-7.37443e-221	-5.24618e-221	-1.14995e-220	-6.05434e-221	3.95058e-221	-2.68393e-221	-2.11555e-220	5.80916e-220	-2.64476e-221	-8.28743e-221	-4.16138e-221	-7.01239e-221	4.5499e-220	7.19374e-222	6.1443e-221	4.49511e-222	-4.43615e-221	1.99214e-220	2.22719e-220	-2.54715e-221	-2.09397e-220	-1.87023e-220	8.11336e-221	-1.00002e-220	1.17742e-220	5.04642e-222	1.57515e-220	-1.08117e-221	3.5531e-219
-1.33829e-221	1.43098e-221	-1.28349e-221	-8.61695e-222	1.95678e-221	-1.30593e-221	2.07588e-221	2.10592e-222	-8.64742e-222	-1.42005e-221	-2.29679e-221	-9.60631e-222	2.03093e-221	3.74366e-221	1.55422e-222	-1.16034e-221	1.51267e-221	-2.3362e-222	1.89288e-221	-3.68552e-222	8.44983e-222	-2.39693e-221	1.53662e-221	-2.30741e-221	9.73294e-222	6.00435e-221	-6.55251e-222	1.26492e-221	-1.38353e-221	6.03842e-222	4.50751e-220
-2.11299e-222	-5.14732e-222	-3.45718e-223	6.18372e-223	-1.76107e-222	-1.02238e-222	1.54898e-222	-2.04147e-222	-2.07992e-222	-2.21184e-222	-9.4377e-223	-7.43815e-223	3.03015e-222	-1.17082e-222	9.77647e-225	-4.45891e-223	-2.05168e-224	8.34559e-222	2.20966e-222	-1.74787e-222	-7.42102e-222	1.96199e-223	1.66878e-222	1.34009e-222	1.63724e-222	1.62551e-223	-3.08864e-222	-2.98107e-222	4.53292e-222	-1.99478e-222	6.25812e-221
-6.13148e-223	-2.62378e-223	-1.19514e-223	-5.00296e-223	-1.23069e-223	-2.13565e-223	-1.73807e-223	-4.84059e-223	-2.5691e-223	-2.37672e-223	-2.93615e-223	-8.84206e-224	2.25322e-223	-6.16036e-223	1.15624e-224	-2.0475e-223	-2.25678e-223	6.0566e-223	-3.47997e-224	-1.06611e-223	-2.09222e-224	1.01664e-223	-9.49689e-223	-3.46053e-223	1.70635e-223	-2.47541e-223	-1.73661e-223	-2.77798e-223	2.60114e-223	3.23017e-223	8.26797e-222
8.63695e-224	2.26529e-224	-4.43945e-225	9.15065e-224	1.55067e-224	2.27187e-223	-7.1734e-225	1.02715e-223	-2.65299e-224	2.38335e-226	5.55049e-224	1.84564e-224	-3.81087e-225	-5.83969e-224	-6.55053e-224	-1.22156e-224	-5.15801e-225	2.61398e-224	3.03866e-224	-4.60761e-224	6.87499e-225	-7.67426e-224	-3.49818e-225	-4.53221e-224	-6.49743e-224	-3.52262e-224	-6.67672e-225	-9.54364e-225	7.64927e-225	-6.94402e-225	1.16942e-222
-1.13343e-225	9.44677e-225	-9.02454e-226	6.58831e-226	-8.34929e-225	-2.07286e-225	-8.89323e-227	-4.83562e-226	5.61167e-226	-1.5091e-225	1.38632e-225	3.39854e-225	-3.38786e-225	1.00091e-224	6.28848e-225	-7.46139e-225	-6.61431e-225	-3.06978e-225	5.33811e-225	-4.72391e-226	1.51555e-225	1.95345e-226	-5.58248e-225	-9.92893e-226	5.08025e-226	-1.92142e-225	6.29113e-225	2.57289e-225	-5.46308e-225	5.06676e-226	9.81822e-224
4.71768e-226	-2.55684e-226	-1.43153e-225	-3.93997e-226	-4.80835e-226	-1.39313e-226	1.03612e-225	-8.55225e-226	-4.1245e-226	-9.45396e-226	-7.73072e-227	-2.03487e-226	1.13598e-225	3.7328e-226	1.80772e-225	-2.34593e-226	2.83816e-226	5.59746e-226	-1.24628e-225	-2.57751e-226	1.25764e-227	6.91355e-227	5.87307e-226	3.13231e-226	-1.16281e-226	2.27805e-226	1.42988e-226	1.99405e-226	-2.2522e-226	-6.08439e-226	1.51047e-224
3.84219e-227	4.18413e-227	-9.22505e-227	7.81923e-228	-1.86042e-227	9.34879e-228	-2.50521e-227	1.19178e-226	-2.65921e-227	-1.92482e-227	9.36662e-227	1.3843e-227	-6.94052e-227	2.31413e-227	-2.56234e-227	-1.78532e-227	3.23586e-227	-2.20833e-227	-2.22273e-227	-3.62896e-227	-6.66539e-228	-8.16324e-227	3.26751e-226	3.17979e-226	1.2106e-226	-4.51986e-227	2.03209e-226	-5.0987e-228	9.80376e-227	-6.67602e-227	2.02724e-225
-5.55448e-228	-8.04715e-229	-8.14984e-228	-2.65911e-228	-2.18163e-227	-1.50157e-227	5.20492e-228	9.40767e-228	5.33647e-228	9.17386e-229	-9.78874e-228	2.93628e-228	-2.57394e-228	2.70329e-228	3.24138e-228	1.11552e-227	-1.07063e-227	-3.79342e-228	6.76856e-228	1.35787e-227	2.30092e-228	4.06436e-228	-2.47997e-229	-1.88498e-228	-3.01658e-228	-2.06463e-228	-5.16224e-228	8.9924e-228	-2.89077e-228	-1.3271e-227	1.86008e-226
5.7922e-229	-1.63133e-229	8.66067e-229	-2.07892e-228	1.6959e-229	-2.7602e-228	3.6206e-229	2.42152e-228	4.2726e-230	-1.78648e-228	4.91953e-229	9.59249e-229	-1.34e-228	-6.45458e-229	1.25755e-229	5.40083e-229	2.72654e-229	1.45147e-229	9.73047e-229	-8.52163e-230	1.45657e-228	1.06073e-229	-6.66831e-229	-9.6318e-230	3.23358e-228	2.33132e-228	-1.40897e-229	1.07623e-228	-3.10033e-228	2.24843e-230	2.90391e-227
1.68619e-229	4.70561e-230	8.88258e-230	-2.38734e-230	4.0165e-229	-2.66577e-229	1.05826e-229	2.50609e-230	1.58155e-229	7.84904e-229	7.27926e-231	1.55321e-230	2.49239e-229	-7.33568e-230	4.68891e-230	7.23691e-230	2.10394e-229	-4.45934e-230	-1.38561e-229	6.16474e-230	1.42184e-230	1.6757e-231	-9.21784e-230	2.63265e-230	1.19946e-229	-5.9732e-232	3.44919e-230	-3.16912e-230	-2.55443e-229	-1.29169e-230	3.57989e-228
-8.66482e-232	-3.97957e-231	2.34616e-230	-5.9503e-231	1.00523e-230	-1.73918e-230	3.38038e-231	-2.33526e-231	-5.15952e-231	-2.45908e-231	1.69656e-230	-2.13892e-230	4.47322e-232	-1.19242e-230	7.60078e-231	-1.3931e-230	-7.99972e-231	-7.98e-231	-3.49683e-230	-7.01829e-231	-1.60459e-231	-1.7892e-230	5.2966e-231	-7.48388e-231	-2.40026e-231	-9.90047e-231	-3.15012e-230	8.30169e-231	-7.80641e-231	-9.49033e-231	3.06938e-229
-1.17873e-231	-2.39578e-232	9.76968e-232	-7.17684e-232	-1.87631e-231	1.11989e-231	3.71142e-232	-5.21705e-232	2.00523e-232	-2.39473e-231	-1.7641e-232	-5.86168e-232	7.35697e-232	2.06023e-232	3.88923e-231	-4.97234e-231	6.39314e-232	-5.33383e-231	-5.41686e-231	-1.76232e-232	-1.04797e-231	8.99767e-232	9.55706e-233	-2.36455e-232	-4.26786e-232	-1.57814e-231	1.67413e-231	4.73695e-232	-9.46603e-232	5.00012e-232	3.96085e-230
-2.0803e-232	-5.08356e-233	-1.27308e-232	-4.99121e-232	-3.38067e-234	-1.5538e-232	7.50747e-233	-2.46126e-232	-1.16575e-232	2.74164e-232	1.32394e-232	1.20525e-232	-5.29987e-232	2.18871e-232	-2.06009e-232	3.38983e-233	6.374e-233	4.60042e-233	-5.1822e-233	-2.32597e-233	-2.64071e-233	3.94541e-232	-1.31762e-232	3.24523e-233	1.9626e-232	-6.53348e-232	4.35242e-232	2.89551e-233	-8.607e-233	5.79825e-233	5.22552e-231
-4.24656e-233	-1.45352e-233	2.47408e-233	4.29547e-233	-1.00609e-234	1.59798e-233	-7.50437e-234	-1.38086e-233	1.03775e-233	-2.79627e-234	3.78164e-233	6.46535e-235	7.69804e-234	-8.73842e-234	5.04003e-235	1.49254e-233	-2.12259e-233	-1.04778e-233	3.24067e-233	-5.77723e-234	1.82361e-234	-2.38818e-235	9.41155e-234	5.29237e-233	-2.44905e-233	-4.12442e-234	1.03976e-233	-5.66242e-234	-2.18435e-233	-2.79113e-233	4.75213e-232
8.79652e-234	3.25649e-235	-2.73735e-234	4.08826e-234	-1.0446e-233	1.68786e-234	-2.58423e-234	5.28136e-234	-5.51269e-235	-4.43285e-234	-2.46515e-234	-3.11745e-236	5.81779e-234	-2.98598e-236	-7.98902e-235	1.41282e-234	-5.12967e-235	-3.73023e-234	1.4551e-234	2.20895e-234	9.21843e-234	-5.81252e-234	-2.65587e-234	7.30154e-235	-4.5403e-234	-2.09687e-235	-1.86178e-234	4.07379e-235	1.15555e-234	7.18214e-234	9.31681e-233
-7.62808e-236	-4.73156e-235	-1.20242e-234	1.16567e-235	-2.7515e-235	-3.54277e-235	5.53659e-235	5.02522e-235	1.2931e-235	-7.80263e-236	-2.35192e-236	-3.46491e-235	-8.88137e-236	3.62263e-236	-2.19508e-236	3.47492e-236	-1.17152e-234	4.03518e-235	-9.31838e-236	2.63764e-235	5.12444e-236	2.70062e-235	-7.67305e-235	4.15167e-235	7.31144e-235	2.18777e-236	9.88941e-235	2.31498e-235	-1.55026e-235	1.31619e-236	9.89054e-234
2.75614e-236	2.2861e-236	-7.84607e-237	2.47184e-236	3.52798e-236	5.26128e-237	7.02137e-236	1.64168e-237	2.30949e-236	5.64997e-236	4.0779e-236	-4.15315e-236	6.26008e-236	-3.44109e-236	9.87078e-236	-3.75822e-236	-3.01472e-236	1.22204e-236	5.27062e-237	1.61091e-235	-6.28903e-236	-1.16002e-236	-3.2714e-236	-4.3151e-237	-7.63501e-236	1.52559e-237	-2.9943e-236	-1.32207e-237	3.85232e-236	-5.17606e-237	1.06368e-234
3.26795e-237	-3.06624e-236	4.92777e-237	-1.09671e-236	3.1692e-238	9.7567e-237	1.02021e-236	-6.33692e-237	-1.42294e-236	7.76601e-237	-1.29737e-237	-3.56901e-237	-3.82377e-237	1.13972e-237	-1.07236e-236	-1.34736e-238	2.85185e-237	4.95837e-237	7.01672e-238	2.15575e-238	2.01321e-238	-3.2246e-238	-3.02526e-237	7.03691e-237	-5.37023e-237	5.8264e-237	5.16755e-237	-5.42624e-237	3.62183e-237	-1.85589e-237	1.65703e-235
5.25021e-238	1.66915e-237	-3.39314e-239	1.45255e-238	1.75797e-237	-3.75073e-238	-8.65323e-238	4.46939e-238	5.1934e-239	2.13509e-237	4.08398e-238	1.81801e-238	-2.58748e-238	2.84876e-238	1.08401e-238	-4.85709e-238	-1.39214e-237	-2.52481e-238	-9.88762e-239	-5.00425e-238	4.87542e-238	-8.90661e-238	1.46295e-237	-1.5732e-238	5.34598e-238	7.67872e-238	3.02214e-238	7.30047e-238	2.30054e-237	-1.40844e-238	1.97521e-236
-6.26489e-239	-9.65228e-239	3.8889e-239	-7.44413e-239	9.76972e-239	1.33898e-238	1.08492e-238	-7.45433e-240	3.22336e-239	1.04731e-239	2.08193e-238	2.76951e-239	9.51862e-240	1.28207e-238	7.1913e-239	-8.92119e-239	6.42847e-239	-2.9212e-238	-6.36532e-240	1.1582e-238	-2.44168e-239	4.17284e-239	-3.39805e-239	-3.6125e-239	5.21622e-241	4.82197e-239	-1.05709e-238	2.34594e-239	6.84913e-239	2.91453e-239	2.08788e-237
1.11959e-239	-5.95515e-240	3.76261e-240	9.75847e-241	4.82025e-240	-3.24965e-240	-1.78547e-239	-4.62141e-240	-1.37689e-239	2.86819e-239	1.272e-239	1.48066e-239	-2.63456e-240	2.74456e-240	3.60709e-240	-1.21685e-239	7.90319e-241	2.40228e-240	-1.6333e-239	3.58288e-240	9.54488e-240	4.58347e-240	1.12537e-239	-1.44558e-239	-7.64031e-240	-5.57889e-240	1.99809e-240	-1.98677e-240	1.42325e-239	-8.96381e-240	2.46914e-238
6.70912e-241	4.49181e-241	1.33647e-240	1.28245e-240	-1.07054e-240	-2.22727e-240	4.95271e-241	-1.76542e-240	2.48629e-240	4.28661e-240	2.30046e-240	-3.80328e-240	-4.90993e-241	-1.01988e-240	5.92563e-240	-5.4189e-241	-3.42233e-240	3.34167e-241	1.77796e-240	-6.72898e-241	4.89919e-242	1.31571e-242	3.7536e-240	-1.25972e-240	-2.46263e-241	7.92152e-241	-6.46232e-241	9.65736e-242	2.1715e-240	5.41392e-241	4.59295e-239
3.49149e-242	-4.02435e-241	3.27224e-241	-2.58065e-241	1.93212e-242	-1.13791e-241	6.65277e-242	-4.24645e-241	-2.42064e-241	2.32149e-241	-5.32561e-241	-7.0939e-242	-1.90126e-241	4.80236e-242	8.97233e-242	-4.92568e-242	-2.62122e-242	-1.52007e-242	9.65812e-242	-9.71909e-242	-6.71879e-241	-5.05114e-242	2.67639e-241	8.12804e-243	2.30361e-243	7.4416e-242	6.56383e-242	1.77056e-241	-1.48102e-241	2.96222e-241	5.09885e-240
-2.67589e-242	-7.11548e-243	-6.66952e-243	1.67117e-242	-1.12104e-242	-2.70841e-242	3.79439e-242	-2.07828e-242	8.46727e-243	1.88058e-242	-1.89168e-242	4.46276e-242	-5.81084e-243	-1.74908e-242	-7.5943e-243	4.33535e-243	-5.6927e-243	-3.02538e-243	4.05513e-243	-2.53295e-242	6.80654e-242	2.4722e-243	-7.4278e-243	1.52584e-243	-1.08659e-242	4.55844e-242	3.54027e-243	1.18129e-242	3.16297e-242	2.29119e-242	5.24265e-241
1.04303e-243	3.58383e-243	1.05985e-243	2.57079e-243	8.69817e-243	4.99849e-245	3.28792e-244	1.17346e-243	4.09902e-244	-3.07441e-243	-1.0056e-243	1.77453e-243	-9.27146e-244	-3.16355e-243	2.12565e-243	-5.37238e-244	-9.752e-244	2.15076e-243	1.58471e-243	-2.69914e-243	-8.40118e-244	6.49115e-244	2.07673e-243	-4.96493e-244	9.71933e-244	-1.34866e-243	-6.53373e-244	-3.24989e-243	1.98432e-243	-4.29979e-243	5.55062e-242
-7.51092e-245	8.31189e-246	5.56375e-244	-2.67412e-244	-2.00996e-244	1.04085e-244	2.03362e-244	-3.44092e-245	2.30982e-245	-5.33952e-245	-1.99618e-244	2.23293e-244	-5.60069e-245	-1.82238e-244	1.91429e-244	1.24365e-244	6.6311e-245	3.74046e-245	-6.46576e-245	4.21964e-244	-3.5538e-245	-2.46056e-244	4.96201e-244	6.48116e-244	1.68808e-244	2.26496e-244	1.05767e-244	-2.35923e-244	3.35663e-244	-1.76354e-245	5.61004e-243
4.28382e-245	1.51743e-246	1.99253e-246	-2.7781e-246	1.28486e-245	1.84585e-245	1.63444e-245	1.45314e-244	2.34247e-245	2.0176e-245	-2.32895e-245	2.81397e-245	-4.62679e-245	-1.02697e-245	-1.96769e-245	1.34896e-245	1.65363e-245	-1.78943e-245	-5.04448e-245	-5.2188e-245	-6.31662e-245	7.17347e-246	-2.23417e-245	1.47226e-245	5.95277e-246	6.5709e-245	-1.82832e-245	-1.49009e-245	4.86692e-245	2.40074e-245	8.48816e-244
6.83498e-246	7.47895e-246	1.44854e-246	5.01925e-246	-3.08511e-246	1.86672e-246	8.8112e-246	6.37118e-247	3.25234e-246	6.07408e-246	-2.06227e-246	-1.38596e-246	-6.17779e-246	-5.21899e-246	1.02399e-246	-8.16316e-246	-3.60926e-247	2.63484e-246	3.01072e-247	-2.69914e-246	6.34568e-247	-8.49024e-246	8.00244e-246	3.64046e-246	6.15647e-247	3.76062e-246	2.39313e-246	1.49891e-245	-9.16253e-246	8.95811e-246	1.35183e-244
5.48604e-247	-1.07755e-246	1.4735e-247	-1.4714e-248	-3.47821e-247	-7.47412e-247	8.21844e-247	-1.56428e-246	-6.72442e-248	1.79787e-247	2.74662e-247	-1.53458e-248	-5.05262e-248	-6.63516e-247	1.17624e-247	6.41012e-247	5.21586e-248	-2.51338e-247	6.81416e-247	2.6409e-247	2.44612e-247	-9.55705e-247	-8.86811e-249	5.03926e-247	5.94607e-247	-1.43837e-247	-4.38238e-247	1.51484e-246	-1.83051e-248	-7.05517e-247	1.36567e-245
1.45259e-247	6.12585e-248	4.45884e-248	2.55754e-249	5.91748e-248	-2.33702e-249	4.13487e-248	1.13857e-247	7.92117e-248	-1.9676e-248	-8.75972e-248	1.25478e-247	1.27817e-248	2.0979e-247	5.12615e-248	-6.09636e-248	-9.30914e-248	-3.83428e-249	2.00445e-247	1.6659e-247	-2.25098e-248	-1.80403e-248	-9.90045e-248	-7.8421e-248	-1.06957e-247	1.48414e-248	1.14841e-247	-1.73031e-248	9.18479e-249	1.32758e-247	2.19496e-246
2.97287e-249	4.13603e-248	7.66018e-248	-7.15591e-249	4.01947e-249	-2.31566e-249	2.34049e-249	1.73395e-248	1.31813e-248	-3.80009e-249	-1.30359e-249	-1.05229e-249	-2.35419e-248	6.22126e-250	-1.37906e-248	3.50378e-249	3.27195e-249	-3.19947e-249	1.64112e-248	8.92937e-249	1.13169e-248	-1.13676e-249	3.28534e-249	-1.4e-248	-2.45174e-249	-4.99163e-249	3.31957e-248	7.8473e-249	-1.5237e-248	-1.52457e-248	3.55422e-247
-7.15647e-250	3.16856e-250	-7.73592e-251	7.52103e-251	4.80744e-250	5.83172e-251	5.08209e-250	6.65919e-249	-2.46337e-249	5.29368e-250	-3.26328e-249	1.07939e-249	-5.67949e-250	-1.7785e-250	1.31191e-249	-8.53666e-251	-1.46589e-249	-3.66512e-251	-3.53531e-249	8.33074e-250	-1.9749e-250	-3.61797e-249	-2.23273e-249	-1.09792e-249	2.33139e-249	1.68929e-250	4.37971e-250	-3.16937e-250	7.12099e-250	-2.43153e-249	3.77859e-248
-4.24768e-251	1.08054e-250	7.08482e-251	-3.61498e-250	1.39745e-250	-6.89905e-251	-2.3739e-251	2.7988e-250	-5.94142e-251	-2.33262e-250	-1.0029e-250	9.01186e-251	6.68769e-251	6.70592e-250	2.17855e-250	-8.94533e-252	2.60247e-250	-3.78004e-251	-4.7892e-251	1.07282e-250	1.75091e-250	-2.74472e-250	1.42867e-250	-8.10937e-252	2.04706e-250	-2.79096e-251	7.4272e-251	9.71467e-253	-1.39124e-252	-2.53488e-250	4.15908e-249
-2.67145e-251	-1.22794e-251	4.76799e-252	-2.29224e-251	-2.9322e-251	-2.2516e-251	1.02652e-251	2.35237e-251	5.21846e-253	4.19661e-253	-1.84616e-251	2.77858e-251	5.40773e-252	2.23382e-251	1.10898e-251	-2.21287e-252	1.83476e-252	5.38238e-252	4.83256e-251	8.70662e-252	4.51212e-252	1.48939e-251	-6.52192e-253	-1.65592e-252	2.73301e-252	-9.59055e-252	1.89855e-251	1.64922e-251	-4.66959e-252	-4.26073e-252	3.83244e-250
-7.2419e-253	2.29964e-253	2.56362e-253	-1.81675e-252	-2.34498e-253	-1.01965e-252	5.60103e-253	-1.79343e-252	-9.46102e-253	-2.58288e-252	-3.14599e-252	-1.39527e-252	-6.27783e-253	-6.83434e-254	-4.47796e-252	7.62271e-253	-3.42462e-252	-2.25346e-252	-1.71721e-253	-2.41509e-253	-9.49469e-253	-8.19915e-254	-8.62774e-253	5.08596e-253	-3.04075e-252	9.04855e-252	-1.55157e-252	-8.13173e-253	1.94897e-253	-1.72719e-252	4.55118e-251
-4.10651e-254	8.0663e-254	3.71974e-253	1.28242e-253	-1.20003e-253	-2.60199e-254	-2.50141e-253	-1.30398e-253	7.28825e-254	-2.70721e-253	-1.62264e-253	9.03206e-255	8.65585e-254	-4.24019e-254	1.21934e-253	1.47024e-253	-2.51635e-254	1.9792e-253	4.46018e-253	-1.67161e-254	6.16797e-254	1.14672e-254	-8.93908e-254	2.55244e-254	-7.26149e-254	-2.67316e-253	7.88592e-254	7.14664e-254	-3.32107e-254	-5.74723e-254	3.51614e-252
-6.54551e-254	7.27645e-254	5.35227e-255	-2.56021e-254	-2.23086e-254	3.86355e-254	8.17724e-254	-3.75228e-254	1.14736e-255	-2.07174e-254	1.93357e-255	5.52174e-255	-5.25481e-255	6.06055e-255	1.48495e-254	1.58335e-254	2.55338e-254	4.18883e-254	-2.91656e-254	-4.01194e-254	9.68645e-255	-1.18246e-255	-1.0847e-255	2.77743e-255	1.64e-254	-3.71443e-255	-1.87462e-254	1.48738e-254	-5.61356e-255	7.01459e-254	7.01664e-253
5.25594e-256	-6.33312e-255	3.93416e-255	-5.11373e-255	-3.01761e-256	-1.97107e-256	-9.11791e-256	1.74656e-256	5.93306e-255	-6.88306e-256	-3.81722e-256	1.23588e-255	1.06856e-255	-1.57307e-255	2.72786e-255	-2.8241e-255	-7.12012e-256	2.73544e-255	-6.06255e-256	-4.29219e-255	-5.61267e-256	-3.75261e-256	1.0515e-255	4.21406e-255	8.62851e-257	2.65299e-255	-1.32784e-256	2.5607e-255	-4.79467e-256	2.61242e-256	5.46459e-254
-3.38556e-256	-1.82472e-255	1.23553e-255	6.75781e-256	3.15598e-257	6.84507e-256	-3.53085e-256	2.42513e-256	5.081e-257	8.69885e-256	1.40976e-256	2.13234e-256	-1.98053e-256	1.65902e-256	-1.26626e-256	-4.96919e-256	-3.50484e-256	-6.1805e-256	-3.48124e-256	8.78925e-256	-1.7114e-256	-9.29756e-257	5.40859e-256	5.86978e-256	9.27779e-257	1.56085e-255	-2.49297e-257	4.30229e-256	-2.79167e-256	1.33037e-256	1.37572e-254
8.26685e-257	-8.91649e-258	2.10542e-258	4.41109e-257	3.03704e-257	-1.32858e-256	2.20651e-256	-5.77989e-257	-6.18846e-257	9.74342e-258	1.86552e-257	7.69371e-257	-1.65798e-257	-3.72136e-258	-3.2292e-257	-5.10248e-257	1.4754e-257	1.05855e-257	-4.69267e-258	6.69565e-257	2.9084e-257	-4.26137e-257	1.03926e-256	1.1354e-256	-3.29288e-257	1.1922e-257	5.64135e-257	-2.35279e-257	-8.07095e-257	6.93296e-259	1.44267e-255
9.51444e-258	2.24678e-258	2.30048e-258	-3.5748e-258	3.69829e-258	3.12278e-258	6.57108e-258	1.29669e-258	3.80653e-259	3.69949e-259	-1.32342e-257	-5.96637e-259	6.29868e-259	3.96371e-258	2.24006e-258	-7.66659e-259	2.93449e-258	-3.31767e-258	5.5861e-258	-4.69272e-259	1.70384e-258	6.37261e-258	-9.58409e-258	4.85527e-258	-8.14702e-259	-1.31585e-258	-5.46437e-258	8.89736e-258	-3.72648e-259	3.0269e-258	1.09222e-256
1.1756e-258	1.90692e-258	2.59125e-259	6.76609e-260	-1.75966e-259	-2.51322e-259	5.61249e-259	3.31395e-259	-2.98858e-259	3.48515e-259	1.38291e-259	9.33542e-260	-8.2081e-259	5.35363e-259	-4.02173e-259	3.69173e-259	-7.70045e-259	1.74678e-258	2.88037e-259	-1.65058e-260	8.48221e-259	-7.30633e-259	-4.83618e-259	-7.40896e-259	-1.38809e-259	4.2064e-260	6.62287e-259	-1.26172e-258	-9.09566e-259	1.86887e-259	1.65618e-257
8.99267e-260	-7.43944e-261	2.66213e-260	1.00081e-259	4.55276e-260	1.21962e-259	6.94839e-261	-1.22285e-259	-1.22212e-259	8.45843e-260	-5.45197e-260	-7.72193e-260	1.23504e-260	8.58122e-261	-1.09814e-260	5.46939e-260	2.571e-259	-1.26257e-260	-2.21281e-259	-8.01048e-260	-4.86695e-261	6.55226e-261	-1.3572e-259	2.76078e-259	2.07925e-260	-5.74072e-262	2.45981e-259	-6.19588e-260	-2.21215e-260	-5.79208e-260	2.34961e-258
-8.4643e-261	-4.51446e-261	5.29469e-261	5.89428e-261	3.27603e-260	-1.36639e-260	-7.74695e-261	6.4454e-261	6.86778e-261	4.82711e-261	5.50879e-261	-1.32962e-260	4.07558e-261	3.16106e-261	6.37668e-261	-7.0706e-261	1.20037e-260	-1.12123e-260	-4.24764e-261	1.54635e-260	3.71418e-261	-6.51348e-261	-1.10378e-260	-4.10751e-261	-1.0471e-262	1.0527e-262	-4.21113e-261	-1.4242e-261	2.72162e-260	-1.05412e-260	2.47871e-259
1.14554e-261	1.44557e-262	7.23322e-262	1.72535e-261	2.11086e-262	1.50259e-261	-1.41704e-261	-2.76918e-261	1.1205e-261	3.77576e-261	-1.43359e-262	-8.26451e-264	-3.40323e-262	-9.38085e-262	-2.01201e-261	6.49606e-262	3.58987e-262	3.67453e-262	6.6101e-261	3.79161e-261	3.00943e-262	-3.16587e-265	-4.45148e-263	6.06228e-262	5.79098e-262	-3.32447e-262	-9.74231e-262	2.02525e-261	-1.49249e-261	-3.95563e-262	3.65058e-260
-6.82702e-263	1.10109e-262	8.43336e-263	2.24118e-262	-5.46799e-262	-1.93895e-264	-1.12856e-262	-3.42498e-264	2.13259e-262	1.67249e-262	2.83675e-262	-4.79687e-263	4.09842e-263	-2.9901e-262	-2.79508e-263	-2.60282e-262	1.47126e-263	-1.70633e-263	4.5957e-263	1.78408e-262	1.1184e-263	1.63191e-262	-2.37026e-262	-1.59972e-262	4.55149e-263	-1.85256e-263	-1.014e-262	7.35446e-262	-4.57201e-263	7.47487e-263	4.34109e-261
6.72919e-264	-2.87993e-263	-4.13726e-263	3.05891e-263	-4.31645e-264	4.93011e-263	2.60899e-263	1.83869e-264	-2.34556e-263	1.51477e-263	-3.07736e-265	1.19945e-263	2.25658e-263	-5.19279e-264	-1.11321e-264	5.36649e-266	3.52498e-264	3.68904e-263	-1.16161e-263	1.65906e-264	-8.3418e-264	-1.08124e-263	-8.4147e-264	5.54231e-264	1.25408e-263	2.19005e-264	-2.56807e-263	-4.10071e-264	9.69265e-264	4.83216e-264	4.14706e-262
-4.24911e-265	2.78686e-264	1.18613e-265	-1.58135e-264	9.36897e-265	-5.12182e-264	3.00192e-264	1.25571e-264	-1.29367e-264	9.30081e-265	-1.92805e-264	7.73367e-264	2.36343e-264	4.20681e-264	1.62955e-264	-1.08543e-264	2.45273e-265	1.10035e-264	1.01164e-264	4.27729e-264	-1.72402e-264	-5.72962e-265	-5.06159e-266	2.94552e-265	3.64365e-264	3.21131e-265	-8.40766e-265	-2.64501e-264	1.78038e-264	-1.4635e-264	5.63699e-263
3.19043e-265	6.90615e-267	-3.03738e-267	2.07622e-265	-4.51459e-265	4.0807e-265	-6.80827e-265	2.91031e-266	-7.50215e-266	-5.49697e-265	7.6847e-266	-1.24807e-264	5.7264e-266	3.13349e-265	-1.12946e-265	-1.1571e-264	3.00162e-265	4.04681e-265	1.69567e-265	3.89838e-265	-1.98412e-265	2.63647e-265	1.35203e-265	2.79031e-265	-1.29831e-265	-1.89192e-265	1.95596e-265	2.1631e-266	-1.38722e-265	6.5426e-266	8.5773e-264
3.24967e-267	-1.79352e-266	-5.54384e-268	4.69865e-267	-2.19123e-266	-1.8489e-266	-3.92564e-266	-2.99972e-266	-6.83195e-267	7.62365e-267	1.27961e-266	1.05682e-266	-8.95496e-266	1.94796e-267	4.27188e-266	8.25443e-267	7.54042e-267	-6.181e-266	2.6622e-266	2.91442e-266	7.49288e-266	-4.04987e-266	5.48122e-266	2.68682e-266	1.03526e-265	4.36847e-266	-1.88354e-266	3.49781e-266	-2.57599e-266	6.03519e-266	9.25744e-265
-3.51805e-267	-8.41964e-268	2.79723e-267	-8.35726e-267	-3.89551e-267	4.74923e-267	8.69058e-268	-5.27383e-267	-1.37161e-267	1.97359e-267	1.13062e-267	-5.03559e-267	5.32337e-267	2.20739e-267	2.89057e-267	-1.84475e-267	-6.49902e-267	-1.98596e-267	-3.06563e-267	-2.22705e-267	8.65424e-267	3.08998e-267	-3.10552e-267	-4.90469e-267	1.93644e-267	4.67772e-267	4.05044e-267	2.15272e-267	6.76e-267	-1.86592e-267	1.07055e-265
-1.28738e-268	6.73043e-269	-4.93976e-268	1.23524e-268	1.74489e-267	3.0012e-268	2.84688e-268	-6.20461e-268	-3.93952e-269	5.31393e-269	-1.1775e-267	-9.66489e-269	-1.21496e-269	-4.27795e-269	-3.44359e-268	-2.148e-268	-1.05392e-268	9.93129e-268	-8.03697e-269	1.47383e-268	-5.40257e-268	-8.44787e-268	-6.99206e-268	6.82439e-269	-6.73959e-270	1.44845e-268	5.61561e-269	7.32501e-268	-7.24047e-268	-2.90463e-268	1.1178e-266
3.9714e-269	-1.88517e-271	-6.91374e-270	1.04299e-269	3.82704e-270	2.1943e-269	2.87214e-270	-3.30957e-269	-2.48304e-269	1.53052e-269	-7.31127e-269	-1.17203e-268	-1.00785e-269	-3.46508e-269	3.60375e-269	-1.73082e-268	-2.34602e-269	-5.05618e-269	-5.99507e-270	1.56254e-269	-8.79168e-270	-2.43719e-268	8.48472e-269	-5.57331e-269	-6.40721e-270	-9.22024e-270	-7.37771e-269	1.47273e-269	-2.68691e-269	3.9999e-269	1.26302e-267
1.20679e-270	-1.5712e-269	6.14123e-270	-2.78886e-270	1.66908e-270	-5.9875e-270	-2.11362e-270	1.30332e-269	-1.15195e-269	6.04245e-270	5.27438e-270	1.97662e-272	6.66033e-272	3.8428e-270	2.29897e-270	-6.74175e-270	-5.46361e-270	6.78007e-270	-1.85961e-270	9.7405e-271	2.19185e-271	-7.30756e-270	-6.14002e-270	1.1107e-269	3.80421e-270	5.84655e-270	5.48922e-270	-1.01671e-270	-4.81654e-270	7.62695e-270	1.5291e-268
8.08594e-271	5.48898e-271	7.87718e-271	-4.41516e-270	1.93358e-270	-8.80797e-271	-4.6633e-271	-4.4308e-271	-1.83716e-272	3.82788e-271	-4.49291e-271	6.68863e-270	2.594e-272	-3.12363e-271	-9.97574e-271	-1.48303e-270	-1.20932e-270	1.13916e-272	3.9672e-271	3.06622e-271	-6.88079e-271	-9.39067e-272	-1.05487e-270	1.03958e-270	-1.90711e-271	-1.55517e-271	1.09677e-270	-3.17848e-271	-3.02873e-271	2.74487e-271	2.77808e-269
3.37147e-272	-1.04697e-271	-3.11316e-271	-1.68295e-271	-2.59578e-271	-6.79476e-272	1.69666e-272	8.46853e-272	2.11672e-272	-3.70471e-272	2.83873e-272	9.37007e-272	4.64299e-272	1.1141e-271	-2.09196e-272	-2.08613e-271	-6.85828e-271	-7.3009e-272	-7.37106e-272	2.87978e-271	-2.09123e-272	5.53535e-273	1.35747e-271	-1.07406e-273	3.89107e-272	-7.04668e-273	8.41335e-272	2.39597e-272	-6.37506e-273	5.71171e-272	3.11621e-270
2.27244e-272	-2.2067e-272	2.19608e-272	2.57245e-274	7.65518e-273	2.97958e-273	-1.03599e-272	1.90289e-272	-2.93782e-273	-5.44024e-273	1.1705e-272	-7.31523e-273	-1.30608e-272	-2.30944e-273	1.75281e-272	-4.36712e-273	-2.69326e-272	1.45161e-272	7.8162e-273	5.56192e-273	6.61907e-273	1.31375e-272	-1.40771e-272	8.89861e-273	-2.68333e-272	-2.3011e-272	3.10414e-272	1.3643e-273	-1.32292e-275	-4.62821e-272	3.97801e-271
-3.72416e-273	2.40765e-273	-4.55973e-273	2.31204e-273	-1.28364e-273	-1.83197e-273	2.1666e-274	2.98125e-273	-1.28134e-273	2.68218e-273	-1.40463e-273	1.15076e-273	3.77191e-274	3.13217e-276	3.70884e-274	2.9392e-273	-2.05379e-273	-5.88097e-274	-3.66957e-274	-6.23228e-274	3.35317e-273	1.57213e-273	4.38744e-275	1.35983e-274	-9.12397e-274	6.47419e-274	-2.32972e-273	2.41427e-273	-1.27448e-273	-5.07443e-274	4.63494e-272
1.24483e-274	2.35888e-274	2.17611e-275	-4.9069e-274	3.14135e-274	-5.13603e-274	-1.41965e-274	-4.58364e-275	2.76236e-274	-4.40311e-275	5.97847e-276	-9.18182e-276	-5.70939e-275	-2.66756e-274	-3.7934e-274	-5.66211e-274	-2.66498e-275	-2.10235e-274	-2.06715e-274	3.55734e-274	6.08679e-275	-3.20439e-274	1.59258e-274	1.56949e-274	-3.07681e-274	-4.37977e-274	-7.24926e-276	1.97371e-274	5.85418e-275	-8.93975e-275	6.08826e-273
4.62702e-275	5.017e-276	-2.51136e-275	-2.31788e-275	1.60943e-275	-3.04697e-276	3.808e-275	5.46847e-276	6.65945e-276	1.27537e-275	1.0825e-275	-7.97577e-276	1.69608e-275	-6.73888e-276	3.73196e-277	-6.66724e-276	-2.94008e-275	-1.82986e-276	1.41212e-275	2.31145e-275	-6.55317e-276	2.55527e-275	2.08627e-275	-6.56777e-276	2.35169e-275	-3.77651e-275	6.28877e-276	1.5e-275	9.50742e-277	-1.47405e-276	4.44222e-274
2.06617e-276	-1.22325e-276	2.39791e-276	-7.53511e-279	1.19059e-276	-2.16461e-276	8.7997e-277	4.75844e-277	7.41142e-276	2.96195e-276	9.74115e-277	5.2249e-277	-1.32668e-276	3.71826e-276	-1.18325e-276	-2.59421e-276	-2.40541e-276	-1.06088e-277	-2.93535e-276	-1.80619e-277	2.94021e-277	6.40506e-276	8.29016e-276	-2.13751e-277	-4.55307e-277	-1.18664e-276	8.69531e-277	2.39092e-276	-6.99956e-276	-1.01939e-275	7.40245e-275
-3.37362e-277	-4.44446e-278	-6.01406e-277	-3.7415e-278	-1.95284e-278	-1.34739e-277	1.96715e-277	-5.10925e-278	-1.21393e-277	2.42008e-277	-5.1712e-279	-1.25975e-277	7.7276e-277	-1.28673e-276	-3.19117e-277	-1.52657e-277	3.56303e-277	-7.37314e-278	-4.80301e-278	-2.34778e-277	-2.85359e-277	-1.77731e-277	1.18114e-277	1.31439e-276	1.08903e-277	-4.49428e-277	-1.10922e-277	-5.64149e-277	-5.33863e-277	5.68527e-277	9.39275e-276
-6.96514e-278	1.07437e-277	1.27327e-277	5.25704e-278	7.03219e-278	2.4818e-278	6.63805e-279	2.19934e-278	6.42562e-278	1.79473e-278	3.07116e-278	3.24208e-278	-2.76831e-278	-1.77879e-278	1.53802e-278	1.29404e-278	2.13207e-278	-7.66863e-279	4.04074e-278	-2.43272e-278	2.81173e-278	-3.43861e-278	3.75799e-278	-2.15749e-278	-8.15537e-278	5.53774e-278	-1.47623e-278	4.33153e-278	1.10975e-278	-5.05524e-278	1.17193e-276
-2.7294e-279	-8.70176e-279	-9.48162e-279	-9.55822e-280	-6.32612e-279	6.29086e-279	2.16516e-279	-9.50206e-279	-8.9379e-280	3.06461e-280	-2.44177e-279	5.10958e-279	1.48248e-279	-1.27193e-279	-9.07778e-280	-1.30775e-279	1.76174e-279	-5.14301e-279	1.14714e-278	3.0128e-279	2.96935e-279	1.26205e-279	1.30136e-278	-5.81642e-279	-7.74666e-280	1.58745e-279	-3.422e-279	-4.20708e-279	3.57008e-279	8.63688e-280	1.1875e-277
-1.31041e-279	-2.64511e-280	-1.26228e-279	-8.8026e-280	4.16336e-280	5.0559e-280	9.59053e-280	-5.99974e-280	-1.19078e-280	4.70851e-280	3.43663e-280	-2.48779e-280	-5.37407e-280	-1.16431e-279	6.1741e-280	-6.81003e-280	-1.04083e-279	1.58086e-280	-1.69392e-280	-4.30366e-280	-2.99594e-280	-5.94443e-280	-9.15576e-280	3.0446e-280	-1.04066e-279	3.26939e-280	2.14291e-280	3.09456e-280	1.10011e-279	1.53729e-279	1.88224e-278
1.76378e-280	-3.62803e-281	-6.12012e-281	-1.16038e-280	9.66867e-281	2.73917e-282	-2.22728e-281	5.40018e-281	-1.08219e-281	8.38011e-281	3.05628e-281	6.94099e-281	1.92034e-280	5.33409e-281	9.69291e-281	1.74387e-281	4.18636e-281	4.67429e-281	-3.42689e-281	-7.62428e-281	-7.98768e-281	9.26654e-281	-1.23265e-280	3.23441e-281	1.2649e-280	-7.46467e-281	-8.77038e-281	3.43105e-281	-7.43299e-281	-1.71553e-280	2.21624e-279
-2.78358e-281	-7.16289e-282	-5.02872e-282	2.25784e-281	2.34779e-281	1.16788e-281	-8.07088e-283	2.38506e-282	-5.15992e-281	-6.99247e-282	9.62981e-282	-1.96046e-281	-1.4918e-281	-1.7108e-282	-9.69924e-282	-3.09449e-281	1.93824e-281	-1.02271e-282	-9.66655e-282	-1.66254e-281	-2.39281e-282	2.81001e-282	2.75059e-282	2.15689e-281	1.51654e-282	4.08709e-282	1.54841e-282	-1.9859e-282	-1.08507e-282	-1.39998e-281	3.46496e-280
2.46654e-284	-4.9162e-282	-3.26718e-283	6.65912e-284	2.15143e-282	-4.12025e-283	2.4169e-283	-1.55199e-283	3.24776e-283	2.65346e-283	-4.00568e-283	-9.64178e-283	4.57261e-283	-2.3853e-282	-9.3622e-283	3.2742e-284	2.94273e-282	-4.00077e-284	2.10419e-283	4.8696e-282	1.67157e-282	1.00388e-282	-1.78194e-282	1.2334e-282	-2.24878e-283	1.94524e-282	-2.29633e-282	-4.9431e-283	1.95281e-283	-3.70019e-282	3.66707e-281
-5.94129e-284	-5.25505e-283	1.86006e-284	-3.94678e-284	-1.07542e-284	8.07261e-284	-1.99696e-285	2.04711e-283	2.26032e-284	-8.72305e-284	-2.55426e-283	-2.22493e-283	1.07315e-283	-1.13195e-283	-1.42492e-283	-1.89943e-283	-2.15857e-283	-2.91467e-283	-2.32491e-284	-1.62206e-283	-2.15074e-284	-8.32655e-285	-9.95943e-284	2.63694e-284	-1.82386e-284	-1.36384e-283	5.37903e-284	2.42133e-284	-6.02061e-284	7.07696e-284	3.29405e-282
-8.30459e-285	-1.84645e-284	1.38576e-284	-4.2714e-285	2.57766e-284	-4.42349e-284	-3.87707e-285	2.16739e-284	4.82186e-285	-2.42028e-284	9.70961e-285	-5.57433e-284	-6.07269e-284	-2.77452e-285	-3.67224e-285	-2.49444e-284	1.7901e-284	-1.85285e-284	-9.75419e-285	2.88802e-285	-8.09531e-285	-4.2973e-285	-9.00992e-285	3.15143e-284	-3.11144e-285	-1.14674e-284	8.07775e-285	-8.96503e-285	-2.24824e-284	-1.5082e-284	4.98231e-283
2.36068e-285	5.92893e-285	-2.94668e-285	-2.10151e-287	2.74949e-285	3.1443e-285	-2.51369e-287	2.35718e-285	3.24985e-285	2.1214e-285	-1.21487e-287	1.63963e-286	-9.04198e-285	1.86401e-285	1.7335e-285	2.37829e-285	4.36267e-286	-3.27791e-285	-1.2376e-284	-5.53455e-285	4.05794e-286	1.43124e-285	-1.98777e-286	-6.15912e-285	-2.6839e-285	4.66456e-285	-4.15011e-286	-2.59204e-285	1.00811e-285	4.9478e-286	8.17767e-284
2.08422e-286	3.01801e-286	1.5875e-287	2.53939e-286	1.17042e-287	-1.62507e-286	-1.73385e-287	-8.27444e-287	2.84944e-286	1.9845e-287	-8.98509e-287	1.26056e-286	4.95463e-287	1.4175e-286	1.89415e-286	-2.33191e-286	5.37698e-286	3.47158e-287	-1.10363e-285	-3.83726e-287	-1.49779e-287	-1.58746e-286	2.73643e-286	-2.90655e-287	7.39842e-287	3.25068e-286	-5.94838e-287	1.87224e-286	9.35214e-286	4.30338e-286	6.39109e-285
-1.00373e-286	2.96141e-287	1.83222e-287	-2.11982e-286	-8.48574e-288	-3.21981e-288	9.06697e-287	-1.30401e-287	-1.3054e-286	-2.17796e-287	-7.1607e-288	7.03321e-287	-1.41389e-288	-3.35888e-289	-1.54509e-287	3.27488e-287	9.53417e-288	-3.51104e-287	-7.16796e-288	-3.25413e-287	-1.55136e-286	-1.26692e-286	8.22459e-288	-1.08851e-287	-3.72841e-288	4.65498e-287	-2.78335e-287	-3.08812e-287	8.07673e-288	8.80211e-288	1.26663e-285
2.53841e-288	7.99797e-288	-3.85902e-288	2.07368e-288	1.69581e-288	2.7724e-288	3.83977e-289	8.482e-288	-1.90691e-288	-2.34488e-288	-3.00139e-288	9.03557e-289	-7.19182e-288	-4.33333e-288	-2.04668e-287	-4.49641e-288	9.67938e-289	-5.61359e-288	-1.88662e-289	3.38748e-288	3.43467e-288	7.43013e-288	5.16959e-288	-2.26459e-288	5.45198e-289	-9.20173e-289	1.06831e-288	-7.71962e-289	6.13714e-289	-3.71788e-289	1.07196e-286
6.0911e-290	-1.92307e-289	1.69043e-289	1.78735e-289	5.04329e-289	-3.57573e-289	-6.13323e-290	8.76886e-289	-5.00338e-289	6.23781e-289	-1.06759e-288	3.27643e-289	6.98008e-289	-2.24205e-289	2.07032e-289	-3.8482e-289	-2.45428e-289	1.49886e-288	1.26582e-289	6.35711e-290	-1.40985e-289	2.53518e-289	1.65969e-289	-2.86853e-289	2.58683e-289	3.94754e-289	3.80557e-289	1.10752e-288	-4.58428e-289	8.31564e-289	1.26478e-287
1.05122e-289	3.50712e-290	-5.19744e-290	-5.31523e-291	-4.77993e-291	3.83493e-290	7.99142e-290	5.47131e-290	-8.07997e-290	-4.98843e-290	6.18052e-290	-3.13979e-291	6.33862e-291	2.79667e-290	2.99254e-291	-7.71061e-291	1.05196e-290	1.1941e-289	-7.50034e-290	-1.08988e-289	4.31715e-290	-2.1787e-290	-1.22619e-290	-5.02245e-290	3.5587e-289	1.06548e-290	9.70121e-291	-2.83581e-290	1.65264e-290	5.33883e-290	1.53174e-288
9.98428e-291	8.36743e-291	3.03652e-291	-2.28332e-291	2.54927e-290	-4.29443e-291	4.22823e-291	3.2478e-291	-1.13944e-290	1.12669e-290	1.61057e-292	1.50134e-290	7.85367e-291	2.0706e-292	-1.67945e-290	-4.26611e-292	-3.73408e-291	-1.36341e-290	-1.58554e-292	-9.15859e-291	3.11044e-292	-1.24377e-290	-9.72631e-291	1.69068e-291	1.01608e-290	-8.35894e-291	-5.17682e-291	7.74012e-291	-1.61495e-291	-1.78157e-291	2.09737e-289
4.7347e-293	2.30255e-291	1.28777e-291	9.11097e-292	-2.22888e-292	-1.27598e-291	-5.66802e-293	-8.60148e-292	-1.78265e-291	4.16506e-291	3.44284e-292	1.65168e-291	1.17378e-291	3.63951e-292	7.94713e-292	6.00528e-292	1.92977e-292	-4.24196e-292	1.16775e-291	2.53688e-291	2.71784e-292	-3.97603e-292	-1.42693e-291	1.29712e-291	-9.92858e-292	-5.18102e-292	-8.69743e-293	3.07561e-292	1.23768e-291	-6.61591e-293	2.87657e-290
-5.09987e-293	1.26361e-292	-2.40816e-293	1.54145e-293	-7.95422e-292	-7.38566e-294	2.9306e-293	-1.19952e-292	9.34507e-295	1.23239e-292	-1.03869e-292	-5.02195e-293	-1.35241e-292	2.78411e-292	3.8463e-295	-6.80941e-294	-1.09119e-293	7.79465e-293	1.80081e-292	4.37208e-294	1.62494e-293	4.10001e-293	5.08916e-293	3.85206e-293	5.51506e-293	-1.74581e-292	2.60057e-292	9.70417e-293	3.08396e-294	7.78417e-293	2.95576e-291
-1.27752e-294	2.22239e-293	8.14027e-294	3.44968e-294	-1.34339e-293	6.32631e-295	7.37423e-294	2.05698e-294	-8.24337e-294	2.86589e-293	-5.05019e-294	-2.52328e-294	-1.22473e-293	1.503e-294	-2.38767e-293	-4.57523e-294	-3.29875e-294	3.01335e-293	2.97386e-294	2.6806e-293	3.10193e-294	-1.27277e-293	-2.92708e-294	3.77425e-294	-1.02512e-294	-3.04931e-294	-1.09714e-293	-9.60953e-294	6.59184e-294	-5.90698e-294	2.68164e-292
2.99767e-295	1.50272e-294	-4.50337e-295	-2.92869e-294	-1.13179e-294	-2.02805e-294	-5.3403e-296	5.73082e-295	2.9149e-294	-5.04238e-294	7.77372e-295	-3.55733e-294	-9.2546e-295	-5.99873e-294	-5.00522e-295	-1.20155e-294	-9.42433e-295	-6.76963e-295	-2.04026e-294	6.94742e-295	-7.80917e-295	-4.21861e-295	-1.87001e-294	-2.57032e-295	-9.02792e-295	-3.39877e-295	-1.70745e-294	-9.46801e-295	6.41435e-294	-1.98324e-294	4.98648e-293
-1.37165e-296	1.97527e-295	9.12897e-296	-1.93255e-295	6.65158e-296	1.07684e-295	-9.97769e-296	1.30479e-296	7.4959e-297	8.27691e-296	-1.32409e-295	3.28718e-296	1.90517e-296	9.1818e-296	1.30716e-294	-4.02451e-295	-4.20061e-295	-6.08665e-296	2.22616e-295	-2.81427e-295	-5.09689e-296	-8.54919e-296	-1.19722e-295	5.95011e-296	-2.46182e-295	-4.63832e-296	3.9226e-296	-7.86331e-296	8.83173e-296	2.56685e-295	4.91492e-294
-3.0893e-296	2.05177e-297	-8.24085e-297	-3.63155e-296	5.39998e-296	-6.61253e-296	-7.78008e-298	3.19497e-296	1.09051e-296	-1.83057e-297	6.73683e-297	-1.47916e-297	-5.37576e-297	1.53075e-296	5.40288e-296	-2.57445e-296	-4.39478e-297	1.57711e-296	1.98778e-296	2.77371e-298	4.50425e-297	-1.46133e-296	-1.54055e-296	-1.70229e-296	-7.56088e-297	-2.70826e-296	3.06116e-296	-6.57184e-298	-1.67664e-296	2.43306e-296	5.50639e-295
-5.87847e-297	4.01819e-297	-5.00671e-297	-4.47623e-297	-1.99475e-297	-6.21809e-297	-5.35426e-298	-4.65499e-297	-5.31738e-297	1.21021e-297	4.75219e-298	7.83837e-298	1.13026e-298	1.9625e-297	4.00005e-298	-2.5889e-297	2.66228e-298	-2.90818e-297	-5.23973e-298	-1.36669e-298	-1.96779e-297	6.30319e-298	-2.6982e-297	4.95098e-297	-3.14775e-297	-2.61794e-297	-1.00952e-297	-3.92168e-297	-1.00726e-297	-5.7043e-297	7.71247e-296
2.01126e-298	8.02209e-299	-8.55492e-299	5.98064e-300	6.53626e-299	-2.25587e-298	-5.44409e-298	-4.51771e-299	-7.64331e-299	1.54144e-298	-4.27454e-298	-1.83688e-297	2.48528e-299	-9.70846e-299	3.75283e-298	-2.58876e-298	2.14963e-298	-1.64439e-299	-6.65872e-299	-1.27659e-299	1.55139e-299	1.31507e-298	-9.17823e-299	2.53053e-298	3.34903e-298	-1.44827e-297	2.43804e-299	-2.88057e-298	1.82439e-298	-1.38445e-299	7.59893e-297
-1.8089e-299	-1.98926e-300	2.5371e-299	8.07687e-300	-2.97329e-299	-5.56708e-299	-2.68959e-299	-7.36498e-299	-3.48976e-300	-2.2514e-299	1.37215e-299	-7.99559e-299	1.70774e-299	-6.13549e-299	3.25338e-299	5.83233e-300	-2.51213e-299	-1.57189e-299	1.66298e-298	-4.7884e-300	4.02844e-299	7.23201e-300	-4.83276e-301	2.68086e-299	4.63469e-299	-1.80083e-299	4.90227e-299	2.67825e-299	-5.07286e-299	4.68069e-299	1.00039e-297
-1.33305e-299	-1.01437e-299	6.1747e-301	-4.18048e-300	2.91811e-300	3.50921e-300	6.16285e-300	9.60639e-301	1.10752e-300	-1.3956e-299	-1.07213e-300	1.63432e-300	3.9531e-300	1.09946e-300	1.67824e-300	-3.53588e-301	8.38917e-302	1.7062e-300	-1.20041e-300	4.57126e-300	-2.71058e-301	-2.26809e-300	-1.04074e-299	-7.91277e-300	4.81214e-300	-7.96311e-301	-2.66026e-300	-5.45642e-300	6.154e-300	-2.02603e-300	1.17004e-298
-3.60599e-301	1.09369e-300	6.32396e-301	1.73626e-302	9.57285e-302	7.90903e-302	2.98829e-301	3.39194e-301	-3.78515e-301	-6.15496e-301	2.86653e-301	-3.25163e-301	-6.88966e-302	6.57412e-301	-5.49432e-302	3.85358e-300	-2.44023e-301	8.37156e-301	1.56639e-302	-5.86669e-301	-1.30901e-301	-5.66598e-302	8.95686e-301	4.80073e-301	-1.01861e-300	-1.65674e-301	-3.87763e-300	7.24447e-301	3.8204e-302	4.05362e-301	1.86343e-299
-1.63482e-303	2.87742e-301	-1.18887e-302	-5.3778e-302	-3.94882e-302	-1.13939e-301	3.22675e-302	3.97654e-303	1.12721e-301	-6.55955e-303	-7.93932e-302	1.77683e-303	1.74409e-302	3.36404e-302	-2.28084e-301	1.30036e-301	4.47915e-302	3.13048e-302	5.86379e-302	1.13896e-301	1.35855e-301	3.75908e-303	-3.96237e-302	-4.68901e-302	4.00132e-302	1.59771e-302	1.44831e-302	-2.92938e-302	-5.99592e-302	-2.34671e-302	1.81232e-300
-1.27354e-302	-1.67961e-302	1.56151e-302	-1.62732e-303	3.49813e-303	7.65099e-303	2.43804e-302	3.733e-303	3.93591e-303	7.28843e-304	7.17177e-303	-2.72588e-303	-2.15802e-303	3.60759e-303	-1.09299e-302	1.17972e-302	-2.66702e-303	-1.02904e-302	3.89405e-303	9.72736e-303	4.46175e-303	-6.24881e-303	9.23466e-303	-5.61156e-302	1.07405e-302	-8.63535e-303	2.3499e-303	-3.33932e-303	9.53674e-303	2.46745e-304	2.6658e-301
3.47489e-303	3.70816e-304	-3.58989e-304	1.02009e-303	-2.14694e-304	-2.46141e-303	-1.03116e-303	-1.62282e-303	3.85558e-304	-1.30426e-303	-3.85446e-305	8.95252e-304	-3.64137e-304	6.96503e-304	1.29787e-303	2.0862e-304	3.62874e-303	-8.10454e-304	5.28659e-304	9.90436e-305	-8.60479e-305	1.94073e-304	-1.99015e-303	3.45719e-304	-1.89726e-304	-1.89828e-303	-1.12056e-303	9.04071e-304	4.40749e-304	-2.10091e-304	2.8192e-302
-1.06862e-304	7.63702e-305	-1.37373e-304	-4.97349e-305	-1.1072e-304	-7.27144e-305	-1.13404e-305	-8.9232e-305	4.13499e-304	-1.82888e-304	-1.79172e-304	6.117e-304	1.20014e-304	2.02288e-304	2.72159e-304	-2.40956e-305	5.0929e-304	1.53184e-304	1.32321e-305	3.38947e-304	2.08295e-304	-1.96508e-305	-1.72381e-304	1.429e-304	8.62231e-305	7.15057e-305	9.11754e-305	-3.70349e-305	-5.61895e-305	-1.49603e-304	4.70978e-303
-1.42083e-305	1.71826e-305	-9.16917e-306	8.24162e-306	-2.32126e-306	-3.38756e-305	4.68432e-305	4.29242e-305	-8.61903e-305	7.30168e-305	1.77491e-305	5.01195e-306	-3.5717e-306	2.05558e-306	2.24986e-305	1.30143e-306	2.59103e-306	-2.76919e-305	-5.43545e-306	1.46841e-305	-4.15657e-305	1.83875e-305	8.84706e-306	4.77401e-306	3.15913e-305	1.18418e-305	-1.8056e-305	2.93021e-306	1.26702e-305	2.56777e-305	6.12905e-304
3.67356e-306	2.38588e-307	2.96981e-307	1.19534e-306	-3.70272e-308	-7.15035e-306	2.88956e-306	-9.19615e-307	-7.18161e-307	-1.88596e-306	2.93487e-308	-9.39097e-307	-4.19873e-306	-9.03278e-307	-2.07911e-306	2.12806e-306	-3.07411e-306	7.60007e-307	-1.0479e-306	-5.67058e-306	-1.97854e-306	-8.40804e-307	-1.34898e-306	-2.04131e-306	2.33166e-306	8.17564e-307	5.54919e-308	4.7229e-307	0	1.11046e-306	5.08426e-305
1.48224e-307	3.8779e-307	1.25859e-307	-1.54685e-306	4.40892e-307	1.63907e-307	2.07132e-307	1.77826e-307	-3.38025e-308	-7.48901e-308	9.28446e-308	4.80913e-308	-1.60348e-307	9.05675e-307	3.31047e-307	7.68927e-307	6.55019e-307	-1.16584e-307	1.21527e-307	1.18437e-307	-1.39345e-307	-2.92551e-307	0	4.47828e-307	2.22735e-307	-1.56048e-307	3.11842e-307	-1.18301e-307	3.043e-307	6.60489e-307	9.29337e-306
-3.3892e-308	0	4.17158e-308	0	-6.69885e-308	0	0	0	-6.22732e-308	3.64892e-308	4.44151e-308	0	3.37901e-308	3.84106e-308	0	2.77838e-307	0	4.5011e-308	-3.46233e-308	-2.23164e-308	0	-9.20693e-308	0	0	0	0	-2.40714e-308	-2.8576e-308	5.34147e-308	0	1.07606e-306
0	0	0	0	0	0	0	0	0	0	0	0	0	0	0	0	0	0	0	0	0	0	0	0	0	0	0	0	0	0	1.12861e-307
0	0	0	0	0	0	0	0	0	0	0	0	0	0	0	0	0	0	0	0	0	0	0	0	0	0	0	0	0	0	0
0	0	0	0	0	0	0	0	0	0	0	0	0	0	0	0	0	0	0	0	0	0	0	0	0	0	0	0	0	0	0
0	0	0	0	0	0	0	0	0	0	0	0	0	0	0	0	0	0	0	0	0	0	0	0	0	0	0	0	0	0	0
0	0	0	0	0	0	0	0	0	0	0	0	0	0	0	0	0	0	0	0	0	0	0	0	0	0	0	0	0	0	0
0	0	0	0	0	0	0	0	0	0	0	0	0	0	0	0	0	0	0	0	0	0	0	0	0	0	0	0	0	0	0
0	0	0	0	0	0	0	0	0	0	0	0	0	0	0	0	0	0	0	0	0	0	0	0	0	0	0	0	0	0	0
0	0	0	0	0	0	0	0	0	0	0	0	0	0	0	0	0	0	0	0	0	0	0	0	0	0	0	0	0	0	0
0	0	0	0	0	0	0	0	0	0	0	0	0	0	0	0	0	0	0	0	0	0	0	0	0	0	0	0	0	0	0
0	0	0	0	0	0	0	0	0	0	0	0	0	0	0	0	0	0	0	0	0	0	0	0	0	0	0	0	0	0	0
0	0	0	0	0	0	0	0	0	0	0	0	0	0	0	0	0	0	0	0	0	0	0	0	0	0	0	0	0	0	0
0	0	0	0	0	0	0	0	0	0	0	0	0	0	0	0	0	0	0	0	0	0	0	0	0	0	0	0	0	0	0
0	0	0	0	0	0	0	0	0	0	0	0	0	0	0	0	0	0	0	0	0	0	0	0	0	0	0	0	0	0	0
0	0	0	0	0	0	0	0	0	0	0	0	0	0	0	0	0	0	0	0	0	0	0	0	0	0	0	0	0	0	0
0	0	0	0	0	0	0	0	0	0	0	0	0	0	0	0	0	0	0	0	0	0	0	0	0	0	0	0	0	0	0
0	0	0	0	0	0	0	0	0	0	0	0	0	0	0	0	0	0	0	0	0	0	0	0	0	0	0	0	0	0	0
0	0	0	0	0	0	0	0	0	0	0	0	0	0	0	0	0	0	0	0	0	0	0	0	0	0	0	0	0	0	0
0	0	0	0	0	0	0	0	0	0	0	0	0	0	0	0	0	0	0	0	0	0	0	0	0	0	0	0	0	0	0
0	0	0	0	0	0	0	0	0	0	0	0	0	0	0	0	0	0	0	0	0	0	0	0	0	0	0	0	0	0	0
0	0	0	0	0	0	0	0	0	0	0	0	0	0	0	0	0	0	0	0	0	0	0	0	0	0	0	0	0	0	0
0	0	0	0	0	0	0	0	0	0	0	0	0	0	0	0	0	0	0	0	0	0	0	0	0	0	0	0	0	0	0
0	0	0	0	0	0	0	0	0	0	0	0	0	0	0	0	0	0	0	0	0	0	0	0	0	0	0	0	0	0	0
0	0	0	0	0	0	0	0	0	0	0	0	0	0	0	0	0	0	0	0	0	0	0	0	0	0	0	0	0	0	0
0	0	0	0	0	0	0	0	0	0	0	0	0	0	0	0	0	0	0	0	0	0	0	0	0	0	0	0	0	0	0
0	0	0	0	0	0	0	0	0	0	0	0	0	0	0	0	0	0	0	0	0	0	0	0	0	0	0	0	0	0	0
0	0	0	0	0	0	0	0	0	0	0	0	0	0	0	0	0	0	0	0	0	0	0	0	0	0	0	0	0	0	0
0	0	0	0	0	0	0	0	0	0	0	0	0	0	0	0	0	0	0	0	0	0	0	0	0	0	0	0	0	0	0
0	0	0	0	0	0	0	0	0	0	0	0	0	0	0	0	0	0	0	0	0	0	0	0	0	0	0	0	0	0	0
0	0	0	0	0	0	0	0	0	0	0	0	0	0	0	0	0	0	0	0	0	0	0	0	0	0	0	0	0	0	0
0	0	0	0	0	0	0	0	0	0	0	0	0	0	0	0	0	0	0	0	0	0	0	0	0	0	0	0	0	0	0
0	0	0	0	0	0	0	0	0	0	0	0	0	0	0	0	0	0	0	0	0	0	0	0	0	0	0	0	0	0	0
0	0	0	0	0	0	0	0	0	0	0	0	0	0	0	0	0	0	0	0	0	0	0	0	0	0	0	0	0	0	0
0	0	0	0	0	0	0	0	0	0	0	0	0	0	0	0	0	0	0	0	0	0	0	0	0	0	0	0	0	0	0
0	0	0	0	0	0	0	0	0	0	0	0	0	0	0	0	0	0	0	0	0	0	0	0	0	0	0	0	0	0	0
0	0	0	0	0	0	0	0	0	0	0	0	0	0	0	0	0	0	0	0	0	0	0	0	0	0	0	0	0	0	0
0	0	0	0	0	0	0	0	0	0	0	0	0	0	0	0	0	0	0	0	0	0	0	0	0	0	0	0	0	0	0
0	0	0	0	0	0	0	0	0	0	0	0	0	0	0	0	0	0	0	0	0	0	0	0	0	0	0	0	0	0	0
0	0	0	0	0	0	0	0	0	0	0	0	0	0	0	0	0	0	0	0	0	0	0	0	0	0	0	0	0	0	0
0	0	0	0	0	0	0	0	0	0	0	0	0	0	0	0	0	0	0	0	0	0	0	0	0	0	0	0	0	0	0
0	0	0	0	0	0	0	0	0	0	0	0	0	0	0	0	0	0	0	0	0	0	0	0	0	0	0	0	0	0	0
0	0	0	0	0	0	0	0	0	0	0	0	0	0	0	0	0	0	0	0	0	0	0	0	0	0	0	0	0	0	0
0	0	0	0	0	0	0	0	0	0	0	0	0	0	0	0	0	0	0	0	0	0	0	0	0	0	0	0	0	0	0
0	0	0	0	0	0	0	0	0	0	0	0	0	0	0	0	0	0	0	0	0	0	0	0	0	0	0	0	0	0	0
0	0	0	0	0	0	0	0	0	0	0	0	0	0	0	0	0	0	0	0	0	0	0	0	0	0	0	0	0	0	0
0	0	0	0	0	0	0	0	0	0	0	0	0	0	0	0	0	0	0	0	0	0	0	0	0	0	0	0	0	0	0
0	0	0	0	0	0	0	0	0	0	0	0	0	0	0	0	0	0	0	0	0	0	0	0	0	0	0	0	0	0	0
0	0	0	0	0	0	0	0	0	0	0	0	0	0	0	0	0	0	0	0	0	0	0	0	0	0	0	0	0	0	0
0	0	0	0	0	0	0	0	0	0	0	0	0	0	0	0	0	0	0	0	0	0	0	0	0	0	0	0	0	0	0
0	0	0	0	0	0	0	0	0	0	0	0	0	0	0	0	0	0	0	0	0	0	0	0	0	0	0	0	0	0	0
0	0	0	0	0	0	0	0	0	0	0	0	0	0	0	0	0	0	0	0	0	0	0	0	0	0	0	0	0	0	0
0	0	0	0	0	0	0	0	0	0	0	0	0	0	0	0	0	0	0	0	0	0	0	0	0	0	0	0	0	0	0
0	0	0	0	0	0	0	0	0	0	0	0	0	0	0	0	0	0	0	0	0	0	0	0	0	0	0	0	0	0	0
0	0	0	0	0	0	0	0	0	0	0	0	0	0	0	0	0	0	0	0	0	0	0	0	0	0	0	0	0	0	0
0	0	0	0	0	0	0	0	0	0	0	0	0	0	0	0	0	0	0	0	0	0	0	0	0	0	0	0	0	0	0
0	0	0	0	0	0	0	0	0	0	0	0	0	0	0	0	0	0	0	0	0	0	0	0	0	0	0	0	0	0	0
0	0	0	0	0	0	0	0	0	0	0	0	0	0	0	0	0	0	0	0	0	0	0	0	0	0	0	0	0	0	0
0	0	0	0	0	0	0	0	0	0	0	0	0	0	0	0	0	0	0	0	0	0	0	0	0	0	0	0	0	0	0
0	0	0	0	0	0	0	0	0	0	0	0	0	0	0	0	0	0	0	0	0	0	0	0	0	0	0	0	0	0	0
0	0	0	0	0	0	0	0	0	0	0	0	0	0	0	0	0	0	0	0	0	0	0	0	0	0	0	0	0	0	0
0	0	0	0	0	0	0	0	0	0	0	0	0	0	0	0	0	0	0	0	0	0	0	0	0	0	0	0	0	0	0
0	0	0	0	0	0	0	0	0	0	0	0	0	0	0	0	0	0	0	0	0	0	0	0	0	0	0	0	0	0	0
0	0	0	0	0	0	0	0	0	0	0	0	0	0	0	0	0	0	0	0	0	0	0	0	0	0	0	0	0	0	0
0	0	0	0	0	0	0	0	0	0	0	0	0	0	0	0	0	0	0	0	0	0	0	0	0	0	0	0	0	0	0
0	0	0	0	0	0	0	0	0	0	0	0	0	0	0	0	0	0	0	0	0	0	0	0	0	0	0	0	0	0	0
0	0	0	0	0	0	0	0	0	0	0	0	0	0	0	0	0	0	0	0	0	0	0	0	0	0	0	0	0	0	0
0	0	0	0	0	0	0	0	0	0	0	0	0	0	0	0	0	0	0	0	0	0	0	0	0	0	0	0	0	0	0
0	0	0	0	0	0	0	0	0	0	0	0	0	0	0	0	0	0	0	0	0	0	0	0	0	0	0	0	0	0	0
0	0	0	0	0	0	0	0	0	0	0	0	0	0	0	0	0	0	0	0	0	0	0	0	0	0	0	0	0	0	0
0	0	0	0	0	0	0	0	0	0	0	0	0	0	0	0	0	0	0	0	0	0	0	0	0	0	0	0	0	0	0
0	0	0	0	0	0	0	0	0	0	0	0	0	0	0	0	0	0	0	0	0	0	0	0	0	0	0	0	0	0	0
0	0	0	0	0	0	0	0	0	0	0	0	0	0	0	0	0	0	0	0	0	0	0	0	0	0	0	0	0	0	0
0	0	0	0	0	0	0	0	0	0	0	0	0	0	0	0	0	0	0	0	0	0	0	0	0	0	0	0	0	0	0
0	0	0	0	0	0	0	0	0	0	0	0	0	0	0	0	0	0	0	0	0	0	0	0	0	0	0	0	0	0	0
0	0	0	0	0	0	0	0	0	0	0	0	0	0	0	0	0	0	0	0	0	0	0	0	0	0	0	0	0	0	0
0	0	0	0	0	0	0	0	0	0	0	0	0	0	0	0	0	0	0	0	0	0	0	0	0	0	0	0	0	0	0
0	0	0	0	0	0	0	0	0	0	0	0	0	0	0	0	0	0	0	0	0	0	0	0	0	0	0	0	0	0	0
0	0	0	0	0	0	0	0	0	0	0	0	0	0	0	0	0	0	0	0	0	0	0	0	0	0	0	0	0	0	0
0	0	0	0	0	0	0	0	0	0	0	0	0	0	0	0	0	0	0	0	0	0	0	0	0	0	0	0	0	0	0
0	0	0	0	0	0	0	0	0	0	0	0	0	0	0	0	0	0	0	0	0	0	0	0	0	0	0	0	0	0	0
0	0	0	0	0	0	0	0	0	0	0	0	0	0	0	0	0	0	0	0	0	0	0	0	0	0	0	0	0	0	0
0	0	0	0	0	0	0	0	0	0	0	0	0	0	0	0	0	0	0	0	0	0	0	0	0	0	0	0	0	0	0
0	0	0	0	0	0	0	0	0	0	0	0	0	0	0	0	0	0	0	0	0	0	0	0	0	0	0	0	0	0	0
0	0	0	0	0	0	0	0	0	0	0	0	0	0	0	0	0	0	0	0	0	0	0	0	0	0	0	0	0	0	0
0	0	0	0	0	0	0	0	0	0	0	0	0	0	0	0	0	0	0	0	0	0	0	0	0	0	0	0	0	0	0
0	0	0	0	0	0	0	0	0	0	0	0	0	0	0	0	0	0	0	0	0	0	0	0	0	0	0	0	0	0	0
0	0	0	0	0	0	0	0	0	0	0	0	0	0	0	0	0	0	0	0	0	0	0	0	0	0	0	0	0	0	0
0	0	0	0	0	0	0	0	0	0	0	0	0	0	0	0	0	0	0	0	0	0	0	0	0	0	0	0	0	0	0
0	0	0	0	0	0	0	0	0	0	0	0	0	0	0	0	0	0	0	0	0	0	0	0	0	0	0	0	0	0	0
0	0	0	0	0	0	0	0	0	0	0	0	0	0	0	0	0	0	0	0	0	0	0	0	0	0	0	0	0	0	0
0	0	0	0	0	0	0	0	0	0	0	0	0	0	0	0	0	0	0	0	0	0	0	0	0	0	0	0	0	0	0
0	0	0	0	0	0	0	0	0	0	0	0	0	0	0	0	0	0	0	0	0	0	0	0	0	0	0	0	0	0	0
0	0	0	0	0	0	0	0	0	0	0	0	0	0	0	0	0	0	0	0	0	0	0	0	0	0	0	0	0	0	0
0	0	0	0	0	0	0	0	0	0	0	0	0	0	0	0	0	0	0	0	0	0	0	0	0	0	0	0	0	0	0
0	0	0	0	0	0	0	0	0	0	0	0	0	0	0	0	0	0	0	0	0	0	0	0	0	0	0	0	0	0	0
0	0	0	0	0	0	0	0	0	0	0	0	0	0	0	0	0	0	0	0	0	0	0	0	0	0	0	0	0	0	0
0	0	0	0	0	0	0	0	0	0	0	0	0	0	0	0	0	0	0	0	0	0	0	0	0	0	0	0	0	0	0
0	0	0	0	0	0	0	0	0	0	0	0	0	0	0	0	0	0	0	0	0	0	0	0	0	0	0	0	0	0	0
0	0	0	0	0	0	0	0	0	0	0	0	0	0	0	0	0	0	0	0	0	0	0	0	0	0	0	0	0	0	0
0	0	0	0	0	0	0	0	0	0	0	0	0	0	0	0	0	0	0	0	0	0	0	0	0	0	0	0	0	0	0
0	0	0	0	0	0	0	0	0	0	0	0	0	0	0	0	0	0	0	0	0	0	0	0	0	0	0	0	0	0	0
0	0	0	0	0	0	0	0	0	0	0	0	0	0	0	0	0	0	0	0	0	0	0	0	0	0	0	0	0	0	0
0	0	0	0	0	0	0	0	0	0	0	0	0	0	0	0	0	0	0	0	0	0	0	0	0	0	0	0	0	0	0
0	0	0	0	0	0	0	0	0	0	0	0	0	0	0	0	0	0	0	0	0	0	0	0	0	0	0	0	0	0	0
0	0	0	0	0	0	0	0	0	0	0	0	0	0	0	0	0	0	0	0	0	0	0	0	0	0	0	0	0	0	0
0	0	0	0	0	0	0	0	0	0	0	0	0	0	0	0	0	0	0	0	0	0	0	0	0	0	0	0	0	0	0
0	0	0	0	0	0	0	0	0	0	0	0	0	0	0	0	0	0	0	0	0	0	0	0	0	0	0	0	0	0	0
0	0	0	0	0	0	0	0	0	0	0	0	0	0	0	0	0	0	0	0	0	0	0	0	0	0	0	0	0	0	0
0	0	0	0	0	0	0	0	0	0	0	0	0	0	0	0	0	0	0	0	0	0	0	0	0	0	0	0	0	0	0
0	0	0	0	0	0	0	0	0	0	0	0	0	0	0	0	0	0	0	0	0	0	0	0	0	0	0	0	0	0	0
0	0	0	0	0	0	0	0	0	0	0	0	0	0	0	0	0	0	0	0	0	0	0	0	0	0	0	0	0	0	0
0	0	0	0	0	0	0	0	0	0	0	0	0	0	0	0	0	0	0	0	0	0	0	0	0	0	0	0	0	0	0
0	0	0	0	0	0	0	0	0	0	0	0	0	0	0	0	0	0	0	0	0	0	0	0	0	0	0	0	0	0	0
0	0	0	0	0	0	0	0	0	0	0	0	0	0	0	0	0	0	0	0	0	0	0	0	0	0	0	0	0	0	0
0	0	0	0	0	0	0	0	0	0	0	0	0	0	0	0	0	0	0	0	0	0	0	0	0	0	0	0	0	0	0
0	0	0	0	0	0	0	0	0	0	0	0	0	0	0	0	0	0	0	0	0	0	0	0	0	0	0	0	0	0	0
0	0	0	0	0	0	0	0	0	0	0	0	0	0	0	0	0	0	0	0	0	0	0	0	0	0	0	0	0	0	0
0	0	0	0	0	0	0	0	0	0	0	0	0	0	0	0	0	0	0	0	0	0	0	0	0	0	0	0	0	0	0
0	0	0	0	0	0	0	0	0	0	0	0	0	0	0	0	0	0	0	0	0	0	0	0	0	0	0	0	0	0	0
0	0	0	0	0	0	0	0	0	0	0	0	0	0	0	0	0	0	0	0	0	0	0	0	0	0	0	0	0	0	0
0	0	0	0	0	0	0	0	0	0	0	0	0	0	0	0	0	0	0	0	0	0	0	0	0	0	0	0	0	0	0
0	0	0	0	0	0	0	0	0	0	0	0	0	0	0	0	0	0	0	0	0	0	0	0	0	0	0	0	0	0	0
0	0	0	0	0	0	0	0	0	0	0	0	0	0	0	0	0	0	0	0	0	0	0	0	0	0	0	0	0	0	0
0	0	0	0	0	0	0	0	0	0	0	0	0	0	0	0	0	0	0	0	0	0	0	0	0	0	0	0	0	0	0
0	0	0	0	0	0	0	0	0	0	0	0	0	0	0	0	0	0	0	0	0	0	0	0	0	0	0	0	0	0	0
0	0	0	0	0	0	0	0	0	0	0	0	0	0	0	0	0	0	0	0	0	0	0	0	0	0	0	0	0	0	0
0	0	0	0	0	0	0	0	0	0	0	0	0	0	0	0	0	0	0	0	0	0	0	0	0	0	0	0	0	0	0
0	0	0	0	0	0	0	0	0	0	0	0	0	0	0	0	0	0	0	0	0	0	0	0	0	0	0	0	0	0	0
0	0	0	0	0	0	0	0	0	0	0	0	0	0	0	0	0	0	0	0	0	0	0	0	0	0	0	0	0	0	0
0	0	0	0	0	0	0	0	0	0	0	0	0	0	0	0	0	0	0	0	0	0	0	0	0	0	0	0	0	0	0
0	0	0	0	0	0	0	0	0	0	0	0	0	0	0	0	0	0	0	0	0	0	0	0	0	0	0	0	0	0	0
0	0	0	0	0	0	0	0	0	0	0	0	0	0	0	0	0	0	0	0	0	0	0	0	0	0	0	0	0	0	0
0	0	0	0	0	0	0	0	0	0	0	0	0	0	0	0	0	0	0	0	0	0	0	0	0	0	0	0	0	0	0
0	0	0	0	0	0	0	0	0	0	0	0	0	0	0	0	0	0	0	0	0	0	0	0	0	0	0	0	0	0	0
0	0	0	0	0	0	0	0	0	0	0	0	0	0	0	0	0	0	0	0	0	0	0	0	0	0	0	0	0	0	0
0	0	0	0	0	0	0	0	0	0	0	0	0	0	0	0	0	0	0	0	0	0	0	0	0	0	0	0	0	0	0
0	0	0	0	0	0	0	0	0	0	0	0	0	0	0	0	0	0	0	0	0	0	0	0	0	0	0	0	0	0	0
0	0	0	0	0	0	0	0	0	0	0	0	0	0	0	0	0	0	0	0	0	0	0	0	0	0	0	0	0	0	0
0	0	0	0	0	0	0	0	0	0	0	0	0	0	0	0	0	0	0	0	0	0	0	0	0	0	0	0	0	0	0
0	0	0	0	0	0	0	0	0	0	0	0	0	0	0	0	0	0	0	0	0	0	0	0	0	0	0	0	0	0	0
0	0	0	0	0	0	0	0	0	0	0	0	0	0	0	0	0	0	0	0	0	0	0	0	0	0	0	0	0	0	0
0	0	0	0	0	0	0	0	0	0	0	0	0	0	0	0	0	0	0	0	0	0	0	0	0	0	0	0	0	0	0
0	0	0	0	0	0	0	0	0	0	0	0	0	0	0	0	0	0	0	0	0	0	0	0	0	0	0	0	0	0	0
0	0	0	0	0	0	0	0	0	0	0	0	0	0	0	0	0	0	0	0	0	0	0	0	0	0	0	0	0	0	0
0	0	0	0	0	0	0	0	0	0	0	0	0	0	0	0	0	0	0	0	0	0	0	0	0	0	0	0	0	0	0
0	0	0	0	0	0	0	0	0	0	0	0	0	0	0	0	0	0	0	0	0	0	0	0	0	0	0	0	0	0	0
0	0	0	0	0	0	0	0	0	0	0	0	0	0	0	0	0	0	0	0	0	0	0	0	0	0	0	0	0	0	0
0	0	0	0	0	0	0	0	0	0	0	0	0	0	0	0	0	0	0	0	0	0	0	0	0	0	0	0	0	0	0
0	0	0	0	0	0	0	0	0	0	0	0	0	0	0	0	0	0	0	0	0	0	0	0	0	0	0	0	0	0	0
0	0	0	0	0	0	0	0	0	0	0	0	0	0	0	0	0	0	0	0	0	0	0	0	0	0	0	0	0	0	0
0	0	0	0	0	0	0	0	0	0	0	0	0	0	0	0	0	0	0	0	0	0	0	0	0	0	0	0	0	0	0
0	0	0	0	0	0	0	0	0	0	0	0	0	0	0	0	0	0	0	0	0	0	0	0	0	0	0	0	0	0	0
0	0	0	0	0	0	0	0	0	0	0	0	0	0	0	0	0	0	0	0	0	0	0	0	0	0	0	0	0	0	0
0	0	0	0	0	0	0	0	0	0	0	0	0	0	0	0	0	0	0	0	0	0	0	0	0	0	0	0	0	0	0
0	0	0	0	0	0	0	0	0	0	0	0	0	0	0	0	0	0	0	0	0	0	0	0	0	0	0	0	0	0	0
0	0	0	0	0	0	0	0	0	0	0	0	0	0	0	0	0	0	0	0	0	0	0	0	0	0	0	0	0	0	0
0	0	0	0	0	0	0	0	0	0	0	0	0	0	0	0	0	0	0	0	0	0	0	0	0	0	0	0	0	0	0
0	0	0	0	0	0	0	0	0	0	0	0	0	0	0	0	0	0	0	0	0	0	0	0	0	0	0	0	0	0	0
0	0	0	0	0	0	0	0	0	0	0	0	0	0	0	0	0	0	0	0	0	0	0	0	0	0	0	0	0	0	0
0	0	0	0	0	0	0	0	0	0	0	0	0	0	0	0	0	0	0	0	0	0	0	0	0	0	0	0	0	0	0
0	0	0	0	0	0	0	0	0	0	0	0	0	0	0	0	0	0	0	0	0	0	0	0	0	0	0	0	0	0	0
0	0	0	0	0	0	0	0	0	0	0	0	0	0	0	0	0	0	0	0	0	0	0	0	0	0	0	0	0	0	0
0	0	0	0	0	0	0	0	0	0	0	0	0	0	0	0	0	0	0	0	0	0	0	0	0	0	0	0	0	0	0
0	0	0	0	0	0	0	0	0	0	0	0	0	0	0	0	0	0	0	0	0	0	0	0	0	0	0	0	0	0	0
0	0	0	0	0	0	0	0	0	0	0	0	0	0	0	0	0	0	0	0	0	0	0	0	0	0	0	0	0	0	0
0	0	0	0	0	0	0	0	0	0	0	0	0	0	0	0	0	0	0	0	0	0	0	0	0	0	0	0	0	0	0
0	0	0	0	0	0	0	0	0	0	0	0	0	0	0	0	0	0	0	0	0	0	0	0	0	0	0	0	0	0	0
0	0	0	0	0	0	0	0	0	0	0	0	0	0	0	0	0	0	0	0	0	0	0	0	0	0	0	0	0	0	0
0	0	0	0	0	0	0	0	0	0	0	0	0	0	0	0	0	0	0	0	0	0	0	0	0	0	0	0	0	0	0
0	0	0	0	0	0	0	0	0	0	0	0	0	0	0	0	0	0	0	0	0	0	0	0	0	0	0	0	0	0	0
0	0	0	0	0	0	0	0	0	0	0	0	0	0	0	0	0	0	0	0	0	0	0	0	0	0	0	0	0	0	0
0	0	0	0	0	0	0	0	0	0	0	0	0	0	0	0	0	0	0	0	0	0	0	0	0	0	0	0	0	0	0
0	0	0	0	0	0	0	0	0	0	0	0	0	0	0	0	0	0	0	0	0	0	0	0	0	0	0	0	0	0	0
0	0	0	0	0	0	0	0	0	0	0	0	0	0	0	0	0	0	0	0	0	0	0	0	0	0	0	0	0	0	0
0	0	0	0	0	0	0	0	0	0	0	0	0	0	0	0	0	0	0	0	0	0	0	0	0	0	0	0	0	0	0
0	0	0	0	0	0	0	0	0	0	0	0	0	0	0	0	0	0	0	0	0	0	0	0	0	0	0	0	0	0	0
0	0	0	0	0	0	0	0	0	0	0	0	0	0	0	0	0	0	0	0	0	0	0	0	0	0	0	0	0	0	0
0	0	0	0	0	0	0	0	0	0	0	0	0	0	0	0	0	0	0	0	0	0	0	0	0	0	0	0	0	0	0
0	0	0	0	0	0	0	0	0	0	0	0	0	0	0	0	0	0	0	0	0	0	0	0	0	0	0	0	0	0	0
0	0	0	0	0	0	0	0	0	0	0	0	0	0	0	0	0	0	0	0	0	0	0	0	0	0	0	0	0	0	0
0	0	0	0	0	0	0	0	0	0	0	0	0	0	0	0	0	0	0	0	0	0	0	0	0	0	0	0	0	0	0
0	0	0	0	0	0	0	0	0	0	0	0	0	0	0	0	0	0	0	0	0	0	0	0	0	0	0	0	0	0	0
0	0	0	0	0	0	0	0	0	0	0	0	0	0	0	0	0	0	0	0	0	0	0	0	0	0	0	0	0	0	0
0	0	0	0	0	0	0	0	0	0	0	0	0	0	0	0	0	0	0	0	0	0	0	0	0	0	0	0	0	0	0
0	0	0	0	0	0	0	0	0	0	0	0	0	0	0	0	0	0	0	0	0	0	0	0	0	0	0	0	0	0	0
0	0	0	0	0	0	0	0	0	0	0	0	0	0	0	0	0	0	0	0	0	0	0	0	0	0	0	0	0	0	0
0	0	0	0	0	0	0	0	0	0	0	0	0	0	0	0	0	0	0	0	0	0	0	0	0	0	0	0	0	0	0
0	0	0	0	0	0	0	0	0	0	0	0	0	0	0	0	0	0	0	0	0	0	0	0	0	0	0	0	0	0	0
0	0	0	0	0	0	0	0	0	0	0	0	0	0	0	0	0	0	0	0	0	0	0	0	0	0	0	0	0	0	0
0	0	0	0	0	0	0	0	0	0	0	0	0	0	0	0	0	0	0	0	0	0	0	0	0	0	0	0	0	0	0
0	0	0	0	0	0	0	0	0	0	0	0	0	0	0	0	0	0	0	0	0	0	0	0	0	0	0	0	0	0	0
0	0	0	0	0	0	0	0	0	0	0	0	0	0	0	0	0	0	0	0	0	0	0	0	0	0	0	0	0	0	0
0	0	0	0	0	0	0	0	0	0	0	0	0	0	0	0	0	0	0	0	0	0	0	0	0	0	0	0	0	0	0
0	0	0	0	0	0	0	0	0	0	0	0	0	0	0	0	0	0	0	0	0	0	0	0	0	0	0	0	0	0	0
0	0	0	0	0	0	0	0	0	0	0	0	0	0	0	0	0	0	0	0	0	0	0	0	0	0	0	0	0	0	0
0	0	0	0	0	0	0	0	0	0	0	0	0	0	0	0	0	0	0	0	0	0	0	0	0	0	0	0	0	0	0
0	0	0	0	0	0	0	0	0	0	0	0	0	0	0	0	0	0	0	0	0	0	0	0	0	0	0	0	0	0	0
0	0	0	0	0	0	0	0	0	0	0	0	0	0	0	0	0	0	0	0	0	0	0	0	0	0	0	0	0	0	0
0	0	0	0	0	0	0	0	0	0	0	0	0	0	0	0	0	0	0	0	0	0	0	0	0	0	0	0	0	0	0
0	0	0	0	0	0	0	0	0	0	0	0	0	0	0	0	0	0	0	0	0	0	0	0	0	0	0	0	0	0	0
0	0	0	0	0	0	0	0	0	0	0	0	0	0	0	0	0	0	0	0	0	0	0	0	0	0	0	0	0	0	0
0	0	0	0	0	0	0	0	0	0	0	0	0	0	0	0	0	0	0	0	0	0	0	0	0	0	0	0	0	0	0
0	0	0	0	0	0	0	0	0	0	0	0	0	0	0	0	0	0	0	0	0	0	0	0	0	0	0	0	0	0	0
0	0	0	0	0	0	0	0	0	0	0	0	0	0	0	0	0	0	0	0	0	0	0	0	0	0	0	0	0	0	0
0	0	0	0	0	0	0	0	0	0	0	0	0	0	0	0	0	0	0	0	0	0	0	0	0	0	0	0	0	0	0
0	0	0	0	0	0	0	0	0	0	0	0	0	0	0	0	0	0	0	0	0	0	0	0	0	0	0	0	0	0	0
0	0	0	0	0	0	0	0	0	0	0	0	0	0	0	0	0	0	0	0	0	0	0	0	0	0	0	0	0	0	0
0	0	0	0	0	0	0	0	0	0	0	0	0	0	0	0	0	0	0	0	0	0	0	0	0	0	0	0	0	0	0
0	0	0	0	0	0	0	0	0	0	0	0	0	0	0	0	0	0	0	0	0	0	0	0	0	0	0	0	0	0	0
0	0	0	0	0	0	0	0	0	0	0	0	0	0	0	0	0	0	0	0	0	0	0	0	0	0	0	0	0	0	0
0	0	0	0	0	0	0	0	0	0	0	0	0	0	0	0	0	0	0	0	0	0	0	0	0	0	0	0	0	0	0
0	0	0	0	0	0	0	0	0	0	0	0	0	0	0	0	0	0	0	0	0	0	0	0	0	0	0	0	0	0	0
0	0	0	0	0	0	0	0	0	0	0	0	0	0	0	0	0	0	0	0	0	0	0	0	0	0	0	0	0	0	0
0	0	0	0	0	0	0	0	0	0	0	0	0	0	0	0	0	0	0	0	0	0	0	0	0	0	0	0	0	0	0
0	0	0	0	0	0	0	0	0	0	0	0	0	0	0	0	0	0	0	0	0	0	0	0	0	0	0	0	0	0	0
0	0	0	0	0	0	0	0	0	0	0	0	0	0	0	0	0	0	0	0	0	0	0	0	0	0	0	0	0	0	0
0	0	0	0	0	0	0	0	0	0	0	0	0	0	0	0	0	0	0	0	0	0	0	0	0	0	0	0	0	0	0
0	0	0	0	0	0	0	0	0	0	0	0	0	0	0	0	0	0	0	0	0	0	0	0	0	0	0	0	0	0	0
0	0	0	0	0	0	0	0	0	0	0	0	0	0	0	0	0	0	0	0	0	0	0	0	0	0	0	0	0	0	0
0	0	0	0	0	0	0	0	0	0	0	0	0	0	0	0	0	0	0	0	0	0	0	0	0	0	0	0	0	0	0
0	0	0	0	0	0	0	0	0	0	0	0	0	0	0	0	0	0	0	0	0	0	0	0	0	0	0	0	0	0	0
0	0	0	0	0	0	0	0	0	0	0	0	0	0	0	0	0	0	0	0	0	0	0	0	0	0	0	0	0	0	0
0	0	0	0	0	0	0	0	0	0	0	0	0	0	0	0	0	0	0	0	0	0	0	0	0	0	0	0	0	0	0
0	0	0	0	0	0	0	0	0	0	0	0	0	0	0	0	0	0	0	0	0	0	0	0	0	0	0	0	0	0	0
0	0	0	0	0	0	0	0	0	0	0	0	0	0	0	0	0	0	0	0	0	0	0	0	0	0	0	0	0	0	0
0	0	0	0	0	0	0	0	0	0	0	0	0	0	0	0	0	0	0	0	0	0	0	0	0	0	0	0	0	0	0
0	0	0	0	0	0	0	0	0	0	0	0	0	0	0	0	0	0	0	0	0	0	0	0	0	0	0	0	0	0	0
0	0	0	0	0	0	0	0	0	0	0	0	0	0	0	0	0	0	0	0	0	0	0	0	0	0	0	0	0	0	0
0	0	0	0	0	0	0	0	0	0	0	0	0	0	0	0	0	0	0	0	0	0	0	0	0	0	0	0	0	0	0
0	0	0	0	0	0	0	0	0	0	0	0	0	0	0	0	0	0	0	0	0	0	0	0	0	0	0	0	0	0	0
0	0	0	0	0	0	0	0	0	0	0	0	0	0	0	0	0	0	0	0	0	0	0	0	0	0	0	0	0	0	0
0	0	0	0	0	0	0	0	0	0	0	0	0	0	0	0	0	0	0	0	0	0	0	0	0	0	0	0	0	0	0
0	0	0	0	0	0	0	0	0	0	0	0	0	0	0	0	0	0	0	0	0	0	0	0	0	0	0	0	0	0	0
0	0	0	0	0	0	0	0	0	0	0	0	0	0	0	0	0	0	0	0	0	0	0	0	0	0	0	0	0	0	0
0	0	0	0	0	0	0	0	0	0	0	0	0	0	0	0	0	0	0	0	0	0	0	0	0	0	0	0	0	0	0
0	0	0	0	0	0	0	0	0	0	0	0	0	0	0	0	0	0	0	0	0	0	0	0	0	0	0	0	0	0	0
0	0	0	0	0	0	0	0	0	0	0	0	0	0	0	0	0	0	0	0	0	0	0	0	0	0	0	0	0	0	0
0	0	0	0	0	0	0	0	0	0	0	0	0	0	0	0	0	0	0	0	0	0	0	0	0	0	0	0	0	0	0
0	0	0	0	0	0	0	0	0	0	0	0	0	0	0	0	0	0	0	0	0	0	0	0	0	0	0	0	0	0	0
0	0	0	0	0	0	0	0	0	0	0	0	0	0	0	0	0	0	0	0	0	0	0	0	0	0	0	0	0	0	0
0	0	0	0	0	0	0	0	0	0	0	0	0	0	0	0	0	0	0	0	0	0	0	0	0	0	0	0	0	0	0
0	0	0	0	0	0	0	0	0	0	0	0	0	0	0	0	0	0	0	0	0	0	0	0	0	0	0	0	0	0	0
0	0	0	0	0	0	0	0	0	0	0	0	0	0	0	0	0	0	0	0	0	0	0	0	0	0	0	0	0	0	0
0	0	0	0	0	0	0	0	0	0	0	0	0	0	0	0	0	0	0	0	0	0	0	0	0	0	0	0	0	0	0
0	0	0	0	0	0	0	0	0	0	0	0	0	0	0	0	0	0	0	0	0	0	0	0	0	0	0	0	0	0	0
0	0	0	0	0	0	0	0	0	0	0	0	0	0	0	0	0	0	0	0	0	0	0	0	0	0	0	0	0	0	0
0	0	0	0	0	0	0	0	0	0	0	0	0	0	0	0	0	0	0	0	0	0	0	0	0	0	0	0	0	0	0
0	0	0	0	0	0	0	0	0	0	0	0	0	0	0	0	0	0	0	0	0	0	0	0	0	0	0	0	0	0	0
0	0	0	0	0	0	0	0	0	0	0	0	0	0	0	0	0	0	0	0	0	0	0	0	0	0	0	0	0	0	0
0	0	0	0	0	0	0	0	0	0	0	0	0	0	0	0	0	0	0	0	0	0	0	0	0	0	0	0	0	0	0
0	0	0	0	0	0	0	0	0	0	0	0	0	0	0	0	0	0	0	0	0	0	0	0	0	0	0	0	0	0	0
0	0	0	0	0	0	0	0	0	0	0	0	0	0	0	0	0	0	0	0	0	0	0	0	0	0	0	0	0	0	0
0	0	0	0	0	0	0	0	0	0	0	0	0	0	0	0	0	0	0	0	0	0	0	0	0	0	0	0	0	0	0
0	0	0	0	0	0	0	0	0	0	0	0	0	0	0	0	0	0	0	0	0	0	0	0	0	0	0	0	0	0	0
0	0	0	0	0	0	0	0	0	0	0	0	0	0	0	0	0	0	0	0	0	0	0	0	0	0	0	0	0	0	0
0	0	0	0	0	0	0	0	0	0	0	0	0	0	0	0	0	0	0	0	0	0	0	0	0	0	0	0	0	0	0
0	0	0	0	0	0	0	0	0	0	0	0	0	0	0	0	0	0	0	0	0	0	0	0	0	0	0	0	0	0	0
0	0	0	0	0	0	0	0	0	0	0	0	0	0	0	0	0	0	0	0	0	0	0	0	0	0	0	0	0	0	0
0	0	0	0	0	0	0	0	0	0	0	0	0	0	0	0	0	0	0	0	0	0	0	0	0	0	0	0	0	0	0
0	0	0	0	0	0	0	0	0	0	0	0	0	0	0	0	0	0	0	0	0	0	0	0	0	0	0	0	0	0	0
0	0	0	0	0	0	0	0	0	0	0	0	0	0	0	0	0	0	0	0	0	0	0	0	0	0	0	0	0	0	0
0	0	0	0	0	0	0	0	0	0	0	0	0	0	0	0	0	0	0	0	0	0	0	0	0	0	0	0	0	0	0
0	0	0	0	0	0	0	0	0	0	0	0	0	0	0	0	0	0	0	0	0	0	0	0	0	0	0	0	0	0	0
0	0	0	0	0	0	0	0	0	0	0	0	0	0	0	0	0	0	0	0	0	0	0	0	0	0	0	0	0	0	0
0	0	0	0	0	0	0	0	0	0	0	0	0	0	0	0	0	0	0	0	0	0	0	0	0	0	0	0	0	0	0
0	0	0	0	0	0	0	0	0	0	0	0	0	0	0	0	0	0	0	0	0	0	0	0	0	0	0	0	0	0	0
0	0	0	0	0	0	0	0	0	0	0	0	0	0	0	0	0	0	0	0	0	0	0	0	0	0	0	0	0	0	0
0	0	0	0	0	0	0	0	0	0	0	0	0	0	0	0	0	0	0	0	0	0	0	0	0	0	0	0	0	0	0
0	0	0	0	0	0	0	0	0	0	0	0	0	0	0	0	0	0	0	0	0	0	0	0	0	0	0	0	0	0	0
0	0	0	0	0	0	0	0	0	0	0	0	0	0	0	0	0	0	0	0	0	0	0	0	0	0	0	0	0	0	0
0	0	0	0	0	0	0	0	0	0	0	0	0	0	0	0	0	0	0	0	0	0	0	0	0	0	0	0	0	0	0
0	0	0	0	0	0	0	0	0	0	0	0	0	0	0	0	0	0	0	0	0	0	0	0	0	0	0	0	0	0	0
0	0	0	0	0	0	0	0	0	0	0	0	0	0	0	0	0	0	0	0	0	0	0	0	0	0	0	0	0	0	0
0	0	0	0	0	0	0	0	0	0	0	0	0	0	0	0	0	0	0	0	0	0	0	0	0	0	0	0	0	0	0
0	0	0	0	0	0	0	0	0	0	0	0	0	0	0	0	0	0	0	0	0	0	0	0	0	0	0	0	0	0	0
0	0	0	0	0	0	0	0	0	0	0	0	0	0	0	0	0	0	0	0	0	0	0	0	0	0	0	0	0	0	0
0	0	0	0	0	0	0	0	0	0	0	0	0	0	0	0	0	0	0	0	0	0	0	0	0	0	0	0	0	0	0
0	0	0	0	0	0	0	0	0	0	0	0	0	0	0	0	0	0	0	0	0	0	0	0	0	0	0	0	0	0	0
0	0	0	0	0	0	0	0	0	0	0	0	0	0	0	0	0	0	0	0	0	0	0	0	0	0	0	0	0	0	0
0	0	0	0	0	0	0	0	0	0	0	0	0	0	0	0	0	0	0	0	0	0	0	0	0	0	0	0	0	0	0
0	0	0	0	0	0	0	0	0	0	0	0	0	0	0	0	0	0	0	0	0	0	0	0	0	0	0	0	0	0	0
0	0	0	0	0	0	0	0	0	0	0	0	0	0	0	0	0	0	0	0	0	0	0	0	0	0	0	0	0	0	0
0	0	0	0	0	0	0	0	0	0	0	0	0	0	0	0	0	0	0	0	0	0	0	0	0	0	0	0	0	0	0
0	0	0	0	0	0	0	0	0	0	0	0	0	0	0	0	0	0	0	0	0	0	0	0	0	0	0	0	0	0	0
0	0	0	0	0	0	0	0	0	0	0	0	0	0	0	0	0	0	0	0	0	0	0	0	0	0	0	0	0	0	0
0	0	0	0	0	0	0	0	0	0	0	0	0	0	0	0	0	0	0	0	0	0	0	0	0	0	0	0	0	0	0
0	0	0	0	0	0	0	0	0	0	0	0	0	0	0	0	0	0	0	0	0	0	0	0	0	0	0	0	0	0	0
0	0	0	0	0	0	0	0	0	0	0	0	0	0	0	0	0	0	0	0	0	0	0	0	0	0	0	0	0	0	0
0	0	0	0	0	0	0	0	0	0	0	0	0	0	0	0	0	0	0	0	0	0	0	0	0	0	0	0	0	0	0
0	0	0	0	0	0	0	0	0	0	0	0	0	0	0	0	0	0	0	0	0	0	0	0	0	0	0	0	0	0	0
0	0	0	0	0	0	0	0	0	0	0	0	0	0	0	0	0	0	0	0	0	0	0	0	0	0	0	0	0	0	0
0	0	0	0	0	0	0	0	0	0	0	0	0	0	0	0	0	0	0	0	0	0	0	0	0	0	0	0	0	0	0
0	0	0	0	0	0	0	0	0	0	0	0	0	0	0	0	0	0	0	0	0	0	0	0	0	0	0	0	0	0	0
0	0	0	0	0	0	0	0	0	0	0	0	0	0	0	0	0	0	0	0	0	0	0	0	0	0	0	0	0	0	0
0	0	0	0	0	0	0	0	0	0	0	0	0	0	0	0	0	0	0	0	0	0	0	0	0	0	0	0	0	0	0
0	0	0	0	0	0	0	0	0	0	0	0	0	0	0	0	0	0	0	0	0	0	0	0	0	0	0	0	0	0	0
0	0	0	0	0	0	0	0	0	0	0	0	0	0	0	0	0	0	0	0	0	0	0	0	0	0	0	0	0	0	0
0	0	0	0	0	0	0	0	0	0	0	0	0	0	0	0	0	0	0	0	0	0	0	0	0	0	0	0	0	0	0
0	0	0	0	0	0	0	0	0	0	0	0	0	0	0	0	0	0	0	0	0	0	0	0	0	0	0	0	0	0	0
0	0	0	0	0	0	0	0	0	0	0	0	0	0	0	0	0	0	0	0	0	0	0	0	0	0	0	0	0	0	0
0	0	0	0	0	0	0	0	0	0	0	0	0	0	0	0	0	0	0	0	0	0	0	0	0	0	0	0	0	0	0
0	0	0	0	0	0	0	0	0	0	0	0	0	0	0	0	0	0	0	0	0	0	0	0	0	0	0	0	0	0	0
0	0	0	0	0	0	0	0	0	0	0	0	0	0	0	0	0	0	0	0	0	0	0	0	0	0	0	0	0	0	0
0	0	0	0	0	0	0	0	0	0	0	0	0	0	0	0	0	0	0	0	0	0	0	0	0	0	0	0	0	0	0
0	0	0	0	0	0	0	0	0	0	0	0	0	0	0	0	0	0	0	0	0	0	0	0	0	0	0	0	0	0	0
0	0	0	0	0	0	0	0	0	0	0	0	0	0	0	0	0	0	0	0	0	0	0	0	0	0	0	0	0	0	0
0	0	0	0	0	0	0	0	0	0	0	0	0	0	0	0	0	0	0	0	0	0	0	0	0	0	0	0	0	0	0
0	0	0	0	0	0	0	0	0	0	0	0	0	0	0	0	0	0	0	0	0	0	0	0	0	0	0	0	0	0	0
0	0	0	0	0	0	0	0	0	0	0	0	0	0	0	0	0	0	0	0	0	0	0	0	0	0	0	0	0	0	0
0	0	0	0	0	0	0	0	0	0	0	0	0	0	0	0	0	0	0	0	0	0	0	0	0	0	0	0	0	0	0
0	0	0	0	0	0	0	0	0	0	0	0	0	0	0	0	0	0	0	0	0	0	0	0	0	0	0	0	0	0	0
0	0	0	0	0	0	0	0	0	0	0	0	0	0	0	0	0	0	0	0	0	0	0	0	0	0	0	0	0	0	0
0	0	0	0	0	0	0	0	0	0	0	0	0	0	0	0	0	0	0	0	0	0	0	0	0	0	0	0	0	0	0
0	0	0	0	0	0	0	0	0	0	0	0	0	0	0	0	0	0	0	0	0	0	0	0	0	0	0	0	0	0	0
0	0	0	0	0	0	0	0	0	0	0	0	0	0	0	0	0	0	0	0	0	0	0	0	0	0	0	0	0	0	0
0	0	0	0	0	0	0	0	0	0	0	0	0	0	0	0	0	0	0	0	0	0	0	0	0	0	0	0	0	0	0
0	0	0	0	0	0	0	0	0	0	0	0	0	0	0	0	0	0	0	0	0	0	0	0	0	0	0	0	0	0	0
0	0	0	0	0	0	0	0	0	0	0	0	0	0	0	0	0	0	0	0	0	0	0	0	0	0	0	0	0	0	0
0	0	0	0	0	0	0	0	0	0	0	0	0	0	0	0	0	0	0	0	0	0	0	0	0	0	0	0	0	0	0
0	0	0	0	0	0	0	0	0	0	0	0	0	0	0	0	0	0	0	0	0	0	0	0	0	0	0	0	0	0	0
0	0	0	0	0	0	0	0	0	0	0	0	0	0	0	0	0	0	0	0	0	0	0	0	0	0	0	0	0	0	0
0	0	0	0	0	0	0	0	0	0	0	0	0	0	0	0	0	0	0	0	0	0	0	0	0	0	0	0	0	0	0
0	0	0	0	0	0	0	0	0	0	0	0	0	0	0	0	0	0	0	0	0	0	0	0	0	0	0	0	0	0	0
0	0	0	0	0	0	0	0	0	0	0	0	0	0	0	0	0	0	0	0	0	0	0	0	0	0	0	0	0	0	0
0	0	0	0	0	0	0	0	0	0	0	0	0	0	0	0	0	0	0	0	0	0	0	0	0	0	0	0	0	0	0
0	0	0	0	0	0	0	0	0	0	0	0	0	0	0	0	0	0	0	0	0	0	0	0	0	0	0	0	0	0	0
0	0	0	0	0	0	0	0	0	0	0	0	0	0	0	0	0	0	0	0	0	0	0	0	0	0	0	0	0	0	0
0	0	0	0	0	0	0	0	0	0	0	0	0	0	0	0	0	0	0	0	0	0	0	0	0	0	0	0	0	0	0
0	0	0	0	0	0	0	0	0	0	0	0	0	0	0	0	0	0	0	0	0	0	0	0	0	0	0	0	0	0	0
0	0	0	0	0	0	0	0	0	0	0	0	0	0	0	0	0	0	0	0	0	0	0	0	0	0	0	0	0	0	0
0	0	0	0	0	0	0	0	0	0	0	0	0	0	0	0	0	0	0	0	0	0	0	0	0	0	0	0	0	0	0
0	0	0	0	0	0	0	0	0	0	0	0	0	0	0	0	0	0	0	0	0	0	0	0	0	0	0	0	0	0	0
0	0	0	0	0	0	0	0	0	0	0	0	0	0	0	0	0	0	0	0	0	0	0	0	0	0	0	0	0	0	0
0	0	0	0	0	0	0	0	0	0	0	0	0	0	0	0	0	0	0	0	0	0	0	0	0	0	0	0	0	0	0
0	0	0	0	0	0	0	0	0	0	0	0	0	0	0	0	0	0	0	0	0	0	0	0	0	0	0	0	0	0	0
0	0	0	0	0	0	0	0	0	0	0	0	0	0	0	0	0	0	0	0	0	0	0	0	0	0	0	0	0	0	0
0	0	0	0	0	0	0	0	0	0	0	0	0	0	0	0	0	0	0	0	0	0	0	0	0	0	0	0	0	0	0
0	0	0	0	0	0	0	0	0	0	0	0	0	0	0	0	0	0	0	0	0	0	0	0	0	0	0	0	0	0	0
0	0	0	0	0	0	0	0	0	0	0	0	0	0	0	0	0	0	0	0	0	0	0	0	0	0	0	0	0	0	0
0	0	0	0	0	0	0	0	0	0	0	0	0	0	0	0	0	0	0	0	0	0	0	0	0	0	0	0	0	0	0
0	0	0	0	0	0	0	0	0	0	0	0	0	0	0	0	0	0	0	0	0	0	0	0	0	0	0	0	0	0	0
0	0	0	0	0	0	0	0	0	0	0	0	0	0	0	0	0	0	0	0	0	0	0	0	0	0	0	0	0	0	0
0	0	0	0	0	0	0	0	0	0	0	0	0	0	0	0	0	0	0	0	0	0	0	0	0	0	0	0	0	0	0
0	0	0	0	0	0	0	0	0	0	0	0	0	0	0	0	0	0	0	0	0	0	0	0	0	0	0	0	0	0	0
0	0	0	0	0	0	0	0	0	0	0	0	0	0	0	0	0	0	0	0	0	0	0	0	0	0	0	0	0	0	0
0	0	0	0	0	0	0	0	0	0	0	0	0	0	0	0	0	0	0	0	0	0	0	0	0	0	0	0	0	0	0
0	0	0	0	0	0	0	0	0	0	0	0	0	0	0	0	0	0	0	0	0	0	0	0	0	0	0	0	0	0	0
0	0	0	0	0	0	0	0	0	0	0	0	0	0	0	0	0	0	0	0	0	0	0	0	0	0	0	0	0	0	0
0	0	0	0	0	0	0	0	0	0	0	0	0	0	0	0	0	0	0	0	0	0	0	0	0	0	0	0	0	0	0
0	0	0	0	0	0	0	0	0	0	0	0	0	0	0	0	0	0	0	0	0	0	0	0	0	0	0	0	0	0	0
0	0	0	0	0	0	0	0	0	0	0	0	0	0	0	0	0	0	0	0	0	0	0	0	0	0	0	0	0	0	0
0	0	0	0	0	0	0	0	0	0	0	0	0	0	0	0	0	0	0	0	0	0	0	0	0	0	0	0	0	0	0
0	0	0	0	0	0	0	0	0	0	0	0	0	0	0	0	0	0	0	0	0	0	0	0	0	0	0	0	0	0	0
0	0	0	0	0	0	0	0	0	0	0	0	0	0	0	0	0	0	0	0	0	0	0	0	0	0	0	0	0	0	0
0	0	0	0	0	0	0	0	0	0	0	0	0	0	0	0	0	0	0	0	0	0	0	0	0	0	0	0	0	0	0
0	0	0	0	0	0	0	0	0	0	0	0	0	0	0	0	0	0	0	0	0	0	0	0	0	0	0	0	0	0	0
0	0	0	0	0	0	0	0	0	0	0	0	0	0	0	0	0	0	0	0	0	0	0	0	0	0	0	0	0	0	0
0	0	0	0	0	0	0	0	0	0	0	0	0	0	0	0	0	0	0	0	0	0	0	0	0	0	0	0	0	0	0
0	0	0	0	0	0	0	0	0	0	0	0	0	0	0	0	0	0	0	0	0	0	0	0	0	0	0	0	0	0	0
0	0	0	0	0	0	0	0	0	0	0	0	0	0	0	0	0	0	0	0	0	0	0	0	0	0	0	0	0	0	0
0	0	0	0	0	0	0	0	0	0	0	0	0	0	0	0	0	0	0	0	0	0	0	0	0	0	0	0	0	0	0
0	0	0	0	0	0	0	0	0	0	0	0	0	0	0	0	0	0	0	0	0	0	0	0	0	0	0	0	0	0	0
0	0	0	0	0	0	0	0	0	0	0	0	0	0	0	0	0	0	0	0	0	0	0	0	0	0	0	0	0	0	0
0	0	0	0	0	0	0	0	0	0	0	0	0	0	0	0	0	0	0	0	0	0	0	0	0	0	0	0	0	0	0
0	0	0	0	0	0	0	0	0	0	0	0	0	0	0	0	0	0	0	0	0	0	0	0	0	0	0	0	0	0	0
0	0	0	0	0	0	0	0	0	0	0	0	0	0	0	0	0	0	0	0	0	0	0	0	0	0	0	0	0	0	0
0	0	0	0	0	0	0	0	0	0	0	0	0	0	0	0	0	0	0	0	0	0	0	0	0	0	0	0	0	0	0
0	0	0	0	0	0	0	0	0	0	0	0	0	0	0	0	0	0	0	0	0	0	0	0	0	0	0	0	0	0	0
0	0	0	0	0	0	0	0	0	0	0	0	0	0	0	0	0	0	0	0	0	0	0	0	0	0	0	0	0	0	0
0	0	0	0	0	0	0	0	0	0	0	0	0	0	0	0	0	0	0	0	0	0	0	0	0	0	0	0	0	0	0
0	0	0	0	0	0	0	0	0	0	0	0	0	0	0	0	0	0	0	0	0	0	0	0	0	0	0	0	0	0	0
0	0	0	0	0	0	0	0	0	0	0	0	0	0	0	0	0	0	0	0	0	0	0	0	0	0	0	0	0	0	0
0	0	0	0	0	0	0	0	0	0	0	0	0	0	0	0	0	0	0	0	0	0	0	0	0	0	0	0	0	0	0
0	0	0	0	0	0	0	0	0	0	0	0	0	0	0	0	0	0	0	0	0	0	0	0	0	0	0	0	0	0	0
0	0	0	0	0	0	0	0	0	0	0	0	0	0	0	0	0	0	0	0	0	0	0	0	0	0	0	0	0	0	0
0	0	0	0	0	0	0	0	0	0	0	0	0	0	0	0	0	0	0	0	0	0	0	0	0	0	0	0	0	0	0
0	0	0	0	0	0	0	0	0	0	0	0	0	0	0	0	0	0	0	0	0	0	0	0	0	0	0	0	0	0	0
0	0	0	0	0	0	0	0	0	0	0	0	0	0	0	0	0	0	0	0	0	0	0	0	0	0	0	0	0	0	0
0	0	0	0	0	0	0	0	0	0	0	0	0	0	0	0	0	0	0	0	0	0	0	0	0	0	0	0	0	0	0
0	0	0	0	0	0	0	0	0	0	0	0	0	0	0	0	0	0	0	0	0	0	0	0	0	0	0	0	0	0	0
0	0	0	0	0	0	0	0	0	0	0	0	0	0	0	0	0	0	0	0	0	0	0	0	0	0	0	0	0	0	0
0	0	0	0	0	0	0	0	0	0	0	0	0	0	0	0	0	0	0	0	0	0	0	0	0	0	0	0	0	0	0
0	0	0	0	0	0	0	0	0	0	0	0	0	0	0	0	0	0	0	0	0	0	0	0	0	0	0	0	0	0	0
0	0	0	0	0	0	0	0	0	0	0	0	0	0	0	0	0	0	0	0	0	0	0	0	0	0	0	0	0	0	0
0	0	0	0	0	0	0	0	0	0	0	0	0	0	0	0	0	0	0	0	0	0	0	0	0	0	0	0	0	0	0
0	0	0	0	0	0	0	0	0	0	0	0	0	0	0	0	0	0	0	0	0	0	0	0	0	0	0	0	0	0	0
0	0	0	0	0	0	0	0	0	0	0	0	0	0	0	0	0	0	0	0	0	0	0	0	0	0	0	0	0	0	0
0	0	0	0	0	0	0	0	0	0	0	0	0	0	0	0	0	0	0	0	0	0	0	0	0	0	0	0	0	0	0
0	0	0	0	0	0	0	0	0	0	0	0	0	0	0	0	0	0	0	0	0	0	0	0	0	0	0	0	0	0	0
0	0	0	0	0	0	0	0	0	0	0	0	0	0	0	0	0	0	0	0	0	0	0	0	0	0	0	0	0	0	0
0	0	0	0	0	0	0	0	0	0	0	0	0	0	0	0	0	0	0	0	0	0	0	0	0	0	0	0	0	0	0
0	0	0	0	0	0	0	0	0	0	0	0	0	0	0	0	0	0	0	0	0	0	0	0	0	0	0	0	0	0	0
0	0	0	0	0	0	0	0	0	0	0	0	0	0	0	0	0	0	0	0	0	0	0	0	0	0	0	0	0	0	0
0	0	0	0	0	0	0	0	0	0	0	0	0	0	0	0	0	0	0	0	0	0	0	0	0	0	0	0	0	0	0
0	0	0	0	0	0	0	0	0	0	0	0	0	0	0	0	0	0	0	0	0	0	0	0	0	0	0	0	0	0	0
0	0	0	0	0	0	0	0	0	0	0	0	0	0	0	0	0	0	0	0	0	0	0	0	0	0	0	0	0	0	0
0	0	0	0	0	0	0	0	0	0	0	0	0	0	0	0	0	0	0	0	0	0	0	0	0	0	0	0	0	0	0
0	0	0	0	0	0	0	0	0	0	0	0	0	0	0	0	0	0	0	0	0	0	0	0	0	0	0	0	0	0	0
0	0	0	0	0	0	0	0	0	0	0	0	0	0	0	0	0	0	0	0	0	0	0	0	0	0	0	0	0	0	0
0	0	0	0	0	0	0	0	0	0	0	0	0	0	0	0	0	0	0	0	0	0	0	0	0	0	0	0	0	0	0
0	0	0	0	0	0	0	0	0	0	0	0	0	0	0	0	0	0	0	0	0	0	0	0	0	0	0	0	0	0	0
0	0	0	0	0	0	0	0	0	0	0	0	0	0	0	0	0	0	0	0	0	0	0	0	0	0	0	0	0	0	0
0	0	0	0	0	0	0	0	0	0	0	0	0	0	0	0	0	0	0	0	0	0	0	0	0	0	0	0	0	0	0
0	0	0	0	0	0	0	0	0	0	0	0	0	0	0	0	0	0	0	0	0	0	0	0	0	0	0	0	0	0	0
0	0	0	0	0	0	0	0	0	0	0	0	0	0	0	0	0	0	0	0	0	0	0	0	0	0	0	0	0	0	0
0	0	0	0	0	0	0	0	0	0	0	0	0	0	0	0	0	0	0	0	0	0	0	0	0	0	0	0	0	0	0
0	0	0	0	0	0	0	0	0	0	0	0	0	0	0	0	0	0	0	0	0	0	0	0	0	0	0	0	0	0	0
0	0	0	0	0	0	0	0	0	0	0	0	0	0	0	0	0	0	0	0	0	0	0	0	0	0	0	0	0	0	0
0	0	0	0	0	0	0	0	0	0	0	0	0	0	0	0	0	0	0	0	0	0	0	0	0	0	0	0	0	0	0
0	0	0	0	0	0	0	0	0	0	0	0	0	0	0	0	0	0	0	0	0	0	0	0	0	0	0	0	0	0	0
0	0	0	0	0	0	0	0	0	0	0	0	0	0	0	0	0	0	0	0	0	0	0	0	0	0	0	0	0	0	0
0	0	0	0	0	0	0	0	0	0	0	0	0	0	0	0	0	0	0	0	0	0	0	0	0	0	0	0	0	0	0
0	0	0	0	0	0	0	0	0	0	0	0	0	0	0	0	0	0	0	0	0	0	0	0	0	0	0	0	0	0	0
0	0	0	0	0	0	0	0	0	0	0	0	0	0	0	0	0	0	0	0	0	0	0	0	0	0	0	0	0	0	0
0	0	0	0	0	0	0	0	0	0	0	0	0	0	0	0	0	0	0	0	0	0	0	0	0	0	0	0	0	0	0
0	0	0	0	0	0	0	0	0	0	0	0	0	0	0	0	0	0	0	0	0	0	0	0	0	0	0	0	0	0	0
0	0	0	0	0	0	0	0	0	0	0	0	0	0	0	0	0	0	0	0	0	0	0	0	0	0	0	0	0	0	0
0	0	0	0	0	0	0	0	0	0	0	0	0	0	0	0	0	0	0	0	0	0	0	0	0	0	0	0	0	0	0
0	0	0	0	0	0	0	0	0	0	0	0	0	0	0	0	0	0	0	0	0	0	0	0	0	0	0	0	0	0	0
0	0	0	0	0	0	0	0	0	0	0	0	0	0	0	0	0	0	0	0	0	0	0	0	0	0	0	0	0	0	0
0	0	0	0	0	0	0	0	0	0	0	0	0	0	0	0	0	0	0	0	0	0	0	0	0	0	0	0	0	0	0
0	0	0	0	0	0	0	0	0	0	0	0	0	0	0	0	0	0	0	0	0	0	0	0	0	0	0	0	0	0	0
0	0	0	0	0	0	0	0	0	0	0	0	0	0	0	0	0	0	0	0	0	0	0	0	0	0	0	0	0	0	0
0	0	0	0	0	0	0	0	0	0	0	0	0	0	0	0	0	0	0	0	0	0	0	0	0	0	0	0	0	0	0
0	0	0	0	0	0	0	0	0	0	0	0	0	0	0	0	0	0	0	0	0	0	0	0	0	0	0	0	0	0	0
0	0	0	0	0	0	0	0	0	0	0	0	0	0	0	0	0	0	0	0	0	0	0	0	0	0	0	0	0	0	0
0	0	0	0	0	0	0	0	0	0	0	0	0	0	0	0	0	0	0	0	0	0	0	0	0	0	0	0	0	0	0
0	0	0	0	0	0	0	0	0	0	0	0	0	0	0	0	0	0	0	0	0	0	0	0	0	0	0	0	0	0	0
0	0	0	0	0	0	0	0	0	0	0	0	0	0	0	0	0	0	0	0	0	0	0	0	0	0	0	0	0	0	0
0	0	0	0	0	0	0	0	0	0	0	0	0	0	0	0	0	0	0	0	0	0	0	0	0	0	0	0	0	0	0
0	0	0	0	0	0	0	0	0	0	0	0	0	0	0	0	0	0	0	0	0	0	0	0	0	0	0	0	0	0	0
0	0	0	0	0	0	0	0	0	0	0	0	0	0	0	0	0	0	0	0	0	0	0	0	0	0	0	0	0	0	0
0	0	0	0	0	0	0	0	0	0	0	0	0	0	0	0	0	0	0	0	0	0	0	0	0	0	0	0	0	0	0
0	0	0	0	0	0	0	0	0	0	0	0	0	0	0	0	0	0	0	0	0	0	0	0	0	0	0	0	0	0	0
0	0	0	0	0	0	0	0	0	0	0	0	0	0	0	0	0	0	0	0	0	0	0	0	0	0	0	0	0	0	0
0	0	0	0	0	0	0	0	0	0	0	0	0	0	0	0	0	0	0	0	0	0	0	0	0	0	0	0	0	0	0
0	0	0	0	0	0	0	0	0	0	0	0	0	0	0	0	0	0	0	0	0	0	0	0	0	0	0	0	0	0	0
0	0	0	0	0	0	0	0	0	0	0	0	0	0	0	0	0	0	0	0	0	0	0	0	0	0	0	0	0	0	0
0	0	0	0	0	0	0	0	0	0	0	0	0	0	0	0	0	0	0	0	0	0	0	0	0	0	0	0	0	0	0
0	0	0	0	0	0	0	0	0	0	0	0	0	0	0	0	0	0	0	0	0	0	0	0	0	0	0	0	0	0	0
0	0	0	0	0	0	0	0	0	0	0	0	0	0	0	0	0	0	0	0	0	0	0	0	0	0	0	0	0	0	0
0	0	0	0	0	0	0	0	0	0	0	0	0	0	0	0	0	0	0	0	0	0	0	0	0	0	0	0	0	0	0
0	0	0	0	0	0	0	0	0	0	0	0	0	0	0	0	0	0	0	0	0	0	0	0	0	0	0	0	0	0	0
0	0	0	0	0	0	0	0	0	0	0	0	0	0	0	0	0	0	0	0	0	0	0	0	0	0	0	0	0	0	0
0	0	0	0	0	0	0	0	0	0	0	0	0	0	0	0	0	0	0	0	0	0	0	0	0	0	0	0	0	0	0
0	0	0	0	0	0	0	0	0	0	0	0	0	0	0	0	0	0	0	0	0	0	0	0	0	0	0	0	0	0	0
0	0	0	0	0	0	0	0	0	0	0	0	0	0	0	0	0	0	0	0	0	0	0	0	0	0	0	0	0	0	0
0	0	0	0	0	0	0	0	0	0	0	0	0	0	0	0	0	0	0	0	0	0	0	0	0	0	0	0	0	0	0
0	0	0	0	0	0	0	0	0	0	0	0	0	0	0	0	0	0	0	0	0	0	0	0	0	0	0	0	0	0	0
0	0	0	0	0	0	0	0	0	0	0	0	0	0	0	0	0	0	0	0	0	0	0	0	0	0	0	0	0	0	0
0	0	0	0	0	0	0	0	0	0	0	0	0	0	0	0	0	0	0	0	0	0	0	0	0	0	0	0	0	0	0
0	0	0	0	0	0	0	0	0	0	0	0	0	0	0	0	0	0	0	0	0	0	0	0	0	0	0	0	0	0	0
0	0	0	0	0	0	0	0	0	0	0	0	0	0	0	0	0	0	0	0	0	0	0	0	0	0	0	0	0	0	0
0	0	0	0	0	0	0	0	0	0	0	0	0	0	0	0	0	0	0	0	0	0	0	0	0	0	0	0	0	0	0
0	0	0	0	0	0	0	0	0	0	0	0	0	0	0	0	0	0	0	0	0	0	0	0	0	0	0	0	0	0	0
0	0	0	0	0	0	0	0	0	0	0	0	0	0	0	0	0	0	0	0	0	0	0	0	0	0	0	0	0	0	0
0	0	0	0	0	0	0	0	0	0	0	0	0	0	0	0	0	0	0	0	0	0	0	0	0	0	0	0	0	0	0
0	0	0	0	0	0	0	0	0	0	0	0	0	0	0	0	0	0	0	0	0	0	0	0	0	0	0	0	0	0	0
0	0	0	0	0	0	0	0	0	0	0	0	0	0	0	0	0	0	0	0	0	0	0	0	0	0	0	0	0	0	0
0	0	0	0	0	0	0	0	0	0	0	0	0	0	0	0	0	0	0	0	0	0	0	0	0	0	0	0	0	0	0
0	0	0	0	0	0	0	0	0	0	0	0	0	0	0	0	0	0	0	0	0	0	0	0	0	0	0	0	0	0	0
0	0	0	0	0	0	0	0	0	0	0	0	0	0	0	0	0	0	0	0	0	0	0	0	0	0	0	0	0	0	0
0	0	0	0	0	0	0	0	0	0	0	0	0	0	0	0	0	0	0	0	0	0	0	0	0	0	0	0	0	0	0
0	0	0	0	0	0	0	0	0	0	0	0	0	0	0	0	0	0	0	0	0	0	0	0	0	0	0	0	0	0	0
0	0	0	0	0	0	0	0	0	0	0	0	0	0	0	0	0	0	0	0	0	0	0	0	0	0	0	0	0	0	0
0	0	0	0	0	0	0	0	0	0	0	0	0	0	0	0	0	0	0	0	0	0	0	0	0	0	0	0	0	0	0
0	0	0	0	0	0	0	0	0	0	0	0	0	0	0	0	0	0	0	0	0	0	0	0	0	0	0	0	0	0	0
0	0	0	0	0	0	0	0	0	0	0	0	0	0	0	0	0	0	0	0	0	0	0	0	0	0	0	0	0	0	0
0	0	0	0	0	0	0	0	0	0	0	0	0	0	0	0	0	0	0	0	0	0	0	0	0	0	0	0	0	0	0
0	0	0	0	0	0	0	0	0	0	0	0	0	0	0	0	0	0	0	0	0	0	0	0	0	0	0	0	0	0	0
0	0	0	0	0	0	0	0	0	0	0	0	0	0	0	0	0	0	0	0	0	0	0	0	0	0	0	0	0	0	0
0	0	0	0	0	0	0	0	0	0	0	0	0	0	0	0	0	0	0	0	0	0	0	0	0	0	0	0	0	0	0
0	0	0	0	0	0	0	0	0	0	0	0	0	0	0	0	0	0	0	0	0	0	0	0	0	0	0	0	0	0	0
0	0	0	0	0	0	0	0	0	0	0	0	0	0	0	0	0	0	0	0	0	0	0	0	0	0	0	0	0	0	0
0	0	0	0	0	0	0	0	0	0	0	0	0	0	0	0	0	0	0	0	0	0	0	0	0	0	0	0	0	0	0
0	0	0	0	0	0	0	0	0	0	0	0	0	0	0	0	0	0	0	0	0	0	0	0	0	0	0	0	0	0	0
0	0	0	0	0	0	0	0	0	0	0	0	0	0	0	0	0	0	0	0	0	0	0	0	0	0	0	0	0	0	0
0	0	0	0	0	0	0	0	0	0	0	0	0	0	0	0	0	0	0	0	0	0	0	0	0	0	0	0	0	0	0
0	0	0	0	0	0	0	0	0	0	0	0	0	0	0	0	0	0	0	0	0	0	0	0	0	0	0	0	0	0	0
0	0	0	0	0	0	0	0	0	0	0	0	0	0	0	0	0	0	0	0	0	0	0	0	0	0	0	0	0	0	0
0	0	0	0	0	0	0	0	0	0	0	0	0	0	0	0	0	0	0	0	0	0	0	0	0	0	0	0	0	0	0
0	0	0	0	0	0	0	0	0	0	0	0	0	0	0	0	0	0	0	0	0	0	0	0	0	0	0	0	0	0	0
0	0	0	0	0	0	0	0	0	0	0	0	0	0	0	0	0	0	0	0	0	0	0	0	0	0	0	0	0	0	0
0	0	0	0	0	0	0	0	0	0	0	0	0	0	0	0	0	0	0	0	0	0	0	0	0	0	0	0	0	0	0
0	0	0	0	0	0	0	0	0	0	0	0	0	0	0	0	0	0	0	0	0	0	0	0	0	0	0	0	0	0	0
0	0	0	0	0	0	0	0	0	0	0	0	0	0	0	0	0	0	0	0	0	0	0	0	0	0	0	0	0	0	0
0	0	0	0	0	0	0	0	0	0	0	0	0	0	0	0	0	0	0	0	0	0	0	0	0	0	0	0	0	0	0
0	0	0	0	0	0	0	0	0	0	0	0	0	0	0	0	0	0	0	0	0	0	0	0	0	0	0	0	0	0	0
0	0	0	0	0	0	0	0	0	0	0	0	0	0	0	0	0	0	0	0	0	0	0	0	0	0	0	0	0	0	0
0	0	0	0	0	0	0	0	0	0	0	0	0	0	0	0	0	0	0	0	0	0	0	0	0	0	0	0	0	0	0
0	0	0	0	0	0	0	0	0	0	0	0	0	0	0	0	0	0	0	0	0	0	0	0	0	0	0	0	0	0	0
0	0	0	0	0	0	0	0	0	0	0	0	0	0	0	0	0	0	0	0	0	0	0	0	0	0	0	0	0	0	0
0	0	0	0	0	0	0	0	0	0	0	0	0	0	0	0	0	0	0	0	0	0	0	0	0	0	0	0	0	0	0
0	0	0	0	0	0	0	0	0	0	0	0	0	0	0	0	0	0	0	0	0	0	0	0	0	0	0	0	0	0	0
0	0	0	0	0	0	0	0	0	0	0	0	0	0	0	0	0	0	0	0	0	0	0	0	0	0	0	0	0	0	0
0	0	0	0	0	0	0	0	0	0	0	0	0	0	0	0	0	0	0	0	0	0	0	0	0	0	0	0	0	0	0
0	0	0	0	0	0	0	0	0	0	0	0	0	0	0	0	0	0	0	0	0	0	0	0	0	0	0	0	0	0	0
0	0	0	0	0	0	0	0	0	0	0	0	0	0	0	0	0	0	0	0	0	0	0	0	0	0	0	0	0	0	0
0	0	0	0	0	0	0	0	0	0	0	0	0	0	0	0	0	0	0	0	0	0	0	0	0	0	0	0	0	0	0
0	0	0	0	0	0	0	0	0	0	0	0	0	0	0	0	0	0	0	0	0	0	0	0	0	0	0	0	0	0	0
0	0	0	0	0	0	0	0	0	0	0	0	0	0	0	0	0	0	0	0	0	0	0	0	0	0	0	0	0	0	0
0	0	0	0	0	0	0	0	0	0	0	0	0	0	0	0	0	0	0	0	0	0	0	0	0	0	0	0	0	0	0
0	0	0	0	0	0	0	0	0	0	0	0	0	0	0	0	0	0	0	0	0	0	0	0	0	0	0	0	0	0	0
0	0	0	0	0	0	0	0	0	0	0	0	0	0	0	0	0	0	0	0	0	0	0	0	0	0	0	0	0	0	0
0	0	0	0	0	0	0	0	0	0	0	0	0	0	0	0	0	0	0	0	0	0	0	0	0	0	0	0	0	0	0
0	0	0	0	0	0	0	0	0	0	0	0	0	0	0	0	0	0	0	0	0	0	0	0	0	0	0	0	0	0	0
0	0	0	0	0	0	0	0	0	0	0	0	0	0	0	0	0	0	0	0	0	0	0	0	0	0	0	0	0	0	0
0	0	0	0	0	0	0	0	0	0	0	0	0	0	0	0	0	0	0	0	0	0	0	0	0	0	0	0	0	0	0
0	0	0	0	0	0	0	0	0	0	0	0	0	0	0	0	0	0	0	0	0	0	0	0	0	0	0	0	0	0	0
0	0	0	0	0	0	0	0	0	0	0	0	0	0	0	0	0	0	0	0	0	0	0	0	0	0	0	0	0	0	0
0	0	0	0	0	0	0	0	0	0	0	0	0	0	0	0	0	0	0	0	0	0	0	0	0	0	0	0	0	0	0
0	0	0	0	0	0	0	0	0	0	0	0	0	0	0	0	0	0	0	0	0	0	0	0	0	0	0	0	0	0	0
0	0	0	0	0	0	0	0	0	0	0	0	0	0	0	0	0	0	0	0	0	0	0	0	0	0	0	0	0	0	0
0	0	0	0	0	0	0	0	0	0	0	0	0	0	0	0	0	0	0	0	0	0	0	0	0	0	0	0	0	0	0
0	0	0	0	0	0	0	0	0	0	0	0	0	0	0	0	0	0	0	0	0	0	0	0	0	0	0	0	0	0	0
0	0	0	0	0	0	0	0	0	0	0	0	0	0	0	0	0	0	0	0	0	0	0	0	0	0	0	0	0	0	0
0	0	0	0	0	0	0	0	0	0	0	0	0	0	0	0	0	0	0	0	0	0	0	0	0	0	0	0	0	0	0
0	0	0	0	0	0	0	0	0	0	0	0	0	0	0	0	0	0	0	0	0	0	0	0	0	0	0	0	0	0	0
0	0	0	0	0	0	0	0	0	0	0	0	0	0	0	0	0	0	0	0	0	0	0	0	0	0	0	0	0	0	0
0	0	0	0	0	0	0	0	0	0	0	0	0	0	0	0	0	0	0	0	0	0	0	0	0	0	0	0	0	0	0
0	0	0	0	0	0	0	0	0	0	0	0	0	0	0	0	0	0	0	0	0	0	0	0	0	0	0	0	0	0	0
0	0	0	0	0	0	0	0	0	0	0	0	0	0	0	0	0	0	0	0	0	0	0	0	0	0	0	0	0	0	0
0	0	0	0	0	0	0	0	0	0	0	0	0	0	0	0	0	0	0	0	0	0	0	0	0	0	0	0	0	0	0
0	0	0	0	0	0	0	0	0	0	0	0	0	0	0	0	0	0	0	0	0	0	0	0	0	0	0	0	0	0	0
0	0	0	0	0	0	0	0	0	0	0	0	0	0	0	0	0	0	0	0	0	0	0	0	0	0	0	0	0	0	0
0	0	0	0	0	0	0	0	0	0	0	0	0	0	0	0	0	0	0	0	0	0	0	0	0	0	0	0	0	0	0
0	0	0	0	0	0	0	0	0	0	0	0	0	0	0	0	0	0	0	0	0	0	0	0	0	0	0	0	0	0	0
0	0	0	0	0	0	0	0	0	0	0	0	0	0	0	0	0	0	0	0	0	0	0	0	0	0	0	0	0	0	0
0	0	0	0	0	0	0	0	0	0	0	0	0	0	0	0	0	0	0	0	0	0	0	0	0	0	0	0	0	0	0
0	0	0	0	0	0	0	0	0	0	0	0	0	0	0	0	0	0	0	0	0	0	0	0	0	0	0	0	0	0	0
0	0	0	0	0	0	0	0	0	0	0	0	0	0	0	0	0	0	0	0	0	0	0	0	0	0	0	0	0	0	0
0	0	0	0	0	0	0	0	0	0	0	0	0	0	0	0	0	0	0	0	0	0	0	0	0	0	0	0	0	0	0
0	0	0	0	0	0	0	0	0	0	0	0	0	0	0	0	0	0	0	0	0	0	0	0	0	0	0	0	0	0	0
0	0	0	0	0	0	0	0	0	0	0	0	0	0	0	0	0	0	0	0	0	0	0	0	0	0	0	0	0	0	0
0	0	0	0	0	0	0	0	0	0	0	0	0	0	0	0	0	0	0	0	0	0	0	0	0	0	0	0	0	0	0
0	0	0	0	0	0	0	0	0	0	0	0	0	0	0	0	0	0	0	0	0	0	0	0	0	0	0	0	0	0	0
0	0	0	0	0	0	0	0	0	0	0	0	0	0	0	0	0	0	0	0	0	0	0	0	0	0	0	0	0	0	0
0	0	0	0	0	0	0	0	0	0	0	0	0	0	0	0	0	0	0	0	0	0	0	0	0	0	0	0	0	0	0
0	0	0	0	0	0	0	0	0	0	0	0	0	0	0	0	0	0	0	0	0	0	0	0	0	0	0	0	0	0	0
0	0	0	0	0	0	0	0	0	0	0	0	0	0	0	0	0	0	0	0	0	0	0	0	0	0	0	0	0	0	0
0	0	0	0	0	0	0	0	0	0	0	0	0	0	0	0	0	0	0	0	0	0	0	0	0	0	0	0	0	0	0
0	0	0	0	0	0	0	0	0	0	0	0	0	0	0	0	0	0	0	0	0	0	0	0	0	0	0	0	0	0	0
0	0	0	0	0	0	0	0	0	0	0	0	0	0	0	0	0	0	0	0	0	0	0	0	0	0	0	0	0	0	0
0	0	0	0	0	0	0	0	0	0	0	0	0	0	0	0	0	0	0	0	0	0	0	0	0	0	0	0	0	0	0
0	0	0	0	0	0	0	0	0	0	0	0	0	0	0	0	0	0	0	0	0	0	0	0	0	0	0	0	0	0	0
0	0	0	0	0	0	0	0	0	0	0	0	0	0	0	0	0	0	0	0	0	0	0	0	0	0	0	0	0	0	0
0	0	0	0	0	0	0	0	0	0	0	0	0	0	0	0	0	0	0	0	0	0	0	0	0	0	0	0	0	0	0
0	0	0	0	0	0	0	0	0	0	0	0	0	0	0	0	0	0	0	0	0	0	0	0	0	0	0	0	0	0	0
0	0	0	0	0	0	0	0	0	0	0	0	0	0	0	0	0	0	0	0	0	0	0	0	0	0	0	0	0	0	0
0	0	0	0	0	0	0	0	0	0	0	0	0	0	0	0	0	0	0	0	0	0	0	0	0	0	0	0	0	0	0
0	0	0	0	0	0	0	0	0	0	0	0	0	0	0	0	0	0	0	0	0	0	0	0	0	0	0	0	0	0	0
0	0	0	0	0	0	0	0	0	0	0	0	0	0	0	0	0	0	0	0	0	0	0	0	0	0	0	0	0	0	0
0	0	0	0	0	0	0	0	0	0	0	0	0	0	0	0	0	0	0	0	0	0	0	0	0	0	0	0	0	0	0
0	0	0	0	0	0	0	0	0	0	0	0	0	0	0	0	0	0	0	0	0	0	0	0	0	0	0	0	0	0	0
0	0	0	0	0	0	0	0	0	0	0	0	0	0	0	0	0	0	0	0	0	0	0	0	0	0	0	0	0	0	0
0	0	0	0	0	0	0	0	0	0	0	0	0	0	0	0	0	0	0	0	0	0	0	0	0	0	0	0	0	0	0
0	0	0	0	0	0	0	0	0	0	0	0	0	0	0	0	0	0	0	0	0	0	0	0	0	0	0	0	0	0	0
0	0	0	0	0	0	0	0	0	0	0	0	0	0	0	0	0	0	0	0	0	0	0	0	0	0	0	0	0	0	0
0	0	0	0	0	0	0	0	0	0	0	0	0	0	0	0	0	0	0	0	0	0	0	0	0	0	0	0	0	0	0
0	0	0	0	0	0	0	0	0	0	0	0	0	0	0	0	0	0	0	0	0	0	0	0	0	0	0	0	0	0	0
0	0	0	0	0	0	0	0	0	0	0	0	0	0	0	0	0	0	0	0	0	0	0	0	0	0	0	0	0	0	0
0	0	0	0	0	0	0	0	0	0	0	0	0	0	0	0	0	0	0	0	0	0	0	0	0	0	0	0	0	0	0
0	0	0	0	0	0	0	0	0	0	0	0	0	0	0	0	0	0	0	0	0	0	0	0	0	0	0	0	0	0	0
0	0	0	0	0	0	0	0	0	0	0	0	0	0	0	0	0	0	0	0	0	0	0	0	0	0	0	0	0	0	0
0	0	0	0	0	0	0	0	0	0	0	0	0	0	0	0	0	0	0	0	0	0	0	0	0	0	0	0	0	0	0
0	0	0	0	0	0	0	0	0	0	0	0	0	0	0	0	0	0	0	0	0	0	0	0	0	0	0	0	0	0	0
0	0	0	0	0	0	0	0	0	0	0	0	0	0	0	0	0	0	0	0	0	0	0	0	0	0	0	0	0	0	0
0	0	0	0	0	0	0	0	0	0	0	0	0	0	0	0	0	0	0	0	0	0	0	0	0	0	0	0	0	0	0
0	0	0	0	0	0	0	0	0	0	0	0	0	0	0	0	0	0	0	0	0	0	0	0	0	0	0	0	0	0	0
0	0	0	0	0	0	0	0	0	0	0	0	0	0	0	0	0	0	0	0	0	0	0	0	0	0	0	0	0	0	0
0	0	0	0	0	0	0	0	0	0	0	0	0	0	0	0	0	0	0	0	0	0	0	0	0	0	0	0	0	0	0
0	0	0	0	0	0	0	0	0	0	0	0	0	0	0	0	0	0	0	0	0	0	0	0	0	0	0	0	0	0	0
0	0	0	0	0	0	0	0	0	0	0	0	0	0	0	0	0	0	0	0	0	0	0	0	0	0	0	0	0	0	0
0	0	0	0	0	0	0	0	0	0	0	0	0	0	0	0	0	0	0	0	0	0	0	0	0	0	0	0	0	0	0
0	0	0	0	0	0	0	0	0	0	0	0	0	0	0	0	0	0	0	0	0	0	0	0	0	0	0	0	0	0	0
0	0	0	0	0	0	0	0	0	0	0	0	0	0	0	0	0	0	0	0	0	0	0	0	0	0	0	0	0	0	0
0	0	0	0	0	0	0	0	0	0	0	0	0	0	0	0	0	0	0	0	0	0	0	0	0	0	0	0	0	0	0
0	0	0	0	0	0	0	0	0	0	0	0	0	0	0	0	0	0	0	0	0	0	0	0	0	0	0	0	0	0	0
0	0	0	0	0	0	0	0	0	0	0	0	0	0	0	0	0	0	0	0	0	0	0	0	0	0	0	0	0	0	0
0	0	0	0	0	0	0	0	0	0	0	0	0	0	0	0	0	0	0	0	0	0	0	0	0	0	0	0	0	0	0
0	0	0	0	0	0	0	0	0	0	0	0	0	0	0	0	0	0	0	0	0	0	0	0	0	0	0	0	0	0	0
0	0	0	0	0	0	0	0	0	0	0	0	0	0	0	0	0	0	0	0	0	0	0	0	0	0	0	0	0	0	0
0	0	0	0	0	0	0	0	0	0	0	0	0	0	0	0	0	0	0	0	0	0	0	0	0	0	0	0	0	0	0
0	0	0	0	0	0	0	0	0	0	0	0	0	0	0	0	0	0	0	0	0	0	0	0	0	0	0	0	0	0	0
0	0	0	0	0	0	0	0	0	0	0	0	0	0	0	0	0	0	0	0	0	0	0	0	0	0	0	0	0	0	0
0	0	0	0	0	0	0	0	0	0	0	0	0	0	0	0	0	0	0	0	0	0	0	0	0	0	0	0	0	0	0
0	0	0	0	0	0	0	0	0	0	0	0	0	0	0	0	0	0	0	0	0	0	0	0	0	0	0	0	0	0	0
0	0	0	0	0	0	0	0	0	0	0	0	0	0	0	0	0	0	0	0	0	0	0	0	0	0	0	0	0	0	0
0	0	0	0	0	0	0	0	0	0	0	0	0	0	0	0	0	0	0	0	0	0	0	0	0	0	0	0	0	0	0
0	0	0	0	0	0	0	0	0	0	0	0	0	0	0	0	0	0	0	0	0	0	0	0	0	0	0	0	0	0	0
0	0	0	0	0	0	0	0	0	0	0	0	0	0	0	0	0	0	0	0	0	0	0	0	0	0	0	0	0	0	0
0	0	0	0	0	0	0	0	0	0	0	0	0	0	0	0	0	0	0	0	0	0	0	0	0	0	0	0	0	0	0
0	0	0	0	0	0	0	0	0	0	0	0	0	0	0	0	0	0	0	0	0	0	0	0	0	0	0	0	0	0	0
0	0	0	0	0	0	0	0	0	0	0	0	0	0	0	0	0	0	0	0	0	0	0	0	0	0	0	0	0	0	0
0	0	0	0	0	0	0	0	0	0	0	0	0	0	0	0	0	0	0	0	0	0	0	0	0	0	0	0	0	0	0
0	0	0	0	0	0	0	0	0	0	0	0	0	0	0	0	0	0	0	0	0	0	0	0	0	0	0	0	0	0	0
0	0	0	0	0	0	0	0	0	0	0	0	0	0	0	0	0	0	0	0	0	0	0	0	0	0	0	0	0	0	0
0	0	0	0	0	0	0	0	0	0	0	0	0	0	0	0	0	0	0	0	0	0	0	0	0	0	0	0	0	0	0
0	0	0	0	0	0	0	0	0	0	0	0	0	0	0	0	0	0	0	0	0	0	0	0	0	0	0	0	0	0	0
0	0	0	0	0	0	0	0	0	0	0	0	0	0	0	0	0	0	0	0	0	0	0	0	0	0	0	0	0	0	0
0	0	0	0	0	0	0	0	0	0	0	0	0	0	0	0	0	0	0	0	0	0	0	0	0	0	0	0	0	0	0
0	0	0	0	0	0	0	0	0	0	0	0	0	0	0	0	0	0	0	0	0	0	0	0	0	0	0	0	0	0	0
0	0	0	0	0	0	0	0	0	0	0	0	0	0	0	0	0	0	0	0	0	0	0	0	0	0	0	0	0	0	0
0	0	0	0	0	0	0	0	0	0	0	0	0	0	0	0	0	0	0	0	0	0	0	0	0	0	0	0	0	0	0
0	0	0	0	0	0	0	0	0	0	0	0	0	0	0	0	0	0	0	0	0	0	0	0	0	0	0	0	0	0	0
0	0	0	0	0	0	0	0	0	0	0	0	0	0	0	0	0	0	0	0	0	0	0	0	0	0	0	0	0	0	0
0	0	0	0	0	0	0	0	0	0	0	0	0	0	0	0	0	0	0	0	0	0	0	0	0	0	0	0	0	0	0
0	0	0	0	0	0	0	0	0	0	0	0	0	0	0	0	0	0	0	0	0	0	0	0	0	0	0	0	0	0	0
0	0	0	0	0	0	0	0	0	0	0	0	0	0	0	0	0	0	0	0	0	0	0	0	0	0	0	0	0	0	0
0	0	0	0	0	0	0	0	0	0	0	0	0	0	0	0	0	0	0	0	0	0	0	0	0	0	0	0	0	0	0
0	0	0	0	0	0	0	0	0	0	0	0	0	0	0	0	0	0	0	0	0	0	0	0	0	0	0	0	0	0	0
0	0	0	0	0	0	0	0	0	0	0	0	0	0	0	0	0	0	0	0	0	0	0	0	0	0	0	0	0	0	0
0	0	0	0	0	0	0	0	0	0	0	0	0	0	0	0	0	0	0	0	0	0	0	0	0	0	0	0	0	0	0
0	0	0	0	0	0	0	0	0	0	0	0	0	0	0	0	0	0	0	0	0	0	0	0	0	0	0	0	0	0	0
0	0	0	0	0	0	0	0	0	0	0	0	0	0	0	0	0	0	0	0	0	0	0	0	0	0	0	0	0	0	0
0	0	0	0	0	0	0	0	0	0	0	0	0	0	0	0	0	0	0	0	0	0	0	0	0	0	0	0	0	0	0
0	0	0	0	0	0	0	0	0	0	0	0	0	0	0	0	0	0	0	0	0	0	0	0	0	0	0	0	0	0	0
0	0	0	0	0	0	0	0	0	0	0	0	0	0	0	0	0	0	0	0	0	0	0	0	0	0	0	0	0	0	0
0	0	0	0	0	0	0	0	0	0	0	0	0	0	0	0	0	0	0	0	0	0	0	0	0	0	0	0	0	0	0
0	0	0	0	0	0	0	0	0	0	0	0	0	0	0	0	0	0	0	0	0	0	0	0	0	0	0	0	0	0	0
0	0	0	0	0	0	0	0	0	0	0	0	0	0	0	0	0	0	0	0	0	0	0	0	0	0	0	0	0	0	0
0	0	0	0	0	0	0	0	0	0	0	0	0	0	0	0	0	0	0	0	0	0	0	0	0	0	0	0	0	0	0
0	0	0	0	0	0	0	0	0	0	0	0	0	0	0	0	0	0	0	0	0	0	0	0	0	0	0	0	0	0	0
0	0	0	0	0	0	0	0	0	0	0	0	0	0	0	0	0	0	0	0	0	0	0	0	0	0	0	0	0	0	0
0	0	0	0	0	0	0	0	0	0	0	0	0	0	0	0	0	0	0	0	0	0	0	0	0	0	0	0	0	0	0
0	0	0	0	0	0	0	0	0	0	0	0	0	0	0	0	0	0	0	0	0	0	0	0	0	0	0	0	0	0	0
0	0	0	0	0	0	0	0	0	0	0	0	0	0	0	0	0	0	0	0	0	0	0	0	0	0	0	0	0	0	0
0	0	0	0	0	0	0	0	0	0	0	0	0	0	0	0	0	0	0	0	0	0	0	0	0	0	0	0	0	0	0
0	0	0	0	0	0	0	0	0	0	0	0	0	0	0	0	0	0	0	0	0	0	0	0	0	0	0	0	0	0	0
0	0	0	0	0	0	0	0	0	0	0	0	0	0	0	0	0	0	0	0	0	0	0	0	0	0	0	0	0	0	0
0	0	0	0	0	0	0	0	0	0	0	0	0	0	0	0	0	0	0	0	0	0	0	0	0	0	0	0	0	0	0
0	0	0	0	0	0	0	0	0	0	0	0	0	0	0	0	0	0	0	0	0	0	0	0	0	0	0	0	0	0	0
0	0	0	0	0	0	0	0	0	0	0	0	0	0	0	0	0	0	0	0	0	0	0	0	0	0	0	0	0	0	0
0	0	0	0	0	0	0	0	0	0	0	0	0	0	0	0	0	0	0	0	0	0	0	0	0	0	0	0	0	0	0
0	0	0	0	0	0	0	0	0	0	0	0	0	0	0	0	0	0	0	0	0	0	0	0	0	0	0	0	0	0	0
0	0	0	0	0	0	0	0	0	0	0	0	0	0	0	0	0	0	0	0	0	0	0	0	0	0	0	0	0	0	0
0	0	0	0	0	0	0	0	0	0	0	0	0	0	0	0	0	0	0	0	0	0	0	0	0	0	0	0	0	0	0
0	0	0	0	0	0	0	0	0	0	0	0	0	0	0	0	0	0	0	0	0	0	0	0	0	0	0	0	0	0	0
0	0	0	0	0	0	0	0	0	0	0	0	0	0	0	0	0	0	0	0	0	0	0	0	0	0	0	0	0	0	0
0	0	0	0	0	0	0	0	0	0	0	0	0	0	0	0	0	0	0	0	0	0	0	0	0	0	0	0	0	0	0
0	0	0	0	0	0	0	0	0	0	0	0	0	0	0	0	0	0	0	0	0	0	0	0	0	0	0	0	0	0	0
0	0	0	0	0	0	0	0	0	0	0	0	0	0	0	0	0	0	0	0	0	0	0	0	0	0	0	0	0	0	0
0	0	0	0	0	0	0	0	0	0	0	0	0	0	0	0	0	0	0	0	0	0	0	0	0	0	0	0	0	0	0
0	0	0	0	0	0	0	0	0	0	0	0	0	0	0	0	0	0	0	0	0	0	0	0	0	0	0	0	0	0	0
0	0	0	0	0	0	0	0	0	0	0	0	0	0	0	0	0	0	0	0	0	0	0	0	0	0	0	0	0	0	0
0	0	0	0	0	0	0	0	0	0	0	0	0	0	0	0	0	0	0	0	0	0	0	0	0	0	0	0	0	0	0
0	0	0	0	0	0	0	0	0	0	0	0	0	0	0	0	0	0	0	0	0	0	0	0	0	0	0	0	0	0	0
0	0	0	0	0	0	0	0	0	0	0	0	0	0	0	0	0	0	0	0	0	0	0	0	0	0	0	0	0	0	0
0	0	0	0	0	0	0	0	0	0	0	0	0	0	0	0	0	0	0	0	0	0	0	0	0	0	0	0	0	0	0
0	0	0	0	0	0	0	0	0	0	0	0	0	0	0	0	0	0	0	0	0	0	0	0	0	0	0	0	0	0	0
0	0	0	0	0	0	0	0	0	0	0	0	0	0	0	0	0	0	0	0	0	0	0	0	0	0	0	0	0	0	0
0	0	0	0	0	0	0	0	0	0	0	0	0	0	0	0	0	0	0	0	0	0	0	0	0	0	0	0	0	0	0
0	0	0	0	0	0	0	0	0	0	0	0	0	0	0	0	0	0	0	0	0	0	0	0	0	0	0	0	0	0	0
0	0	0	0	0	0	0	0	0	0	0	0	0	0	0	0	0	0	0	0	0	0	0	0	0	0	0	0	0	0	0
0	0	0	0	0	0	0	0	0	0	0	0	0	0	0	0	0	0	0	0	0	0	0	0	0	0	0	0	0	0	0
0	0	0	0	0	0	0	0	0	0	0	0	0	0	0	0	0	0	0	0	0	0	0	0	0	0	0	0	0	0	0
0	0	0	0	0	0	0	0	0	0	0	0	0	0	0	0	0	0	0	0	0	0	0	0	0	0	0	0	0	0	0
0	0	0	0	0	0	0	0	0	0	0	0	0	0	0	0	0	0	0	0	0	0	0	0	0	0	0	0	0	0	0
0	0	0	0	0	0	0	0	0	0	0	0	0	0	0	0	0	0	0	0	0	0	0	0	0	0	0	0	0	0	0
0	0	0	0	0	0	0	0	0	0	0	0	0	0	0	0	0	0	0	0	0	0	0	0	0	0	0	0	0	0	0
0	0	0	0	0	0	0	0	0	0	0	0	0	0	0	0	0	0	0	0	0	0	0	0	0	0	0	0	0	0	0
0	0	0	0	0	0	0	0	0	0	0	0	0	0	0	0	0	0	0	0	0	0	0	0	0	0	0	0	0	0	0
0	0	0	0	0	0	0	0	0	0	0	0	0	0	0	0	0	0	0	0	0	0	0	0	0	0	0	0	0	0	0
0	0	0	0	0	0	0	0	0	0	0	0	0	0	0	0	0	0	0	0	0	0	0	0	0	0	0	0	0	0	0
0	0	0	0	0	0	0	0	0	0	0	0	0	0	0	0	0	0	0	0	0	0	0	0	0	0	0	0	0	0	0
0	0	0	0	0	0	0	0	0	0	0	0	0	0	0	0	0	0	0	0	0	0	0	0	0	0	0	0	0	0	0
0	0	0	0	0	0	0	0	0	0	0	0	0	0	0	0	0	0	0	0	0	0	0	0	0	0	0	0	0	0	0
0	0	0	0	0	0	0	0	0	0	0	0	0	0	0	0	0	0	0	0	0	0	0	0	0	0	0	0	0	0	0
0	0	0	0	0	0	0	0	0	0	0	0	0	0	0	0	0	0	0	0	0	0	0	0	0	0	0	0	0	0	0
0	0	0	0	0	0	0	0	0	0	0	0	0	0	0	0	0	0	0	0	0	0	0	0	0	0	0	0	0	0	0
0	0	0	0	0	0	0	0	0	0	0	0	0	0	0	0	0	0	0	0	0	0	0	0	0	0	0	0	0	0	0
0	0	0	0	0	0	0	0	0	0	0	0	0	0	0	0	0	0	0	0	0	0	0	0	0	0	0	0	0	0	0
0	0	0	0	0	0	0	0	0	0	0	0	0	0	0	0	0	0	0	0	0	0	0	0	0	0	0	0	0	0	0
0	0	0	0	0	0	0	0	0	0	0	0	0	0	0	0	0	0	0	0	0	0	0	0	0	0	0	0	0	0	0
0	0	0	0	0	0	0	0	0	0	0	0	0	0	0	0	0	0	0	0	0	0	0	0	0	0	0	0	0	0	0
0	0	0	0	0	0	0	0	0	0	0	0	0	0	0	0	0	0	0	0	0	0	0	0	0	0	0	0	0	0	0
0	0	0	0	0	0	0	0	0	0	0	0	0	0	0	0	0	0	0	0	0	0	0	0	0	0	0	0	0	0	0
0	0	0	0	0	0	0	0	0	0	0	0	0	0	0	0	0	0	0	0	0	0	0	0	0	0	0	0	0	0	0
0	0	0	0	0	0	0	0	0	0	0	0	0	0	0	0	0	0	0	0	0	0	0	0	0	0	0	0	0	0	0
0	0	0	0	0	0	0	0	0	0	0	0	0	0	0	0	0	0	0	0	0	0	0	0	0	0	0	0	0	0	0
0	0	0	0	0	0	0	0	0	0	0	0	0	0	0	0	0	0	0	0	0	0	0	0	0	0	0	0	0	0	0
0	0	0	0	0	0	0	0	0	0	0	0	0	0	0	0	0	0	0	0	0	0	0	0	0	0	0	0	0	0	0
0	0	0	0	0	0	0	0	0	0	0	0	0	0	0	0	0	0	0	0	0	0	0	0	0	0	0	0	0	0	0
0	0	0	0	0	0	0	0	0	0	0	0	0	0	0	0	0	0	0	0	0	0	0	0	0	0	0	0	0	0	0
0	0	0	0	0	0	0	0	0	0	0	0	0	0	0	0	0	0	0	0	0	0	0	0	0	0	0	0	0	0	0
0	0	0	0	0	0	0	0	0	0	0	0	0	0	0	0	0	0	0	0	0	0	0	0	0	0	0	0	0	0	0
0	0	0	0	0	0	0	0	0	0	0	0	0	0	0	0	0	0	0	0	0	0	0	0	0	0	0	0	0	0	0
0	0	0	0	0	0	0	0	0	0	0	0	0	0	0	0	0	0	0	0	0	0	0	0	0	0	0	0	0	0	0
0	0	0	0	0	0	0	0	0	0	0	0	0	0	0	0	0	0	0	0	0	0	0	0	0	0	0	0	0	0	0
0	0	0	0	0	0	0	0	0	0	0	0	0	0	0	0	0	0	0	0	0	0	0	0	0	0	0	0	0	0	0
0	0	0	0	0	0	0	0	0	0	0	0	0	0	0	0	0	0	0	0	0	0	0	0	0	0	0	0	0	0	0
0	0	0	0	0	0	0	0	0	0	0	0	0	0	0	0	0	0	0	0	0	0	0	0	0	0	0	0	0	0	0
0	0	0	0	0	0	0	0	0	0	0	0	0	0	0	0	0	0	0	0	0	0	0	0	0	0	0	0	0	0	0
0	0	0	0	0	0	0	0	0	0	0	0	0	0	0	0	0	0	0	0	0	0	0	0	0	0	0	0	0	0	0
0	0	0	0	0	0	0	0	0	0	0	0	0	0	0	0	0	0	0	0	0	0	0	0	0	0	0	0	0	0	0
0	0	0	0	0	0	0	0	0	0	0	0	0	0	0	0	0	0	0	0	0	0	0	0	0	0	0	0	0	0	0
0	0	0	0	0	0	0	0	0	0	0	0	0	0	0	0	0	0	0	0	0	0	0	0	0	0	0	0	0	0	0
0	0	0	0	0	0	0	0	0	0	0	0	0	0	0	0	0	0	0	0	0	0	0	0	0	0	0	0	0	0	0
0	0	0	0	0	0	0	0	0	0	0	0	0	0	0	0	0	0	0	0	0	0	0	0	0	0	0	0	0	0	0
0	0	0	0	0	0	0	0	0	0	0	0	0	0	0	0	0	0	0	0	0	0	0	0	0	0	0	0	0	0	0
0	0	0	0	0	0	0	0	0	0	0	0	0	0	0	0	0	0	0	0	0	0	0	0	0	0	0	0	0	0	0
0	0	0	0	0	0	0	0	0	0	0	0	0	0	0	0	0	0	0	0	0	0	0	0	0	0	0	0	0	0	0
0	0	0	0	0	0	0	0	0	0	0	0	0	0	0	0	0	0	0	0	0	0	0	0	0	0	0	0	0	0	0
0	0	0	0	0	0	0	0	0	0	0	0	0	0	0	0	0	0	0	0	0	0	0	0	0	0	0	0	0	0	0
0	0	0	0	0	0	0	0	0	0	0	0	0	0	0	0	0	0	0	0	0	0	0	0	0	0	0	0	0	0	0
0	0	0	0	0	0	0	0	0	0	0	0	0	0	0	0	0	0	0	0	0	0	0	0	0	0	0	0	0	0	0
0	0	0	0	0	0	0	0	0	0	0	0	0	0	0	0	0	0	0	0	0	0	0	0	0	0	0	0	0	0	0
0	0	0	0	0	0	0	0	0	0	0	0	0	0	0	0	0	0	0	0	0	0	0	0	0	0	0	0	0	0	0
0	0	0	0	0	0	0	0	0	0	0	0	0	0	0	0	0	0	0	0	0	0	0	0	0	0	0	0	0	0	0
0	0	0	0	0	0	0	0	0	0	0	0	0	0	0	0	0	0	0	0	0	0	0	0	0	0	0	0	0	0	0
0	0	0	0	0	0	0	0	0	0	0	0	0	0	0	0	0	0	0	0	0	0	0	0	0	0	0	0	0	0	0
0	0	0	0	0	0	0	0	0	0	0	0	0	0	0	0	0	0	0	0	0	0	0	0	0	0	0	0	0	0	0
0	0	0	0	0	0	0	0	0	0	0	0	0	0	0	0	0	0	0	0	0	0	0	0	0	0	0	0	0	0	0
0	0	0	0	0	0	0	0	0	0	0	0	0	0	0	0	0	0	0	0	0	0	0	0	0	0	0	0	0	0	0
0	0	0	0	0	0	0	0	0	0	0	0	0	0	0	0	0	0	0	0	0	0	0	0	0	0	0	0	0	0	0
0	0	0	0	0	0	0	0	0	0	0	0	0	0	0	0	0	0	0	0	0	0	0	0	0	0	0	0	0	0	0
0	0	0	0	0	0	0	0	0	0	0	0	0	0	0	0	0	0	0	0	0	0	0	0	0	0	0	0	0	0	0
0	0	0	0	0	0	0	0	0	0	0	0	0	0	0	0	0	0	0	0	0	0	0	0	0	0	0	0	0	0	0
0	0	0	0	0	0	0	0	0	0	0	0	0	0	0	0	0	0	0	0	0	0	0	0	0	0	0	0	0	0	0
0	0	0	0	0	0	0	0	0	0	0	0	0	0	0	0	0	0	0	0	0	0	0	0	0	0	0	0	0	0	0
0	0	0	0	0	0	0	0	0	0	0	0	0	0	0	0	0	0	0	0	0	0	0	0	0	0	0	0	0	0	0
0	0	0	0	0	0	0	0	0	0	0	0	0	0	0	0	0	0	0	0	0	0	0	0	0	0	0	0	0	0	0
0	0	0	0	0	0	0	0	0	0	0	0	0	0	0	0	0	0	0	0	0	0	0	0	0	0	0	0	0	0	0
0	0	0	0	0	0	0	0	0	0	0	0	0	0	0	0	0	0	0	0	0	0	0	0	0	0	0	0	0	0	0
0	0	0	0	0	0	0	0	0	0	0	0	0	0	0	0	0	0	0	0	0	0	0	0	0	0	0	0	0	0	0
0	0	0	0	0	0	0	0	0	0	0	0	0	0	0	0	0	0	0	0	0	0	0	0	0	0	0	0	0	0	0
0	0	0	0	0	0	0	0	0	0	0	0	0	0	0	0	0	0	0	0	0	0	0	0	0	0	0	0	0	0	0
0	0	0	0	0	0	0	0	0	0	0	0	0	0	0	0	0	0	0	0	0	0	0	0	0	0	0	0	0	0	0
0	0	0	0	0	0	0	0	0	0	0	0	0	0	0	0	0	0	0	0	0	0	0	0	0	0	0	0	0	0	0
0	0	0	0	0	0	0	0	0	0	0	0	0	0	0	0	0	0	0	0	0	0	0	0	0	0	0	0	0	0	0
0	0	0	0	0	0	0	0	0	0	0	0	0	0	0	0	0	0	0	0	0	0	0	0	0	0	0	0	0	0	0
0	0	0	0	0	0	0	0	0	0	0	0	0	0	0	0	0	0	0	0	0	0	0	0	0	0	0	0	0	0	0
0	0	0	0	0	0	0	0	0	0	0	0	0	0	0	0	0	0	0	0	0	0	0	0	0	0	0	0	0	0	0
0	0	0	0	0	0	0	0	0	0	0	0	0	0	0	0	0	0	0	0	0	0	0	0	0	0	0	0	0	0	0
0	0	0	0	0	0	0	0	0	0	0	0	0	0	0	0	0	0	0	0	0	0	0	0	0	0	0	0	0	0	0
0	0	0	0	0	0	0	0	0	0	0	0	0	0	0	0	0	0	0	0	0	0	0	0	0	0	0	0	0	0	0
0	0	0	0	0	0	0	0	0	0	0	0	0	0	0	0	0	0	0	0	0	0	0	0	0	0	0	0	0	0	0
0	0	0	0	0	0	0	0	0	0	0	0	0	0	0	0	0	0	0	0	0	0	0	0	0	0	0	0	0	0	0
0	0	0	0	0	0	0	0	0	0	0	0	0	0	0	0	0	0	0	0	0	0	0	0	0	0	0	0	0	0	0
0	0	0	0	0	0	0	0	0	0	0	0	0	0	0	0	0	0	0	0	0	0	0	0	0	0	0	0	0	0	0
0	0	0	0	0	0	0	0	0	0	0	0	0	0	0	0	0	0	0	0	0	0	0	0	0	0	0	0	0	0	0
0	0	0	0	0	0	0	0	0	0	0	0	0	0	0	0	0	0	0	0	0	0	0	0	0	0	0	0	0	0	0
0	0	0	0	0	0	0	0	0	0	0	0	0	0	0	0	0	0	0	0	0	0	0	0	0	0	0	0	0	0	0
0	0	0	0	0	0	0	0	0	0	0	0	0	0	0	0	0	0	0	0	0	0	0	0	0	0	0	0	0	0	0
0	0	0	0	0	0	0	0	0	0	0	0	0	0	0	0	0	0	0	0	0	0	0	0	0	0	0	0	0	0	0
0	0	0	0	0	0	0	0	0	0	0	0	0	0	0	0	0	0	0	0	0	0	0	0	0	0	0	0	0	0	0
0	0	0	0	0	0	0	0	0	0	0	0	0	0	0	0	0	0	0	0	0	0	0	0	0	0	0	0	0	0	0
0	0	0	0	0	0	0	0	0	0	0	0	0	0	0	0	0	0	0	0	0	0	0	0	0	0	0	0	0	0	0
0	0	0	0	0	0	0	0	0	0	0	0	0	0	0	0	0	0	0	0	0	0	0	0	0	0	0	0	0	0	0
0	0	0	0	0	0	0	0	0	0	0	0	0	0	0	0	0	0	0	0	0	0	0	0	0	0	0	0	0	0	0
0	0	0	0	0	0	0	0	0	0	0	0	0	0	0	0	0	0	0	0	0	0	0	0	0	0	0	0	0	0	0
0	0	0	0	0	0	0	0	0	0	0	0	0	0	0	0	0	0	0	0	0	0	0	0	0	0	0	0	0	0	0
0	0	0	0	0	0	0	0	0	0	0	0	0	0	0	0	0	0	0	0	0	0	0	0	0	0	0	0	0	0	0
0	0	0	0	0	0	0	0	0	0	0	0	0	0	0	0	0	0	0	0	0	0	0	0	0	0	0	0	0	0	0
0	0	0	0	0	0	0	0	0	0	0	0	0	0	0	0	0	0	0	0	0	0	0	0	0	0	0	0	0	0	0
0	0	0	0	0	0	0	0	0	0	0	0	0	0	0	0	0	0	0	0	0	0	0	0	0	0	0	0	0	0	0
0	0	0	0	0	0	0	0	0	0	0	0	0	0	0	0	0	0	0	0	0	0	0	0	0	0	0	0	0	0	0
0	0	0	0	0	0	0	0	0	0	0	0	0	0	0	0	0	0	0	0	0	0	0	0	0	0	0	0	0	0	0
0	0	0	0	0	0	0	0	0	0	0	0	0	0	0	0	0	0	0	0	0	0	0	0	0	0	0	0	0	0	0
0	0	0	0	0	0	0	0	0	0	0	0	0	0	0	0	0	0	0	0	0	0	0	0	0	0	0	0	0	0	0
0	0	0	0	0	0	0	0	0	0	0	0	0	0	0	0	0	0	0	0	0	0	0	0	0	0	0	0	0	0	0
0	0	0	0	0	0	0	0	0	0	0	0	0	0	0	0	0	0	0	0	0	0	0	0	0	0	0	0	0	0	0
0	0	0	0	0	0	0	0	0	0	0	0	0	0	0	0	0	0	0	0	0	0	0	0	0	0	0	0	0	0	0
0	0	0	0	0	0	0	0	0	0	0	0	0	0	0	0	0	0	0	0	0	0	0	0	0	0	0	0	0	0	0
0	0	0	0	0	0	0	0	0	0	0	0	0	0	0	0	0	0	0	0	0	0	0	0	0	0	0	0	0	0	0
0	0	0	0	0	0	0	0	0	0	0	0	0	0	0	0	0	0	0	0	0	0	0	0	0	0	0	0	0	0	0
0	0	0	0	0	0	0	0	0	0	0	0	0	0	0	0	0	0	0	0	0	0	0	0	0	0	0	0	0	0	0
0	0	0	0	0	0	0	0	0	0	0	0	0	0	0	0	0	0	0	0	0	0	0	0	0	0	0	0	0	0	0
0	0	0	0	0	0	0	0	0	0	0	0	0	0	0	0	0	0	0	0	0	0	0	0	0	0	0	0	0	0	0
0	0	0	0	0	0	0	0	0	0	0	0	0	0	0	0	0	0	0	0	0	0	0	0	0	0	0	0	0	0	0
0	0	0	0	0	0	0	0	0	0	0	0	0	0	0	0	0	0	0	0	0	0	0	0	0	0	0	0	0	0	0
0	0	0	0	0	0	0	0	0	0	0	0	0	0	0	0	0	0	0	0	0	0	0	0	0	0	0	0	0	0	0
0	0	0	0	0	0	0	0	0	0	0	0	0	0	0	0	0	0	0	0	0	0	0	0	0	0	0	0	0	0	0
0	0	0	0	0	0	0	0	0	0	0	0	0	0	0	0	0	0	0	0	0	0	0	0	0	0	0	0	0	0	0
0	0	0	0	0	0	0	0	0	0	0	0	0	0	0	0	0	0	0	0	0	0	0	0	0	0	0	0	0	0	0
0	0	0	0	0	0	0	0	0	0	0	0	0	0	0	0	0	0	0	0	0	0	0	0	0	0	0	0	0	0	0
0	0	0	0	0	0	0	0	0	0	0	0	0	0	0	0	0	0	0	0	0	0	0	0	0	0	0	0	0	0	0
0	0	0	0	0	0	0	0	0	0	0	0	0	0	0	0	0	0	0	0	0	0	0	0	0	0	0	0	0	0	0
0	0	0	0	0	0	0	0	0	0	0	0	0	0	0	0	0	0	0	0	0	0	0	0	0	0	0	0	0	0	0
0	0	0	0	0	0	0	0	0	0	0	0	0	0	0	0	0	0	0	0	0	0	0	0	0	0	0	0	0	0	0
0	0	0	0	0	0	0	0	0	0	0	0	0	0	0	0	0	0	0	0	0	0	0	0	0	0	0	0	0	0	0
0	0	0	0	0	0	0	0	0	0	0	0	0	0	0	0	0	0	0	0	0	0	0	0	0	0	0	0	0	0	0
0	0	0	0	0	0	0	0	0	0	0	0	0	0	0	0	0	0	0	0	0	0	0	0	0	0	0	0	0	0	0
0	0	0	0	0	0	0	0	0	0	0	0	0	0	0	0	0	0	0	0	0	0	0	0	0	0	0	0	0	0	0
0	0	0	0	0	0	0	0	0	0	0	0	0	0	0	0	0	0	0	0	0	0	0	0	0	0	0	0	0	0	0
0	0	0	0	0	0	0	0	0	0	0	0	0	0	0	0	0	0	0	0	0	0	0	0	0	0	0	0	0	0	0
0	0	0	0	0	0	0	0	0	0	0	0	0	0	0	0	0	0	0	0	0	0	0	0	0	0	0	0	0	0	0
0	0	0	0	0	0	0	0	0	0	0	0	0	0	0	0	0	0	0	0	0	0	0	0	0	0	0	0	0	0	0
0	0	0	0	0	0	0	0	0	0	0	0	0	0	0	0	0	0	0	0	0	0	0	0	0	0	0	0	0	0	0
0	0	0	0	0	0	0	0	0	0	0	0	0	0	0	0	0	0	0	0	0	0	0	0	0	0	0	0	0	0	0
0	0	0	0	0	0	0	0	0	0	0	0	0	0	0	0	0	0	0	0	0	0	0	0	0	0	0	0	0	0	0
0	0	0	0	0	0	0	0	0	0	0	0	0	0	0	0	0	0	0	0	0	0	0	0	0	0	0	0	0	0	0
0	0	0	0	0	0	0	0	0	0	0	0	0	0	0	0	0	0	0	0	0	0	0	0	0	0	0	0	0	0	0
0	0	0	0	0	0	0	0	0	0	0	0	0	0	0	0	0	0	0	0	0	0	0	0	0	0	0	0	0	0	0
0	0	0	0	0	0	0	0	0	0	0	0	0	0	0	0	0	0	0	0	0	0	0	0	0	0	0	0	0	0	0
0	0	0	0	0	0	0	0	0	0	0	0	0	0	0	0	0	0	0	0	0	0	0	0	0	0	0	0	0	0	0
0	0	0	0	0	0	0	0	0	0	0	0	0	0	0	0	0	0	0	0	0	0	0	0	0	0	0	0	0	0	0
0	0	0	0	0	0	0	0	0	0	0	0	0	0	0	0	0	0	0	0	0	0	0	0	0	0	0	0	0	0	0
0	0	0	0	0	0	0	0	0	0	0	0	0	0	0	0	0	0	0	0	0	0	0	0	0	0	0	0	0	0	0
0	0	0	0	0	0	0	0	0	0	0	0	0	0	0	0	0	0	0	0	0	0	0	0	0	0	0	0	0	0	0
0	0	0	0	0	0	0	0	0	0	0	0	0	0	0	0	0	0	0	0	0	0	0	0	0	0	0	0	0	0	0
0	0	0	0	0	0	0	0	0	0	0	0	0	0	0	0	0	0	0	0	0	0	0	0	0	0	0	0	0	0	0
0	0	0	0	0	0	0	0	0	0	0	0	0	0	0	0	0	0	0	0	0	0	0	0	0	0	0	0	0	0	0
0	0	0	0	0	0	0	0	0	0	0	0	0	0	0	0	0	0	0	0	0	0	0	0	0	0	0	0	0	0	0
0	0	0	0	0	0	0	0	0	0	0	0	0	0	0	0	0	0	0	0	0	0	0	0	0	0	0	0	0	0	0
0	0	0	0	0	0	0	0	0	0	0	0	0	0	0	0	0	0	0	0	0	0	0	0	0	0	0	0	0	0	0
0	0	0	0	0	0	0	0	0	0	0	0	0	0	0	0	0	0	0	0	0	0	0	0	0	0	0	0	0	0	0
0	0	0	0	0	0	0	0	0	0	0	0	0	0	0	0	0	0	0	0	0	0	0	0	0	0	0	0	0	0	0
0	0	0	0	0	0	0	0	0	0	0	0	0	0	0	0	0	0	0	0	0	0	0	0	0	0	0	0	0	0	0
0	0	0	0	0	0	0	0	0	0	0	0	0	0	0	0	0	0	0	0	0	0	0	0	0	0	0	0	0	0	0
0	0	0	0	0	0	0	0	0	0	0	0	0	0	0	0	0	0	0	0	0	0	0	0	0	0	0	0	0	0	0
0	0	0	0	0	0	0	0	0	0	0	0	0	0	0	0	0	0	0	0	0	0	0	0	0	0	0	0	0	0	0
0	0	0	0	0	0	0	0	0	0	0	0	0	0	0	0	0	0	0	0	0	0	0	0	0	0	0	0	0	0	0
0	0	0	0	0	0	0	0	0	0	0	0	0	0	0	0	0	0	0	0	0	0	0	0	0	0	0	0	0	0	0
0	0	0	0	0	0	0	0	0	0	0	0	0	0	0	0	0	0	0	0	0	0	0	0	0	0	0	0	0	0	0
0	0	0	0	0	0	0	0	0	0	0	0	0	0	0	0	0	0	0	0	0	0	0	0	0	0	0	0	0	0	0
0	0	0	0	0	0	0	0	0	0	0	0	0	0	0	0	0	0	0	0	0	0	0	0	0	0	0	0	0	0	0
0	0	0	0	0	0	0	0	0	0	0	0	0	0	0	0	0	0	0	0	0	0	0	0	0	0	0	0	0	0	0
0	0	0	0	0	0	0	0	0	0	0	0	0	0	0	0	0	0	0	0	0	0	0	0	0	0	0	0	0	0	0
0	0	0	0	0	0	0	0	0	0	0	0	0	0	0	0	0	0	0	0	0	0	0	0	0	0	0	0	0	0	0
0	0	0	0	0	0	0	0	0	0	0	0	0	0	0	0	0	0	0	0	0	0	0	0	0	0	0	0	0	0	0
0	0	0	0	0	0	0	0	0	0	0	0	0	0	0	0	0	0	0	0	0	0	0	0	0	0	0	0	0	0	0
0	0	0	0	0	0	0	0	0	0	0	0	0	0	0	0	0	0	0	0	0	0	0	0	0	0	0	0	0	0	0
0	0	0	0	0	0	0	0	0	0	0	0	0	0	0	0	0	0	0	0	0	0	0	0	0	0	0	0	0	0	0
0	0	0	0	0	0	0	0	0	0	0	0	0	0	0	0	0	0	0	0	0	0	0	0	0	0	0	0	0	0	0
0	0	0	0	0	0	0	0	0	0	0	0	0	0	0	0	0	0	0	0	0	0	0	0	0	0	0	0	0	0	0
0	0	0	0	0	0	0	0	0	0	0	0	0	0	0	0	0	0	0	0	0	0	0	0	0	0	0	0	0	0	0
0	0	0	0	0	0	0	0	0	0	0	0	0	0	0	0	0	0	0	0	0	0	0	0	0	0	0	0	0	0	0
0	0	0	0	0	0	0	0	0	0	0	0	0	0	0	0	0	0	0	0	0	0	0	0	0	0	0	0	0	0	0
0	0	0	0	0	0	0	0	0	0	0	0	0	0	0	0	0	0	0	0	0	0	0	0	0	0	0	0	0	0	0
0	0	0	0	0	0	0	0	0	0	0	0	0	0	0	0	0	0	0	0	0	0	0	0	0	0	0	0	0	0	0
0	0	0	0	0	0	0	0	0	0	0	0	0	0	0	0	0	0	0	0	0	0	0	0	0	0	0	0	0	0	0
0	0	0	0	0	0	0	0	0	0	0	0	0	0	0	0	0	0	0	0	0	0	0	0	0	0	0	0	0	0	0
0	0	0	0	0	0	0	0	0	0	0	0	0	0	0	0	0	0	0	0	0	0	0	0	0	0	0	0	0	0	0
0	0	0	0	0	0	0	0	0	0	0	0	0	0	0	0	0	0	0	0	0	0	0	0	0	0	0	0	0	0	0
0	0	0	0	0	0	0	0	0	0	0	0	0	0	0	0	0	0	0	0	0	0	0	0	0	0	0	0	0	0	0
0	0	0	0	0	0	0	0	0	0	0	0	0	0	0	0	0	0	0	0	0	0	0	0	0	0	0	0	0	0	0
0	0	0	0	0	0	0	0	0	0	0	0	0	0	0	0	0	0	0	0	0	0	0	0	0	0	0	0	0	0	0
0	0	0	0	0	0	0	0	0	0	0	0	0	0	0	0	0	0	0	0	0	0	0	0	0	0	0	0	0	0	0
0	0	0	0	0	0	0	0	0	0	0	0	0	0	0	0	0	0	0	0	0	0	0	0	0	0	0	0	0	0	0
0	0	0	0	0	0	0	0	0	0	0	0	0	0	0	0	0	0	0	0	0	0	0	0	0	0	0	0	0	0	0
0	0	0	0	0	0	0	0	0	0	0	0	0	0	0	0	0	0	0	0	0	0	0	0	0	0	0	0	0	0	0
0	0	0	0	0	0	0	0	0	0	0	0	0	0	0	0	0	0	0	0	0	0	0	0	0	0	0	0	0	0	0
0	0	0	0	0	0	0	0	0	0	0	0	0	0	0	0	0	0	0	0	0	0	0	0	0	0	0	0	0	0	0
0	0	0	0	0	0	0	0	0	0	0	0	0	0	0	0	0	0	0	0	0	0	0	0	0	0	0	0	0	0	0
0	0	0	0	0	0	0	0	0	0	0	0	0	0	0	0	0	0	0	0	0	0	0	0	0	0	0	0	0	0	0
0	0	0	0	0	0	0	0	0	0	0	0	0	0	0	0	0	0	0	0	0	0	0	0	0	0	0	0	0	0	0
0	0	0	0	0	0	0	0	0	0	0	0	0	0	0	0	0	0	0	0	0	0	0	0	0	0	0	0	0	0	0
0	0	0	0	0	0	0	0	0	0	0	0	0	0	0	0	0	0	0	0	0	0	0	0	0	0	0	0	0	0	0
0	0	0	0	0	0	0	0	0	0	0	0	0	0	0	0	0	0	0	0	0	0	0	0	0	0	0	0	0	0	0
0	0	0	0	0	0	0	0	0	0	0	0	0	0	0	0	0	0	0	0	0	0	0	0	0	0	0	0	0	0	0
0	0	0	0	0	0	0	0	0	0	0	0	0	0	0	0	0	0	0	0	0	0	0	0	0	0	0	0	0	0	0
0	0	0	0	0	0	0	0	0	0	0	0	0	0	0	0	0	0	0	0	0	0	0	0	0	0	0	0	0	0	0
0	0	0	0	0	0	0	0	0	0	0	0	0	0	0	0	0	0	0	0	0	0	0	0	0	0	0	0	0	0	0
0	0	0	0	0	0	0	0	0	0	0	0	0	0	0	0	0	0	0	0	0	0	0	0	0	0	0	0	0	0	0
0	0	0	0	0	0	0	0	0	0	0	0	0	0	0	0	0	0	0	0	0	0	0	0	0	0	0	0	0	0	0
0	0	0	0	0	0	0	0	0	0	0	0	0	0	0	0	0	0	0	0	0	0	0	0	0	0	0	0	0	0	0
0	0	0	0	0	0	0	0	0	0	0	0	0	0	0	0	0	0	0	0	0	0	0	0	0	0	0	0	0	0	0
0	0	0	0	0	0	0	0	0	0	0	0	0	0	0	0	0	0	0	0	0	0	0	0	0	0	0	0	0	0	0
0	0	0	0	0	0	0	0	0	0	0	0	0	0	0	0	0	0	0	0	0	0	0	0	0	0	0	0	0	0	0
0	0	0	0	0	0	0	0	0	0	0	0	0	0	0	0	0	0	0	0	0	0	0	0	0	0	0	0	0	0	0
0	0	0	0	0	0	0	0	0	0	0	0	0	0	0	0	0	0	0	0	0	0	0	0	0	0	0	0	0	0	0
0	0	0	0	0	0	0	0	0	0	0	0	0	0	0	0	0	0	0	0	0	0	0	0	0	0	0	0	0	0	0
0	0	0	0	0	0	0	0	0	0	0	0	0	0	0	0	0	0	0	0	0	0	0	0	0	0	0	0	0	0	0
0	0	0	0	0	0	0	0	0	0	0	0	0	0	0	0	0	0	0	0	0	0	0	0	0	0	0	0	0	0	0
0	0	0	0	0	0	0	0	0	0	0	0	0	0	0	0	0	0	0	0	0	0	0	0	0	0	0	0	0	0	0
0	0	0	0	0	0	0	0	0	0	0	0	0	0	0	0	0	0	0	0	0	0	0	0	0	0	0	0	0	0	0
0	0	0	0	0	0	0	0	0	0	0	0	0	0	0	0	0	0	0	0	0	0	0	0	0	0	0	0	0	0	0
0	0	0	0	0	0	0	0	0	0	0	0	0	0	0	0	0	0	0	0	0	0	0	0	0	0	0	0	0	0	0
0	0	0	0	0	0	0	0	0	0	0	0	0	0	0	0	0	0	0	0	0	0	0	0	0	0	0	0	0	0	0
0	0	0	0	0	0	0	0	0	0	0	0	0	0	0	0	0	0	0	0	0	0	0	0	0	0	0	0	0	0	0
0	0	0	0	0	0	0	0	0	0	0	0	0	0	0	0	0	0	0	0	0	0	0	0	0	0	0	0	0	0	0
0	0	0	0	0	0	0	0	0	0	0	0	0	0	0	0	0	0	0	0	0	0	0	0	0	0	0	0	0	0	0
0	0	0	0	0	0	0	0	0	0	0	0	0	0	0	0	0	0	0	0	0	0	0	0	0	0	0	0	0	0	0
0	0	0	0	0	0	0	0	0	0	0	0	0	0	0	0	0	0	0	0	0	0	0	0	0	0	0	0	0	0	0
0	0	0	0	0	0	0	0	0	0	0	0	0	0	0	0	0	0	0	0	0	0	0	0	0	0	0	0	0	0	0
0	0	0	0	0	0	0	0	0	0	0	0	0	0	0	0	0	0	0	0	0	0	0	0	0	0	0	0	0	0	0
0	0	0	0	0	0	0	0	0	0	0	0	0	0	0	0	0	0	0	0	0	0	0	0	0	0	0	0	0	0	0
0	0	0	0	0	0	0	0	0	0	0	0	0	0	0	0	0	0	0	0	0	0	0	0	0	0	0	0	0	0	0
0	0	0	0	0	0	0	0	0	0	0	0	0	0	0	0	0	0	0	0	0	0	0	0	0	0	0	0	0	0	0
0	0	0	0	0	0	0	0	0	0	0	0	0	0	0	0	0	0	0	0	0	0	0	0	0	0	0	0	0	0	0
0	0	0	0	0	0	0	0	0	0	0	0	0	0	0	0	0	0	0	0	0	0	0	0	0	0	0	0	0	0	0
0	0	0	0	0	0	0	0	0	0	0	0	0	0	0	0	0	0	0	0	0	0	0	0	0	0	0	0	0	0	0
0	0	0	0	0	0	0	0	0	0	0	0	0	0	0	0	0	0	0	0	0	0	0	0	0	0	0	0	0	0	0
0	0	0	0	0	0	0	0	0	0	0	0	0	0	0	0	0	0	0	0	0	0	0	0	0	0	0	0	0	0	0
0	0	0	0	0	0	0	0	0	0	0	0	0	0	0	0	0	0	0	0	0	0	0	0	0	0	0	0	0	0	0
0	0	0	0	0	0	0	0	0	0	0	0	0	0	0	0	0	0	0	0	0	0	0	0	0	0	0	0	0	0	0
0	0	0	0	0	0	0	0	0	0	0	0	0	0	0	0	0	0	0	0	0	0	0	0	0	0	0	0	0	0	0
0	0	0	0	0	0	0	0	0	0	0	0	0	0	0	0	0	0	0	0	0	0	0	0	0	0	0	0	0	0	0
0	0	0	0	0	0	0	0	0	0	0	0	0	0	0	0	0	0	0	0	0	0	0	0	0	0	0	0	0	0	0
0	0	0	0	0	0	0	0	0	0	0	0	0	0	0	0	0	0	0	0	0	0	0	0	0	0	0	0	0	0	0
0	0	0	0	0	0	0	0	0	0	0	0	0	0	0	0	0	0	0	0	0	0	0	0	0	0	0	0	0	0	0
0	0	0	0	0	0	0	0	0	0	0	0	0	0	0	0	0	0	0	0	0	0	0	0	0	0	0	0	0	0	0
0	0	0	0	0	0	0	0	0	0	0	0	0	0	0	0	0	0	0	0	0	0	0	0	0	0	0	0	0	0	0
0	0	0	0	0	0	0	0	0	0	0	0	0	0	0	0	0	0	0	0	0	0	0	0	0	0	0	0	0	0	0
0	0	0	0	0	0	0	0	0	0	0	0	0	0	0	0	0	0	0	0	0	0	0	0	0	0	0	0	0	0	0
0	0	0	0	0	0	0	0	0	0	0	0	0	0	0	0	0	0	0	0	0	0	0	0	0	0	0	0	0	0	0
0	0	0	0	0	0	0	0	0	0	0	0	0	0	0	0	0	0	0	0	0	0	0	0	0	0	0	0	0	0	0
0	0	0	0	0	0	0	0	0	0	0	0	0	0	0	0	0	0	0	0	0	0	0	0	0	0	0	0	0	0	0
0	0	0	0	0	0	0	0	0	0	0	0	0	0	0	0	0	0	0	0	0	0	0	0	0	0	0	0	0	0	0
0	0	0	0	0	0	0	0	0	0	0	0	0	0	0	0	0	0	0	0	0	0	0	0	0	0	0	0	0	0	0
0	0	0	0	0	0	0	0	0	0	0	0	0	0	0	0	0	0	0	0	0	0	0	0	0	0	0	0	0	0	0
0	0	0	0	0	0	0	0	0	0	0	0	0	0	0	0	0	0	0	0	0	0	0	0	0	0	0	0	0	0	0
0	0	0	0	0	0	0	0	0	0	0	0	0	0	0	0	0	0	0	0	0	0	0	0	0	0	0	0	0	0	0
0	0	0	0	0	0	0	0	0	0	0	0	0	0	0	0	0	0	0	0	0	0	0	0	0	0	0	0	0	0	0
0	0	0	0	0	0	0	0	0	0	0	0	0	0	0	0	0	0	0	0	0	0	0	0	0	0	0	0	0	0	0
0	0	0	0	0	0	0	0	0	0	0	0	0	0	0	0	0	0	0	0	0	0	0	0	0	0	0	0	0	0	0
0	0	0	0	0	0	0	0	0	0	0	0	0	0	0	0	0	0	0	0	0	0	0	0	0	0	0	0	0	0	0
0	0	0	0	0	0	0	0	0	0	0	0	0	0	0	0	0	0	0	0	0	0	0	0	0	0	0	0	0	0	0
0	0	0	0	0	0	0	0	0	0	0	0	0	0	0	0	0	0	0	0	0	0	0	0	0	0	0	0	0	0	0
0	0	0	0	0	0	0	0	0	0	0	0	0	0	0	0	0	0	0	0	0	0	0	0	0	0	0	0	0	0	0
0	0	0	0	0	0	0	0	0	0	0	0	0	0	0	0	0	0	0	0	0	0	0	0	0	0	0	0	0	0	0
0	0	0	0	0	0	0	0	0	0	0	0	0	0	0	0	0	0	0	0	0	0	0	0	0	0	0	0	0	0	0
0	0	0	0	0	0	0	0	0	0	0	0	0	0	0	0	0	0	0	0	0	0	0	0	0	0	0	0	0	0	0
0	0	0	0	0	0	0	0	0	0	0	0	0	0	0	0	0	0	0	0	0	0	0	0	0	0	0	0	0	0	0
0	0	0	0	0	0	0	0	0	0	0	0	0	0	0	0	0	0	0	0	0	0	0	0	0	0	0	0	0	0	0
0	0	0	0	0	0	0	0	0	0	0	0	0	0	0	0	0	0	0	0	0	0	0	0	0	0	0	0	0	0	0
0	0	0	0	0	0	0	0	0	0	0	0	0	0	0	0	0	0	0	0	0	0	0	0	0	0	0	0	0	0	0
0	0	0	0	0	0	0	0	0	0	0	0	0	0	0	0	0	0	0	0	0	0	0	0	0	0	0	0	0	0	0
0	0	0	0	0	0	0	0	0	0	0	0	0	0	0	0	0	0	0	0	0	0	0	0	0	0	0	0	0	0	0
0	0	0	0	0	0	0	0	0	0	0	0	0	0	0	0	0	0	0	0	0	0	0	0	0	0	0	0	0	0	0
0	0	0	0	0	0	0	0	0	0	0	0	0	0	0	0	0	0	0	0	0	0	0	0	0	0	0	0	0	0	0
0	0	0	0	0	0	0	0	0	0	0	0	0	0	0	0	0	0	0	0	0	0	0	0	0	0	0	0	0	0	0
0	0	0	0	0	0	0	0	0	0	0	0	0	0	0	0	0	0	0	0	0	0	0	0	0	0	0	0	0	0	0
0	0	0	0	0	0	0	0	0	0	0	0	0	0	0	0	0	0	0	0	0	0	0	0	0	0	0	0	0	0	0
0	0	0	0	0	0	0	0	0	0	0	0	0	0	0	0	0	0	0	0	0	0	0	0	0	0	0	0	0	0	0
0	0	0	0	0	0	0	0	0	0	0	0	0	0	0	0	0	0	0	0	0	0	0	0	0	0	0	0	0	0	0
0	0	0	0	0	0	0	0	0	0	0	0	0	0	0	0	0	0	0	0	0	0	0	0	0	0	0	0	0	0	0
0	0	0	0	0	0	0	0	0	0	0	0	0	0	0	0	0	0	0	0	0	0	0	0	0	0	0	0	0	0	0
0	0	0	0	0	0	0	0	0	0	0	0	0	0	0	0	0	0	0	0	0	0	0	0	0	0	0	0	0	0	0
0	0	0	0	0	0	0	0	0	0	0	0	0	0	0	0	0	0	0	0	0	0	0	0	0	0	0	0	0	0	0
0	0	0	0	0	0	0	0	0	0	0	0	0	0	0	0	0	0	0	0	0	0	0	0	0	0	0	0	0	0	0
0	0	0	0	0	0	0	0	0	0	0	0	0	0	0	0	0	0	0	0	0	0	0	0	0	0	0	0	0	0	0
0	0	0	0	0	0	0	0	0	0	0	0	0	0	0	0	0	0	0	0	0	0	0	0	0	0	0	0	0	0	0
0	0	0	0	0	0	0	0	0	0	0	0	0	0	0	0	0	0	0	0	0	0	0	0	0	0	0	0	0	0	0
0	0	0	0	0	0	0	0	0	0	0	0	0	0	0	0	0	0	0	0	0	0	0	0	0	0	0	0	0	0	0
0	0	0	0	0	0	0	0	0	0	0	0	0	0	0	0	0	0	0	0	0	0	0	0	0	0	0	0	0	0	0
0	0	0	0	0	0	0	0	0	0	0	0	0	0	0	0	0	0	0	0	0	0	0	0	0	0	0	0	0	0	0
0	0	0	0	0	0	0	0	0	0	0	0	0	0	0	0	0	0	0	0	0	0	0	0	0	0	0	0	0	0	0
0	0	0	0	0	0	0	0	0	0	0	0	0	0	0	0	0	0	0	0	0	0	0	0	0	0	0	0	0	0	0
0	0	0	0	0	0	0	0	0	0	0	0	0	0	0	0	0	0	0	0	0	0	0	0	0	0	0	0	0	0	0
0	0	0	0	0	0	0	0	0	0	0	0	0	0	0	0	0	0	0	0	0	0	0	0	0	0	0	0	0	0	0
0	0	0	0	0	0	0	0	0	0	0	0	0	0	0	0	0	0	0	0	0	0	0	0	0	0	0	0	0	0	0
0	0	0	0	0	0	0	0	0	0	0	0	0	0	0	0	0	0	0	0	0	0	0	0	0	0	0	0	0	0	0
0	0	0	0	0	0	0	0	0	0	0	0	0	0	0	0	0	0	0	0	0	0	0	0	0	0	0	0	0	0	0
0	0	0	0	0	0	0	0	0	0	0	0	0	0	0	0	0	0	0	0	0	0	0	0	0	0	0	0	0	0	0
0	0	0	0	0	0	0	0	0	0	0	0	0	0	0	0	0	0	0	0	0	0	0	0	0	0	0	0	0	0	0
0	0	0	0	0	0	0	0	0	0	0	0	0	0	0	0	0	0	0	0	0	0	0	0	0	0	0	0	0	0	0
0	0	0	0	0	0	0	0	0	0	0	0	0	0	0	0	0	0	0	0	0	0	0	0	0	0	0	0	0	0	0
0	0	0	0	0	0	0	0	0	0	0	0	0	0	0	0	0	0	0	0	0	0	0	0	0	0	0	0	0	0	0
0	0	0	0	0	0	0	0	0	0	0	0	0	0	0	0	0	0	0	0	0	0	0	0	0	0	0	0	0	0	0
0	0	0	0	0	0	0	0	0	0	0	0	0	0	0	0	0	0	0	0	0	0	0	0	0	0	0	0	0	0	0
0	0	0	0	0	0	0	0	0	0	0	0	0	0	0	0	0	0	0	0	0	0	0	0	0	0	0	0	0	0	0
0	0	0	0	0	0	0	0	0	0	0	0	0	0	0	0	0	0	0	0	0	0	0	0	0	0	0	0	0	0	0
0	0	0	0	0	0	0	0	0	0	0	0	0	0	0	0	0	0	0	0	0	0	0	0	0	0	0	0	0	0	0
0	0	0	0	0	0	0	0	0	0	0	0	0	0	0	0	0	0	0	0	0	0	0	0	0	0	0	0	0	0	0
0	0	0	0	0	0	0	0	0	0	0	0	0	0	0	0	0	0	0	0	0	0	0	0	0	0	0	0	0	0	0
0	0	0	0	0	0	0	0	0	0	0	0	0	0	0	0	0	0	0	0	0	0	0	0	0	0	0	0	0	0	0
0	0	0	0	0	0	0	0	0	0	0	0	0	0	0	0	0	0	0	0	0	0	0	0	0	0	0	0	0	0	0
0	0	0	0	0	0	0	0	0	0	0	0	0	0	0	0	0	0	0	0	0	0	0	0	0	0	0	0	0	0	0
0	0	0	0	0	0	0	0	0	0	0	0	0	0	0	0	0	0	0	0	0	0	0	0	0	0	0	0	0	0	0
0	0	0	0	0	0	0	0	0	0	0	0	0	0	0	0	0	0	0	0	0	0	0	0	0	0	0	0	0	0	0
0	0	0	0	0	0	0	0	0	0	0	0	0	0	0	0	0	0	0	0	0	0	0	0	0	0	0	0	0	0	0
0	0	0	0	0	0	0	0	0	0	0	0	0	0	0	0	0	0	0	0	0	0	0	0	0	0	0	0	0	0	0
0	0	0	0	0	0	0	0	0	0	0	0	0	0	0	0	0	0	0	0	0	0	0	0	0	0	0	0	0	0	0
0	0	0	0	0	0	0	0	0	0	0	0	0	0	0	0	0	0	0	0	0	0	0	0	0	0	0	0	0	0	0
0	0	0	0	0	0	0	0	0	0	0	0	0	0	0	0	0	0	0	0	0	0	0	0	0	0	0	0	0	0	0
0	0	0	0	0	0	0	0	0	0	0	0	0	0	0	0	0	0	0	0	0	0	0	0	0	0	0	0	0	0	0
0	0	0	0	0	0	0	0	0	0	0	0	0	0	0	0	0	0	0	0	0	0	0	0	0	0	0	0	0	0	0
0	0	0	0	0	0	0	0	0	0	0	0	0	0	0	0	0	0	0	0	0	0	0	0	0	0	0	0	0	0	0
0	0	0	0	0	0	0	0	0	0	0	0	0	0	0	0	0	0	0	0	0	0	0	0	0	0	0	0	0	0	0
0	0	0	0	0	0	0	0	0	0	0	0	0	0	0	0	0	0	0	0	0	0	0	0	0	0	0	0	0	0	0
0	0	0	0	0	0	0	0	0	0	0	0	0	0	0	0	0	0	0	0	0	0	0	0	0	0	0	0	0	0	0
0	0	0	0	0	0	0	0	0	0	0	0	0	0	0	0	0	0	0	0	0	0	0	0	0	0	0	0	0	0	0
0	0	0	0	0	0	0	0	0	0	0	0	0	0	0	0	0	0	0	0	0	0	0	0	0	0	0	0	0	0	0
0	0	0	0	0	0	0	0	0	0	0	0	0	0	0	0	0	0	0	0	0	0	0	0	0	0	0	0	0	0	0
0	0	0	0	0	0	0	0	0	0	0	0	0	0	0	0	0	0	0	0	0	0	0	0	0	0	0	0	0	0	0
0	0	0	0	0	0	0	0	0	0	0	0	0	0	0	0	0	0	0	0	0	0	0	0	0	0	0	0	0	0	0
0	0	0	0	0	0	0	0	0	0	0	0	0	0	0	0	0	0	0	0	0	0	0	0	0	0	0	0	0	0	0
0	0	0	0	0	0	0	0	0	0	0	0	0	0	0	0	0	0	0	0	0	0	0	0	0	0	0	0	0	0	0
0	0	0	0	0	0	0	0	0	0	0	0	0	0	0	0	0	0	0	0	0	0	0	0	0	0	0	0	0	0	0
0	0	0	0	0	0	0	0	0	0	0	0	0	0	0	0	0	0	0	0	0	0	0	0	0	0	0	0	0	0	0
0	0	0	0	0	0	0	0	0	0	0	0	0	0	0	0	0	0	0	0	0	0	0	0	0	0	0	0	0	0	0
0	0	0	0	0	0	0	0	0	0	0	0	0	0	0	0	0	0	0	0	0	0	0	0	0	0	0	0	0	0	0
0	0	0	0	0	0	0	0	0	0	0	0	0	0	0	0	0	0	0	0	0	0	0	0	0	0	0	0	0	0	0
0	0	0	0	0	0	0	0	0	0	0	0	0	0	0	0	0	0	0	0	0	0	0	0	0	0	0	0	0	0	0
0	0	0	0	0	0	0	0	0	0	0	0	0	0	0	0	0	0	0	0	0	0	0	0	0	0	0	0	0	0	0
0	0	0	0	0	0	0	0	0	0	0	0	0	0	0	0	0	0	0	0	0	0	0	0	0	0	0	0	0	0	0
0	0	0	0	0	0	0	0	0	0	0	0	0	0	0	0	0	0	0	0	0	0	0	0	0	0	0	0	0	0	0
0	0	0	0	0	0	0	0	0	0	0	0	0	0	0	0	0	0	0	0	0	0	0	0	0	0	0	0	0	0	0
0	0	0	0	0	0	0	0	0	0	0	0	0	0	0	0	0	0	0	0	0	0	0	0	0	0	0	0	0	0	0
0	0	0	0	0	0	0	0	0	0	0	0	0	0	0	0	0	0	0	0	0	0	0	0	0	0	0	0	0	0	0
0	0	0	0	0	0	0	0	0	0	0	0	0	0	0	0	0	0	0	0	0	0	0	0	0	0	0	0	0	0	0
0	0	0	0	0	0	0	0	0	0	0	0	0	0	0	0	0	0	0	0	0	0	0	0	0	0	0	0	0	0	0
0	0	0	0	0	0	0	0	0	0	0	0	0	0	0	0	0	0	0	0	0	0	0	0	0	0	0	0	0	0	0
0	0	0	0	0	0	0	0	0	0	0	0	0	0	0	0	0	0	0	0	0	0	0	0	0	0	0	0	0	0	0
0	0	0	0	0	0	0	0	0	0	0	0	0	0	0	0	0	0	0	0	0	0	0	0	0	0	0	0	0	0	0
0	0	0	0	0	0	0	0	0	0	0	0	0	0	0	0	0	0	0	0	0	0	0	0	0	0	0	0	0	0	0
0	0	0	0	0	0	0	0	0	0	0	0	0	0	0	0	0	0	0	0	0	0	0	0	0	0	0	0	0	0	0
0	0	0	0	0	0	0	0	0	0	0	0	0	0	0	0	0	0	0	0	0	0	0	0	0	0	0	0	0	0	0
0	0	0	0	0	0	0	0	0	0	0	0	0	0	0	0	0	0	0	0	0	0	0	0	0	0	0	0	0	0	0
0	0	0	0	0	0	0	0	0	0	0	0	0	0	0	0	0	0	0	0	0	0	0	0	0	0	0	0	0	0	0
0	0	0	0	0	0	0	0	0	0	0	0	0	0	0	0	0	0	0	0	0	0	0	0	0	0	0	0	0	0	0
0	0	0	0	0	0	0	0	0	0	0	0	0	0	0	0	0	0	0	0	0	0	0	0	0	0	0	0	0	0	0
0	0	0	0	0	0	0	0	0	0	0	0	0	0	0	0	0	0	0	0	0	0	0	0	0	0	0	0	0	0	0
0	0	0	0	0	0	0	0	0	0	0	0	0	0	0	0	0	0	0	0	0	0	0	0	0	0	0	0	0	0	0
0	0	0	0	0	0	0	0	0	0	0	0	0	0	0	0	0	0	0	0	0	0	0	0	0	0	0	0	0	0	0
0	0	0	0	0	0	0	0	0	0	0	0	0	0	0	0	0	0	0	0	0	0	0	0	0	0	0	0	0	0	0
0	0	0	0	0	0	0	0	0	0	0	0	0	0	0	0	0	0	0	0	0	0	0	0	0	0	0	0	0	0	0
0	0	0	0	0	0	0	0	0	0	0	0	0	0	0	0	0	0	0	0	0	0	0	0	0	0	0	0	0	0	0
0	0	0	0	0	0	0	0	0	0	0	0	0	0	0	0	0	0	0	0	0	0	0	0	0	0	0	0	0	0	0
0	0	0	0	0	0	0	0	0	0	0	0	0	0	0	0	0	0	0	0	0	0	0	0	0	0	0	0	0	0	0
0	0	0	0	0	0	0	0	0	0	0	0	0	0	0	0	0	0	0	0	0	0	0	0	0	0	0	0	0	0	0
0	0	0	0	0	0	0	0	0	0	0	0	0	0	0	0	0	0	0	0	0	0	0	0	0	0	0	0	0	0	0
0	0	0	0	0	0	0	0	0	0	0	0	0	0	0	0	0	0	0	0	0	0	0	0	0	0	0	0	0	0	0
0	0	0	0	0	0	0	0	0	0	0	0	0	0	0	0	0	0	0	0	0	0	0	0	0	0	0	0	0	0	0
0	0	0	0	0	0	0	0	0	0	0	0	0	0	0	0	0	0	0	0	0	0	0	0	0	0	0	0	0	0	0
0	0	0	0	0	0	0	0	0	0	0	0	0	0	0	0	0	0	0	0	0	0	0	0	0	0	0	0	0	0	0
0	0	0	0	0	0	0	0	0	0	0	0	0	0	0	0	0	0	0	0	0	0	0	0	0	0	0	0	0	0	0
0	0	0	0	0	0	0	0	0	0	0	0	0	0	0	0	0	0	0	0	0	0	0	0	0	0	0	0	0	0	0
0	0	0	0	0	0	0	0	0	0	0	0	0	0	0	0	0	0	0	0	0	0	0	0	0	0	0	0	0	0	0
0	0	0	0	0	0	0	0	0	0	0	0	0	0	0	0	0	0	0	0	0	0	0	0	0	0	0	0	0	0	0
0	0	0	0	0	0	0	0	0	0	0	0	0	0	0	0	0	0	0	0	0	0	0	0	0	0	0	0	0	0	0
0	0	0	0	0	0	0	0	0	0	0	0	0	0	0	0	0	0	0	0	0	0	0	0	0	0	0	0	0	0	0
0	0	0	0	0	0	0	0	0	0	0	0	0	0	0	0	0	0	0	0	0	0	0	0	0	0	0	0	0	0	0
0	0	0	0	0	0	0	0	0	0	0	0	0	0	0	0	0	0	0	0	0	0	0	0	0	0	0	0	0	0	0
0	0	0	0	0	0	0	0	0	0	0	0	0	0	0	0	0	0	0	0	0	0	0	0	0	0	0	0	0	0	0
0	0	0	0	0	0	0	0	0	0	0	0	0	0	0	0	0	0	0	0	0	0	0	0	0	0	0	0	0	0	0
0	0	0	0	0	0	0	0	0	0	0	0	0	0	0	0	0	0	0	0	0	0	0	0	0	0	0	0	0	0	0
0	0	0	0	0	0	0	0	0	0	0	0	0	0	0	0	0	0	0	0	0	0	0	0	0	0	0	0	0	0	0
0	0	0	0	0	0	0	0	0	0	0	0	0	0	0	0	0	0	0	0	0	0	0	0	0	0	0	0	0	0	0
0	0	0	0	0	0	0	0	0	0	0	0	0	0	0	0	0	0	0	0	0	0	0	0	0	0	0	0	0	0	0
0	0	0	0	0	0	0	0	0	0	0	0	0	0	0	0	0	0	0	0	0	0	0	0	0	0	0	0	0	0	0
0	0	0	0	0	0	0	0	0	0	0	0	0	0	0	0	0	0	0	0	0	0	0	0	0	0	0	0	0	0	0
0	0	0	0	0	0	0	0	0	0	0	0	0	0	0	0	0	0	0	0	0	0	0	0	0	0	0	0	0	0	0
0	0	0	0	0	0	0	0	0	0	0	0	0	0	0	0	0	0	0	0	0	0	0	0	0	0	0	0	0	0	0
0	0	0	0	0	0	0	0	0	0	0	0	0	0	0	0	0	0	0	0	0	0	0	0	0	0	0	0	0	0	0
0	0	0	0	0	0	0	0	0	0	0	0	0	0	0	0	0	0	0	0	0	0	0	0	0	0	0	0	0	0	0
0	0	0	0	0	0	0	0	0	0	0	0	0	0	0	0	0	0	0	0	0	0	0	0	0	0	0	0	0	0	0
0	0	0	0	0	0	0	0	0	0	0	0	0	0	0	0	0	0	0	0	0	0	0	0	0	0	0	0	0	0	0
0	0	0	0	0	0	0	0	0	0	0	0	0	0	0	0	0	0	0	0	0	0	0	0	0	0	0	0	0	0	0
0	0	0	0	0	0	0	0	0	0	0	0	0	0	0	0	0	0	0	0	0	0	0	0	0	0	0	0	0	0	0
0	0	0	0	0	0	0	0	0	0	0	0	0	0	0	0	0	0	0	0	0	0	0	0	0	0	0	0	0	0	0
0	0	0	0	0	0	0	0	0	0	0	0	0	0	0	0	0	0	0	0	0	0	0	0	0	0	0	0	0	0	0
0	0	0	0	0	0	0	0	0	0	0	0	0	0	0	0	0	0	0	0	0	0	0	0	0	0	0	0	0	0	0
0	0	0	0	0	0	0	0	0	0	0	0	0	0	0	0	0	0	0	0	0	0	0	0	0	0	0	0	0	0	0
0	0	0	0	0	0	0	0	0	0	0	0	0	0	0	0	0	0	0	0	0	0	0	0	0	0	0	0	0	0	0
0	0	0	0	0	0	0	0	0	0	0	0	0	0	0	0	0	0	0	0	0	0	0	0	0	0	0	0	0	0	0
0	0	0	0	0	0	0	0	0	0	0	0	0	0	0	0	0	0	0	0	0	0	0	0	0	0	0	0	0	0	0
0	0	0	0	0	0	0	0	0	0	0	0	0	0	0	0	0	0	0	0	0	0	0	0	0	0	0	0	0	0	0
0	0	0	0	0	0	0	0	0	0	0	0	0	0	0	0	0	0	0	0	0	0	0	0	0	0	0	0	0	0	0
0	0	0	0	0	0	0	0	0	0	0	0	0	0	0	0	0	0	0	0	0	0	0	0	0	0	0	0	0	0	0
0	0	0	0	0	0	0	0	0	0	0	0	0	0	0	0	0	0	0	0	0	0	0	0	0	0	0	0	0	0	0
0	0	0	0	0	0	0	0	0	0	0	0	0	0	0	0	0	0	0	0	0	0	0	0	0	0	0	0	0	0	0
0	0	0	0	0	0	0	0	0	0	0	0	0	0	0	0	0	0	0	0	0	0	0	0	0	0	0	0	0	0	0
0	0	0	0	0	0	0	0	0	0	0	0	0	0	0	0	0	0	0	0	0	0	0	0	0	0	0	0	0	0	0
0	0	0	0	0	0	0	0	0	0	0	0	0	0	0	0	0	0	0	0	0	0	0	0	0	0	0	0	0	0	0
0	0	0	0	0	0	0	0	0	0	0	0	0	0	0	0	0	0	0	0	0	0	0	0	0	0	0	0	0	0	0
0	0	0	0	0	0	0	0	0	0	0	0	0	0	0	0	0	0	0	0	0	0	0	0	0	0	0	0	0	0	0
0	0	0	0	0	0	0	0	0	0	0	0	0	0	0	0	0	0	0	0	0	0	0	0	0	0	0	0	0	0	0
0	0	0	0	0	0	0	0	0	0	0	0	0	0	0	0	0	0	0	0	0	0	0	0	0	0	0	0	0	0	0
0	0	0	0	0	0	0	0	0	0	0	0	0	0	0	0	0	0	0	0	0	0	0	0	0	0	0	0	0	0	0
0	0	0	0	0	0	0	0	0	0	0	0	0	0	0	0	0	0	0	0	0	0	0	0	0	0	0	0	0	0	0
0	0	0	0	0	0	0	0	0	0	0	0	0	0	0	0	0	0	0	0	0	0	0	0	0	0	0	0	0	0	0
0	0	0	0	0	0	0	0	0	0	0	0	0	0	0	0	0	0	0	0	0	0	0	0	0	0	0	0	0	0	0
0	0	0	0	0	0	0	0	0	0	0	0	0	0	0	0	0	0	0	0	0	0	0	0	0	0	0	0	0	0	0
0	0	0	0	0	0	0	0	0	0	0	0	0	0	0	0	0	0	0	0	0	0	0	0	0	0	0	0	0	0	0
0	0	0	0	0	0	0	0	0	0	0	0	0	0	0	0	0	0	0	0	0	0	0	0	0	0	0	0	0	0	0
0	0	0	0	0	0	0	0	0	0	0	0	0	0	0	0	0	0	0	0	0	0	0	0	0	0	0	0	0	0	0
0	0	0	0	0	0	0	0	0	0	0	0	0	0	0	0	0	0	0	0	0	0	0	0	0	0	0	0	0	0	0
0	0	0	0	0	0	0	0	0	0	0	0	0	0	0	0	0	0	0	0	0	0	0	0	0	0	0	0	0	0	0
0	0	0	0	0	0	0	0	0	0	0	0	0	0	0	0	0	0	0	0	0	0	0	0	0	0	0	0	0	0	0
0	0	0	0	0	0	0	0	0	0	0	0	0	0	0	0	0	0	0	0	0	0	0	0	0	0	0	0	0	0	0
0	0	0	0	0	0	0	0	0	0	0	0	0	0	0	0	0	0	0	0	0	0	0	0	0	0	0	0	0	0	0
0	0	0	0	0	0	0	0	0	0	0	0	0	0	0	0	0	0	0	0	0	0	0	0	0	0	0	0	0	0	0
0	0	0	0	0	0	0	0	0	0	0	0	0	0	0	0	0	0	0	0	0	0	0	0	0	0	0	0	0	0	0
0	0	0	0	0	0	0	0	0	0	0	0	0	0	0	0	0	0	0	0	0	0	0	0	0	0	0	0	0	0	0
0	0	0	0	0	0	0	0	0	0	0	0	0	0	0	0	0	0	0	0	0	0	0	0	0	0	0	0	0	0	0
0	0	0	0	0	0	0	0	0	0	0	0	0	0	0	0	0	0	0	0	0	0	0	0	0	0	0	0	0	0	0
0	0	0	0	0	0	0	0	0	0	0	0	0	0	0	0	0	0	0	0	0	0	0	0	0	0	0	0	0	0	0
0	0	0	0	0	0	0	0	0	0	0	0	0	0	0	0	0	0	0	0	0	0	0	0	0	0	0	0	0	0	0
0	0	0	0	0	0	0	0	0	0	0	0	0	0	0	0	0	0	0	0	0	0	0	0	0	0	0	0	0	0	0
0	0	0	0	0	0	0	0	0	0	0	0	0	0	0	0	0	0	0	0	0	0	0	0	0	0	0	0	0	0	0
0	0	0	0	0	0	0	0	0	0	0	0	0	0	0	0	0	0	0	0	0	0	0	0	0	0	0	0	0	0	0
0	0	0	0	0	0	0	0	0	0	0	0	0	0	0	0	0	0	0	0	0	0	0	0	0	0	0	0	0	0	0
0	0	0	0	0	0	0	0	0	0	0	0	0	0	0	0	0	0	0	0	0	0	0	0	0	0	0	0	0	0	0
0	0	0	0	0	0	0	0	0	0	0	0	0	0	0	0	0	0	0	0	0	0	0	0	0	0	0	0	0	0	0
0	0	0	0	0	0	0	0	0	0	0	0	0	0	0	0	0	0	0	0	0	0	0	0	0	0	0	0	0	0	0
0	0	0	0	0	0	0	0	0	0	0	0	0	0	0	0	0	0	0	0	0	0	0	0	0	0	0	0	0	0	0
0	0	0	0	0	0	0	0	0	0	0	0	0	0	0	0	0	0	0	0	0	0	0	0	0	0	0	0	0	0	0
0	0	0	0	0	0	0	0	0	0	0	0	0	0	0	0	0	0	0	0	0	0	0	0	0	0	0	0	0	0	0
0	0	0	0	0	0	0	0	0	0	0	0	0	0	0	0	0	0	0	0	0	0	0	0	0	0	0	0	0	0	0
0	0	0	0	0	0	0	0	0	0	0	0	0	0	0	0	0	0	0	0	0	0	0	0	0	0	0	0	0	0	0
0	0	0	0	0	0	0	0	0	0	0	0	0	0	0	0	0	0	0	0	0	0	0	0	0	0	0	0	0	0	0
0	0	0	0	0	0	0	0	0	0	0	0	0	0	0	0	0	0	0	0	0	0	0	0	0	0	0	0	0	0	0
0	0	0	0	0	0	0	0	0	0	0	0	0	0	0	0	0	0	0	0	0	0	0	0	0	0	0	0	0	0	0
0	0	0	0	0	0	0	0	0	0	0	0	0	0	0	0	0	0	0	0	0	0	0	0	0	0	0	0	0	0	0
0	0	0	0	0	0	0	0	0	0	0	0	0	0	0	0	0	0	0	0	0	0	0	0	0	0	0	0	0	0	0
0	0	0	0	0	0	0	0	0	0	0	0	0	0	0	0	0	0	0	0	0	0	0	0	0	0	0	0	0	0	0
0	0	0	0	0	0	0	0	0	0	0	0	0	0	0	0	0	0	0	0	0	0	0	0	0	0	0	0	0	0	0
0	0	0	0	0	0	0	0	0	0	0	0	0	0	0	0	0	0	0	0	0	0	0	0	0	0	0	0	0	0	0
0	0	0	0	0	0	0	0	0	0	0	0	0	0	0	0	0	0	0	0	0	0	0	0	0	0	0	0	0	0	0
0	0	0	0	0	0	0	0	0	0	0	0	0	0	0	0	0	0	0	0	0	0	0	0	0	0	0	0	0	0	0
0	0	0	0	0	0	0	0	0	0	0	0	0	0	0	0	0	0	0	0	0	0	0	0	0	0	0	0	0	0	0
0	0	0	0	0	0	0	0	0	0	0	0	0	0	0	0	0	0	0	0	0	0	0	0	0	0	0	0	0	0	0
0	0	0	0	0	0	0	0	0	0	0	0	0	0	0	0	0	0	0	0	0	0	0	0	0	0	0	0	0	0	0
0	0	0	0	0	0	0	0	0	0	0	0	0	0	0	0	0	0	0	0	0	0	0	0	0	0	0	0	0	0	0
0	0	0	0	0	0	0	0	0	0	0	0	0	0	0	0	0	0	0	0	0	0	0	0	0	0	0	0	0	0	0
0	0	0	0	0	0	0	0	0	0	0	0	0	0	0	0	0	0	0	0	0	0	0	0	0	0	0	0	0	0	0
0	0	0	0	0	0	0	0	0	0	0	0	0	0	0	0	0	0	0	0	0	0	0	0	0	0	0	0	0	0	0
0	0	0	0	0	0	0	0	0	0	0	0	0	0	0	0	0	0	0	0	0	0	0	0	0	0	0	0	0	0	0
0	0	0	0	0	0	0	0	0	0	0	0	0	0	0	0	0	0	0	0	0	0	0	0	0	0	0	0	0	0	0
0	0	0	0	0	0	0	0	0	0	0	0	0	0	0	0	0	0	0	0	0	0	0	0	0	0	0	0	0	0	0
0	0	0	0	0	0	0	0	0	0	0	0	0	0	0	0	0	0	0	0	0	0	0	0	0	0	0	0	0	0	0
0	0	0	0	0	0	0	0	0	0	0	0	0	0	0	0	0	0	0	0	0	0	0	0	0	0	0	0	0	0	0
0	0	0	0	0	0	0	0	0	0	0	0	0	0	0	0	0	0	0	0	0	0	0	0	0	0	0	0	0	0	0
0	0	0	0	0	0	0	0	0	0	0	0	0	0	0	0	0	0	0	0	0	0	0	0	0	0	0	0	0	0	0
0	0	0	0	0	0	0	0	0	0	0	0	0	0	0	0	0	0	0	0	0	0	0	0	0	0	0	0	0	0	0
0	0	0	0	0	0	0	0	0	0	0	0	0	0	0	0	0	0	0	0	0	0	0	0	0	0	0	0	0	0	0
0	0	0	0	0	0	0	0	0	0	0	0	0	0	0	0	0	0	0	0	0	0	0	0	0	0	0	0	0	0	0
0	0	0	0	0	0	0	0	0	0	0	0	0	0	0	0	0	0	0	0	0	0	0	0	0	0	0	0	0	0	0
0	0	0	0	0	0	0	0	0	0	0	0	0	0	0	0	0	0	0	0	0	0	0	0	0	0	0	0	0	0	0
0	0	0	0	0	0	0	0	0	0	0	0	0	0	0	0	0	0	0	0	0	0	0	0	0	0	0	0	0	0	0
0	0	0	0	0	0	0	0	0	0	0	0	0	0	0	0	0	0	0	0	0	0	0	0	0	0	0	0	0	0	0
0	0	0	0	0	0	0	0	0	0	0	0	0	0	0	0	0	0	0	0	0	0	0	0	0	0	0	0	0	0	0
0	0	0	0	0	0	0	0	0	0	0	0	0	0	0	0	0	0	0	0	0	0	0	0	0	0	0	0	0	0	0
0	0	0	0	0	0	0	0	0	0	0	0	0	0	0	0	0	0	0	0	0	0	0	0	0	0	0	0	0	0	0
0	0	0	0	0	0	0	0	0	0	0	0	0	0	0	0	0	0	0	0	0	0	0	0	0	0	0	0	0	0	0
0	0	0	0	0	0	0	0	0	0	0	0	0	0	0	0	0	0	0	0	0	0	0	0	0	0	0	0	0	0	0
0	0	0	0	0	0	0	0	0	0	0	0	0	0	0	0	0	0	0	0	0	0	0	0	0	0	0	0	0	0	0
0	0	0	0	0	0	0	0	0	0	0	0	0	0	0	0	0	0	0	0	0	0	0	0	0	0	0	0	0	0	0
0	0	0	0	0	0	0	0	0	0	0	0	0	0	0	0	0	0	0	0	0	0	0	0	0	0	0	0	0	0	0
0	0	0	0	0	0	0	0	0	0	0	0	0	0	0	0	0	0	0	0	0	0	0	0	0	0	0	0	0	0	0
0	0	0	0	0	0	0	0	0	0	0	0	0	0	0	0	0	0	0	0	0	0	0	0	0	0	0	0	0	0	0
0	0	0	0	0	0	0	0	0	0	0	0	0	0	0	0	0	0	0	0	0	0	0	0	0	0	0	0	0	0	0
0	0	0	0	0	0	0	0	0	0	0	0	0	0	0	0	0	0	0	0	0	0	0	0	0	0	0	0	0	0	0
0	0	0	0	0	0	0	0	0	0	0	0	0	0	0	0	0	0	0	0	0	0	0	0	0	0	0	0	0	0	0
0	0	0	0	0	0	0	0	0	0	0	0	0	0	0	0	0	0	0	0	0	0	0	0	0	0	0	0	0	0	0
0	0	0	0	0	0	0	0	0	0	0	0	0	0	0	0	0	0	0	0	0	0	0	0	0	0	0	0	0	0	0
0	0	0	0	0	0	0	0	0	0	0	0	0	0	0	0	0	0	0	0	0	0	0	0	0	0	0	0	0	0	0
0	0	0	0	0	0	0	0	0	0	0	0	0	0	0	0	0	0	0	0	0	0	0	0	0	0	0	0	0	0	0
0	0	0	0	0	0	0	0	0	0	0	0	0	0	0	0	0	0	0	0	0	0	0	0	0	0	0	0	0	0	0
0	0	0	0	0	0	0	0	0	0	0	0	0	0	0	0	0	0	0	0	0	0	0	0	0	0	0	0	0	0	0
0	0	0	0	0	0	0	0	0	0	0	0	0	0	0	0	0	0	0	0	0	0	0	0	0	0	0	0	0	0	0
0	0	0	0	0	0	0	0	0	0	0	0	0	0	0	0	0	0	0	0	0	0	0	0	0	0	0	0	0	0	0
0	0	0	0	0	0	0	0	0	0	0	0	0	0	0	0	0	0	0	0	0	0	0	0	0	0	0	0	0	0	0
0	0	0	0	0	0	0	0	0	0	0	0	0	0	0	0	0	0	0	0	0	0	0	0	0	0	0	0	0	0	0
0	0	0	0	0	0	0	0	0	0	0	0	0	0	0	0	0	0	0	0	0	0	0	0	0	0	0	0	0	0	0
0	0	0	0	0	0	0	0	0	0	0	0	0	0	0	0	0	0	0	0	0	0	0	0	0	0	0	0	0	0	0
0	0	0	0	0	0	0	0	0	0	0	0	0	0	0	0	0	0	0	0	0	0	0	0	0	0	0	0	0	0	0
0	0	0	0	0	0	0	0	0	0	0	0	0	0	0	0	0	0	0	0	0	0	0	0	0	0	0	0	0	0	0
0	0	0	0	0	0	0	0	0	0	0	0	0	0	0	0	0	0	0	0	0	0	0	0	0	0	0	0	0	0	0
0	0	0	0	0	0	0	0	0	0	0	0	0	0	0	0	0	0	0	0	0	0	0	0	0	0	0	0	0	0	0
0	0	0	0	0	0	0	0	0	0	0	0	0	0	0	0	0	0	0	0	0	0	0	0	0	0	0	0	0	0	0
0	0	0	0	0	0	0	0	0	0	0	0	0	0	0	0	0	0	0	0	0	0	0	0	0	0	0	0	0	0	0
0	0	0	0	0	0	0	0	0	0	0	0	0	0	0	0	0	0	0	0	0	0	0	0	0	0	0	0	0	0	0
0	0	0	0	0	0	0	0	0	0	0	0	0	0	0	0	0	0	0	0	0	0	0	0	0	0	0	0	0	0	0
0	0	0	0	0	0	0	0	0	0	0	0	0	0	0	0	0	0	0	0	0	0	0	0	0	0	0	0	0	0	0
0	0	0	0	0	0	0	0	0	0	0	0	0	0	0	0	0	0	0	0	0	0	0	0	0	0	0	0	0	0	0
0	0	0	0	0	0	0	0	0	0	0	0	0	0	0	0	0	0	0	0	0	0	0	0	0	0	0	0	0	0	0
0	0	0	0	0	0	0	0	0	0	0	0	0	0	0	0	0	0	0	0	0	0	0	0	0	0	0	0	0	0	0
0	0	0	0	0	0	0	0	0	0	0	0	0	0	0	0	0	0	0	0	0	0	0	0	0	0	0	0	0	0	0
0	0	0	0	0	0	0	0	0	0	0	0	0	0	0	0	0	0	0	0	0	0	0	0	0	0	0	0	0	0	0
0	0	0	0	0	0	0	0	0	0	0	0	0	0	0	0	0	0	0	0	0	0	0	0	0	0	0	0	0	0	0
0	0	0	0	0	0	0	0	0	0	0	0	0	0	0	0	0	0	0	0	0	0	0	0	0	0	0	0	0	0	0
0	0	0	0	0	0	0	0	0	0	0	0	0	0	0	0	0	0	0	0	0	0	0	0	0	0	0	0	0	0	0
0	0	0	0	0	0	0	0	0	0	0	0	0	0	0	0	0	0	0	0	0	0	0	0	0	0	0	0	0	0	0
0	0	0	0	0	0	0	0	0	0	0	0	0	0	0	0	0	0	0	0	0	0	0	0	0	0	0	0	0	0	0
0	0	0	0	0	0	0	0	0	0	0	0	0	0	0	0	0	0	0	0	0	0	0	0	0	0	0	0	0	0	0
0	0	0	0	0	0	0	0	0	0	0	0	0	0	0	0	0	0	0	0	0	0	0	0	0	0	0	0	0	0	0
0	0	0	0	0	0	0	0	0	0	0	0	0	0	0	0	0	0	0	0	0	0	0	0	0	0	0	0	0	0	0
0	0	0	0	0	0	0	0	0	0	0	0	0	0	0	0	0	0	0	0	0	0	0	0	0	0	0	0	0	0	0
0	0	0	0	0	0	0	0	0	0	0	0	0	0	0	0	0	0	0	0	0	0	0	0	0	0	0	0	0	0	0
0	0	0	0	0	0	0	0	0	0	0	0	0	0	0	0	0	0	0	0	0	0	0	0	0	0	0	0	0	0	0
0	0	0	0	0	0	0	0	0	0	0	0	0	0	0	0	0	0	0	0	0	0	0	0	0	0	0	0	0	0	0
0	0	0	0	0	0	0	0	0	0	0	0	0	0	0	0	0	0	0	0	0	0	0	0	0	0	0	0	0	0	0
0	0	0	0	0	0	0	0	0	0	0	0	0	0	0	0	0	0	0	0	0	0	0	0	0	0	0	0	0	0	0
0	0	0	0	0	0	0	0	0	0	0	0	0	0	0	0	0	0	0	0	0	0	0	0	0	0	0	0	0	0	0
0	0	0	0	0	0	0	0	0	0	0	0	0	0	0	0	0	0	0	0	0	0	0	0	0	0	0	0	0	0	0
0	0	0	0	0	0	0	0	0	0	0	0	0	0	0	0	0	0	0	0	0	0	0	0	0	0	0	0	0	0	0
0	0	0	0	0	0	0	0	0	0	0	0	0	0	0	0	0	0	0	0	0	0	0	0	0	0	0	0	0	0	0
0	0	0	0	0	0	0	0	0	0	0	0	0	0	0	0	0	0	0	0	0	0	0	0	0	0	0	0	0	0	0
0	0	0	0	0	0	0	0	0	0	0	0	0	0	0	0	0	0	0	0	0	0	0	0	0	0	0	0	0	0	0
0	0	0	0	0	0	0	0	0	0	0	0	0	0	0	0	0	0	0	0	0	0	0	0	0	0	0	0	0	0	0
0	0	0	0	0	0	0	0	0	0	0	0	0	0	0	0	0	0	0	0	0	0	0	0	0	0	0	0	0	0	0
0	0	0	0	0	0	0	0	0	0	0	0	0	0	0	0	0	0	0	0	0	0	0	0	0	0	0	0	0	0	0
0	0	0	0	0	0	0	0	0	0	0	0	0	0	0	0	0	0	0	0	0	0	0	0	0	0	0	0	0	0	0
0	0	0	0	0	0	0	0	0	0	0	0	0	0	0	0	0	0	0	0	0	0	0	0	0	0	0	0	0	0	0
0	0	0	0	0	0	0	0	0	0	0	0	0	0	0	0	0	0	0	0	0	0	0	0	0	0	0	0	0	0	0
0	0	0	0	0	0	0	0	0	0	0	0	0	0	0	0	0	0	0	0	0	0	0	0	0	0	0	0	0	0	0
0	0	0	0	0	0	0	0	0	0	0	0	0	0	0	0	0	0	0	0	0	0	0	0	0	0	0	0	0	0	0
0	0	0	0	0	0	0	0	0	0	0	0	0	0	0	0	0	0	0	0	0	0	0	0	0	0	0	0	0	0	0
0	0	0	0	0	0	0	0	0	0	0	0	0	0	0	0	0	0	0	0	0	0	0	0	0	0	0	0	0	0	0
0	0	0	0	0	0	0	0	0	0	0	0	0	0	0	0	0	0	0	0	0	0	0	0	0	0	0	0	0	0	0
0	0	0	0	0	0	0	0	0	0	0	0	0	0	0	0	0	0	0	0	0	0	0	0	0	0	0	0	0	0	0
0	0	0	0	0	0	0	0	0	0	0	0	0	0	0	0	0	0	0	0	0	0	0	0	0	0	0	0	0	0	0
0	0	0	0	0	0	0	0	0	0	0	0	0	0	0	0	0	0	0	0	0	0	0	0	0	0	0	0	0	0	0
0	0	0	0	0	0	0	0	0	0	0	0	0	0	0	0	0	0	0	0	0	0	0	0	0	0	0	0	0	0	0
0	0	0	0	0	0	0	0	0	0	0	0	0	0	0	0	0	0	0	0	0	0	0	0	0	0	0	0	0	0	0
0	0	0	0	0	0	0	0	0	0	0	0	0	0	0	0	0	0	0	0	0	0	0	0	0	0	0	0	0	0	0
0	0	0	0	0	0	0	0	0	0	0	0	0	0	0	0	0	0	0	0	0	0	0	0	0	0	0	0	0	0	0
0	0	0	0	0	0	0	0	0	0	0	0	0	0	0	0	0	0	0	0	0	0	0	0	0	0	0	0	0	0	0
0	0	0	0	0	0	0	0	0	0	0	0	0	0	0	0	0	0	0	0	0	0	0	0	0	0	0	0	0	0	0
0	0	0	0	0	0	0	0	0	0	0	0	0	0	0	0	0	0	0	0	0	0	0	0	0	0	0	0	0	0	0
0	0	0	0	0	0	0	0	0	0	0	0	0	0	0	0	0	0	0	0	0	0	0	0	0	0	0	0	0	0	0
0	0	0	0	0	0	0	0	0	0	0	0	0	0	0	0	0	0	0	0	0	0	0	0	0	0	0	0	0	0	0
0	0	0	0	0	0	0	0	0	0	0	0	0	0	0	0	0	0	0	0	0	0	0	0	0	0	0	0	0	0	0
0	0	0	0	0	0	0	0	0	0	0	0	0	0	0	0	0	0	0	0	0	0	0	0	0	0	0	0	0	0	0
0	0	0	0	0	0	0	0	0	0	0	0	0	0	0	0	0	0	0	0	0	0	0	0	0	0	0	0	0	0	0
0	0	0	0	0	0	0	0	0	0	0	0	0	0	0	0	0	0	0	0	0	0	0	0	0	0	0	0	0	0	0
0	0	0	0	0	0	0	0	0	0	0	0	0	0	0	0	0	0	0	0	0	0	0	0	0	0	0	0	0	0	0
0	0	0	0	0	0	0	0	0	0	0	0	0	0	0	0	0	0	0	0	0	0	0	0	0	0	0	0	0	0	0
0	0	0	0	0	0	0	0	0	0	0	0	0	0	0	0	0	0	0	0	0	0	0	0	0	0	0	0	0	0	0
0	0	0	0	0	0	0	0	0	0	0	0	0	0	0	0	0	0	0	0	0	0	0	0	0	0	0	0	0	0	0
0	0	0	0	0	0	0	0	0	0	0	0	0	0	0	0	0	0	0	0	0	0	0	0	0	0	0	0	0	0	0
0	0	0	0	0	0	0	0	0	0	0	0	0	0	0	0	0	0	0	0	0	0	0	0	0	0	0	0	0	0	0
0	0	0	0	0	0	0	0	0	0	0	0	0	0	0	0	0	0	0	0	0	0	0	0	0	0	0	0	0	0	0
0	0	0	0	0	0	0	0	0	0	0	0	0	0	0	0	0	0	0	0	0	0	0	0	0	0	0	0	0	0	0
0	0	0	0	0	0	0	0	0	0	0	0	0	0	0	0	0	0	0	0	0	0	0	0	0	0	0	0	0	0	0
0	0	0	0	0	0	0	0	0	0	0	0	0	0	0	0	0	0	0	0	0	0	0	0	0	0	0	0	0	0	0
0	0	0	0	0	0	0	0	0	0	0	0	0	0	0	0	0	0	0	0	0	0	0	0	0	0	0	0	0	0	0
0	0	0	0	0	0	0	0	0	0	0	0	0	0	0	0	0	0	0	0	0	0	0	0	0	0	0	0	0	0	0
0	0	0	0	0	0	0	0	0	0	0	0	0	0	0	0	0	0	0	0	0	0	0	0	0	0	0	0	0	0	0
0	0	0	0	0	0	0	0	0	0	0	0	0	0	0	0	0	0	0	0	0	0	0	0	0	0	0	0	0	0	0
0	0	0	0	0	0	0	0	0	0	0	0	0	0	0	0	0	0	0	0	0	0	0	0	0	0	0	0	0	0	0
0	0	0	0	0	0	0	0	0	0	0	0	0	0	0	0	0	0	0	0	0	0	0	0	0	0	0	0	0	0	0
0	0	0	0	0	0	0	0	0	0	0	0	0	0	0	0	0	0	0	0	0	0	0	0	0	0	0	0	0	0	0
0	0	0	0	0	0	0	0	0	0	0	0	0	0	0	0	0	0	0	0	0	0	0	0	0	0	0	0	0	0	0
0	0	0	0	0	0	0	0	0	0	0	0	0	0	0	0	0	0	0	0	0	0	0	0	0	0	0	0	0	0	0
0	0	0	0	0	0	0	0	0	0	0	0	0	0	0	0	0	0	0	0	0	0	0	0	0	0	0	0	0	0	0
0	0	0	0	0	0	0	0	0	0	0	0	0	0	0	0	0	0	0	0	0	0	0	0	0	0	0	0	0	0	0
0	0	0	0	0	0	0	0	0	0	0	0	0	0	0	0	0	0	0	0	0	0	0	0	0	0	0	0	0	0	0
0	0	0	0	0	0	0	0	0	0	0	0	0	0	0	0	0	0	0	0	0	0	0	0	0	0	0	0	0	0	0
0	0	0	0	0	0	0	0	0	0	0	0	0	0	0	0	0	0	0	0	0	0	0	0	0	0	0	0	0	0	0
0	0	0	0	0	0	0	0	0	0	0	0	0	0	0	0	0	0	0	0	0	0	0	0	0	0	0	0	0	0	0
0	0	0	0	0	0	0	0	0	0	0	0	0	0	0	0	0	0	0	0	0	0	0	0	0	0	0	0	0	0	0
0	0	0	0	0	0	0	0	0	0	0	0	0	0	0	0	0	0	0	0	0	0	0	0	0	0	0	0	0	0	0
0	0	0	0	0	0	0	0	0	0	0	0	0	0	0	0	0	0	0	0	0	0	0	0	0	0	0	0	0	0	0
0	0	0	0	0	0	0	0	0	0	0	0	0	0	0	0	0	0	0	0	0	0	0	0	0	0	0	0	0	0	0
0	0	0	0	0	0	0	0	0	0	0	0	0	0	0	0	0	0	0	0	0	0	0	0	0	0	0	0	0	0	0
0	0	0	0	0	0	0	0	0	0	0	0	0	0	0	0	0	0	0	0	0	0	0	0	0	0	0	0	0	0	0
0	0	0	0	0	0	0	0	0	0	0	0	0	0	0	0	0	0	0	0	0	0	0	0	0	0	0	0	0	0	0
0	0	0	0	0	0	0	0	0	0	0	0	0	0	0	0	0	0	0	0	0	0	0	0	0	0	0	0	0	0	0
0	0	0	0	0	0	0	0	0	0	0	0	0	0	0	0	0	0	0	0	0	0	0	0	0	0	0	0	0	0	0
0	0	0	0	0	0	0	0	0	0	0	0	0	0	0	0	0	0	0	0	0	0	0	0	0	0	0	0	0	0	0
0	0	0	0	0	0	0	0	0	0	0	0	0	0	0	0	0	0	0	0	0	0	0	0	0	0	0	0	0	0	0
0	0	0	0	0	0	0	0	0	0	0	0	0	0	0	0	0	0	0	0	0	0	0	0	0	0	0	0	0	0	0
0	0	0	0	0	0	0	0	0	0	0	0	0	0	0	0	0	0	0	0	0	0	0	0	0	0	0	0	0	0	0
0	0	0	0	0	0	0	0	0	0	0	0	0	0	0	0	0	0	0	0	0	0	0	0	0	0	0	0	0	0	0
0	0	0	0	0	0	0	0	0	0	0	0	0	0	0	0	0	0	0	0	0	0	0	0	0	0	0	0	0	0	0
0	0	0	0	0	0	0	0	0	0	0	0	0	0	0	0	0	0	0	0	0	0	0	0	0	0	0	0	0	0	0
0	0	0	0	0	0	0	0	0	0	0	0	0	0	0	0	0	0	0	0	0	0	0	0	0	0	0	0	0	0	0
0	0	0	0	0	0	0	0	0	0	0	0	0	0	0	0	0	0	0	0	0	0	0	0	0	0	0	0	0	0	0
0	0	0	0	0	0	0	0	0	0	0	0	0	0	0	0	0	0	0	0	0	0	0	0	0	0	0	0	0	0	0
0	0	0	0	0	0	0	0	0	0	0	0	0	0	0	0	0	0	0	0	0	0	0	0	0	0	0	0	0	0	0
0	0	0	0	0	0	0	0	0	0	0	0	0	0	0	0	0	0	0	0	0	0	0	0	0	0	0	0	0	0	0
0	0	0	0	0	0	0	0	0	0	0	0	0	0	0	0	0	0	0	0	0	0	0	0	0	0	0	0	0	0	0
0	0	0	0	0	0	0	0	0	0	0	0	0	0	0	0	0	0	0	0	0	0	0	0	0	0	0	0	0	0	0
0	0	0	0	0	0	0	0	0	0	0	0	0	0	0	0	0	0	0	0	0	0	0	0	0	0	0	0	0	0	0
0	0	0	0	0	0	0	0	0	0	0	0	0	0	0	0	0	0	0	0	0	0	0	0	0	0	0	0	0	0	0
0	0	0	0	0	0	0	0	0	0	0	0	0	0	0	0	0	0	0	0	0	0	0	0	0	0	0	0	0	0	0
0	0	0	0	0	0	0	0	0	0	0	0	0	0	0	0	0	0	0	0	0	0	0	0	0	0	0	0	0	0	0
0	0	0	0	0	0	0	0	0	0	0	0	0	0	0	0	0	0	0	0	0	0	0	0	0	0	0	0	0	0	0
0	0	0	0	0	0	0	0	0	0	0	0	0	0	0	0	0	0	0	0	0	0	0	0	0	0	0	0	0	0	0
0	0	0	0	0	0	0	0	0	0	0	0	0	0	0	0	0	0	0	0	0	0	0	0	0	0	0	0	0	0	0
0	0	0	0	0	0	0	0	0	0	0	0	0	0	0	0	0	0	0	0	0	0	0	0	0	0	0	0	0	0	0
0	0	0	0	0	0	0	0	0	0	0	0	0	0	0	0	0	0	0	0	0	0	0	0	0	0	0	0	0	0	0
0	0	0	0	0	0	0	0	0	0	0	0	0	0	0	0	0	0	0	0	0	0	0	0	0	0	0	0	0	0	0
0	0	0	0	0	0	0	0	0	0	0	0	0	0	0	0	0	0	0	0	0	0	0	0	0	0	0	0	0	0	0
0	0	0	0	0	0	0	0	0	0	0	0	0	0	0	0	0	0	0	0	0	0	0	0	0	0	0	0	0	0	0
0	0	0	0	0	0	0	0	0	0	0	0	0	0	0	0	0	0	0	0	0	0	0	0	0	0	0	0	0	0	0
0	0	0	0	0	0	0	0	0	0	0	0	0	0	0	0	0	0	0	0	0	0	0	0	0	0	0	0	0	0	0
0	0	0	0	0	0	0	0	0	0	0	0	0	0	0	0	0	0	0	0	0	0	0	0	0	0	0	0	0	0	0
0	0	0	0	0	0	0	0	0	0	0	0	0	0	0	0	0	0	0	0	0	0	0	0	0	0	0	0	0	0	0
0	0	0	0	0	0	0	0	0	0	0	0	0	0	0	0	0	0	0	0	0	0	0	0	0	0	0	0	0	0	0
0	0	0	0	0	0	0	0	0	0	0	0	0	0	0	0	0	0	0	0	0	0	0	0	0	0	0	0	0	0	0
0	0	0	0	0	0	0	0	0	0	0	0	0	0	0	0	0	0	0	0	0	0	0	0	0	0	0	0	0	0	0
0	0	0	0	0	0	0	0	0	0	0	0	0	0	0	0	0	0	0	0	0	0	0	0	0	0	0	0	0	0	0
0	0	0	0	0	0	0	0	0	0	0	0	0	0	0	0	0	0	0	0	0	0	0	0	0	0	0	0	0	0	0
0	0	0	0	0	0	0	0	0	0	0	0	0	0	0	0	0	0	0	0	0	0	0	0	0	0	0	0	0	0	0
0	0	0	0	0	0	0	0	0	0	0	0	0	0	0	0	0	0	0	0	0	0	0	0	0	0	0	0	0	0	0
0	0	0	0	0	0	0	0	0	0	0	0	0	0	0	0	0	0	0	0	0	0	0	0	0	0	0	0	0	0	0
0	0	0	0	0	0	0	0	0	0	0	0	0	0	0	0	0	0	0	0	0	0	0	0	0	0	0	0	0	0	0
0	0	0	0	0	0	0	0	0	0	0	0	0	0	0	0	0	0	0	0	0	0	0	0	0	0	0	0	0	0	0
0	0	0	0	0	0	0	0	0	0	0	0	0	0	0	0	0	0	0	0	0	0	0	0	0	0	0	0	0	0	0
0	0	0	0	0	0	0	0	0	0	0	0	0	0	0	0	0	0	0	0	0	0	0	0	0	0	0	0	0	0	0
0	0	0	0	0	0	0	0	0	0	0	0	0	0	0	0	0	0	0	0	0	0	0	0	0	0	0	0	0	0	0
0	0	0	0	0	0	0	0	0	0	0	0	0	0	0	0	0	0	0	0	0	0	0	0	0	0	0	0	0	0	0
0	0	0	0	0	0	0	0	0	0	0	0	0	0	0	0	0	0	0	0	0	0	0	0	0	0	0	0	0	0	0
0	0	0	0	0	0	0	0	0	0	0	0	0	0	0	0	0	0	0	0	0	0	0	0	0	0	0	0	0	0	0
0	0	0	0	0	0	0	0	0	0	0	0	0	0	0	0	0	0	0	0	0	0	0	0	0	0	0	0	0	0	0
0	0	0	0	0	0	0	0	0	0	0	0	0	0	0	0	0	0	0	0	0	0	0	0	0	0	0	0	0	0	0
0	0	0	0	0	0	0	0	0	0	0	0	0	0	0	0	0	0	0	0	0	0	0	0	0	0	0	0	0	0	0
0	0	0	0	0	0	0	0	0	0	0	0	0	0	0	0	0	0	0	0	0	0	0	0	0	0	0	0	0	0	0
0	0	0	0	0	0	0	0	0	0	0	0	0	0	0	0	0	0	0	0	0	0	0	0	0	0	0	0	0	0	0
0	0	0	0	0	0	0	0	0	0	0	0	0	0	0	0	0	0	0	0	0	0	0	0	0	0	0	0	0	0	0
0	0	0	0	0	0	0	0	0	0	0	0	0	0	0	0	0	0	0	0	0	0	0	0	0	0	0	0	0	0	0
0	0	0	0	0	0	0	0	0	0	0	0	0	0	0	0	0	0	0	0	0	0	0	0	0	0	0	0	0	0	0
0	0	0	0	0	0	0	0	0	0	0	0	0	0	0	0	0	0	0	0	0	0	0	0	0	0	0	0	0	0	0
0	0	0	0	0	0	0	0	0	0	0	0	0	0	0	0	0	0	0	0	0	0	0	0	0	0	0	0	0	0	0
0	0	0	0	0	0	0	0	0	0	0	0	0	0	0	0	0	0	0	0	0	0	0	0	0	0	0	0	0	0	0
0	0	0	0	0	0	0	0	0	0	0	0	0	0	0	0	0	0	0	0	0	0	0	0	0	0	0	0	0	0	0
0	0	0	0	0	0	0	0	0	0	0	0	0	0	0	0	0	0	0	0	0	0	0	0	0	0	0	0	0	0	0
0	0	0	0	0	0	0	0	0	0	0	0	0	0	0	0	0	0	0	0	0	0	0	0	0	0	0	0	0	0	0
0	0	0	0	0	0	0	0	0	0	0	0	0	0	0	0	0	0	0	0	0	0	0	0	0	0	0	0	0	0	0
0	0	0	0	0	0	0	0	0	0	0	0	0	0	0	0	0	0	0	0	0	0	0	0	0	0	0	0	0	0	0
0	0	0	0	0	0	0	0	0	0	0	0	0	0	0	0	0	0	0	0	0	0	0	0	0	0	0	0	0	0	0
0	0	0	0	0	0	0	0	0	0	0	0	0	0	0	0	0	0	0	0	0	0	0	0	0	0	0	0	0	0	0
0	0	0	0	0	0	0	0	0	0	0	0	0	0	0	0	0	0	0	0	0	0	0	0	0	0	0	0	0	0	0
0	0	0	0	0	0	0	0	0	0	0	0	0	0	0	0	0	0	0	0	0	0	0	0	0	0	0	0	0	0	0
0	0	0	0	0	0	0	0	0	0	0	0	0	0	0	0	0	0	0	0	0	0	0	0	0	0	0	0	0	0	0
0	0	0	0	0	0	0	0	0	0	0	0	0	0	0	0	0	0	0	0	0	0	0	0	0	0	0	0	0	0	0
0	0	0	0	0	0	0	0	0	0	0	0	0	0	0	0	0	0	0	0	0	0	0	0	0	0	0	0	0	0	0
0	0	0	0	0	0	0	0	0	0	0	0	0	0	0	0	0	0	0	0	0	0	0	0	0	0	0	0	0	0	0
0	0	0	0	0	0	0	0	0	0	0	0	0	0	0	0	0	0	0	0	0	0	0	0	0	0	0	0	0	0	0
0	0	0	0	0	0	0	0	0	0	0	0	0	0	0	0	0	0	0	0	0	0	0	0	0	0	0	0	0	0	0
0	0	0	0	0	0	0	0	0	0	0	0	0	0	0	0	0	0	0	0	0	0	0	0	0	0	0	0	0	0	0
0	0	0	0	0	0	0	0	0	0	0	0	0	0	0	0	0	0	0	0	0	0	0	0	0	0	0	0	0	0	0
0	0	0	0	0	0	0	0	0	0	0	0	0	0	0	0	0	0	0	0	0	0	0	0	0	0	0	0	0	0	0
0	0	0	0	0	0	0	0	0	0	0	0	0	0	0	0	0	0	0	0	0	0	0	0	0	0	0	0	0	0	0
0	0	0	0	0	0	0	0	0	0	0	0	0	0	0	0	0	0	0	0	0	0	0	0	0	0	0	0	0	0	0
0	0	0	0	0	0	0	0	0	0	0	0	0	0	0	0	0	0	0	0	0	0	0	0	0	0	0	0	0	0	0
0	0	0	0	0	0	0	0	0	0	0	0	0	0	0	0	0	0	0	0	0	0	0	0	0	0	0	0	0	0	0
0	0	0	0	0	0	0	0	0	0	0	0	0	0	0	0	0	0	0	0	0	0	0	0	0	0	0	0	0	0	0
0	0	0	0	0	0	0	0	0	0	0	0	0	0	0	0	0	0	0	0	0	0	0	0	0	0	0	0	0	0	0
0	0	0	0	0	0	0	0	0	0	0	0	0	0	0	0	0	0	0	0	0	0	0	0	0	0	0	0	0	0	0
0	0	0	0	0	0	0	0	0	0	0	0	0	0	0	0	0	0	0	0	0	0	0	0	0	0	0	0	0	0	0
0	0	0	0	0	0	0	0	0	0	0	0	0	0	0	0	0	0	0	0	0	0	0	0	0	0	0	0	0	0	0
0	0	0	0	0	0	0	0	0	0	0	0	0	0	0	0	0	0	0	0	0	0	0	0	0	0	0	0	0	0	0
0	0	0	0	0	0	0	0	0	0	0	0	0	0	0	0	0	0	0	0	0	0	0	0	0	0	0	0	0	0	0
0	0	0	0	0	0	0	0	0	0	0	0	0	0	0	0	0	0	0	0	0	0	0	0	0	0	0	0	0	0	0
0	0	0	0	0	0	0	0	0	0	0	0	0	0	0	0	0	0	0	0	0	0	0	0	0	0	0	0	0	0	0
0	0	0	0	0	0	0	0	0	0	0	0	0	0	0	0	0	0	0	0	0	0	0	0	0	0	0	0	0	0	0
0	0	0	0	0	0	0	0	0	0	0	0	0	0	0	0	0	0	0	0	0	0	0	0	0	0	0	0	0	0	0
0	0	0	0	0	0	0	0	0	0	0	0	0	0	0	0	0	0	0	0	0	0	0	0	0	0	0	0	0	0	0
0	0	0	0	0	0	0	0	0	0	0	0	0	0	0	0	0	0	0	0	0	0	0	0	0	0	0	0	0	0	0
0	0	0	0	0	0	0	0	0	0	0	0	0	0	0	0	0	0	0	0	0	0	0	0	0	0	0	0	0	0	0
0	0	0	0	0	0	0	0	0	0	0	0	0	0	0	0	0	0	0	0	0	0	0	0	0	0	0	0	0	0	0
0	0	0	0	0	0	0	0	0	0	0	0	0	0	0	0	0	0	0	0	0	0	0	0	0	0	0	0	0	0	0
0	0	0	0	0	0	0	0	0	0	0	0	0	0	0	0	0	0	0	0	0	0	0	0	0	0	0	0	0	0	0
0	0	0	0	0	0	0	0	0	0	0	0	0	0	0	0	0	0	0	0	0	0	0	0	0	0	0	0	0	0	0
0	0	0	0	0	0	0	0	0	0	0	0	0	0	0	0	0	0	0	0	0	0	0	0	0	0	0	0	0	0	0
0	0	0	0	0	0	0	0	0	0	0	0	0	0	0	0	0	0	0	0	0	0	0	0	0	0	0	0	0	0	0
0	0	0	0	0	0	0	0	0	0	0	0	0	0	0	0	0	0	0	0	0	0	0	0	0	0	0	0	0	0	0
0	0	0	0	0	0	0	0	0	0	0	0	0	0	0	0	0	0	0	0	0	0	0	0	0	0	0	0	0	0	0
0	0	0	0	0	0	0	0	0	0	0	0	0	0	0	0	0	0	0	0	0	0	0	0	0	0	0	0	0	0	0
0	0	0	0	0	0	0	0	0	0	0	0	0	0	0	0	0	0	0	0	0	0	0	0	0	0	0	0	0	0	0
0	0	0	0	0	0	0	0	0	0	0	0	0	0	0	0	0	0	0	0	0	0	0	0	0	0	0	0	0	0	0
0	0	0	0	0	0	0	0	0	0	0	0	0	0	0	0	0	0	0	0	0	0	0	0	0	0	0	0	0	0	0
0	0	0	0	0	0	0	0	0	0	0	0	0	0	0	0	0	0	0	0	0	0	0	0	0	0	0	0	0	0	0
0	0	0	0	0	0	0	0	0	0	0	0	0	0	0	0	0	0	0	0	0	0	0	0	0	0	0	0	0	0	0
0	0	0	0	0	0	0	0	0	0	0	0	0	0	0	0	0	0	0	0	0	0	0	0	0	0	0	0	0	0	0
0	0	0	0	0	0	0	0	0	0	0	0	0	0	0	0	0	0	0	0	0	0	0	0	0	0	0	0	0	0	0
0	0	0	0	0	0	0	0	0	0	0	0	0	0	0	0	0	0	0	0	0	0	0	0	0	0	0	0	0	0	0
0	0	0	0	0	0	0	0	0	0	0	0	0	0	0	0	0	0	0	0	0	0	0	0	0	0	0	0	0	0	0
0	0	0	0	0	0	0	0	0	0	0	0	0	0	0	0	0	0	0	0	0	0	0	0	0	0	0	0	0	0	0
0	0	0	0	0	0	0	0	0	0	0	0	0	0	0	0	0	0	0	0	0	0	0	0	0	0	0	0	0	0	0
0	0	0	0	0	0	0	0	0	0	0	0	0	0	0	0	0	0	0	0	0	0	0	0	0	0	0	0	0	0	0
0	0	0	0	0	0	0	0	0	0	0	0	0	0	0	0	0	0	0	0	0	0	0	0	0	0	0	0	0	0	0
0	0	0	0	0	0	0	0	0	0	0	0	0	0	0	0	0	0	0	0	0	0	0	0	0	0	0	0	0	0	0
0	0	0	0	0	0	0	0	0	0	0	0	0	0	0	0	0	0	0	0	0	0	0	0	0	0	0	0	0	0	0
0	0	0	0	0	0	0	0	0	0	0	0	0	0	0	0	0	0	0	0	0	0	0	0	0	0	0	0	0	0	0
0	0	0	0	0	0	0	0	0	0	0	0	0	0	0	0	0	0	0	0	0	0	0	0	0	0	0	0	0	0	0
0	0	0	0	0	0	0	0	0	0	0	0	0	0	0	0	0	0	0	0	0	0	0	0	0	0	0	0	0	0	0
0	0	0	0	0	0	0	0	0	0	0	0	0	0	0	0	0	0	0	0	0	0	0	0	0	0	0	0	0	0	0
0	0	0	0	0	0	0	0	0	0	0	0	0	0	0	0	0	0	0	0	0	0	0	0	0	0	0	0	0	0	0
0	0	0	0	0	0	0	0	0	0	0	0	0	0	0	0	0	0	0	0	0	0	0	0	0	0	0	0	0	0	0
0	0	0	0	0	0	0	0	0	0	0	0	0	0	0	0	0	0	0	0	0	0	0	0	0	0	0	0	0	0	0
0	0	0	0	0	0	0	0	0	0	0	0	0	0	0	0	0	0	0	0	0	0	0	0	0	0	0	0	0	0	0
0	0	0	0	0	0	0	0	0	0	0	0	0	0	0	0	0	0	0	0	0	0	0	0	0	0	0	0	0	0	0
0	0	0	0	0	0	0	0	0	0	0	0	0	0	0	0	0	0	0	0	0	0	0	0	0	0	0	0	0	0	0
0	0	0	0	0	0	0	0	0	0	0	0	0	0	0	0	0	0	0	0	0	0	0	0	0	0	0	0	0	0	0
0	0	0	0	0	0	0	0	0	0	0	0	0	0	0	0	0	0	0	0	0	0	0	0	0	0	0	0	0	0	0
0	0	0	0	0	0	0	0	0	0	0	0	0	0	0	0	0	0	0	0	0	0	0	0	0	0	0	0	0	0	0
0	0	0	0	0	0	0	0	0	0	0	0	0	0	0	0	0	0	0	0	0	0	0	0	0	0	0	0	0	0	0
0	0	0	0	0	0	0	0	0	0	0	0	0	0	0	0	0	0	0	0	0	0	0	0	0	0	0	0	0	0	0
0	0	0	0	0	0	0	0	0	0	0	0	0	0	0	0	0	0	0	0	0	0	0	0	0	0	0	0	0	0	0
0	0	0	0	0	0	0	0	0	0	0	0	0	0	0	0	0	0	0	0	0	0	0	0	0	0	0	0	0	0	0
0	0	0	0	0	0	0	0	0	0	0	0	0	0	0	0	0	0	0	0	0	0	0	0	0	0	0	0	0	0	0
0	0	0	0	0	0	0	0	0	0	0	0	0	0	0	0	0	0	0	0	0	0	0	0	0	0	0	0	0	0	0
0	0	0	0	0	0	0	0	0	0	0	0	0	0	0	0	0	0	0	0	0	0	0	0	0	0	0	0	0	0	0
0	0	0	0	0	0	0	0	0	0	0	0	0	0	0	0	0	0	0	0	0	0	0	0	0	0	0	0	0	0	0
0	0	0	0	0	0	0	0	0	0	0	0	0	0	0	0	0	0	0	0	0	0	0	0	0	0	0	0	0	0	0
0	0	0	0	0	0	0	0	0	0	0	0	0	0	0	0	0	0	0	0	0	0	0	0	0	0	0	0	0	0	0
0	0	0	0	0	0	0	0	0	0	0	0	0	0	0	0	0	0	0	0	0	0	0	0	0	0	0	0	0	0	0
0	0	0	0	0	0	0	0	0	0	0	0	0	0	0	0	0	0	0	0	0	0	0	0	0	0	0	0	0	0	0
0	0	0	0	0	0	0	0	0	0	0	0	0	0	0	0	0	0	0	0	0	0	0	0	0	0	0	0	0	0	0
0	0	0	0	0	0	0	0	0	0	0	0	0	0	0	0	0	0	0	0	0	0	0	0	0	0	0	0	0	0	0
0	0	0	0	0	0	0	0	0	0	0	0	0	0	0	0	0	0	0	0	0	0	0	0	0	0	0	0	0	0	0
0	0	0	0	0	0	0	0	0	0	0	0	0	0	0	0	0	0	0	0	0	0	0	0	0	0	0	0	0	0	0
0	0	0	0	0	0	0	0	0	0	0	0	0	0	0	0	0	0	0	0	0	0	0	0	0	0	0	0	0	0	0
0	0	0	0	0	0	0	0	0	0	0	0	0	0	0	0	0	0	0	0	0	0	0	0	0	0	0	0	0	0	0
0	0	0	0	0	0	0	0	0	0	0	0	0	0	0	0	0	0	0	0	0	0	0	0	0	0	0	0	0	0	0
0	0	0	0	0	0	0	0	0	0	0	0	0	0	0	0	0	0	0	0	0	0	0	0	0	0	0	0	0	0	0
0	0	0	0	0	0	0	0	0	0	0	0	0	0	0	0	0	0	0	0	0	0	0	0	0	0	0	0	0	0	0
0	0	0	0	0	0	0	0	0	0	0	0	0	0	0	0	0	0	0	0	0	0	0	0	0	0	0	0	0	0	0
0	0	0	0	0	0	0	0	0	0	0	0	0	0	0	0	0	0	0	0	0	0	0	0	0	0	0	0	0	0	0
0	0	0	0	0	0	0	0	0	0	0	0	0	0	0	0	0	0	0	0	0	0	0	0	0	0	0	0	0	0	0
0	0	0	0	0	0	0	0	0	0	0	0	0	0	0	0	0	0	0	0	0	0	0	0	0	0	0	0	0	0	0
0	0	0	0	0	0	0	0	0	0	0	0	0	0	0	0	0	0	0	0	0	0	0	0	0	0	0	0	0	0	0
0	0	0	0	0	0	0	0	0	0	0	0	0	0	0	0	0	0	0	0	0	0	0	0	0	0	0	0	0	0	0
0	0	0	0	0	0	0	0	0	0	0	0	0	0	0	0	0	0	0	0	0	0	0	0	0	0	0	0	0	0	0
0	0	0	0	0	0	0	0	0	0	0	0	0	0	0	0	0	0	0	0	0	0	0	0	0	0	0	0	0	0	0
0	0	0	0	0	0	0	0	0	0	0	0	0	0	0	0	0	0	0	0	0	0	0	0	0	0	0	0	0	0	0
0	0	0	0	0	0	0	0	0	0	0	0	0	0	0	0	0	0	0	0	0	0	0	0	0	0	0	0	0	0	0
0	0	0	0	0	0	0	0	0	0	0	0	0	0	0	0	0	0	0	0	0	0	0	0	0	0	0	0	0	0	0
0	0	0	0	0	0	0	0	0	0	0	0	0	0	0	0	0	0	0	0	0	0	0	0	0	0	0	0	0	0	0
0	0	0	0	0	0	0	0	0	0	0	0	0	0	0	0	0	0	0	0	0	0	0	0	0	0	0	0	0	0	0
0	0	0	0	0	0	0	0	0	0	0	0	0	0	0	0	0	0	0	0	0	0	0	0	0	0	0	0	0	0	0
0	0	0	0	0	0	0	0	0	0	0	0	0	0	0	0	0	0	0	0	0	0	0	0	0	0	0	0	0	0	0
0	0	0	0	0	0	0	0	0	0	0	0	0	0	0	0	0	0	0	0	0	0	0	0	0	0	0	0	0	0	0
0	0	0	0	0	0	0	0	0	0	0	0	0	0	0	0	0	0	0	0	0	0	0	0	0	0	0	0	0	0	0
0	0	0	0	0	0	0	0	0	0	0	0	0	0	0	0	0	0	0	0	0	0	0	0	0	0	0	0	0	0	0
0	0	0	0	0	0	0	0	0	0	0	0	0	0	0	0	0	0	0	0	0	0	0	0	0	0	0	0	0	0	0
0	0	0	0	0	0	0	0	0	0	0	0	0	0	0	0	0	0	0	0	0	0	0	0	0	0	0	0	0	0	0
0	0	0	0	0	0	0	0	0	0	0	0	0	0	0	0	0	0	0	0	0	0	0	0	0	0	0	0	0	0	0
0	0	0	0	0	0	0	0	0	0	0	0	0	0	0	0	0	0	0	0	0	0	0	0	0	0	0	0	0	0	0
0	0	0	0	0	0	0	0	0	0	0	0	0	0	0	0	0	0	0	0	0	0	0	0	0	0	0	0	0	0	0
0	0	0	0	0	0	0	0	0	0	0	0	0	0	0	0	0	0	0	0	0	0	0	0	0	0	0	0	0	0	0
0	0	0	0	0	0	0	0	0	0	0	0	0	0	0	0	0	0	0	0	0	0	0	0	0	0	0	0	0	0	0
0	0	0	0	0	0	0	0	0	0	0	0	0	0	0	0	0	0	0	0	0	0	0	0	0	0	0	0	0	0	0
0	0	0	0	0	0	0	0	0	0	0	0	0	0	0	0	0	0	0	0	0	0	0	0	0	0	0	0	0	0	0
0	0	0	0	0	0	0	0	0	0	0	0	0	0	0	0	0	0	0	0	0	0	0	0	0	0	0	0	0	0	0
0	0	0	0	0	0	0	0	0	0	0	0	0	0	0	0	0	0	0	0	0	0	0	0	0	0	0	0	0	0	0
0	0	0	0	0	0	0	0	0	0	0	0	0	0	0	0	0	0	0	0	0	0	0	0	0	0	0	0	0	0	0
0	0	0	0	0	0	0	0	0	0	0	0	0	0	0	0	0	0	0	0	0	0	0	0	0	0	0	0	0	0	0
0	0	0	0	0	0	0	0	0	0	0	0	0	0	0	0	0	0	0	0	0	0	0	0	0	0	0	0	0	0	0
0	0	0	0	0	0	0	0	0	0	0	0	0	0	0	0	0	0	0	0	0	0	0	0	0	0	0	0	0	0	0
0	0	0	0	0	0	0	0	0	0	0	0	0	0	0	0	0	0	0	0	0	0	0	0	0	0	0	0	0	0	0
0	0	0	0	0	0	0	0	0	0	0	0	0	0	0	0	0	0	0	0	0	0	0	0	0	0	0	0	0	0	0
0	0	0	0	0	0	0	0	0	0	0	0	0	0	0	0	0	0	0	0	0	0	0	0	0	0	0	0	0	0	0
0	0	0	0	0	0	0	0	0	0	0	0	0	0	0	0	0	0	0	0	0	0	0	0	0	0	0	0	0	0	0
0	0	0	0	0	0	0	0	0	0	0	0	0	0	0	0	0	0	0	0	0	0	0	0	0	0	0	0	0	0	0
0	0	0	0	0	0	0	0	0	0	0	0	0	0	0	0	0	0	0	0	0	0	0	0	0	0	0	0	0	0	0
0	0	0	0	0	0	0	0	0	0	0	0	0	0	0	0	0	0	0	0	0	0	0	0	0	0	0	0	0	0	0
0	0	0	0	0	0	0	0	0	0	0	0	0	0	0	0	0	0	0	0	0	0	0	0	0	0	0	0	0	0	0
0	0	0	0	0	0	0	0	0	0	0	0	0	0	0	0	0	0	0	0	0	0	0	0	0	0	0	0	0	0	0
0	0	0	0	0	0	0	0	0	0	0	0	0	0	0	0	0	0	0	0	0	0	0	0	0	0	0	0	0	0	0
0	0	0	0	0	0	0	0	0	0	0	0	0	0	0	0	0	0	0	0	0	0	0	0	0	0	0	0	0	0	0
0	0	0	0	0	0	0	0	0	0	0	0	0	0	0	0	0	0	0	0	0	0	0	0	0	0	0	0	0	0	0
0	0	0	0	0	0	0	0	0	0	0	0	0	0	0	0	0	0	0	0	0	0	0	0	0	0	0	0	0	0	0
0	0	0	0	0	0	0	0	0	0	0	0	0	0	0	0	0	0	0	0	0	0	0	0	0	0	0	0	0	0	0
0	0	0	0	0	0	0	0	0	0	0	0	0	0	0	0	0	0	0	0	0	0	0	0	0	0	0	0	0	0	0
0	0	0	0	0	0	0	0	0	0	0	0	0	0	0	0	0	0	0	0	0	0	0	0	0	0	0	0	0	0	0
0	0	0	0	0	0	0	0	0	0	0	0	0	0	0	0	0	0	0	0	0	0	0	0	0	0	0	0	0	0	0
0	0	0	0	0	0	0	0	0	0	0	0	0	0	0	0	0	0	0	0	0	0	0	0	0	0	0	0	0	0	0
0	0	0	0	0	0	0	0	0	0	0	0	0	0	0	0	0	0	0	0	0	0	0	0	0	0	0	0	0	0	0
0	0	0	0	0	0	0	0	0	0	0	0	0	0	0	0	0	0	0	0	0	0	0	0	0	0	0	0	0	0	0
0	0	0	0	0	0	0	0	0	0	0	0	0	0	0	0	0	0	0	0	0	0	0	0	0	0	0	0	0	0	0
0	0	0	0	0	0	0	0	0	0	0	0	0	0	0	0	0	0	0	0	0	0	0	0	0	0	0	0	0	0	0
0	0	0	0	0	0	0	0	0	0	0	0	0	0	0	0	0	0	0	0	0	0	0	0	0	0	0	0	0	0	0
0	0	0	0	0	0	0	0	0	0	0	0	0	0	0	0	0	0	0	0	0	0	0	0	0	0	0	0	0	0	0
0	0	0	0	0	0	0	0	0	0	0	0	0	0	0	0	0	0	0	0	0	0	0	0	0	0	0	0	0	0	0
0	0	0	0	0	0	0	0	0	0	0	0	0	0	0	0	0	0	0	0	0	0	0	0	0	0	0	0	0	0	0
0	0	0	0	0	0	0	0	0	0	0	0	0	0	0	0	0	0	0	0	0	0	0	0	0	0	0	0	0	0	0
0	0	0	0	0	0	0	0	0	0	0	0	0	0	0	0	0	0	0	0	0	0	0	0	0	0	0	0	0	0	0
0	0	0	0	0	0	0	0	0	0	0	0	0	0	0	0	0	0	0	0	0	0	0	0	0	0	0	0	0	0	0
0	0	0	0	0	0	0	0	0	0	0	0	0	0	0	0	0	0	0	0	0	0	0	0	0	0	0	0	0	0	0
0	0	0	0	0	0	0	0	0	0	0	0	0	0	0	0	0	0	0	0	0	0	0	0	0	0	0	0	0	0	0
0	0	0	0	0	0	0	0	0	0	0	0	0	0	0	0	0	0	0	0	0	0	0	0	0	0	0	0	0	0	0
0	0	0	0	0	0	0	0	0	0	0	0	0	0	0	0	0	0	0	0	0	0	0	0	0	0	0	0	0	0	0
0	0	0	0	0	0	0	0	0	0	0	0	0	0	0	0	0	0	0	0	0	0	0	0	0	0	0	0	0	0	0
0	0	0	0	0	0	0	0	0	0	0	0	0	0	0	0	0	0	0	0	0	0	0	0	0	0	0	0	0	0	0
0	0	0	0	0	0	0	0	0	0	0	0	0	0	0	0	0	0	0	0	0	0	0	0	0	0	0	0	0	0	0
0	0	0	0	0	0	0	0	0	0	0	0	0	0	0	0	0	0	0	0	0	0	0	0	0	0	0	0	0	0	0
0	0	0	0	0	0	0	0	0	0	0	0	0	0	0	0	0	0	0	0	0	0	0	0	0	0	0	0	0	0	0
0	0	0	0	0	0	0	0	0	0	0	0	0	0	0	0	0	0	0	0	0	0	0	0	0	0	0	0	0	0	0
0	0	0	0	0	0	0	0	0	0	0	0	0	0	0	0	0	0	0	0	0	0	0	0	0	0	0	0	0	0	0
0	0	0	0	0	0	0	0	0	0	0	0	0	0	0	0	0	0	0	0	0	0	0	0	0	0	0	0	0	0	0
0	0	0	0	0	0	0	0	0	0	0	0	0	0	0	0	0	0	0	0	0	0	0	0	0	0	0	0	0	0	0
0	0	0	0	0	0	0	0	0	0	0	0	0	0	0	0	0	0	0	0	0	0	0	0	0	0	0	0	0	0	0
0	0	0	0	0	0	0	0	0	0	0	0	0	0	0	0	0	0	0	0	0	0	0	0	0	0	0	0	0	0	0
0	0	0	0	0	0	0	0	0	0	0	0	0	0	0	0	0	0	0	0	0	0	0	0	0	0	0	0	0	0	0
0	0	0	0	0	0	0	0	0	0	0	0	0	0	0	0	0	0	0	0	0	0	0	0	0	0	0	0	0	0	0
0	0	0	0	0	0	0	0	0	0	0	0	0	0	0	0	0	0	0	0	0	0	0	0	0	0	0	0	0	0	0
0	0	0	0	0	0	0	0	0	0	0	0	0	0	0	0	0	0	0	0	0	0	0	0	0	0	0	0	0	0	0
0	0	0	0	0	0	0	0	0	0	0	0	0	0	0	0	0	0	0	0	0	0	0	0	0	0	0	0	0	0	0
0	0	0	0	0	0	0	0	0	0	0	0	0	0	0	0	0	0	0	0	0	0	0	0	0	0	0	0	0	0	0
0	0	0	0	0	0	0	0	0	0	0	0	0	0	0	0	0	0	0	0	0	0	0	0	0	0	0	0	0	0	0
0	0	0	0	0	0	0	0	0	0	0	0	0	0	0	0	0	0	0	0	0	0	0	0	0	0	0	0	0	0	0
0	0	0	0	0	0	0	0	0	0	0	0	0	0	0	0	0	0	0	0	0	0	0	0	0	0	0	0	0	0	0
0	0	0	0	0	0	0	0	0	0	0	0	0	0	0	0	0	0	0	0	0	0	0	0	0	0	0	0	0	0	0
0	0	0	0	0	0	0	0	0	0	0	0	0	0	0	0	0	0	0	0	0	0	0	0	0	0	0	0	0	0	0
0	0	0	0	0	0	0	0	0	0	0	0	0	0	0	0	0	0	0	0	0	0	0	0	0	0	0	0	0	0	0
0	0	0	0	0	0	0	0	0	0	0	0	0	0	0	0	0	0	0	0	0	0	0	0	0	0	0	0	0	0	0
0	0	0	0	0	0	0	0	0	0	0	0	0	0	0	0	0	0	0	0	0	0	0	0	0	0	0	0	0	0	0
0	0	0	0	0	0	0	0	0	0	0	0	0	0	0	0	0	0	0	0	0	0	0	0	0	0	0	0	0	0	0
0	0	0	0	0	0	0	0	0	0	0	0	0	0	0	0	0	0	0	0	0	0	0	0	0	0	0	0	0	0	0
0	0	0	0	0	0	0	0	0	0	0	0	0	0	0	0	0	0	0	0	0	0	0	0	0	0	0	0	0	0	0
0	0	0	0	0	0	0	0	0	0	0	0	0	0	0	0	0	0	0	0	0	0	0	0	0	0	0	0	0	0	0
0	0	0	0	0	0	0	0	0	0	0	0	0	0	0	0	0	0	0	0	0	0	0	0	0	0	0	0	0	0	0
0	0	0	0	0	0	0	0	0	0	0	0	0	0	0	0	0	0	0	0	0	0	0	0	0	0	0	0	0	0	0
0	0	0	0	0	0	0	0	0	0	0	0	0	0	0	0	0	0	0	0	0	0	0	0	0	0	0	0	0	0	0
0	0	0	0	0	0	0	0	0	0	0	0	0	0	0	0	0	0	0	0	0	0	0	0	0	0	0	0	0	0	0
0	0	0	0	0	0	0	0	0	0	0	0	0	0	0	0	0	0	0	0	0	0	0	0	0	0	0	0	0	0	0
0	0	0	0	0	0	0	0	0	0	0	0	0	0	0	0	0	0	0	0	0	0	0	0	0	0	0	0	0	0	0
0	0	0	0	0	0	0	0	0	0	0	0	0	0	0	0	0	0	0	0	0	0	0	0	0	0	0	0	0	0	0
0	0	0	0	0	0	0	0	0	0	0	0	0	0	0	0	0	0	0	0	0	0	0	0	0	0	0	0	0	0	0
0	0	0	0	0	0	0	0	0	0	0	0	0	0	0	0	0	0	0	0	0	0	0	0	0	0	0	0	0	0	0
0	0	0	0	0	0	0	0	0	0	0	0	0	0	0	0	0	0	0	0	0	0	0	0	0	0	0	0	0	0	0
0	0	0	0	0	0	0	0	0	0	0	0	0	0	0	0	0	0	0	0	0	0	0	0	0	0	0	0	0	0	0
0	0	0	0	0	0	0	0	0	0	0	0	0	0	0	0	0	0	0	0	0	0	0	0	0	0	0	0	0	0	0
0	0	0	0	0	0	0	0	0	0	0	0	0	0	0	0	0	0	0	0	0	0	0	0	0	0	0	0	0	0	0
0	0	0	0	0	0	0	0	0	0	0	0	0	0	0	0	0	0	0	0	0	0	0	0	0	0	0	0	0	0	0
0	0	0	0	0	0	0	0	0	0	0	0	0	0	0	0	0	0	0	0	0	0	0	0	0	0	0	0	0	0	0
0	0	0	0	0	0	0	0	0	0	0	0	0	0	0	0	0	0	0	0	0	0	0	0	0	0	0	0	0	0	0
0	0	0	0	0	0	0	0	0	0	0	0	0	0	0	0	0	0	0	0	0	0	0	0	0	0	0	0	0	0	0
0	0	0	0	0	0	0	0	0	0	0	0	0	0	0	0	0	0	0	0	0	0	0	0	0	0	0	0	0	0	0
0	0	0	0	0	0	0	0	0	0	0	0	0	0	0	0	0	0	0	0	0	0	0	0	0	0	0	0	0	0	0
0	0	0	0	0	0	0	0	0	0	0	0	0	0	0	0	0	0	0	0	0	0	0	0	0	0	0	0	0	0	0
0	0	0	0	0	0	0	0	0	0	0	0	0	0	0	0	0	0	0	0	0	0	0	0	0	0	0	0	0	0	0
0	0	0	0	0	0	0	0	0	0	0	0	0	0	0	0	0	0	0	0	0	0	0	0	0	0	0	0	0	0	0
0	0	0	0	0	0	0	0	0	0	0	0	0	0	0	0	0	0	0	0	0	0	0	0	0	0	0	0	0	0	0
0	0	0	0	0	0	0	0	0	0	0	0	0	0	0	0	0	0	0	0	0	0	0	0	0	0	0	0	0	0	0
0	0	0	0	0	0	0	0	0	0	0	0	0	0	0	0	0	0	0	0	0	0	0	0	0	0	0	0	0	0	0
0	0	0	0	0	0	0	0	0	0	0	0	0	0	0	0	0	0	0	0	0	0	0	0	0	0	0	0	0	0	0
0	0	0	0	0	0	0	0	0	0	0	0	0	0	0	0	0	0	0	0	0	0	0	0	0	0	0	0	0	0	0
0	0	0	0	0	0	0	0	0	0	0	0	0	0	0	0	0	0	0	0	0	0	0	0	0	0	0	0	0	0	0
0	0	0	0	0	0	0	0	0	0	0	0	0	0	0	0	0	0	0	0	0	0	0	0	0	0	0	0	0	0	0
0	0	0	0	0	0	0	0	0	0	0	0	0	0	0	0	0	0	0	0	0	0	0	0	0	0	0	0	0	0	0
0	0	0	0	0	0	0	0	0	0	0	0	0	0	0	0	0	0	0	0	0	0	0	0	0	0	0	0	0	0	0
0	0	0	0	0	0	0	0	0	0	0	0	0	0	0	0	0	0	0	0	0	0	0	0	0	0	0	0	0	0	0
0	0	0	0	0	0	0	0	0	0	0	0	0	0	0	0	0	0	0	0	0	0	0	0	0	0	0	0	0	0	0
0	0	0	0	0	0	0	0	0	0	0	0	0	0	0	0	0	0	0	0	0	0	0	0	0	0	0	0	0	0	0
0	0	0	0	0	0	0	0	0	0	0	0	0	0	0	0	0	0	0	0	0	0	0	0	0	0	0	0	0	0	0
0	0	0	0	0	0	0	0	0	0	0	0	0	0	0	0	0	0	0	0	0	0	0	0	0	0	0	0	0	0	0
0	0	0	0	0	0	0	0	0	0	0	0	0	0	0	0	0	0	0	0	0	0	0	0	0	0	0	0	0	0	0
0	0	0	0	0	0	0	0	0	0	0	0	0	0	0	0	0	0	0	0	0	0	0	0	0	0	0	0	0	0	0
0	0	0	0	0	0	0	0	0	0	0	0	0	0	0	0	0	0	0	0	0	0	0	0	0	0	0	0	0	0	0
0	0	0	0	0	0	0	0	0	0	0	0	0	0	0	0	0	0	0	0	0	0	0	0	0	0	0	0	0	0	0
0	0	0	0	0	0	0	0	0	0	0	0	0	0	0	0	0	0	0	0	0	0	0	0	0	0	0	0	0	0	0
0	0	0	0	0	0	0	0	0	0	0	0	0	0	0	0	0	0	0	0	0	0	0	0	0	0	0	0	0	0	0
0	0	0	0	0	0	0	0	0	0	0	0	0	0	0	0	0	0	0	0	0	0	0	0	0	0	0	0	0	0	0
0	0	0	0	0	0	0	0	0	0	0	0	0	0	0	0	0	0	0	0	0	0	0	0	0	0	0	0	0	0	0
0	0	0	0	0	0	0	0	0	0	0	0	0	0	0	0	0	0	0	0	0	0	0	0	0	0	0	0	0	0	0
0	0	0	0	0	0	0	0	0	0	0	0	0	0	0	0	0	0	0	0	0	0	0	0	0	0	0	0	0	0	0
0	0	0	0	0	0	0	0	0	0	0	0	0	0	0	0	0	0	0	0	0	0	0	0	0	0	0	0	0	0	0
0	0	0	0	0	0	0	0	0	0	0	0	0	0	0	0	0	0	0	0	0	0	0	0	0	0	0	0	0	0	0
0	0	0	0	0	0	0	0	0	0	0	0	0	0	0	0	0	0	0	0	0	0	0	0	0	0	0	0	0	0	0
0	0	0	0	0	0	0	0	0	0	0	0	0	0	0	0	0	0	0	0	0	0	0	0	0	0	0	0	0	0	0
0	0	0	0	0	0	0	0	0	0	0	0	0	0	0	0	0	0	0	0	0	0	0	0	0	0	0	0	0	0	0
0	0	0	0	0	0	0	0	0	0	0	0	0	0	0	0	0	0	0	0	0	0	0	0	0	0	0	0	0	0	0
0	0	0	0	0	0	0	0	0	0	0	0	0	0	0	0	0	0	0	0	0	0	0	0	0	0	0	0	0	0	0
0	0	0	0	0	0	0	0	0	0	0	0	0	0	0	0	0	0	0	0	0	0	0	0	0	0	0	0	0	0	0
0	0	0	0	0	0	0	0	0	0	0	0	0	0	0	0	0	0	0	0	0	0	0	0	0	0	0	0	0	0	0
0	0	0	0	0	0	0	0	0	0	0	0	0	0	0	0	0	0	0	0	0	0	0	0	0	0	0	0	0	0	0
0	0	0	0	0	0	0	0	0	0	0	0	0	0	0	0	0	0	0	0	0	0	0	0	0	0	0	0	0	0	0
0	0	0	0	0	0	0	0	0	0	0	0	0	0	0	0	0	0	0	0	0	0	0	0	0	0	0	0	0	0	0
0	0	0	0	0	0	0	0	0	0	0	0	0	0	0	0	0	0	0	0	0	0	0	0	0	0	0	0	0	0	0
0	0	0	0	0	0	0	0	0	0	0	0	0	0	0	0	0	0	0	0	0	0	0	0	0	0	0	0	0	0	0
0	0	0	0	0	0	0	0	0	0	0	0	0	0	0	0	0	0	0	0	0	0	0	0	0	0	0	0	0	0	0
0	0	0	0	0	0	0	0	0	0	0	0	0	0	0	0	0	0	0	0	0	0	0	0	0	0	0	0	0	0	0
0	0	0	0	0	0	0	0	0	0	0	0	0	0	0	0	0	0	0	0	0	0	0	0	0	0	0	0	0	0	0
0	0	0	0	0	0	0	0	0	0	0	0	0	0	0	0	0	0	0	0	0	0	0	0	0	0	0	0	0	0	0
0	0	0	0	0	0	0	0	0	0	0	0	0	0	0	0	0	0	0	0	0	0	0	0	0	0	0	0	0	0	0
0	0	0	0	0	0	0	0	0	0	0	0	0	0	0	0	0	0	0	0	0	0	0	0	0	0	0	0	0	0	0
0	0	0	0	0	0	0	0	0	0	0	0	0	0	0	0	0	0	0	0	0	0	0	0	0	0	0	0	0	0	0
0	0	0	0	0	0	0	0	0	0	0	0	0	0	0	0	0	0	0	0	0	0	0	0	0	0	0	0	0	0	0
0	0	0	0	0	0	0	0	0	0	0	0	0	0	0	0	0	0	0	0	0	0	0	0	0	0	0	0	0	0	0
0	0	0	0	0	0	0	0	0	0	0	0	0	0	0	0	0	0	0	0	0	0	0	0	0	0	0	0	0	0	0
0	0	0	0	0	0	0	0	0	0	0	0	0	0	0	0	0	0	0	0	0	0	0	0	0	0	0	0	0	0	0
0	0	0	0	0	0	0	0	0	0	0	0	0	0	0	0	0	0	0	0	0	0	0	0	0	0	0	0	0	0	0
0	0	0	0	0	0	0	0	0	0	0	0	0	0	0	0	0	0	0	0	0	0	0	0	0	0	0	0	0	0	0
0	0	0	0	0	0	0	0	0	0	0	0	0	0	0	0	0	0	0	0	0	0	0	0	0	0	0	0	0	0	0
0	0	0	0	0	0	0	0	0	0	0	0	0	0	0	0	0	0	0	0	0	0	0	0	0	0	0	0	0	0	0
0	0	0	0	0	0	0	0	0	0	0	0	0	0	0	0	0	0	0	0	0	0	0	0	0	0	0	0	0	0	0
0	0	0	0	0	0	0	0	0	0	0	0	0	0	0	0	0	0	0	0	0	0	0	0	0	0	0	0	0	0	0
0	0	0	0	0	0	0	0	0	0	0	0	0	0	0	0	0	0	0	0	0	0	0	0	0	0	0	0	0	0	0
0	0	0	0	0	0	0	0	0	0	0	0	0	0	0	0	0	0	0	0	0	0	0	0	0	0	0	0	0	0	0
0	0	0	0	0	0	0	0	0	0	0	0	0	0	0	0	0	0	0	0	0	0	0	0	0	0	0	0	0	0	0
0	0	0	0	0	0	0	0	0	0	0	0	0	0	0	0	0	0	0	0	0	0	0	0	0	0	0	0	0	0	0
0	0	0	0	0	0	0	0	0	0	0	0	0	0	0	0	0	0	0	0	0	0	0	0	0	0	0	0	0	0	0
0	0	0	0	0	0	0	0	0	0	0	0	0	0	0	0	0	0	0	0	0	0	0	0	0	0	0	0	0	0	0
0	0	0	0	0	0	0	0	0	0	0	0	0	0	0	0	0	0	0	0	0	0	0	0	0	0	0	0	0	0	0
0	0	0	0	0	0	0	0	0	0	0	0	0	0	0	0	0	0	0	0	0	0	0	0	0	0	0	0	0	0	0
0	0	0	0	0	0	0	0	0	0	0	0	0	0	0	0	0	0	0	0	0	0	0	0	0	0	0	0	0	0	0
0	0	0	0	0	0	0	0	0	0	0	0	0	0	0	0	0	0	0	0	0	0	0	0	0	0	0	0	0	0	0
0	0	0	0	0	0	0	0	0	0	0	0	0	0	0	0	0	0	0	0	0	0	0	0	0	0	0	0	0	0	0
0	0	0	0	0	0	0	0	0	0	0	0	0	0	0	0	0	0	0	0	0	0	0	0	0	0	0	0	0	0	0
0	0	0	0	0	0	0	0	0	0	0	0	0	0	0	0	0	0	0	0	0	0	0	0	0	0	0	0	0	0	0
0	0	0	0	0	0	0	0	0	0	0	0	0	0	0	0	0	0	0	0	0	0	0	0	0	0	0	0	0	0	0
0	0	0	0	0	0	0	0	0	0	0	0	0	0	0	0	0	0	0	0	0	0	0	0	0	0	0	0	0	0	0
0	0	0	0	0	0	0	0	0	0	0	0	0	0	0	0	0	0	0	0	0	0	0	0	0	0	0	0	0	0	0
0	0	0	0	0	0	0	0	0	0	0	0	0	0	0	0	0	0	0	0	0	0	0	0	0	0	0	0	0	0	0
0	0	0	0	0	0	0	0	0	0	0	0	0	0	0	0	0	0	0	0	0	0	0	0	0	0	0	0	0	0	0
0	0	0	0	0	0	0	0	0	0	0	0	0	0	0	0	0	0	0	0	0	0	0	0	0	0	0	0	0	0	0
0	0	0	0	0	0	0	0	0	0	0	0	0	0	0	0	0	0	0	0	0	0	0	0	0	0	0	0	0	0	0
0	0	0	0	0	0	0	0	0	0	0	0	0	0	0	0	0	0	0	0	0	0	0	0	0	0	0	0	0	0	0
0	0	0	0	0	0	0	0	0	0	0	0	0	0	0	0	0	0	0	0	0	0	0	0	0	0	0	0	0	0	0
0	0	0	0	0	0	0	0	0	0	0	0	0	0	0	0	0	0	0	0	0	0	0	0	0	0	0	0	0	0	0
0	0	0	0	0	0	0	0	0	0	0	0	0	0	0	0	0	0	0	0	0	0	0	0	0	0	0	0	0	0	0
0	0	0	0	0	0	0	0	0	0	0	0	0	0	0	0	0	0	0	0	0	0	0	0	0	0	0	0	0	0	0
0	0	0	0	0	0	0	0	0	0	0	0	0	0	0	0	0	0	0	0	0	0	0	0	0	0	0	0	0	0	0
0	0	0	0	0	0	0	0	0	0	0	0	0	0	0	0	0	0	0	0	0	0	0	0	0	0	0	0	0	0	0
0	0	0	0	0	0	0	0	0	0	0	0	0	0	0	0	0	0	0	0	0	0	0	0	0	0	0	0	0	0	0
0	0	0	0	0	0	0	0	0	0	0	0	0	0	0	0	0	0	0	0	0	0	0	0	0	0	0	0	0	0	0
0	0	0	0	0	0	0	0	0	0	0	0	0	0	0	0	0	0	0	0	0	0	0	0	0	0	0	0	0	0	0
0	0	0	0	0	0	0	0	0	0	0	0	0	0	0	0	0	0	0	0	0	0	0	0	0	0	0	0	0	0	0
0	0	0	0	0	0	0	0	0	0	0	0	0	0	0	0	0	0	0	0	0	0	0	0	0	0	0	0	0	0	0
0	0	0	0	0	0	0	0	0	0	0	0	0	0	0	0	0	0	0	0	0	0	0	0	0	0	0	0	0	0	0
0	0	0	0	0	0	0	0	0	0	0	0	0	0	0	0	0	0	0	0	0	0	0	0	0	0	0	0	0	0	0
0	0	0	0	0	0	0	0	0	0	0	0	0	0	0	0	0	0	0	0	0	0	0	0	0	0	0	0	0	0	0
0	0	0	0	0	0	0	0	0	0	0	0	0	0	0	0	0	0	0	0	0	0	0	0	0	0	0	0	0	0	0
0	0	0	0	0	0	0	0	0	0	0	0	0	0	0	0	0	0	0	0	0	0	0	0	0	0	0	0	0	0	0
0	0	0	0	0	0	0	0	0	0	0	0	0	0	0	0	0	0	0	0	0	0	0	0	0	0	0	0	0	0	0
0	0	0	0	0	0	0	0	0	0	0	0	0	0	0	0	0	0	0	0	0	0	0	0	0	0	0	0	0	0	0
0	0	0	0	0	0	0	0	0	0	0	0	0	0	0	0	0	0	0	0	0	0	0	0	0	0	0	0	0	0	0
0	0	0	0	0	0	0	0	0	0	0	0	0	0	0	0	0	0	0	0	0	0	0	0	0	0	0	0	0	0	0
0	0	0	0	0	0	0	0	0	0	0	0	0	0	0	0	0	0	0	0	0	0	0	0	0	0	0	0	0	0	0
0	0	0	0	0	0	0	0	0	0	0	0	0	0	0	0	0	0	0	0	0	0	0	0	0	0	0	0	0	0	0
0	0	0	0	0	0	0	0	0	0	0	0	0	0	0	0	0	0	0	0	0	0	0	0	0	0	0	0	0	0	0
0	0	0	0	0	0	0	0	0	0	0	0	0	0	0	0	0	0	0	0	0	0	0	0	0	0	0	0	0	0	0
0	0	0	0	0	0	0	0	0	0	0	0	0	0	0	0	0	0	0	0	0	0	0	0	0	0	0	0	0	0	0
0	0	0	0	0	0	0	0	0	0	0	0	0	0	0	0	0	0	0	0	0	0	0	0	0	0	0	0	0	0	0
0	0	0	0	0	0	0	0	0	0	0	0	0	0	0	0	0	0	0	0	0	0	0	0	0	0	0	0	0	0	0
0	0	0	0	0	0	0	0	0	0	0	0	0	0	0	0	0	0	0	0	0	0	0	0	0	0	0	0	0	0	0
0	0	0	0	0	0	0	0	0	0	0	0	0	0	0	0	0	0	0	0	0	0	0	0	0	0	0	0	0	0	0
0	0	0	0	0	0	0	0	0	0	0	0	0	0	0	0	0	0	0	0	0	0	0	0	0	0	0	0	0	0	0
0	0	0	0	0	0	0	0	0	0	0	0	0	0	0	0	0	0	0	0	0	0	0	0	0	0	0	0	0	0	0
0	0	0	0	0	0	0	0	0	0	0	0	0	0	0	0	0	0	0	0	0	0	0	0	0	0	0	0	0	0	0
0	0	0	0	0	0	0	0	0	0	0	0	0	0	0	0	0	0	0	0	0	0	0	0	0	0	0	0	0	0	0
0	0	0	0	0	0	0	0	0	0	0	0	0	0	0	0	0	0	0	0	0	0	0	0	0	0	0	0	0	0	0
0	0	0	0	0	0	0	0	0	0	0	0	0	0	0	0	0	0	0	0	0	0	0	0	0	0	0	0	0	0	0
0	0	0	0	0	0	0	0	0	0	0	0	0	0	0	0	0	0	0	0	0	0	0	0	0	0	0	0	0	0	0
0	0	0	0	0	0	0	0	0	0	0	0	0	0	0	0	0	0	0	0	0	0	0	0	0	0	0	0	0	0	0
0	0	0	0	0	0	0	0	0	0	0	0	0	0	0	0	0	0	0	0	0	0	0	0	0	0	0	0	0	0	0
0	0	0	0	0	0	0	0	0	0	0	0	0	0	0	0	0	0	0	0	0	0	0	0	0	0	0	0	0	0	0
0	0	0	0	0	0	0	0	0	0	0	0	0	0	0	0	0	0	0	0	0	0	0	0	0	0	0	0	0	0	0
0	0	0	0	0	0	0	0	0	0	0	0	0	0	0	0	0	0	0	0	0	0	0	0	0	0	0	0	0	0	0
0	0	0	0	0	0	0	0	0	0	0	0	0	0	0	0	0	0	0	0	0	0	0	0	0	0	0	0	0	0	0
0	0	0	0	0	0	0	0	0	0	0	0	0	0	0	0	0	0	0	0	0	0	0	0	0	0	0	0	0	0	0
0	0	0	0	0	0	0	0	0	0	0	0	0	0	0	0	0	0	0	0	0	0	0	0	0	0	0	0	0	0	0
0	0	0	0	0	0	0	0	0	0	0	0	0	0	0	0	0	0	0	0	0	0	0	0	0	0	0	0	0	0	0
0	0	0	0	0	0	0	0	0	0	0	0	0	0	0	0	0	0	0	0	0	0	0	0	0	0	0	0	0	0	0
0	0	0	0	0	0	0	0	0	0	0	0	0	0	0	0	0	0	0	0	0	0	0	0	0	0	0	0	0	0	0
0	0	0	0	0	0	0	0	0	0	0	0	0	0	0	0	0	0	0	0	0	0	0	0	0	0	0	0	0	0	0
0	0	0	0	0	0	0	0	0	0	0	0	0	0	0	0	0	0	0	0	0	0	0	0	0	0	0	0	0	0	0
0	0	0	0	0	0	0	0	0	0	0	0	0	0	0	0	0	0	0	0	0	0	0	0	0	0	0	0	0	0	0
0	0	0	0	0	0	0	0	0	0	0	0	0	0	0	0	0	0	0	0	0	0	0	0	0	0	0	0	0	0	0
0	0	0	0	0	0	0	0	0	0	0	0	0	0	0	0	0	0	0	0	0	0	0	0	0	0	0	0	0	0	0
0	0	0	0	0	0	0	0	0	0	0	0	0	0	0	0	0	0	0	0	0	0	0	0	0	0	0	0	0	0	0
0	0	0	0	0	0	0	0	0	0	0	0	0	0	0	0	0	0	0	0	0	0	0	0	0	0	0	0	0	0	0
0	0	0	0	0	0	0	0	0	0	0	0	0	0	0	0	0	0	0	0	0	0	0	0	0	0	0	0	0	0	0
0	0	0	0	0	0	0	0	0	0	0	0	0	0	0	0	0	0	0	0	0	0	0	0	0	0	0	0	0	0	0
0	0	0	0	0	0	0	0	0	0	0	0	0	0	0	0	0	0	0	0	0	0	0	0	0	0	0	0	0	0	0
0	0	0	0	0	0	0	0	0	0	0	0	0	0	0	0	0	0	0	0	0	0	0	0	0	0	0	0	0	0	0
0	0	0	0	0	0	0	0	0	0	0	0	0	0	0	0	0	0	0	0	0	0	0	0	0	0	0	0	0	0	0
0	0	0	0	0	0	0	0	0	0	0	0	0	0	0	0	0	0	0	0	0	0	0	0	0	0	0	0	0	0	0
0	0	0	0	0	0	0	0	0	0	0	0	0	0	0	0	0	0	0	0	0	0	0	0	0	0	0	0	0	0	0
0	0	0	0	0	0	0	0	0	0	0	0	0	0	0	0	0	0	0	0	0	0	0	0	0	0	0	0	0	0	0
0	0	0	0	0	0	0	0	0	0	0	0	0	0	0	0	0	0	0	0	0	0	0	0	0	0	0	0	0	0	0
0	0	0	0	0	0	0	0	0	0	0	0	0	0	0	0	0	0	0	0	0	0	0	0	0	0	0	0	0	0	0
0	0	0	0	0	0	0	0	0	0	0	0	0	0	0	0	0	0	0	0	0	0	0	0	0	0	0	0	0	0	0
0	0	0	0	0	0	0	0	0	0	0	0	0	0	0	0	0	0	0	0	0	0	0	0	0	0	0	0	0	0	0
0	0	0	0	0	0	0	0	0	0	0	0	0	0	0	0	0	0	0	0	0	0	0	0	0	0	0	0	0	0	0
0	0	0	0	0	0	0	0	0	0	0	0	0	0	0	0	0	0	0	0	0	0	0	0	0	0	0	0	0	0	0
0	0	0	0	0	0	0	0	0	0	0	0	0	0	0	0	0	0	0	0	0	0	0	0	0	0	0	0	0	0	0
0	0	0	0	0	0	0	0	0	0	0	0	0	0	0	0	0	0	0	0	0	0	0	0	0	0	0	0	0	0	0
0	0	0	0	0	0	0	0	0	0	0	0	0	0	0	0	0	0	0	0	0	0	0	0	0	0	0	0	0	0	0
0	0	0	0	0	0	0	0	0	0	0	0	0	0	0	0	0	0	0	0	0	0	0	0	0	0	0	0	0	0	0
0	0	0	0	0	0	0	0	0	0	0	0	0	0	0	0	0	0	0	0	0	0	0	0	0	0	0	0	0	0	0
0	0	0	0	0	0	0	0	0	0	0	0	0	0	0	0	0	0	0	0	0	0	0	0	0	0	0	0	0	0	0
0	0	0	0	0	0	0	0	0	0	0	0	0	0	0	0	0	0	0	0	0	0	0	0	0	0	0	0	0	0	0
[truncated: 1,000 more rows]
