# Supplementary material for: A modified shuffled frog leaping algorithm with inertia weight
Source: Sci Rep. 2024 Feb 20;14:4146. doi: 10.1038/s41598-024-51306-1 (PMC11224354; doi:10.1038/s41598-024-51306-1)
Supplement: Supplementary file 1 — Supplementary Information. [file 41598_2024_51306_MOESM1_ESM.zip › data/F2/MSFLA_R_2.xls]

## Sheet: Sheet1
-0.129705	0.000323726	0.414292	0.0347706	0.125646	-0.46754	-0.262895	-0.250443	-1.74142	0.193879	-0.53114	0.0375452	-0.563332	0.44618	-0.290301	0.0328047	0.326848	-0.335918	0.81946	-0.243197	-0.119991	-0.657766	0.0271563	0.0309834	-0.116601	-0.159538	0.0422439	0.699017	-0.216897	0.513469	9.8313
0.028897	0.0187167	0.0108272	0.0234949	-0.00443758	-0.00349771	-0.0119188	0.00461385	0.0227937	-0.0134167	0.0188666	0.00967037	0.00629734	0.00594732	-0.0448663	0.0369281	-0.0127515	-0.0414036	-0.000181942	0.0560209	-0.0343516	-0.0168383	0.0302372	-0.0316702	0.000874958	0.00265632	0.00835008	0.0634599	0.045076	-3.24576e-05	0.609095
0.00205421	-0.00131515	-0.000177737	0.00265201	0.000949881	0.000352163	0.00150545	-0.00709449	-0.0139228	-0.00535773	-0.0030288	0.00131523	0.00160206	-0.00383459	0.00730382	-0.0047362	0.00304376	-0.01614	0.00177934	0.00227105	0.000982485	-0.00240324	-0.0012501	-0.00277656	0.000333795	6.55114e-05	0.0018754	-0.00530618	-0.00131884	0.00243653	0.0991851
-0.000313556	-0.000585221	0.00051006	0.000565597	0.000374295	-0.000634753	-0.000245646	0.000489196	-0.000383187	1.18103e-05	-0.000428305	5.45121e-05	-0.000591549	-0.0013415	0.00020292	0.000351959	0.000209177	-0.000928293	-0.000779358	0.000124934	0.00153306	-0.000108118	0.000240833	-3.74476e-05	-0.000554597	-4.52545e-05	0.00115032	-0.000268519	9.23125e-05	0.00149591	0.0146522
-1.01316e-05	8.97981e-05	6.44216e-06	3.60287e-05	4.77262e-06	-0.000271365	5.36825e-05	-0.000149659	0.000124748	9.72119e-06	-4.05364e-05	8.64803e-05	9.66612e-05	-9.69438e-06	-5.32297e-05	6.81809e-05	4.24752e-05	-3.87285e-05	-0.000127848	5.74963e-05	1.64099e-05	3.19265e-05	0.000230937	-9.24788e-05	0.000109771	-6.12882e-06	2.43342e-05	2.62777e-05	2.91369e-05	-8.21401e-05	0.00202722
6.79421e-07	-6.48096e-06	7.61907e-07	-3.57334e-06	-4.02258e-06	7.59496e-06	1.03453e-06	-4.52781e-06	1.58801e-06	-2.6797e-06	-6.99441e-06	-3.8495e-06	3.36678e-05	-5.92456e-07	-1.17542e-06	1.2616e-05	2.17688e-05	2.16826e-06	6.14266e-07	1.88893e-06	6.16292e-06	1.12911e-05	-1.60379e-05	5.55831e-06	1.11041e-06	-3.15271e-06	6.39075e-06	3.04848e-06	1.28408e-08	2.24053e-06	0.000173285
4.68093e-07	-2.05983e-06	-9.11443e-07	2.33109e-07	2.32689e-06	7.55243e-07	-2.82836e-06	-4.43241e-08	2.75121e-07	-7.13392e-07	-7.97031e-07	2.1048e-06	-6.6145e-08	-1.4324e-06	-2.57778e-07	4.12901e-07	-9.28088e-07	-2.15828e-07	6.28254e-07	-7.3808e-07	1.09243e-06	-6.5118e-07	-1.22027e-06	-2.88963e-07	2.02904e-07	-3.50667e-07	2.63599e-07	-7.18313e-08	-5.52656e-07	6.02472e-07	2.34941e-05
1.82084e-07	-6.14285e-08	2.38537e-10	-7.50774e-08	8.04088e-09	8.64025e-08	1.75243e-07	-6.83905e-08	-1.18017e-07	-2.68448e-08	3.15903e-07	-2.0212e-07	-1.13615e-07	-7.92357e-08	-1.30372e-07	1.98867e-07	7.22735e-08	-5.45053e-08	-7.89952e-09	6.3296e-08	4.50963e-08	-1.58287e-07	-1.11211e-07	-8.04678e-08	-1.09832e-07	-5.20056e-09	-3.03434e-08	-1.51226e-07	3.03102e-08	1.32798e-07	2.89463e-06
-1.89452e-09	-7.04024e-08	-2.89042e-08	-1.58315e-08	-8.7405e-09	-6.66111e-10	6.26001e-09	-1.6416e-10	-3.401e-09	-1.01385e-08	-8.32091e-09	1.39958e-08	-1.1221e-08	1.61864e-09	7.68193e-10	-6.88396e-09	1.23013e-08	6.10313e-09	-1.60233e-08	-3.98135e-09	-3.03136e-09	-1.84763e-08	2.39351e-09	1.07111e-08	-1.2219e-08	8.19542e-09	-9.50905e-09	5.8707e-09	1.20192e-08	2.44202e-08	3.34466e-07
-3.85372e-10	-4.30859e-10	-4.05463e-09	-2.40388e-09	1.33752e-09	-1.77279e-10	3.04542e-10	-2.32036e-09	-7.09565e-10	3.2547e-11	-2.80339e-09	-3.52526e-10	-1.24811e-09	-7.1041e-10	7.97043e-11	-1.95721e-09	-4.94969e-10	-9.03249e-10	4.18026e-09	-5.45028e-09	-2.69153e-10	-2.05168e-09	5.37345e-10	3.06358e-09	-1.47978e-09	4.71194e-09	1.48265e-09	2.4626e-09	1.37142e-09	-1.23895e-09	4.90058e-08
-2.29859e-10	-1.39644e-10	4.72004e-11	-1.38217e-10	1.4197e-10	-8.50702e-11	1.04504e-10	3.71239e-12	1.70709e-10	-3.74535e-10	3.00774e-10	3.3295e-10	-9.15504e-11	-6.47152e-11	-2.1719e-10	-2.09741e-10	-5.87779e-11	4.14157e-11	6.68879e-11	1.16974e-10	-9.00008e-11	-2.66322e-10	1.94694e-10	1.11179e-10	3.27895e-11	-1.73535e-10	5.55613e-11	4.26436e-10	-1.97366e-10	2.43781e-10	4.72806e-09
-3.21162e-11	1.94354e-11	-3.44866e-11	-1.07951e-11	1.69674e-11	-2.6544e-11	-2.75416e-11	-3.36101e-13	1.17973e-11	-2.0961e-11	-5.27594e-12	-3.14747e-11	1.11131e-11	-4.09129e-11	1.31837e-11	-2.81212e-11	-1.34289e-11	-2.55566e-12	1.91553e-11	-2.87312e-11	6.20684e-12	-8.66814e-13	4.01062e-11	-1.028e-11	-2.08875e-11	8.97003e-12	1.51988e-11	-3.70332e-12	-4.92712e-11	2.05338e-11	5.70958e-10
-3.20751e-12	4.0895e-13	-4.86094e-13	-4.51816e-12	1.48748e-12	-2.28073e-12	1.46075e-13	7.93997e-14	1.67859e-12	-6.26377e-12	-1.60709e-12	-1.52581e-12	5.97966e-12	1.28837e-11	3.42649e-13	2.81502e-12	-2.93622e-13	2.10361e-12	5.68529e-12	-4.37711e-12	-1.36852e-12	5.72587e-14	6.71941e-12	3.96852e-12	3.65621e-12	2.25701e-12	1.0036e-11	-1.17878e-11	-2.82918e-12	-1.76883e-13	1.01027e-10
4.84513e-13	1.65087e-14	2.23165e-13	1.07641e-12	1.1907e-14	3.18139e-13	-2.80765e-13	2.22059e-13	2.92473e-13	5.06667e-13	-2.19215e-13	4.16617e-13	-1.60473e-13	2.04328e-13	6.4365e-14	-5.24431e-13	1.79816e-13	1.07581e-13	3.04715e-13	-1.57151e-13	9.10296e-13	-1.78488e-13	3.52157e-13	-2.15886e-13	1.00007e-12	6.26231e-13	8.21438e-13	3.28346e-13	-2.68732e-13	-9.86779e-13	1.14597e-11
-4.00123e-17	-4.20878e-14	-3.66419e-15	-3.32485e-14	6.59617e-14	2.20516e-14	-8.13172e-14	-1.40287e-14	6.12749e-14	5.25251e-14	6.7502e-14	-2.57999e-14	-7.44131e-15	1.05684e-14	9.28448e-14	6.96135e-15	-1.20512e-13	-5.11383e-14	5.30687e-14	2.72083e-14	6.48611e-14	-2.42731e-15	1.98782e-14	5.08806e-14	5.31854e-14	5.34458e-14	3.13921e-14	-1.16898e-14	2.3448e-14	5.42438e-15	1.15588e-12
-1.63778e-15	3.32274e-15	5.46932e-15	-4.80366e-15	1.77162e-14	-6.84832e-15	-9.98709e-15	4.09664e-15	-6.09454e-15	9.46528e-15	2.5383e-15	8.0811e-15	2.25882e-16	4.02798e-15	8.22544e-15	1.85121e-15	7.00531e-15	-8.79959e-16	-7.06269e-16	-9.33097e-15	-3.31848e-15	-2.89803e-15	3.58841e-15	8.15731e-15	1.83133e-14	-1.5986e-15	4.60927e-17	3.16036e-15	3.10905e-16	2.59131e-15	1.56297e-13
-4.81534e-16	5.08154e-16	4.78496e-17	3.86155e-16	-5.17352e-16	2.72995e-16	-4.93526e-16	1.71457e-15	1.28479e-16	-3.42763e-15	-5.35163e-16	-3.87924e-16	-1.4731e-17	2.98226e-16	-2.13675e-15	4.9697e-18	1.92339e-16	2.81512e-17	1.40756e-15	6.62602e-16	-4.26644e-16	9.26319e-16	2.05739e-16	-8.96445e-16	-1.24122e-15	5.00278e-18	-1.50447e-16	-1.93558e-17	-9.70414e-17	6.46379e-16	1.82613e-14
-6.90425e-18	-3.45527e-16	-7.92145e-18	9.28113e-17	-1.43272e-16	-3.57054e-17	-7.60656e-17	-8.16726e-17	-8.69479e-18	4.21631e-17	-1.27302e-16	-1.67654e-16	-3.55114e-16	8.70779e-17	-3.29096e-17	-1.6797e-16	-9.71272e-17	-5.28699e-18	8.08784e-17	1.93032e-17	7.03158e-17	-6.08087e-17	-1.84397e-16	4.61212e-17	1.77892e-16	-7.06107e-17	1.16341e-16	-4.62757e-17	-1.11129e-16	3.72131e-17	2.90247e-15
-1.90372e-18	-1.08219e-17	-1.99129e-17	-3.09528e-17	-3.71687e-18	-1.88304e-17	-2.21454e-17	-1.64031e-17	8.82567e-18	-1.33082e-17	-1.09126e-17	-6.72947e-19	7.85121e-18	-2.19566e-18	-3.34403e-18	-1.66622e-17	2.8151e-17	-3.87512e-17	3.43142e-18	-1.69522e-18	-1.00652e-17	-1.336e-18	7.71071e-18	-6.70913e-19	1.32685e-18	-4.76816e-18	4.83911e-18	-1.14183e-18	-5.49884e-18	-8.10719e-19	2.98657e-16
-8.32002e-19	-1.88565e-18	6.95891e-19	5.8198e-19	4.21342e-19	4.04603e-18	1.03624e-19	-1.09007e-18	7.92775e-19	-1.05903e-18	8.68573e-19	-1.13961e-19	3.02576e-18	-2.57663e-18	4.07137e-18	-1.32024e-18	1.52751e-18	1.00957e-18	4.68311e-19	1.51098e-18	1.04972e-18	-8.39377e-19	9.12207e-19	-2.21575e-18	1.16083e-18	-1.42348e-18	-1.83075e-18	4.00513e-19	-1.02057e-19	-1.01517e-18	3.89512e-17
-5.85175e-20	-2.95895e-19	2.15065e-19	2.3091e-20	-9.21751e-20	-1.31163e-19	9.75998e-20	-3.48743e-20	-1.42224e-19	1.32244e-19	6.42327e-20	8.41416e-20	2.65405e-20	-2.59093e-19	-1.74501e-20	-2.9675e-20	-3.32319e-19	-3.51234e-19	-8.53097e-20	1.25833e-19	-1.01963e-19	-2.66408e-19	-8.34264e-20	-2.12286e-19	-1.95453e-21	-1.18539e-18	-1.81514e-19	-1.24795e-19	6.48464e-20	3.57227e-20	4.85698e-18
4.61e-21	3.46926e-20	2.12402e-21	-2.08039e-20	-1.86135e-20	1.86413e-20	8.41383e-21	6.34417e-22	-2.74524e-20	1.85093e-20	5.24132e-20	2.77719e-20	-2.11119e-20	2.88218e-20	-1.86673e-20	-2.95569e-20	-3.77313e-20	1.61033e-20	3.14211e-20	5.00069e-20	4.87131e-21	-2.38252e-20	-8.2325e-21	7.64569e-21	-8.83092e-20	2.49879e-20	1.12104e-20	7.18129e-22	1.14796e-20	-4.75646e-21	6.54137e-19
-1.27339e-21	-7.40423e-21	8.26411e-23	1.95545e-21	1.60907e-21	-4.16033e-22	-2.96745e-21	3.34354e-21	3.77245e-21	2.19567e-21	3.73891e-21	-2.68694e-21	-1.34895e-21	6.82198e-22	-5.3215e-21	-5.92212e-21	9.48365e-22	-3.74737e-22	3.61624e-21	1.53238e-21	2.55583e-21	1.43443e-21	1.02664e-21	-3.19297e-21	-3.33197e-21	5.92702e-22	-8.66782e-21	-1.2322e-21	-1.69828e-21	1.74774e-21	7.66729e-20
-6.1449e-23	-1.6975e-23	-1.25489e-22	-8.32744e-23	3.51023e-23	-4.86182e-22	6.20674e-22	2.24676e-22	1.66109e-22	-4.16379e-23	-1.61402e-22	-1.83244e-22	-2.22891e-22	-3.32549e-22	-1.50836e-22	6.95063e-22	-2.66238e-22	3.50663e-22	1.52669e-22	-6.03227e-23	6.03517e-23	-5.72744e-22	-4.78399e-22	-1.99186e-21	2.44577e-23	8.15398e-22	-3.85815e-22	-9.26702e-23	-4.67775e-22	-3.08013e-22	9.63493e-21
-9.57291e-23	-3.77216e-23	-8.99311e-24	-5.92649e-23	5.83991e-25	-1.96738e-23	-1.29577e-22	-5.32101e-24	-7.06663e-24	-1.02875e-24	-2.29254e-23	1.63177e-22	8.6343e-23	1.31362e-24	5.57163e-23	7.23096e-23	5.64057e-23	2.10196e-23	-1.78828e-22	1.64957e-23	-3.8403e-23	-7.06088e-23	3.99669e-23	-6.51465e-24	-8.30662e-24	-2.29373e-24	-1.59694e-23	-2.62776e-23	-9.68232e-24	2.34387e-26	1.25754e-21
-1.4766e-24	3.3115e-24	2.63821e-24	-1.32943e-24	-5.48177e-25	-2.48233e-24	-9.6254e-24	3.26233e-24	4.15481e-24	4.21098e-24	-9.92461e-25	5.7483e-24	6.68479e-25	3.97353e-24	8.43208e-25	-6.07811e-24	-5.77425e-24	2.74275e-24	6.51008e-24	8.45731e-24	-3.26393e-24	4.68206e-24	4.98569e-24	9.57488e-25	1.81645e-24	-2.75546e-24	-1.48001e-23	-2.67576e-24	-2.2976e-24	1.05845e-23	1.23647e-22
1.38871e-25	8.54077e-25	9.36555e-25	-1.4278e-24	-9.99228e-26	-2.01133e-24	-7.28018e-25	1.59349e-24	-1.30259e-24	1.70974e-24	-6.36125e-25	-4.9639e-25	1.072e-25	2.80266e-25	5.45261e-25	6.86997e-26	-3.84185e-26	-4.51928e-25	-1.95994e-25	5.47481e-25	5.85802e-25	1.08008e-24	-5.70358e-25	1.65378e-26	-1.94636e-24	9.82587e-25	2.52355e-24	-1.04405e-25	1.44135e-25	-3.81929e-25	2.25059e-23
2.10612e-26	5.43805e-26	-1.84998e-27	4.01858e-26	-3.50982e-26	5.88347e-26	-1.58935e-26	-2.05085e-26	-1.13742e-25	1.73021e-25	1.43006e-25	1.47663e-26	-1.01342e-25	1.28843e-26	-1.6247e-25	-4.61332e-26	4.63992e-26	-2.07746e-26	-3.96388e-27	-2.58457e-26	-9.19823e-26	1.16692e-26	-6.62041e-27	1.11764e-25	3.61407e-26	-1.49213e-25	2.8542e-25	-9.037e-26	2.31828e-25	-3.0365e-26	2.15753e-24
-3.10376e-27	-6.05493e-27	-3.04168e-27	-3.45573e-27	2.48723e-27	-1.20021e-26	-1.01371e-26	2.60046e-26	-1.24065e-27	-1.34337e-26	-5.6069e-27	-8.74876e-28	1.5425e-26	-1.35495e-26	-1.11999e-26	-5.50441e-27	3.54296e-27	-2.33386e-27	1.47559e-27	2.34187e-28	-2.50883e-26	1.05811e-27	-2.68066e-27	3.43265e-26	-3.97424e-27	-5.27897e-27	4.86219e-27	-2.11388e-26	2.47474e-27	5.29794e-27	2.46889e-25
-4.80677e-27	1.73786e-27	-1.07948e-27	-2.00613e-27	2.3803e-27	-2.667e-28	3.40766e-28	2.02763e-27	-1.12116e-27	-8.05178e-28	2.22174e-27	3.28346e-28	-3.95637e-28	1.45831e-28	-6.22634e-28	-1.08888e-27	1.59489e-27	2.25219e-27	1.44619e-27	2.9473e-27	2.269e-27	8.82346e-28	4.82184e-27	-6.81755e-28	-7.42202e-29	-8.23909e-28	-8.16691e-28	-4.24975e-28	-5.837e-28	-5.96484e-28	4.15905e-26
-1.65578e-28	-2.04956e-28	-3.52965e-29	-2.76209e-29	-1.82098e-28	-7.01279e-29	1.74053e-28	4.81484e-29	2.56323e-29	1.03947e-28	-4.72505e-29	-2.92125e-28	1.92186e-28	1.32025e-29	-2.25702e-29	9.90984e-30	1.27066e-28	5.17082e-29	4.24379e-29	-2.16716e-28	-1.64575e-28	6.29251e-28	3.19889e-29	-1.82393e-28	-3.81761e-29	-1.89293e-29	3.86728e-28	-2.112e-29	5.72449e-29	8.46979e-29	3.66773e-27
9.79779e-30	-6.10166e-29	4.63398e-30	-8.37724e-30	7.55029e-30	4.87725e-30	6.45969e-30	-1.11786e-29	1.8391e-29	6.52659e-29	1.57917e-29	5.30919e-30	1.16162e-29	2.74688e-30	3.52961e-30	-1.22932e-30	1.25568e-29	-1.3819e-29	-2.10588e-30	-6.57943e-30	-2.6205e-30	-1.45205e-30	-9.72819e-30	-2.16808e-29	-8.35633e-29	3.62653e-31	1.31654e-29	9.96192e-31	1.01106e-29	1.24322e-29	4.28944e-28
-1.01604e-30	-7.38225e-31	1.86764e-30	-5.80161e-31	-6.85764e-30	1.51824e-30	4.51929e-30	-1.59539e-30	-5.54721e-31	-8.84417e-31	-2.58807e-30	3.05529e-32	2.77334e-30	2.55131e-30	-1.97045e-30	4.48208e-30	-2.00525e-30	1.7546e-30	-8.23798e-31	1.5113e-30	-6.43778e-31	-1.44804e-30	-3.2162e-30	-1.1853e-30	-6.59585e-31	-4.07616e-30	5.82528e-30	-2.0239e-30	3.43999e-30	1.12876e-30	6.42695e-29
2.368e-31	-1.37929e-31	3.96279e-32	5.02466e-31	-3.20702e-31	7.61739e-32	-5.87098e-32	-2.78869e-31	-2.97422e-31	6.53603e-31	-8.91988e-32	-3.09988e-31	2.41621e-31	1.62397e-31	1.46084e-31	-6.17064e-33	1.28333e-31	-1.74752e-31	1.97153e-31	-3.96695e-32	-1.10578e-31	-1.53626e-31	-2.83416e-32	-3.63122e-31	2.52378e-31	-2.78313e-31	-5.56375e-32	1.91813e-32	7.09645e-33	-1.57324e-31	5.52327e-30
7.80038e-32	-7.09516e-32	-2.30835e-32	6.81794e-32	7.00264e-33	2.05979e-33	-1.36332e-32	-3.7233e-32	3.56491e-32	4.56697e-32	1.41271e-32	5.09991e-32	-1.06121e-32	2.67941e-32	2.24497e-32	3.19106e-34	2.68153e-32	2.21053e-31	2.00504e-33	-6.283e-32	2.93676e-34	-1.99398e-32	4.32315e-32	8.59503e-34	-3.13293e-33	7.63868e-32	2.28178e-32	-1.88162e-32	-3.90715e-33	3.6425e-32	1.04528e-30
1.27425e-32	2.0121e-33	3.87334e-33	-1.01696e-32	1.02911e-33	-3.41674e-33	4.47271e-33	5.44391e-33	-4.68009e-33	4.56419e-34	-1.20517e-32	3.09286e-33	-1.3409e-33	4.71778e-34	-5.04899e-34	8.57888e-34	-6.0253e-33	-2.14749e-33	-4.40351e-33	-4.37363e-33	-1.77415e-33	-7.40082e-33	-3.92237e-34	1.61607e-34	4.34839e-33	3.08082e-33	-3.66054e-33	-3.3976e-33	-1.37447e-33	-3.1358e-33	1.12293e-31
-1.62085e-34	-1.08192e-34	1.20433e-34	-1.76475e-34	6.68587e-34	4.42164e-34	-1.37823e-33	-1.55338e-34	-1.07502e-34	-1.05962e-33	-3.82151e-34	2.90737e-34	-5.93057e-34	-1.42515e-34	-1.14322e-34	5.80082e-34	-2.14077e-34	9.99183e-35	-4.62865e-34	3.36479e-34	-2.62348e-34	2.85122e-34	4.60237e-34	1.29662e-34	5.61572e-35	-1.55813e-34	-2.98985e-34	1.54962e-34	-3.15336e-34	7.49526e-34	1.0463e-32
-5.71017e-35	-4.26513e-35	6.55662e-36	9.19246e-35	1.00852e-34	-6.78959e-35	-7.01682e-35	4.40762e-36	6.70287e-35	-7.18398e-35	5.17197e-35	6.6539e-35	-2.2016e-35	-1.4323e-34	-1.07205e-34	-1.4145e-34	1.00844e-34	-3.12015e-36	-4.10303e-35	-1.23074e-34	-9.11343e-35	3.58458e-35	1.01325e-35	-4.56563e-36	-2.65264e-36	9.28529e-35	7.6548e-36	4.35272e-35	1.55246e-35	1.51642e-34	1.83619e-33
6.29926e-36	-1.03637e-35	-7.14272e-36	5.70045e-36	2.71191e-36	-5.44965e-36	-1.19615e-36	1.61609e-35	-4.72016e-37	7.20685e-38	-6.55709e-36	-1.91164e-35	3.11709e-36	-1.34866e-35	-3.09731e-36	5.80897e-36	5.09828e-36	-1.74178e-35	3.00935e-36	-1.58343e-35	-1.17655e-35	3.94594e-36	-1.61874e-35	-1.03609e-35	-3.35864e-36	-1.6268e-35	4.90709e-36	-1.11766e-35	-2.15056e-36	-5.20572e-36	2.33438e-34
-1.44493e-37	-1.24874e-36	7.49663e-37	-8.60558e-36	-3.76826e-37	-1.5859e-36	1.27481e-36	7.29779e-37	1.02052e-37	8.45982e-37	-1.31592e-37	-6.33296e-37	5.0255e-37	-1.55168e-36	4.27449e-37	-2.29288e-37	1.80965e-36	1.50834e-37	6.50104e-37	6.16057e-37	7.44617e-38	1.1995e-36	-1.40025e-36	9.32903e-39	2.1168e-37	3.62643e-37	-9.98098e-37	1.07672e-36	1.69648e-36	3.79243e-37	2.97747e-35
8.971e-38	6.5843e-39	7.55887e-38	1.7014e-37	-8.90056e-38	-7.36516e-39	2.97727e-37	2.57602e-38	4.51756e-38	-5.84257e-38	7.96099e-38	-2.57287e-39	-1.10251e-37	-2.76479e-37	2.16268e-38	-2.41631e-38	-4.23014e-38	7.89577e-39	-1.41934e-37	-4.83782e-38	8.25535e-39	5.63061e-38	-4.58854e-38	-1.26222e-37	1.82642e-38	2.20095e-38	3.83922e-39	1.57881e-38	1.83887e-37	6.6711e-38	2.16786e-36
-1.12326e-38	-5.11427e-39	-1.12397e-38	-3.34882e-38	5.56123e-39	6.40432e-39	1.8024e-38	-2.25483e-38	8.23434e-39	5.71531e-39	-4.37491e-39	-8.04234e-40	-2.64223e-39	-2.45666e-39	2.59005e-39	1.23964e-41	-2.13946e-38	1.95672e-40	-1.40004e-38	3.75613e-39	2.6722e-39	-1.9719e-38	-3.47772e-39	2.62288e-40	-2.83719e-39	2.51516e-40	-8.66131e-39	-6.479e-39	-3.35582e-40	3.39997e-39	2.27885e-37
-1.25213e-39	-1.28661e-40	1.07898e-39	-3.24089e-39	2.05919e-39	1.82743e-39	9.30901e-40	7.23765e-39	2.39665e-39	-4.59827e-39	-1.62078e-39	1.23905e-39	-3.67824e-40	2.8922e-40	-6.63015e-40	-6.93212e-40	-1.13014e-39	-6.82429e-41	-2.91762e-40	3.86422e-40	-1.18627e-39	3.76349e-39	-2.96601e-40	2.64762e-40	-5.47659e-40	-4.5209e-40	-1.53151e-40	-1.17242e-39	1.5416e-40	1.4337e-39	4.09247e-38
1.44748e-40	-1.21424e-41	-4.676e-40	-1.46506e-41	-3.79807e-40	-5.29147e-40	2.63986e-40	1.08756e-40	5.27176e-40	6.05891e-40	-5.8045e-40	-2.7721e-41	3.69444e-41	-1.47933e-40	-9.94302e-41	-3.77512e-40	3.78581e-41	4.13106e-41	7.83731e-41	9.25937e-40	3.79566e-40	-6.35705e-41	1.0789e-40	2.65861e-40	-4.66493e-41	5.44142e-41	-7.37044e-40	5.03892e-40	-3.11046e-41	-3.94056e-40	7.99142e-39
-1.4394e-41	1.84492e-41	-3.65443e-41	2.86991e-41	-2.02473e-41	-1.07729e-41	-2.02778e-41	-1.09042e-41	2.4289e-41	-2.22801e-41	-8.94315e-42	7.1224e-41	-2.2711e-41	-1.11987e-41	1.21108e-42	6.55204e-42	-2.30426e-41	-3.68945e-42	-3.51741e-41	1.93441e-41	9.78294e-42	4.79045e-41	-1.68169e-41	3.51909e-41	-2.22155e-41	-1.33937e-41	-2.37599e-41	-3.41055e-41	-4.2281e-41	-1.64375e-41	6.71836e-40
1.10399e-42	1.50308e-42	-1.4364e-42	1.80982e-42	2.77169e-42	-7.12886e-43	-1.313e-42	1.27949e-42	-7.23709e-42	1.59464e-42	5.86435e-42	-6.53899e-44	3.53185e-43	1.36925e-42	-1.03333e-43	5.71346e-42	8.40327e-43	-6.03894e-42	1.12209e-42	5.81519e-42	-3.03202e-42	-7.0664e-42	5.09876e-42	-4.43234e-42	-1.37909e-42	-6.14703e-42	-9.04848e-43	-2.90776e-43	-5.59063e-43	2.93984e-42	7.98978e-41
6.21955e-44	3.2762e-43	2.03708e-43	-6.43221e-44	-2.51363e-43	-7.43038e-43	-1.44513e-42	-6.80256e-43	5.32051e-43	4.94249e-43	-9.71822e-45	-1.38778e-43	-1.07387e-43	-5.49273e-43	-1.86912e-43	4.38058e-43	2.22929e-44	4.77117e-43	6.01565e-45	1.39295e-43	1.2517e-43	1.44868e-43	-1.81532e-43	4.89417e-43	-1.75346e-42	-1.12899e-43	3.12555e-43	3.40414e-43	1.06701e-43	-1.77083e-44	1.04635e-41
-4.2744e-44	2.62096e-44	3.61326e-44	-1.57348e-44	-1.70217e-44	7.13144e-44	5.56109e-44	6.60457e-44	-5.22163e-45	1.68278e-44	-7.94578e-44	3.6077e-44	1.639e-43	-2.22565e-45	3.54255e-44	-3.92745e-45	-2.40606e-44	-2.62292e-44	-3.44114e-44	-6.30155e-44	1.28821e-43	-3.60075e-45	4.69931e-44	1.24517e-44	-1.09526e-44	-1.05972e-43	-5.2733e-44	2.54197e-43	-1.10711e-44	2.54976e-44	1.47388e-42
3.24919e-45	-4.08005e-45	-6.54139e-45	9.61526e-46	4.12125e-45	-7.94333e-46	2.75661e-45	-8.18325e-45	-3.5973e-46	4.17789e-46	-2.09181e-44	-1.16812e-44	4.33814e-45	-1.88615e-47	2.16567e-45	5.11063e-46	5.3617e-45	1.59104e-45	3.95742e-45	-1.2724e-44	9.09049e-46	8.31714e-45	-1.28582e-44	3.40307e-46	-6.98024e-45	-6.99218e-45	-7.40479e-46	7.76881e-45	1.08619e-44	2.11799e-45	1.52619e-43
5.76455e-46	-3.32767e-46	5.88543e-46	-1.53909e-45	2.26057e-45	5.99432e-46	4.35781e-46	1.61924e-45	-1.49704e-45	-1.96471e-46	-1.89525e-47	-1.24678e-45	-1.26216e-45	-4.65199e-46	-2.76789e-46	2.52123e-48	1.95621e-46	-6.514e-46	5.1153e-46	-2.30245e-46	-1.97814e-45	2.63792e-46	-3.13165e-45	-1.55494e-46	-2.69437e-46	-2.3864e-46	4.23156e-46	-7.74523e-46	-3.16436e-46	3.3612e-45	2.54191e-44
-8.32568e-48	-2.83976e-46	-2.57824e-46	4.13863e-47	5.20628e-47	1.4404e-47	5.76633e-47	7.22727e-48	1.35429e-46	-1.81693e-46	5.04829e-47	4.46271e-47	-2.38315e-47	-9.06574e-48	1.59841e-46	-1.64942e-47	-4.38484e-47	-6.0893e-47	-3.69518e-47	1.22663e-46	-1.00442e-46	4.55459e-47	-5.08262e-47	-7.89532e-47	-3.75641e-48	-1.71042e-46	-2.66771e-47	3.91248e-46	6.17575e-48	-1.12044e-46	2.5954e-45
-2.71544e-48	-7.39414e-48	-8.83096e-49	4.80019e-48	-5.96519e-48	8.95376e-49	-6.86661e-48	-5.61848e-48	-7.15437e-49	1.68572e-47	-2.00605e-47	-5.64543e-48	2.16427e-48	-1.59867e-47	2.69213e-47	-3.04455e-48	-2.50517e-47	1.24042e-48	7.39957e-48	1.52884e-48	7.2717e-48	-8.10288e-49	3.2051e-47	8.342e-48	1.07456e-47	7.48018e-48	-2.67726e-48	2.77101e-47	2.05823e-47	-9.67874e-48	2.89104e-46
-7.47306e-49	2.81051e-49	-4.18828e-49	-1.79636e-48	3.32821e-48	1.49634e-48	1.23869e-48	4.57637e-49	5.75534e-49	2.40749e-50	6.77873e-49	-2.44475e-48	1.25586e-51	-1.72923e-48	3.54733e-48	-1.86391e-48	-1.92258e-48	5.93892e-49	2.05488e-49	1.1239e-48	1.28397e-48	-1.46497e-48	-4.16431e-49	1.40797e-48	1.18105e-48	-2.7694e-48	3.05824e-49	2.66985e-48	3.94088e-49	-1.13498e-49	3.64813e-47
-9.20125e-50	8.6972e-50	-2.96516e-50	7.0493e-50	3.14408e-49	6.27339e-50	6.77247e-50	-5.85333e-50	-3.16214e-49	5.44688e-50	3.502e-50	1.19619e-49	-1.83227e-49	8.64903e-50	4.13602e-50	-3.90466e-50	-2.18118e-49	-2.69131e-50	-1.13269e-49	-2.28752e-50	3.18198e-49	-3.03783e-49	-2.43348e-49	-8.5294e-50	-4.98941e-50	-6.87184e-50	-5.05675e-49	3.43347e-49	1.77814e-49	-1.9245e-49	4.32767e-48
5.56445e-51	-1.41906e-50	-1.28904e-50	-1.37255e-50	2.34482e-50	-5.2563e-50	-2.18416e-51	1.65316e-50	-2.76299e-50	-2.26623e-50	-8.47526e-50	1.93825e-50	2.44189e-50	-1.63912e-50	-1.05906e-50	-2.53625e-51	-2.41513e-50	1.36214e-50	-1.79176e-50	8.19834e-51	4.82832e-50	1.88402e-50	1.13006e-50	-3.55873e-50	8.5005e-51	2.45431e-50	-2.99172e-50	4.14228e-50	1.92527e-50	3.34335e-51	6.54342e-49
1.29994e-50	8.67033e-52	1.54913e-50	1.66167e-51	2.4138e-51	-3.21887e-52	-6.20356e-52	-3.96812e-52	1.93654e-51	4.66128e-51	1.98637e-52	4.35931e-51	-2.12561e-51	2.64606e-52	1.55894e-51	5.1824e-51	1.01479e-51	2.05873e-51	1.45731e-50	-5.01211e-51	1.48147e-51	-1.89513e-51	2.57652e-51	1.67487e-51	5.12394e-52	-5.79896e-52	1.28663e-51	-6.03384e-51	5.5353e-52	4.09484e-51	9.84074e-50
1.787e-52	-1.79134e-52	-3.1247e-53	5.2215e-53	-2.48343e-52	6.63973e-53	6.45903e-52	7.64867e-52	-2.27241e-52	2.24726e-52	2.20844e-55	3.65717e-52	-1.83261e-53	-4.13726e-52	-4.21701e-52	6.22914e-52	3.10895e-52	-2.84043e-52	-9.50736e-53	-1.82347e-52	2.35116e-54	-1.9595e-52	3.24911e-52	-2.58507e-52	-1.34412e-52	3.20963e-52	-2.24176e-52	4.97944e-52	-1.40195e-52	-2.11456e-52	7.6446e-51
2.04047e-53	1.48298e-53	9.38255e-54	2.4187e-53	-6.01565e-53	-6.67697e-53	-7.60525e-54	7.13025e-54	6.65764e-54	-4.84899e-53	2.05609e-53	-6.133e-53	2.5073e-53	-2.52024e-54	8.56662e-53	8.42636e-54	3.37351e-53	-1.82304e-53	1.7767e-53	1.83774e-54	2.7471e-53	-6.27693e-53	3.9577e-54	3.10402e-53	9.38492e-53	-2.25708e-53	-1.34651e-53	5.26096e-54	9.03815e-54	-3.03845e-53	8.40567e-52
-1.52514e-53	2.44471e-54	-2.03468e-54	2.13884e-54	4.96121e-54	1.1444e-54	4.32183e-54	5.48537e-54	-3.52476e-54	5.22824e-54	-1.26754e-54	6.34039e-54	1.55051e-54	5.17422e-54	3.05834e-54	-2.36302e-54	-5.97068e-54	1.44383e-54	-3.90176e-54	-1.50076e-55	-2.55687e-54	2.57059e-55	4.38917e-55	8.62908e-55	2.69269e-54	1.21327e-54	-2.90133e-53	-5.56237e-54	3.76663e-54	1.89757e-55	1.2431e-52
1.25259e-55	-1.01421e-55	-3.24142e-55	2.5175e-57	-3.2659e-57	2.05484e-55	-2.92383e-54	8.37749e-55	-3.68318e-55	5.81265e-55	9.08708e-57	-3.54199e-56	5.03176e-55	3.30673e-55	-2.29787e-55	8.04837e-56	2.61761e-55	-3.85489e-55	1.0341e-54	1.85648e-56	1.04384e-54	-4.67111e-55	-8.14997e-55	6.62425e-55	2.60733e-55	-1.24007e-54	2.14718e-54	-1.02694e-55	-3.26032e-55	3.97682e-54	1.94037e-53
4.54831e-57	1.04912e-56	-2.6425e-57	-2.0505e-57	7.57838e-58	9.60817e-56	-3.09134e-57	-1.10864e-56	-9.00774e-57	1.35925e-56	4.50674e-56	2.94475e-57	3.88714e-56	-4.29792e-56	-4.68604e-57	-4.23455e-56	-8.63112e-56	-2.01186e-56	1.75237e-55	3.90998e-56	3.39868e-55	-1.46319e-55	1.73655e-56	-2.40691e-56	-2.37365e-56	-6.38107e-56	-5.74273e-56	-2.60936e-56	5.92512e-56	-3.62235e-56	1.44518e-54
-4.8381e-58	2.9389e-57	2.29739e-57	-6.42065e-57	1.45155e-56	1.27759e-56	9.05141e-57	9.6254e-57	2.25235e-58	-8.724e-58	-4.65816e-57	1.65447e-56	1.33861e-56	-4.75061e-57	3.14242e-56	-8.35967e-57	-2.66392e-56	-1.76343e-58	4.69374e-57	3.08201e-57	-2.17934e-57	-1.46819e-57	-1.81706e-56	-6.14636e-57	1.97709e-56	6.00783e-58	-1.63993e-56	-1.05852e-56	3.34407e-56	7.91026e-57	2.89593e-55
1.73387e-57	2.27515e-57	-1.15168e-57	-3.06352e-58	-2.48732e-57	4.45052e-58	-2.02348e-57	-2.50625e-59	2.64224e-58	1.20656e-57	2.93994e-57	-3.16983e-58	3.62772e-58	-2.93652e-58	-1.00351e-57	8.64405e-58	2.23548e-57	-2.86542e-57	2.84697e-58	1.43279e-58	3.84278e-57	-8.53521e-58	6.68401e-58	7.6872e-58	1.00335e-57	2.69693e-58	6.0885e-58	5.15801e-58	-6.90725e-58	1.50862e-57	3.39593e-56
-3.18395e-58	-2.18063e-58	1.06137e-58	3.54603e-58	6.15639e-59	2.27167e-58	-1.91875e-58	-9.56913e-59	1.01175e-58	-1.74633e-59	3.61679e-60	-1.00344e-59	-1.83289e-58	-7.71307e-59	3.43842e-58	1.65826e-59	-2.01538e-59	2.00113e-59	-1.52312e-59	-2.2622e-58	1.54725e-58	3.67478e-58	-8.20776e-59	1.45658e-58	-3.73252e-58	3.88839e-58	-2.28624e-59	1.56451e-58	6.00419e-60	-5.96869e-59	4.36528e-57
-1.42879e-59	1.15987e-59	6.27641e-59	4.52162e-60	-1.0064e-59	2.55621e-59	-2.16834e-59	1.99423e-59	1.41151e-60	7.6923e-60	-4.98414e-59	-1.7374e-59	-5.04541e-61	1.162e-59	-8.2941e-60	-1.27406e-60	-1.4062e-59	1.47445e-59	-1.30757e-59	-1.09736e-59	3.50248e-60	4.82237e-60	1.39305e-60	1.95245e-59	1.30613e-60	-1.8701e-60	-1.33979e-60	-2.19302e-60	-1.98771e-60	-3.44629e-60	3.62677e-58
-1.70476e-60	1.21717e-60	8.42451e-60	6.45311e-61	-7.4675e-60	3.47782e-61	5.23913e-61	2.16837e-61	2.12132e-60	-1.03812e-60	-7.44613e-62	-2.47865e-60	-7.54694e-61	3.14314e-60	2.00912e-60	-1.1812e-60	-2.80125e-60	-1.57359e-60	-3.84598e-61	-1.35182e-60	6.98994e-61	-2.68928e-60	-1.11919e-60	-1.05382e-61	3.73794e-60	1.87187e-60	7.52905e-61	-8.00467e-61	-2.22122e-61	-5.08597e-61	5.19665e-59
3.02964e-61	-2.73255e-61	-1.17843e-61	9.71002e-64	1.83003e-61	-2.77859e-62	-2.61918e-61	1.44029e-61	-1.4945e-61	7.4715e-63	1.24842e-61	7.11838e-63	1.75958e-61	5.19562e-62	2.76803e-61	3.52337e-61	-4.59407e-61	-1.05675e-61	-2.57068e-61	-5.43478e-61	9.20422e-62	-1.25546e-61	1.64952e-62	-7.41793e-62	-2.07174e-61	-2.71044e-61	-2.33134e-61	4.34063e-62	6.67529e-61	1.62078e-61	5.71596e-60
-5.27006e-62	1.56365e-63	8.78066e-62	1.41305e-62	4.72525e-63	7.72668e-63	6.83831e-63	1.40451e-62	-4.28255e-63	-6.11482e-63	-1.43524e-62	2.48155e-62	4.10043e-62	-3.41045e-62	4.83861e-62	1.87374e-62	-2.63617e-62	-3.1969e-63	-4.22048e-62	-4.07314e-62	9.62391e-63	3.13894e-62	-6.12774e-64	-2.15311e-62	-1.57147e-62	1.04905e-61	3.62552e-62	1.07525e-62	5.27112e-63	3.81307e-62	7.68016e-61
1.46701e-62	7.27419e-64	2.13075e-62	1.21107e-63	-3.11555e-64	1.52585e-63	-2.96168e-63	3.04223e-63	1.93021e-63	-1.2426e-63	7.93763e-64	-6.31502e-64	2.65674e-63	-8.54123e-63	-2.33006e-65	3.30603e-63	1.13415e-63	-1.26228e-64	-8.65052e-63	1.22573e-63	-3.93073e-64	2.20043e-63	2.44051e-63	-6.07437e-63	-2.31858e-63	2.79152e-63	1.59639e-63	4.49375e-63	-3.87526e-64	-9.39104e-64	9.96547e-62
4.15371e-64	-7.10877e-66	-5.09427e-64	2.52394e-64	2.92414e-64	3.66446e-64	2.89809e-63	-1.30216e-64	-1.80626e-63	-3.36154e-64	5.49982e-64	5.43886e-65	1.1209e-65	-2.24544e-64	5.765e-65	-2.30156e-64	-3.88159e-64	-3.72289e-65	-6.70403e-65	-6.85641e-64	4.53692e-64	4.88924e-65	1.03313e-63	-7.92884e-65	-1.21322e-63	3.57327e-64	1.74554e-63	-1.23743e-63	5.80639e-64	-3.06771e-64	1.63758e-62
8.78334e-65	1.20875e-65	-5.2793e-65	-1.1325e-65	1.75507e-66	1.08141e-65	-8.91396e-66	-1.7407e-65	-8.13617e-65	1.37656e-64	2.39575e-65	-6.36255e-65	-6.49561e-65	1.11475e-65	-3.09154e-65	-8.82502e-66	-6.41976e-65	3.61525e-65	8.55628e-65	5.48191e-65	2.09026e-65	2.21097e-65	2.29305e-65	-1.41087e-64	1.14562e-64	9.721e-66	2.66979e-66	-2.49161e-65	1.03119e-64	-1.23375e-65	1.34046e-63
3.24855e-66	2.65821e-66	-4.76778e-66	2.55916e-67	8.65909e-66	2.82362e-65	-1.37655e-66	-2.4843e-67	8.17369e-66	1.37513e-66	1.18478e-65	9.21945e-66	-3.95904e-66	-1.32699e-66	1.30382e-65	7.33798e-66	3.92799e-67	-1.14059e-65	3.29952e-66	-8.81821e-67	-1.29534e-65	5.36167e-66	-1.38745e-66	-5.64767e-66	-2.7679e-66	8.76738e-66	-2.21144e-66	-6.58279e-66	1.02751e-65	5.35495e-66	1.83019e-64
6.09847e-67	-7.28109e-67	4.79564e-67	-1.02009e-66	1.3005e-66	-5.76511e-67	4.94729e-67	-1.89858e-67	2.38478e-66	2.60082e-67	5.40087e-67	-7.87089e-68	7.42374e-67	-1.16294e-66	1.32237e-66	2.94772e-67	-3.26279e-67	-1.88834e-66	1.79411e-66	2.64809e-66	6.62118e-67	-1.68445e-66	-2.23031e-66	1.14432e-66	1.4532e-67	-1.95934e-68	-7.91004e-67	-4.1254e-67	-4.28358e-67	1.07942e-66	2.74396e-65
8.03246e-68	5.30638e-68	-1.09265e-67	4.29219e-68	7.88899e-68	2.08021e-67	5.38265e-68	-1.49967e-67	-6.45893e-68	1.3034e-67	-1.1041e-67	-2.56425e-67	-1.2574e-67	-6.67065e-68	1.13435e-67	-1.6509e-67	7.2652e-68	-1.49597e-67	1.45248e-68	1.63796e-68	4.68232e-68	8.28664e-68	-5.97471e-68	2.7797e-67	3.01871e-68	-1.60688e-68	-4.56504e-68	2.22409e-67	5.12678e-68	-1.83417e-67	3.07858e-66
-7.49516e-69	-5.1704e-69	1.94274e-69	2.42424e-69	4.06349e-68	2.12731e-68	-9.32776e-70	-2.32625e-68	-5.279e-69	3.20726e-68	-5.39953e-69	1.11211e-68	1.10419e-67	-6.74731e-69	2.23751e-69	-1.07956e-68	2.73844e-68	-1.80093e-68	-5.05093e-69	7.9869e-69	2.60153e-68	1.49195e-69	-8.63894e-69	1.86613e-68	3.03953e-68	6.29307e-69	-6.13043e-69	6.80299e-69	4.97582e-69	-8.38298e-69	4.63427e-67
5.56126e-70	-3.98564e-70	-2.26563e-70	4.03341e-70	1.76766e-69	9.37059e-70	-1.72895e-70	1.96481e-69	-1.55293e-69	1.11586e-69	1.43584e-70	-8.24732e-70	1.3427e-69	5.42391e-70	-1.09406e-69	7.9336e-70	6.90278e-70	1.68793e-69	-3.07567e-70	2.53383e-70	-4.45878e-70	-9.59058e-70	-3.30275e-69	-3.25906e-70	1.46251e-69	-7.13753e-70	1.52499e-69	6.81951e-70	-8.30045e-70	1.62188e-69	2.86445e-68
2.17163e-70	-3.28398e-70	-2.13886e-70	-7.50826e-71	2.25841e-71	2.66385e-70	4.29245e-71	1.30516e-70	-2.08422e-70	9.00201e-71	-3.44175e-70	-2.68274e-70	8.59323e-71	1.64139e-70	-1.94918e-70	1.01722e-70	-7.31981e-71	1.10857e-70	-8.8559e-71	1.41071e-70	-2.00473e-70	-1.60227e-70	-5.82094e-70	-5.88193e-71	-1.78031e-70	2.41938e-70	2.92606e-71	2.12198e-71	3.72142e-71	1.67977e-70	4.84548e-69
-2.02573e-71	-3.28631e-71	5.90591e-71	-2.48635e-71	-1.76086e-71	-1.67167e-71	-5.16649e-72	7.4529e-72	2.92177e-71	-5.95019e-72	-3.1006e-71	-5.92251e-72	-1.89646e-71	-3.42728e-72	1.11296e-71	-2.0576e-72	-2.80727e-72	2.9544e-71	6.95296e-72	2.25459e-71	-3.82719e-72	-7.66457e-72	-2.45163e-71	-1.61891e-71	-5.30214e-75	-1.3388e-71	4.77071e-71	4.07767e-71	1.92752e-71	-2.58581e-71	5.52721e-70
-1.17989e-72	4.41372e-72	-9.45631e-72	2.38919e-72	-1.47121e-72	-9.79482e-73	-4.91951e-72	-4.05666e-72	-5.26197e-72	-1.63662e-72	-1.06812e-72	1.77309e-73	-5.93326e-72	6.67354e-73	4.30926e-72	1.34433e-73	-5.30257e-73	2.31124e-72	-2.28453e-72	1.31769e-72	2.98837e-72	7.83407e-73	-4.15167e-73	-2.43768e-72	-2.14234e-72	1.54314e-72	-1.79652e-72	1.35605e-72	-1.6802e-73	3.59888e-72	7.17275e-71
9.44246e-74	5.3584e-74	-4.66721e-73	-2.51878e-74	1.48752e-73	6.24652e-74	-6.15742e-74	2.18658e-73	8.88664e-74	2.1092e-73	-1.88911e-73	-5.38951e-73	-1.57408e-73	1.37348e-73	1.21646e-73	8.21729e-74	1.74764e-73	-2.55407e-73	1.54343e-74	-5.64685e-74	2.67493e-74	1.21818e-74	-4.06405e-75	1.15601e-73	2.34888e-73	3.63977e-73	1.91082e-72	-1.79437e-74	1.63268e-73	1.86633e-74	6.02782e-72
8.01465e-74	-1.77839e-74	-2.86626e-74	7.19132e-75	-1.32336e-74	-2.24955e-74	3.20155e-75	3.02776e-74	-4.00996e-74	-7.69153e-74	2.71579e-74	-1.51275e-74	-1.08236e-74	-1.33573e-74	-2.0593e-74	1.90593e-74	-7.3202e-74	3.38204e-74	1.48255e-74	2.20032e-75	-4.10919e-74	2.3565e-74	3.2842e-74	-2.78305e-74	2.52719e-75	2.02975e-74	-3.21531e-73	-8.69727e-75	4.67632e-74	-3.62618e-74	1.11158e-72
-3.6734e-77	-9.67776e-76	4.96687e-76	-9.73357e-75	-2.28728e-74	-1.5534e-74	1.64985e-74	-1.79068e-74	-3.61608e-75	-8.2023e-75	6.18268e-75	3.81875e-75	-2.89745e-75	-1.49704e-75	2.6124e-74	5.67032e-77	-2.03039e-75	-7.75699e-75	3.44996e-75	-6.25164e-76	-1.41056e-75	2.96677e-75	-6.75756e-75	4.04974e-75	3.90878e-75	-6.64318e-75	-9.37698e-75	9.4842e-75	-7.43387e-75	-1.5813e-74	2.18149e-73
3.55662e-76	-2.59398e-75	-3.9471e-77	-9.57019e-76	-1.89433e-76	2.62668e-76	1.98895e-76	-7.96774e-76	-4.03619e-76	6.02073e-77	6.26804e-76	-8.22967e-77	-7.79069e-76	-1.33478e-75	-5.76289e-77	3.43859e-76	-5.71566e-76	3.40506e-75	1.39692e-76	-4.58497e-76	-9.82063e-76	-9.89921e-76	-1.43863e-76	-3.3827e-76	1.68773e-76	-5.0499e-76	1.53678e-76	-1.83634e-77	-7.23656e-76	7.04385e-76	1.83849e-74
1.726e-76	-5.02855e-77	-6.59734e-77	2.40116e-76	-3.88435e-77	-1.89898e-76	-1.58357e-76	-1.64641e-77	1.80874e-76	8.1096e-77	1.10245e-76	4.55231e-76	-4.90744e-78	5.74543e-77	1.85987e-78	-2.30578e-77	-7.40084e-77	1.03208e-76	1.92087e-77	4.86584e-78	2.30666e-76	-1.58654e-77	4.06503e-77	1.31512e-77	-3.78435e-77	5.84383e-78	3.15103e-76	-7.47523e-78	-6.3207e-77	-2.99062e-77	2.80826e-75
-4.90029e-78	1.72288e-78	8.2835e-78	-8.53995e-78	8.38547e-79	9.45897e-78	1.16522e-77	7.17455e-78	5.69203e-78	-1.73528e-78	1.44185e-77	8.90498e-78	2.71765e-78	-7.11397e-78	1.04669e-77	1.59097e-78	6.43759e-77	-2.17671e-77	2.94434e-78	2.81022e-78	4.4319e-78	-4.18633e-77	-6.78171e-79	-5.20948e-78	1.07429e-78	-4.12342e-78	-1.61254e-77	-2.16243e-78	-7.18066e-78	5.42619e-78	2.85384e-76
-2.88955e-78	-9.51768e-79	6.12573e-79	6.41185e-79	1.82403e-78	1.05281e-79	-3.13536e-78	2.47806e-79	-7.15096e-79	-5.20731e-79	7.13142e-79	-3.43032e-79	5.81575e-79	4.52484e-79	-1.94959e-79	-9.3951e-79	-2.69667e-78	-4.12472e-79	2.0425e-78	-1.45407e-78	-2.81865e-78	2.27522e-78	1.98416e-78	-5.07133e-79	6.82157e-79	4.34204e-79	-2.31749e-78	-1.19544e-78	-9.56268e-79	5.50285e-79	3.51948e-77
-1.75157e-79	-3.77061e-79	-1.52902e-80	-2.74952e-80	-2.37336e-80	4.81952e-81	-1.05238e-79	8.08669e-81	1.57197e-80	-5.36011e-79	4.43901e-79	-1.01281e-79	7.59138e-80	7.42734e-80	9.83012e-80	-1.19867e-79	-2.30181e-79	1.14624e-79	9.27202e-80	5.68848e-80	-3.15523e-80	1.32243e-80	-4.41512e-79	8.22694e-80	-2.54969e-81	-3.66121e-79	-1.37274e-79	-2.67492e-80	-1.33311e-79	5.58068e-80	3.98693e-78
-6.3767e-81	3.35741e-80	2.05514e-80	2.7496e-80	1.28058e-80	-1.49323e-80	-1.58874e-80	-1.18425e-80	2.35125e-80	-5.69705e-80	3.2885e-80	-9.5515e-81	1.56193e-80	1.60736e-80	-1.50439e-80	-2.32135e-80	1.02772e-80	-1.48482e-80	-1.07921e-82	4.9858e-80	1.33998e-81	2.91935e-80	6.25885e-81	-6.63652e-81	-8.66956e-81	-2.8979e-80	-1.63111e-80	1.13483e-80	-4.92136e-80	-7.46808e-81	5.76846e-79
-1.69847e-81	-2.40429e-81	-1.75191e-81	-5.17072e-81	3.34084e-81	3.68128e-82	1.521e-81	-2.23659e-81	3.3404e-82	8.16118e-81	-8.30818e-81	4.55812e-81	-4.9222e-82	2.92969e-81	-3.49817e-81	4.6188e-81	8.56039e-81	-7.622e-81	3.11725e-81	5.30359e-81	7.25605e-82	-1.85025e-83	3.86152e-82	4.97783e-81	-2.05422e-82	-7.09961e-82	-1.71584e-81	-2.74032e-81	-1.41158e-82	2.76191e-82	8.78926e-80
-8.48261e-83	3.1085e-83	-6.08855e-84	2.00914e-82	9.0218e-82	-9.10522e-82	-2.6275e-82	4.08262e-82	-1.41551e-82	-2.47135e-82	2.49767e-82	7.13273e-83	4.35004e-82	4.71898e-83	-2.91483e-82	-2.76299e-82	3.70537e-82	-3.38464e-82	-6.1906e-83	-8.38806e-83	-2.68797e-82	-6.51317e-82	-7.28805e-82	-6.47456e-82	2.02058e-82	2.5713e-81	-1.17248e-82	1.41412e-81	5.45362e-82	9.47689e-83	1.26624e-80
1.45775e-83	-3.86693e-84	-5.60006e-83	2.46758e-83	9.10094e-83	2.87401e-83	1.5698e-84	-3.82772e-83	8.99748e-84	-2.46284e-83	-3.29521e-83	-2.76749e-84	1.31515e-83	-4.51566e-84	1.82432e-83	-2.32887e-83	3.1122e-83	-3.67954e-84	-1.49036e-82	4.32546e-83	-4.84325e-83	-4.31193e-84	-1.04699e-83	5.68738e-83	-1.24304e-83	5.54872e-83	2.92724e-83	-4.13863e-84	3.50089e-83	-3.65693e-85	8.71145e-82
-4.48681e-86	2.76345e-84	-1.91287e-85	7.3513e-84	1.03166e-83	-1.19017e-84	-8.87093e-85	-3.46481e-85	4.18168e-83	-6.92993e-86	-4.21141e-85	-9.08128e-87	4.89287e-84	9.75328e-85	1.82437e-83	2.50289e-84	-9.6615e-85	1.95106e-85	5.29568e-85	2.16988e-84	-2.60914e-85	-1.28616e-84	-7.96675e-84	4.90757e-85	-4.85558e-84	-2.37086e-84	-6.69236e-84	-5.50851e-85	-4.64323e-84	6.73296e-85	1.25674e-82
-1.05073e-85	5.99001e-86	-1.14897e-84	-3.01424e-85	6.03171e-85	-1.67786e-85	2.02611e-85	-7.32348e-85	4.90559e-85	-2.89261e-85	-1.24831e-84	8.83992e-86	-8.08606e-85	-1.64893e-85	-1.26753e-84	-1.99635e-84	4.19228e-85	-5.0893e-85	6.64401e-85	-1.35528e-84	1.25644e-84	4.54326e-85	2.90146e-85	-4.84265e-85	-2.03991e-85	8.74152e-85	-5.54543e-85	-5.1211e-85	1.67788e-84	-1.78886e-85	1.91098e-83
-1.013e-85	2.09036e-86	6.05201e-86	2.78399e-86	-2.6407e-85	4.50713e-86	-5.38369e-87	-7.79861e-87	4.4228e-86	-4.5124e-86	-6.65695e-86	-6.60023e-86	-7.87977e-87	8.5714e-86	6.90999e-86	-8.14554e-86	-1.76307e-85	-2.75705e-86	-4.02373e-86	-2.98887e-86	2.4895e-85	1.3384e-85	6.96872e-87	-1.63216e-86	-2.51398e-86	1.56142e-86	-7.39414e-86	-3.97033e-86	-6.6903e-86	-3.46428e-86	1.93499e-84
3.22898e-87	-2.5774e-87	2.07609e-86	-2.6326e-87	3.8896e-88	2.51637e-87	-9.50551e-88	2.09024e-87	1.55409e-87	-4.96554e-87	-5.79217e-87	1.16305e-87	-1.74491e-86	-4.04406e-87	2.27618e-87	-7.49276e-88	-8.44215e-87	-1.59274e-87	8.0549e-87	-3.90086e-86	2.70132e-87	-4.37413e-87	-7.32801e-87	1.3199e-86	-3.6586e-87	-3.54866e-87	-1.22733e-87	4.93013e-87	-2.17631e-87	-1.84619e-87	1.75228e-85
-2.26869e-87	-1.88399e-88	7.77719e-88	3.13212e-87	7.17389e-88	4.67643e-88	2.90884e-88	-2.32888e-89	-1.62959e-87	5.09738e-88	-3.02242e-88	2.90769e-88	-1.19057e-87	1.12758e-88	3.21229e-88	1.38956e-88	1.58025e-88	2.94259e-87	-2.17244e-87	7.36406e-88	3.64774e-88	1.71645e-87	6.83957e-88	-6.71765e-88	-6.54897e-89	-3.24333e-88	4.06696e-88	3.71637e-89	3.65476e-88	-2.30665e-87	2.53142e-86
1.84164e-88	-4.26907e-89	-3.79209e-89	-1.33023e-88	-4.72785e-88	3.6762e-89	7.98742e-89	6.30534e-89	7.09188e-89	-1.92826e-88	1.15443e-88	1.47172e-88	-2.36588e-88	2.64377e-88	4.63803e-89	1.142e-88	-2.51755e-88	-2.29516e-88	-2.27295e-89	2.25296e-88	-4.76028e-89	1.03078e-88	-1.81535e-88	-5.82338e-89	9.16426e-89	-9.01885e-90	2.30323e-88	-2.87462e-88	-2.92463e-89	2.7388e-88	4.2795e-87
-3.85421e-91	1.65138e-89	-6.62853e-90	7.19372e-90	3.4238e-90	3.35758e-89	-5.96744e-90	-1.82964e-90	-9.81757e-89	-1.64501e-90	1.37093e-89	1.66569e-89	3.63771e-90	-1.83019e-89	4.57841e-90	-7.55226e-90	2.82233e-89	-4.4998e-90	4.44394e-90	2.75714e-90	-4.34308e-89	3.02794e-89	6.34526e-90	4.58422e-91	1.15602e-90	2.82474e-90	-6.21879e-90	4.77419e-90	3.18382e-89	2.42094e-89	4.31235e-88
9.77787e-91	-5.29066e-91	-2.79848e-90	5.5175e-90	5.35043e-90	2.13221e-91	2.22961e-90	4.38449e-90	-1.21212e-90	1.34124e-90	-3.49147e-90	-1.27302e-90	-2.03545e-90	-3.16521e-91	2.58377e-90	-7.19008e-91	1.00831e-91	1.16917e-91	-1.01896e-90	-1.37476e-90	-1.85849e-90	-4.24975e-91	-2.56062e-90	-2.01376e-90	-5.15475e-90	-1.11654e-90	-7.75222e-91	-4.29398e-90	1.75772e-90	-7.24247e-92	5.76131e-89
-2.55687e-91	-6.33918e-91	5.26252e-91	1.95858e-91	6.59803e-91	-1.13891e-91	2.55138e-91	1.92797e-91	2.12708e-91	-1.43206e-91	-3.99328e-92	-1.08243e-91	1.56635e-91	6.05781e-91	2.50771e-91	-4.02642e-92	-8.82372e-92	4.2628e-91	-6.54745e-92	1.67318e-91	1.63463e-91	-3.95083e-91	4.09301e-91	-4.0652e-92	-2.81767e-91	-8.76635e-92	9.78133e-92	-1.07996e-91	4.89355e-92	-1.05911e-91	6.87678e-90
-1.86657e-92	7.0934e-92	5.8297e-93	2.66792e-92	3.20163e-92	4.91397e-92	-2.69349e-92	5.73955e-92	-1.40752e-92	-3.41819e-93	-8.0944e-92	-1.77002e-92	-2.2003e-92	4.90471e-93	4.76076e-93	-1.71751e-92	1.28379e-92	-4.15265e-92	2.50554e-92	-3.71574e-93	1.49571e-92	-2.41596e-93	-1.12182e-92	-1.40645e-91	4.44041e-94	8.71521e-94	-1.52178e-92	5.48781e-92	-1.10252e-91	-4.28285e-92	9.2944e-91
-2.57898e-93	5.90823e-93	5.15899e-93	3.91437e-94	4.74874e-93	-8.87685e-93	3.50436e-93	6.13954e-93	-1.25178e-93	-7.91242e-93	-1.55431e-94	3.46222e-93	-2.37411e-93	7.70599e-94	1.15833e-92	2.22105e-93	1.51889e-93	-7.11401e-94	2.97522e-94	2.42581e-94	2.31607e-93	3.7306e-94	-6.35679e-93	6.22564e-94	-2.82875e-93	-1.55905e-93	-5.81942e-94	-1.70045e-93	-2.04741e-93	-6.4913e-94	8.88437e-92
2.17326e-93	3.18246e-94	-6.99189e-94	1.62992e-94	-2.9558e-94	-1.55613e-93	3.52778e-94	7.81497e-94	-8.08666e-94	-6.51123e-94	1.7142e-94	9.65989e-94	1.61206e-93	1.76621e-95	-4.62527e-96	-5.23674e-95	1.53494e-94	1.70971e-94	6.27147e-94	4.3296e-94	1.16333e-93	-6.96965e-94	-9.75437e-94	3.49139e-94	-2.64505e-95	4.60198e-95	9.6423e-94	5.42783e-94	-1.6925e-93	-6.03909e-95	1.85254e-92
-9.48084e-95	8.28801e-95	8.19152e-95	6.45759e-95	1.94893e-95	4.40065e-95	2.14174e-95	-4.33348e-95	-3.04972e-95	2.24095e-95	-9.61577e-96	-1.35393e-95	3.36237e-96	9.09065e-95	5.61344e-95	9.90922e-96	2.73529e-95	5.1437e-95	-1.55777e-96	3.79108e-95	2.36038e-95	-1.74466e-94	-2.23932e-94	7.64854e-97	9.7178e-95	3.96001e-95	-1.48468e-94	-1.86752e-94	-3.46821e-95	1.70336e-95	1.75354e-93
-2.37629e-96	-3.17099e-96	2.09349e-95	-2.85265e-96	1.94556e-95	-2.96077e-96	-6.76231e-98	-5.29842e-96	-3.00513e-96	6.09014e-96	-4.74685e-96	2.1802e-95	-6.01127e-96	4.75294e-96	-1.43478e-95	-5.0836e-96	-1.2793e-96	-3.12726e-97	-3.87084e-96	-2.32714e-96	-5.83031e-96	2.39582e-96	-3.79756e-96	-9.0584e-96	2.42202e-96	1.06874e-96	-1.31791e-95	-8.91768e-96	1.00869e-95	1.34499e-96	1.88849e-94
1.13174e-96	-3.25547e-97	-6.13577e-97	-2.95569e-97	-6.28107e-97	-1.56123e-96	-2.40552e-97	-1.4595e-98	3.28664e-97	-1.03032e-96	4.46128e-97	1.02634e-96	7.92809e-97	5.19225e-97	9.48233e-97	-3.0141e-98	1.27651e-96	-6.05919e-97	-2.38646e-97	6.44663e-98	-8.33772e-97	-1.38781e-96	5.9375e-97	3.61339e-97	2.29877e-96	3.45381e-97	1.28693e-96	-1.34447e-96	-3.87925e-97	-2.4436e-97	2.12028e-95
-1.07613e-99	-8.81997e-98	4.945e-98	-1.45319e-97	-5.70506e-98	-8.48502e-98	-9.01146e-98	3.56115e-98	-8.85219e-98	-1.17355e-97	-4.25579e-98	2.04741e-97	4.66525e-97	1.28014e-99	-4.72482e-98	-1.98911e-97	1.95212e-97	2.52613e-99	2.60113e-98	5.01468e-98	6.89686e-98	4.61438e-98	-3.63165e-98	3.08304e-97	1.99853e-97	2.00218e-98	-3.41326e-98	9.08413e-98	-1.08035e-97	1.39812e-98	2.91931e-96
-6.51904e-100	-2.72234e-99	-8.30564e-99	2.21298e-99	8.36687e-99	4.91964e-99	2.80036e-98	-8.80581e-100	6.84419e-100	-5.37064e-99	-1.13921e-98	-7.58706e-99	-6.69899e-99	5.19493e-99	2.46999e-98	2.13071e-98	2.92084e-98	-4.39613e-99	3.53779e-99	-1.63633e-98	3.16518e-99	-1.68859e-98	3.85191e-99	1.27309e-99	-2.54748e-98	-1.18047e-98	3.53115e-99	9.23101e-99	-7.06869e-99	4.66747e-99	2.79458e-97
-9.35637e-101	5.68808e-102	1.84078e-99	-2.66828e-99	-1.3029e-99	-9.23607e-100	-6.3105e-100	6.13553e-100	6.95318e-100	-6.87842e-100	-1.92154e-99	3.52129e-100	2.7205e-99	1.71707e-99	-1.70314e-100	-3.18947e-101	-1.69255e-99	3.43907e-99	3.05548e-99	3.757e-101	5.78981e-101	4.92754e-101	-5.29302e-100	-8.39812e-100	1.59948e-99	1.03753e-99	-2.22823e-100	1.93756e-99	-8.12806e-100	-1.55565e-99	3.32429e-98
-5.005e-100	-9.54957e-102	2.10124e-101	1.46222e-101	-2.27204e-100	-1.62575e-100	5.70521e-101	1.10928e-100	-5.60888e-101	-6.03301e-101	3.76135e-101	3.38119e-100	2.4495e-101	-1.54724e-100	-4.0125e-100	3.07915e-100	3.64765e-101	4.60581e-101	-2.97851e-101	-2.92751e-100	-6.89187e-102	-4.79469e-100	-2.42143e-100	-5.37599e-101	-2.01478e-101	1.76643e-100	-6.74906e-101	-5.52566e-101	2.81132e-101	2.39366e-100	4.25833e-99
-1.08587e-102	3.13699e-103	1.60873e-101	-2.62691e-101	-5.19373e-101	2.18332e-101	-5.8267e-103	3.45122e-101	-1.33492e-101	2.57906e-102	2.25311e-101	-2.5206e-101	1.70326e-101	3.07811e-101	1.54458e-102	-3.98568e-101	-2.05659e-101	-4.89053e-101	-2.10507e-101	6.16843e-102	2.4356e-101	1.56381e-102	-6.26842e-102	-2.45614e-101	-5.66419e-101	-4.81119e-102	-4.62578e-102	2.418e-101	4.2395e-101	2.64634e-101	6.18059e-100
-4.83491e-102	-2.98698e-102	3.23253e-102	1.10456e-102	-2.18928e-102	-4.70217e-102	-1.11184e-102	5.20964e-104	5.12565e-104	-1.47629e-101	2.46981e-102	-9.04248e-103	5.2092e-103	1.15622e-102	-8.82601e-103	-1.61676e-102	-9.89096e-103	2.26102e-102	-1.05484e-102	5.06286e-102	1.22536e-102	4.19086e-102	-1.36809e-103	4.78972e-102	1.36089e-102	6.15803e-102	-5.0667e-104	-6.62448e-104	-2.67012e-102	2.40589e-103	7.28362e-101
5.14936e-103	-4.84673e-103	-6.69687e-104	-1.40415e-103	3.07149e-103	5.26588e-103	-1.46995e-103	-5.92746e-103	6.09735e-104	-1.07232e-102	6.40502e-103	-3.11531e-104	-3.40613e-103	-3.58417e-103	3.25927e-103	-3.90708e-103	4.62403e-103	1.91117e-103	-2.07747e-103	1.90255e-103	-1.99733e-105	-1.33178e-103	-2.00795e-104	6.19477e-104	5.17366e-103	-5.24929e-105	-1.02289e-103	-3.44196e-103	9.38203e-104	-3.3993e-103	8.67265e-102
-2.90691e-104	-1.0531e-104	2.49256e-104	-2.72817e-104	6.99032e-104	1.11922e-104	-1.30715e-106	1.01792e-104	-2.55918e-104	-1.13523e-104	-8.01221e-105	5.77132e-104	4.92743e-104	1.88724e-104	-9.99805e-104	6.09246e-104	2.66594e-104	1.9216e-104	1.1719e-103	-6.16057e-106	3.25901e-104	1.09681e-104	-5.15789e-104	-4.31601e-104	-4.20289e-104	4.92169e-104	-3.39715e-104	-1.84286e-104	5.06315e-105	-1.98485e-104	9.8547e-103
-1.35321e-106	-3.91162e-105	6.49206e-105	-2.95967e-105	1.76234e-105	1.0963e-105	5.26494e-105	-9.23796e-105	-5.80385e-105	-5.37017e-105	1.1295e-105	-4.40546e-105	7.95946e-105	-6.98496e-105	1.746e-105	2.1034e-105	7.02985e-107	1.24337e-104	-1.2382e-105	7.32234e-106	-1.97527e-105	-1.78251e-104	5.24331e-105	1.07977e-106	-1.43399e-104	2.11452e-105	-2.61157e-105	1.15681e-105	3.39733e-105	2.00469e-105	1.31614e-103
-6.76607e-107	1.64669e-105	2.45593e-105	1.59678e-106	1.11266e-105	1.23165e-105	-7.82898e-106	3.60383e-106	-1.62229e-105	1.1474e-106	-1.28433e-105	-2.00742e-105	6.05369e-106	-8.95204e-106	3.64235e-107	1.93424e-106	-7.6964e-106	9.81501e-107	7.64269e-106	1.01666e-105	-4.64825e-106	2.08764e-106	2.03042e-105	-1.73249e-106	-1.8009e-106	5.61005e-106	4.01866e-107	1.64473e-105	-4.366e-106	-4.61761e-108	2.29699e-104
8.67414e-107	-2.06922e-107	1.28163e-107	-2.76143e-107	4.48453e-107	-3.74489e-107	-3.56275e-108	-6.54498e-107	-3.56866e-109	-4.04202e-107	2.93218e-107	5.94321e-107	-9.13218e-107	9.11536e-107	-4.56199e-107	5.51232e-108	5.33928e-107	-3.89159e-107	4.95556e-107	-2.34041e-107	-1.07091e-106	-2.79092e-107	-3.83747e-108	-1.06279e-107	-2.44475e-107	-3.06683e-108	1.7704e-106	-9.30747e-107	-4.38619e-107	1.44343e-106	1.46288e-105
-7.68986e-108	-1.22677e-108	4.76859e-108	-1.77173e-108	3.45858e-108	1.34154e-107	1.62147e-107	3.47659e-108	2.17226e-108	8.48247e-108	2.49026e-108	-1.98987e-107	-3.24921e-108	-3.56771e-108	5.84024e-108	-2.08204e-108	-3.2711e-108	-7.13562e-109	1.85302e-108	-9.40021e-108	1.37828e-107	2.17809e-107	-1.77828e-108	2.05896e-108	-2.75093e-108	-5.33564e-108	1.74017e-108	-1.23203e-107	-6.93186e-108	1.29504e-107	1.96473e-106
-2.24778e-108	-3.27456e-109	2.62956e-109	1.0446e-108	1.17166e-108	-1.95328e-108	-1.77218e-109	-2.42058e-108	5.27091e-109	-1.84956e-108	1.16637e-109	1.76433e-108	-1.54822e-109	5.79665e-109	2.02167e-108	2.32937e-109	-4.71203e-109	-3.19021e-109	1.32765e-108	1.18737e-108	-1.58267e-108	-2.90726e-108	-3.61035e-108	2.06945e-108	-1.26931e-108	-4.71999e-109	8.69013e-109	-2.56193e-109	-1.09113e-108	-9.18614e-109	3.52035e-107
-3.89691e-110	4.46598e-110	8.05138e-111	-2.90708e-110	1.84513e-110	1.75184e-109	5.65655e-110	-1.55241e-109	1.50724e-110	-3.01044e-109	2.1602e-110	-1.55928e-109	5.50727e-110	8.55161e-110	-8.89852e-110	2.0331e-109	5.84057e-111	-2.49645e-109	7.94397e-110	1.32931e-109	1.10077e-109	-2.83883e-110	-4.04688e-109	4.18841e-109	-8.38303e-110	-5.96211e-110	-2.14028e-110	-1.10322e-109	-3.8299e-111	1.22807e-109	3.28439e-108
-2.13586e-110	-3.55953e-110	-2.13602e-111	-2.15795e-110	3.66981e-111	-6.332e-111	-4.6746e-111	3.33565e-111	1.64399e-111	-1.27655e-110	2.51654e-110	9.10046e-111	-1.00413e-111	9.82045e-110	-1.64479e-111	1.16892e-110	-7.74031e-111	1.04589e-110	1.70753e-110	2.95896e-111	4.6053e-111	1.34173e-110	2.69889e-111	-1.02699e-110	-1.68251e-110	1.70214e-111	1.00292e-110	5.11436e-111	-4.35983e-111	-4.1535e-111	3.71308e-109
3.39253e-111	-5.16236e-111	1.61098e-111	-6.7646e-111	1.00946e-111	2.03e-111	7.3362e-113	3.85124e-112	2.3467e-111	-4.32465e-111	2.36815e-111	-6.43967e-111	7.12861e-111	9.88974e-112	8.56628e-113	-6.88559e-112	1.67003e-111	-3.85558e-114	1.55957e-111	1.91685e-112	4.67946e-112	5.92609e-111	3.99813e-112	-3.48685e-111	-2.09437e-111	2.13538e-111	1.03139e-112	-1.3471e-111	-2.35563e-111	-2.54292e-111	6.90838e-110
3.67089e-112	-4.49544e-114	4.22522e-112	2.36532e-112	-3.81826e-113	1.33258e-113	-3.75264e-112	-1.23269e-111	4.33011e-112	-3.31232e-112	6.7755e-112	-1.79138e-112	2.11691e-112	-1.33597e-112	-1.14133e-112	4.04694e-113	-2.5748e-112	1.57619e-112	1.01305e-111	-2.11263e-112	3.06955e-112	-7.67187e-113	-2.00598e-112	-6.28624e-113	-6.09052e-113	-3.46196e-113	1.15871e-112	-4.39841e-112	6.82224e-113	9.9546e-113	7.91647e-111
2.84621e-113	-2.58694e-114	4.58723e-113	-5.9776e-115	1.30937e-113	-1.18275e-113	5.703e-113	-5.79034e-113	3.92715e-114	-5.24878e-114	3.45499e-113	7.51754e-113	2.15268e-113	-4.03927e-113	5.11175e-113	-7.75619e-113	7.9106e-113	2.49346e-113	-6.99214e-114	1.86072e-113	-7.16129e-114	4.18466e-113	-7.10072e-114	3.49113e-113	1.11373e-113	4.19154e-114	1.02806e-113	4.39051e-114	-4.71281e-114	-1.18889e-113	7.94135e-112
7.60663e-114	-1.14429e-113	5.31388e-115	1.45137e-114	2.04953e-117	-2.69842e-114	-5.22797e-114	-1.54818e-114	-2.24278e-114	-1.13221e-114	-1.76194e-115	5.34819e-115	-3.72341e-114	3.78867e-114	7.20778e-115	-6.8225e-116	-7.4704e-115	3.2782e-115	6.50629e-114	2.55581e-116	-4.63303e-114	-1.21503e-114	2.70718e-114	-2.89794e-115	6.407e-114	-1.52095e-114	-1.01573e-114	5.88027e-114	-4.30176e-115	8.97026e-115	7.54989e-113
6.17706e-115	1.33596e-115	1.82637e-115	1.99345e-116	-5.02006e-117	-1.63004e-115	-2.21181e-115	-6.02377e-115	-6.4331e-115	4.1407e-115	-1.50611e-115	1.47716e-114	-1.54257e-115	-9.91615e-116	-1.9579e-115	-6.46168e-115	5.90465e-115	7.43688e-115	-1.42673e-115	4.43508e-115	6.66904e-115	7.91923e-115	1.32641e-114	4.05408e-115	-2.4201e-116	-8.25488e-116	5.66946e-116	4.83403e-115	-1.44304e-114	-4.58829e-115	1.33857e-113
-1.95806e-115	1.15794e-115	3.9002e-116	-2.77351e-116	8.01189e-117	4.88869e-117	5.5349e-119	-1.57526e-116	8.64065e-118	2.81754e-117	1.74583e-116	-4.97326e-116	-1.11542e-116	4.31026e-116	-2.29001e-117	1.45746e-116	-1.83293e-116	6.82337e-116	3.22843e-116	1.64248e-115	1.48667e-116	-1.10459e-116	9.33147e-116	-6.11168e-116	1.30743e-115	1.8201e-115	2.90951e-116	1.14235e-116	-1.54568e-116	9.29695e-117	1.39051e-114
3.09861e-119	6.84717e-118	-1.05917e-118	-1.66013e-116	2.39302e-117	-4.60814e-118	-5.33806e-117	1.81172e-116	7.87454e-117	-9.75838e-117	-1.66021e-117	1.91335e-117	9.28722e-117	2.93898e-117	-2.22407e-117	-4.30576e-117	-6.64642e-117	6.95441e-117	-9.69074e-118	-3.20512e-118	-2.16551e-117	-1.33335e-117	-5.41576e-117	5.95841e-118	-8.09548e-119	-2.95668e-117	5.99663e-117	3.32168e-117	6.94402e-117	-6.7089e-118	1.28066e-115
-7.6222e-118	1.41934e-118	8.60891e-118	-2.11282e-117	-2.68139e-118	2.28733e-118	1.6186e-118	-1.45185e-117	-6.08261e-118	-6.54144e-119	5.17589e-118	-9.60196e-118	6.66654e-118	-3.71516e-117	2.98314e-118	2.76701e-118	-1.45032e-117	5.10805e-118	-7.85431e-118	-7.3062e-118	-6.33854e-118	-2.01675e-118	6.11628e-118	1.50346e-117	-8.9004e-118	5.8183e-119	-1.20343e-118	1.15323e-118	-7.8153e-118	2.11515e-117	2.36051e-116
-3.17358e-119	1.97462e-119	2.64702e-118	-7.93777e-119	8.86986e-119	-3.83298e-118	7.37658e-119	1.16239e-118	3.11074e-119	2.20542e-118	-2.4861e-119	-2.21629e-119	3.45867e-118	-8.37976e-119	-7.17394e-119	1.41109e-119	-1.72921e-118	9.98726e-119	5.64969e-119	-2.39446e-119	6.92312e-119	-9.27764e-120	3.18204e-119	7.13108e-120	1.4519e-119	-5.19289e-120	-9.50465e-119	-2.68548e-119	2.35897e-119	2.04426e-118	2.71208e-117
-5.72472e-121	6.64015e-120	3.37029e-119	1.09706e-120	-5.87308e-120	-1.26491e-119	-3.14803e-120	1.46079e-119	4.65197e-120	1.30872e-119	1.99263e-120	-4.15908e-121	-3.27724e-120	1.92176e-120	-2.23023e-119	-1.93816e-119	-2.48844e-120	-1.42285e-120	-1.61278e-120	4.11305e-120	6.85073e-120	-1.72014e-120	4.26956e-120	2.75446e-119	-7.20159e-120	-1.59597e-119	-4.46881e-120	1.41581e-120	2.26863e-120	-1.30668e-120	2.27965e-118
-3.41163e-121	1.02073e-120	5.56793e-122	8.90067e-121	2.23774e-121	-1.44771e-120	2.08282e-120	1.76823e-121	2.29678e-121	3.43763e-121	4.99847e-120	-8.38913e-122	1.73671e-120	-3.39404e-121	-9.75207e-121	6.35542e-121	8.60565e-121	-9.45276e-120	1.61538e-120	6.94221e-121	2.09519e-121	-1.58615e-120	1.16675e-120	-5.27997e-121	3.80727e-121	-6.77621e-121	-1.32232e-121	1.81975e-121	1.10535e-121	1.02199e-121	3.32801e-119
7.49129e-122	-5.16538e-122	1.24806e-121	-2.85684e-121	3.60667e-121	1.88482e-121	-9.98854e-122	1.47963e-121	5.41095e-122	9.21568e-123	-8.60682e-123	2.22439e-121	-5.04893e-121	-4.48399e-122	5.33311e-121	3.71763e-122	-1.88189e-123	-5.3525e-124	5.66959e-122	5.64623e-122	-1.4244e-121	-1.0858e-122	2.44805e-122	1.75657e-122	-1.41507e-121	1.19526e-121	6.18815e-122	1.82663e-121	1.83567e-122	-1.8068e-121	3.76418e-120
2.82737e-123	3.77646e-123	2.61166e-122	-3.13806e-122	-8.39012e-122	-3.14653e-122	1.02947e-122	3.6679e-122	-1.74788e-122	9.13059e-123	-1.10843e-122	-6.19352e-123	-1.99371e-122	-1.14159e-122	5.16741e-122	-1.40685e-122	1.91316e-122	2.06642e-122	-1.95717e-124	3.32746e-122	-2.69443e-122	-2.48451e-123	5.28332e-123	-6.56044e-123	6.52532e-123	2.34143e-122	4.80683e-122	2.35739e-122	1.00278e-122	1.27052e-122	6.06278e-121
5.95113e-123	1.98479e-124	-4.25316e-123	-8.63048e-123	1.46389e-123	-3.20908e-123	6.02421e-124	1.15998e-123	4.79296e-123	4.97686e-124	4.01823e-123	1.06606e-123	-2.48012e-123	-5.85276e-124	1.41374e-123	8.49391e-124	9.34569e-124	4.8076e-124	2.84003e-123	-1.43591e-123	-3.74711e-123	2.97618e-123	-8.90254e-123	6.79433e-124	7.12353e-124	-3.38202e-123	-9.84759e-124	3.99409e-125	5.0128e-124	-1.43752e-123	7.02265e-122
1.02137e-125	-4.3921e-124	4.06915e-124	-4.0002e-125	1.55995e-124	1.13837e-124	-9.70496e-124	-1.92498e-124	-5.01404e-124	-6.53845e-125	-3.88047e-124	6.30365e-124	7.86131e-125	-2.21352e-124	-2.40556e-124	1.09299e-123	-6.78519e-125	3.32038e-124	2.01401e-124	7.80615e-125	-3.63257e-124	-4.49382e-124	6.4307e-124	-5.19141e-125	-1.7949e-124	4.19885e-125	-5.2974e-124	-1.2661e-123	-3.12879e-126	3.13427e-125	9.78664e-123
-6.90617e-126	-1.28553e-125	-6.11091e-126	2.4704e-125	1.82116e-125	-8.04811e-125	-1.54023e-125	-1.01242e-124	-1.62531e-125	9.64572e-126	2.15456e-125	-5.13589e-125	9.09024e-125	1.73669e-125	3.41531e-125	-9.98468e-126	-5.92069e-125	4.28115e-125	6.46462e-125	1.25547e-124	5.22595e-126	-3.54602e-125	-2.87325e-126	-7.35447e-126	2.55709e-125	-9.54317e-125	-2.31799e-125	4.38495e-125	-8.25597e-128	-5.31001e-125	1.10146e-123
1.20086e-125	1.48984e-126	-1.27249e-125	-2.72054e-128	1.77358e-125	-6.29003e-126	5.65862e-126	-9.11497e-127	1.50583e-126	-2.56038e-126	2.15056e-126	-1.17292e-125	2.8517e-126	3.88525e-127	-1.21357e-126	2.89212e-125	-7.7398e-127	1.94909e-125	1.77627e-125	1.01883e-125	6.14987e-126	-1.00086e-125	1.88615e-126	5.04159e-126	6.11045e-126	-3.73376e-127	-3.21788e-126	-1.77706e-126	-1.20568e-125	3.88218e-126	2.06887e-124
4.00642e-127	5.52536e-127	-9.10155e-128	3.4031e-129	9.96176e-128	2.36177e-128	1.61687e-127	-7.20143e-129	-4.14553e-126	-4.1093e-127	6.95714e-127	4.11522e-128	6.07537e-127	-1.99975e-127	1.78244e-127	1.23816e-126	1.57545e-126	4.45939e-127	-3.43631e-127	-4.87697e-128	1.29439e-126	2.72249e-128	3.12734e-126	-8.50094e-127	-4.69969e-127	5.29703e-127	5.67236e-127	6.13047e-127	1.12126e-126	5.3603e-127	2.0407e-125
8.05963e-128	1.35395e-127	1.88091e-128	1.11094e-127	-8.6659e-129	-1.51784e-127	-2.00464e-128	1.31222e-127	-1.61561e-127	4.39963e-128	-2.10498e-128	-2.5181e-127	2.55054e-128	-5.19923e-128	-6.84844e-128	-8.27668e-128	-7.78296e-128	9.67755e-129	1.6167e-127	-6.29845e-127	-2.51408e-128	-1.55365e-128	3.98761e-128	5.84519e-128	-3.96811e-130	-1.04783e-128	6.10529e-128	-2.3143e-127	-1.21891e-127	2.18692e-127	3.02675e-126
3.99079e-130	7.49715e-129	-1.61746e-128	-4.24155e-129	-2.92869e-128	-2.79214e-128	-1.46404e-129	1.40095e-128	1.79174e-129	-3.90221e-130	1.13916e-129	2.71614e-128	-2.13234e-128	2.62799e-128	8.19907e-129	1.4115e-128	1.10311e-128	-1.46174e-128	-8.31072e-129	9.81667e-129	-3.9281e-130	-4.45951e-129	1.28861e-128	-1.10241e-129	1.02171e-129	-1.01493e-128	-8.69704e-129	-2.20803e-128	2.53592e-128	6.56297e-129	3.37881e-127
1.50902e-130	1.08395e-130	4.68196e-129	-3.71107e-130	5.99977e-131	1.09869e-129	-1.80407e-131	-1.13282e-129	1.39585e-130	-3.92036e-129	-3.80516e-130	6.51783e-131	-2.06174e-129	-2.53955e-129	-7.4385e-130	-5.30549e-130	-1.00295e-129	8.70878e-130	2.83954e-129	-3.45713e-129	5.65028e-130	-1.8776e-129	-6.02202e-130	-2.72482e-130	1.39166e-130	2.24081e-129	1.10754e-129	1.17368e-129	-1.9744e-129	1.53198e-130	3.62798e-128
-8.02002e-130	-9.30547e-131	-2.30327e-132	4.51131e-131	-3.21706e-131	8.02479e-131	-2.14476e-131	1.34601e-130	3.21004e-130	-1.29401e-130	6.62415e-131	-2.69025e-131	1.94373e-130	-8.26985e-131	1.62296e-130	1.99843e-130	5.49882e-132	7.68558e-131	-3.08952e-131	2.31615e-130	1.6879e-130	-2.45483e-130	-2.13397e-131	1.22333e-130	-3.08772e-131	4.51686e-132	7.58282e-132	3.81693e-130	-2.23959e-133	-3.16862e-131	3.75309e-129
4.5527e-132	2.3766e-131	-6.82528e-131	-3.03473e-132	-3.41435e-132	-3.23839e-132	-3.32265e-132	4.74e-132	-3.24743e-131	5.9048e-132	4.69765e-131	1.43462e-131	-1.93721e-131	-3.50584e-132	-2.07029e-131	9.23577e-132	1.0134e-131	-6.83864e-131	-7.51775e-132	6.68714e-132	2.11595e-131	-8.29972e-132	-3.47288e-132	-4.76017e-132	-3.83593e-131	3.04249e-131	-8.18265e-133	-3.61206e-131	8.21432e-132	-3.48277e-132	5.14678e-130
-5.9366e-132	2.31305e-132	9.63546e-133	-3.15665e-132	-9.08738e-133	-3.48061e-132	4.97147e-133	7.28939e-132	6.93268e-132	2.62403e-132	3.31422e-133	1.21455e-132	-7.60614e-133	-7.10863e-133	-3.07143e-132	-4.11637e-132	-7.58962e-133	-2.97912e-133	-4.36393e-133	-1.08795e-132	-2.19918e-132	-4.74948e-132	3.38976e-132	-1.36367e-133	-1.7375e-133	-1.76783e-132	4.49594e-133	-1.28958e-133	1.08222e-132	-1.12378e-132	6.20898e-131
-5.12521e-133	1.16273e-132	5.70561e-134	-7.94938e-134	-9.62336e-135	2.49024e-135	-6.70151e-134	3.01791e-134	1.69894e-132	1.65362e-133	6.17338e-134	-3.83041e-134	-1.89848e-133	-4.02813e-133	1.21941e-132	-8.24009e-133	1.8485e-134	4.34121e-134	2.31575e-134	1.6544e-133	4.24557e-134	2.33915e-133	-2.50375e-133	-4.02594e-134	1.93443e-133	1.45272e-133	-1.11704e-133	-5.82571e-133	-1.49537e-133	-3.00531e-134	8.55161e-132
-2.08981e-134	-5.74145e-134	1.50881e-134	6.0517e-134	2.80659e-135	2.74829e-134	1.49624e-133	2.10432e-134	5.12061e-134	-3.38302e-134	-5.06494e-134	-1.58939e-134	-7.39106e-134	-1.3235e-134	-3.88431e-134	5.78895e-134	3.9864e-134	-1.06024e-134	-2.86777e-135	-3.51664e-134	2.62891e-134	4.35665e-134	1.76486e-134	3.58727e-135	2.42677e-134	-1.42985e-134	1.5444e-134	-9.62157e-135	1.27259e-134	-4.41334e-134	9.90415e-133
-4.36248e-136	-3.96873e-135	9.10817e-136	2.54957e-135	1.17325e-135	8.0958e-135	3.27691e-135	2.41857e-135	3.49497e-135	6.20939e-135	-1.68119e-135	-5.52065e-135	5.2979e-135	-4.96749e-136	3.20163e-135	-1.03429e-134	3.93499e-135	-4.88557e-135	2.32193e-136	4.3533e-136	2.98744e-135	3.76663e-135	8.45325e-136	-4.34124e-136	7.52487e-136	-2.51381e-135	6.50513e-136	5.6647e-135	-1.7194e-135	-2.76523e-135	9.0663e-134
2.25383e-136	-5.93267e-137	2.48516e-136	-8.82464e-136	-9.55e-136	-2.11407e-136	1.1959e-136	-5.82068e-136	5.85321e-136	9.53908e-136	2.14518e-135	-1.18165e-135	9.64282e-138	-2.23078e-136	-1.03627e-135	4.38737e-136	3.03698e-136	-1.44914e-136	8.8951e-136	1.03372e-135	4.91749e-136	-1.48936e-136	4.6335e-137	8.59629e-136	6.64992e-136	3.3965e-136	1.52253e-138	2.63232e-136	-4.44065e-136	3.45145e-137	1.5524e-134
1.00933e-136	2.85306e-137	3.54627e-138	2.31756e-137	2.59551e-137	9.48169e-137	1.65679e-136	-9.01254e-137	-2.67736e-137	-1.74596e-136	4.27439e-137	1.58509e-137	1.29217e-137	-4.3183e-138	-1.82222e-137	5.67242e-137	-2.58661e-138	3.84614e-137	-3.54317e-138	-8.7836e-138	-5.72151e-137	-3.19134e-136	-6.03325e-137	1.60605e-137	-9.77572e-138	-6.10566e-137	-2.51707e-137	9.48571e-138	-1.88866e-136	3.1994e-138	1.68858e-135
2.2101e-138	-5.83152e-139	-1.02029e-138	1.16087e-137	-4.15019e-138	2.67136e-137	2.66636e-138	9.5817e-140	-1.29901e-138	1.26666e-138	-6.30062e-138	-1.20415e-138	1.33722e-138	5.59626e-139	-6.85165e-138	3.06646e-138	2.93825e-138	2.00531e-138	-6.14163e-138	1.52586e-137	-1.29274e-137	-1.228e-137	-7.3584e-139	-2.50991e-138	2.16208e-138	4.73068e-138	-1.15168e-138	-1.16796e-137	1.09912e-137	-3.19638e-138	1.59642e-136
2.50957e-138	-2.95891e-139	5.51553e-138	-9.73655e-139	-1.76635e-139	2.53319e-138	-8.14855e-139	1.20499e-138	-6.51269e-139	1.44172e-138	-3.89015e-139	4.2523e-139	9.52154e-140	1.88701e-138	2.25491e-138	1.13185e-139	2.46421e-138	2.60336e-139	5.70844e-140	7.51545e-139	-7.47491e-141	6.13365e-139	-4.09145e-139	-4.02126e-139	-1.37753e-138	3.97507e-139	-1.86918e-140	4.3339e-139	-3.73863e-138	-6.5098e-139	3.28639e-137
5.85216e-140	4.11141e-140	-1.1965e-139	-2.99072e-141	3.33716e-140	3.23054e-139	3.97574e-140	2.80587e-139	1.16773e-139	1.13081e-139	1.45115e-139	-3.97915e-140	-1.75847e-139	-1.59087e-140	-5.76357e-139	-2.07584e-139	3.76746e-141	1.17501e-139	2.86996e-139	2.43476e-139	-8.96737e-141	3.87849e-140	1.21615e-140	-7.1431e-140	-2.14453e-139	6.41833e-140	3.30947e-139	1.56364e-139	1.27643e-140	1.29016e-139	3.98032e-138
-4.74729e-140	-5.5233e-141	-2.04587e-141	1.70673e-142	8.80163e-141	2.82121e-140	1.06773e-141	1.23673e-140	-7.80041e-142	2.02312e-140	1.60683e-140	-1.11024e-140	9.48863e-141	6.7862e-141	-8.41015e-141	-4.92949e-140	-6.39214e-141	-2.0518e-140	3.14495e-140	1.37284e-141	3.61967e-141	8.08101e-142	-6.5667e-142	-1.96056e-140	-3.07363e-141	1.35868e-140	-9.20574e-141	3.41741e-140	-7.0402e-141	-9.44011e-141	3.88766e-139
2.7847e-142	-4.84909e-141	-1.52695e-141	-3.78568e-141	1.62099e-141	-2.90949e-141	-4.68724e-142	1.19305e-141	-6.21847e-141	-7.2889e-144	-5.99671e-142	-8.6121e-142	2.62689e-141	6.41506e-142	-3.29476e-142	6.78058e-143	4.06699e-142	-1.10592e-141	-3.05539e-141	1.30187e-141	1.72955e-142	4.60822e-141	3.63277e-142	-3.06869e-142	4.67094e-142	1.71167e-141	4.6347e-142	3.71514e-142	3.21293e-141	1.39558e-142	4.56722e-140
-1.2995e-141	-7.19277e-143	1.54871e-143	-2.74028e-142	2.55501e-142	9.86332e-142	5.52364e-143	-1.06869e-141	-8.40278e-143	-4.68159e-142	-4.92553e-142	1.74701e-142	-4.79387e-142	3.17081e-142	7.23699e-143	8.28302e-143	-6.26518e-142	9.16016e-143	-3.10999e-142	-9.53372e-143	-8.15254e-142	-1.50837e-143	-2.55558e-142	-1.18631e-141	6.4524e-142	-8.86947e-143	-3.6312e-143	3.33495e-142	3.0253e-142	-2.05621e-142	1.12064e-140
-8.71508e-143	2.41275e-143	2.87539e-143	1.30771e-143	9.965e-144	-2.53708e-143	3.78831e-144	7.32795e-143	2.4883e-143	1.5137e-143	3.71065e-143	1.59757e-143	-1.8469e-143	-9.11352e-143	-5.15906e-143	3.47485e-143	8.67528e-144	-2.89707e-145	-4.06699e-143	-2.26406e-143	1.33426e-143	3.76163e-143	3.88422e-143	-6.07409e-144	-1.0238e-142	-3.78697e-143	1.7227e-143	4.04851e-144	-7.83402e-144	2.44299e-144	8.94511e-142
-1.56106e-145	-2.49241e-144	-5.09943e-144	-2.28517e-144	2.1108e-144	-1.21927e-144	-5.99372e-144	9.97189e-145	1.35754e-143	8.38976e-145	-1.31505e-144	3.63078e-144	2.34208e-144	1.44214e-144	5.62635e-145	3.52214e-144	3.31861e-144	-2.15222e-144	1.64658e-143	-4.57987e-144	1.08274e-144	2.52829e-144	-5.71624e-144	1.18971e-144	3.13844e-144	-3.2587e-144	-2.201e-144	2.57333e-144	-1.63727e-144	-3.96185e-146	9.74651e-143
1.07547e-145	-3.83575e-145	-1.49407e-145	1.36501e-145	9.89211e-145	-2.24114e-144	3.90826e-145	2.77927e-145	-2.88512e-145	-1.53417e-144	1.2784e-145	4.5086e-145	-4.7631e-145	9.06358e-145	-1.37147e-144	-3.06309e-145	4.08907e-144	-2.82729e-145	1.08401e-145	-4.75276e-145	-6.3446e-146	4.69343e-145	5.41107e-145	2.69921e-145	-3.91779e-145	3.42443e-145	-7.90259e-145	2.20494e-145	4.3635e-145	-1.7217e-145	1.87908e-143
1.59478e-145	1.4256e-147	-3.47435e-147	-2.38963e-145	-1.14119e-145	-2.73489e-146	-3.97873e-147	1.51075e-145	2.30469e-146	1.22059e-146	6.69565e-146	2.21303e-146	1.67409e-145	-7.5853e-147	4.44235e-146	-5.88285e-146	-6.78406e-146	1.29978e-145	7.78164e-146	3.64846e-146	2.86316e-148	-1.54465e-146	5.28276e-146	3.75287e-146	5.41464e-146	2.86281e-146	-5.75881e-146	-3.77811e-146	4.27869e-147	-6.65659e-146	1.76965e-144
2.70391e-147	-5.87714e-148	-3.58406e-147	-2.83802e-147	8.49071e-147	7.47217e-147	-1.89805e-146	-1.47841e-146	-3.37005e-147	4.58708e-147	-3.88087e-147	-8.28823e-148	-1.79915e-146	3.21068e-147	1.85754e-148	2.21193e-147	-1.6001e-146	1.65515e-147	7.95132e-147	-7.04121e-147	-1.90759e-147	-7.43832e-148	-1.52235e-147	-1.90152e-147	-1.01934e-147	-6.9498e-147	4.3155e-147	2.29425e-146	1.93344e-147	-1.30071e-147	1.72893e-145
-8.25559e-148	6.60609e-149	-1.11833e-147	-8.94368e-148	-3.49661e-148	4.29544e-148	1.85904e-147	3.60215e-148	1.43893e-148	-8.64303e-148	-1.27148e-148	-7.31248e-148	1.79257e-147	-7.948e-148	-9.89672e-150	5.58317e-150	3.71534e-148	1.40982e-149	-7.15196e-148	-1.0426e-147	-3.25876e-148	-2.17737e-148	4.90371e-148	2.76851e-148	1.95935e-147	-8.53475e-150	5.2196e-148	1.02072e-147	8.46932e-148	3.09735e-148	1.84937e-146
1.20717e-148	-1.13077e-149	-4.65891e-149	8.27181e-149	6.89937e-149	2.96404e-148	-2.60306e-148	2.07489e-149	1.79834e-148	-2.35799e-149	-4.65727e-149	-4.0376e-149	-6.81913e-149	-1.12206e-148	9.42812e-150	-2.43174e-149	-1.45135e-148	1.13967e-148	3.68967e-149	2.75253e-149	-1.90832e-148	8.42423e-148	-1.13905e-148	-6.40931e-149	-7.68917e-149	-1.07827e-148	4.75952e-149	-1.73239e-148	-4.80765e-149	-5.67338e-150	3.40637e-147
9.22929e-150	1.06272e-149	-9.50793e-150	6.91139e-151	3.82866e-149	8.90824e-151	3.21818e-149	-2.94525e-149	-6.18042e-150	-7.37858e-151	-2.13486e-151	1.16912e-149	-3.9133e-150	7.8329e-150	1.89585e-150	-1.74073e-149	9.65614e-151	1.86201e-149	7.11195e-150	1.39033e-150	2.22303e-149	2.51027e-149	1.77344e-150	1.98711e-149	-1.87251e-149	1.4697e-149	-6.21186e-150	-3.22328e-150	1.69511e-149	-1.63329e-149	3.53947e-148
-3.79584e-151	4.19944e-151	-3.60406e-151	-4.39378e-151	4.2846e-151	-1.56204e-150	-3.13561e-151	-2.42349e-150	5.78208e-150	-3.43543e-150	1.21164e-150	1.53996e-150	-7.03585e-152	-5.95526e-151	4.08504e-151	3.23713e-150	4.22804e-151	-1.92655e-151	9.30122e-152	-4.95214e-150	-2.77909e-151	1.92019e-151	-5.01658e-151	-6.00622e-151	1.18985e-150	4.84681e-151	-9.30299e-151	3.15678e-152	-2.3564e-150	-4.67077e-151	3.53002e-149
-3.25715e-151	2.47771e-151	-1.25814e-151	-1.72054e-151	-2.40312e-152	6.14672e-152	-6.81359e-151	-4.19736e-152	1.401e-151	-5.21356e-152	8.55565e-153	1.60632e-151	-3.26431e-153	1.40859e-151	5.89838e-152	1.26095e-151	-3.16018e-152	1.06977e-151	3.68742e-151	-1.17514e-151	5.31078e-151	-4.74271e-152	2.53326e-151	-3.06469e-151	-1.30913e-151	-8.30818e-151	3.40313e-151	-6.56513e-152	-1.57863e-151	-1.44466e-151	5.80397e-150
-1.23299e-152	-2.68145e-153	-4.26855e-152	-3.89388e-153	-1.32963e-152	-2.75229e-152	-3.09667e-152	-3.22981e-155	-4.70418e-155	7.59243e-152	-1.37458e-152	3.0798e-153	-1.37331e-152	-2.86705e-153	5.91519e-152	-1.62094e-152	6.87147e-152	5.76404e-153	-1.58656e-154	-8.36916e-153	4.35546e-152	1.80538e-152	2.35956e-152	-2.40947e-152	9.23287e-152	4.67036e-152	1.31585e-152	-6.39768e-153	2.1299e-152	3.98143e-152	7.30174e-151
-2.82474e-153	2.29852e-153	2.70927e-153	3.58103e-153	2.51262e-153	-1.52697e-153	-2.77247e-153	-4.30997e-155	-6.55807e-153	-6.01078e-153	-7.89049e-154	-2.15682e-154	7.39557e-153	-7.13621e-155	5.31873e-153	-2.01505e-153	-2.11685e-153	1.29452e-153	-5.84337e-153	2.38419e-153	6.18942e-154	5.69907e-153	-1.39582e-152	5.12412e-153	2.12266e-154	-1.09923e-153	1.30121e-153	-2.57869e-153	2.04064e-153	2.62875e-153	9.35431e-152
4.10466e-154	-1.08904e-154	-4.67148e-154	3.15926e-154	1.84601e-154	9.06048e-154	6.7789e-154	1.57983e-154	7.12993e-154	-5.42043e-155	1.93161e-154	4.18523e-155	3.24037e-154	-8.09285e-154	-1.70431e-154	-1.91813e-154	2.21215e-154	1.21913e-154	1.27595e-154	4.86118e-154	-1.2514e-154	1.49643e-153	-1.46658e-154	3.73675e-154	1.74089e-154	7.69896e-155	-3.36338e-154	3.07532e-156	-3.62793e-154	-1.51097e-155	9.79388e-153
1.25676e-155	-1.50167e-156	-8.02728e-156	1.26779e-155	5.52799e-155	-4.66898e-156	-6.58048e-156	1.78478e-154	-2.92593e-155	-5.5043e-155	-8.98487e-156	-9.75044e-155	-4.09553e-155	4.15238e-155	-2.71588e-155	-3.68954e-155	4.89976e-156	-9.81699e-156	-5.44829e-156	2.05543e-154	-1.11597e-154	2.61233e-155	-3.73295e-155	-7.3816e-157	-3.31613e-155	-2.63847e-155	1.33097e-155	2.02526e-155	-2.92906e-155	-1.13749e-155	1.15238e-153
-7.19741e-157	2.18377e-156	4.24486e-157	-1.27407e-156	6.0401e-156	-1.97987e-156	2.8719e-156	5.01908e-157	2.51183e-155	1.19252e-155	-2.02015e-156	-2.50137e-156	-1.35116e-155	-2.75313e-156	6.07034e-156	3.66598e-156	3.44147e-156	-6.11762e-156	2.42318e-156	4.99674e-157	3.67718e-156	-4.22239e-157	1.17134e-156	6.09821e-156	1.51485e-155	2.12611e-156	-2.93667e-156	-1.19414e-156	-2.26286e-156	-7.48103e-156	1.38562e-154
-3.06574e-158	-4.38442e-158	-5.35228e-157	-1.70061e-157	6.11353e-157	-1.08961e-156	1.13339e-156	-3.13621e-157	2.23107e-157	1.78948e-158	-1.10668e-156	2.09959e-157	-2.56763e-157	5.32628e-157	-9.31962e-157	-7.78896e-157	1.36258e-156	-2.10974e-158	3.55028e-157	-2.00731e-157	-1.71782e-156	-9.18333e-157	-1.94416e-157	-8.65568e-157	2.22378e-157	5.24874e-157	2.09473e-157	-1.06675e-157	-4.27092e-157	2.17712e-158	1.51335e-155
-9.04675e-158	-2.85139e-158	2.67805e-157	2.8093e-157	2.88152e-158	4.11166e-158	-1.47219e-157	5.4857e-158	-8.74696e-159	6.12695e-158	1.67704e-157	1.94685e-159	-3.11654e-157	2.26734e-159	1.41554e-157	1.64682e-158	7.9136e-158	2.16409e-158	4.39854e-158	-7.83007e-158	2.7285e-158	-3.59993e-158	-1.05488e-157	8.97814e-158	-5.81695e-158	-1.00795e-157	1.67558e-157	-7.84199e-158	-3.8386e-157	-3.52454e-158	2.957e-156
-9.635e-159	-2.1145e-158	2.29857e-158	3.49845e-159	-3.49976e-159	-8.45987e-160	1.08894e-158	-3.55923e-158	3.96512e-159	-1.10051e-158	-2.78027e-159	-3.12358e-159	1.84421e-158	2.31968e-159	-1.02271e-159	7.17672e-159	3.0284e-158	-2.74205e-158	-2.79308e-158	3.29797e-159	-5.15873e-159	3.09388e-159	-2.96793e-159	4.76692e-159	-3.2971e-158	-1.32927e-158	2.0597e-159	1.59622e-158	5.21026e-161	1.4321e-160	3.27328e-157
6.84668e-160	4.31411e-160	1.22738e-159	2.19239e-161	-1.05804e-159	5.80452e-160	2.06778e-159	-6.51523e-159	-1.73012e-159	1.79176e-159	8.16905e-160	4.29367e-160	-6.98955e-160	-6.24737e-160	9.77438e-160	5.27925e-160	1.33575e-160	1.08622e-159	1.78817e-159	2.40576e-159	-3.43245e-159	-1.54143e-159	-7.85075e-160	5.43268e-161	3.04636e-160	5.83676e-160	-3.76163e-159	1.1e-160	-1.92845e-159	-9.71663e-160	3.90711e-158
-2.32704e-160	2.05401e-161	-2.08076e-162	2.0402e-161	1.05575e-160	-2.8672e-161	-6.16468e-160	4.17354e-161	-1.72534e-160	5.37708e-160	1.07154e-160	-5.37992e-161	1.13823e-160	-2.92813e-161	-1.2343e-160	-1.0134e-161	-6.20111e-161	-2.14906e-160	-1.03812e-160	2.97352e-161	-1.28155e-160	-4.74105e-161	8.46776e-161	-2.34317e-160	1.10649e-160	4.64879e-161	1.94082e-160	1.03611e-160	-1.32967e-160	-5.63756e-161	3.76524e-159
1.67585e-161	6.27521e-161	2.04082e-161	-1.83896e-161	8.55748e-161	-2.62057e-161	-1.75303e-161	6.20588e-162	2.10084e-161	-1.36837e-162	1.36339e-161	-3.94366e-161	3.9432e-161	-5.45682e-162	-4.48051e-162	-3.76204e-162	-4.42812e-162	4.25094e-161	2.24779e-161	8.64485e-162	-3.62154e-161	-3.9739e-161	-2.4163e-161	6.95411e-162	-9.28012e-163	-2.00699e-162	4.8699e-162	1.59081e-161	7.03203e-162	-2.79111e-161	6.26192e-160
2.56798e-162	2.3515e-162	4.5289e-164	-1.80944e-162	9.23829e-163	-7.32526e-163	-3.15577e-163	-2.37004e-162	2.84467e-162	4.45366e-163	4.83735e-163	-6.35203e-163	5.19465e-163	-1.83421e-162	1.04767e-162	1.855e-162	7.23395e-162	-9.03201e-163	9.30628e-163	1.56105e-162	3.91461e-164	1.3926e-162	2.35004e-162	-1.9288e-162	-5.32181e-162	-4.51956e-162	-1.15898e-162	2.10896e-164	-3.43404e-163	-3.163e-162	5.16488e-161
2.88619e-163	1.40165e-163	-4.56451e-163	9.72609e-164	-3.82218e-163	1.67244e-163	9.76881e-163	-2.71485e-164	3.306e-163	-5.35358e-163	-1.64046e-164	3.23946e-163	-3.20871e-163	6.97809e-163	-3.2548e-163	-8.39297e-165	-3.38153e-163	2.91982e-163	-2.0573e-163	9.23333e-164	-5.29816e-164	1.02283e-162	-1.42666e-164	1.39454e-163	1.31443e-163	-6.88938e-163	-1.99421e-163	-2.32401e-164	2.05271e-163	-2.87981e-163	8.78888e-162
3.04564e-164	-7.87048e-164	2.39702e-165	-1.70335e-164	2.5824e-164	-1.76924e-163	-2.37636e-165	1.20121e-164	7.18199e-165	-4.59935e-165	-3.12484e-164	-1.77848e-164	1.96345e-164	-3.03132e-164	1.22894e-164	-4.13481e-164	1.21387e-164	2.54575e-164	6.27062e-164	-6.01676e-164	4.35317e-164	-1.6288e-164	-6.2305e-164	1.1782e-164	5.45311e-164	-7.96419e-164	-7.50918e-164	4.39235e-164	-5.09432e-165	-1.33706e-164	1.07616e-162
6.611e-165	-2.05126e-164	-3.03295e-165	-2.51267e-165	4.13254e-165	-5.14413e-165	-7.33298e-166	-1.98654e-165	-5.09197e-165	-5.35379e-166	-1.49308e-165	-2.05279e-165	8.50102e-165	-1.06315e-164	-3.00007e-165	-3.35349e-165	1.9412e-165	-2.60424e-165	-4.21442e-166	-2.80352e-166	1.29581e-166	1.52529e-165	-2.87815e-165	2.23073e-165	4.19406e-165	-9.70378e-166	7.28561e-165	-6.98534e-168	-9.25486e-166	-4.78951e-166	1.05197e-163
-1.5566e-165	4.62589e-166	1.88433e-166	1.88001e-165	3.27866e-166	4.81324e-166	4.7931e-166	7.20119e-166	9.92199e-166	3.86605e-166	-2.96281e-166	1.20356e-166	2.10709e-166	1.99959e-166	1.70811e-165	-8.30754e-166	1.19911e-166	2.67646e-166	-5.53254e-166	1.23928e-166	4.13855e-166	-4.0618e-166	9.48639e-166	-5.95427e-166	-3.93274e-168	9.72558e-167	-3.88706e-167	-2.12145e-167	-4.91306e-166	3.07622e-166	1.52303e-164
8.36802e-167	4.67838e-167	6.65631e-168	-7.19642e-168	-9.23421e-167	-2.50803e-167	1.94126e-166	3.09674e-167	-9.6078e-167	3.18159e-167	-8.62111e-167	-2.14116e-167	4.87898e-167	1.26511e-166	-1.43012e-167	-2.9109e-166	5.64807e-167	1.88053e-167	1.05242e-167	-3.77896e-167	1.44947e-166	1.21449e-166	-2.38681e-167	-3.85755e-167	-5.45356e-167	2.78687e-167	-3.68256e-167	-3.30696e-167	3.84189e-167	2.77723e-167	1.87397e-165
-4.97374e-168	-6.88179e-168	-1.24603e-167	6.31282e-168	6.55363e-168	3.78065e-168	-3.1382e-168	-5.91632e-169	-1.15648e-167	3.58089e-168	2.06142e-168	-1.23507e-168	-2.81336e-167	6.61737e-168	4.29142e-167	1.44264e-167	-4.70399e-168	-9.33891e-168	-1.65092e-167	1.38407e-167	-2.1558e-167	-8.14213e-168	5.1356e-169	1.0169e-167	-7.11151e-168	-6.13552e-168	2.25738e-168	-1.74132e-167	-1.9426e-168	-5.08717e-168	2.79949e-166
8.46395e-169	-1.79296e-168	1.66802e-168	-1.25513e-168	1.76451e-168	-1.27872e-168	7.20906e-169	3.70562e-168	8.73034e-169	-2.8787e-169	6.23093e-169	9.6126e-169	3.62415e-169	1.03663e-168	5.78824e-169	3.65892e-168	-2.07592e-169	3.59866e-169	-3.32954e-169	3.58973e-169	-9.65255e-169	-5.63542e-169	-1.32422e-169	5.26824e-169	-6.66668e-169	-1.57092e-168	-3.30403e-169	-1.15571e-168	5.34397e-170	-6.3015e-170	2.87019e-167
-1.10885e-170	4.9127e-170	1.82691e-169	2.35339e-169	1.73821e-170	1.76367e-169	-3.21675e-170	7.79901e-169	-5.29614e-170	1.23459e-169	9.00623e-170	-3.61649e-170	-6.07132e-170	1.42323e-169	-3.96117e-169	-2.73074e-170	-6.91732e-170	2.66613e-169	-7.74063e-170	2.76791e-170	3.68093e-170	7.38138e-170	-4.7693e-170	8.44637e-170	5.94973e-170	-1.70892e-171	5.80743e-170	-7.02984e-170	-2.6351e-169	9.67742e-171	3.55959e-168
-6.64815e-172	-4.61991e-171	9.15842e-170	3.61682e-171	-6.7877e-171	8.95256e-171	-1.98744e-170	5.91462e-171	-7.29118e-171	-1.93438e-171	-5.13266e-171	2.25835e-170	-3.20326e-170	-3.46585e-171	-3.91417e-170	-3.83002e-171	-4.78473e-170	-6.56535e-171	1.58104e-170	1.92252e-170	3.67285e-170	4.70086e-171	6.3955e-171	2.82456e-171	-1.86078e-170	1.86769e-170	4.99732e-171	6.06928e-171	1.86837e-171	3.26822e-171	4.51012e-169
-4.17672e-171	9.76506e-172	-8.72075e-172	-1.37277e-171	-9.83335e-172	-1.33026e-171	-1.27025e-171	-2.72183e-171	7.67857e-171	6.87677e-171	-5.45498e-172	3.75815e-172	-6.60914e-171	9.65774e-172	-1.53289e-173	-1.11042e-171	-4.89044e-172	-6.31811e-172	3.95703e-171	1.77743e-171	-2.23008e-171	5.99723e-172	-1.03993e-171	8.87317e-171	-4.20494e-172	-6.27345e-172	-2.9529e-171	2.99239e-171	1.50024e-171	4.45619e-172	6.64183e-170
-2.30459e-173	2.66537e-172	-4.6168e-172	2.81574e-173	9.22351e-173	-1.00367e-172	3.55832e-172	6.39097e-172	1.09972e-171	-1.17637e-171	3.66662e-173	1.51035e-172	-3.46049e-173	2.29841e-173	2.6715e-172	1.2917e-172	7.81459e-174	1.32063e-172	-5.65874e-173	6.27594e-172	-5.6417e-173	-3.23505e-172	-1.27316e-173	-2.24676e-172	2.49666e-173	-9.70137e-173	4.43542e-173	7.88515e-174	4.46886e-173	1.42858e-172	6.68781e-171
-1.52824e-175	-2.90185e-173	-2.80657e-173	-4.55113e-173	-2.1083e-173	4.24408e-173	1.11725e-173	9.68132e-174	1.9714e-173	-9.34042e-174	2.91894e-174	2.91996e-173	8.21979e-173	6.11462e-173	-5.72144e-174	2.02012e-173	1.80335e-173	4.70624e-174	6.30937e-173	-1.80704e-173	-4.91529e-173	-7.14954e-173	1.76331e-173	-6.76771e-174	-1.23518e-173	-2.51258e-174	-9.29745e-173	-1.78664e-173	2.15803e-173	4.41237e-173	8.57928e-172
-1.13553e-174	-4.09996e-174	1.93654e-174	-4.33525e-175	1.58263e-174	1.90996e-174	3.45404e-174	1.58759e-174	-5.73432e-174	-4.49966e-175	7.06054e-175	1.01023e-173	-3.01893e-174	-1.82458e-174	6.02901e-175	1.86784e-174	4.75129e-175	-8.9412e-174	-1.09315e-173	-1.43223e-175	3.11871e-174	1.55855e-173	3.579e-175	7.4492e-175	3.03064e-174	-4.47361e-175	-6.86664e-174	3.15789e-174	1.7091e-174	1.73983e-174	9.76962e-173
1.93209e-175	-4.04423e-175	2.33056e-175	-5.81238e-175	8.51866e-175	-4.82284e-175	-1.44966e-175	3.5353e-175	7.08222e-175	-1.47489e-174	1.75876e-175	-2.89959e-175	-1.39188e-174	2.11637e-175	-1.12655e-174	5.49896e-175	6.29885e-176	-2.45866e-175	1.39417e-174	-8.57967e-176	2.95918e-175	4.66747e-176	1.73088e-174	-9.72994e-175	2.11722e-175	-1.91795e-174	-2.70434e-175	3.58755e-175	-1.13222e-175	1.47638e-176	1.68956e-173
-6.65608e-176	7.79126e-176	1.30396e-175	-1.04324e-176	2.27787e-176	-5.69657e-176	-7.75684e-177	8.44025e-176	2.01319e-176	1.61322e-176	-1.93878e-176	1.76115e-175	3.25478e-176	-1.91994e-175	-2.37988e-176	2.04468e-176	-2.36002e-176	8.534e-176	-1.66076e-176	1.86446e-177	-1.35639e-175	-1.31005e-176	-1.0905e-175	-1.41126e-177	7.75298e-177	5.96421e-177	-1.00121e-176	-1.18817e-175	1.28958e-176	1.83745e-175	1.68356e-174
-3.25274e-177	-5.04392e-179	-2.24418e-176	-1.07303e-176	1.04728e-176	2.19335e-179	1.07911e-176	9.47848e-177	5.91384e-178	2.04257e-178	1.07825e-176	-3.49081e-177	-1.46324e-177	-3.26284e-177	-1.06297e-177	7.05892e-177	2.90803e-178	-1.87744e-177	3.78259e-177	-3.59736e-177	-4.30284e-177	1.99762e-178	9.75248e-178	1.23794e-177	-1.40167e-176	-9.21836e-177	-5.56358e-177	9.43841e-178	-5.18915e-178	9.36324e-177	1.51045e-175
4.63756e-178	-4.02424e-178	5.28385e-178	-5.3202e-178	-4.8233e-179	-2.97923e-178	-5.22666e-178	5.77652e-178	-1.29476e-177	2.36775e-177	7.10122e-179	8.66411e-178	3.17227e-177	-4.92233e-178	5.64929e-178	-8.94509e-178	-7.87051e-179	-9.99201e-178	2.51369e-178	-2.87686e-178	-9.79485e-178	-3.57578e-178	1.43664e-177	-1.99215e-177	-4.37419e-178	2.50948e-178	1.20623e-177	9.32192e-178	1.72204e-178	-5.08414e-178	2.29871e-176
8.34229e-179	-5.89988e-179	-9.30088e-179	-8.37709e-180	-1.38157e-178	-6.92602e-179	3.25061e-179	-3.66911e-179	-1.18525e-179	1.01712e-178	-1.22725e-179	2.88185e-178	1.69826e-178	-2.6706e-179	-3.24457e-180	1.08628e-178	-7.67175e-180	1.26314e-178	-6.10157e-178	-4.13143e-178	4.80832e-179	-3.3209e-180	-1.11346e-178	2.49865e-178	-1.39883e-178	-2.81819e-179	2.23109e-178	1.40798e-178	-4.35204e-179	-6.23353e-179	3.45058e-177
7.10939e-179	5.86003e-180	7.31076e-181	2.42682e-179	7.45896e-181	2.29267e-179	1.61404e-179	4.31534e-180	-5.0926e-180	1.63602e-180	8.63766e-180	1.78279e-180	-3.8839e-179	-2.772e-179	-1.07348e-179	-4.66068e-180	1.36957e-180	-1.13503e-179	-4.39655e-181	-1.01928e-178	-9.60209e-181	-1.17146e-179	-1.52047e-179	1.51805e-179	4.70712e-180	4.00962e-180	-1.50532e-180	-3.53183e-179	-1.28882e-179	2.2718e-180	4.64033e-178
-1.31509e-180	4.68811e-181	-2.91195e-181	3.88234e-181	-2.19169e-180	-1.82445e-181	1.41323e-181	1.41335e-180	1.05717e-181	-2.19984e-180	-5.31048e-182	-5.02383e-181	2.50538e-180	1.02776e-180	-1.62163e-180	1.16063e-180	-3.40922e-181	8.39453e-182	5.29462e-180	-5.03708e-181	7.26004e-182	3.48699e-181	4.29619e-181	3.46374e-181	-3.43757e-180	8.3809e-182	-6.68247e-180	-2.31457e-181	-1.16704e-180	5.44792e-180	4.00393e-179
4.95895e-183	-4.1724e-182	-3.83344e-182	6.76301e-181	-2.43002e-182	-7.30025e-182	1.32707e-181	6.2267e-183	-5.56655e-183	2.63006e-181	-1.42048e-181	-1.48478e-181	1.87993e-181	3.17544e-181	7.77123e-182	6.59356e-182	6.84518e-181	-2.26903e-182	-1.00678e-181	-1.84816e-181	-2.22565e-181	-5.48811e-182	1.20327e-181	-3.58269e-182	-1.77941e-182	2.67546e-181	-1.30906e-181	2.02785e-181	8.97844e-182	9.979e-182	4.44075e-180
4.79823e-182	-1.40609e-182	-3.30083e-182	3.48432e-182	5.18887e-182	1.54963e-182	1.38204e-182	1.69538e-182	-6.40896e-184	-4.27025e-183	1.71178e-182	9.98631e-185	-4.82138e-183	-1.30259e-182	-7.57299e-182	-1.09062e-182	8.04165e-183	1.15279e-182	-3.04132e-182	3.26985e-182	2.24664e-182	-3.46446e-182	-2.95606e-182	1.10995e-182	-2.26977e-182	2.14423e-182	-3.63806e-182	1.99968e-182	5.40362e-183	2.25727e-182	6.63612e-181
-2.16415e-183	-1.29917e-183	-8.41046e-184	3.09204e-184	-5.37057e-185	1.21126e-183	-9.84574e-183	-4.86272e-186	3.14393e-184	5.8041e-183	1.19816e-183	1.77434e-183	-9.8941e-184	1.21467e-183	-8.21039e-183	4.54983e-184	-5.22003e-183	2.47897e-183	-2.85477e-183	1.69447e-183	-1.18075e-183	-6.95005e-184	-1.82403e-183	5.44409e-183	4.17759e-183	-7.96986e-185	1.97186e-183	-2.4207e-184	-6.56335e-185	9.92732e-184	6.46113e-182
-4.20844e-184	3.87447e-184	5.14883e-184	-1.57415e-185	-5.03745e-184	-9.07998e-185	1.58297e-184	-3.68279e-184	4.38122e-185	4.27783e-185	-1.01562e-184	1.78846e-184	-1.95697e-184	-5.16519e-184	2.00097e-184	-1.27552e-183	-5.62201e-184	3.40519e-184	8.75387e-185	-3.51707e-184	-1.36345e-184	-1.3373e-185	3.58966e-185	1.94459e-184	-1.01346e-184	-1.8712e-184	-4.48484e-184	2.38682e-186	-8.28939e-184	2.94947e-184	8.60013e-183
-2.4221e-185	-2.62796e-185	2.44161e-185	6.00229e-185	-1.04459e-184	-1.19234e-185	4.92018e-185	2.15747e-185	2.57651e-185	2.80597e-184	-1.96667e-185	1.4355e-185	-6.98716e-185	-6.98812e-186	1.28419e-185	2.34591e-185	-5.12431e-185	-1.24225e-185	-8.81482e-186	-8.2701e-187	-2.38139e-185	6.52238e-185	-3.99876e-186	3.67816e-185	-4.27105e-185	3.40031e-185	9.28009e-185	-7.35816e-186	1.32345e-185	-1.15506e-185	1.18043e-183
-1.33591e-186	-4.97913e-186	-2.47248e-186	-4.32641e-186	2.85445e-186	3.39067e-186	-1.84135e-186	4.23269e-187	-2.00531e-187	-1.70705e-185	5.93635e-186	-1.27951e-186	6.88492e-186	3.41023e-187	-3.37634e-186	-4.55846e-186	-2.81747e-186	3.07462e-187	3.59163e-186	-1.39069e-185	-2.14601e-188	-3.34323e-186	-3.05537e-186	1.88999e-185	7.59171e-186	-8.83443e-187	4.3029e-186	1.59558e-186	1.44054e-186	-5.51535e-187	1.2358e-184
3.65357e-187	3.07483e-187	-5.50202e-187	5.39665e-187	-8.08338e-187	4.56348e-187	1.69801e-187	-9.96993e-188	-6.99954e-187	1.89912e-187	2.13222e-187	-4.19967e-187	-1.84645e-186	-1.43299e-186	5.8373e-187	-1.68158e-188	1.89223e-186	3.00445e-187	-8.18447e-187	-5.93052e-188	-2.18797e-187	1.06979e-186	-7.67602e-187	-1.17247e-186	2.71731e-187	2.42952e-186	-1.7782e-188	-8.9675e-187	1.43123e-187	8.49747e-187	1.96077e-185
-3.99177e-187	-1.01979e-187	3.16182e-188	4.6394e-188	9.63145e-188	-6.37464e-188	-1.45545e-187	1.20345e-188	-1.73545e-188	-1.21241e-187	-1.57743e-189	4.61242e-188	-3.72187e-188	2.91543e-187	5.6028e-188	-1.82507e-188	-4.43359e-188	1.4427e-187	-7.47074e-188	-9.50043e-189	1.74211e-188	1.16266e-187	1.03106e-188	-5.6278e-188	1.49543e-187	1.53247e-187	6.11705e-188	-4.27862e-188	1.20009e-187	-1.46473e-187	2.63247e-186
-3.24349e-189	-1.18939e-189	-2.18901e-188	1.47342e-190	-1.99212e-189	-2.61123e-189	3.56131e-189	-6.66565e-189	-2.25413e-189	-2.81302e-189	1.70217e-189	-4.49073e-189	1.60447e-188	-1.23214e-188	-8.90149e-188	-6.6985e-189	-2.98076e-189	1.03088e-189	-1.7561e-189	1.16612e-188	-2.7505e-189	-3.50394e-189	-2.29205e-188	-1.20543e-189	-3.74926e-189	-9.85586e-189	3.25408e-188	-1.12823e-188	3.67651e-189	1.7256e-188	3.0281e-187
2.91242e-190	4.40616e-191	-8.12252e-190	-9.61323e-190	-7.42933e-192	3.11692e-190	-4.21136e-190	-2.20408e-190	8.30587e-191	8.01117e-189	9.49527e-190	-6.45495e-190	-3.7554e-190	-6.17669e-190	2.03058e-189	-2.00738e-189	-1.71675e-189	4.9992e-189	4.31203e-190	7.17826e-190	-8.11103e-191	2.35913e-190	-2.31908e-189	-9.38346e-191	9.0763e-190	-2.87752e-189	3.36995e-190	-3.40204e-189	-6.22734e-190	1.30459e-189	3.78364e-188
1.65266e-190	-1.97162e-190	4.97775e-191	1.03599e-192	6.1272e-191	1.34146e-191	-1.26842e-190	3.57265e-193	-4.21139e-191	2.23763e-190	5.20421e-190	2.32509e-191	-3.23449e-191	1.59174e-190	-9.73483e-192	2.40067e-190	-1.59742e-190	-4.52163e-190	-1.88139e-190	2.36827e-191	2.52371e-191	-5.28867e-191	-8.97811e-192	1.10972e-190	4.74619e-191	1.88706e-190	-1.04357e-190	1.2705e-190	3.40031e-191	-3.43495e-190	3.73287e-189
-1.50274e-191	-3.52718e-193	1.8188e-191	-3.42599e-192	7.85e-192	-4.15358e-191	8.1553e-192	5.25355e-192	2.92903e-191	1.78449e-191	6.12751e-192	7.19118e-191	-8.7148e-192	-1.37826e-191	-2.78506e-191	2.01799e-191	-8.80103e-191	-1.19963e-191	1.37737e-191	5.00441e-192	-1.11385e-191	1.68019e-191	-1.64763e-191	-6.50564e-192	2.71764e-192	2.59548e-192	-6.4516e-193	2.06397e-191	1.58805e-191	4.3813e-191	5.51489e-190
-4.09032e-192	-4.27196e-193	-3.74971e-192	1.71763e-192	9.70761e-193	-2.17329e-192	-3.1312e-192	2.61045e-192	-5.9301e-193	-1.25748e-193	2.62839e-193	-1.15757e-192	-4.29775e-192	-1.26621e-192	-1.71117e-193	1.46324e-192	-6.56158e-193	1.05992e-191	1.22385e-192	9.82858e-195	1.09412e-192	5.09762e-193	4.87643e-193	7.0738e-192	2.9424e-193	3.00976e-192	-6.44017e-193	-1.97142e-192	4.13168e-192	2.10405e-192	6.20176e-191
-2.42972e-193	6.71395e-194	9.18572e-194	6.44941e-193	2.4025e-193	-7.57621e-193	1.1964e-194	5.74177e-193	1.04463e-194	4.81137e-193	-3.77231e-194	3.63548e-193	9.99252e-193	-1.79284e-193	-1.26833e-193	-2.64557e-193	-1.2335e-194	-4.66529e-194	-2.50382e-193	-8.44978e-193	-7.92821e-194	-1.20059e-194	-2.60185e-193	-1.54147e-192	-3.22055e-194	-1.63974e-193	5.93008e-193	-1.06318e-193	-9.5337e-194	5.16817e-193	9.64866e-192
4.1418e-195	1.74071e-194	9.47625e-195	-6.87508e-195	1.04905e-194	1.8238e-194	-3.59749e-194	-4.12099e-195	6.70921e-194	-1.5011e-194	-3.85365e-195	-2.42922e-194	7.47223e-195	-4.46784e-194	2.99307e-194	-1.44022e-193	-1.72321e-194	3.90798e-194	-1.78979e-194	-2.89772e-194	-1.08824e-194	-3.60654e-194	3.84677e-195	1.02334e-194	1.13455e-193	-2.1048e-194	-2.91609e-194	-7.31481e-195	-1.95187e-194	-3.36534e-194	8.31442e-193
-1.01821e-196	2.13554e-195	3.15683e-195	4.01374e-195	-6.08308e-195	1.24664e-195	1.55322e-195	1.74104e-195	1.78978e-195	1.44836e-195	1.73401e-195	-4.02984e-197	2.28822e-195	-5.2674e-195	-1.37757e-195	-3.59303e-195	-1.19617e-195	3.97711e-196	1.91787e-195	-2.9961e-195	-5.19661e-195	-3.64694e-195	-1.74419e-194	-1.37926e-195	5.62225e-195	4.32936e-196	-8.55531e-196	3.93595e-195	1.75836e-195	4.57327e-196	8.48055e-194
-7.59708e-197	-3.88141e-198	-4.55271e-196	2.72484e-196	1.44908e-196	5.85077e-196	-4.03341e-196	-3.16284e-197	5.46155e-197	-2.88271e-197	-7.46264e-196	-9.76807e-197	1.78246e-196	-1.76328e-195	3.24317e-196	-5.10531e-196	2.16568e-196	-1.16596e-196	1.5263e-195	6.36411e-197	3.65901e-196	1.15848e-195	5.6236e-196	-3.71334e-196	3.29258e-197	2.73336e-197	-2.75411e-196	5.56111e-196	-2.09337e-196	1.72537e-195	1.2884e-194
-1.19937e-197	-6.64922e-198	-4.91391e-197	1.14939e-197	-5.60292e-198	-8.73905e-197	-1.6164e-197	-2.4031e-197	-5.36064e-197	-1.00954e-197	-4.82253e-197	8.69797e-197	9.78097e-198	-1.67087e-197	1.12232e-197	4.9148e-198	-3.43652e-197	1.34508e-196	-8.92582e-198	6.14873e-197	-5.0159e-197	-6.61602e-197	1.40184e-197	4.24809e-197	-1.56638e-197	5.41252e-197	4.11712e-197	-1.54612e-197	-8.20784e-197	9.06309e-198	1.08367e-195
5.97391e-199	-2.03442e-198	1.3511e-198	-2.04376e-197	1.89377e-198	2.41657e-198	5.96752e-198	9.05344e-199	3.36904e-199	-4.5723e-198	5.95296e-198	3.95702e-197	2.35617e-199	1.51428e-198	-6.66438e-198	4.71078e-198	1.08571e-198	-2.21346e-199	1.81492e-197	3.81875e-198	1.63976e-198	-1.39999e-197	4.85058e-198	-2.2418e-198	-6.8879e-198	-7.27527e-199	5.74749e-198	1.55257e-198	-1.07953e-197	2.04556e-197	1.91335e-196
9.70495e-199	-3.01128e-199	-1.10993e-199	1.47796e-198	9.9938e-199	6.3543e-199	-5.23453e-199	2.67456e-199	1.30459e-199	-1.53678e-198	-1.21784e-198	6.585e-199	6.66923e-200	-1.12229e-198	1.27799e-198	2.66161e-199	-1.92523e-198	1.3411e-199	-7.69931e-199	-2.77545e-198	-5.19968e-199	-1.3654e-198	1.21421e-198	1.42574e-199	5.90668e-199	9.00936e-199	-6.21264e-199	-2.96029e-199	2.49728e-199	7.33768e-199	2.38023e-197
5.01134e-200	7.69294e-200	-3.27763e-199	-1.16389e-199	2.21635e-200	1.47909e-199	3.36322e-200	-1.64193e-200	5.45223e-200	2.50604e-201	-1.48858e-199	4.61329e-200	-6.78044e-200	1.5103e-200	1.28058e-199	1.00262e-199	5.35105e-200	5.13692e-200	-3.76349e-200	-3.74892e-200	-9.38965e-200	2.25713e-199	-8.19214e-200	-1.97477e-199	5.59924e-200	4.8369e-200	-3.2311e-200	8.10568e-200	1.373e-199	8.62119e-200	2.57482e-198
1.13476e-200	8.46226e-201	-1.85328e-201	6.47824e-201	-6.18022e-201	2.65993e-200	-1.28762e-200	2.0075e-200	-4.16264e-201	-2.14791e-200	4.036e-200	6.87152e-201	1.27293e-200	9.91593e-201	-4.68672e-202	2.31935e-201	7.40919e-201	8.29629e-201	8.08982e-201	-1.9211e-201	-1.55192e-200	1.05413e-200	4.71184e-201	9.41461e-201	4.41108e-201	-1.72505e-201	1.74009e-200	6.75908e-200	8.64806e-201	-7.78923e-202	3.58637e-199
-1.45368e-201	-2.78304e-202	2.79389e-202	1.54575e-202	6.63048e-201	-2.86469e-202	2.76713e-202	-1.01639e-201	-1.37216e-201	-4.01724e-201	3.30572e-202	-1.23473e-202	2.48447e-201	-2.84103e-201	-4.19161e-202	-1.74548e-201	-2.25536e-202	-2.95716e-201	-4.33175e-202	8.82494e-203	3.94881e-202	8.7627e-203	7.57187e-203	-2.2963e-202	-3.16799e-203	1.58764e-201	-4.14024e-202	1.77168e-202	-3.07029e-201	-1.38878e-203	3.34962e-200
2.3503e-202	2.1083e-204	-4.00062e-203	-1.45888e-203	-2.14323e-202	1.81751e-203	-1.55647e-202	-4.71265e-203	-1.90334e-202	-2.706e-202	-1.88849e-203	-3.51411e-202	-1.92404e-202	-1.01381e-202	-5.16588e-203	-4.86065e-202	3.8137e-203	-3.83886e-202	1.49303e-202	-5.4682e-203	-3.26141e-202	8.22663e-203	-1.2068e-202	1.55889e-202	-5.55694e-203	4.23383e-202	8.00178e-202	1.10504e-202	2.75589e-202	-8.05936e-204	5.37401e-201
-7.98503e-204	1.69748e-203	-3.70957e-203	1.69886e-203	-1.74264e-203	-5.06194e-203	2.33391e-203	1.02339e-203	-1.47795e-203	2.76028e-203	6.53528e-203	-3.02976e-203	1.93323e-204	-1.19748e-204	2.47143e-203	-7.17626e-204	-6.24957e-204	-3.25393e-203	-2.75459e-203	-1.36862e-203	-2.98207e-204	-3.10884e-203	1.36643e-204	-2.93496e-203	5.88995e-203	-4.81918e-203	-2.98985e-203	-2.07706e-203	3.00535e-204	-4.66292e-204	6.63953e-202
9.44367e-205	-5.9006e-204	-1.81347e-204	1.66771e-204	-1.24e-204	6.99723e-205	-1.20572e-205	6.23479e-205	1.34471e-205	1.19383e-204	-2.52934e-204	7.85753e-205	-9.74486e-205	1.42442e-204	4.17448e-204	5.40238e-205	-2.28995e-203	2.78574e-204	2.8039e-204	-3.77492e-204	-1.00865e-204	-3.54649e-205	1.58858e-205	-9.29138e-205	-2.42535e-204	-5.0165e-205	8.64476e-204	-6.80801e-204	-2.53202e-204	-2.47325e-204	8.28673e-203
5.28201e-205	2.28123e-205	-8.06013e-206	-9.02686e-206	-3.61644e-205	-5.01554e-206	-2.12393e-205	1.24709e-205	1.4615e-204	-1.14835e-205	1.04976e-205	-1.5177e-205	8.54963e-206	3.74417e-206	-3.27548e-205	-2.81923e-205	2.27414e-206	1.4441e-205	4.55902e-205	-2.00038e-205	5.56781e-205	1.21866e-205	-9.15933e-206	2.4654e-205	-8.74032e-206	-2.67181e-206	-3.22444e-205	-5.79708e-205	-2.07227e-205	-1.52548e-204	8.83044e-204
2.31956e-206	6.34282e-206	-2.19475e-206	1.05569e-206	1.74003e-206	-1.02201e-205	2.60821e-206	3.63297e-207	-2.27373e-206	2.62039e-207	-8.21189e-206	3.91038e-206	-1.12036e-206	-1.07341e-206	-7.26969e-207	-6.4525e-207	2.79238e-206	-4.97563e-206	6.78846e-206	2.73035e-206	-3.12823e-206	-6.55061e-206	2.95399e-206	4.37134e-206	-5.09214e-206	1.9849e-206	2.14521e-206	-7.66955e-206	7.80533e-207	-6.05117e-206	1.03083e-204
1.84118e-207	2.8845e-208	2.22765e-206	-3.36319e-207	-1.06785e-207	2.59569e-207	-1.01672e-206	2.12946e-207	6.07346e-207	2.41725e-207	3.69818e-207	-4.28116e-207	-1.37475e-207	-1.28953e-206	-2.50683e-207	-2.49144e-207	-2.75502e-207	4.55396e-207	-3.99825e-207	-5.77067e-207	4.6147e-208	-4.02514e-207	7.73553e-208	9.07509e-208	3.40466e-207	-1.8437e-207	-1.57907e-207	-4.35582e-206	-1.06604e-206	-3.36847e-207	1.67128e-205
-1.15792e-208	-8.93526e-209	2.29155e-207	4.1844e-208	8.56204e-209	3.54955e-208	-2.48845e-210	-1.19645e-207	6.68459e-209	-1.55817e-208	-5.41929e-208	1.18666e-208	1.67516e-208	-1.63347e-208	1.87931e-209	-6.5962e-208	-2.18062e-208	3.32783e-208	-6.20078e-208	-8.69126e-209	-8.15574e-209	-3.27345e-208	-3.97282e-208	-4.85428e-208	3.00896e-208	-1.03119e-207	-2.07454e-207	-6.74886e-208	-7.83949e-208	-2.79878e-208	1.4142e-206
1.61842e-208	1.62306e-209	8.34232e-209	-1.28761e-208	-9.87636e-209	3.12049e-209	1.03577e-208	-2.80843e-209	5.28085e-209	4.42487e-209	-1.61676e-208	-4.64691e-209	1.59262e-209	-6.77581e-209	5.09014e-209	-2.00383e-208	-2.74847e-209	-7.99382e-209	-6.07699e-209	7.9413e-210	1.6829e-208	1.73521e-209	2.61601e-208	3.36045e-210	7.53633e-210	5.99256e-209	2.71079e-209	-1.31365e-209	4.98539e-209	1.28966e-209	2.08925e-207
1.13297e-209	3.63168e-210	1.932e-209	1.44502e-209	2.36709e-210	-1.07248e-209	2.79615e-209	8.36286e-211	-1.90102e-210	-2.5818e-210	-2.08605e-209	-3.53126e-210	-3.13238e-210	-3.74099e-210	2.43318e-209	-1.45168e-210	3.19421e-209	6.22572e-210	-1.85696e-210	-3.78633e-211	-4.17541e-211	1.1804e-210	-4.13076e-210	-1.14763e-209	-5.73879e-210	-1.25131e-209	-9.39549e-210	-3.95795e-210	-9.60648e-210	-1.40871e-209	2.6506e-208
9.52969e-211	-4.93194e-211	1.60331e-211	-4.8021e-210	-9.86019e-211	2.89639e-211	1.59026e-210	1.18413e-210	-2.1513e-210	-6.12889e-211	-8.17757e-211	-2.30416e-210	1.71641e-210	4.24028e-212	2.03034e-211	2.89575e-212	-1.68362e-210	-1.49426e-210	2.84824e-211	-1.41982e-210	-2.22329e-210	8.05548e-211	-7.35423e-212	6.27487e-210	-5.37351e-210	9.74144e-211	-6.92489e-211	-5.39085e-212	-1.47104e-212	7.22245e-211	4.04264e-209
-7.61681e-212	3.09364e-211	-1.17353e-211	3.70386e-212	8.11851e-212	-1.01235e-214	5.14589e-213	6.21513e-212	-2.01131e-212	-2.21815e-211	-1.26346e-211	-6.21578e-212	3.25247e-211	5.47393e-212	-2.01611e-211	-3.63558e-211	-1.95378e-211	5.11413e-212	-3.16498e-211	-2.48244e-211	-3.30834e-211	-2.03977e-211	1.31315e-211	-9.5313e-212	4.26333e-212	8.85472e-212	9.50348e-212	1.78244e-211	3.6997e-213	1.15814e-211	4.16077e-210
-5.79277e-212	-2.74028e-213	2.20534e-213	-5.14694e-213	-4.07992e-213	-1.5475e-213	4.48692e-214	-3.25361e-212	-2.29266e-213	-2.20994e-213	-6.33406e-212	3.35791e-212	-2.16725e-213	1.45084e-212	2.04088e-212	1.94407e-213	1.81554e-212	-4.31624e-213	-3.89233e-212	-1.03443e-212	4.53461e-214	9.74038e-214	6.46469e-213	-9.03711e-213	-1.43317e-212	6.09245e-213	4.23097e-212	-9.61012e-213	-1.64499e-213	4.71298e-213	4.14454e-211
-2.89145e-213	-1.09103e-212	1.20392e-213	-7.68159e-213	-5.5259e-215	2.54531e-214	8.19535e-213	-4.91756e-214	-7.52804e-214	-1.8223e-213	-1.53891e-213	3.31098e-215	5.00437e-213	8.18425e-214	5.55654e-215	9.44844e-214	2.16094e-213	-7.56794e-214	-1.10095e-213	1.23666e-213	9.01871e-214	-2.49079e-213	3.18527e-214	4.62197e-213	1.39441e-213	-1.49892e-212	5.86007e-214	1.40537e-213	-8.69882e-213	2.45868e-213	8.57754e-212
-7.00937e-215	-2.29405e-214	-2.51144e-214	-1.20468e-214	2.06675e-214	1.1165e-214	6.54628e-216	-2.35922e-214	1.58295e-215	2.85562e-215	1.99338e-214	-2.36672e-214	-1.3579e-214	3.12862e-214	6.40565e-214	2.0696e-214	2.28122e-215	-2.50397e-214	8.42168e-214	-2.81462e-214	-1.48799e-214	1.38727e-214	-2.9986e-214	1.27201e-214	2.21386e-214	1.2007e-214	1.87996e-214	1.44292e-214	3.09349e-215	1.253e-217	5.82471e-213
-9.51682e-215	3.9277e-215	-5.09639e-215	-5.43846e-216	-2.07726e-215	-6.81704e-215	1.59656e-215	6.26555e-215	4.22878e-215	2.01199e-216	3.10872e-215	-3.72574e-215	-7.8088e-217	4.00758e-218	-4.08152e-216	6.77612e-217	1.04453e-214	-3.61801e-215	-2.26474e-215	6.93893e-215	-3.48393e-215	7.30228e-216	-2.43992e-215	2.5595e-215	7.70691e-216	6.52829e-215	4.74738e-215	7.28837e-215	9.16084e-215	-8.7604e-216	1.09516e-213
-5.89872e-216	-2.17363e-216	6.18836e-216	4.07786e-216	-2.05797e-215	3.78391e-216	1.99371e-218	9.60282e-216	-5.69655e-217	-4.86047e-216	-4.23002e-216	-8.00174e-217	1.19976e-216	9.82248e-217	-7.75546e-217	-4.98413e-216	1.13657e-215	-8.07002e-216	7.27166e-218	-2.22004e-216	3.21488e-216	4.13235e-216	2.11072e-216	8.23495e-216	8.16868e-216	2.12529e-216	5.62937e-217	-1.46015e-216	3.11632e-216	-7.26299e-216	1.32845e-214
4.74112e-217	-4.85086e-217	3.9292e-217	-4.89418e-217	-5.92178e-217	-1.68493e-217	3.62137e-217	2.80655e-217	4.06698e-217	-1.49904e-217	-1.17565e-217	4.69171e-218	1.3022e-221	4.40917e-217	-9.51095e-217	2.84529e-217	9.47507e-218	8.23876e-217	8.35782e-218	-7.74626e-218	2.02139e-217	2.7723e-217	-2.97075e-218	4.16073e-217	3.63304e-217	-5.27213e-218	-1.1047e-217	1.44147e-216	4.12518e-217	3.3753e-217	1.03655e-215
-1.67732e-217	-6.70472e-218	-1.78635e-218	3.26737e-218	4.74971e-218	9.30141e-218	6.8067e-218	2.77291e-219	3.53621e-218	2.42904e-218	-7.17354e-218	3.33248e-219	3.85893e-218	1.49922e-217	-2.37223e-218	4.36127e-218	1.51714e-217	-4.4506e-218	-1.19937e-217	1.70953e-218	-4.7237e-218	7.93552e-218	-1.47566e-218	6.7876e-218	5.5198e-218	-5.83464e-219	1.43243e-218	-5.20014e-218	1.63608e-217	3.49274e-218	1.75561e-216
-7.92734e-219	3.16168e-219	4.06746e-219	4.2855e-219	2.25939e-220	-1.8104e-219	4.43504e-219	-3.72208e-219	2.01383e-218	-6.06093e-220	-1.81392e-219	4.86888e-219	-1.65709e-219	4.56401e-219	-1.0044e-219	1.59662e-219	-4.23895e-219	2.77053e-220	-1.7449e-219	1.0564e-219	-1.3941e-220	-1.60205e-219	-5.722e-219	2.61797e-219	-3.3605e-219	-8.2954e-220	1.36875e-218	-8.79409e-219	6.19568e-219	-8.90902e-220	1.17042e-217
-1.53777e-220	-7.62305e-220	1.14131e-220	-1.71232e-220	-2.35419e-220	-3.26029e-220	1.9004e-219	-2.06405e-220	1.01398e-219	-4.19261e-220	-2.68186e-220	-1.66487e-219	4.80764e-220	-1.93518e-219	2.54728e-220	2.4938e-220	1.55316e-220	1.77239e-220	1.76669e-220	9.4781e-221	-3.77006e-220	-2.07986e-220	-8.08773e-220	-1.57324e-219	6.21679e-220	9.25545e-221	-2.27106e-220	5.81145e-220	5.85583e-220	8.13344e-220	1.66485e-218
-1.05313e-220	5.668e-221	-8.85738e-222	-2.08649e-220	2.04074e-221	-1.93159e-220	2.70757e-221	-7.69399e-221	-3.57171e-223	3.61225e-221	8.9492e-221	1.16534e-220	2.10096e-221	-3.89383e-221	-1.3283e-220	-3.77088e-222	-1.72365e-220	5.58364e-221	8.1763e-221	7.66738e-221	-1.00443e-223	3.02215e-221	1.18402e-220	-2.03578e-220	1.84932e-221	9.57035e-221	6.65055e-221	4.00873e-221	4.33505e-221	9.62417e-221	2.23546e-219
-7.18237e-222	-7.59931e-223	-3.70278e-222	-1.6337e-221	1.93604e-221	-1.02041e-223	1.69021e-221	-2.25289e-222	9.05844e-222	3.11801e-221	4.23649e-222	-4.24327e-222	-1.91584e-221	1.01417e-221	7.17569e-222	-3.93676e-222	-2.12642e-221	-1.50251e-221	-2.35547e-222	1.32117e-221	6.16417e-222	2.33909e-221	1.91714e-221	1.9361e-221	-2.44185e-221	4.08848e-221	2.19859e-221	-6.14779e-222	1.89896e-222	-2.15002e-221	3.92511e-220
1.29314e-222	3.65085e-223	-2.52114e-223	-5.54536e-223	-2.25987e-222	8.9146e-223	1.05735e-222	4.35178e-223	1.42787e-222	1.07222e-222	1.66288e-223	1.08314e-222	1.26449e-222	2.23451e-222	2.18957e-223	-1.78358e-222	-3.88407e-223	-1.30788e-222	-1.41868e-222	1.02438e-222	2.11684e-222	-1.89799e-222	-2.8436e-222	-1.12398e-223	-3.72574e-223	-4.06708e-223	-9.21059e-223	2.04464e-222	8.48743e-223	-4.09976e-223	3.24737e-221
4.67625e-223	1.33873e-223	6.12386e-225	-4.16916e-225	1.60082e-224	-6.89648e-223	1.22985e-223	1.98399e-224	2.86167e-223	-9.96333e-224	-6.06598e-224	1.14413e-223	1.95788e-224	8.7974e-224	1.54475e-223	2.14269e-223	1.29302e-224	-3.90388e-224	1.89743e-223	-5.89016e-224	1.43518e-223	-5.54689e-224	8.74413e-225	1.654e-223	-1.28888e-223	-3.95173e-224	5.49073e-224	-8.18542e-224	-2.1707e-224	-3.90444e-223	3.88851e-222
-4.16959e-225	-6.2079e-225	-1.72103e-224	1.2014e-224	2.54163e-225	2.49364e-224	-9.05049e-224	4.48147e-225	-6.52552e-225	-3.79131e-224	7.215e-225	-3.01514e-224	2.0519e-225	-2.49219e-224	-5.44406e-226	-6.63235e-225	-4.91421e-224	-2.87489e-225	-2.67725e-224	-1.79172e-224	4.4682e-224	-9.39831e-225	-1.96678e-224	-1.3977e-224	1.02884e-224	2.23312e-224	-7.69081e-225	-8.60251e-225	-2.45764e-224	-3.33226e-224	5.69265e-223
6.52208e-225	1.42041e-225	-4.93266e-226	-2.43819e-225	1.09359e-226	4.03519e-225	-7.65615e-226	-3.6595e-225	2.07074e-226	5.8771e-226	2.26932e-225	2.67233e-225	2.24248e-225	9.79874e-226	-9.68266e-227	-1.65212e-225	7.31006e-226	3.02403e-225	1.43313e-225	-1.07546e-225	-3.30296e-225	-4.90121e-226	3.66887e-225	9.08275e-225	8.19015e-226	1.28153e-225	-2.7879e-225	-9.40979e-226	2.75412e-225	1.13207e-226	6.16564e-224
2.18851e-226	1.5874e-227	-2.75005e-226	-4.1071e-227	-4.87068e-227	3.60334e-226	1.52297e-226	8.60346e-226	6.69767e-227	1.4143e-225	3.10237e-226	-2.5692e-227	8.00472e-226	-1.42756e-226	-8.82041e-226	-5.88421e-226	-7.40312e-227	7.89636e-227	-1.19086e-226	6.55749e-226	7.02285e-226	-2.32027e-226	1.08109e-226	-9.21586e-227	1.13525e-227	-6.38794e-227	2.15391e-226	-5.06338e-226	7.08078e-227	-6.02061e-227	9.19376e-225
-1.10575e-228	2.56846e-227	9.02422e-228	5.62499e-229	-3.70364e-227	-2.49745e-227	5.45892e-227	2.5657e-227	1.8523e-227	-9.1629e-227	-5.89426e-227	-1.76019e-227	4.71221e-227	3.34621e-227	-5.08006e-227	4.03693e-227	-3.75955e-227	-1.13306e-227	1.21809e-226	-1.26738e-227	-6.81626e-227	1.29483e-226	-9.54537e-228	-4.67627e-227	3.23793e-227	1.68184e-227	-2.98676e-228	-7.45584e-228	-4.01533e-230	-1.21214e-227	1.04625e-225
-4.82323e-228	6.45057e-229	-1.69216e-228	-3.98029e-228	2.88015e-228	2.01485e-228	5.05526e-228	3.19505e-228	2.1314e-228	-8.97262e-228	6.72732e-229	-9.97085e-229	9.26127e-229	-1.70574e-229	-6.13071e-228	-6.189e-228	-7.15067e-229	-2.66916e-228	-3.76358e-229	5.52003e-228	3.34063e-228	-3.41859e-228	1.32511e-228	-3.80142e-229	7.11804e-228	-2.29937e-228	-3.40657e-228	-4.06531e-228	-1.26495e-228	2.88939e-229	8.66646e-227
4.87349e-229	-3.43735e-229	3.65326e-229	8.03146e-229	1.49918e-229	-1.7696e-229	3.51021e-229	-8.39959e-230	4.59447e-229	-3.74923e-229	5.72555e-230	-2.7545e-229	2.45623e-229	3.60612e-230	-5.75208e-229	1.7972e-228	4.73021e-229	1.10559e-228	-7.25252e-229	8.78307e-229	2.58753e-229	-5.18521e-228	-1.47452e-228	1.01689e-228	8.42289e-230	4.66383e-229	3.66875e-229	-2.16185e-228	1.28424e-228	1.11669e-229	2.21754e-227
3.37866e-231	7.71864e-230	7.56003e-230	-2.15003e-230	8.94996e-230	-7.64985e-230	-7.81558e-230	-1.33106e-229	2.76139e-230	2.17555e-229	-1.38328e-230	2.65249e-230	7.87982e-230	-3.1222e-230	2.96005e-230	4.33383e-230	-5.33892e-230	1.47259e-229	-6.23259e-230	-2.63312e-231	-2.23997e-229	-6.9795e-230	-6.0573e-231	2.40067e-230	1.65269e-229	3.20383e-230	1.18338e-229	-1.81779e-230	-4.28045e-230	-1.99389e-230	2.00944e-228
9.31984e-231	4.07049e-231	7.26636e-232	-9.07702e-231	-5.03417e-232	-1.06797e-230	-1.00219e-230	5.19397e-232	1.14642e-230	2.75577e-231	-6.84318e-231	-1.15198e-230	1.5923e-232	-3.19536e-231	-5.11526e-231	-6.61241e-232	-4.23224e-230	2.43159e-231	2.78805e-231	5.72611e-231	1.6984e-231	3.41351e-233	3.21645e-231	3.56071e-231	1.49552e-231	9.67329e-231	1.62822e-230	-2.65559e-231	2.14694e-231	4.16447e-231	1.84828e-229
1.6046e-231	1.41936e-231	-2.45709e-231	8.81845e-232	9.87204e-232	-3.87903e-232	8.92794e-232	-4.14591e-232	5.58592e-232	-3.938e-231	-8.94972e-232	-1.19275e-231	-1.37902e-232	-2.69187e-232	1.52582e-233	1.84495e-232	-1.76779e-231	1.59306e-231	-5.59314e-232	1.46314e-231	-7.33889e-232	-9.21312e-232	-1.16982e-232	-6.26152e-231	1.34685e-231	2.80377e-231	-1.18468e-231	-1.28387e-231	4.28486e-232	-2.14904e-231	3.88503e-230
-4.45917e-235	7.27727e-233	2.23067e-232	4.50755e-232	7.88018e-232	-6.94924e-233	1.06034e-234	-1.08458e-231	2.13577e-232	9.27936e-233	-7.96573e-233	5.40942e-233	6.01557e-233	2.01205e-233	1.06669e-233	-1.2901e-232	7.49391e-234	6.65849e-233	-2.08673e-232	-3.12946e-233	1.51822e-232	8.5174e-233	-7.51866e-233	-4.81512e-233	7.61254e-233	-1.64417e-232	-8.5627e-235	6.34808e-233	-5.19559e-233	7.59342e-233	4.45741e-231
1.52812e-233	-2.28765e-234	-2.57775e-234	7.44585e-234	-5.8242e-234	2.59652e-234	-3.14797e-234	-1.10791e-233	-4.05557e-234	-1.51901e-233	1.52346e-233	-1.67587e-235	-2.95751e-234	-1.48422e-233	1.8638e-233	-1.77421e-233	1.33464e-233	-9.54128e-234	2.80812e-233	-9.27582e-234	-3.04748e-233	2.44966e-234	3.3902e-233	1.80107e-233	-1.7878e-234	-3.96265e-233	1.16322e-233	-9.81174e-234	-2.80691e-234	3.63633e-233	3.86178e-232
-1.4334e-234	8.44526e-235	7.08442e-235	-2.97385e-234	-1.05797e-234	3.16408e-234	6.4417e-235	9.61231e-235	-6.81974e-234	9.79683e-235	8.25631e-235	3.80968e-235	4.48275e-235	4.62315e-234	-8.15701e-235	2.68471e-234	6.73565e-236	-8.64295e-235	-2.36659e-234	-6.63785e-235	6.85028e-235	-2.58918e-235	5.92318e-235	-2.85307e-235	-1.79069e-235	1.73148e-235	-1.23495e-234	-5.84906e-235	-1.54716e-234	5.90275e-234	4.47711e-233
4.6636e-236	-1.91939e-235	5.79056e-235	-1.21404e-235	3.61863e-235	-9.78259e-235	3.27786e-235	4.03962e-236	-1.03007e-235	-1.19308e-235	-1.54439e-235	-1.32891e-235	1.92189e-235	5.13237e-236	-1.52614e-235	1.79707e-235	-1.79961e-235	1.99395e-235	-3.43641e-235	4.72216e-235	-1.73985e-236	-9.94186e-235	1.58213e-235	-2.22441e-236	-4.04381e-235	1.28096e-235	-3.66721e-235	2.71224e-235	-2.23321e-235	-4.04447e-236	7.55426e-234
-6.81994e-237	-5.6699e-236	-3.24276e-236	2.67079e-237	-8.07772e-237	-8.41775e-236	-2.7223e-236	-1.73542e-236	-4.9815e-237	4.06534e-236	-1.28505e-235	-3.9968e-236	-1.89133e-236	9.89727e-237	-1.01686e-235	-1.58532e-236	-3.57634e-236	4.18432e-236	7.7884e-236	-8.54828e-236	-2.68371e-236	1.12341e-236	3.91428e-236	6.33234e-236	-4.48761e-236	1.85144e-236	4.97232e-237	1.85888e-237	1.74791e-236	-1.3742e-236	1.07886e-234
-1.0123e-237	-1.42121e-236	2.95944e-237	5.8074e-237	5.36415e-237	5.36468e-238	6.57675e-237	4.38057e-237	-1.19299e-236	-1.03379e-237	5.26184e-238	2.1815e-237	2.338e-237	1.73403e-237	-1.17514e-237	1.3159e-239	4.9801e-237	7.03186e-237	2.24655e-237	-1.47864e-237	-1.07659e-236	9.23744e-237	8.4048e-238	-1.50796e-237	-4.26269e-237	7.55818e-237	2.97108e-237	-1.75001e-237	6.925e-237	-2.23497e-237	1.25572e-235
6.2403e-239	7.95108e-238	-3.78816e-238	3.87289e-238	5.19291e-239	4.52034e-239	-1.61244e-239	-1.39282e-237	-6.16249e-238	8.15859e-238	-4.59883e-239	1.47973e-239	-7.62039e-238	2.53714e-238	-2.96394e-237	4.3917e-239	-2.5686e-238	2.75863e-238	5.0264e-238	7.29461e-239	-5.96609e-239	2.62342e-239	-2.64734e-237	3.53606e-239	4.17305e-238	-3.7026e-238	3.55981e-238	1.8468e-237	-1.48848e-238	1.3148e-237	1.69771e-236
1.86185e-239	-1.23764e-239	-5.47565e-239	1.89146e-238	-1.71206e-238	-3.9104e-239	9.20858e-239	-3.51626e-240	5.26929e-239	2.40099e-239	1.26476e-238	-2.46574e-239	9.74647e-239	-1.21759e-239	3.71949e-239	3.51872e-239	1.08766e-239	-1.54962e-239	-4.4912e-240	-4.04842e-239	5.38653e-239	6.15632e-239	-1.76502e-239	1.52068e-239	6.56768e-239	-2.92892e-239	5.27832e-239	-2.93298e-239	6.55275e-239	1.41146e-238	1.59405e-237
-6.33201e-240	-1.96215e-239	1.45092e-239	2.49363e-239	6.87272e-242	6.41571e-240	-3.66348e-240	-5.08251e-242	-1.07015e-241	-1.46174e-239	-7.49862e-240	1.61347e-239	-6.36918e-241	3.57049e-241	-9.71313e-241	2.55118e-240	8.95137e-240	7.26444e-241	-2.24289e-239	-3.93541e-240	3.3016e-240	-2.90501e-240	1.64994e-240	-6.96522e-240	9.44379e-241	4.22314e-240	3.80156e-240	-2.41035e-240	1.15985e-240	-5.91906e-240	1.87794e-238
-3.95279e-241	-1.48628e-240	-1.29101e-240	5.70838e-241	-7.40581e-241	-3.58749e-241	7.76579e-241	-5.00484e-241	4.08803e-241	-3.64158e-241	-7.74718e-241	1.06836e-241	1.1618e-240	1.52162e-242	9.46478e-241	-4.87798e-242	9.19773e-241	9.31174e-241	1.28899e-241	5.4701e-241	2.014e-240	-2.95254e-241	7.1715e-242	-2.8513e-241	-9.25972e-241	7.78402e-241	-1.06308e-241	5.6811e-241	-7.40801e-241	3.12839e-241	1.8572e-239
-2.86375e-241	-2.85757e-241	-2.65761e-242	-1.89696e-241	1.42312e-241	4.17818e-243	-5.55538e-242	-1.70313e-242	-7.77656e-242	4.74665e-242	-1.41302e-241	2.30026e-242	-5.3709e-242	-3.48078e-242	-2.92843e-241	-3.74329e-242	1.90913e-242	-8.85511e-242	-5.1268e-242	2.02203e-241	1.03148e-241	-4.16828e-242	-2.01375e-242	-4.75346e-242	4.07066e-242	1.29709e-241	1.93109e-241	-1.12931e-242	8.82168e-242	1.6511e-241	2.91757e-240
-1.30072e-242	-7.09322e-243	-7.52883e-242	1.78575e-246	2.21678e-242	7.76442e-243	-4.57684e-243	-5.33403e-243	-1.44345e-242	-2.03192e-243	-1.90864e-242	2.88697e-243	1.36857e-243	9.10011e-243	1.01032e-242	2.16755e-243	-7.54205e-243	1.6794e-242	1.41077e-242	-8.02311e-243	6.76482e-243	-2.60601e-242	2.01288e-242	-4.76112e-243	-4.28172e-242	1.2454e-242	-8.08796e-244	-5.35395e-243	-7.17611e-243	-1.88703e-244	3.69393e-241
8.931e-244	6.10319e-244	-1.16826e-243	-1.03203e-243	4.94816e-243	1.26163e-243	6.41233e-244	1.18443e-243	-5.61546e-243	-3.58501e-243	5.04461e-243	3.74056e-243	-4.17699e-245	3.03236e-244	2.56416e-243	1.26813e-243	1.92388e-244	-3.55065e-244	-3.38168e-243	-1.35246e-244	6.55484e-244	-4.12024e-245	2.48495e-243	-1.0271e-243	-3.20385e-244	3.04691e-243	-2.42937e-243	-1.28583e-244	8.56367e-244	4.55861e-244	4.94127e-242
1.06736e-244	7.34533e-245	-3.20749e-244	2.44428e-244	7.30722e-245	3.37819e-244	2.58565e-245	-4.52453e-245	2.04579e-245	-7.88794e-245	4.23349e-244	-1.27857e-244	3.49626e-244	2.05137e-244	1.15677e-244	-3.63879e-244	-1.37992e-243	2.6995e-244	6.75024e-244	-2.23384e-245	5.07442e-245	-2.58805e-244	-1.044e-244	-9.02215e-245	-9.80758e-245	2.5547e-244	-1.60203e-244	4.72212e-245	5.65549e-245	2.80995e-244	6.66215e-243
-4.15451e-246	1.46963e-245	-4.21737e-245	4.53069e-245	3.76259e-245	7.2012e-246	-2.12519e-245	1.95364e-245	1.67589e-245	-6.82019e-245	2.03684e-246	7.02516e-246	4.06533e-245	2.94852e-244	-2.72247e-245	5.90843e-246	-9.7797e-246	3.27461e-245	1.58691e-245	3.98244e-245	-1.00164e-245	2.32762e-245	-5.83958e-246	2.04238e-246	1.6029e-246	-4.88842e-246	1.50783e-245	-3.57355e-245	2.98158e-245	4.04199e-246	8.85165e-244
-4.36133e-246	1.79132e-247	-3.93784e-246	-2.92463e-246	1.29957e-245	2.73769e-246	-3.85902e-246	-2.59155e-246	-7.59749e-247	1.89039e-246	-1.4983e-246	-3.274e-247	2.84289e-247	1.57493e-247	3.10926e-246	-3.27614e-247	-8.4632e-246	-8.83704e-247	1.06828e-246	1.75521e-245	-9.00423e-246	2.7834e-247	-2.10182e-246	2.39184e-246	-6.0277e-248	-3.10697e-246	-1.57115e-246	-5.07606e-246	-2.31417e-246	-1.32093e-247	9.59456e-245
-2.35926e-248	-2.02861e-247	-1.31943e-247	-8.30958e-247	3.57236e-247	4.45564e-247	2.36685e-247	1.57256e-247	1.70426e-247	1.80728e-247	-2.59588e-247	-4.10558e-247	1.44866e-247	-3.92639e-247	-3.01837e-247	8.41731e-247	1.57711e-247	2.13811e-247	3.51588e-247	-4.91576e-250	1.22056e-247	2.5168e-247	7.4969e-247	-1.66466e-248	-6.78384e-248	-4.78086e-248	-5.06102e-247	1.00315e-247	1.42958e-247	9.31456e-248	7.91031e-246
6.86234e-249	4.66483e-249	-9.00058e-249	-2.28561e-248	-2.25528e-248	6.04809e-249	-2.00922e-248	9.35127e-249	4.28237e-249	2.78705e-248	-1.29438e-248	-4.79563e-248	-5.93314e-248	9.90583e-248	-8.55783e-248	-2.88678e-248	-1.22275e-248	-5.69846e-248	6.36573e-248	-6.50638e-249	-3.52845e-248	-1.80206e-247	-1.82789e-248	-1.1999e-247	5.83716e-248	-1.25738e-248	-4.31982e-248	1.21254e-247	-7.90012e-248	1.81264e-248	1.29298e-246
-5.95982e-250	-5.45177e-249	-4.22612e-249	5.20846e-249	1.40201e-249	-4.96997e-249	-1.1201e-249	6.90842e-250	-9.435e-250	1.72468e-249	-4.09358e-249	-5.55323e-249	-6.43134e-249	3.49323e-249	-2.12395e-250	1.08075e-248	1.17203e-248	4.52192e-250	3.26095e-249	8.71553e-249	-9.37387e-249	4.94698e-249	2.66666e-249	-1.55939e-248	1.68678e-248	2.07894e-249	-8.53964e-249	-3.65204e-251	-3.01885e-249	-4.1134e-249	1.4831e-247
4.40309e-250	1.7549e-250	6.54907e-250	2.96608e-251	8.34674e-250	1.7696e-249	2.29661e-250	-1.27883e-250	1.7976e-251	5.14039e-250	-2.76347e-251	5.23933e-251	2.13148e-251	-3.83933e-250	-7.42907e-250	1.14553e-249	7.78874e-250	9.2452e-250	1.32483e-249	-1.22561e-249	-9.36132e-250	6.2916e-250	1.71952e-249	8.37283e-251	1.33964e-250	-7.60766e-250	-4.28953e-251	-8.61895e-251	1.17427e-250	1.64703e-249	1.75786e-248
-1.08133e-251	-3.96724e-251	-1.73524e-250	-1.43251e-251	-4.53692e-252	-4.38659e-251	-1.54838e-251	3.98026e-251	-1.00134e-250	2.94882e-251	2.6066e-250	2.75885e-251	-2.55564e-251	-1.60366e-251	-6.5066e-251	-8.49005e-251	7.57758e-251	1.31079e-250	-6.99666e-251	1.01441e-250	-4.31238e-251	-1.83293e-250	-8.08959e-251	3.69732e-251	-2.42087e-251	1.10419e-250	-2.966e-251	-1.42532e-250	1.41375e-251	2.36795e-251	2.01864e-249
1.05493e-251	-4.15906e-252	-2.24411e-251	-1.85649e-253	-2.39959e-251	3.16982e-252	-2.42539e-252	-1.2654e-251	8.65951e-252	-1.80555e-252	-1.05273e-251	-1.11822e-251	1.14985e-251	-1.69847e-253	-1.51182e-251	3.49219e-251	-2.56925e-251	-6.73538e-252	9.27246e-252	1.02525e-251	3.88566e-252	-2.59692e-252	3.72782e-252	5.34717e-253	3.69084e-251	-5.87573e-252	4.7379e-252	1.29595e-251	2.57682e-252	-1.57675e-251	3.14987e-250
-1.08147e-252	4.22296e-252	8.35091e-253	-3.40764e-253	5.53466e-253	3.65021e-254	1.32096e-252	2.01064e-252	4.11965e-252	1.11948e-253	-7.71057e-253	5.19337e-253	9.00169e-254	7.68777e-253	-1.5908e-252	6.7869e-253	2.09665e-253	1.61409e-252	-3.08223e-252	9.83775e-253	-1.45245e-252	-8.75191e-253	-1.48718e-252	5.73801e-253	5.38393e-253	4.83893e-253	2.38357e-252	-1.33637e-252	1.30331e-252	1.64696e-252	3.7023e-251
1.39862e-253	8.54868e-254	1.60784e-253	5.53327e-254	1.36311e-253	2.90727e-253	-1.72673e-253	1.39454e-253	7.22742e-253	7.15245e-254	5.17423e-254	2.87788e-253	-6.74736e-254	5.21993e-254	-1.77511e-253	8.33752e-255	6.97015e-254	1.23947e-253	1.57931e-253	1.53451e-253	-1.35521e-254	1.52527e-253	4.91754e-254	-1.24143e-253	2.4548e-253	-6.86703e-253	6.23501e-254	-1.83866e-253	-1.1133e-253	-1.44587e-253	4.89869e-252
6.63243e-257	4.71051e-254	-3.88769e-255	-2.4602e-255	-1.4849e-254	6.50442e-255	-4.42262e-255	-1.33473e-254	-1.50943e-255	3.12151e-254	1.03071e-254	-1.31458e-253	9.31615e-255	1.95562e-255	3.92515e-255	-1.70593e-254	2.43564e-255	5.71824e-256	5.81718e-254	-7.1458e-255	5.27059e-255	5.69664e-256	-5.38161e-254	7.21116e-255	-2.51696e-254	-1.5847e-254	8.09214e-255	-1.24871e-254	-1.58177e-254	7.24151e-255	5.19236e-253
-3.61838e-255	-2.82179e-256	-1.31143e-255	-2.99418e-256	-6.50437e-255	8.88965e-256	9.39706e-256	-1.08916e-256	-4.13959e-256	-1.77397e-255	-3.97515e-255	-6.62182e-257	-2.21353e-256	2.49426e-255	7.1058e-255	-2.60717e-257	-1.257e-255	5.84548e-256	4.42281e-255	1.78423e-255	-2.34217e-255	-2.49348e-256	3.63436e-255	1.55383e-256	-3.0202e-255	-2.11194e-256	3.00408e-255	5.45287e-256	-1.49566e-255	-2.09251e-255	5.48289e-254
3.81148e-256	-3.82805e-256	-2.48835e-256	1.67886e-255	-1.99753e-257	1.66092e-256	-3.74773e-257	-2.88025e-256	-9.84068e-257	-7.86444e-257	-1.3095e-256	2.91396e-256	-9.26507e-257	1.91199e-256	-1.07115e-255	-1.26907e-256	-1.46218e-256	5.48294e-256	-1.54289e-256	1.74096e-256	6.00852e-256	3.13939e-256	-2.2484e-256	1.7638e-256	1.19048e-256	8.50385e-257	-2.73078e-257	5.42857e-257	-1.41358e-257	3.51915e-257	7.95844e-255
1.10078e-257	-3.46055e-257	1.70681e-257	2.2331e-257	1.71477e-257	1.89564e-257	-1.85218e-257	-7.22186e-258	3.47535e-257	-1.85585e-257	-4.20691e-257	-1.54913e-257	-2.38652e-257	-2.13322e-257	-3.64298e-257	5.98726e-258	-1.1933e-258	9.63269e-257	-6.51553e-257	-1.12078e-257	-1.57922e-257	-1.44929e-257	-1.29076e-257	-5.71313e-257	1.97826e-257	-2.53435e-257	-1.78276e-256	4.17992e-258	3.8034e-257	4.2081e-257	9.27251e-256
5.44239e-259	4.25368e-259	-1.65026e-258	-8.11498e-258	8.61429e-258	-1.42469e-257	1.91459e-258	-4.13531e-258	3.46375e-258	-1.25375e-258	-9.93516e-258	1.77105e-258	1.5162e-258	8.10996e-259	7.6124e-259	-3.18164e-258	-8.49155e-259	3.96957e-258	1.01212e-257	-2.30929e-259	1.86257e-258	-1.00792e-258	-2.27685e-258	5.56196e-258	-2.99962e-258	-4.55517e-258	-5.15905e-258	-5.47614e-258	-2.31372e-258	-7.94639e-259	1.09518e-256
6.73161e-259	2.83621e-259	-2.28516e-259	1.86847e-258	-1.25977e-259	-5.00058e-259	-5.8411e-259	1.46755e-259	-4.47343e-259	1.71626e-259	-9.89354e-260	6.67745e-260	-2.46447e-259	-1.48527e-259	9.19431e-259	9.18271e-261	-6.28529e-259	2.88029e-259	-2.85654e-259	4.84591e-259	-4.07624e-259	1.17154e-258	1.40151e-259	4.17081e-259	-1.38774e-259	1.12927e-259	-1.05781e-260	1.33677e-259	8.40834e-261	-1.94284e-259	1.09408e-257
-4.96781e-260	7.99245e-260	-7.93374e-260	1.27126e-259	2.16677e-262	1.57214e-260	1.03628e-259	7.27455e-260	6.84284e-260	1.05839e-260	6.54749e-261	2.72338e-259	-2.78416e-260	-5.04522e-261	3.59259e-260	2.7477e-260	5.92569e-260	-2.35682e-260	4.28195e-260	1.46595e-260	-2.95995e-260	9.92101e-261	2.83959e-260	-1.35374e-259	9.73175e-260	1.65307e-260	5.28148e-260	-2.55492e-260	2.19859e-260	6.58892e-260	1.60625e-258
-1.12806e-261	2.37592e-262	9.02956e-261	-1.75237e-261	6.79392e-263	1.291e-260	-1.24216e-261	3.52893e-261	3.85477e-261	1.66607e-261	2.01482e-260	9.27668e-261	-1.09553e-260	-3.9622e-261	1.95848e-261	-2.20766e-261	-8.40347e-261	4.15782e-261	-8.14184e-261	-1.73048e-261	-2.0291e-261	-1.09367e-261	2.27112e-260	-2.36599e-261	4.12468e-261	-2.38421e-262	-1.64413e-260	-1.93372e-260	5.80033e-261	2.89417e-261	1.83396e-259
-3.55071e-262	6.8931e-262	6.00415e-262	-5.16245e-262	2.72464e-264	5.0583e-262	5.10756e-262	1.37149e-262	5.2862e-262	-5.74879e-262	1.66486e-262	1.99974e-261	3.19572e-261	-1.40748e-262	-8.09849e-262	2.35014e-261	-5.82092e-264	-6.44626e-262	-3.6197e-261	-1.32424e-262	-6.05469e-262	-1.26201e-261	-1.12275e-261	-2.24846e-263	4.05412e-263	-6.98072e-262	-5.27289e-262	-1.45475e-262	8.01099e-262	-7.24666e-262	2.34361e-260
4.52327e-264	3.13362e-263	-6.72161e-263	-4.79357e-263	6.43138e-263	1.16469e-262	-8.30097e-263	2.1926e-262	5.82498e-263	1.06975e-263	3.98767e-263	9.04237e-263	1.19033e-262	-9.75324e-263	1.44552e-262	3.55335e-263	-1.46923e-263	-5.99322e-263	-1.10333e-262	9.02044e-263	5.31845e-263	7.22077e-263	-4.56208e-262	6.25588e-262	-9.57182e-263	1.53544e-264	-2.14905e-262	2.25145e-262	-1.42533e-262	-1.16359e-262	3.50851e-261
2.87739e-265	5.96805e-264	-3.50788e-266	-3.05145e-263	5.2246e-264	5.23756e-264	-1.26473e-263	3.02412e-264	-9.24054e-264	-4.54895e-265	5.67899e-264	-5.33024e-264	9.08692e-264	-3.24544e-264	-3.18591e-263	-6.55077e-264	1.29322e-263	8.65504e-264	-4.31146e-264	-4.26084e-264	-1.72874e-264	3.21113e-263	-5.09778e-265	1.8774e-263	1.06874e-264	5.47297e-263	-4.5008e-264	-1.8223e-264	-6.74396e-264	2.48382e-263	3.11373e-262
2.16131e-264	-2.54772e-265	1.64917e-264	-3.27744e-264	-4.22543e-265	3.9673e-265	-1.73758e-264	-7.21685e-265	-2.12319e-264	-2.22541e-265	8.30708e-265	1.31778e-264	-1.00971e-265	6.67377e-265	-5.19442e-265	9.03193e-265	3.9187e-265	-2.71176e-264	-1.34516e-264	-2.45039e-264	4.69574e-265	2.31299e-264	3.49992e-264	-8.70147e-265	2.96454e-264	3.2301e-265	3.09083e-264	-5.7841e-265	-5.87656e-266	1.23723e-264	3.9611e-263
-1.71781e-266	-5.88912e-266	7.91682e-267	2.56622e-266	-1.26173e-266	1.61115e-265	-1.32159e-265	3.74612e-265	1.60255e-265	-2.3707e-266	1.52389e-266	-3.25475e-265	-1.59246e-265	2.01715e-265	4.01934e-266	3.58453e-266	1.93292e-265	3.58647e-266	1.35598e-265	3.15146e-265	1.94516e-266	-1.49359e-265	5.58831e-266	-8.80865e-266	-8.91829e-266	-1.47032e-265	-1.02658e-264	-1.44062e-265	1.95223e-266	8.23083e-265	4.99397e-264
-8.52984e-266	6.47298e-267	-2.39005e-267	2.78247e-267	-3.33414e-266	-5.29871e-266	-4.05722e-267	-1.40993e-266	2.11507e-266	-1.33513e-266	-6.45281e-266	8.17995e-266	4.69324e-267	-4.91702e-267	-8.68422e-267	-2.38483e-266	-3.37945e-266	-2.15366e-266	2.6713e-266	-1.12843e-266	3.13747e-267	-4.7008e-267	9.32353e-266	1.05504e-266	5.06649e-267	9.88347e-267	-1.06982e-266	-1.75945e-266	-3.92654e-267	-1.78499e-267	6.78308e-265
9.81272e-267	1.38484e-269	1.46564e-267	1.88416e-267	2.78034e-267	2.29687e-267	-5.26111e-267	1.11494e-269	2.75899e-267	6.51255e-267	1.25229e-267	-4.38633e-267	-3.34239e-267	-1.01712e-267	-8.71402e-268	-8.53727e-269	-1.87753e-267	2.25257e-267	2.03437e-267	1.32346e-266	7.02617e-267	4.42535e-267	-1.00631e-267	4.16188e-268	3.75288e-267	5.28311e-268	2.28723e-267	-5.74468e-267	-4.01424e-267	3.83062e-267	9.61833e-266
5.28697e-268	1.10593e-268	1.29419e-269	8.80425e-269	1.54092e-268	-1.9099e-268	-5.74314e-269	-8.60393e-268	-1.14477e-268	-1.51785e-268	6.78053e-269	-1.41121e-268	-1.72443e-268	-1.29672e-268	-6.40487e-268	-4.52658e-269	-1.262e-268	-1.44931e-269	6.05974e-270	-2.47543e-268	-5.13912e-268	2.82544e-269	-3.74689e-269	2.18125e-268	8.36001e-269	-2.63714e-269	9.30864e-270	2.45793e-268	-4.64122e-269	4.9637e-268	5.56615e-267
1.59144e-269	-3.12191e-270	-1.00817e-270	7.83758e-270	-1.09999e-270	-6.91214e-269	-1.04712e-269	-2.95637e-269	-6.4122e-270	-8.47408e-269	7.41188e-270	2.78356e-269	-4.43116e-269	-3.26755e-269	-9.1502e-269	-3.8811e-269	-4.43395e-269	-1.8513e-269	-1.32914e-270	-4.22262e-269	-3.19185e-268	6.3287e-270	3.94662e-270	5.51657e-269	-3.49736e-269	-3.76473e-270	-9.13958e-269	3.52263e-269	1.31024e-268	-4.93733e-270	1.26419e-267
-1.77857e-270	-3.86287e-269	-2.72199e-270	6.12575e-270	1.25712e-269	-6.20575e-270	3.90301e-270	-1.38385e-269	7.94379e-270	6.85587e-270	2.73742e-270	-9.78994e-270	-6.91853e-270	3.856e-272	5.95775e-270	-1.79966e-269	1.03704e-269	-5.93119e-272	-5.56512e-270	1.71744e-269	-6.81643e-270	2.20574e-270	1.39053e-269	-4.9442e-271	-2.1332e-269	-4.33783e-270	-1.48404e-270	-2.58441e-269	-4.59892e-270	1.46269e-270	2.59663e-268
8.61024e-271	-3.95701e-271	-4.27461e-271	1.04322e-271	-3.03324e-271	-1.69537e-270	1.97506e-270	4.51889e-271	-6.50081e-271	-3.94886e-271	-1.13551e-271	1.39839e-270	-6.74791e-272	-1.40921e-271	6.38133e-271	-1.64711e-271	-4.69432e-271	8.35913e-272	-1.08064e-270	1.14158e-270	2.88079e-271	4.64752e-271	-5.09622e-271	1.27321e-270	-1.40875e-271	-4.29463e-271	-2.18073e-270	6.48464e-271	1.65181e-271	-7.23855e-271	1.93818e-269
-2.87377e-271	1.81266e-271	-1.87636e-272	8.25796e-272	1.53876e-272	3.2731e-273	9.82026e-272	-1.48048e-271	6.17485e-274	-5.35269e-272	-3.29387e-272	1.0648e-271	-1.78809e-272	-1.52728e-271	4.16124e-271	2.98517e-271	-2.38344e-271	-1.30666e-271	-1.30363e-271	-7.67563e-272	3.28728e-271	-5.05524e-272	1.13376e-271	4.19405e-271	-8.74939e-273	-7.13022e-272	-3.01665e-271	-2.21276e-272	4.78739e-272	1.88634e-272	3.87248e-270
3.51799e-272	1.11424e-272	2.61425e-272	9.79459e-273	-6.43994e-272	-9.9337e-273	4.44872e-273	3.42059e-273	-3.47919e-273	-1.09289e-272	-1.2016e-272	-9.02694e-273	-1.97335e-273	-2.62494e-272	-7.58803e-273	-3.55192e-272	3.43609e-273	-8.71579e-274	-1.19674e-272	-1.11559e-272	2.34648e-272	-2.99637e-273	1.97004e-273	-3.44426e-273	-3.85529e-274	-6.99705e-273	1.02148e-272	-1.52162e-272	7.26828e-274	1.0999e-274	3.642e-271
-3.45015e-274	1.9505e-273	8.63467e-274	3.00966e-273	-5.97626e-273	7.84617e-274	-1.27077e-273	-1.64128e-273	1.33896e-273	-8.82011e-274	1.18679e-273	2.64628e-274	-6.5655e-274	1.13844e-273	-1.56414e-274	-4.3807e-273	1.10804e-273	1.26717e-273	1.52013e-273	6.23936e-275	1.42185e-273	-4.11524e-274	-1.08851e-273	-1.7009e-273	-6.64546e-273	-8.46041e-274	-1.21599e-273	-1.16547e-273	-7.07743e-274	-2.60237e-274	4.52675e-272
-7.43853e-274	5.09473e-275	1.2877e-274	1.64575e-274	-1.80244e-274	-9.3036e-275	2.6649e-274	1.92308e-274	-3.74566e-274	-1.50329e-275	-4.60848e-275	5.98901e-275	-9.14537e-275	-1.57482e-275	8.42249e-275	8.73061e-275	4.87638e-275	-1.1585e-274	2.76578e-274	-2.10747e-274	-1.22263e-274	2.92753e-274	-1.30072e-274	9.79445e-275	2.24209e-274	3.47651e-275	6.23201e-275	-1.40937e-274	-1.51072e-275	-1.82878e-275	4.38513e-273
-1.24276e-276	1.94803e-276	-3.02039e-275	6.87066e-277	2.94965e-275	-3.98799e-276	-3.41361e-275	3.22793e-275	-1.54943e-275	-2.39231e-275	-9.80642e-276	1.85865e-275	2.17225e-275	-1.62349e-275	1.19982e-275	4.14797e-275	-1.28861e-275	3.26251e-276	2.36148e-275	1.18589e-276	-3.13364e-275	8.51844e-275	-1.16406e-275	-1.08461e-276	-4.27057e-276	-3.865e-275	1.67043e-275	-1.75443e-275	-4.71845e-276	5.26712e-276	5.50577e-274
5.21006e-277	2.03543e-276	-6.83233e-276	2.95364e-276	-2.91193e-277	-3.83213e-276	5.31837e-276	3.37527e-277	3.17366e-276	-4.84347e-276	-5.4225e-277	-1.29052e-275	2.79684e-276	1.52747e-276	8.08534e-278	-4.44526e-276	1.60138e-276	-6.37782e-277	2.17431e-276	-1.27742e-276	-1.32635e-275	-4.00836e-278	-2.3841e-276	-5.97621e-278	-4.86865e-277	-1.75265e-277	-5.25147e-277	4.44784e-276	4.79117e-276	4.5975e-276	8.88987e-275
-1.95771e-277	7.53545e-278	-1.78792e-277	-3.28133e-277	-9.62641e-278	-4.95442e-277	5.4074e-277	-8.28745e-277	-8.43517e-277	-1.30695e-278	-1.43476e-277	4.72525e-277	3.13805e-278	-3.27066e-279	-8.87063e-277	-1.66586e-277	-1.63637e-277	-3.47105e-277	3.08746e-277	2.54979e-277	-8.47098e-278	-1.15116e-277	-7.58108e-277	-1.72263e-277	2.55949e-277	2.70253e-277	2.00796e-278	2.70558e-277	-2.10825e-278	-3.19524e-277	8.66224e-276
4.06624e-278	-7.61258e-278	-3.96647e-278	6.98835e-278	-6.20015e-278	2.09839e-277	4.49448e-279	1.59261e-278	1.82744e-278	5.89147e-279	1.05649e-277	1.83879e-278	-9.76603e-278	-2.50624e-278	3.09736e-278	1.05875e-278	2.18758e-279	-2.11035e-278	2.07837e-278	-1.07722e-279	4.48923e-278	3.56449e-278	-3.27241e-279	2.56654e-278	-6.78797e-278	-6.54052e-278	3.95676e-278	-5.57691e-278	2.02194e-278	-1.70693e-278	1.25162e-276
-2.7807e-279	-5.95119e-280	-4.47579e-279	-2.25609e-278	2.43732e-279	-1.50802e-279	-3.59069e-279	3.5833e-279	-4.52833e-279	-1.52009e-278	4.39599e-279	-2.18663e-279	-5.62829e-280	-9.04699e-279	1.59897e-279	1.03522e-278	-5.48833e-279	-7.11876e-279	-7.69668e-279	-3.98643e-279	-9.58607e-280	-8.53148e-280	-1.47465e-279	-2.02378e-279	-1.97245e-279	5.78489e-282	3.37101e-279	5.4132e-279	-3.29208e-279	-8.69893e-279	1.41759e-277
-1.45455e-280	3.44097e-280	7.55679e-280	9.35045e-281	-4.21285e-280	-9.27121e-281	1.4325e-280	6.17548e-280	-7.73812e-281	1.04426e-279	-3.482e-280	7.10582e-282	-1.41998e-279	-2.42313e-279	-1.81922e-279	-7.6562e-280	-4.14435e-280	-1.42099e-280	-4.70616e-280	-1.12776e-279	-9.47655e-280	-1.17025e-279	-1.73085e-279	4.89436e-281	6.62133e-280	1.74545e-280	-1.52671e-279	-2.13104e-279	6.46606e-280	-1.41568e-280	2.18536e-278
2.51356e-280	-1.90085e-280	1.14447e-280	-9.48732e-282	2.19566e-281	3.70091e-281	-1.70243e-281	-2.01103e-281	-6.07066e-281	2.5098e-281	-2.29825e-281	-1.79522e-281	2.26313e-281	-1.70241e-281	1.7415e-280	-9.07173e-283	5.54754e-281	1.57857e-280	-1.83052e-281	2.63138e-282	7.58262e-283	2.12541e-280	-1.32984e-280	-1.14988e-281	-1.57789e-281	-8.8402e-282	-1.06627e-280	1.27713e-281	2.49486e-281	1.92393e-280	1.95634e-279
9.39515e-283	8.02217e-282	3.10782e-282	-3.0678e-282	-1.64465e-282	-1.33685e-281	-8.97781e-282	-1.45118e-281	-1.2424e-281	-1.2964e-281	2.88959e-283	4.47404e-282	-1.109e-281	-2.15759e-282	-2.16778e-281	9.18524e-283	-1.46752e-282	-1.37567e-281	1.49423e-282	2.49126e-281	-6.55224e-282	2.56499e-281	-4.93633e-283	5.50986e-282	1.41844e-281	5.15466e-282	-5.80535e-283	-1.5626e-282	-1.41858e-282	1.83754e-282	2.2421e-280
1.36061e-282	2.12731e-283	7.30763e-283	4.19149e-282	3.00124e-283	7.73735e-283	2.15215e-282	1.61531e-282	-5.7296e-282	1.12175e-282	-1.8943e-282	-5.35212e-283	-4.42618e-283	2.25143e-284	-9.36859e-283	6.74212e-283	1.04594e-282	-8.83266e-283	-2.98254e-282	-6.13392e-282	-4.55037e-283	2.16369e-282	-2.18376e-282	9.94478e-283	-1.21681e-282	-1.95475e-282	9.58767e-283	-3.63053e-283	3.04607e-282	4.82855e-282	5.19046e-281
1.1003e-283	-2.12947e-284	6.80743e-284	6.58548e-284	-1.14687e-283	1.97456e-283	-3.21478e-283	1.78901e-284	1.19446e-284	-1.84214e-283	3.58571e-283	2.95162e-284	6.56474e-283	-5.96657e-285	9.37213e-284	2.31849e-283	-4.44258e-283	-3.17524e-283	-1.96891e-283	1.47615e-283	-2.51877e-284	-7.56889e-283	-6.30472e-284	3.7453e-283	2.54216e-283	2.16815e-283	-3.42673e-284	1.96365e-284	-1.88967e-284	-4.44247e-284	5.40322e-282
1.29446e-284	1.15634e-284	-2.02831e-285	-4.48372e-284	-5.06723e-284	3.49553e-284	1.34391e-286	1.13603e-284	3.78147e-285	1.39048e-284	1.32052e-284	7.96365e-285	1.83273e-285	2.79907e-284	3.32647e-285	2.39843e-284	2.22909e-284	7.32244e-284	1.08814e-285	-1.6579e-284	2.44433e-284	4.19503e-285	-2.74047e-284	2.29935e-284	4.36729e-285	2.08379e-284	-1.02809e-285	3.6704e-285	1.255e-284	1.70937e-284	5.16251e-283
2.2617e-285	2.65213e-285	-1.66958e-285	-2.07191e-286	-2.04642e-285	-1.70293e-286	-1.48767e-285	3.17835e-286	8.57375e-286	-8.17362e-285	-5.53898e-286	3.61647e-285	4.06824e-285	-1.32697e-286	-6.78511e-287	1.10845e-285	1.83392e-285	3.43521e-286	-4.49108e-285	-2.12912e-285	-6.8076e-286	-1.40473e-285	2.46738e-285	-1.33828e-285	4.28831e-285	3.41212e-286	6.86134e-286	5.77912e-285	-3.59188e-286	-5.66489e-287	5.55908e-284
-2.1664e-286	-2.50363e-286	6.94922e-287	-5.5979e-287	-1.81996e-286	5.49741e-287	6.18621e-287	-2.63652e-286	-2.23395e-286	3.1037e-286	-4.31681e-287	-2.3467e-286	7.58761e-287	-1.09529e-286	-1.32387e-286	-1.84281e-286	-2.70294e-286	2.68829e-288	-4.68654e-286	-4.36458e-286	5.59033e-286	-6.73884e-286	-9.23597e-286	4.91e-286	3.82883e-286	2.71299e-286	-6.2297e-286	3.9706e-286	2.38021e-286	4.46732e-286	8.65321e-285
-1.10061e-286	-2.65973e-287	3.99313e-287	-3.05339e-287	3.02384e-287	-3.8256e-288	-2.07429e-288	1.21828e-287	-2.88607e-288	1.93502e-287	-1.09893e-288	1.96966e-287	2.7661e-287	-2.28668e-287	2.21113e-287	1.11338e-287	3.68915e-287	1.62823e-287	-2.73765e-287	1.03123e-286	5.58311e-287	1.20879e-286	2.45838e-287	-2.49058e-287	5.1339e-287	-3.77094e-288	1.33319e-287	1.0187e-287	-1.1764e-287	1.09675e-287	8.93482e-286
-1.5457e-288	2.83491e-288	-3.86151e-288	8.84113e-288	5.00495e-288	-9.10076e-288	2.84016e-288	3.70787e-288	-1.75055e-287	-5.18004e-289	-3.25514e-288	-1.56271e-289	1.11072e-288	5.46878e-288	1.07648e-287	-2.5658e-288	-1.29168e-288	-1.06767e-288	1.94896e-288	1.01861e-287	1.72825e-288	-1.35885e-288	2.35149e-288	-4.48499e-289	9.58935e-288	3.21246e-288	-1.28914e-287	-5.30672e-288	-3.13427e-288	6.61333e-288	1.40211e-286
3.79899e-289	-2.10087e-288	-3.971e-289	-4.58161e-289	1.15363e-289	-1.09258e-289	3.92222e-289	-8.57744e-289	3.06594e-289	6.32476e-289	1.32899e-289	3.99617e-289	1.05544e-289	-6.85398e-290	-1.12966e-288	7.31722e-289	4.46402e-289	3.49423e-289	-2.24129e-289	1.15099e-289	-6.84865e-290	-3.95043e-290	-2.24319e-289	-6.16257e-290	1.25292e-288	4.60415e-289	3.13616e-289	-1.64242e-289	1.46498e-288	-5.64264e-289	1.40671e-287
-3.06723e-289	-2.46873e-290	6.72032e-291	-1.00905e-289	-1.74261e-290	-9.11224e-291	-2.12316e-289	3.42894e-290	-7.22333e-290	-4.2632e-290	5.92046e-290	-1.22565e-289	3.55996e-290	1.44193e-289	-1.66079e-290	-2.2323e-290	2.24493e-291	9.1251e-291	1.3935e-290	4.22991e-291	1.00046e-289	-1.80826e-290	2.33409e-290	-1.18581e-289	-9.03591e-290	-3.1074e-290	-3.93529e-290	1.07255e-290	-5.65721e-290	7.54979e-290	1.82071e-288
1.18754e-290	2.30721e-290	4.24327e-291	-1.97368e-290	-3.91651e-292	-5.35367e-292	2.88425e-291	1.66109e-290	1.22483e-290	-1.39772e-291	-1.39989e-290	-5.5966e-291	-1.55659e-291	-8.55684e-291	2.89606e-291	6.59691e-291	8.36338e-291	-1.33151e-292	-1.76173e-291	1.51992e-290	-2.58876e-291	2.22756e-291	1.2264e-290	1.19208e-290	-8.03934e-291	9.03277e-291	8.89521e-291	-1.24133e-291	6.72113e-292	-7.73791e-291	2.22275e-289
-9.09768e-292	2.82536e-292	2.28968e-292	1.69879e-291	-3.71371e-292	-2.06359e-292	4.33545e-291	-2.79701e-291	7.75083e-292	-7.34413e-292	2.03149e-291	1.72442e-292	5.51265e-292	-1.27031e-291	-1.50552e-291	-1.19658e-292	3.39755e-292	-2.65137e-291	7.26076e-292	-1.78677e-291	-3.94672e-292	-8.96194e-293	-7.41352e-292	-2.15044e-291	-4.94097e-292	6.06851e-293	-1.26421e-291	1.99904e-291	5.41914e-292	1.65263e-291	3.28831e-290
1.86029e-292	-2.77648e-293	-5.67282e-292	6.46111e-293	-7.87769e-293	1.01509e-292	-1.19661e-292	-1.76175e-292	1.02501e-292	1.3417e-292	-1.31527e-293	9.40467e-293	-5.19126e-293	-3.88529e-292	2.10168e-292	-1.62389e-292	9.01961e-294	-7.35633e-294	8.92439e-293	4.47037e-293	7.26903e-293	-1.93143e-292	-6.74219e-293	-5.74076e-293	7.41711e-294	-2.07026e-292	2.46687e-294	-9.2297e-293	-4.39386e-293	4.61027e-293	3.41891e-291
9.29954e-294	-2.5407e-294	7.45579e-294	-3.35698e-294	7.02402e-294	2.33808e-293	-2.38568e-294	8.77603e-294	-5.99871e-294	1.90236e-293	1.30123e-293	-2.19983e-293	-3.20686e-295	1.80887e-294	-6.75033e-294	-1.56742e-293	2.08619e-293	1.21288e-294	-4.05462e-295	-4.7198e-294	-3.12805e-293	3.57892e-294	-5.04189e-294	4.86137e-294	-2.65663e-294	-1.39876e-293	2.63152e-293	4.2315e-293	-2.69868e-295	1.30883e-293	3.19402e-292
4.77617e-295	-5.39317e-295	7.57042e-294	4.88269e-295	-1.26376e-294	-5.27498e-295	5.16478e-295	-1.89787e-295	2.43642e-294	1.0368e-295	8.11548e-296	-4.0895e-295	-6.31368e-295	3.72223e-294	2.13087e-295	3.31746e-294	2.03161e-294	1.4516e-296	-3.31097e-294	-2.40723e-295	-1.20885e-294	2.81225e-294	6.58914e-295	-7.3949e-295	3.02902e-295	5.54622e-294	4.04938e-295	-3.09709e-294	1.64617e-294	-1.3051e-294	4.58072e-293
5.86531e-296	-8.96109e-297	1.18536e-295	8.8915e-296	-9.62068e-296	-3.50792e-296	-2.67162e-295	1.85527e-295	1.87161e-295	-2.57866e-295	-4.40199e-295	-5.88378e-296	-2.58929e-295	9.23212e-295	8.28384e-296	-3.91772e-296	6.00131e-295	1.4064e-295	3.1003e-296	1.02271e-295	1.03896e-297	5.93418e-295	1.39213e-295	-1.83269e-295	5.6056e-296	9.62518e-297	9.19071e-296	-1.83601e-295	-1.24805e-295	-3.36862e-296	5.39792e-294
6.60877e-296	-6.73328e-296	1.5151e-296	-2.04953e-296	9.62261e-297	1.16882e-296	2.89062e-296	4.38462e-296	6.15475e-296	-9.49724e-297	2.31658e-296	-2.59365e-296	8.75593e-296	-2.55175e-296	-5.93574e-297	3.26109e-296	1.0592e-296	2.23368e-297	8.34008e-297	9.51256e-297	-1.12547e-296	-9.13843e-297	6.30995e-297	1.49427e-296	-1.17269e-296	-4.25265e-297	-3.03983e-296	4.46513e-296	-3.26227e-296	1.07714e-296	7.41648e-295
-8.54548e-297	-1.3283e-297	5.54243e-298	-1.33195e-297	4.6023e-298	7.18283e-298	2.28247e-297	-3.95352e-297	-1.39067e-297	3.97607e-298	-4.10765e-298	1.0063e-297	-2.16552e-297	8.43692e-297	-2.38928e-297	-1.04203e-297	1.31801e-297	-4.60529e-298	-1.73126e-297	-2.33922e-297	-2.51926e-297	1.4907e-297	2.40997e-297	-1.44428e-297	8.05566e-297	-2.50962e-297	2.14184e-298	-4.22729e-297	2.18867e-298	1.69286e-297	6.70453e-296
4.5336e-298	-7.7257e-299	-9.79698e-299	4.14651e-299	-4.77811e-298	-1.49487e-298	2.64145e-298	-1.97701e-298	1.30102e-297	1.66987e-298	1.0769e-298	4.38332e-299	7.25864e-299	-1.49618e-298	-1.80204e-298	-1.7753e-299	-9.48999e-299	6.59426e-298	4.6739e-298	-1.049e-297	1.55895e-298	1.01293e-298	2.92546e-298	5.11999e-298	4.81571e-299	-3.57964e-298	-1.11262e-298	-1.13748e-298	-3.37341e-298	-1.93934e-298	8.29374e-297
-2.58469e-299	-7.24904e-301	-1.3079e-298	1.3515e-299	-9.80528e-300	-1.47796e-299	8.80861e-300	3.1098e-299	-1.72525e-299	3.1292e-299	2.52428e-299	-3.58567e-299	2.36285e-300	3.00084e-299	-2.37789e-299	-5.90556e-300	1.57196e-299	2.96116e-300	-2.05859e-299	2.18082e-302	-6.40997e-300	-2.02687e-299	-1.31356e-299	1.11062e-298	1.66141e-300	2.4096e-299	1.522e-299	-6.21392e-300	8.12068e-299	4.7602e-299	7.73233e-298
3.58951e-300	4.27653e-300	-4.08364e-300	7.02047e-300	-2.66907e-300	-4.39832e-300	-1.16905e-300	-6.82859e-300	2.31246e-300	-6.10425e-300	8.42854e-300	4.02683e-300	-3.29962e-300	2.13524e-300	-1.54412e-301	5.90641e-300	1.25474e-299	-5.25589e-300	-1.27728e-301	-2.68759e-300	7.65271e-300	1.88973e-300	-2.08462e-300	-6.90792e-301	8.74543e-301	1.9975e-299	8.97885e-300	-1.1646e-300	1.18134e-300	2.51673e-300	1.34031e-298
-6.10695e-301	8.3179e-302	3.01917e-301	1.58676e-301	-3.33452e-301	-7.37136e-301	4.62131e-301	-1.19099e-300	-3.20935e-301	1.0065e-300	1.90935e-301	6.51363e-301	-1.35694e-301	2.6962e-301	-1.53855e-301	1.63768e-300	7.6878e-301	-2.60725e-301	-4.84882e-302	-9.98292e-302	-5.19366e-302	-9.45833e-302	9.13822e-301	1.95871e-301	-1.03298e-301	-4.52045e-300	-1.15331e-301	-1.60796e-300	2.24986e-301	9.82728e-301	1.82335e-299
1.19335e-302	-3.50664e-302	-1.22509e-301	2.32435e-302	3.60846e-302	4.95645e-302	5.43152e-303	-2.0428e-302	8.6761e-302	-3.65129e-303	8.70003e-302	1.47119e-301	2.72548e-303	-1.2e-301	-1.34893e-301	5.82098e-302	9.54822e-303	-6.6373e-302	6.06399e-302	-3.85607e-302	-1.20817e-301	5.20999e-302	1.6323e-301	-2.93166e-302	-1.05171e-301	-7.217e-303	7.35122e-302	-7.19274e-302	-3.98223e-302	1.30977e-301	1.91383e-300
4.01662e-304	-9.13589e-303	-1.05851e-302	5.9064e-303	-4.00604e-303	3.67024e-303	4.66576e-303	-4.99743e-303	-9.05144e-303	1.35357e-303	2.00089e-303	-5.07662e-303	7.15856e-303	-7.89139e-303	5.99027e-303	-1.62257e-302	-1.28757e-302	-6.14139e-303	-6.67985e-303	2.50885e-302	-4.89773e-303	4.41085e-303	1.22807e-302	6.01126e-303	-1.78049e-303	5.59994e-303	-2.51032e-302	2.08188e-303	3.95809e-303	6.28272e-303	2.21309e-301
2.47463e-303	3.42939e-304	-1.25966e-303	-8.66161e-304	1.16877e-304	4.89201e-304	-2.82793e-303	-9.28271e-304	2.12551e-304	-2.17379e-303	1.27602e-303	-3.89096e-303	1.39379e-303	-8.26179e-304	6.14367e-304	3.8253e-304	-5.27071e-305	1.35308e-303	-2.49116e-304	-1.21223e-303	-1.98373e-304	1.66855e-303	2.08437e-303	-2.06075e-304	-1.99643e-303	-1.36996e-303	-3.49296e-306	1.67238e-303	8.29328e-305	-5.06537e-303	3.72909e-302
-8.00059e-304	9.42299e-305	-3.48144e-305	4.64569e-305	7.38227e-305	1.1386e-304	-2.55027e-305	-5.77261e-305	1.04992e-304	8.85861e-305	3.3737e-304	6.79809e-305	1.62059e-304	2.48804e-306	-7.92747e-306	8.64535e-305	-6.94308e-305	1.52068e-305	-4.61681e-305	5.2781e-305	2.25591e-304	2.29651e-304	-5.18471e-306	-3.17744e-304	5.21395e-305	9.23028e-305	-2.58905e-305	2.69388e-304	-2.18524e-304	9.51736e-305	3.8195e-303
1.20228e-305	8.72262e-307	1.45307e-305	-3.90907e-305	-5.42491e-307	5.21463e-306	3.68838e-306	-1.48976e-305	2.95134e-305	-1.10498e-306	-6.22903e-306	2.84861e-305	-1.40208e-305	1.44646e-304	-1.06844e-305	1.8374e-305	3.72446e-306	2.53984e-305	8.48827e-306	-3.8296e-306	-8.86471e-307	3.52305e-305	5.02177e-306	-9.02571e-307	9.22706e-306	6.59146e-306	2.98367e-306	-1.22134e-305	-1.49417e-306	-6.16056e-305	5.21516e-304
1.97317e-306	-2.81441e-307	-5.77861e-306	-4.76917e-306	-1.8184e-306	2.18213e-306	1.35344e-305	-8.27562e-306	-2.56925e-306	-1.34447e-306	-1.0214e-307	4.57992e-307	2.27692e-307	6.28735e-307	9.77587e-307	3.6858e-307	5.46149e-306	9.37699e-307	-5.77825e-307	-4.25997e-306	-2.54677e-306	-6.14209e-307	-1.09114e-307	3.40605e-306	5.94403e-307	-9.59397e-307	-5.37639e-307	1.13757e-306	-2.53623e-308	-2.4023e-306	6.88592e-305
1.66256e-307	4.20724e-307	-9.26715e-308	7.64544e-307	-8.6811e-308	4.1507e-307	3.53044e-307	-6.94429e-308	3.78e-307	5.79096e-307	7.35777e-308	-1.33684e-307	-8.95271e-307	1.18716e-307	-4.2955e-308	9.7808e-308	0	7.82542e-308	-1.74271e-307	-1.11851e-307	9.32192e-308	-3.50806e-308	0	6.71664e-308	-7.16076e-308	-1.35167e-307	2.30636e-307	1.43168e-307	6.84434e-308	5.06077e-307	6.44164e-306
0	-2.60601e-308	-3.68842e-308	0	0	0	-6.60073e-308	3.90867e-308	0	2.68947e-308	0	0	1.05748e-307	0	0	-9.74564e-308	0	-8.58523e-308	0	0	0	-2.44147e-308	-4.00881e-308	0	0	-2.86172e-308	0	-7.0208e-308	0	2.28401e-308	8.6207e-307
0	0	0	0	0	0	0	0	0	0	0	0	0	0	0	0	0	0	0	0	0	0	0	0	0	0	0	0	0	0	9.41932e-308
0	0	0	0	0	0	0	0	0	0	0	0	0	0	0	0	0	0	0	0	0	0	0	0	0	0	0	0	0	0	0
0	0	0	0	0	0	0	0	0	0	0	0	0	0	0	0	0	0	0	0	0	0	0	0	0	0	0	0	0	0	0
0	0	0	0	0	0	0	0	0	0	0	0	0	0	0	0	0	0	0	0	0	0	0	0	0	0	0	0	0	0	0
0	0	0	0	0	0	0	0	0	0	0	0	0	0	0	0	0	0	0	0	0	0	0	0	0	0	0	0	0	0	0
0	0	0	0	0	0	0	0	0	0	0	0	0	0	0	0	0	0	0	0	0	0	0	0	0	0	0	0	0	0	0
0	0	0	0	0	0	0	0	0	0	0	0	0	0	0	0	0	0	0	0	0	0	0	0	0	0	0	0	0	0	0
0	0	0	0	0	0	0	0	0	0	0	0	0	0	0	0	0	0	0	0	0	0	0	0	0	0	0	0	0	0	0
0	0	0	0	0	0	0	0	0	0	0	0	0	0	0	0	0	0	0	0	0	0	0	0	0	0	0	0	0	0	0
0	0	0	0	0	0	0	0	0	0	0	0	0	0	0	0	0	0	0	0	0	0	0	0	0	0	0	0	0	0	0
0	0	0	0	0	0	0	0	0	0	0	0	0	0	0	0	0	0	0	0	0	0	0	0	0	0	0	0	0	0	0
0	0	0	0	0	0	0	0	0	0	0	0	0	0	0	0	0	0	0	0	0	0	0	0	0	0	0	0	0	0	0
0	0	0	0	0	0	0	0	0	0	0	0	0	0	0	0	0	0	0	0	0	0	0	0	0	0	0	0	0	0	0
0	0	0	0	0	0	0	0	0	0	0	0	0	0	0	0	0	0	0	0	0	0	0	0	0	0	0	0	0	0	0
0	0	0	0	0	0	0	0	0	0	0	0	0	0	0	0	0	0	0	0	0	0	0	0	0	0	0	0	0	0	0
0	0	0	0	0	0	0	0	0	0	0	0	0	0	0	0	0	0	0	0	0	0	0	0	0	0	0	0	0	0	0
0	0	0	0	0	0	0	0	0	0	0	0	0	0	0	0	0	0	0	0	0	0	0	0	0	0	0	0	0	0	0
0	0	0	0	0	0	0	0	0	0	0	0	0	0	0	0	0	0	0	0	0	0	0	0	0	0	0	0	0	0	0
0	0	0	0	0	0	0	0	0	0	0	0	0	0	0	0	0	0	0	0	0	0	0	0	0	0	0	0	0	0	0
0	0	0	0	0	0	0	0	0	0	0	0	0	0	0	0	0	0	0	0	0	0	0	0	0	0	0	0	0	0	0
0	0	0	0	0	0	0	0	0	0	0	0	0	0	0	0	0	0	0	0	0	0	0	0	0	0	0	0	0	0	0
0	0	0	0	0	0	0	0	0	0	0	0	0	0	0	0	0	0	0	0	0	0	0	0	0	0	0	0	0	0	0
0	0	0	0	0	0	0	0	0	0	0	0	0	0	0	0	0	0	0	0	0	0	0	0	0	0	0	0	0	0	0
0	0	0	0	0	0	0	0	0	0	0	0	0	0	0	0	0	0	0	0	0	0	0	0	0	0	0	0	0	0	0
0	0	0	0	0	0	0	0	0	0	0	0	0	0	0	0	0	0	0	0	0	0	0	0	0	0	0	0	0	0	0
0	0	0	0	0	0	0	0	0	0	0	0	0	0	0	0	0	0	0	0	0	0	0	0	0	0	0	0	0	0	0
0	0	0	0	0	0	0	0	0	0	0	0	0	0	0	0	0	0	0	0	0	0	0	0	0	0	0	0	0	0	0
0	0	0	0	0	0	0	0	0	0	0	0	0	0	0	0	0	0	0	0	0	0	0	0	0	0	0	0	0	0	0
0	0	0	0	0	0	0	0	0	0	0	0	0	0	0	0	0	0	0	0	0	0	0	0	0	0	0	0	0	0	0
0	0	0	0	0	0	0	0	0	0	0	0	0	0	0	0	0	0	0	0	0	0	0	0	0	0	0	0	0	0	0
0	0	0	0	0	0	0	0	0	0	0	0	0	0	0	0	0	0	0	0	0	0	0	0	0	0	0	0	0	0	0
0	0	0	0	0	0	0	0	0	0	0	0	0	0	0	0	0	0	0	0	0	0	0	0	0	0	0	0	0	0	0
0	0	0	0	0	0	0	0	0	0	0	0	0	0	0	0	0	0	0	0	0	0	0	0	0	0	0	0	0	0	0
0	0	0	0	0	0	0	0	0	0	0	0	0	0	0	0	0	0	0	0	0	0	0	0	0	0	0	0	0	0	0
0	0	0	0	0	0	0	0	0	0	0	0	0	0	0	0	0	0	0	0	0	0	0	0	0	0	0	0	0	0	0
0	0	0	0	0	0	0	0	0	0	0	0	0	0	0	0	0	0	0	0	0	0	0	0	0	0	0	0	0	0	0
0	0	0	0	0	0	0	0	0	0	0	0	0	0	0	0	0	0	0	0	0	0	0	0	0	0	0	0	0	0	0
0	0	0	0	0	0	0	0	0	0	0	0	0	0	0	0	0	0	0	0	0	0	0	0	0	0	0	0	0	0	0
0	0	0	0	0	0	0	0	0	0	0	0	0	0	0	0	0	0	0	0	0	0	0	0	0	0	0	0	0	0	0
0	0	0	0	0	0	0	0	0	0	0	0	0	0	0	0	0	0	0	0	0	0	0	0	0	0	0	0	0	0	0
0	0	0	0	0	0	0	0	0	0	0	0	0	0	0	0	0	0	0	0	0	0	0	0	0	0	0	0	0	0	0
0	0	0	0	0	0	0	0	0	0	0	0	0	0	0	0	0	0	0	0	0	0	0	0	0	0	0	0	0	0	0
0	0	0	0	0	0	0	0	0	0	0	0	0	0	0	0	0	0	0	0	0	0	0	0	0	0	0	0	0	0	0
0	0	0	0	0	0	0	0	0	0	0	0	0	0	0	0	0	0	0	0	0	0	0	0	0	0	0	0	0	0	0
0	0	0	0	0	0	0	0	0	0	0	0	0	0	0	0	0	0	0	0	0	0	0	0	0	0	0	0	0	0	0
0	0	0	0	0	0	0	0	0	0	0	0	0	0	0	0	0	0	0	0	0	0	0	0	0	0	0	0	0	0	0
0	0	0	0	0	0	0	0	0	0	0	0	0	0	0	0	0	0	0	0	0	0	0	0	0	0	0	0	0	0	0
0	0	0	0	0	0	0	0	0	0	0	0	0	0	0	0	0	0	0	0	0	0	0	0	0	0	0	0	0	0	0
0	0	0	0	0	0	0	0	0	0	0	0	0	0	0	0	0	0	0	0	0	0	0	0	0	0	0	0	0	0	0
0	0	0	0	0	0	0	0	0	0	0	0	0	0	0	0	0	0	0	0	0	0	0	0	0	0	0	0	0	0	0
0	0	0	0	0	0	0	0	0	0	0	0	0	0	0	0	0	0	0	0	0	0	0	0	0	0	0	0	0	0	0
0	0	0	0	0	0	0	0	0	0	0	0	0	0	0	0	0	0	0	0	0	0	0	0	0	0	0	0	0	0	0
0	0	0	0	0	0	0	0	0	0	0	0	0	0	0	0	0	0	0	0	0	0	0	0	0	0	0	0	0	0	0
0	0	0	0	0	0	0	0	0	0	0	0	0	0	0	0	0	0	0	0	0	0	0	0	0	0	0	0	0	0	0
0	0	0	0	0	0	0	0	0	0	0	0	0	0	0	0	0	0	0	0	0	0	0	0	0	0	0	0	0	0	0
0	0	0	0	0	0	0	0	0	0	0	0	0	0	0	0	0	0	0	0	0	0	0	0	0	0	0	0	0	0	0
0	0	0	0	0	0	0	0	0	0	0	0	0	0	0	0	0	0	0	0	0	0	0	0	0	0	0	0	0	0	0
0	0	0	0	0	0	0	0	0	0	0	0	0	0	0	0	0	0	0	0	0	0	0	0	0	0	0	0	0	0	0
0	0	0	0	0	0	0	0	0	0	0	0	0	0	0	0	0	0	0	0	0	0	0	0	0	0	0	0	0	0	0
0	0	0	0	0	0	0	0	0	0	0	0	0	0	0	0	0	0	0	0	0	0	0	0	0	0	0	0	0	0	0
0	0	0	0	0	0	0	0	0	0	0	0	0	0	0	0	0	0	0	0	0	0	0	0	0	0	0	0	0	0	0
0	0	0	0	0	0	0	0	0	0	0	0	0	0	0	0	0	0	0	0	0	0	0	0	0	0	0	0	0	0	0
0	0	0	0	0	0	0	0	0	0	0	0	0	0	0	0	0	0	0	0	0	0	0	0	0	0	0	0	0	0	0
0	0	0	0	0	0	0	0	0	0	0	0	0	0	0	0	0	0	0	0	0	0	0	0	0	0	0	0	0	0	0
0	0	0	0	0	0	0	0	0	0	0	0	0	0	0	0	0	0	0	0	0	0	0	0	0	0	0	0	0	0	0
0	0	0	0	0	0	0	0	0	0	0	0	0	0	0	0	0	0	0	0	0	0	0	0	0	0	0	0	0	0	0
0	0	0	0	0	0	0	0	0	0	0	0	0	0	0	0	0	0	0	0	0	0	0	0	0	0	0	0	0	0	0
0	0	0	0	0	0	0	0	0	0	0	0	0	0	0	0	0	0	0	0	0	0	0	0	0	0	0	0	0	0	0
0	0	0	0	0	0	0	0	0	0	0	0	0	0	0	0	0	0	0	0	0	0	0	0	0	0	0	0	0	0	0
0	0	0	0	0	0	0	0	0	0	0	0	0	0	0	0	0	0	0	0	0	0	0	0	0	0	0	0	0	0	0
0	0	0	0	0	0	0	0	0	0	0	0	0	0	0	0	0	0	0	0	0	0	0	0	0	0	0	0	0	0	0
0	0	0	0	0	0	0	0	0	0	0	0	0	0	0	0	0	0	0	0	0	0	0	0	0	0	0	0	0	0	0
0	0	0	0	0	0	0	0	0	0	0	0	0	0	0	0	0	0	0	0	0	0	0	0	0	0	0	0	0	0	0
0	0	0	0	0	0	0	0	0	0	0	0	0	0	0	0	0	0	0	0	0	0	0	0	0	0	0	0	0	0	0
0	0	0	0	0	0	0	0	0	0	0	0	0	0	0	0	0	0	0	0	0	0	0	0	0	0	0	0	0	0	0
0	0	0	0	0	0	0	0	0	0	0	0	0	0	0	0	0	0	0	0	0	0	0	0	0	0	0	0	0	0	0
0	0	0	0	0	0	0	0	0	0	0	0	0	0	0	0	0	0	0	0	0	0	0	0	0	0	0	0	0	0	0
0	0	0	0	0	0	0	0	0	0	0	0	0	0	0	0	0	0	0	0	0	0	0	0	0	0	0	0	0	0	0
0	0	0	0	0	0	0	0	0	0	0	0	0	0	0	0	0	0	0	0	0	0	0	0	0	0	0	0	0	0	0
0	0	0	0	0	0	0	0	0	0	0	0	0	0	0	0	0	0	0	0	0	0	0	0	0	0	0	0	0	0	0
0	0	0	0	0	0	0	0	0	0	0	0	0	0	0	0	0	0	0	0	0	0	0	0	0	0	0	0	0	0	0
0	0	0	0	0	0	0	0	0	0	0	0	0	0	0	0	0	0	0	0	0	0	0	0	0	0	0	0	0	0	0
0	0	0	0	0	0	0	0	0	0	0	0	0	0	0	0	0	0	0	0	0	0	0	0	0	0	0	0	0	0	0
0	0	0	0	0	0	0	0	0	0	0	0	0	0	0	0	0	0	0	0	0	0	0	0	0	0	0	0	0	0	0
0	0	0	0	0	0	0	0	0	0	0	0	0	0	0	0	0	0	0	0	0	0	0	0	0	0	0	0	0	0	0
0	0	0	0	0	0	0	0	0	0	0	0	0	0	0	0	0	0	0	0	0	0	0	0	0	0	0	0	0	0	0
0	0	0	0	0	0	0	0	0	0	0	0	0	0	0	0	0	0	0	0	0	0	0	0	0	0	0	0	0	0	0
0	0	0	0	0	0	0	0	0	0	0	0	0	0	0	0	0	0	0	0	0	0	0	0	0	0	0	0	0	0	0
0	0	0	0	0	0	0	0	0	0	0	0	0	0	0	0	0	0	0	0	0	0	0	0	0	0	0	0	0	0	0
0	0	0	0	0	0	0	0	0	0	0	0	0	0	0	0	0	0	0	0	0	0	0	0	0	0	0	0	0	0	0
0	0	0	0	0	0	0	0	0	0	0	0	0	0	0	0	0	0	0	0	0	0	0	0	0	0	0	0	0	0	0
0	0	0	0	0	0	0	0	0	0	0	0	0	0	0	0	0	0	0	0	0	0	0	0	0	0	0	0	0	0	0
0	0	0	0	0	0	0	0	0	0	0	0	0	0	0	0	0	0	0	0	0	0	0	0	0	0	0	0	0	0	0
0	0	0	0	0	0	0	0	0	0	0	0	0	0	0	0	0	0	0	0	0	0	0	0	0	0	0	0	0	0	0
0	0	0	0	0	0	0	0	0	0	0	0	0	0	0	0	0	0	0	0	0	0	0	0	0	0	0	0	0	0	0
0	0	0	0	0	0	0	0	0	0	0	0	0	0	0	0	0	0	0	0	0	0	0	0	0	0	0	0	0	0	0
0	0	0	0	0	0	0	0	0	0	0	0	0	0	0	0	0	0	0	0	0	0	0	0	0	0	0	0	0	0	0
0	0	0	0	0	0	0	0	0	0	0	0	0	0	0	0	0	0	0	0	0	0	0	0	0	0	0	0	0	0	0
0	0	0	0	0	0	0	0	0	0	0	0	0	0	0	0	0	0	0	0	0	0	0	0	0	0	0	0	0	0	0
0	0	0	0	0	0	0	0	0	0	0	0	0	0	0	0	0	0	0	0	0	0	0	0	0	0	0	0	0	0	0
0	0	0	0	0	0	0	0	0	0	0	0	0	0	0	0	0	0	0	0	0	0	0	0	0	0	0	0	0	0	0
0	0	0	0	0	0	0	0	0	0	0	0	0	0	0	0	0	0	0	0	0	0	0	0	0	0	0	0	0	0	0
0	0	0	0	0	0	0	0	0	0	0	0	0	0	0	0	0	0	0	0	0	0	0	0	0	0	0	0	0	0	0
0	0	0	0	0	0	0	0	0	0	0	0	0	0	0	0	0	0	0	0	0	0	0	0	0	0	0	0	0	0	0
0	0	0	0	0	0	0	0	0	0	0	0	0	0	0	0	0	0	0	0	0	0	0	0	0	0	0	0	0	0	0
0	0	0	0	0	0	0	0	0	0	0	0	0	0	0	0	0	0	0	0	0	0	0	0	0	0	0	0	0	0	0
0	0	0	0	0	0	0	0	0	0	0	0	0	0	0	0	0	0	0	0	0	0	0	0	0	0	0	0	0	0	0
0	0	0	0	0	0	0	0	0	0	0	0	0	0	0	0	0	0	0	0	0	0	0	0	0	0	0	0	0	0	0
0	0	0	0	0	0	0	0	0	0	0	0	0	0	0	0	0	0	0	0	0	0	0	0	0	0	0	0	0	0	0
0	0	0	0	0	0	0	0	0	0	0	0	0	0	0	0	0	0	0	0	0	0	0	0	0	0	0	0	0	0	0
0	0	0	0	0	0	0	0	0	0	0	0	0	0	0	0	0	0	0	0	0	0	0	0	0	0	0	0	0	0	0
0	0	0	0	0	0	0	0	0	0	0	0	0	0	0	0	0	0	0	0	0	0	0	0	0	0	0	0	0	0	0
0	0	0	0	0	0	0	0	0	0	0	0	0	0	0	0	0	0	0	0	0	0	0	0	0	0	0	0	0	0	0
0	0	0	0	0	0	0	0	0	0	0	0	0	0	0	0	0	0	0	0	0	0	0	0	0	0	0	0	0	0	0
0	0	0	0	0	0	0	0	0	0	0	0	0	0	0	0	0	0	0	0	0	0	0	0	0	0	0	0	0	0	0
0	0	0	0	0	0	0	0	0	0	0	0	0	0	0	0	0	0	0	0	0	0	0	0	0	0	0	0	0	0	0
0	0	0	0	0	0	0	0	0	0	0	0	0	0	0	0	0	0	0	0	0	0	0	0	0	0	0	0	0	0	0
0	0	0	0	0	0	0	0	0	0	0	0	0	0	0	0	0	0	0	0	0	0	0	0	0	0	0	0	0	0	0
0	0	0	0	0	0	0	0	0	0	0	0	0	0	0	0	0	0	0	0	0	0	0	0	0	0	0	0	0	0	0
0	0	0	0	0	0	0	0	0	0	0	0	0	0	0	0	0	0	0	0	0	0	0	0	0	0	0	0	0	0	0
0	0	0	0	0	0	0	0	0	0	0	0	0	0	0	0	0	0	0	0	0	0	0	0	0	0	0	0	0	0	0
0	0	0	0	0	0	0	0	0	0	0	0	0	0	0	0	0	0	0	0	0	0	0	0	0	0	0	0	0	0	0
0	0	0	0	0	0	0	0	0	0	0	0	0	0	0	0	0	0	0	0	0	0	0	0	0	0	0	0	0	0	0
0	0	0	0	0	0	0	0	0	0	0	0	0	0	0	0	0	0	0	0	0	0	0	0	0	0	0	0	0	0	0
0	0	0	0	0	0	0	0	0	0	0	0	0	0	0	0	0	0	0	0	0	0	0	0	0	0	0	0	0	0	0
0	0	0	0	0	0	0	0	0	0	0	0	0	0	0	0	0	0	0	0	0	0	0	0	0	0	0	0	0	0	0
0	0	0	0	0	0	0	0	0	0	0	0	0	0	0	0	0	0	0	0	0	0	0	0	0	0	0	0	0	0	0
0	0	0	0	0	0	0	0	0	0	0	0	0	0	0	0	0	0	0	0	0	0	0	0	0	0	0	0	0	0	0
0	0	0	0	0	0	0	0	0	0	0	0	0	0	0	0	0	0	0	0	0	0	0	0	0	0	0	0	0	0	0
0	0	0	0	0	0	0	0	0	0	0	0	0	0	0	0	0	0	0	0	0	0	0	0	0	0	0	0	0	0	0
0	0	0	0	0	0	0	0	0	0	0	0	0	0	0	0	0	0	0	0	0	0	0	0	0	0	0	0	0	0	0
0	0	0	0	0	0	0	0	0	0	0	0	0	0	0	0	0	0	0	0	0	0	0	0	0	0	0	0	0	0	0
0	0	0	0	0	0	0	0	0	0	0	0	0	0	0	0	0	0	0	0	0	0	0	0	0	0	0	0	0	0	0
0	0	0	0	0	0	0	0	0	0	0	0	0	0	0	0	0	0	0	0	0	0	0	0	0	0	0	0	0	0	0
0	0	0	0	0	0	0	0	0	0	0	0	0	0	0	0	0	0	0	0	0	0	0	0	0	0	0	0	0	0	0
0	0	0	0	0	0	0	0	0	0	0	0	0	0	0	0	0	0	0	0	0	0	0	0	0	0	0	0	0	0	0
0	0	0	0	0	0	0	0	0	0	0	0	0	0	0	0	0	0	0	0	0	0	0	0	0	0	0	0	0	0	0
0	0	0	0	0	0	0	0	0	0	0	0	0	0	0	0	0	0	0	0	0	0	0	0	0	0	0	0	0	0	0
0	0	0	0	0	0	0	0	0	0	0	0	0	0	0	0	0	0	0	0	0	0	0	0	0	0	0	0	0	0	0
0	0	0	0	0	0	0	0	0	0	0	0	0	0	0	0	0	0	0	0	0	0	0	0	0	0	0	0	0	0	0
0	0	0	0	0	0	0	0	0	0	0	0	0	0	0	0	0	0	0	0	0	0	0	0	0	0	0	0	0	0	0
0	0	0	0	0	0	0	0	0	0	0	0	0	0	0	0	0	0	0	0	0	0	0	0	0	0	0	0	0	0	0
0	0	0	0	0	0	0	0	0	0	0	0	0	0	0	0	0	0	0	0	0	0	0	0	0	0	0	0	0	0	0
0	0	0	0	0	0	0	0	0	0	0	0	0	0	0	0	0	0	0	0	0	0	0	0	0	0	0	0	0	0	0
0	0	0	0	0	0	0	0	0	0	0	0	0	0	0	0	0	0	0	0	0	0	0	0	0	0	0	0	0	0	0
0	0	0	0	0	0	0	0	0	0	0	0	0	0	0	0	0	0	0	0	0	0	0	0	0	0	0	0	0	0	0
0	0	0	0	0	0	0	0	0	0	0	0	0	0	0	0	0	0	0	0	0	0	0	0	0	0	0	0	0	0	0
0	0	0	0	0	0	0	0	0	0	0	0	0	0	0	0	0	0	0	0	0	0	0	0	0	0	0	0	0	0	0
0	0	0	0	0	0	0	0	0	0	0	0	0	0	0	0	0	0	0	0	0	0	0	0	0	0	0	0	0	0	0
0	0	0	0	0	0	0	0	0	0	0	0	0	0	0	0	0	0	0	0	0	0	0	0	0	0	0	0	0	0	0
0	0	0	0	0	0	0	0	0	0	0	0	0	0	0	0	0	0	0	0	0	0	0	0	0	0	0	0	0	0	0
0	0	0	0	0	0	0	0	0	0	0	0	0	0	0	0	0	0	0	0	0	0	0	0	0	0	0	0	0	0	0
0	0	0	0	0	0	0	0	0	0	0	0	0	0	0	0	0	0	0	0	0	0	0	0	0	0	0	0	0	0	0
0	0	0	0	0	0	0	0	0	0	0	0	0	0	0	0	0	0	0	0	0	0	0	0	0	0	0	0	0	0	0
0	0	0	0	0	0	0	0	0	0	0	0	0	0	0	0	0	0	0	0	0	0	0	0	0	0	0	0	0	0	0
0	0	0	0	0	0	0	0	0	0	0	0	0	0	0	0	0	0	0	0	0	0	0	0	0	0	0	0	0	0	0
0	0	0	0	0	0	0	0	0	0	0	0	0	0	0	0	0	0	0	0	0	0	0	0	0	0	0	0	0	0	0
0	0	0	0	0	0	0	0	0	0	0	0	0	0	0	0	0	0	0	0	0	0	0	0	0	0	0	0	0	0	0
0	0	0	0	0	0	0	0	0	0	0	0	0	0	0	0	0	0	0	0	0	0	0	0	0	0	0	0	0	0	0
0	0	0	0	0	0	0	0	0	0	0	0	0	0	0	0	0	0	0	0	0	0	0	0	0	0	0	0	0	0	0
0	0	0	0	0	0	0	0	0	0	0	0	0	0	0	0	0	0	0	0	0	0	0	0	0	0	0	0	0	0	0
0	0	0	0	0	0	0	0	0	0	0	0	0	0	0	0	0	0	0	0	0	0	0	0	0	0	0	0	0	0	0
0	0	0	0	0	0	0	0	0	0	0	0	0	0	0	0	0	0	0	0	0	0	0	0	0	0	0	0	0	0	0
0	0	0	0	0	0	0	0	0	0	0	0	0	0	0	0	0	0	0	0	0	0	0	0	0	0	0	0	0	0	0
0	0	0	0	0	0	0	0	0	0	0	0	0	0	0	0	0	0	0	0	0	0	0	0	0	0	0	0	0	0	0
0	0	0	0	0	0	0	0	0	0	0	0	0	0	0	0	0	0	0	0	0	0	0	0	0	0	0	0	0	0	0
0	0	0	0	0	0	0	0	0	0	0	0	0	0	0	0	0	0	0	0	0	0	0	0	0	0	0	0	0	0	0
0	0	0	0	0	0	0	0	0	0	0	0	0	0	0	0	0	0	0	0	0	0	0	0	0	0	0	0	0	0	0
0	0	0	0	0	0	0	0	0	0	0	0	0	0	0	0	0	0	0	0	0	0	0	0	0	0	0	0	0	0	0
0	0	0	0	0	0	0	0	0	0	0	0	0	0	0	0	0	0	0	0	0	0	0	0	0	0	0	0	0	0	0
0	0	0	0	0	0	0	0	0	0	0	0	0	0	0	0	0	0	0	0	0	0	0	0	0	0	0	0	0	0	0
0	0	0	0	0	0	0	0	0	0	0	0	0	0	0	0	0	0	0	0	0	0	0	0	0	0	0	0	0	0	0
0	0	0	0	0	0	0	0	0	0	0	0	0	0	0	0	0	0	0	0	0	0	0	0	0	0	0	0	0	0	0
0	0	0	0	0	0	0	0	0	0	0	0	0	0	0	0	0	0	0	0	0	0	0	0	0	0	0	0	0	0	0
0	0	0	0	0	0	0	0	0	0	0	0	0	0	0	0	0	0	0	0	0	0	0	0	0	0	0	0	0	0	0
0	0	0	0	0	0	0	0	0	0	0	0	0	0	0	0	0	0	0	0	0	0	0	0	0	0	0	0	0	0	0
0	0	0	0	0	0	0	0	0	0	0	0	0	0	0	0	0	0	0	0	0	0	0	0	0	0	0	0	0	0	0
0	0	0	0	0	0	0	0	0	0	0	0	0	0	0	0	0	0	0	0	0	0	0	0	0	0	0	0	0	0	0
0	0	0	0	0	0	0	0	0	0	0	0	0	0	0	0	0	0	0	0	0	0	0	0	0	0	0	0	0	0	0
0	0	0	0	0	0	0	0	0	0	0	0	0	0	0	0	0	0	0	0	0	0	0	0	0	0	0	0	0	0	0
0	0	0	0	0	0	0	0	0	0	0	0	0	0	0	0	0	0	0	0	0	0	0	0	0	0	0	0	0	0	0
0	0	0	0	0	0	0	0	0	0	0	0	0	0	0	0	0	0	0	0	0	0	0	0	0	0	0	0	0	0	0
0	0	0	0	0	0	0	0	0	0	0	0	0	0	0	0	0	0	0	0	0	0	0	0	0	0	0	0	0	0	0
0	0	0	0	0	0	0	0	0	0	0	0	0	0	0	0	0	0	0	0	0	0	0	0	0	0	0	0	0	0	0
0	0	0	0	0	0	0	0	0	0	0	0	0	0	0	0	0	0	0	0	0	0	0	0	0	0	0	0	0	0	0
0	0	0	0	0	0	0	0	0	0	0	0	0	0	0	0	0	0	0	0	0	0	0	0	0	0	0	0	0	0	0
0	0	0	0	0	0	0	0	0	0	0	0	0	0	0	0	0	0	0	0	0	0	0	0	0	0	0	0	0	0	0
0	0	0	0	0	0	0	0	0	0	0	0	0	0	0	0	0	0	0	0	0	0	0	0	0	0	0	0	0	0	0
0	0	0	0	0	0	0	0	0	0	0	0	0	0	0	0	0	0	0	0	0	0	0	0	0	0	0	0	0	0	0
0	0	0	0	0	0	0	0	0	0	0	0	0	0	0	0	0	0	0	0	0	0	0	0	0	0	0	0	0	0	0
0	0	0	0	0	0	0	0	0	0	0	0	0	0	0	0	0	0	0	0	0	0	0	0	0	0	0	0	0	0	0
0	0	0	0	0	0	0	0	0	0	0	0	0	0	0	0	0	0	0	0	0	0	0	0	0	0	0	0	0	0	0
0	0	0	0	0	0	0	0	0	0	0	0	0	0	0	0	0	0	0	0	0	0	0	0	0	0	0	0	0	0	0
0	0	0	0	0	0	0	0	0	0	0	0	0	0	0	0	0	0	0	0	0	0	0	0	0	0	0	0	0	0	0
0	0	0	0	0	0	0	0	0	0	0	0	0	0	0	0	0	0	0	0	0	0	0	0	0	0	0	0	0	0	0
0	0	0	0	0	0	0	0	0	0	0	0	0	0	0	0	0	0	0	0	0	0	0	0	0	0	0	0	0	0	0
0	0	0	0	0	0	0	0	0	0	0	0	0	0	0	0	0	0	0	0	0	0	0	0	0	0	0	0	0	0	0
0	0	0	0	0	0	0	0	0	0	0	0	0	0	0	0	0	0	0	0	0	0	0	0	0	0	0	0	0	0	0
0	0	0	0	0	0	0	0	0	0	0	0	0	0	0	0	0	0	0	0	0	0	0	0	0	0	0	0	0	0	0
0	0	0	0	0	0	0	0	0	0	0	0	0	0	0	0	0	0	0	0	0	0	0	0	0	0	0	0	0	0	0
0	0	0	0	0	0	0	0	0	0	0	0	0	0	0	0	0	0	0	0	0	0	0	0	0	0	0	0	0	0	0
0	0	0	0	0	0	0	0	0	0	0	0	0	0	0	0	0	0	0	0	0	0	0	0	0	0	0	0	0	0	0
0	0	0	0	0	0	0	0	0	0	0	0	0	0	0	0	0	0	0	0	0	0	0	0	0	0	0	0	0	0	0
0	0	0	0	0	0	0	0	0	0	0	0	0	0	0	0	0	0	0	0	0	0	0	0	0	0	0	0	0	0	0
0	0	0	0	0	0	0	0	0	0	0	0	0	0	0	0	0	0	0	0	0	0	0	0	0	0	0	0	0	0	0
0	0	0	0	0	0	0	0	0	0	0	0	0	0	0	0	0	0	0	0	0	0	0	0	0	0	0	0	0	0	0
0	0	0	0	0	0	0	0	0	0	0	0	0	0	0	0	0	0	0	0	0	0	0	0	0	0	0	0	0	0	0
0	0	0	0	0	0	0	0	0	0	0	0	0	0	0	0	0	0	0	0	0	0	0	0	0	0	0	0	0	0	0
0	0	0	0	0	0	0	0	0	0	0	0	0	0	0	0	0	0	0	0	0	0	0	0	0	0	0	0	0	0	0
0	0	0	0	0	0	0	0	0	0	0	0	0	0	0	0	0	0	0	0	0	0	0	0	0	0	0	0	0	0	0
0	0	0	0	0	0	0	0	0	0	0	0	0	0	0	0	0	0	0	0	0	0	0	0	0	0	0	0	0	0	0
0	0	0	0	0	0	0	0	0	0	0	0	0	0	0	0	0	0	0	0	0	0	0	0	0	0	0	0	0	0	0
0	0	0	0	0	0	0	0	0	0	0	0	0	0	0	0	0	0	0	0	0	0	0	0	0	0	0	0	0	0	0
0	0	0	0	0	0	0	0	0	0	0	0	0	0	0	0	0	0	0	0	0	0	0	0	0	0	0	0	0	0	0
0	0	0	0	0	0	0	0	0	0	0	0	0	0	0	0	0	0	0	0	0	0	0	0	0	0	0	0	0	0	0
0	0	0	0	0	0	0	0	0	0	0	0	0	0	0	0	0	0	0	0	0	0	0	0	0	0	0	0	0	0	0
0	0	0	0	0	0	0	0	0	0	0	0	0	0	0	0	0	0	0	0	0	0	0	0	0	0	0	0	0	0	0
0	0	0	0	0	0	0	0	0	0	0	0	0	0	0	0	0	0	0	0	0	0	0	0	0	0	0	0	0	0	0
0	0	0	0	0	0	0	0	0	0	0	0	0	0	0	0	0	0	0	0	0	0	0	0	0	0	0	0	0	0	0
0	0	0	0	0	0	0	0	0	0	0	0	0	0	0	0	0	0	0	0	0	0	0	0	0	0	0	0	0	0	0
0	0	0	0	0	0	0	0	0	0	0	0	0	0	0	0	0	0	0	0	0	0	0	0	0	0	0	0	0	0	0
0	0	0	0	0	0	0	0	0	0	0	0	0	0	0	0	0	0	0	0	0	0	0	0	0	0	0	0	0	0	0
0	0	0	0	0	0	0	0	0	0	0	0	0	0	0	0	0	0	0	0	0	0	0	0	0	0	0	0	0	0	0
0	0	0	0	0	0	0	0	0	0	0	0	0	0	0	0	0	0	0	0	0	0	0	0	0	0	0	0	0	0	0
0	0	0	0	0	0	0	0	0	0	0	0	0	0	0	0	0	0	0	0	0	0	0	0	0	0	0	0	0	0	0
0	0	0	0	0	0	0	0	0	0	0	0	0	0	0	0	0	0	0	0	0	0	0	0	0	0	0	0	0	0	0
0	0	0	0	0	0	0	0	0	0	0	0	0	0	0	0	0	0	0	0	0	0	0	0	0	0	0	0	0	0	0
0	0	0	0	0	0	0	0	0	0	0	0	0	0	0	0	0	0	0	0	0	0	0	0	0	0	0	0	0	0	0
0	0	0	0	0	0	0	0	0	0	0	0	0	0	0	0	0	0	0	0	0	0	0	0	0	0	0	0	0	0	0
0	0	0	0	0	0	0	0	0	0	0	0	0	0	0	0	0	0	0	0	0	0	0	0	0	0	0	0	0	0	0
0	0	0	0	0	0	0	0	0	0	0	0	0	0	0	0	0	0	0	0	0	0	0	0	0	0	0	0	0	0	0
0	0	0	0	0	0	0	0	0	0	0	0	0	0	0	0	0	0	0	0	0	0	0	0	0	0	0	0	0	0	0
0	0	0	0	0	0	0	0	0	0	0	0	0	0	0	0	0	0	0	0	0	0	0	0	0	0	0	0	0	0	0
0	0	0	0	0	0	0	0	0	0	0	0	0	0	0	0	0	0	0	0	0	0	0	0	0	0	0	0	0	0	0
0	0	0	0	0	0	0	0	0	0	0	0	0	0	0	0	0	0	0	0	0	0	0	0	0	0	0	0	0	0	0
0	0	0	0	0	0	0	0	0	0	0	0	0	0	0	0	0	0	0	0	0	0	0	0	0	0	0	0	0	0	0
0	0	0	0	0	0	0	0	0	0	0	0	0	0	0	0	0	0	0	0	0	0	0	0	0	0	0	0	0	0	0
0	0	0	0	0	0	0	0	0	0	0	0	0	0	0	0	0	0	0	0	0	0	0	0	0	0	0	0	0	0	0
0	0	0	0	0	0	0	0	0	0	0	0	0	0	0	0	0	0	0	0	0	0	0	0	0	0	0	0	0	0	0
0	0	0	0	0	0	0	0	0	0	0	0	0	0	0	0	0	0	0	0	0	0	0	0	0	0	0	0	0	0	0
0	0	0	0	0	0	0	0	0	0	0	0	0	0	0	0	0	0	0	0	0	0	0	0	0	0	0	0	0	0	0
0	0	0	0	0	0	0	0	0	0	0	0	0	0	0	0	0	0	0	0	0	0	0	0	0	0	0	0	0	0	0
0	0	0	0	0	0	0	0	0	0	0	0	0	0	0	0	0	0	0	0	0	0	0	0	0	0	0	0	0	0	0
0	0	0	0	0	0	0	0	0	0	0	0	0	0	0	0	0	0	0	0	0	0	0	0	0	0	0	0	0	0	0
0	0	0	0	0	0	0	0	0	0	0	0	0	0	0	0	0	0	0	0	0	0	0	0	0	0	0	0	0	0	0
0	0	0	0	0	0	0	0	0	0	0	0	0	0	0	0	0	0	0	0	0	0	0	0	0	0	0	0	0	0	0
0	0	0	0	0	0	0	0	0	0	0	0	0	0	0	0	0	0	0	0	0	0	0	0	0	0	0	0	0	0	0
0	0	0	0	0	0	0	0	0	0	0	0	0	0	0	0	0	0	0	0	0	0	0	0	0	0	0	0	0	0	0
0	0	0	0	0	0	0	0	0	0	0	0	0	0	0	0	0	0	0	0	0	0	0	0	0	0	0	0	0	0	0
0	0	0	0	0	0	0	0	0	0	0	0	0	0	0	0	0	0	0	0	0	0	0	0	0	0	0	0	0	0	0
0	0	0	0	0	0	0	0	0	0	0	0	0	0	0	0	0	0	0	0	0	0	0	0	0	0	0	0	0	0	0
0	0	0	0	0	0	0	0	0	0	0	0	0	0	0	0	0	0	0	0	0	0	0	0	0	0	0	0	0	0	0
0	0	0	0	0	0	0	0	0	0	0	0	0	0	0	0	0	0	0	0	0	0	0	0	0	0	0	0	0	0	0
0	0	0	0	0	0	0	0	0	0	0	0	0	0	0	0	0	0	0	0	0	0	0	0	0	0	0	0	0	0	0
0	0	0	0	0	0	0	0	0	0	0	0	0	0	0	0	0	0	0	0	0	0	0	0	0	0	0	0	0	0	0
0	0	0	0	0	0	0	0	0	0	0	0	0	0	0	0	0	0	0	0	0	0	0	0	0	0	0	0	0	0	0
0	0	0	0	0	0	0	0	0	0	0	0	0	0	0	0	0	0	0	0	0	0	0	0	0	0	0	0	0	0	0
0	0	0	0	0	0	0	0	0	0	0	0	0	0	0	0	0	0	0	0	0	0	0	0	0	0	0	0	0	0	0
0	0	0	0	0	0	0	0	0	0	0	0	0	0	0	0	0	0	0	0	0	0	0	0	0	0	0	0	0	0	0
0	0	0	0	0	0	0	0	0	0	0	0	0	0	0	0	0	0	0	0	0	0	0	0	0	0	0	0	0	0	0
0	0	0	0	0	0	0	0	0	0	0	0	0	0	0	0	0	0	0	0	0	0	0	0	0	0	0	0	0	0	0
0	0	0	0	0	0	0	0	0	0	0	0	0	0	0	0	0	0	0	0	0	0	0	0	0	0	0	0	0	0	0
0	0	0	0	0	0	0	0	0	0	0	0	0	0	0	0	0	0	0	0	0	0	0	0	0	0	0	0	0	0	0
0	0	0	0	0	0	0	0	0	0	0	0	0	0	0	0	0	0	0	0	0	0	0	0	0	0	0	0	0	0	0
0	0	0	0	0	0	0	0	0	0	0	0	0	0	0	0	0	0	0	0	0	0	0	0	0	0	0	0	0	0	0
0	0	0	0	0	0	0	0	0	0	0	0	0	0	0	0	0	0	0	0	0	0	0	0	0	0	0	0	0	0	0
0	0	0	0	0	0	0	0	0	0	0	0	0	0	0	0	0	0	0	0	0	0	0	0	0	0	0	0	0	0	0
0	0	0	0	0	0	0	0	0	0	0	0	0	0	0	0	0	0	0	0	0	0	0	0	0	0	0	0	0	0	0
0	0	0	0	0	0	0	0	0	0	0	0	0	0	0	0	0	0	0	0	0	0	0	0	0	0	0	0	0	0	0
0	0	0	0	0	0	0	0	0	0	0	0	0	0	0	0	0	0	0	0	0	0	0	0	0	0	0	0	0	0	0
0	0	0	0	0	0	0	0	0	0	0	0	0	0	0	0	0	0	0	0	0	0	0	0	0	0	0	0	0	0	0
0	0	0	0	0	0	0	0	0	0	0	0	0	0	0	0	0	0	0	0	0	0	0	0	0	0	0	0	0	0	0
0	0	0	0	0	0	0	0	0	0	0	0	0	0	0	0	0	0	0	0	0	0	0	0	0	0	0	0	0	0	0
0	0	0	0	0	0	0	0	0	0	0	0	0	0	0	0	0	0	0	0	0	0	0	0	0	0	0	0	0	0	0
0	0	0	0	0	0	0	0	0	0	0	0	0	0	0	0	0	0	0	0	0	0	0	0	0	0	0	0	0	0	0
0	0	0	0	0	0	0	0	0	0	0	0	0	0	0	0	0	0	0	0	0	0	0	0	0	0	0	0	0	0	0
0	0	0	0	0	0	0	0	0	0	0	0	0	0	0	0	0	0	0	0	0	0	0	0	0	0	0	0	0	0	0
0	0	0	0	0	0	0	0	0	0	0	0	0	0	0	0	0	0	0	0	0	0	0	0	0	0	0	0	0	0	0
0	0	0	0	0	0	0	0	0	0	0	0	0	0	0	0	0	0	0	0	0	0	0	0	0	0	0	0	0	0	0
0	0	0	0	0	0	0	0	0	0	0	0	0	0	0	0	0	0	0	0	0	0	0	0	0	0	0	0	0	0	0
0	0	0	0	0	0	0	0	0	0	0	0	0	0	0	0	0	0	0	0	0	0	0	0	0	0	0	0	0	0	0
0	0	0	0	0	0	0	0	0	0	0	0	0	0	0	0	0	0	0	0	0	0	0	0	0	0	0	0	0	0	0
0	0	0	0	0	0	0	0	0	0	0	0	0	0	0	0	0	0	0	0	0	0	0	0	0	0	0	0	0	0	0
0	0	0	0	0	0	0	0	0	0	0	0	0	0	0	0	0	0	0	0	0	0	0	0	0	0	0	0	0	0	0
0	0	0	0	0	0	0	0	0	0	0	0	0	0	0	0	0	0	0	0	0	0	0	0	0	0	0	0	0	0	0
0	0	0	0	0	0	0	0	0	0	0	0	0	0	0	0	0	0	0	0	0	0	0	0	0	0	0	0	0	0	0
0	0	0	0	0	0	0	0	0	0	0	0	0	0	0	0	0	0	0	0	0	0	0	0	0	0	0	0	0	0	0
0	0	0	0	0	0	0	0	0	0	0	0	0	0	0	0	0	0	0	0	0	0	0	0	0	0	0	0	0	0	0
0	0	0	0	0	0	0	0	0	0	0	0	0	0	0	0	0	0	0	0	0	0	0	0	0	0	0	0	0	0	0
0	0	0	0	0	0	0	0	0	0	0	0	0	0	0	0	0	0	0	0	0	0	0	0	0	0	0	0	0	0	0
0	0	0	0	0	0	0	0	0	0	0	0	0	0	0	0	0	0	0	0	0	0	0	0	0	0	0	0	0	0	0
0	0	0	0	0	0	0	0	0	0	0	0	0	0	0	0	0	0	0	0	0	0	0	0	0	0	0	0	0	0	0
0	0	0	0	0	0	0	0	0	0	0	0	0	0	0	0	0	0	0	0	0	0	0	0	0	0	0	0	0	0	0
0	0	0	0	0	0	0	0	0	0	0	0	0	0	0	0	0	0	0	0	0	0	0	0	0	0	0	0	0	0	0
0	0	0	0	0	0	0	0	0	0	0	0	0	0	0	0	0	0	0	0	0	0	0	0	0	0	0	0	0	0	0
0	0	0	0	0	0	0	0	0	0	0	0	0	0	0	0	0	0	0	0	0	0	0	0	0	0	0	0	0	0	0
0	0	0	0	0	0	0	0	0	0	0	0	0	0	0	0	0	0	0	0	0	0	0	0	0	0	0	0	0	0	0
0	0	0	0	0	0	0	0	0	0	0	0	0	0	0	0	0	0	0	0	0	0	0	0	0	0	0	0	0	0	0
0	0	0	0	0	0	0	0	0	0	0	0	0	0	0	0	0	0	0	0	0	0	0	0	0	0	0	0	0	0	0
0	0	0	0	0	0	0	0	0	0	0	0	0	0	0	0	0	0	0	0	0	0	0	0	0	0	0	0	0	0	0
0	0	0	0	0	0	0	0	0	0	0	0	0	0	0	0	0	0	0	0	0	0	0	0	0	0	0	0	0	0	0
0	0	0	0	0	0	0	0	0	0	0	0	0	0	0	0	0	0	0	0	0	0	0	0	0	0	0	0	0	0	0
0	0	0	0	0	0	0	0	0	0	0	0	0	0	0	0	0	0	0	0	0	0	0	0	0	0	0	0	0	0	0
0	0	0	0	0	0	0	0	0	0	0	0	0	0	0	0	0	0	0	0	0	0	0	0	0	0	0	0	0	0	0
0	0	0	0	0	0	0	0	0	0	0	0	0	0	0	0	0	0	0	0	0	0	0	0	0	0	0	0	0	0	0
0	0	0	0	0	0	0	0	0	0	0	0	0	0	0	0	0	0	0	0	0	0	0	0	0	0	0	0	0	0	0
0	0	0	0	0	0	0	0	0	0	0	0	0	0	0	0	0	0	0	0	0	0	0	0	0	0	0	0	0	0	0
0	0	0	0	0	0	0	0	0	0	0	0	0	0	0	0	0	0	0	0	0	0	0	0	0	0	0	0	0	0	0
0	0	0	0	0	0	0	0	0	0	0	0	0	0	0	0	0	0	0	0	0	0	0	0	0	0	0	0	0	0	0
0	0	0	0	0	0	0	0	0	0	0	0	0	0	0	0	0	0	0	0	0	0	0	0	0	0	0	0	0	0	0
0	0	0	0	0	0	0	0	0	0	0	0	0	0	0	0	0	0	0	0	0	0	0	0	0	0	0	0	0	0	0
0	0	0	0	0	0	0	0	0	0	0	0	0	0	0	0	0	0	0	0	0	0	0	0	0	0	0	0	0	0	0
0	0	0	0	0	0	0	0	0	0	0	0	0	0	0	0	0	0	0	0	0	0	0	0	0	0	0	0	0	0	0
0	0	0	0	0	0	0	0	0	0	0	0	0	0	0	0	0	0	0	0	0	0	0	0	0	0	0	0	0	0	0
0	0	0	0	0	0	0	0	0	0	0	0	0	0	0	0	0	0	0	0	0	0	0	0	0	0	0	0	0	0	0
0	0	0	0	0	0	0	0	0	0	0	0	0	0	0	0	0	0	0	0	0	0	0	0	0	0	0	0	0	0	0
0	0	0	0	0	0	0	0	0	0	0	0	0	0	0	0	0	0	0	0	0	0	0	0	0	0	0	0	0	0	0
0	0	0	0	0	0	0	0	0	0	0	0	0	0	0	0	0	0	0	0	0	0	0	0	0	0	0	0	0	0	0
0	0	0	0	0	0	0	0	0	0	0	0	0	0	0	0	0	0	0	0	0	0	0	0	0	0	0	0	0	0	0
0	0	0	0	0	0	0	0	0	0	0	0	0	0	0	0	0	0	0	0	0	0	0	0	0	0	0	0	0	0	0
0	0	0	0	0	0	0	0	0	0	0	0	0	0	0	0	0	0	0	0	0	0	0	0	0	0	0	0	0	0	0
0	0	0	0	0	0	0	0	0	0	0	0	0	0	0	0	0	0	0	0	0	0	0	0	0	0	0	0	0	0	0
0	0	0	0	0	0	0	0	0	0	0	0	0	0	0	0	0	0	0	0	0	0	0	0	0	0	0	0	0	0	0
0	0	0	0	0	0	0	0	0	0	0	0	0	0	0	0	0	0	0	0	0	0	0	0	0	0	0	0	0	0	0
0	0	0	0	0	0	0	0	0	0	0	0	0	0	0	0	0	0	0	0	0	0	0	0	0	0	0	0	0	0	0
0	0	0	0	0	0	0	0	0	0	0	0	0	0	0	0	0	0	0	0	0	0	0	0	0	0	0	0	0	0	0
0	0	0	0	0	0	0	0	0	0	0	0	0	0	0	0	0	0	0	0	0	0	0	0	0	0	0	0	0	0	0
0	0	0	0	0	0	0	0	0	0	0	0	0	0	0	0	0	0	0	0	0	0	0	0	0	0	0	0	0	0	0
0	0	0	0	0	0	0	0	0	0	0	0	0	0	0	0	0	0	0	0	0	0	0	0	0	0	0	0	0	0	0
0	0	0	0	0	0	0	0	0	0	0	0	0	0	0	0	0	0	0	0	0	0	0	0	0	0	0	0	0	0	0
0	0	0	0	0	0	0	0	0	0	0	0	0	0	0	0	0	0	0	0	0	0	0	0	0	0	0	0	0	0	0
0	0	0	0	0	0	0	0	0	0	0	0	0	0	0	0	0	0	0	0	0	0	0	0	0	0	0	0	0	0	0
0	0	0	0	0	0	0	0	0	0	0	0	0	0	0	0	0	0	0	0	0	0	0	0	0	0	0	0	0	0	0
0	0	0	0	0	0	0	0	0	0	0	0	0	0	0	0	0	0	0	0	0	0	0	0	0	0	0	0	0	0	0
0	0	0	0	0	0	0	0	0	0	0	0	0	0	0	0	0	0	0	0	0	0	0	0	0	0	0	0	0	0	0
0	0	0	0	0	0	0	0	0	0	0	0	0	0	0	0	0	0	0	0	0	0	0	0	0	0	0	0	0	0	0
0	0	0	0	0	0	0	0	0	0	0	0	0	0	0	0	0	0	0	0	0	0	0	0	0	0	0	0	0	0	0
0	0	0	0	0	0	0	0	0	0	0	0	0	0	0	0	0	0	0	0	0	0	0	0	0	0	0	0	0	0	0
0	0	0	0	0	0	0	0	0	0	0	0	0	0	0	0	0	0	0	0	0	0	0	0	0	0	0	0	0	0	0
0	0	0	0	0	0	0	0	0	0	0	0	0	0	0	0	0	0	0	0	0	0	0	0	0	0	0	0	0	0	0
0	0	0	0	0	0	0	0	0	0	0	0	0	0	0	0	0	0	0	0	0	0	0	0	0	0	0	0	0	0	0
0	0	0	0	0	0	0	0	0	0	0	0	0	0	0	0	0	0	0	0	0	0	0	0	0	0	0	0	0	0	0
0	0	0	0	0	0	0	0	0	0	0	0	0	0	0	0	0	0	0	0	0	0	0	0	0	0	0	0	0	0	0
0	0	0	0	0	0	0	0	0	0	0	0	0	0	0	0	0	0	0	0	0	0	0	0	0	0	0	0	0	0	0
0	0	0	0	0	0	0	0	0	0	0	0	0	0	0	0	0	0	0	0	0	0	0	0	0	0	0	0	0	0	0
0	0	0	0	0	0	0	0	0	0	0	0	0	0	0	0	0	0	0	0	0	0	0	0	0	0	0	0	0	0	0
0	0	0	0	0	0	0	0	0	0	0	0	0	0	0	0	0	0	0	0	0	0	0	0	0	0	0	0	0	0	0
0	0	0	0	0	0	0	0	0	0	0	0	0	0	0	0	0	0	0	0	0	0	0	0	0	0	0	0	0	0	0
0	0	0	0	0	0	0	0	0	0	0	0	0	0	0	0	0	0	0	0	0	0	0	0	0	0	0	0	0	0	0
0	0	0	0	0	0	0	0	0	0	0	0	0	0	0	0	0	0	0	0	0	0	0	0	0	0	0	0	0	0	0
0	0	0	0	0	0	0	0	0	0	0	0	0	0	0	0	0	0	0	0	0	0	0	0	0	0	0	0	0	0	0
0	0	0	0	0	0	0	0	0	0	0	0	0	0	0	0	0	0	0	0	0	0	0	0	0	0	0	0	0	0	0
0	0	0	0	0	0	0	0	0	0	0	0	0	0	0	0	0	0	0	0	0	0	0	0	0	0	0	0	0	0	0
0	0	0	0	0	0	0	0	0	0	0	0	0	0	0	0	0	0	0	0	0	0	0	0	0	0	0	0	0	0	0
0	0	0	0	0	0	0	0	0	0	0	0	0	0	0	0	0	0	0	0	0	0	0	0	0	0	0	0	0	0	0
0	0	0	0	0	0	0	0	0	0	0	0	0	0	0	0	0	0	0	0	0	0	0	0	0	0	0	0	0	0	0
0	0	0	0	0	0	0	0	0	0	0	0	0	0	0	0	0	0	0	0	0	0	0	0	0	0	0	0	0	0	0
0	0	0	0	0	0	0	0	0	0	0	0	0	0	0	0	0	0	0	0	0	0	0	0	0	0	0	0	0	0	0
0	0	0	0	0	0	0	0	0	0	0	0	0	0	0	0	0	0	0	0	0	0	0	0	0	0	0	0	0	0	0
0	0	0	0	0	0	0	0	0	0	0	0	0	0	0	0	0	0	0	0	0	0	0	0	0	0	0	0	0	0	0
0	0	0	0	0	0	0	0	0	0	0	0	0	0	0	0	0	0	0	0	0	0	0	0	0	0	0	0	0	0	0
0	0	0	0	0	0	0	0	0	0	0	0	0	0	0	0	0	0	0	0	0	0	0	0	0	0	0	0	0	0	0
0	0	0	0	0	0	0	0	0	0	0	0	0	0	0	0	0	0	0	0	0	0	0	0	0	0	0	0	0	0	0
0	0	0	0	0	0	0	0	0	0	0	0	0	0	0	0	0	0	0	0	0	0	0	0	0	0	0	0	0	0	0
0	0	0	0	0	0	0	0	0	0	0	0	0	0	0	0	0	0	0	0	0	0	0	0	0	0	0	0	0	0	0
0	0	0	0	0	0	0	0	0	0	0	0	0	0	0	0	0	0	0	0	0	0	0	0	0	0	0	0	0	0	0
0	0	0	0	0	0	0	0	0	0	0	0	0	0	0	0	0	0	0	0	0	0	0	0	0	0	0	0	0	0	0
0	0	0	0	0	0	0	0	0	0	0	0	0	0	0	0	0	0	0	0	0	0	0	0	0	0	0	0	0	0	0
0	0	0	0	0	0	0	0	0	0	0	0	0	0	0	0	0	0	0	0	0	0	0	0	0	0	0	0	0	0	0
0	0	0	0	0	0	0	0	0	0	0	0	0	0	0	0	0	0	0	0	0	0	0	0	0	0	0	0	0	0	0
0	0	0	0	0	0	0	0	0	0	0	0	0	0	0	0	0	0	0	0	0	0	0	0	0	0	0	0	0	0	0
0	0	0	0	0	0	0	0	0	0	0	0	0	0	0	0	0	0	0	0	0	0	0	0	0	0	0	0	0	0	0
0	0	0	0	0	0	0	0	0	0	0	0	0	0	0	0	0	0	0	0	0	0	0	0	0	0	0	0	0	0	0
0	0	0	0	0	0	0	0	0	0	0	0	0	0	0	0	0	0	0	0	0	0	0	0	0	0	0	0	0	0	0
0	0	0	0	0	0	0	0	0	0	0	0	0	0	0	0	0	0	0	0	0	0	0	0	0	0	0	0	0	0	0
0	0	0	0	0	0	0	0	0	0	0	0	0	0	0	0	0	0	0	0	0	0	0	0	0	0	0	0	0	0	0
0	0	0	0	0	0	0	0	0	0	0	0	0	0	0	0	0	0	0	0	0	0	0	0	0	0	0	0	0	0	0
0	0	0	0	0	0	0	0	0	0	0	0	0	0	0	0	0	0	0	0	0	0	0	0	0	0	0	0	0	0	0
0	0	0	0	0	0	0	0	0	0	0	0	0	0	0	0	0	0	0	0	0	0	0	0	0	0	0	0	0	0	0
0	0	0	0	0	0	0	0	0	0	0	0	0	0	0	0	0	0	0	0	0	0	0	0	0	0	0	0	0	0	0
0	0	0	0	0	0	0	0	0	0	0	0	0	0	0	0	0	0	0	0	0	0	0	0	0	0	0	0	0	0	0
0	0	0	0	0	0	0	0	0	0	0	0	0	0	0	0	0	0	0	0	0	0	0	0	0	0	0	0	0	0	0
0	0	0	0	0	0	0	0	0	0	0	0	0	0	0	0	0	0	0	0	0	0	0	0	0	0	0	0	0	0	0
0	0	0	0	0	0	0	0	0	0	0	0	0	0	0	0	0	0	0	0	0	0	0	0	0	0	0	0	0	0	0
0	0	0	0	0	0	0	0	0	0	0	0	0	0	0	0	0	0	0	0	0	0	0	0	0	0	0	0	0	0	0
0	0	0	0	0	0	0	0	0	0	0	0	0	0	0	0	0	0	0	0	0	0	0	0	0	0	0	0	0	0	0
0	0	0	0	0	0	0	0	0	0	0	0	0	0	0	0	0	0	0	0	0	0	0	0	0	0	0	0	0	0	0
0	0	0	0	0	0	0	0	0	0	0	0	0	0	0	0	0	0	0	0	0	0	0	0	0	0	0	0	0	0	0
0	0	0	0	0	0	0	0	0	0	0	0	0	0	0	0	0	0	0	0	0	0	0	0	0	0	0	0	0	0	0
0	0	0	0	0	0	0	0	0	0	0	0	0	0	0	0	0	0	0	0	0	0	0	0	0	0	0	0	0	0	0
0	0	0	0	0	0	0	0	0	0	0	0	0	0	0	0	0	0	0	0	0	0	0	0	0	0	0	0	0	0	0
0	0	0	0	0	0	0	0	0	0	0	0	0	0	0	0	0	0	0	0	0	0	0	0	0	0	0	0	0	0	0
0	0	0	0	0	0	0	0	0	0	0	0	0	0	0	0	0	0	0	0	0	0	0	0	0	0	0	0	0	0	0
0	0	0	0	0	0	0	0	0	0	0	0	0	0	0	0	0	0	0	0	0	0	0	0	0	0	0	0	0	0	0
0	0	0	0	0	0	0	0	0	0	0	0	0	0	0	0	0	0	0	0	0	0	0	0	0	0	0	0	0	0	0
0	0	0	0	0	0	0	0	0	0	0	0	0	0	0	0	0	0	0	0	0	0	0	0	0	0	0	0	0	0	0
0	0	0	0	0	0	0	0	0	0	0	0	0	0	0	0	0	0	0	0	0	0	0	0	0	0	0	0	0	0	0
0	0	0	0	0	0	0	0	0	0	0	0	0	0	0	0	0	0	0	0	0	0	0	0	0	0	0	0	0	0	0
0	0	0	0	0	0	0	0	0	0	0	0	0	0	0	0	0	0	0	0	0	0	0	0	0	0	0	0	0	0	0
0	0	0	0	0	0	0	0	0	0	0	0	0	0	0	0	0	0	0	0	0	0	0	0	0	0	0	0	0	0	0
0	0	0	0	0	0	0	0	0	0	0	0	0	0	0	0	0	0	0	0	0	0	0	0	0	0	0	0	0	0	0
0	0	0	0	0	0	0	0	0	0	0	0	0	0	0	0	0	0	0	0	0	0	0	0	0	0	0	0	0	0	0
0	0	0	0	0	0	0	0	0	0	0	0	0	0	0	0	0	0	0	0	0	0	0	0	0	0	0	0	0	0	0
0	0	0	0	0	0	0	0	0	0	0	0	0	0	0	0	0	0	0	0	0	0	0	0	0	0	0	0	0	0	0
0	0	0	0	0	0	0	0	0	0	0	0	0	0	0	0	0	0	0	0	0	0	0	0	0	0	0	0	0	0	0
0	0	0	0	0	0	0	0	0	0	0	0	0	0	0	0	0	0	0	0	0	0	0	0	0	0	0	0	0	0	0
0	0	0	0	0	0	0	0	0	0	0	0	0	0	0	0	0	0	0	0	0	0	0	0	0	0	0	0	0	0	0
0	0	0	0	0	0	0	0	0	0	0	0	0	0	0	0	0	0	0	0	0	0	0	0	0	0	0	0	0	0	0
0	0	0	0	0	0	0	0	0	0	0	0	0	0	0	0	0	0	0	0	0	0	0	0	0	0	0	0	0	0	0
0	0	0	0	0	0	0	0	0	0	0	0	0	0	0	0	0	0	0	0	0	0	0	0	0	0	0	0	0	0	0
0	0	0	0	0	0	0	0	0	0	0	0	0	0	0	0	0	0	0	0	0	0	0	0	0	0	0	0	0	0	0
0	0	0	0	0	0	0	0	0	0	0	0	0	0	0	0	0	0	0	0	0	0	0	0	0	0	0	0	0	0	0
0	0	0	0	0	0	0	0	0	0	0	0	0	0	0	0	0	0	0	0	0	0	0	0	0	0	0	0	0	0	0
0	0	0	0	0	0	0	0	0	0	0	0	0	0	0	0	0	0	0	0	0	0	0	0	0	0	0	0	0	0	0
0	0	0	0	0	0	0	0	0	0	0	0	0	0	0	0	0	0	0	0	0	0	0	0	0	0	0	0	0	0	0
0	0	0	0	0	0	0	0	0	0	0	0	0	0	0	0	0	0	0	0	0	0	0	0	0	0	0	0	0	0	0
0	0	0	0	0	0	0	0	0	0	0	0	0	0	0	0	0	0	0	0	0	0	0	0	0	0	0	0	0	0	0
0	0	0	0	0	0	0	0	0	0	0	0	0	0	0	0	0	0	0	0	0	0	0	0	0	0	0	0	0	0	0
0	0	0	0	0	0	0	0	0	0	0	0	0	0	0	0	0	0	0	0	0	0	0	0	0	0	0	0	0	0	0
0	0	0	0	0	0	0	0	0	0	0	0	0	0	0	0	0	0	0	0	0	0	0	0	0	0	0	0	0	0	0
0	0	0	0	0	0	0	0	0	0	0	0	0	0	0	0	0	0	0	0	0	0	0	0	0	0	0	0	0	0	0
0	0	0	0	0	0	0	0	0	0	0	0	0	0	0	0	0	0	0	0	0	0	0	0	0	0	0	0	0	0	0
0	0	0	0	0	0	0	0	0	0	0	0	0	0	0	0	0	0	0	0	0	0	0	0	0	0	0	0	0	0	0
0	0	0	0	0	0	0	0	0	0	0	0	0	0	0	0	0	0	0	0	0	0	0	0	0	0	0	0	0	0	0
0	0	0	0	0	0	0	0	0	0	0	0	0	0	0	0	0	0	0	0	0	0	0	0	0	0	0	0	0	0	0
0	0	0	0	0	0	0	0	0	0	0	0	0	0	0	0	0	0	0	0	0	0	0	0	0	0	0	0	0	0	0
0	0	0	0	0	0	0	0	0	0	0	0	0	0	0	0	0	0	0	0	0	0	0	0	0	0	0	0	0	0	0
0	0	0	0	0	0	0	0	0	0	0	0	0	0	0	0	0	0	0	0	0	0	0	0	0	0	0	0	0	0	0
0	0	0	0	0	0	0	0	0	0	0	0	0	0	0	0	0	0	0	0	0	0	0	0	0	0	0	0	0	0	0
0	0	0	0	0	0	0	0	0	0	0	0	0	0	0	0	0	0	0	0	0	0	0	0	0	0	0	0	0	0	0
0	0	0	0	0	0	0	0	0	0	0	0	0	0	0	0	0	0	0	0	0	0	0	0	0	0	0	0	0	0	0
0	0	0	0	0	0	0	0	0	0	0	0	0	0	0	0	0	0	0	0	0	0	0	0	0	0	0	0	0	0	0
0	0	0	0	0	0	0	0	0	0	0	0	0	0	0	0	0	0	0	0	0	0	0	0	0	0	0	0	0	0	0
0	0	0	0	0	0	0	0	0	0	0	0	0	0	0	0	0	0	0	0	0	0	0	0	0	0	0	0	0	0	0
0	0	0	0	0	0	0	0	0	0	0	0	0	0	0	0	0	0	0	0	0	0	0	0	0	0	0	0	0	0	0
0	0	0	0	0	0	0	0	0	0	0	0	0	0	0	0	0	0	0	0	0	0	0	0	0	0	0	0	0	0	0
0	0	0	0	0	0	0	0	0	0	0	0	0	0	0	0	0	0	0	0	0	0	0	0	0	0	0	0	0	0	0
0	0	0	0	0	0	0	0	0	0	0	0	0	0	0	0	0	0	0	0	0	0	0	0	0	0	0	0	0	0	0
0	0	0	0	0	0	0	0	0	0	0	0	0	0	0	0	0	0	0	0	0	0	0	0	0	0	0	0	0	0	0
0	0	0	0	0	0	0	0	0	0	0	0	0	0	0	0	0	0	0	0	0	0	0	0	0	0	0	0	0	0	0
0	0	0	0	0	0	0	0	0	0	0	0	0	0	0	0	0	0	0	0	0	0	0	0	0	0	0	0	0	0	0
0	0	0	0	0	0	0	0	0	0	0	0	0	0	0	0	0	0	0	0	0	0	0	0	0	0	0	0	0	0	0
0	0	0	0	0	0	0	0	0	0	0	0	0	0	0	0	0	0	0	0	0	0	0	0	0	0	0	0	0	0	0
0	0	0	0	0	0	0	0	0	0	0	0	0	0	0	0	0	0	0	0	0	0	0	0	0	0	0	0	0	0	0
0	0	0	0	0	0	0	0	0	0	0	0	0	0	0	0	0	0	0	0	0	0	0	0	0	0	0	0	0	0	0
0	0	0	0	0	0	0	0	0	0	0	0	0	0	0	0	0	0	0	0	0	0	0	0	0	0	0	0	0	0	0
0	0	0	0	0	0	0	0	0	0	0	0	0	0	0	0	0	0	0	0	0	0	0	0	0	0	0	0	0	0	0
0	0	0	0	0	0	0	0	0	0	0	0	0	0	0	0	0	0	0	0	0	0	0	0	0	0	0	0	0	0	0
0	0	0	0	0	0	0	0	0	0	0	0	0	0	0	0	0	0	0	0	0	0	0	0	0	0	0	0	0	0	0
0	0	0	0	0	0	0	0	0	0	0	0	0	0	0	0	0	0	0	0	0	0	0	0	0	0	0	0	0	0	0
0	0	0	0	0	0	0	0	0	0	0	0	0	0	0	0	0	0	0	0	0	0	0	0	0	0	0	0	0	0	0
0	0	0	0	0	0	0	0	0	0	0	0	0	0	0	0	0	0	0	0	0	0	0	0	0	0	0	0	0	0	0
0	0	0	0	0	0	0	0	0	0	0	0	0	0	0	0	0	0	0	0	0	0	0	0	0	0	0	0	0	0	0
0	0	0	0	0	0	0	0	0	0	0	0	0	0	0	0	0	0	0	0	0	0	0	0	0	0	0	0	0	0	0
0	0	0	0	0	0	0	0	0	0	0	0	0	0	0	0	0	0	0	0	0	0	0	0	0	0	0	0	0	0	0
0	0	0	0	0	0	0	0	0	0	0	0	0	0	0	0	0	0	0	0	0	0	0	0	0	0	0	0	0	0	0
0	0	0	0	0	0	0	0	0	0	0	0	0	0	0	0	0	0	0	0	0	0	0	0	0	0	0	0	0	0	0
0	0	0	0	0	0	0	0	0	0	0	0	0	0	0	0	0	0	0	0	0	0	0	0	0	0	0	0	0	0	0
0	0	0	0	0	0	0	0	0	0	0	0	0	0	0	0	0	0	0	0	0	0	0	0	0	0	0	0	0	0	0
0	0	0	0	0	0	0	0	0	0	0	0	0	0	0	0	0	0	0	0	0	0	0	0	0	0	0	0	0	0	0
0	0	0	0	0	0	0	0	0	0	0	0	0	0	0	0	0	0	0	0	0	0	0	0	0	0	0	0	0	0	0
0	0	0	0	0	0	0	0	0	0	0	0	0	0	0	0	0	0	0	0	0	0	0	0	0	0	0	0	0	0	0
0	0	0	0	0	0	0	0	0	0	0	0	0	0	0	0	0	0	0	0	0	0	0	0	0	0	0	0	0	0	0
0	0	0	0	0	0	0	0	0	0	0	0	0	0	0	0	0	0	0	0	0	0	0	0	0	0	0	0	0	0	0
0	0	0	0	0	0	0	0	0	0	0	0	0	0	0	0	0	0	0	0	0	0	0	0	0	0	0	0	0	0	0
0	0	0	0	0	0	0	0	0	0	0	0	0	0	0	0	0	0	0	0	0	0	0	0	0	0	0	0	0	0	0
0	0	0	0	0	0	0	0	0	0	0	0	0	0	0	0	0	0	0	0	0	0	0	0	0	0	0	0	0	0	0
0	0	0	0	0	0	0	0	0	0	0	0	0	0	0	0	0	0	0	0	0	0	0	0	0	0	0	0	0	0	0
0	0	0	0	0	0	0	0	0	0	0	0	0	0	0	0	0	0	0	0	0	0	0	0	0	0	0	0	0	0	0
0	0	0	0	0	0	0	0	0	0	0	0	0	0	0	0	0	0	0	0	0	0	0	0	0	0	0	0	0	0	0
0	0	0	0	0	0	0	0	0	0	0	0	0	0	0	0	0	0	0	0	0	0	0	0	0	0	0	0	0	0	0
0	0	0	0	0	0	0	0	0	0	0	0	0	0	0	0	0	0	0	0	0	0	0	0	0	0	0	0	0	0	0
0	0	0	0	0	0	0	0	0	0	0	0	0	0	0	0	0	0	0	0	0	0	0	0	0	0	0	0	0	0	0
0	0	0	0	0	0	0	0	0	0	0	0	0	0	0	0	0	0	0	0	0	0	0	0	0	0	0	0	0	0	0
0	0	0	0	0	0	0	0	0	0	0	0	0	0	0	0	0	0	0	0	0	0	0	0	0	0	0	0	0	0	0
0	0	0	0	0	0	0	0	0	0	0	0	0	0	0	0	0	0	0	0	0	0	0	0	0	0	0	0	0	0	0
0	0	0	0	0	0	0	0	0	0	0	0	0	0	0	0	0	0	0	0	0	0	0	0	0	0	0	0	0	0	0
0	0	0	0	0	0	0	0	0	0	0	0	0	0	0	0	0	0	0	0	0	0	0	0	0	0	0	0	0	0	0
0	0	0	0	0	0	0	0	0	0	0	0	0	0	0	0	0	0	0	0	0	0	0	0	0	0	0	0	0	0	0
0	0	0	0	0	0	0	0	0	0	0	0	0	0	0	0	0	0	0	0	0	0	0	0	0	0	0	0	0	0	0
0	0	0	0	0	0	0	0	0	0	0	0	0	0	0	0	0	0	0	0	0	0	0	0	0	0	0	0	0	0	0
0	0	0	0	0	0	0	0	0	0	0	0	0	0	0	0	0	0	0	0	0	0	0	0	0	0	0	0	0	0	0
0	0	0	0	0	0	0	0	0	0	0	0	0	0	0	0	0	0	0	0	0	0	0	0	0	0	0	0	0	0	0
0	0	0	0	0	0	0	0	0	0	0	0	0	0	0	0	0	0	0	0	0	0	0	0	0	0	0	0	0	0	0
0	0	0	0	0	0	0	0	0	0	0	0	0	0	0	0	0	0	0	0	0	0	0	0	0	0	0	0	0	0	0
0	0	0	0	0	0	0	0	0	0	0	0	0	0	0	0	0	0	0	0	0	0	0	0	0	0	0	0	0	0	0
0	0	0	0	0	0	0	0	0	0	0	0	0	0	0	0	0	0	0	0	0	0	0	0	0	0	0	0	0	0	0
0	0	0	0	0	0	0	0	0	0	0	0	0	0	0	0	0	0	0	0	0	0	0	0	0	0	0	0	0	0	0
0	0	0	0	0	0	0	0	0	0	0	0	0	0	0	0	0	0	0	0	0	0	0	0	0	0	0	0	0	0	0
0	0	0	0	0	0	0	0	0	0	0	0	0	0	0	0	0	0	0	0	0	0	0	0	0	0	0	0	0	0	0
0	0	0	0	0	0	0	0	0	0	0	0	0	0	0	0	0	0	0	0	0	0	0	0	0	0	0	0	0	0	0
0	0	0	0	0	0	0	0	0	0	0	0	0	0	0	0	0	0	0	0	0	0	0	0	0	0	0	0	0	0	0
0	0	0	0	0	0	0	0	0	0	0	0	0	0	0	0	0	0	0	0	0	0	0	0	0	0	0	0	0	0	0
0	0	0	0	0	0	0	0	0	0	0	0	0	0	0	0	0	0	0	0	0	0	0	0	0	0	0	0	0	0	0
0	0	0	0	0	0	0	0	0	0	0	0	0	0	0	0	0	0	0	0	0	0	0	0	0	0	0	0	0	0	0
0	0	0	0	0	0	0	0	0	0	0	0	0	0	0	0	0	0	0	0	0	0	0	0	0	0	0	0	0	0	0
0	0	0	0	0	0	0	0	0	0	0	0	0	0	0	0	0	0	0	0	0	0	0	0	0	0	0	0	0	0	0
0	0	0	0	0	0	0	0	0	0	0	0	0	0	0	0	0	0	0	0	0	0	0	0	0	0	0	0	0	0	0
0	0	0	0	0	0	0	0	0	0	0	0	0	0	0	0	0	0	0	0	0	0	0	0	0	0	0	0	0	0	0
0	0	0	0	0	0	0	0	0	0	0	0	0	0	0	0	0	0	0	0	0	0	0	0	0	0	0	0	0	0	0
0	0	0	0	0	0	0	0	0	0	0	0	0	0	0	0	0	0	0	0	0	0	0	0	0	0	0	0	0	0	0
0	0	0	0	0	0	0	0	0	0	0	0	0	0	0	0	0	0	0	0	0	0	0	0	0	0	0	0	0	0	0
0	0	0	0	0	0	0	0	0	0	0	0	0	0	0	0	0	0	0	0	0	0	0	0	0	0	0	0	0	0	0
0	0	0	0	0	0	0	0	0	0	0	0	0	0	0	0	0	0	0	0	0	0	0	0	0	0	0	0	0	0	0
0	0	0	0	0	0	0	0	0	0	0	0	0	0	0	0	0	0	0	0	0	0	0	0	0	0	0	0	0	0	0
0	0	0	0	0	0	0	0	0	0	0	0	0	0	0	0	0	0	0	0	0	0	0	0	0	0	0	0	0	0	0
0	0	0	0	0	0	0	0	0	0	0	0	0	0	0	0	0	0	0	0	0	0	0	0	0	0	0	0	0	0	0
0	0	0	0	0	0	0	0	0	0	0	0	0	0	0	0	0	0	0	0	0	0	0	0	0	0	0	0	0	0	0
0	0	0	0	0	0	0	0	0	0	0	0	0	0	0	0	0	0	0	0	0	0	0	0	0	0	0	0	0	0	0
0	0	0	0	0	0	0	0	0	0	0	0	0	0	0	0	0	0	0	0	0	0	0	0	0	0	0	0	0	0	0
0	0	0	0	0	0	0	0	0	0	0	0	0	0	0	0	0	0	0	0	0	0	0	0	0	0	0	0	0	0	0
0	0	0	0	0	0	0	0	0	0	0	0	0	0	0	0	0	0	0	0	0	0	0	0	0	0	0	0	0	0	0
0	0	0	0	0	0	0	0	0	0	0	0	0	0	0	0	0	0	0	0	0	0	0	0	0	0	0	0	0	0	0
0	0	0	0	0	0	0	0	0	0	0	0	0	0	0	0	0	0	0	0	0	0	0	0	0	0	0	0	0	0	0
0	0	0	0	0	0	0	0	0	0	0	0	0	0	0	0	0	0	0	0	0	0	0	0	0	0	0	0	0	0	0
0	0	0	0	0	0	0	0	0	0	0	0	0	0	0	0	0	0	0	0	0	0	0	0	0	0	0	0	0	0	0
0	0	0	0	0	0	0	0	0	0	0	0	0	0	0	0	0	0	0	0	0	0	0	0	0	0	0	0	0	0	0
0	0	0	0	0	0	0	0	0	0	0	0	0	0	0	0	0	0	0	0	0	0	0	0	0	0	0	0	0	0	0
0	0	0	0	0	0	0	0	0	0	0	0	0	0	0	0	0	0	0	0	0	0	0	0	0	0	0	0	0	0	0
0	0	0	0	0	0	0	0	0	0	0	0	0	0	0	0	0	0	0	0	0	0	0	0	0	0	0	0	0	0	0
0	0	0	0	0	0	0	0	0	0	0	0	0	0	0	0	0	0	0	0	0	0	0	0	0	0	0	0	0	0	0
0	0	0	0	0	0	0	0	0	0	0	0	0	0	0	0	0	0	0	0	0	0	0	0	0	0	0	0	0	0	0
0	0	0	0	0	0	0	0	0	0	0	0	0	0	0	0	0	0	0	0	0	0	0	0	0	0	0	0	0	0	0
0	0	0	0	0	0	0	0	0	0	0	0	0	0	0	0	0	0	0	0	0	0	0	0	0	0	0	0	0	0	0
0	0	0	0	0	0	0	0	0	0	0	0	0	0	0	0	0	0	0	0	0	0	0	0	0	0	0	0	0	0	0
0	0	0	0	0	0	0	0	0	0	0	0	0	0	0	0	0	0	0	0	0	0	0	0	0	0	0	0	0	0	0
0	0	0	0	0	0	0	0	0	0	0	0	0	0	0	0	0	0	0	0	0	0	0	0	0	0	0	0	0	0	0
0	0	0	0	0	0	0	0	0	0	0	0	0	0	0	0	0	0	0	0	0	0	0	0	0	0	0	0	0	0	0
0	0	0	0	0	0	0	0	0	0	0	0	0	0	0	0	0	0	0	0	0	0	0	0	0	0	0	0	0	0	0
0	0	0	0	0	0	0	0	0	0	0	0	0	0	0	0	0	0	0	0	0	0	0	0	0	0	0	0	0	0	0
0	0	0	0	0	0	0	0	0	0	0	0	0	0	0	0	0	0	0	0	0	0	0	0	0	0	0	0	0	0	0
0	0	0	0	0	0	0	0	0	0	0	0	0	0	0	0	0	0	0	0	0	0	0	0	0	0	0	0	0	0	0
0	0	0	0	0	0	0	0	0	0	0	0	0	0	0	0	0	0	0	0	0	0	0	0	0	0	0	0	0	0	0
0	0	0	0	0	0	0	0	0	0	0	0	0	0	0	0	0	0	0	0	0	0	0	0	0	0	0	0	0	0	0
0	0	0	0	0	0	0	0	0	0	0	0	0	0	0	0	0	0	0	0	0	0	0	0	0	0	0	0	0	0	0
0	0	0	0	0	0	0	0	0	0	0	0	0	0	0	0	0	0	0	0	0	0	0	0	0	0	0	0	0	0	0
0	0	0	0	0	0	0	0	0	0	0	0	0	0	0	0	0	0	0	0	0	0	0	0	0	0	0	0	0	0	0
0	0	0	0	0	0	0	0	0	0	0	0	0	0	0	0	0	0	0	0	0	0	0	0	0	0	0	0	0	0	0
0	0	0	0	0	0	0	0	0	0	0	0	0	0	0	0	0	0	0	0	0	0	0	0	0	0	0	0	0	0	0
0	0	0	0	0	0	0	0	0	0	0	0	0	0	0	0	0	0	0	0	0	0	0	0	0	0	0	0	0	0	0
0	0	0	0	0	0	0	0	0	0	0	0	0	0	0	0	0	0	0	0	0	0	0	0	0	0	0	0	0	0	0
0	0	0	0	0	0	0	0	0	0	0	0	0	0	0	0	0	0	0	0	0	0	0	0	0	0	0	0	0	0	0
0	0	0	0	0	0	0	0	0	0	0	0	0	0	0	0	0	0	0	0	0	0	0	0	0	0	0	0	0	0	0
0	0	0	0	0	0	0	0	0	0	0	0	0	0	0	0	0	0	0	0	0	0	0	0	0	0	0	0	0	0	0
0	0	0	0	0	0	0	0	0	0	0	0	0	0	0	0	0	0	0	0	0	0	0	0	0	0	0	0	0	0	0
0	0	0	0	0	0	0	0	0	0	0	0	0	0	0	0	0	0	0	0	0	0	0	0	0	0	0	0	0	0	0
0	0	0	0	0	0	0	0	0	0	0	0	0	0	0	0	0	0	0	0	0	0	0	0	0	0	0	0	0	0	0
0	0	0	0	0	0	0	0	0	0	0	0	0	0	0	0	0	0	0	0	0	0	0	0	0	0	0	0	0	0	0
0	0	0	0	0	0	0	0	0	0	0	0	0	0	0	0	0	0	0	0	0	0	0	0	0	0	0	0	0	0	0
0	0	0	0	0	0	0	0	0	0	0	0	0	0	0	0	0	0	0	0	0	0	0	0	0	0	0	0	0	0	0
0	0	0	0	0	0	0	0	0	0	0	0	0	0	0	0	0	0	0	0	0	0	0	0	0	0	0	0	0	0	0
0	0	0	0	0	0	0	0	0	0	0	0	0	0	0	0	0	0	0	0	0	0	0	0	0	0	0	0	0	0	0
0	0	0	0	0	0	0	0	0	0	0	0	0	0	0	0	0	0	0	0	0	0	0	0	0	0	0	0	0	0	0
0	0	0	0	0	0	0	0	0	0	0	0	0	0	0	0	0	0	0	0	0	0	0	0	0	0	0	0	0	0	0
0	0	0	0	0	0	0	0	0	0	0	0	0	0	0	0	0	0	0	0	0	0	0	0	0	0	0	0	0	0	0
0	0	0	0	0	0	0	0	0	0	0	0	0	0	0	0	0	0	0	0	0	0	0	0	0	0	0	0	0	0	0
0	0	0	0	0	0	0	0	0	0	0	0	0	0	0	0	0	0	0	0	0	0	0	0	0	0	0	0	0	0	0
0	0	0	0	0	0	0	0	0	0	0	0	0	0	0	0	0	0	0	0	0	0	0	0	0	0	0	0	0	0	0
0	0	0	0	0	0	0	0	0	0	0	0	0	0	0	0	0	0	0	0	0	0	0	0	0	0	0	0	0	0	0
0	0	0	0	0	0	0	0	0	0	0	0	0	0	0	0	0	0	0	0	0	0	0	0	0	0	0	0	0	0	0
0	0	0	0	0	0	0	0	0	0	0	0	0	0	0	0	0	0	0	0	0	0	0	0	0	0	0	0	0	0	0
0	0	0	0	0	0	0	0	0	0	0	0	0	0	0	0	0	0	0	0	0	0	0	0	0	0	0	0	0	0	0
0	0	0	0	0	0	0	0	0	0	0	0	0	0	0	0	0	0	0	0	0	0	0	0	0	0	0	0	0	0	0
0	0	0	0	0	0	0	0	0	0	0	0	0	0	0	0	0	0	0	0	0	0	0	0	0	0	0	0	0	0	0
0	0	0	0	0	0	0	0	0	0	0	0	0	0	0	0	0	0	0	0	0	0	0	0	0	0	0	0	0	0	0
0	0	0	0	0	0	0	0	0	0	0	0	0	0	0	0	0	0	0	0	0	0	0	0	0	0	0	0	0	0	0
0	0	0	0	0	0	0	0	0	0	0	0	0	0	0	0	0	0	0	0	0	0	0	0	0	0	0	0	0	0	0
0	0	0	0	0	0	0	0	0	0	0	0	0	0	0	0	0	0	0	0	0	0	0	0	0	0	0	0	0	0	0
0	0	0	0	0	0	0	0	0	0	0	0	0	0	0	0	0	0	0	0	0	0	0	0	0	0	0	0	0	0	0
0	0	0	0	0	0	0	0	0	0	0	0	0	0	0	0	0	0	0	0	0	0	0	0	0	0	0	0	0	0	0
0	0	0	0	0	0	0	0	0	0	0	0	0	0	0	0	0	0	0	0	0	0	0	0	0	0	0	0	0	0	0
0	0	0	0	0	0	0	0	0	0	0	0	0	0	0	0	0	0	0	0	0	0	0	0	0	0	0	0	0	0	0
0	0	0	0	0	0	0	0	0	0	0	0	0	0	0	0	0	0	0	0	0	0	0	0	0	0	0	0	0	0	0
0	0	0	0	0	0	0	0	0	0	0	0	0	0	0	0	0	0	0	0	0	0	0	0	0	0	0	0	0	0	0
0	0	0	0	0	0	0	0	0	0	0	0	0	0	0	0	0	0	0	0	0	0	0	0	0	0	0	0	0	0	0
0	0	0	0	0	0	0	0	0	0	0	0	0	0	0	0	0	0	0	0	0	0	0	0	0	0	0	0	0	0	0
0	0	0	0	0	0	0	0	0	0	0	0	0	0	0	0	0	0	0	0	0	0	0	0	0	0	0	0	0	0	0
0	0	0	0	0	0	0	0	0	0	0	0	0	0	0	0	0	0	0	0	0	0	0	0	0	0	0	0	0	0	0
0	0	0	0	0	0	0	0	0	0	0	0	0	0	0	0	0	0	0	0	0	0	0	0	0	0	0	0	0	0	0
0	0	0	0	0	0	0	0	0	0	0	0	0	0	0	0	0	0	0	0	0	0	0	0	0	0	0	0	0	0	0
0	0	0	0	0	0	0	0	0	0	0	0	0	0	0	0	0	0	0	0	0	0	0	0	0	0	0	0	0	0	0
0	0	0	0	0	0	0	0	0	0	0	0	0	0	0	0	0	0	0	0	0	0	0	0	0	0	0	0	0	0	0
0	0	0	0	0	0	0	0	0	0	0	0	0	0	0	0	0	0	0	0	0	0	0	0	0	0	0	0	0	0	0
0	0	0	0	0	0	0	0	0	0	0	0	0	0	0	0	0	0	0	0	0	0	0	0	0	0	0	0	0	0	0
0	0	0	0	0	0	0	0	0	0	0	0	0	0	0	0	0	0	0	0	0	0	0	0	0	0	0	0	0	0	0
0	0	0	0	0	0	0	0	0	0	0	0	0	0	0	0	0	0	0	0	0	0	0	0	0	0	0	0	0	0	0
0	0	0	0	0	0	0	0	0	0	0	0	0	0	0	0	0	0	0	0	0	0	0	0	0	0	0	0	0	0	0
0	0	0	0	0	0	0	0	0	0	0	0	0	0	0	0	0	0	0	0	0	0	0	0	0	0	0	0	0	0	0
0	0	0	0	0	0	0	0	0	0	0	0	0	0	0	0	0	0	0	0	0	0	0	0	0	0	0	0	0	0	0
0	0	0	0	0	0	0	0	0	0	0	0	0	0	0	0	0	0	0	0	0	0	0	0	0	0	0	0	0	0	0
0	0	0	0	0	0	0	0	0	0	0	0	0	0	0	0	0	0	0	0	0	0	0	0	0	0	0	0	0	0	0
0	0	0	0	0	0	0	0	0	0	0	0	0	0	0	0	0	0	0	0	0	0	0	0	0	0	0	0	0	0	0
0	0	0	0	0	0	0	0	0	0	0	0	0	0	0	0	0	0	0	0	0	0	0	0	0	0	0	0	0	0	0
0	0	0	0	0	0	0	0	0	0	0	0	0	0	0	0	0	0	0	0	0	0	0	0	0	0	0	0	0	0	0
0	0	0	0	0	0	0	0	0	0	0	0	0	0	0	0	0	0	0	0	0	0	0	0	0	0	0	0	0	0	0
0	0	0	0	0	0	0	0	0	0	0	0	0	0	0	0	0	0	0	0	0	0	0	0	0	0	0	0	0	0	0
0	0	0	0	0	0	0	0	0	0	0	0	0	0	0	0	0	0	0	0	0	0	0	0	0	0	0	0	0	0	0
0	0	0	0	0	0	0	0	0	0	0	0	0	0	0	0	0	0	0	0	0	0	0	0	0	0	0	0	0	0	0
0	0	0	0	0	0	0	0	0	0	0	0	0	0	0	0	0	0	0	0	0	0	0	0	0	0	0	0	0	0	0
0	0	0	0	0	0	0	0	0	0	0	0	0	0	0	0	0	0	0	0	0	0	0	0	0	0	0	0	0	0	0
0	0	0	0	0	0	0	0	0	0	0	0	0	0	0	0	0	0	0	0	0	0	0	0	0	0	0	0	0	0	0
0	0	0	0	0	0	0	0	0	0	0	0	0	0	0	0	0	0	0	0	0	0	0	0	0	0	0	0	0	0	0
0	0	0	0	0	0	0	0	0	0	0	0	0	0	0	0	0	0	0	0	0	0	0	0	0	0	0	0	0	0	0
0	0	0	0	0	0	0	0	0	0	0	0	0	0	0	0	0	0	0	0	0	0	0	0	0	0	0	0	0	0	0
0	0	0	0	0	0	0	0	0	0	0	0	0	0	0	0	0	0	0	0	0	0	0	0	0	0	0	0	0	0	0
0	0	0	0	0	0	0	0	0	0	0	0	0	0	0	0	0	0	0	0	0	0	0	0	0	0	0	0	0	0	0
0	0	0	0	0	0	0	0	0	0	0	0	0	0	0	0	0	0	0	0	0	0	0	0	0	0	0	0	0	0	0
0	0	0	0	0	0	0	0	0	0	0	0	0	0	0	0	0	0	0	0	0	0	0	0	0	0	0	0	0	0	0
0	0	0	0	0	0	0	0	0	0	0	0	0	0	0	0	0	0	0	0	0	0	0	0	0	0	0	0	0	0	0
0	0	0	0	0	0	0	0	0	0	0	0	0	0	0	0	0	0	0	0	0	0	0	0	0	0	0	0	0	0	0
0	0	0	0	0	0	0	0	0	0	0	0	0	0	0	0	0	0	0	0	0	0	0	0	0	0	0	0	0	0	0
0	0	0	0	0	0	0	0	0	0	0	0	0	0	0	0	0	0	0	0	0	0	0	0	0	0	0	0	0	0	0
0	0	0	0	0	0	0	0	0	0	0	0	0	0	0	0	0	0	0	0	0	0	0	0	0	0	0	0	0	0	0
0	0	0	0	0	0	0	0	0	0	0	0	0	0	0	0	0	0	0	0	0	0	0	0	0	0	0	0	0	0	0
0	0	0	0	0	0	0	0	0	0	0	0	0	0	0	0	0	0	0	0	0	0	0	0	0	0	0	0	0	0	0
0	0	0	0	0	0	0	0	0	0	0	0	0	0	0	0	0	0	0	0	0	0	0	0	0	0	0	0	0	0	0
0	0	0	0	0	0	0	0	0	0	0	0	0	0	0	0	0	0	0	0	0	0	0	0	0	0	0	0	0	0	0
0	0	0	0	0	0	0	0	0	0	0	0	0	0	0	0	0	0	0	0	0	0	0	0	0	0	0	0	0	0	0
0	0	0	0	0	0	0	0	0	0	0	0	0	0	0	0	0	0	0	0	0	0	0	0	0	0	0	0	0	0	0
0	0	0	0	0	0	0	0	0	0	0	0	0	0	0	0	0	0	0	0	0	0	0	0	0	0	0	0	0	0	0
0	0	0	0	0	0	0	0	0	0	0	0	0	0	0	0	0	0	0	0	0	0	0	0	0	0	0	0	0	0	0
0	0	0	0	0	0	0	0	0	0	0	0	0	0	0	0	0	0	0	0	0	0	0	0	0	0	0	0	0	0	0
0	0	0	0	0	0	0	0	0	0	0	0	0	0	0	0	0	0	0	0	0	0	0	0	0	0	0	0	0	0	0
0	0	0	0	0	0	0	0	0	0	0	0	0	0	0	0	0	0	0	0	0	0	0	0	0	0	0	0	0	0	0
0	0	0	0	0	0	0	0	0	0	0	0	0	0	0	0	0	0	0	0	0	0	0	0	0	0	0	0	0	0	0
0	0	0	0	0	0	0	0	0	0	0	0	0	0	0	0	0	0	0	0	0	0	0	0	0	0	0	0	0	0	0
0	0	0	0	0	0	0	0	0	0	0	0	0	0	0	0	0	0	0	0	0	0	0	0	0	0	0	0	0	0	0
0	0	0	0	0	0	0	0	0	0	0	0	0	0	0	0	0	0	0	0	0	0	0	0	0	0	0	0	0	0	0
0	0	0	0	0	0	0	0	0	0	0	0	0	0	0	0	0	0	0	0	0	0	0	0	0	0	0	0	0	0	0
0	0	0	0	0	0	0	0	0	0	0	0	0	0	0	0	0	0	0	0	0	0	0	0	0	0	0	0	0	0	0
0	0	0	0	0	0	0	0	0	0	0	0	0	0	0	0	0	0	0	0	0	0	0	0	0	0	0	0	0	0	0
0	0	0	0	0	0	0	0	0	0	0	0	0	0	0	0	0	0	0	0	0	0	0	0	0	0	0	0	0	0	0
0	0	0	0	0	0	0	0	0	0	0	0	0	0	0	0	0	0	0	0	0	0	0	0	0	0	0	0	0	0	0
0	0	0	0	0	0	0	0	0	0	0	0	0	0	0	0	0	0	0	0	0	0	0	0	0	0	0	0	0	0	0
0	0	0	0	0	0	0	0	0	0	0	0	0	0	0	0	0	0	0	0	0	0	0	0	0	0	0	0	0	0	0
0	0	0	0	0	0	0	0	0	0	0	0	0	0	0	0	0	0	0	0	0	0	0	0	0	0	0	0	0	0	0
0	0	0	0	0	0	0	0	0	0	0	0	0	0	0	0	0	0	0	0	0	0	0	0	0	0	0	0	0	0	0
0	0	0	0	0	0	0	0	0	0	0	0	0	0	0	0	0	0	0	0	0	0	0	0	0	0	0	0	0	0	0
0	0	0	0	0	0	0	0	0	0	0	0	0	0	0	0	0	0	0	0	0	0	0	0	0	0	0	0	0	0	0
0	0	0	0	0	0	0	0	0	0	0	0	0	0	0	0	0	0	0	0	0	0	0	0	0	0	0	0	0	0	0
0	0	0	0	0	0	0	0	0	0	0	0	0	0	0	0	0	0	0	0	0	0	0	0	0	0	0	0	0	0	0
0	0	0	0	0	0	0	0	0	0	0	0	0	0	0	0	0	0	0	0	0	0	0	0	0	0	0	0	0	0	0
0	0	0	0	0	0	0	0	0	0	0	0	0	0	0	0	0	0	0	0	0	0	0	0	0	0	0	0	0	0	0
0	0	0	0	0	0	0	0	0	0	0	0	0	0	0	0	0	0	0	0	0	0	0	0	0	0	0	0	0	0	0
0	0	0	0	0	0	0	0	0	0	0	0	0	0	0	0	0	0	0	0	0	0	0	0	0	0	0	0	0	0	0
0	0	0	0	0	0	0	0	0	0	0	0	0	0	0	0	0	0	0	0	0	0	0	0	0	0	0	0	0	0	0
0	0	0	0	0	0	0	0	0	0	0	0	0	0	0	0	0	0	0	0	0	0	0	0	0	0	0	0	0	0	0
0	0	0	0	0	0	0	0	0	0	0	0	0	0	0	0	0	0	0	0	0	0	0	0	0	0	0	0	0	0	0
0	0	0	0	0	0	0	0	0	0	0	0	0	0	0	0	0	0	0	0	0	0	0	0	0	0	0	0	0	0	0
0	0	0	0	0	0	0	0	0	0	0	0	0	0	0	0	0	0	0	0	0	0	0	0	0	0	0	0	0	0	0
0	0	0	0	0	0	0	0	0	0	0	0	0	0	0	0	0	0	0	0	0	0	0	0	0	0	0	0	0	0	0
0	0	0	0	0	0	0	0	0	0	0	0	0	0	0	0	0	0	0	0	0	0	0	0	0	0	0	0	0	0	0
0	0	0	0	0	0	0	0	0	0	0	0	0	0	0	0	0	0	0	0	0	0	0	0	0	0	0	0	0	0	0
0	0	0	0	0	0	0	0	0	0	0	0	0	0	0	0	0	0	0	0	0	0	0	0	0	0	0	0	0	0	0
0	0	0	0	0	0	0	0	0	0	0	0	0	0	0	0	0	0	0	0	0	0	0	0	0	0	0	0	0	0	0
0	0	0	0	0	0	0	0	0	0	0	0	0	0	0	0	0	0	0	0	0	0	0	0	0	0	0	0	0	0	0
0	0	0	0	0	0	0	0	0	0	0	0	0	0	0	0	0	0	0	0	0	0	0	0	0	0	0	0	0	0	0
0	0	0	0	0	0	0	0	0	0	0	0	0	0	0	0	0	0	0	0	0	0	0	0	0	0	0	0	0	0	0
0	0	0	0	0	0	0	0	0	0	0	0	0	0	0	0	0	0	0	0	0	0	0	0	0	0	0	0	0	0	0
0	0	0	0	0	0	0	0	0	0	0	0	0	0	0	0	0	0	0	0	0	0	0	0	0	0	0	0	0	0	0
0	0	0	0	0	0	0	0	0	0	0	0	0	0	0	0	0	0	0	0	0	0	0	0	0	0	0	0	0	0	0
0	0	0	0	0	0	0	0	0	0	0	0	0	0	0	0	0	0	0	0	0	0	0	0	0	0	0	0	0	0	0
0	0	0	0	0	0	0	0	0	0	0	0	0	0	0	0	0	0	0	0	0	0	0	0	0	0	0	0	0	0	0
0	0	0	0	0	0	0	0	0	0	0	0	0	0	0	0	0	0	0	0	0	0	0	0	0	0	0	0	0	0	0
0	0	0	0	0	0	0	0	0	0	0	0	0	0	0	0	0	0	0	0	0	0	0	0	0	0	0	0	0	0	0
0	0	0	0	0	0	0	0	0	0	0	0	0	0	0	0	0	0	0	0	0	0	0	0	0	0	0	0	0	0	0
0	0	0	0	0	0	0	0	0	0	0	0	0	0	0	0	0	0	0	0	0	0	0	0	0	0	0	0	0	0	0
0	0	0	0	0	0	0	0	0	0	0	0	0	0	0	0	0	0	0	0	0	0	0	0	0	0	0	0	0	0	0
0	0	0	0	0	0	0	0	0	0	0	0	0	0	0	0	0	0	0	0	0	0	0	0	0	0	0	0	0	0	0
0	0	0	0	0	0	0	0	0	0	0	0	0	0	0	0	0	0	0	0	0	0	0	0	0	0	0	0	0	0	0
0	0	0	0	0	0	0	0	0	0	0	0	0	0	0	0	0	0	0	0	0	0	0	0	0	0	0	0	0	0	0
0	0	0	0	0	0	0	0	0	0	0	0	0	0	0	0	0	0	0	0	0	0	0	0	0	0	0	0	0	0	0
0	0	0	0	0	0	0	0	0	0	0	0	0	0	0	0	0	0	0	0	0	0	0	0	0	0	0	0	0	0	0
0	0	0	0	0	0	0	0	0	0	0	0	0	0	0	0	0	0	0	0	0	0	0	0	0	0	0	0	0	0	0
0	0	0	0	0	0	0	0	0	0	0	0	0	0	0	0	0	0	0	0	0	0	0	0	0	0	0	0	0	0	0
0	0	0	0	0	0	0	0	0	0	0	0	0	0	0	0	0	0	0	0	0	0	0	0	0	0	0	0	0	0	0
0	0	0	0	0	0	0	0	0	0	0	0	0	0	0	0	0	0	0	0	0	0	0	0	0	0	0	0	0	0	0
0	0	0	0	0	0	0	0	0	0	0	0	0	0	0	0	0	0	0	0	0	0	0	0	0	0	0	0	0	0	0
0	0	0	0	0	0	0	0	0	0	0	0	0	0	0	0	0	0	0	0	0	0	0	0	0	0	0	0	0	0	0
0	0	0	0	0	0	0	0	0	0	0	0	0	0	0	0	0	0	0	0	0	0	0	0	0	0	0	0	0	0	0
0	0	0	0	0	0	0	0	0	0	0	0	0	0	0	0	0	0	0	0	0	0	0	0	0	0	0	0	0	0	0
0	0	0	0	0	0	0	0	0	0	0	0	0	0	0	0	0	0	0	0	0	0	0	0	0	0	0	0	0	0	0
0	0	0	0	0	0	0	0	0	0	0	0	0	0	0	0	0	0	0	0	0	0	0	0	0	0	0	0	0	0	0
0	0	0	0	0	0	0	0	0	0	0	0	0	0	0	0	0	0	0	0	0	0	0	0	0	0	0	0	0	0	0
0	0	0	0	0	0	0	0	0	0	0	0	0	0	0	0	0	0	0	0	0	0	0	0	0	0	0	0	0	0	0
0	0	0	0	0	0	0	0	0	0	0	0	0	0	0	0	0	0	0	0	0	0	0	0	0	0	0	0	0	0	0
0	0	0	0	0	0	0	0	0	0	0	0	0	0	0	0	0	0	0	0	0	0	0	0	0	0	0	0	0	0	0
0	0	0	0	0	0	0	0	0	0	0	0	0	0	0	0	0	0	0	0	0	0	0	0	0	0	0	0	0	0	0
0	0	0	0	0	0	0	0	0	0	0	0	0	0	0	0	0	0	0	0	0	0	0	0	0	0	0	0	0	0	0
0	0	0	0	0	0	0	0	0	0	0	0	0	0	0	0	0	0	0	0	0	0	0	0	0	0	0	0	0	0	0
0	0	0	0	0	0	0	0	0	0	0	0	0	0	0	0	0	0	0	0	0	0	0	0	0	0	0	0	0	0	0
0	0	0	0	0	0	0	0	0	0	0	0	0	0	0	0	0	0	0	0	0	0	0	0	0	0	0	0	0	0	0
0	0	0	0	0	0	0	0	0	0	0	0	0	0	0	0	0	0	0	0	0	0	0	0	0	0	0	0	0	0	0
0	0	0	0	0	0	0	0	0	0	0	0	0	0	0	0	0	0	0	0	0	0	0	0	0	0	0	0	0	0	0
0	0	0	0	0	0	0	0	0	0	0	0	0	0	0	0	0	0	0	0	0	0	0	0	0	0	0	0	0	0	0
0	0	0	0	0	0	0	0	0	0	0	0	0	0	0	0	0	0	0	0	0	0	0	0	0	0	0	0	0	0	0
0	0	0	0	0	0	0	0	0	0	0	0	0	0	0	0	0	0	0	0	0	0	0	0	0	0	0	0	0	0	0
0	0	0	0	0	0	0	0	0	0	0	0	0	0	0	0	0	0	0	0	0	0	0	0	0	0	0	0	0	0	0
0	0	0	0	0	0	0	0	0	0	0	0	0	0	0	0	0	0	0	0	0	0	0	0	0	0	0	0	0	0	0
0	0	0	0	0	0	0	0	0	0	0	0	0	0	0	0	0	0	0	0	0	0	0	0	0	0	0	0	0	0	0
0	0	0	0	0	0	0	0	0	0	0	0	0	0	0	0	0	0	0	0	0	0	0	0	0	0	0	0	0	0	0
0	0	0	0	0	0	0	0	0	0	0	0	0	0	0	0	0	0	0	0	0	0	0	0	0	0	0	0	0	0	0
0	0	0	0	0	0	0	0	0	0	0	0	0	0	0	0	0	0	0	0	0	0	0	0	0	0	0	0	0	0	0
0	0	0	0	0	0	0	0	0	0	0	0	0	0	0	0	0	0	0	0	0	0	0	0	0	0	0	0	0	0	0
0	0	0	0	0	0	0	0	0	0	0	0	0	0	0	0	0	0	0	0	0	0	0	0	0	0	0	0	0	0	0
0	0	0	0	0	0	0	0	0	0	0	0	0	0	0	0	0	0	0	0	0	0	0	0	0	0	0	0	0	0	0
0	0	0	0	0	0	0	0	0	0	0	0	0	0	0	0	0	0	0	0	0	0	0	0	0	0	0	0	0	0	0
0	0	0	0	0	0	0	0	0	0	0	0	0	0	0	0	0	0	0	0	0	0	0	0	0	0	0	0	0	0	0
0	0	0	0	0	0	0	0	0	0	0	0	0	0	0	0	0	0	0	0	0	0	0	0	0	0	0	0	0	0	0
0	0	0	0	0	0	0	0	0	0	0	0	0	0	0	0	0	0	0	0	0	0	0	0	0	0	0	0	0	0	0
0	0	0	0	0	0	0	0	0	0	0	0	0	0	0	0	0	0	0	0	0	0	0	0	0	0	0	0	0	0	0
0	0	0	0	0	0	0	0	0	0	0	0	0	0	0	0	0	0	0	0	0	0	0	0	0	0	0	0	0	0	0
0	0	0	0	0	0	0	0	0	0	0	0	0	0	0	0	0	0	0	0	0	0	0	0	0	0	0	0	0	0	0
0	0	0	0	0	0	0	0	0	0	0	0	0	0	0	0	0	0	0	0	0	0	0	0	0	0	0	0	0	0	0
0	0	0	0	0	0	0	0	0	0	0	0	0	0	0	0	0	0	0	0	0	0	0	0	0	0	0	0	0	0	0
0	0	0	0	0	0	0	0	0	0	0	0	0	0	0	0	0	0	0	0	0	0	0	0	0	0	0	0	0	0	0
0	0	0	0	0	0	0	0	0	0	0	0	0	0	0	0	0	0	0	0	0	0	0	0	0	0	0	0	0	0	0
0	0	0	0	0	0	0	0	0	0	0	0	0	0	0	0	0	0	0	0	0	0	0	0	0	0	0	0	0	0	0
0	0	0	0	0	0	0	0	0	0	0	0	0	0	0	0	0	0	0	0	0	0	0	0	0	0	0	0	0	0	0
0	0	0	0	0	0	0	0	0	0	0	0	0	0	0	0	0	0	0	0	0	0	0	0	0	0	0	0	0	0	0
0	0	0	0	0	0	0	0	0	0	0	0	0	0	0	0	0	0	0	0	0	0	0	0	0	0	0	0	0	0	0
0	0	0	0	0	0	0	0	0	0	0	0	0	0	0	0	0	0	0	0	0	0	0	0	0	0	0	0	0	0	0
0	0	0	0	0	0	0	0	0	0	0	0	0	0	0	0	0	0	0	0	0	0	0	0	0	0	0	0	0	0	0
0	0	0	0	0	0	0	0	0	0	0	0	0	0	0	0	0	0	0	0	0	0	0	0	0	0	0	0	0	0	0
0	0	0	0	0	0	0	0	0	0	0	0	0	0	0	0	0	0	0	0	0	0	0	0	0	0	0	0	0	0	0
0	0	0	0	0	0	0	0	0	0	0	0	0	0	0	0	0	0	0	0	0	0	0	0	0	0	0	0	0	0	0
0	0	0	0	0	0	0	0	0	0	0	0	0	0	0	0	0	0	0	0	0	0	0	0	0	0	0	0	0	0	0
0	0	0	0	0	0	0	0	0	0	0	0	0	0	0	0	0	0	0	0	0	0	0	0	0	0	0	0	0	0	0
0	0	0	0	0	0	0	0	0	0	0	0	0	0	0	0	0	0	0	0	0	0	0	0	0	0	0	0	0	0	0
0	0	0	0	0	0	0	0	0	0	0	0	0	0	0	0	0	0	0	0	0	0	0	0	0	0	0	0	0	0	0
0	0	0	0	0	0	0	0	0	0	0	0	0	0	0	0	0	0	0	0	0	0	0	0	0	0	0	0	0	0	0
0	0	0	0	0	0	0	0	0	0	0	0	0	0	0	0	0	0	0	0	0	0	0	0	0	0	0	0	0	0	0
0	0	0	0	0	0	0	0	0	0	0	0	0	0	0	0	0	0	0	0	0	0	0	0	0	0	0	0	0	0	0
0	0	0	0	0	0	0	0	0	0	0	0	0	0	0	0	0	0	0	0	0	0	0	0	0	0	0	0	0	0	0
0	0	0	0	0	0	0	0	0	0	0	0	0	0	0	0	0	0	0	0	0	0	0	0	0	0	0	0	0	0	0
0	0	0	0	0	0	0	0	0	0	0	0	0	0	0	0	0	0	0	0	0	0	0	0	0	0	0	0	0	0	0
0	0	0	0	0	0	0	0	0	0	0	0	0	0	0	0	0	0	0	0	0	0	0	0	0	0	0	0	0	0	0
0	0	0	0	0	0	0	0	0	0	0	0	0	0	0	0	0	0	0	0	0	0	0	0	0	0	0	0	0	0	0
0	0	0	0	0	0	0	0	0	0	0	0	0	0	0	0	0	0	0	0	0	0	0	0	0	0	0	0	0	0	0
0	0	0	0	0	0	0	0	0	0	0	0	0	0	0	0	0	0	0	0	0	0	0	0	0	0	0	0	0	0	0
0	0	0	0	0	0	0	0	0	0	0	0	0	0	0	0	0	0	0	0	0	0	0	0	0	0	0	0	0	0	0
0	0	0	0	0	0	0	0	0	0	0	0	0	0	0	0	0	0	0	0	0	0	0	0	0	0	0	0	0	0	0
0	0	0	0	0	0	0	0	0	0	0	0	0	0	0	0	0	0	0	0	0	0	0	0	0	0	0	0	0	0	0
0	0	0	0	0	0	0	0	0	0	0	0	0	0	0	0	0	0	0	0	0	0	0	0	0	0	0	0	0	0	0
0	0	0	0	0	0	0	0	0	0	0	0	0	0	0	0	0	0	0	0	0	0	0	0	0	0	0	0	0	0	0
0	0	0	0	0	0	0	0	0	0	0	0	0	0	0	0	0	0	0	0	0	0	0	0	0	0	0	0	0	0	0
0	0	0	0	0	0	0	0	0	0	0	0	0	0	0	0	0	0	0	0	0	0	0	0	0	0	0	0	0	0	0
0	0	0	0	0	0	0	0	0	0	0	0	0	0	0	0	0	0	0	0	0	0	0	0	0	0	0	0	0	0	0
0	0	0	0	0	0	0	0	0	0	0	0	0	0	0	0	0	0	0	0	0	0	0	0	0	0	0	0	0	0	0
0	0	0	0	0	0	0	0	0	0	0	0	0	0	0	0	0	0	0	0	0	0	0	0	0	0	0	0	0	0	0
0	0	0	0	0	0	0	0	0	0	0	0	0	0	0	0	0	0	0	0	0	0	0	0	0	0	0	0	0	0	0
0	0	0	0	0	0	0	0	0	0	0	0	0	0	0	0	0	0	0	0	0	0	0	0	0	0	0	0	0	0	0
0	0	0	0	0	0	0	0	0	0	0	0	0	0	0	0	0	0	0	0	0	0	0	0	0	0	0	0	0	0	0
0	0	0	0	0	0	0	0	0	0	0	0	0	0	0	0	0	0	0	0	0	0	0	0	0	0	0	0	0	0	0
0	0	0	0	0	0	0	0	0	0	0	0	0	0	0	0	0	0	0	0	0	0	0	0	0	0	0	0	0	0	0
0	0	0	0	0	0	0	0	0	0	0	0	0	0	0	0	0	0	0	0	0	0	0	0	0	0	0	0	0	0	0
0	0	0	0	0	0	0	0	0	0	0	0	0	0	0	0	0	0	0	0	0	0	0	0	0	0	0	0	0	0	0
0	0	0	0	0	0	0	0	0	0	0	0	0	0	0	0	0	0	0	0	0	0	0	0	0	0	0	0	0	0	0
0	0	0	0	0	0	0	0	0	0	0	0	0	0	0	0	0	0	0	0	0	0	0	0	0	0	0	0	0	0	0
0	0	0	0	0	0	0	0	0	0	0	0	0	0	0	0	0	0	0	0	0	0	0	0	0	0	0	0	0	0	0
0	0	0	0	0	0	0	0	0	0	0	0	0	0	0	0	0	0	0	0	0	0	0	0	0	0	0	0	0	0	0
0	0	0	0	0	0	0	0	0	0	0	0	0	0	0	0	0	0	0	0	0	0	0	0	0	0	0	0	0	0	0
0	0	0	0	0	0	0	0	0	0	0	0	0	0	0	0	0	0	0	0	0	0	0	0	0	0	0	0	0	0	0
0	0	0	0	0	0	0	0	0	0	0	0	0	0	0	0	0	0	0	0	0	0	0	0	0	0	0	0	0	0	0
0	0	0	0	0	0	0	0	0	0	0	0	0	0	0	0	0	0	0	0	0	0	0	0	0	0	0	0	0	0	0
0	0	0	0	0	0	0	0	0	0	0	0	0	0	0	0	0	0	0	0	0	0	0	0	0	0	0	0	0	0	0
0	0	0	0	0	0	0	0	0	0	0	0	0	0	0	0	0	0	0	0	0	0	0	0	0	0	0	0	0	0	0
0	0	0	0	0	0	0	0	0	0	0	0	0	0	0	0	0	0	0	0	0	0	0	0	0	0	0	0	0	0	0
0	0	0	0	0	0	0	0	0	0	0	0	0	0	0	0	0	0	0	0	0	0	0	0	0	0	0	0	0	0	0
0	0	0	0	0	0	0	0	0	0	0	0	0	0	0	0	0	0	0	0	0	0	0	0	0	0	0	0	0	0	0
0	0	0	0	0	0	0	0	0	0	0	0	0	0	0	0	0	0	0	0	0	0	0	0	0	0	0	0	0	0	0
0	0	0	0	0	0	0	0	0	0	0	0	0	0	0	0	0	0	0	0	0	0	0	0	0	0	0	0	0	0	0
0	0	0	0	0	0	0	0	0	0	0	0	0	0	0	0	0	0	0	0	0	0	0	0	0	0	0	0	0	0	0
0	0	0	0	0	0	0	0	0	0	0	0	0	0	0	0	0	0	0	0	0	0	0	0	0	0	0	0	0	0	0
0	0	0	0	0	0	0	0	0	0	0	0	0	0	0	0	0	0	0	0	0	0	0	0	0	0	0	0	0	0	0
0	0	0	0	0	0	0	0	0	0	0	0	0	0	0	0	0	0	0	0	0	0	0	0	0	0	0	0	0	0	0
0	0	0	0	0	0	0	0	0	0	0	0	0	0	0	0	0	0	0	0	0	0	0	0	0	0	0	0	0	0	0
0	0	0	0	0	0	0	0	0	0	0	0	0	0	0	0	0	0	0	0	0	0	0	0	0	0	0	0	0	0	0
0	0	0	0	0	0	0	0	0	0	0	0	0	0	0	0	0	0	0	0	0	0	0	0	0	0	0	0	0	0	0
0	0	0	0	0	0	0	0	0	0	0	0	0	0	0	0	0	0	0	0	0	0	0	0	0	0	0	0	0	0	0
0	0	0	0	0	0	0	0	0	0	0	0	0	0	0	0	0	0	0	0	0	0	0	0	0	0	0	0	0	0	0
0	0	0	0	0	0	0	0	0	0	0	0	0	0	0	0	0	0	0	0	0	0	0	0	0	0	0	0	0	0	0
0	0	0	0	0	0	0	0	0	0	0	0	0	0	0	0	0	0	0	0	0	0	0	0	0	0	0	0	0	0	0
0	0	0	0	0	0	0	0	0	0	0	0	0	0	0	0	0	0	0	0	0	0	0	0	0	0	0	0	0	0	0
0	0	0	0	0	0	0	0	0	0	0	0	0	0	0	0	0	0	0	0	0	0	0	0	0	0	0	0	0	0	0
0	0	0	0	0	0	0	0	0	0	0	0	0	0	0	0	0	0	0	0	0	0	0	0	0	0	0	0	0	0	0
0	0	0	0	0	0	0	0	0	0	0	0	0	0	0	0	0	0	0	0	0	0	0	0	0	0	0	0	0	0	0
0	0	0	0	0	0	0	0	0	0	0	0	0	0	0	0	0	0	0	0	0	0	0	0	0	0	0	0	0	0	0
0	0	0	0	0	0	0	0	0	0	0	0	0	0	0	0	0	0	0	0	0	0	0	0	0	0	0	0	0	0	0
0	0	0	0	0	0	0	0	0	0	0	0	0	0	0	0	0	0	0	0	0	0	0	0	0	0	0	0	0	0	0
0	0	0	0	0	0	0	0	0	0	0	0	0	0	0	0	0	0	0	0	0	0	0	0	0	0	0	0	0	0	0
0	0	0	0	0	0	0	0	0	0	0	0	0	0	0	0	0	0	0	0	0	0	0	0	0	0	0	0	0	0	0
0	0	0	0	0	0	0	0	0	0	0	0	0	0	0	0	0	0	0	0	0	0	0	0	0	0	0	0	0	0	0
0	0	0	0	0	0	0	0	0	0	0	0	0	0	0	0	0	0	0	0	0	0	0	0	0	0	0	0	0	0	0
0	0	0	0	0	0	0	0	0	0	0	0	0	0	0	0	0	0	0	0	0	0	0	0	0	0	0	0	0	0	0
0	0	0	0	0	0	0	0	0	0	0	0	0	0	0	0	0	0	0	0	0	0	0	0	0	0	0	0	0	0	0
0	0	0	0	0	0	0	0	0	0	0	0	0	0	0	0	0	0	0	0	0	0	0	0	0	0	0	0	0	0	0
0	0	0	0	0	0	0	0	0	0	0	0	0	0	0	0	0	0	0	0	0	0	0	0	0	0	0	0	0	0	0
0	0	0	0	0	0	0	0	0	0	0	0	0	0	0	0	0	0	0	0	0	0	0	0	0	0	0	0	0	0	0
0	0	0	0	0	0	0	0	0	0	0	0	0	0	0	0	0	0	0	0	0	0	0	0	0	0	0	0	0	0	0
0	0	0	0	0	0	0	0	0	0	0	0	0	0	0	0	0	0	0	0	0	0	0	0	0	0	0	0	0	0	0
0	0	0	0	0	0	0	0	0	0	0	0	0	0	0	0	0	0	0	0	0	0	0	0	0	0	0	0	0	0	0
0	0	0	0	0	0	0	0	0	0	0	0	0	0	0	0	0	0	0	0	0	0	0	0	0	0	0	0	0	0	0
0	0	0	0	0	0	0	0	0	0	0	0	0	0	0	0	0	0	0	0	0	0	0	0	0	0	0	0	0	0	0
0	0	0	0	0	0	0	0	0	0	0	0	0	0	0	0	0	0	0	0	0	0	0	0	0	0	0	0	0	0	0
0	0	0	0	0	0	0	0	0	0	0	0	0	0	0	0	0	0	0	0	0	0	0	0	0	0	0	0	0	0	0
0	0	0	0	0	0	0	0	0	0	0	0	0	0	0	0	0	0	0	0	0	0	0	0	0	0	0	0	0	0	0
0	0	0	0	0	0	0	0	0	0	0	0	0	0	0	0	0	0	0	0	0	0	0	0	0	0	0	0	0	0	0
0	0	0	0	0	0	0	0	0	0	0	0	0	0	0	0	0	0	0	0	0	0	0	0	0	0	0	0	0	0	0
0	0	0	0	0	0	0	0	0	0	0	0	0	0	0	0	0	0	0	0	0	0	0	0	0	0	0	0	0	0	0
0	0	0	0	0	0	0	0	0	0	0	0	0	0	0	0	0	0	0	0	0	0	0	0	0	0	0	0	0	0	0
0	0	0	0	0	0	0	0	0	0	0	0	0	0	0	0	0	0	0	0	0	0	0	0	0	0	0	0	0	0	0
0	0	0	0	0	0	0	0	0	0	0	0	0	0	0	0	0	0	0	0	0	0	0	0	0	0	0	0	0	0	0
0	0	0	0	0	0	0	0	0	0	0	0	0	0	0	0	0	0	0	0	0	0	0	0	0	0	0	0	0	0	0
0	0	0	0	0	0	0	0	0	0	0	0	0	0	0	0	0	0	0	0	0	0	0	0	0	0	0	0	0	0	0
0	0	0	0	0	0	0	0	0	0	0	0	0	0	0	0	0	0	0	0	0	0	0	0	0	0	0	0	0	0	0
0	0	0	0	0	0	0	0	0	0	0	0	0	0	0	0	0	0	0	0	0	0	0	0	0	0	0	0	0	0	0
0	0	0	0	0	0	0	0	0	0	0	0	0	0	0	0	0	0	0	0	0	0	0	0	0	0	0	0	0	0	0
0	0	0	0	0	0	0	0	0	0	0	0	0	0	0	0	0	0	0	0	0	0	0	0	0	0	0	0	0	0	0
0	0	0	0	0	0	0	0	0	0	0	0	0	0	0	0	0	0	0	0	0	0	0	0	0	0	0	0	0	0	0
0	0	0	0	0	0	0	0	0	0	0	0	0	0	0	0	0	0	0	0	0	0	0	0	0	0	0	0	0	0	0
0	0	0	0	0	0	0	0	0	0	0	0	0	0	0	0	0	0	0	0	0	0	0	0	0	0	0	0	0	0	0
0	0	0	0	0	0	0	0	0	0	0	0	0	0	0	0	0	0	0	0	0	0	0	0	0	0	0	0	0	0	0
0	0	0	0	0	0	0	0	0	0	0	0	0	0	0	0	0	0	0	0	0	0	0	0	0	0	0	0	0	0	0
0	0	0	0	0	0	0	0	0	0	0	0	0	0	0	0	0	0	0	0	0	0	0	0	0	0	0	0	0	0	0
0	0	0	0	0	0	0	0	0	0	0	0	0	0	0	0	0	0	0	0	0	0	0	0	0	0	0	0	0	0	0
0	0	0	0	0	0	0	0	0	0	0	0	0	0	0	0	0	0	0	0	0	0	0	0	0	0	0	0	0	0	0
0	0	0	0	0	0	0	0	0	0	0	0	0	0	0	0	0	0	0	0	0	0	0	0	0	0	0	0	0	0	0
0	0	0	0	0	0	0	0	0	0	0	0	0	0	0	0	0	0	0	0	0	0	0	0	0	0	0	0	0	0	0
0	0	0	0	0	0	0	0	0	0	0	0	0	0	0	0	0	0	0	0	0	0	0	0	0	0	0	0	0	0	0
0	0	0	0	0	0	0	0	0	0	0	0	0	0	0	0	0	0	0	0	0	0	0	0	0	0	0	0	0	0	0
0	0	0	0	0	0	0	0	0	0	0	0	0	0	0	0	0	0	0	0	0	0	0	0	0	0	0	0	0	0	0
0	0	0	0	0	0	0	0	0	0	0	0	0	0	0	0	0	0	0	0	0	0	0	0	0	0	0	0	0	0	0
0	0	0	0	0	0	0	0	0	0	0	0	0	0	0	0	0	0	0	0	0	0	0	0	0	0	0	0	0	0	0
0	0	0	0	0	0	0	0	0	0	0	0	0	0	0	0	0	0	0	0	0	0	0	0	0	0	0	0	0	0	0
0	0	0	0	0	0	0	0	0	0	0	0	0	0	0	0	0	0	0	0	0	0	0	0	0	0	0	0	0	0	0
0	0	0	0	0	0	0	0	0	0	0	0	0	0	0	0	0	0	0	0	0	0	0	0	0	0	0	0	0	0	0
0	0	0	0	0	0	0	0	0	0	0	0	0	0	0	0	0	0	0	0	0	0	0	0	0	0	0	0	0	0	0
0	0	0	0	0	0	0	0	0	0	0	0	0	0	0	0	0	0	0	0	0	0	0	0	0	0	0	0	0	0	0
0	0	0	0	0	0	0	0	0	0	0	0	0	0	0	0	0	0	0	0	0	0	0	0	0	0	0	0	0	0	0
0	0	0	0	0	0	0	0	0	0	0	0	0	0	0	0	0	0	0	0	0	0	0	0	0	0	0	0	0	0	0
0	0	0	0	0	0	0	0	0	0	0	0	0	0	0	0	0	0	0	0	0	0	0	0	0	0	0	0	0	0	0
0	0	0	0	0	0	0	0	0	0	0	0	0	0	0	0	0	0	0	0	0	0	0	0	0	0	0	0	0	0	0
0	0	0	0	0	0	0	0	0	0	0	0	0	0	0	0	0	0	0	0	0	0	0	0	0	0	0	0	0	0	0
0	0	0	0	0	0	0	0	0	0	0	0	0	0	0	0	0	0	0	0	0	0	0	0	0	0	0	0	0	0	0
0	0	0	0	0	0	0	0	0	0	0	0	0	0	0	0	0	0	0	0	0	0	0	0	0	0	0	0	0	0	0
0	0	0	0	0	0	0	0	0	0	0	0	0	0	0	0	0	0	0	0	0	0	0	0	0	0	0	0	0	0	0
0	0	0	0	0	0	0	0	0	0	0	0	0	0	0	0	0	0	0	0	0	0	0	0	0	0	0	0	0	0	0
0	0	0	0	0	0	0	0	0	0	0	0	0	0	0	0	0	0	0	0	0	0	0	0	0	0	0	0	0	0	0
0	0	0	0	0	0	0	0	0	0	0	0	0	0	0	0	0	0	0	0	0	0	0	0	0	0	0	0	0	0	0
0	0	0	0	0	0	0	0	0	0	0	0	0	0	0	0	0	0	0	0	0	0	0	0	0	0	0	0	0	0	0
0	0	0	0	0	0	0	0	0	0	0	0	0	0	0	0	0	0	0	0	0	0	0	0	0	0	0	0	0	0	0
0	0	0	0	0	0	0	0	0	0	0	0	0	0	0	0	0	0	0	0	0	0	0	0	0	0	0	0	0	0	0
0	0	0	0	0	0	0	0	0	0	0	0	0	0	0	0	0	0	0	0	0	0	0	0	0	0	0	0	0	0	0
0	0	0	0	0	0	0	0	0	0	0	0	0	0	0	0	0	0	0	0	0	0	0	0	0	0	0	0	0	0	0
0	0	0	0	0	0	0	0	0	0	0	0	0	0	0	0	0	0	0	0	0	0	0	0	0	0	0	0	0	0	0
0	0	0	0	0	0	0	0	0	0	0	0	0	0	0	0	0	0	0	0	0	0	0	0	0	0	0	0	0	0	0
0	0	0	0	0	0	0	0	0	0	0	0	0	0	0	0	0	0	0	0	0	0	0	0	0	0	0	0	0	0	0
0	0	0	0	0	0	0	0	0	0	0	0	0	0	0	0	0	0	0	0	0	0	0	0	0	0	0	0	0	0	0
0	0	0	0	0	0	0	0	0	0	0	0	0	0	0	0	0	0	0	0	0	0	0	0	0	0	0	0	0	0	0
0	0	0	0	0	0	0	0	0	0	0	0	0	0	0	0	0	0	0	0	0	0	0	0	0	0	0	0	0	0	0
0	0	0	0	0	0	0	0	0	0	0	0	0	0	0	0	0	0	0	0	0	0	0	0	0	0	0	0	0	0	0
0	0	0	0	0	0	0	0	0	0	0	0	0	0	0	0	0	0	0	0	0	0	0	0	0	0	0	0	0	0	0
0	0	0	0	0	0	0	0	0	0	0	0	0	0	0	0	0	0	0	0	0	0	0	0	0	0	0	0	0	0	0
0	0	0	0	0	0	0	0	0	0	0	0	0	0	0	0	0	0	0	0	0	0	0	0	0	0	0	0	0	0	0
0	0	0	0	0	0	0	0	0	0	0	0	0	0	0	0	0	0	0	0	0	0	0	0	0	0	0	0	0	0	0
0	0	0	0	0	0	0	0	0	0	0	0	0	0	0	0	0	0	0	0	0	0	0	0	0	0	0	0	0	0	0
0	0	0	0	0	0	0	0	0	0	0	0	0	0	0	0	0	0	0	0	0	0	0	0	0	0	0	0	0	0	0
0	0	0	0	0	0	0	0	0	0	0	0	0	0	0	0	0	0	0	0	0	0	0	0	0	0	0	0	0	0	0
0	0	0	0	0	0	0	0	0	0	0	0	0	0	0	0	0	0	0	0	0	0	0	0	0	0	0	0	0	0	0
0	0	0	0	0	0	0	0	0	0	0	0	0	0	0	0	0	0	0	0	0	0	0	0	0	0	0	0	0	0	0
0	0	0	0	0	0	0	0	0	0	0	0	0	0	0	0	0	0	0	0	0	0	0	0	0	0	0	0	0	0	0
0	0	0	0	0	0	0	0	0	0	0	0	0	0	0	0	0	0	0	0	0	0	0	0	0	0	0	0	0	0	0
0	0	0	0	0	0	0	0	0	0	0	0	0	0	0	0	0	0	0	0	0	0	0	0	0	0	0	0	0	0	0
0	0	0	0	0	0	0	0	0	0	0	0	0	0	0	0	0	0	0	0	0	0	0	0	0	0	0	0	0	0	0
0	0	0	0	0	0	0	0	0	0	0	0	0	0	0	0	0	0	0	0	0	0	0	0	0	0	0	0	0	0	0
0	0	0	0	0	0	0	0	0	0	0	0	0	0	0	0	0	0	0	0	0	0	0	0	0	0	0	0	0	0	0
0	0	0	0	0	0	0	0	0	0	0	0	0	0	0	0	0	0	0	0	0	0	0	0	0	0	0	0	0	0	0
0	0	0	0	0	0	0	0	0	0	0	0	0	0	0	0	0	0	0	0	0	0	0	0	0	0	0	0	0	0	0
0	0	0	0	0	0	0	0	0	0	0	0	0	0	0	0	0	0	0	0	0	0	0	0	0	0	0	0	0	0	0
0	0	0	0	0	0	0	0	0	0	0	0	0	0	0	0	0	0	0	0	0	0	0	0	0	0	0	0	0	0	0
0	0	0	0	0	0	0	0	0	0	0	0	0	0	0	0	0	0	0	0	0	0	0	0	0	0	0	0	0	0	0
0	0	0	0	0	0	0	0	0	0	0	0	0	0	0	0	0	0	0	0	0	0	0	0	0	0	0	0	0	0	0
0	0	0	0	0	0	0	0	0	0	0	0	0	0	0	0	0	0	0	0	0	0	0	0	0	0	0	0	0	0	0
0	0	0	0	0	0	0	0	0	0	0	0	0	0	0	0	0	0	0	0	0	0	0	0	0	0	0	0	0	0	0
0	0	0	0	0	0	0	0	0	0	0	0	0	0	0	0	0	0	0	0	0	0	0	0	0	0	0	0	0	0	0
0	0	0	0	0	0	0	0	0	0	0	0	0	0	0	0	0	0	0	0	0	0	0	0	0	0	0	0	0	0	0
0	0	0	0	0	0	0	0	0	0	0	0	0	0	0	0	0	0	0	0	0	0	0	0	0	0	0	0	0	0	0
0	0	0	0	0	0	0	0	0	0	0	0	0	0	0	0	0	0	0	0	0	0	0	0	0	0	0	0	0	0	0
0	0	0	0	0	0	0	0	0	0	0	0	0	0	0	0	0	0	0	0	0	0	0	0	0	0	0	0	0	0	0
0	0	0	0	0	0	0	0	0	0	0	0	0	0	0	0	0	0	0	0	0	0	0	0	0	0	0	0	0	0	0
0	0	0	0	0	0	0	0	0	0	0	0	0	0	0	0	0	0	0	0	0	0	0	0	0	0	0	0	0	0	0
0	0	0	0	0	0	0	0	0	0	0	0	0	0	0	0	0	0	0	0	0	0	0	0	0	0	0	0	0	0	0
0	0	0	0	0	0	0	0	0	0	0	0	0	0	0	0	0	0	0	0	0	0	0	0	0	0	0	0	0	0	0
0	0	0	0	0	0	0	0	0	0	0	0	0	0	0	0	0	0	0	0	0	0	0	0	0	0	0	0	0	0	0
0	0	0	0	0	0	0	0	0	0	0	0	0	0	0	0	0	0	0	0	0	0	0	0	0	0	0	0	0	0	0
0	0	0	0	0	0	0	0	0	0	0	0	0	0	0	0	0	0	0	0	0	0	0	0	0	0	0	0	0	0	0
0	0	0	0	0	0	0	0	0	0	0	0	0	0	0	0	0	0	0	0	0	0	0	0	0	0	0	0	0	0	0
0	0	0	0	0	0	0	0	0	0	0	0	0	0	0	0	0	0	0	0	0	0	0	0	0	0	0	0	0	0	0
0	0	0	0	0	0	0	0	0	0	0	0	0	0	0	0	0	0	0	0	0	0	0	0	0	0	0	0	0	0	0
0	0	0	0	0	0	0	0	0	0	0	0	0	0	0	0	0	0	0	0	0	0	0	0	0	0	0	0	0	0	0
0	0	0	0	0	0	0	0	0	0	0	0	0	0	0	0	0	0	0	0	0	0	0	0	0	0	0	0	0	0	0
0	0	0	0	0	0	0	0	0	0	0	0	0	0	0	0	0	0	0	0	0	0	0	0	0	0	0	0	0	0	0
0	0	0	0	0	0	0	0	0	0	0	0	0	0	0	0	0	0	0	0	0	0	0	0	0	0	0	0	0	0	0
0	0	0	0	0	0	0	0	0	0	0	0	0	0	0	0	0	0	0	0	0	0	0	0	0	0	0	0	0	0	0
0	0	0	0	0	0	0	0	0	0	0	0	0	0	0	0	0	0	0	0	0	0	0	0	0	0	0	0	0	0	0
0	0	0	0	0	0	0	0	0	0	0	0	0	0	0	0	0	0	0	0	0	0	0	0	0	0	0	0	0	0	0
0	0	0	0	0	0	0	0	0	0	0	0	0	0	0	0	0	0	0	0	0	0	0	0	0	0	0	0	0	0	0
0	0	0	0	0	0	0	0	0	0	0	0	0	0	0	0	0	0	0	0	0	0	0	0	0	0	0	0	0	0	0
0	0	0	0	0	0	0	0	0	0	0	0	0	0	0	0	0	0	0	0	0	0	0	0	0	0	0	0	0	0	0
0	0	0	0	0	0	0	0	0	0	0	0	0	0	0	0	0	0	0	0	0	0	0	0	0	0	0	0	0	0	0
0	0	0	0	0	0	0	0	0	0	0	0	0	0	0	0	0	0	0	0	0	0	0	0	0	0	0	0	0	0	0
0	0	0	0	0	0	0	0	0	0	0	0	0	0	0	0	0	0	0	0	0	0	0	0	0	0	0	0	0	0	0
0	0	0	0	0	0	0	0	0	0	0	0	0	0	0	0	0	0	0	0	0	0	0	0	0	0	0	0	0	0	0
0	0	0	0	0	0	0	0	0	0	0	0	0	0	0	0	0	0	0	0	0	0	0	0	0	0	0	0	0	0	0
0	0	0	0	0	0	0	0	0	0	0	0	0	0	0	0	0	0	0	0	0	0	0	0	0	0	0	0	0	0	0
0	0	0	0	0	0	0	0	0	0	0	0	0	0	0	0	0	0	0	0	0	0	0	0	0	0	0	0	0	0	0
0	0	0	0	0	0	0	0	0	0	0	0	0	0	0	0	0	0	0	0	0	0	0	0	0	0	0	0	0	0	0
0	0	0	0	0	0	0	0	0	0	0	0	0	0	0	0	0	0	0	0	0	0	0	0	0	0	0	0	0	0	0
0	0	0	0	0	0	0	0	0	0	0	0	0	0	0	0	0	0	0	0	0	0	0	0	0	0	0	0	0	0	0
0	0	0	0	0	0	0	0	0	0	0	0	0	0	0	0	0	0	0	0	0	0	0	0	0	0	0	0	0	0	0
0	0	0	0	0	0	0	0	0	0	0	0	0	0	0	0	0	0	0	0	0	0	0	0	0	0	0	0	0	0	0
0	0	0	0	0	0	0	0	0	0	0	0	0	0	0	0	0	0	0	0	0	0	0	0	0	0	0	0	0	0	0
0	0	0	0	0	0	0	0	0	0	0	0	0	0	0	0	0	0	0	0	0	0	0	0	0	0	0	0	0	0	0
0	0	0	0	0	0	0	0	0	0	0	0	0	0	0	0	0	0	0	0	0	0	0	0	0	0	0	0	0	0	0
0	0	0	0	0	0	0	0	0	0	0	0	0	0	0	0	0	0	0	0	0	0	0	0	0	0	0	0	0	0	0
0	0	0	0	0	0	0	0	0	0	0	0	0	0	0	0	0	0	0	0	0	0	0	0	0	0	0	0	0	0	0
0	0	0	0	0	0	0	0	0	0	0	0	0	0	0	0	0	0	0	0	0	0	0	0	0	0	0	0	0	0	0
0	0	0	0	0	0	0	0	0	0	0	0	0	0	0	0	0	0	0	0	0	0	0	0	0	0	0	0	0	0	0
0	0	0	0	0	0	0	0	0	0	0	0	0	0	0	0	0	0	0	0	0	0	0	0	0	0	0	0	0	0	0
0	0	0	0	0	0	0	0	0	0	0	0	0	0	0	0	0	0	0	0	0	0	0	0	0	0	0	0	0	0	0
0	0	0	0	0	0	0	0	0	0	0	0	0	0	0	0	0	0	0	0	0	0	0	0	0	0	0	0	0	0	0
0	0	0	0	0	0	0	0	0	0	0	0	0	0	0	0	0	0	0	0	0	0	0	0	0	0	0	0	0	0	0
0	0	0	0	0	0	0	0	0	0	0	0	0	0	0	0	0	0	0	0	0	0	0	0	0	0	0	0	0	0	0
0	0	0	0	0	0	0	0	0	0	0	0	0	0	0	0	0	0	0	0	0	0	0	0	0	0	0	0	0	0	0
0	0	0	0	0	0	0	0	0	0	0	0	0	0	0	0	0	0	0	0	0	0	0	0	0	0	0	0	0	0	0
0	0	0	0	0	0	0	0	0	0	0	0	0	0	0	0	0	0	0	0	0	0	0	0	0	0	0	0	0	0	0
0	0	0	0	0	0	0	0	0	0	0	0	0	0	0	0	0	0	0	0	0	0	0	0	0	0	0	0	0	0	0
0	0	0	0	0	0	0	0	0	0	0	0	0	0	0	0	0	0	0	0	0	0	0	0	0	0	0	0	0	0	0
0	0	0	0	0	0	0	0	0	0	0	0	0	0	0	0	0	0	0	0	0	0	0	0	0	0	0	0	0	0	0
0	0	0	0	0	0	0	0	0	0	0	0	0	0	0	0	0	0	0	0	0	0	0	0	0	0	0	0	0	0	0
0	0	0	0	0	0	0	0	0	0	0	0	0	0	0	0	0	0	0	0	0	0	0	0	0	0	0	0	0	0	0
0	0	0	0	0	0	0	0	0	0	0	0	0	0	0	0	0	0	0	0	0	0	0	0	0	0	0	0	0	0	0
0	0	0	0	0	0	0	0	0	0	0	0	0	0	0	0	0	0	0	0	0	0	0	0	0	0	0	0	0	0	0
0	0	0	0	0	0	0	0	0	0	0	0	0	0	0	0	0	0	0	0	0	0	0	0	0	0	0	0	0	0	0
0	0	0	0	0	0	0	0	0	0	0	0	0	0	0	0	0	0	0	0	0	0	0	0	0	0	0	0	0	0	0
0	0	0	0	0	0	0	0	0	0	0	0	0	0	0	0	0	0	0	0	0	0	0	0	0	0	0	0	0	0	0
0	0	0	0	0	0	0	0	0	0	0	0	0	0	0	0	0	0	0	0	0	0	0	0	0	0	0	0	0	0	0
0	0	0	0	0	0	0	0	0	0	0	0	0	0	0	0	0	0	0	0	0	0	0	0	0	0	0	0	0	0	0
0	0	0	0	0	0	0	0	0	0	0	0	0	0	0	0	0	0	0	0	0	0	0	0	0	0	0	0	0	0	0
0	0	0	0	0	0	0	0	0	0	0	0	0	0	0	0	0	0	0	0	0	0	0	0	0	0	0	0	0	0	0
0	0	0	0	0	0	0	0	0	0	0	0	0	0	0	0	0	0	0	0	0	0	0	0	0	0	0	0	0	0	0
0	0	0	0	0	0	0	0	0	0	0	0	0	0	0	0	0	0	0	0	0	0	0	0	0	0	0	0	0	0	0
0	0	0	0	0	0	0	0	0	0	0	0	0	0	0	0	0	0	0	0	0	0	0	0	0	0	0	0	0	0	0
0	0	0	0	0	0	0	0	0	0	0	0	0	0	0	0	0	0	0	0	0	0	0	0	0	0	0	0	0	0	0
0	0	0	0	0	0	0	0	0	0	0	0	0	0	0	0	0	0	0	0	0	0	0	0	0	0	0	0	0	0	0
0	0	0	0	0	0	0	0	0	0	0	0	0	0	0	0	0	0	0	0	0	0	0	0	0	0	0	0	0	0	0
0	0	0	0	0	0	0	0	0	0	0	0	0	0	0	0	0	0	0	0	0	0	0	0	0	0	0	0	0	0	0
0	0	0	0	0	0	0	0	0	0	0	0	0	0	0	0	0	0	0	0	0	0	0	0	0	0	0	0	0	0	0
0	0	0	0	0	0	0	0	0	0	0	0	0	0	0	0	0	0	0	0	0	0	0	0	0	0	0	0	0	0	0
0	0	0	0	0	0	0	0	0	0	0	0	0	0	0	0	0	0	0	0	0	0	0	0	0	0	0	0	0	0	0
0	0	0	0	0	0	0	0	0	0	0	0	0	0	0	0	0	0	0	0	0	0	0	0	0	0	0	0	0	0	0
0	0	0	0	0	0	0	0	0	0	0	0	0	0	0	0	0	0	0	0	0	0	0	0	0	0	0	0	0	0	0
0	0	0	0	0	0	0	0	0	0	0	0	0	0	0	0	0	0	0	0	0	0	0	0	0	0	0	0	0	0	0
0	0	0	0	0	0	0	0	0	0	0	0	0	0	0	0	0	0	0	0	0	0	0	0	0	0	0	0	0	0	0
0	0	0	0	0	0	0	0	0	0	0	0	0	0	0	0	0	0	0	0	0	0	0	0	0	0	0	0	0	0	0
0	0	0	0	0	0	0	0	0	0	0	0	0	0	0	0	0	0	0	0	0	0	0	0	0	0	0	0	0	0	0
0	0	0	0	0	0	0	0	0	0	0	0	0	0	0	0	0	0	0	0	0	0	0	0	0	0	0	0	0	0	0
0	0	0	0	0	0	0	0	0	0	0	0	0	0	0	0	0	0	0	0	0	0	0	0	0	0	0	0	0	0	0
0	0	0	0	0	0	0	0	0	0	0	0	0	0	0	0	0	0	0	0	0	0	0	0	0	0	0	0	0	0	0
0	0	0	0	0	0	0	0	0	0	0	0	0	0	0	0	0	0	0	0	0	0	0	0	0	0	0	0	0	0	0
0	0	0	0	0	0	0	0	0	0	0	0	0	0	0	0	0	0	0	0	0	0	0	0	0	0	0	0	0	0	0
0	0	0	0	0	0	0	0	0	0	0	0	0	0	0	0	0	0	0	0	0	0	0	0	0	0	0	0	0	0	0
0	0	0	0	0	0	0	0	0	0	0	0	0	0	0	0	0	0	0	0	0	0	0	0	0	0	0	0	0	0	0
0	0	0	0	0	0	0	0	0	0	0	0	0	0	0	0	0	0	0	0	0	0	0	0	0	0	0	0	0	0	0
0	0	0	0	0	0	0	0	0	0	0	0	0	0	0	0	0	0	0	0	0	0	0	0	0	0	0	0	0	0	0
0	0	0	0	0	0	0	0	0	0	0	0	0	0	0	0	0	0	0	0	0	0	0	0	0	0	0	0	0	0	0
0	0	0	0	0	0	0	0	0	0	0	0	0	0	0	0	0	0	0	0	0	0	0	0	0	0	0	0	0	0	0
0	0	0	0	0	0	0	0	0	0	0	0	0	0	0	0	0	0	0	0	0	0	0	0	0	0	0	0	0	0	0
0	0	0	0	0	0	0	0	0	0	0	0	0	0	0	0	0	0	0	0	0	0	0	0	0	0	0	0	0	0	0
0	0	0	0	0	0	0	0	0	0	0	0	0	0	0	0	0	0	0	0	0	0	0	0	0	0	0	0	0	0	0
0	0	0	0	0	0	0	0	0	0	0	0	0	0	0	0	0	0	0	0	0	0	0	0	0	0	0	0	0	0	0
0	0	0	0	0	0	0	0	0	0	0	0	0	0	0	0	0	0	0	0	0	0	0	0	0	0	0	0	0	0	0
0	0	0	0	0	0	0	0	0	0	0	0	0	0	0	0	0	0	0	0	0	0	0	0	0	0	0	0	0	0	0
0	0	0	0	0	0	0	0	0	0	0	0	0	0	0	0	0	0	0	0	0	0	0	0	0	0	0	0	0	0	0
0	0	0	0	0	0	0	0	0	0	0	0	0	0	0	0	0	0	0	0	0	0	0	0	0	0	0	0	0	0	0
0	0	0	0	0	0	0	0	0	0	0	0	0	0	0	0	0	0	0	0	0	0	0	0	0	0	0	0	0	0	0
0	0	0	0	0	0	0	0	0	0	0	0	0	0	0	0	0	0	0	0	0	0	0	0	0	0	0	0	0	0	0
0	0	0	0	0	0	0	0	0	0	0	0	0	0	0	0	0	0	0	0	0	0	0	0	0	0	0	0	0	0	0
0	0	0	0	0	0	0	0	0	0	0	0	0	0	0	0	0	0	0	0	0	0	0	0	0	0	0	0	0	0	0
0	0	0	0	0	0	0	0	0	0	0	0	0	0	0	0	0	0	0	0	0	0	0	0	0	0	0	0	0	0	0
0	0	0	0	0	0	0	0	0	0	0	0	0	0	0	0	0	0	0	0	0	0	0	0	0	0	0	0	0	0	0
0	0	0	0	0	0	0	0	0	0	0	0	0	0	0	0	0	0	0	0	0	0	0	0	0	0	0	0	0	0	0
0	0	0	0	0	0	0	0	0	0	0	0	0	0	0	0	0	0	0	0	0	0	0	0	0	0	0	0	0	0	0
0	0	0	0	0	0	0	0	0	0	0	0	0	0	0	0	0	0	0	0	0	0	0	0	0	0	0	0	0	0	0
0	0	0	0	0	0	0	0	0	0	0	0	0	0	0	0	0	0	0	0	0	0	0	0	0	0	0	0	0	0	0
0	0	0	0	0	0	0	0	0	0	0	0	0	0	0	0	0	0	0	0	0	0	0	0	0	0	0	0	0	0	0
0	0	0	0	0	0	0	0	0	0	0	0	0	0	0	0	0	0	0	0	0	0	0	0	0	0	0	0	0	0	0
0	0	0	0	0	0	0	0	0	0	0	0	0	0	0	0	0	0	0	0	0	0	0	0	0	0	0	0	0	0	0
0	0	0	0	0	0	0	0	0	0	0	0	0	0	0	0	0	0	0	0	0	0	0	0	0	0	0	0	0	0	0
0	0	0	0	0	0	0	0	0	0	0	0	0	0	0	0	0	0	0	0	0	0	0	0	0	0	0	0	0	0	0
0	0	0	0	0	0	0	0	0	0	0	0	0	0	0	0	0	0	0	0	0	0	0	0	0	0	0	0	0	0	0
0	0	0	0	0	0	0	0	0	0	0	0	0	0	0	0	0	0	0	0	0	0	0	0	0	0	0	0	0	0	0
0	0	0	0	0	0	0	0	0	0	0	0	0	0	0	0	0	0	0	0	0	0	0	0	0	0	0	0	0	0	0
0	0	0	0	0	0	0	0	0	0	0	0	0	0	0	0	0	0	0	0	0	0	0	0	0	0	0	0	0	0	0
0	0	0	0	0	0	0	0	0	0	0	0	0	0	0	0	0	0	0	0	0	0	0	0	0	0	0	0	0	0	0
0	0	0	0	0	0	0	0	0	0	0	0	0	0	0	0	0	0	0	0	0	0	0	0	0	0	0	0	0	0	0
0	0	0	0	0	0	0	0	0	0	0	0	0	0	0	0	0	0	0	0	0	0	0	0	0	0	0	0	0	0	0
0	0	0	0	0	0	0	0	0	0	0	0	0	0	0	0	0	0	0	0	0	0	0	0	0	0	0	0	0	0	0
0	0	0	0	0	0	0	0	0	0	0	0	0	0	0	0	0	0	0	0	0	0	0	0	0	0	0	0	0	0	0
0	0	0	0	0	0	0	0	0	0	0	0	0	0	0	0	0	0	0	0	0	0	0	0	0	0	0	0	0	0	0
0	0	0	0	0	0	0	0	0	0	0	0	0	0	0	0	0	0	0	0	0	0	0	0	0	0	0	0	0	0	0
0	0	0	0	0	0	0	0	0	0	0	0	0	0	0	0	0	0	0	0	0	0	0	0	0	0	0	0	0	0	0
0	0	0	0	0	0	0	0	0	0	0	0	0	0	0	0	0	0	0	0	0	0	0	0	0	0	0	0	0	0	0
0	0	0	0	0	0	0	0	0	0	0	0	0	0	0	0	0	0	0	0	0	0	0	0	0	0	0	0	0	0	0
0	0	0	0	0	0	0	0	0	0	0	0	0	0	0	0	0	0	0	0	0	0	0	0	0	0	0	0	0	0	0
0	0	0	0	0	0	0	0	0	0	0	0	0	0	0	0	0	0	0	0	0	0	0	0	0	0	0	0	0	0	0
0	0	0	0	0	0	0	0	0	0	0	0	0	0	0	0	0	0	0	0	0	0	0	0	0	0	0	0	0	0	0
0	0	0	0	0	0	0	0	0	0	0	0	0	0	0	0	0	0	0	0	0	0	0	0	0	0	0	0	0	0	0
0	0	0	0	0	0	0	0	0	0	0	0	0	0	0	0	0	0	0	0	0	0	0	0	0	0	0	0	0	0	0
0	0	0	0	0	0	0	0	0	0	0	0	0	0	0	0	0	0	0	0	0	0	0	0	0	0	0	0	0	0	0
0	0	0	0	0	0	0	0	0	0	0	0	0	0	0	0	0	0	0	0	0	0	0	0	0	0	0	0	0	0	0
0	0	0	0	0	0	0	0	0	0	0	0	0	0	0	0	0	0	0	0	0	0	0	0	0	0	0	0	0	0	0
0	0	0	0	0	0	0	0	0	0	0	0	0	0	0	0	0	0	0	0	0	0	0	0	0	0	0	0	0	0	0
0	0	0	0	0	0	0	0	0	0	0	0	0	0	0	0	0	0	0	0	0	0	0	0	0	0	0	0	0	0	0
0	0	0	0	0	0	0	0	0	0	0	0	0	0	0	0	0	0	0	0	0	0	0	0	0	0	0	0	0	0	0
0	0	0	0	0	0	0	0	0	0	0	0	0	0	0	0	0	0	0	0	0	0	0	0	0	0	0	0	0	0	0
0	0	0	0	0	0	0	0	0	0	0	0	0	0	0	0	0	0	0	0	0	0	0	0	0	0	0	0	0	0	0
0	0	0	0	0	0	0	0	0	0	0	0	0	0	0	0	0	0	0	0	0	0	0	0	0	0	0	0	0	0	0
0	0	0	0	0	0	0	0	0	0	0	0	0	0	0	0	0	0	0	0	0	0	0	0	0	0	0	0	0	0	0
0	0	0	0	0	0	0	0	0	0	0	0	0	0	0	0	0	0	0	0	0	0	0	0	0	0	0	0	0	0	0
0	0	0	0	0	0	0	0	0	0	0	0	0	0	0	0	0	0	0	0	0	0	0	0	0	0	0	0	0	0	0
0	0	0	0	0	0	0	0	0	0	0	0	0	0	0	0	0	0	0	0	0	0	0	0	0	0	0	0	0	0	0
0	0	0	0	0	0	0	0	0	0	0	0	0	0	0	0	0	0	0	0	0	0	0	0	0	0	0	0	0	0	0
0	0	0	0	0	0	0	0	0	0	0	0	0	0	0	0	0	0	0	0	0	0	0	0	0	0	0	0	0	0	0
0	0	0	0	0	0	0	0	0	0	0	0	0	0	0	0	0	0	0	0	0	0	0	0	0	0	0	0	0	0	0
0	0	0	0	0	0	0	0	0	0	0	0	0	0	0	0	0	0	0	0	0	0	0	0	0	0	0	0	0	0	0
0	0	0	0	0	0	0	0	0	0	0	0	0	0	0	0	0	0	0	0	0	0	0	0	0	0	0	0	0	0	0
0	0	0	0	0	0	0	0	0	0	0	0	0	0	0	0	0	0	0	0	0	0	0	0	0	0	0	0	0	0	0
0	0	0	0	0	0	0	0	0	0	0	0	0	0	0	0	0	0	0	0	0	0	0	0	0	0	0	0	0	0	0
0	0	0	0	0	0	0	0	0	0	0	0	0	0	0	0	0	0	0	0	0	0	0	0	0	0	0	0	0	0	0
0	0	0	0	0	0	0	0	0	0	0	0	0	0	0	0	0	0	0	0	0	0	0	0	0	0	0	0	0	0	0
0	0	0	0	0	0	0	0	0	0	0	0	0	0	0	0	0	0	0	0	0	0	0	0	0	0	0	0	0	0	0
0	0	0	0	0	0	0	0	0	0	0	0	0	0	0	0	0	0	0	0	0	0	0	0	0	0	0	0	0	0	0
0	0	0	0	0	0	0	0	0	0	0	0	0	0	0	0	0	0	0	0	0	0	0	0	0	0	0	0	0	0	0
0	0	0	0	0	0	0	0	0	0	0	0	0	0	0	0	0	0	0	0	0	0	0	0	0	0	0	0	0	0	0
0	0	0	0	0	0	0	0	0	0	0	0	0	0	0	0	0	0	0	0	0	0	0	0	0	0	0	0	0	0	0
0	0	0	0	0	0	0	0	0	0	0	0	0	0	0	0	0	0	0	0	0	0	0	0	0	0	0	0	0	0	0
0	0	0	0	0	0	0	0	0	0	0	0	0	0	0	0	0	0	0	0	0	0	0	0	0	0	0	0	0	0	0
0	0	0	0	0	0	0	0	0	0	0	0	0	0	0	0	0	0	0	0	0	0	0	0	0	0	0	0	0	0	0
0	0	0	0	0	0	0	0	0	0	0	0	0	0	0	0	0	0	0	0	0	0	0	0	0	0	0	0	0	0	0
0	0	0	0	0	0	0	0	0	0	0	0	0	0	0	0	0	0	0	0	0	0	0	0	0	0	0	0	0	0	0
0	0	0	0	0	0	0	0	0	0	0	0	0	0	0	0	0	0	0	0	0	0	0	0	0	0	0	0	0	0	0
0	0	0	0	0	0	0	0	0	0	0	0	0	0	0	0	0	0	0	0	0	0	0	0	0	0	0	0	0	0	0
0	0	0	0	0	0	0	0	0	0	0	0	0	0	0	0	0	0	0	0	0	0	0	0	0	0	0	0	0	0	0
0	0	0	0	0	0	0	0	0	0	0	0	0	0	0	0	0	0	0	0	0	0	0	0	0	0	0	0	0	0	0
0	0	0	0	0	0	0	0	0	0	0	0	0	0	0	0	0	0	0	0	0	0	0	0	0	0	0	0	0	0	0
0	0	0	0	0	0	0	0	0	0	0	0	0	0	0	0	0	0	0	0	0	0	0	0	0	0	0	0	0	0	0
0	0	0	0	0	0	0	0	0	0	0	0	0	0	0	0	0	0	0	0	0	0	0	0	0	0	0	0	0	0	0
0	0	0	0	0	0	0	0	0	0	0	0	0	0	0	0	0	0	0	0	0	0	0	0	0	0	0	0	0	0	0
0	0	0	0	0	0	0	0	0	0	0	0	0	0	0	0	0	0	0	0	0	0	0	0	0	0	0	0	0	0	0
0	0	0	0	0	0	0	0	0	0	0	0	0	0	0	0	0	0	0	0	0	0	0	0	0	0	0	0	0	0	0
0	0	0	0	0	0	0	0	0	0	0	0	0	0	0	0	0	0	0	0	0	0	0	0	0	0	0	0	0	0	0
0	0	0	0	0	0	0	0	0	0	0	0	0	0	0	0	0	0	0	0	0	0	0	0	0	0	0	0	0	0	0
0	0	0	0	0	0	0	0	0	0	0	0	0	0	0	0	0	0	0	0	0	0	0	0	0	0	0	0	0	0	0
0	0	0	0	0	0	0	0	0	0	0	0	0	0	0	0	0	0	0	0	0	0	0	0	0	0	0	0	0	0	0
0	0	0	0	0	0	0	0	0	0	0	0	0	0	0	0	0	0	0	0	0	0	0	0	0	0	0	0	0	0	0
0	0	0	0	0	0	0	0	0	0	0	0	0	0	0	0	0	0	0	0	0	0	0	0	0	0	0	0	0	0	0
0	0	0	0	0	0	0	0	0	0	0	0	0	0	0	0	0	0	0	0	0	0	0	0	0	0	0	0	0	0	0
0	0	0	0	0	0	0	0	0	0	0	0	0	0	0	0	0	0	0	0	0	0	0	0	0	0	0	0	0	0	0
0	0	0	0	0	0	0	0	0	0	0	0	0	0	0	0	0	0	0	0	0	0	0	0	0	0	0	0	0	0	0
0	0	0	0	0	0	0	0	0	0	0	0	0	0	0	0	0	0	0	0	0	0	0	0	0	0	0	0	0	0	0
0	0	0	0	0	0	0	0	0	0	0	0	0	0	0	0	0	0	0	0	0	0	0	0	0	0	0	0	0	0	0
0	0	0	0	0	0	0	0	0	0	0	0	0	0	0	0	0	0	0	0	0	0	0	0	0	0	0	0	0	0	0
0	0	0	0	0	0	0	0	0	0	0	0	0	0	0	0	0	0	0	0	0	0	0	0	0	0	0	0	0	0	0
0	0	0	0	0	0	0	0	0	0	0	0	0	0	0	0	0	0	0	0	0	0	0	0	0	0	0	0	0	0	0
0	0	0	0	0	0	0	0	0	0	0	0	0	0	0	0	0	0	0	0	0	0	0	0	0	0	0	0	0	0	0
0	0	0	0	0	0	0	0	0	0	0	0	0	0	0	0	0	0	0	0	0	0	0	0	0	0	0	0	0	0	0
0	0	0	0	0	0	0	0	0	0	0	0	0	0	0	0	0	0	0	0	0	0	0	0	0	0	0	0	0	0	0
0	0	0	0	0	0	0	0	0	0	0	0	0	0	0	0	0	0	0	0	0	0	0	0	0	0	0	0	0	0	0
0	0	0	0	0	0	0	0	0	0	0	0	0	0	0	0	0	0	0	0	0	0	0	0	0	0	0	0	0	0	0
0	0	0	0	0	0	0	0	0	0	0	0	0	0	0	0	0	0	0	0	0	0	0	0	0	0	0	0	0	0	0
0	0	0	0	0	0	0	0	0	0	0	0	0	0	0	0	0	0	0	0	0	0	0	0	0	0	0	0	0	0	0
0	0	0	0	0	0	0	0	0	0	0	0	0	0	0	0	0	0	0	0	0	0	0	0	0	0	0	0	0	0	0
0	0	0	0	0	0	0	0	0	0	0	0	0	0	0	0	0	0	0	0	0	0	0	0	0	0	0	0	0	0	0
0	0	0	0	0	0	0	0	0	0	0	0	0	0	0	0	0	0	0	0	0	0	0	0	0	0	0	0	0	0	0
0	0	0	0	0	0	0	0	0	0	0	0	0	0	0	0	0	0	0	0	0	0	0	0	0	0	0	0	0	0	0
0	0	0	0	0	0	0	0	0	0	0	0	0	0	0	0	0	0	0	0	0	0	0	0	0	0	0	0	0	0	0
0	0	0	0	0	0	0	0	0	0	0	0	0	0	0	0	0	0	0	0	0	0	0	0	0	0	0	0	0	0	0
0	0	0	0	0	0	0	0	0	0	0	0	0	0	0	0	0	0	0	0	0	0	0	0	0	0	0	0	0	0	0
0	0	0	0	0	0	0	0	0	0	0	0	0	0	0	0	0	0	0	0	0	0	0	0	0	0	0	0	0	0	0
0	0	0	0	0	0	0	0	0	0	0	0	0	0	0	0	0	0	0	0	0	0	0	0	0	0	0	0	0	0	0
0	0	0	0	0	0	0	0	0	0	0	0	0	0	0	0	0	0	0	0	0	0	0	0	0	0	0	0	0	0	0
0	0	0	0	0	0	0	0	0	0	0	0	0	0	0	0	0	0	0	0	0	0	0	0	0	0	0	0	0	0	0
0	0	0	0	0	0	0	0	0	0	0	0	0	0	0	0	0	0	0	0	0	0	0	0	0	0	0	0	0	0	0
0	0	0	0	0	0	0	0	0	0	0	0	0	0	0	0	0	0	0	0	0	0	0	0	0	0	0	0	0	0	0
0	0	0	0	0	0	0	0	0	0	0	0	0	0	0	0	0	0	0	0	0	0	0	0	0	0	0	0	0	0	0
0	0	0	0	0	0	0	0	0	0	0	0	0	0	0	0	0	0	0	0	0	0	0	0	0	0	0	0	0	0	0
0	0	0	0	0	0	0	0	0	0	0	0	0	0	0	0	0	0	0	0	0	0	0	0	0	0	0	0	0	0	0
0	0	0	0	0	0	0	0	0	0	0	0	0	0	0	0	0	0	0	0	0	0	0	0	0	0	0	0	0	0	0
0	0	0	0	0	0	0	0	0	0	0	0	0	0	0	0	0	0	0	0	0	0	0	0	0	0	0	0	0	0	0
0	0	0	0	0	0	0	0	0	0	0	0	0	0	0	0	0	0	0	0	0	0	0	0	0	0	0	0	0	0	0
0	0	0	0	0	0	0	0	0	0	0	0	0	0	0	0	0	0	0	0	0	0	0	0	0	0	0	0	0	0	0
0	0	0	0	0	0	0	0	0	0	0	0	0	0	0	0	0	0	0	0	0	0	0	0	0	0	0	0	0	0	0
0	0	0	0	0	0	0	0	0	0	0	0	0	0	0	0	0	0	0	0	0	0	0	0	0	0	0	0	0	0	0
0	0	0	0	0	0	0	0	0	0	0	0	0	0	0	0	0	0	0	0	0	0	0	0	0	0	0	0	0	0	0
0	0	0	0	0	0	0	0	0	0	0	0	0	0	0	0	0	0	0	0	0	0	0	0	0	0	0	0	0	0	0
0	0	0	0	0	0	0	0	0	0	0	0	0	0	0	0	0	0	0	0	0	0	0	0	0	0	0	0	0	0	0
0	0	0	0	0	0	0	0	0	0	0	0	0	0	0	0	0	0	0	0	0	0	0	0	0	0	0	0	0	0	0
0	0	0	0	0	0	0	0	0	0	0	0	0	0	0	0	0	0	0	0	0	0	0	0	0	0	0	0	0	0	0
0	0	0	0	0	0	0	0	0	0	0	0	0	0	0	0	0	0	0	0	0	0	0	0	0	0	0	0	0	0	0
0	0	0	0	0	0	0	0	0	0	0	0	0	0	0	0	0	0	0	0	0	0	0	0	0	0	0	0	0	0	0
0	0	0	0	0	0	0	0	0	0	0	0	0	0	0	0	0	0	0	0	0	0	0	0	0	0	0	0	0	0	0
0	0	0	0	0	0	0	0	0	0	0	0	0	0	0	0	0	0	0	0	0	0	0	0	0	0	0	0	0	0	0
0	0	0	0	0	0	0	0	0	0	0	0	0	0	0	0	0	0	0	0	0	0	0	0	0	0	0	0	0	0	0
0	0	0	0	0	0	0	0	0	0	0	0	0	0	0	0	0	0	0	0	0	0	0	0	0	0	0	0	0	0	0
0	0	0	0	0	0	0	0	0	0	0	0	0	0	0	0	0	0	0	0	0	0	0	0	0	0	0	0	0	0	0
0	0	0	0	0	0	0	0	0	0	0	0	0	0	0	0	0	0	0	0	0	0	0	0	0	0	0	0	0	0	0
0	0	0	0	0	0	0	0	0	0	0	0	0	0	0	0	0	0	0	0	0	0	0	0	0	0	0	0	0	0	0
0	0	0	0	0	0	0	0	0	0	0	0	0	0	0	0	0	0	0	0	0	0	0	0	0	0	0	0	0	0	0
0	0	0	0	0	0	0	0	0	0	0	0	0	0	0	0	0	0	0	0	0	0	0	0	0	0	0	0	0	0	0
0	0	0	0	0	0	0	0	0	0	0	0	0	0	0	0	0	0	0	0	0	0	0	0	0	0	0	0	0	0	0
0	0	0	0	0	0	0	0	0	0	0	0	0	0	0	0	0	0	0	0	0	0	0	0	0	0	0	0	0	0	0
0	0	0	0	0	0	0	0	0	0	0	0	0	0	0	0	0	0	0	0	0	0	0	0	0	0	0	0	0	0	0
0	0	0	0	0	0	0	0	0	0	0	0	0	0	0	0	0	0	0	0	0	0	0	0	0	0	0	0	0	0	0
0	0	0	0	0	0	0	0	0	0	0	0	0	0	0	0	0	0	0	0	0	0	0	0	0	0	0	0	0	0	0
0	0	0	0	0	0	0	0	0	0	0	0	0	0	0	0	0	0	0	0	0	0	0	0	0	0	0	0	0	0	0
0	0	0	0	0	0	0	0	0	0	0	0	0	0	0	0	0	0	0	0	0	0	0	0	0	0	0	0	0	0	0
0	0	0	0	0	0	0	0	0	0	0	0	0	0	0	0	0	0	0	0	0	0	0	0	0	0	0	0	0	0	0
0	0	0	0	0	0	0	0	0	0	0	0	0	0	0	0	0	0	0	0	0	0	0	0	0	0	0	0	0	0	0
0	0	0	0	0	0	0	0	0	0	0	0	0	0	0	0	0	0	0	0	0	0	0	0	0	0	0	0	0	0	0
0	0	0	0	0	0	0	0	0	0	0	0	0	0	0	0	0	0	0	0	0	0	0	0	0	0	0	0	0	0	0
0	0	0	0	0	0	0	0	0	0	0	0	0	0	0	0	0	0	0	0	0	0	0	0	0	0	0	0	0	0	0
0	0	0	0	0	0	0	0	0	0	0	0	0	0	0	0	0	0	0	0	0	0	0	0	0	0	0	0	0	0	0
0	0	0	0	0	0	0	0	0	0	0	0	0	0	0	0	0	0	0	0	0	0	0	0	0	0	0	0	0	0	0
0	0	0	0	0	0	0	0	0	0	0	0	0	0	0	0	0	0	0	0	0	0	0	0	0	0	0	0	0	0	0
0	0	0	0	0	0	0	0	0	0	0	0	0	0	0	0	0	0	0	0	0	0	0	0	0	0	0	0	0	0	0
0	0	0	0	0	0	0	0	0	0	0	0	0	0	0	0	0	0	0	0	0	0	0	0	0	0	0	0	0	0	0
0	0	0	0	0	0	0	0	0	0	0	0	0	0	0	0	0	0	0	0	0	0	0	0	0	0	0	0	0	0	0
0	0	0	0	0	0	0	0	0	0	0	0	0	0	0	0	0	0	0	0	0	0	0	0	0	0	0	0	0	0	0
0	0	0	0	0	0	0	0	0	0	0	0	0	0	0	0	0	0	0	0	0	0	0	0	0	0	0	0	0	0	0
0	0	0	0	0	0	0	0	0	0	0	0	0	0	0	0	0	0	0	0	0	0	0	0	0	0	0	0	0	0	0
0	0	0	0	0	0	0	0	0	0	0	0	0	0	0	0	0	0	0	0	0	0	0	0	0	0	0	0	0	0	0
0	0	0	0	0	0	0	0	0	0	0	0	0	0	0	0	0	0	0	0	0	0	0	0	0	0	0	0	0	0	0
0	0	0	0	0	0	0	0	0	0	0	0	0	0	0	0	0	0	0	0	0	0	0	0	0	0	0	0	0	0	0
0	0	0	0	0	0	0	0	0	0	0	0	0	0	0	0	0	0	0	0	0	0	0	0	0	0	0	0	0	0	0
0	0	0	0	0	0	0	0	0	0	0	0	0	0	0	0	0	0	0	0	0	0	0	0	0	0	0	0	0	0	0
0	0	0	0	0	0	0	0	0	0	0	0	0	0	0	0	0	0	0	0	0	0	0	0	0	0	0	0	0	0	0
0	0	0	0	0	0	0	0	0	0	0	0	0	0	0	0	0	0	0	0	0	0	0	0	0	0	0	0	0	0	0
0	0	0	0	0	0	0	0	0	0	0	0	0	0	0	0	0	0	0	0	0	0	0	0	0	0	0	0	0	0	0
0	0	0	0	0	0	0	0	0	0	0	0	0	0	0	0	0	0	0	0	0	0	0	0	0	0	0	0	0	0	0
0	0	0	0	0	0	0	0	0	0	0	0	0	0	0	0	0	0	0	0	0	0	0	0	0	0	0	0	0	0	0
0	0	0	0	0	0	0	0	0	0	0	0	0	0	0	0	0	0	0	0	0	0	0	0	0	0	0	0	0	0	0
0	0	0	0	0	0	0	0	0	0	0	0	0	0	0	0	0	0	0	0	0	0	0	0	0	0	0	0	0	0	0
0	0	0	0	0	0	0	0	0	0	0	0	0	0	0	0	0	0	0	0	0	0	0	0	0	0	0	0	0	0	0
0	0	0	0	0	0	0	0	0	0	0	0	0	0	0	0	0	0	0	0	0	0	0	0	0	0	0	0	0	0	0
0	0	0	0	0	0	0	0	0	0	0	0	0	0	0	0	0	0	0	0	0	0	0	0	0	0	0	0	0	0	0
0	0	0	0	0	0	0	0	0	0	0	0	0	0	0	0	0	0	0	0	0	0	0	0	0	0	0	0	0	0	0
0	0	0	0	0	0	0	0	0	0	0	0	0	0	0	0	0	0	0	0	0	0	0	0	0	0	0	0	0	0	0
0	0	0	0	0	0	0	0	0	0	0	0	0	0	0	0	0	0	0	0	0	0	0	0	0	0	0	0	0	0	0
0	0	0	0	0	0	0	0	0	0	0	0	0	0	0	0	0	0	0	0	0	0	0	0	0	0	0	0	0	0	0
0	0	0	0	0	0	0	0	0	0	0	0	0	0	0	0	0	0	0	0	0	0	0	0	0	0	0	0	0	0	0
0	0	0	0	0	0	0	0	0	0	0	0	0	0	0	0	0	0	0	0	0	0	0	0	0	0	0	0	0	0	0
0	0	0	0	0	0	0	0	0	0	0	0	0	0	0	0	0	0	0	0	0	0	0	0	0	0	0	0	0	0	0
0	0	0	0	0	0	0	0	0	0	0	0	0	0	0	0	0	0	0	0	0	0	0	0	0	0	0	0	0	0	0
0	0	0	0	0	0	0	0	0	0	0	0	0	0	0	0	0	0	0	0	0	0	0	0	0	0	0	0	0	0	0
0	0	0	0	0	0	0	0	0	0	0	0	0	0	0	0	0	0	0	0	0	0	0	0	0	0	0	0	0	0	0
0	0	0	0	0	0	0	0	0	0	0	0	0	0	0	0	0	0	0	0	0	0	0	0	0	0	0	0	0	0	0
0	0	0	0	0	0	0	0	0	0	0	0	0	0	0	0	0	0	0	0	0	0	0	0	0	0	0	0	0	0	0
0	0	0	0	0	0	0	0	0	0	0	0	0	0	0	0	0	0	0	0	0	0	0	0	0	0	0	0	0	0	0
0	0	0	0	0	0	0	0	0	0	0	0	0	0	0	0	0	0	0	0	0	0	0	0	0	0	0	0	0	0	0
0	0	0	0	0	0	0	0	0	0	0	0	0	0	0	0	0	0	0	0	0	0	0	0	0	0	0	0	0	0	0
0	0	0	0	0	0	0	0	0	0	0	0	0	0	0	0	0	0	0	0	0	0	0	0	0	0	0	0	0	0	0
0	0	0	0	0	0	0	0	0	0	0	0	0	0	0	0	0	0	0	0	0	0	0	0	0	0	0	0	0	0	0
0	0	0	0	0	0	0	0	0	0	0	0	0	0	0	0	0	0	0	0	0	0	0	0	0	0	0	0	0	0	0
0	0	0	0	0	0	0	0	0	0	0	0	0	0	0	0	0	0	0	0	0	0	0	0	0	0	0	0	0	0	0
0	0	0	0	0	0	0	0	0	0	0	0	0	0	0	0	0	0	0	0	0	0	0	0	0	0	0	0	0	0	0
0	0	0	0	0	0	0	0	0	0	0	0	0	0	0	0	0	0	0	0	0	0	0	0	0	0	0	0	0	0	0
0	0	0	0	0	0	0	0	0	0	0	0	0	0	0	0	0	0	0	0	0	0	0	0	0	0	0	0	0	0	0
0	0	0	0	0	0	0	0	0	0	0	0	0	0	0	0	0	0	0	0	0	0	0	0	0	0	0	0	0	0	0
0	0	0	0	0	0	0	0	0	0	0	0	0	0	0	0	0	0	0	0	0	0	0	0	0	0	0	0	0	0	0
0	0	0	0	0	0	0	0	0	0	0	0	0	0	0	0	0	0	0	0	0	0	0	0	0	0	0	0	0	0	0
0	0	0	0	0	0	0	0	0	0	0	0	0	0	0	0	0	0	0	0	0	0	0	0	0	0	0	0	0	0	0
0	0	0	0	0	0	0	0	0	0	0	0	0	0	0	0	0	0	0	0	0	0	0	0	0	0	0	0	0	0	0
0	0	0	0	0	0	0	0	0	0	0	0	0	0	0	0	0	0	0	0	0	0	0	0	0	0	0	0	0	0	0
0	0	0	0	0	0	0	0	0	0	0	0	0	0	0	0	0	0	0	0	0	0	0	0	0	0	0	0	0	0	0
0	0	0	0	0	0	0	0	0	0	0	0	0	0	0	0	0	0	0	0	0	0	0	0	0	0	0	0	0	0	0
0	0	0	0	0	0	0	0	0	0	0	0	0	0	0	0	0	0	0	0	0	0	0	0	0	0	0	0	0	0	0
0	0	0	0	0	0	0	0	0	0	0	0	0	0	0	0	0	0	0	0	0	0	0	0	0	0	0	0	0	0	0
0	0	0	0	0	0	0	0	0	0	0	0	0	0	0	0	0	0	0	0	0	0	0	0	0	0	0	0	0	0	0
0	0	0	0	0	0	0	0	0	0	0	0	0	0	0	0	0	0	0	0	0	0	0	0	0	0	0	0	0	0	0
0	0	0	0	0	0	0	0	0	0	0	0	0	0	0	0	0	0	0	0	0	0	0	0	0	0	0	0	0	0	0
0	0	0	0	0	0	0	0	0	0	0	0	0	0	0	0	0	0	0	0	0	0	0	0	0	0	0	0	0	0	0
0	0	0	0	0	0	0	0	0	0	0	0	0	0	0	0	0	0	0	0	0	0	0	0	0	0	0	0	0	0	0
0	0	0	0	0	0	0	0	0	0	0	0	0	0	0	0	0	0	0	0	0	0	0	0	0	0	0	0	0	0	0
0	0	0	0	0	0	0	0	0	0	0	0	0	0	0	0	0	0	0	0	0	0	0	0	0	0	0	0	0	0	0
0	0	0	0	0	0	0	0	0	0	0	0	0	0	0	0	0	0	0	0	0	0	0	0	0	0	0	0	0	0	0
0	0	0	0	0	0	0	0	0	0	0	0	0	0	0	0	0	0	0	0	0	0	0	0	0	0	0	0	0	0	0
0	0	0	0	0	0	0	0	0	0	0	0	0	0	0	0	0	0	0	0	0	0	0	0	0	0	0	0	0	0	0
0	0	0	0	0	0	0	0	0	0	0	0	0	0	0	0	0	0	0	0	0	0	0	0	0	0	0	0	0	0	0
0	0	0	0	0	0	0	0	0	0	0	0	0	0	0	0	0	0	0	0	0	0	0	0	0	0	0	0	0	0	0
0	0	0	0	0	0	0	0	0	0	0	0	0	0	0	0	0	0	0	0	0	0	0	0	0	0	0	0	0	0	0
0	0	0	0	0	0	0	0	0	0	0	0	0	0	0	0	0	0	0	0	0	0	0	0	0	0	0	0	0	0	0
0	0	0	0	0	0	0	0	0	0	0	0	0	0	0	0	0	0	0	0	0	0	0	0	0	0	0	0	0	0	0
0	0	0	0	0	0	0	0	0	0	0	0	0	0	0	0	0	0	0	0	0	0	0	0	0	0	0	0	0	0	0
0	0	0	0	0	0	0	0	0	0	0	0	0	0	0	0	0	0	0	0	0	0	0	0	0	0	0	0	0	0	0
0	0	0	0	0	0	0	0	0	0	0	0	0	0	0	0	0	0	0	0	0	0	0	0	0	0	0	0	0	0	0
0	0	0	0	0	0	0	0	0	0	0	0	0	0	0	0	0	0	0	0	0	0	0	0	0	0	0	0	0	0	0
0	0	0	0	0	0	0	0	0	0	0	0	0	0	0	0	0	0	0	0	0	0	0	0	0	0	0	0	0	0	0
0	0	0	0	0	0	0	0	0	0	0	0	0	0	0	0	0	0	0	0	0	0	0	0	0	0	0	0	0	0	0
0	0	0	0	0	0	0	0	0	0	0	0	0	0	0	0	0	0	0	0	0	0	0	0	0	0	0	0	0	0	0
0	0	0	0	0	0	0	0	0	0	0	0	0	0	0	0	0	0	0	0	0	0	0	0	0	0	0	0	0	0	0
0	0	0	0	0	0	0	0	0	0	0	0	0	0	0	0	0	0	0	0	0	0	0	0	0	0	0	0	0	0	0
0	0	0	0	0	0	0	0	0	0	0	0	0	0	0	0	0	0	0	0	0	0	0	0	0	0	0	0	0	0	0
0	0	0	0	0	0	0	0	0	0	0	0	0	0	0	0	0	0	0	0	0	0	0	0	0	0	0	0	0	0	0
0	0	0	0	0	0	0	0	0	0	0	0	0	0	0	0	0	0	0	0	0	0	0	0	0	0	0	0	0	0	0
0	0	0	0	0	0	0	0	0	0	0	0	0	0	0	0	0	0	0	0	0	0	0	0	0	0	0	0	0	0	0
0	0	0	0	0	0	0	0	0	0	0	0	0	0	0	0	0	0	0	0	0	0	0	0	0	0	0	0	0	0	0
0	0	0	0	0	0	0	0	0	0	0	0	0	0	0	0	0	0	0	0	0	0	0	0	0	0	0	0	0	0	0
0	0	0	0	0	0	0	0	0	0	0	0	0	0	0	0	0	0	0	0	0	0	0	0	0	0	0	0	0	0	0
0	0	0	0	0	0	0	0	0	0	0	0	0	0	0	0	0	0	0	0	0	0	0	0	0	0	0	0	0	0	0
0	0	0	0	0	0	0	0	0	0	0	0	0	0	0	0	0	0	0	0	0	0	0	0	0	0	0	0	0	0	0
0	0	0	0	0	0	0	0	0	0	0	0	0	0	0	0	0	0	0	0	0	0	0	0	0	0	0	0	0	0	0
0	0	0	0	0	0	0	0	0	0	0	0	0	0	0	0	0	0	0	0	0	0	0	0	0	0	0	0	0	0	0
0	0	0	0	0	0	0	0	0	0	0	0	0	0	0	0	0	0	0	0	0	0	0	0	0	0	0	0	0	0	0
0	0	0	0	0	0	0	0	0	0	0	0	0	0	0	0	0	0	0	0	0	0	0	0	0	0	0	0	0	0	0
0	0	0	0	0	0	0	0	0	0	0	0	0	0	0	0	0	0	0	0	0	0	0	0	0	0	0	0	0	0	0
0	0	0	0	0	0	0	0	0	0	0	0	0	0	0	0	0	0	0	0	0	0	0	0	0	0	0	0	0	0	0
0	0	0	0	0	0	0	0	0	0	0	0	0	0	0	0	0	0	0	0	0	0	0	0	0	0	0	0	0	0	0
0	0	0	0	0	0	0	0	0	0	0	0	0	0	0	0	0	0	0	0	0	0	0	0	0	0	0	0	0	0	0
0	0	0	0	0	0	0	0	0	0	0	0	0	0	0	0	0	0	0	0	0	0	0	0	0	0	0	0	0	0	0
0	0	0	0	0	0	0	0	0	0	0	0	0	0	0	0	0	0	0	0	0	0	0	0	0	0	0	0	0	0	0
0	0	0	0	0	0	0	0	0	0	0	0	0	0	0	0	0	0	0	0	0	0	0	0	0	0	0	0	0	0	0
0	0	0	0	0	0	0	0	0	0	0	0	0	0	0	0	0	0	0	0	0	0	0	0	0	0	0	0	0	0	0
0	0	0	0	0	0	0	0	0	0	0	0	0	0	0	0	0	0	0	0	0	0	0	0	0	0	0	0	0	0	0
0	0	0	0	0	0	0	0	0	0	0	0	0	0	0	0	0	0	0	0	0	0	0	0	0	0	0	0	0	0	0
0	0	0	0	0	0	0	0	0	0	0	0	0	0	0	0	0	0	0	0	0	0	0	0	0	0	0	0	0	0	0
0	0	0	0	0	0	0	0	0	0	0	0	0	0	0	0	0	0	0	0	0	0	0	0	0	0	0	0	0	0	0
0	0	0	0	0	0	0	0	0	0	0	0	0	0	0	0	0	0	0	0	0	0	0	0	0	0	0	0	0	0	0
0	0	0	0	0	0	0	0	0	0	0	0	0	0	0	0	0	0	0	0	0	0	0	0	0	0	0	0	0	0	0
0	0	0	0	0	0	0	0	0	0	0	0	0	0	0	0	0	0	0	0	0	0	0	0	0	0	0	0	0	0	0
0	0	0	0	0	0	0	0	0	0	0	0	0	0	0	0	0	0	0	0	0	0	0	0	0	0	0	0	0	0	0
0	0	0	0	0	0	0	0	0	0	0	0	0	0	0	0	0	0	0	0	0	0	0	0	0	0	0	0	0	0	0
0	0	0	0	0	0	0	0	0	0	0	0	0	0	0	0	0	0	0	0	0	0	0	0	0	0	0	0	0	0	0
0	0	0	0	0	0	0	0	0	0	0	0	0	0	0	0	0	0	0	0	0	0	0	0	0	0	0	0	0	0	0
0	0	0	0	0	0	0	0	0	0	0	0	0	0	0	0	0	0	0	0	0	0	0	0	0	0	0	0	0	0	0
0	0	0	0	0	0	0	0	0	0	0	0	0	0	0	0	0	0	0	0	0	0	0	0	0	0	0	0	0	0	0
0	0	0	0	0	0	0	0	0	0	0	0	0	0	0	0	0	0	0	0	0	0	0	0	0	0	0	0	0	0	0
0	0	0	0	0	0	0	0	0	0	0	0	0	0	0	0	0	0	0	0	0	0	0	0	0	0	0	0	0	0	0
0	0	0	0	0	0	0	0	0	0	0	0	0	0	0	0	0	0	0	0	0	0	0	0	0	0	0	0	0	0	0
0	0	0	0	0	0	0	0	0	0	0	0	0	0	0	0	0	0	0	0	0	0	0	0	0	0	0	0	0	0	0
0	0	0	0	0	0	0	0	0	0	0	0	0	0	0	0	0	0	0	0	0	0	0	0	0	0	0	0	0	0	0
0	0	0	0	0	0	0	0	0	0	0	0	0	0	0	0	0	0	0	0	0	0	0	0	0	0	0	0	0	0	0
0	0	0	0	0	0	0	0	0	0	0	0	0	0	0	0	0	0	0	0	0	0	0	0	0	0	0	0	0	0	0
0	0	0	0	0	0	0	0	0	0	0	0	0	0	0	0	0	0	0	0	0	0	0	0	0	0	0	0	0	0	0
0	0	0	0	0	0	0	0	0	0	0	0	0	0	0	0	0	0	0	0	0	0	0	0	0	0	0	0	0	0	0
0	0	0	0	0	0	0	0	0	0	0	0	0	0	0	0	0	0	0	0	0	0	0	0	0	0	0	0	0	0	0
0	0	0	0	0	0	0	0	0	0	0	0	0	0	0	0	0	0	0	0	0	0	0	0	0	0	0	0	0	0	0
0	0	0	0	0	0	0	0	0	0	0	0	0	0	0	0	0	0	0	0	0	0	0	0	0	0	0	0	0	0	0
0	0	0	0	0	0	0	0	0	0	0	0	0	0	0	0	0	0	0	0	0	0	0	0	0	0	0	0	0	0	0
0	0	0	0	0	0	0	0	0	0	0	0	0	0	0	0	0	0	0	0	0	0	0	0	0	0	0	0	0	0	0
0	0	0	0	0	0	0	0	0	0	0	0	0	0	0	0	0	0	0	0	0	0	0	0	0	0	0	0	0	0	0
0	0	0	0	0	0	0	0	0	0	0	0	0	0	0	0	0	0	0	0	0	0	0	0	0	0	0	0	0	0	0
0	0	0	0	0	0	0	0	0	0	0	0	0	0	0	0	0	0	0	0	0	0	0	0	0	0	0	0	0	0	0
0	0	0	0	0	0	0	0	0	0	0	0	0	0	0	0	0	0	0	0	0	0	0	0	0	0	0	0	0	0	0
0	0	0	0	0	0	0	0	0	0	0	0	0	0	0	0	0	0	0	0	0	0	0	0	0	0	0	0	0	0	0
0	0	0	0	0	0	0	0	0	0	0	0	0	0	0	0	0	0	0	0	0	0	0	0	0	0	0	0	0	0	0
0	0	0	0	0	0	0	0	0	0	0	0	0	0	0	0	0	0	0	0	0	0	0	0	0	0	0	0	0	0	0
0	0	0	0	0	0	0	0	0	0	0	0	0	0	0	0	0	0	0	0	0	0	0	0	0	0	0	0	0	0	0
0	0	0	0	0	0	0	0	0	0	0	0	0	0	0	0	0	0	0	0	0	0	0	0	0	0	0	0	0	0	0
0	0	0	0	0	0	0	0	0	0	0	0	0	0	0	0	0	0	0	0	0	0	0	0	0	0	0	0	0	0	0
0	0	0	0	0	0	0	0	0	0	0	0	0	0	0	0	0	0	0	0	0	0	0	0	0	0	0	0	0	0	0
0	0	0	0	0	0	0	0	0	0	0	0	0	0	0	0	0	0	0	0	0	0	0	0	0	0	0	0	0	0	0
0	0	0	0	0	0	0	0	0	0	0	0	0	0	0	0	0	0	0	0	0	0	0	0	0	0	0	0	0	0	0
0	0	0	0	0	0	0	0	0	0	0	0	0	0	0	0	0	0	0	0	0	0	0	0	0	0	0	0	0	0	0
0	0	0	0	0	0	0	0	0	0	0	0	0	0	0	0	0	0	0	0	0	0	0	0	0	0	0	0	0	0	0
0	0	0	0	0	0	0	0	0	0	0	0	0	0	0	0	0	0	0	0	0	0	0	0	0	0	0	0	0	0	0
0	0	0	0	0	0	0	0	0	0	0	0	0	0	0	0	0	0	0	0	0	0	0	0	0	0	0	0	0	0	0
0	0	0	0	0	0	0	0	0	0	0	0	0	0	0	0	0	0	0	0	0	0	0	0	0	0	0	0	0	0	0
0	0	0	0	0	0	0	0	0	0	0	0	0	0	0	0	0	0	0	0	0	0	0	0	0	0	0	0	0	0	0
0	0	0	0	0	0	0	0	0	0	0	0	0	0	0	0	0	0	0	0	0	0	0	0	0	0	0	0	0	0	0
0	0	0	0	0	0	0	0	0	0	0	0	0	0	0	0	0	0	0	0	0	0	0	0	0	0	0	0	0	0	0
0	0	0	0	0	0	0	0	0	0	0	0	0	0	0	0	0	0	0	0	0	0	0	0	0	0	0	0	0	0	0
0	0	0	0	0	0	0	0	0	0	0	0	0	0	0	0	0	0	0	0	0	0	0	0	0	0	0	0	0	0	0
0	0	0	0	0	0	0	0	0	0	0	0	0	0	0	0	0	0	0	0	0	0	0	0	0	0	0	0	0	0	0
0	0	0	0	0	0	0	0	0	0	0	0	0	0	0	0	0	0	0	0	0	0	0	0	0	0	0	0	0	0	0
0	0	0	0	0	0	0	0	0	0	0	0	0	0	0	0	0	0	0	0	0	0	0	0	0	0	0	0	0	0	0
0	0	0	0	0	0	0	0	0	0	0	0	0	0	0	0	0	0	0	0	0	0	0	0	0	0	0	0	0	0	0
0	0	0	0	0	0	0	0	0	0	0	0	0	0	0	0	0	0	0	0	0	0	0	0	0	0	0	0	0	0	0
0	0	0	0	0	0	0	0	0	0	0	0	0	0	0	0	0	0	0	0	0	0	0	0	0	0	0	0	0	0	0
0	0	0	0	0	0	0	0	0	0	0	0	0	0	0	0	0	0	0	0	0	0	0	0	0	0	0	0	0	0	0
0	0	0	0	0	0	0	0	0	0	0	0	0	0	0	0	0	0	0	0	0	0	0	0	0	0	0	0	0	0	0
0	0	0	0	0	0	0	0	0	0	0	0	0	0	0	0	0	0	0	0	0	0	0	0	0	0	0	0	0	0	0
0	0	0	0	0	0	0	0	0	0	0	0	0	0	0	0	0	0	0	0	0	0	0	0	0	0	0	0	0	0	0
0	0	0	0	0	0	0	0	0	0	0	0	0	0	0	0	0	0	0	0	0	0	0	0	0	0	0	0	0	0	0
0	0	0	0	0	0	0	0	0	0	0	0	0	0	0	0	0	0	0	0	0	0	0	0	0	0	0	0	0	0	0
0	0	0	0	0	0	0	0	0	0	0	0	0	0	0	0	0	0	0	0	0	0	0	0	0	0	0	0	0	0	0
0	0	0	0	0	0	0	0	0	0	0	0	0	0	0	0	0	0	0	0	0	0	0	0	0	0	0	0	0	0	0
0	0	0	0	0	0	0	0	0	0	0	0	0	0	0	0	0	0	0	0	0	0	0	0	0	0	0	0	0	0	0
0	0	0	0	0	0	0	0	0	0	0	0	0	0	0	0	0	0	0	0	0	0	0	0	0	0	0	0	0	0	0
0	0	0	0	0	0	0	0	0	0	0	0	0	0	0	0	0	0	0	0	0	0	0	0	0	0	0	0	0	0	0
0	0	0	0	0	0	0	0	0	0	0	0	0	0	0	0	0	0	0	0	0	0	0	0	0	0	0	0	0	0	0
0	0	0	0	0	0	0	0	0	0	0	0	0	0	0	0	0	0	0	0	0	0	0	0	0	0	0	0	0	0	0
0	0	0	0	0	0	0	0	0	0	0	0	0	0	0	0	0	0	0	0	0	0	0	0	0	0	0	0	0	0	0
0	0	0	0	0	0	0	0	0	0	0	0	0	0	0	0	0	0	0	0	0	0	0	0	0	0	0	0	0	0	0
0	0	0	0	0	0	0	0	0	0	0	0	0	0	0	0	0	0	0	0	0	0	0	0	0	0	0	0	0	0	0
0	0	0	0	0	0	0	0	0	0	0	0	0	0	0	0	0	0	0	0	0	0	0	0	0	0	0	0	0	0	0
0	0	0	0	0	0	0	0	0	0	0	0	0	0	0	0	0	0	0	0	0	0	0	0	0	0	0	0	0	0	0
0	0	0	0	0	0	0	0	0	0	0	0	0	0	0	0	0	0	0	0	0	0	0	0	0	0	0	0	0	0	0
0	0	0	0	0	0	0	0	0	0	0	0	0	0	0	0	0	0	0	0	0	0	0	0	0	0	0	0	0	0	0
0	0	0	0	0	0	0	0	0	0	0	0	0	0	0	0	0	0	0	0	0	0	0	0	0	0	0	0	0	0	0
0	0	0	0	0	0	0	0	0	0	0	0	0	0	0	0	0	0	0	0	0	0	0	0	0	0	0	0	0	0	0
0	0	0	0	0	0	0	0	0	0	0	0	0	0	0	0	0	0	0	0	0	0	0	0	0	0	0	0	0	0	0
0	0	0	0	0	0	0	0	0	0	0	0	0	0	0	0	0	0	0	0	0	0	0	0	0	0	0	0	0	0	0
0	0	0	0	0	0	0	0	0	0	0	0	0	0	0	0	0	0	0	0	0	0	0	0	0	0	0	0	0	0	0
0	0	0	0	0	0	0	0	0	0	0	0	0	0	0	0	0	0	0	0	0	0	0	0	0	0	0	0	0	0	0
0	0	0	0	0	0	0	0	0	0	0	0	0	0	0	0	0	0	0	0	0	0	0	0	0	0	0	0	0	0	0
0	0	0	0	0	0	0	0	0	0	0	0	0	0	0	0	0	0	0	0	0	0	0	0	0	0	0	0	0	0	0
0	0	0	0	0	0	0	0	0	0	0	0	0	0	0	0	0	0	0	0	0	0	0	0	0	0	0	0	0	0	0
0	0	0	0	0	0	0	0	0	0	0	0	0	0	0	0	0	0	0	0	0	0	0	0	0	0	0	0	0	0	0
0	0	0	0	0	0	0	0	0	0	0	0	0	0	0	0	0	0	0	0	0	0	0	0	0	0	0	0	0	0	0
0	0	0	0	0	0	0	0	0	0	0	0	0	0	0	0	0	0	0	0	0	0	0	0	0	0	0	0	0	0	0
0	0	0	0	0	0	0	0	0	0	0	0	0	0	0	0	0	0	0	0	0	0	0	0	0	0	0	0	0	0	0
0	0	0	0	0	0	0	0	0	0	0	0	0	0	0	0	0	0	0	0	0	0	0	0	0	0	0	0	0	0	0
0	0	0	0	0	0	0	0	0	0	0	0	0	0	0	0	0	0	0	0	0	0	0	0	0	0	0	0	0	0	0
0	0	0	0	0	0	0	0	0	0	0	0	0	0	0	0	0	0	0	0	0	0	0	0	0	0	0	0	0	0	0
0	0	0	0	0	0	0	0	0	0	0	0	0	0	0	0	0	0	0	0	0	0	0	0	0	0	0	0	0	0	0
0	0	0	0	0	0	0	0	0	0	0	0	0	0	0	0	0	0	0	0	0	0	0	0	0	0	0	0	0	0	0
0	0	0	0	0	0	0	0	0	0	0	0	0	0	0	0	0	0	0	0	0	0	0	0	0	0	0	0	0	0	0
0	0	0	0	0	0	0	0	0	0	0	0	0	0	0	0	0	0	0	0	0	0	0	0	0	0	0	0	0	0	0
0	0	0	0	0	0	0	0	0	0	0	0	0	0	0	0	0	0	0	0	0	0	0	0	0	0	0	0	0	0	0
0	0	0	0	0	0	0	0	0	0	0	0	0	0	0	0	0	0	0	0	0	0	0	0	0	0	0	0	0	0	0
0	0	0	0	0	0	0	0	0	0	0	0	0	0	0	0	0	0	0	0	0	0	0	0	0	0	0	0	0	0	0
0	0	0	0	0	0	0	0	0	0	0	0	0	0	0	0	0	0	0	0	0	0	0	0	0	0	0	0	0	0	0
0	0	0	0	0	0	0	0	0	0	0	0	0	0	0	0	0	0	0	0	0	0	0	0	0	0	0	0	0	0	0
0	0	0	0	0	0	0	0	0	0	0	0	0	0	0	0	0	0	0	0	0	0	0	0	0	0	0	0	0	0	0
0	0	0	0	0	0	0	0	0	0	0	0	0	0	0	0	0	0	0	0	0	0	0	0	0	0	0	0	0	0	0
0	0	0	0	0	0	0	0	0	0	0	0	0	0	0	0	0	0	0	0	0	0	0	0	0	0	0	0	0	0	0
0	0	0	0	0	0	0	0	0	0	0	0	0	0	0	0	0	0	0	0	0	0	0	0	0	0	0	0	0	0	0
0	0	0	0	0	0	0	0	0	0	0	0	0	0	0	0	0	0	0	0	0	0	0	0	0	0	0	0	0	0	0
0	0	0	0	0	0	0	0	0	0	0	0	0	0	0	0	0	0	0	0	0	0	0	0	0	0	0	0	0	0	0
0	0	0	0	0	0	0	0	0	0	0	0	0	0	0	0	0	0	0	0	0	0	0	0	0	0	0	0	0	0	0
0	0	0	0	0	0	0	0	0	0	0	0	0	0	0	0	0	0	0	0	0	0	0	0	0	0	0	0	0	0	0
0	0	0	0	0	0	0	0	0	0	0	0	0	0	0	0	0	0	0	0	0	0	0	0	0	0	0	0	0	0	0
0	0	0	0	0	0	0	0	0	0	0	0	0	0	0	0	0	0	0	0	0	0	0	0	0	0	0	0	0	0	0
0	0	0	0	0	0	0	0	0	0	0	0	0	0	0	0	0	0	0	0	0	0	0	0	0	0	0	0	0	0	0
0	0	0	0	0	0	0	0	0	0	0	0	0	0	0	0	0	0	0	0	0	0	0	0	0	0	0	0	0	0	0
0	0	0	0	0	0	0	0	0	0	0	0	0	0	0	0	0	0	0	0	0	0	0	0	0	0	0	0	0	0	0
0	0	0	0	0	0	0	0	0	0	0	0	0	0	0	0	0	0	0	0	0	0	0	0	0	0	0	0	0	0	0
0	0	0	0	0	0	0	0	0	0	0	0	0	0	0	0	0	0	0	0	0	0	0	0	0	0	0	0	0	0	0
0	0	0	0	0	0	0	0	0	0	0	0	0	0	0	0	0	0	0	0	0	0	0	0	0	0	0	0	0	0	0
0	0	0	0	0	0	0	0	0	0	0	0	0	0	0	0	0	0	0	0	0	0	0	0	0	0	0	0	0	0	0
0	0	0	0	0	0	0	0	0	0	0	0	0	0	0	0	0	0	0	0	0	0	0	0	0	0	0	0	0	0	0
0	0	0	0	0	0	0	0	0	0	0	0	0	0	0	0	0	0	0	0	0	0	0	0	0	0	0	0	0	0	0
0	0	0	0	0	0	0	0	0	0	0	0	0	0	0	0	0	0	0	0	0	0	0	0	0	0	0	0	0	0	0
0	0	0	0	0	0	0	0	0	0	0	0	0	0	0	0	0	0	0	0	0	0	0	0	0	0	0	0	0	0	0
0	0	0	0	0	0	0	0	0	0	0	0	0	0	0	0	0	0	0	0	0	0	0	0	0	0	0	0	0	0	0
0	0	0	0	0	0	0	0	0	0	0	0	0	0	0	0	0	0	0	0	0	0	0	0	0	0	0	0	0	0	0
0	0	0	0	0	0	0	0	0	0	0	0	0	0	0	0	0	0	0	0	0	0	0	0	0	0	0	0	0	0	0
0	0	0	0	0	0	0	0	0	0	0	0	0	0	0	0	0	0	0	0	0	0	0	0	0	0	0	0	0	0	0
0	0	0	0	0	0	0	0	0	0	0	0	0	0	0	0	0	0	0	0	0	0	0	0	0	0	0	0	0	0	0
0	0	0	0	0	0	0	0	0	0	0	0	0	0	0	0	0	0	0	0	0	0	0	0	0	0	0	0	0	0	0
0	0	0	0	0	0	0	0	0	0	0	0	0	0	0	0	0	0	0	0	0	0	0	0	0	0	0	0	0	0	0
0	0	0	0	0	0	0	0	0	0	0	0	0	0	0	0	0	0	0	0	0	0	0	0	0	0	0	0	0	0	0
0	0	0	0	0	0	0	0	0	0	0	0	0	0	0	0	0	0	0	0	0	0	0	0	0	0	0	0	0	0	0
0	0	0	0	0	0	0	0	0	0	0	0	0	0	0	0	0	0	0	0	0	0	0	0	0	0	0	0	0	0	0
0	0	0	0	0	0	0	0	0	0	0	0	0	0	0	0	0	0	0	0	0	0	0	0	0	0	0	0	0	0	0
0	0	0	0	0	0	0	0	0	0	0	0	0	0	0	0	0	0	0	0	0	0	0	0	0	0	0	0	0	0	0
0	0	0	0	0	0	0	0	0	0	0	0	0	0	0	0	0	0	0	0	0	0	0	0	0	0	0	0	0	0	0
0	0	0	0	0	0	0	0	0	0	0	0	0	0	0	0	0	0	0	0	0	0	0	0	0	0	0	0	0	0	0
0	0	0	0	0	0	0	0	0	0	0	0	0	0	0	0	0	0	0	0	0	0	0	0	0	0	0	0	0	0	0
0	0	0	0	0	0	0	0	0	0	0	0	0	0	0	0	0	0	0	0	0	0	0	0	0	0	0	0	0	0	0
0	0	0	0	0	0	0	0	0	0	0	0	0	0	0	0	0	0	0	0	0	0	0	0	0	0	0	0	0	0	0
0	0	0	0	0	0	0	0	0	0	0	0	0	0	0	0	0	0	0	0	0	0	0	0	0	0	0	0	0	0	0
0	0	0	0	0	0	0	0	0	0	0	0	0	0	0	0	0	0	0	0	0	0	0	0	0	0	0	0	0	0	0
0	0	0	0	0	0	0	0	0	0	0	0	0	0	0	0	0	0	0	0	0	0	0	0	0	0	0	0	0	0	0
0	0	0	0	0	0	0	0	0	0	0	0	0	0	0	0	0	0	0	0	0	0	0	0	0	0	0	0	0	0	0
0	0	0	0	0	0	0	0	0	0	0	0	0	0	0	0	0	0	0	0	0	0	0	0	0	0	0	0	0	0	0
0	0	0	0	0	0	0	0	0	0	0	0	0	0	0	0	0	0	0	0	0	0	0	0	0	0	0	0	0	0	0
0	0	0	0	0	0	0	0	0	0	0	0	0	0	0	0	0	0	0	0	0	0	0	0	0	0	0	0	0	0	0
0	0	0	0	0	0	0	0	0	0	0	0	0	0	0	0	0	0	0	0	0	0	0	0	0	0	0	0	0	0	0
0	0	0	0	0	0	0	0	0	0	0	0	0	0	0	0	0	0	0	0	0	0	0	0	0	0	0	0	0	0	0
0	0	0	0	0	0	0	0	0	0	0	0	0	0	0	0	0	0	0	0	0	0	0	0	0	0	0	0	0	0	0
0	0	0	0	0	0	0	0	0	0	0	0	0	0	0	0	0	0	0	0	0	0	0	0	0	0	0	0	0	0	0
0	0	0	0	0	0	0	0	0	0	0	0	0	0	0	0	0	0	0	0	0	0	0	0	0	0	0	0	0	0	0
0	0	0	0	0	0	0	0	0	0	0	0	0	0	0	0	0	0	0	0	0	0	0	0	0	0	0	0	0	0	0
0	0	0	0	0	0	0	0	0	0	0	0	0	0	0	0	0	0	0	0	0	0	0	0	0	0	0	0	0	0	0
0	0	0	0	0	0	0	0	0	0	0	0	0	0	0	0	0	0	0	0	0	0	0	0	0	0	0	0	0	0	0
0	0	0	0	0	0	0	0	0	0	0	0	0	0	0	0	0	0	0	0	0	0	0	0	0	0	0	0	0	0	0
0	0	0	0	0	0	0	0	0	0	0	0	0	0	0	0	0	0	0	0	0	0	0	0	0	0	0	0	0	0	0
0	0	0	0	0	0	0	0	0	0	0	0	0	0	0	0	0	0	0	0	0	0	0	0	0	0	0	0	0	0	0
0	0	0	0	0	0	0	0	0	0	0	0	0	0	0	0	0	0	0	0	0	0	0	0	0	0	0	0	0	0	0
0	0	0	0	0	0	0	0	0	0	0	0	0	0	0	0	0	0	0	0	0	0	0	0	0	0	0	0	0	0	0
0	0	0	0	0	0	0	0	0	0	0	0	0	0	0	0	0	0	0	0	0	0	0	0	0	0	0	0	0	0	0
0	0	0	0	0	0	0	0	0	0	0	0	0	0	0	0	0	0	0	0	0	0	0	0	0	0	0	0	0	0	0
0	0	0	0	0	0	0	0	0	0	0	0	0	0	0	0	0	0	0	0	0	0	0	0	0	0	0	0	0	0	0
0	0	0	0	0	0	0	0	0	0	0	0	0	0	0	0	0	0	0	0	0	0	0	0	0	0	0	0	0	0	0
0	0	0	0	0	0	0	0	0	0	0	0	0	0	0	0	0	0	0	0	0	0	0	0	0	0	0	0	0	0	0
0	0	0	0	0	0	0	0	0	0	0	0	0	0	0	0	0	0	0	0	0	0	0	0	0	0	0	0	0	0	0
0	0	0	0	0	0	0	0	0	0	0	0	0	0	0	0	0	0	0	0	0	0	0	0	0	0	0	0	0	0	0
0	0	0	0	0	0	0	0	0	0	0	0	0	0	0	0	0	0	0	0	0	0	0	0	0	0	0	0	0	0	0
0	0	0	0	0	0	0	0	0	0	0	0	0	0	0	0	0	0	0	0	0	0	0	0	0	0	0	0	0	0	0
0	0	0	0	0	0	0	0	0	0	0	0	0	0	0	0	0	0	0	0	0	0	0	0	0	0	0	0	0	0	0
0	0	0	0	0	0	0	0	0	0	0	0	0	0	0	0	0	0	0	0	0	0	0	0	0	0	0	0	0	0	0
0	0	0	0	0	0	0	0	0	0	0	0	0	0	0	0	0	0	0	0	0	0	0	0	0	0	0	0	0	0	0
0	0	0	0	0	0	0	0	0	0	0	0	0	0	0	0	0	0	0	0	0	0	0	0	0	0	0	0	0	0	0
0	0	0	0	0	0	0	0	0	0	0	0	0	0	0	0	0	0	0	0	0	0	0	0	0	0	0	0	0	0	0
0	0	0	0	0	0	0	0	0	0	0	0	0	0	0	0	0	0	0	0	0	0	0	0	0	0	0	0	0	0	0
0	0	0	0	0	0	0	0	0	0	0	0	0	0	0	0	0	0	0	0	0	0	0	0	0	0	0	0	0	0	0
0	0	0	0	0	0	0	0	0	0	0	0	0	0	0	0	0	0	0	0	0	0	0	0	0	0	0	0	0	0	0
0	0	0	0	0	0	0	0	0	0	0	0	0	0	0	0	0	0	0	0	0	0	0	0	0	0	0	0	0	0	0
0	0	0	0	0	0	0	0	0	0	0	0	0	0	0	0	0	0	0	0	0	0	0	0	0	0	0	0	0	0	0
0	0	0	0	0	0	0	0	0	0	0	0	0	0	0	0	0	0	0	0	0	0	0	0	0	0	0	0	0	0	0
0	0	0	0	0	0	0	0	0	0	0	0	0	0	0	0	0	0	0	0	0	0	0	0	0	0	0	0	0	0	0
0	0	0	0	0	0	0	0	0	0	0	0	0	0	0	0	0	0	0	0	0	0	0	0	0	0	0	0	0	0	0
0	0	0	0	0	0	0	0	0	0	0	0	0	0	0	0	0	0	0	0	0	0	0	0	0	0	0	0	0	0	0
0	0	0	0	0	0	0	0	0	0	0	0	0	0	0	0	0	0	0	0	0	0	0	0	0	0	0	0	0	0	0
0	0	0	0	0	0	0	0	0	0	0	0	0	0	0	0	0	0	0	0	0	0	0	0	0	0	0	0	0	0	0
0	0	0	0	0	0	0	0	0	0	0	0	0	0	0	0	0	0	0	0	0	0	0	0	0	0	0	0	0	0	0
0	0	0	0	0	0	0	0	0	0	0	0	0	0	0	0	0	0	0	0	0	0	0	0	0	0	0	0	0	0	0
0	0	0	0	0	0	0	0	0	0	0	0	0	0	0	0	0	0	0	0	0	0	0	0	0	0	0	0	0	0	0
0	0	0	0	0	0	0	0	0	0	0	0	0	0	0	0	0	0	0	0	0	0	0	0	0	0	0	0	0	0	0
0	0	0	0	0	0	0	0	0	0	0	0	0	0	0	0	0	0	0	0	0	0	0	0	0	0	0	0	0	0	0
0	0	0	0	0	0	0	0	0	0	0	0	0	0	0	0	0	0	0	0	0	0	0	0	0	0	0	0	0	0	0
0	0	0	0	0	0	0	0	0	0	0	0	0	0	0	0	0	0	0	0	0	0	0	0	0	0	0	0	0	0	0
0	0	0	0	0	0	0	0	0	0	0	0	0	0	0	0	0	0	0	0	0	0	0	0	0	0	0	0	0	0	0
0	0	0	0	0	0	0	0	0	0	0	0	0	0	0	0	0	0	0	0	0	0	0	0	0	0	0	0	0	0	0
0	0	0	0	0	0	0	0	0	0	0	0	0	0	0	0	0	0	0	0	0	0	0	0	0	0	0	0	0	0	0
0	0	0	0	0	0	0	0	0	0	0	0	0	0	0	0	0	0	0	0	0	0	0	0	0	0	0	0	0	0	0
0	0	0	0	0	0	0	0	0	0	0	0	0	0	0	0	0	0	0	0	0	0	0	0	0	0	0	0	0	0	0
0	0	0	0	0	0	0	0	0	0	0	0	0	0	0	0	0	0	0	0	0	0	0	0	0	0	0	0	0	0	0
0	0	0	0	0	0	0	0	0	0	0	0	0	0	0	0	0	0	0	0	0	0	0	0	0	0	0	0	0	0	0
0	0	0	0	0	0	0	0	0	0	0	0	0	0	0	0	0	0	0	0	0	0	0	0	0	0	0	0	0	0	0
0	0	0	0	0	0	0	0	0	0	0	0	0	0	0	0	0	0	0	0	0	0	0	0	0	0	0	0	0	0	0
0	0	0	0	0	0	0	0	0	0	0	0	0	0	0	0	0	0	0	0	0	0	0	0	0	0	0	0	0	0	0
0	0	0	0	0	0	0	0	0	0	0	0	0	0	0	0	0	0	0	0	0	0	0	0	0	0	0	0	0	0	0
0	0	0	0	0	0	0	0	0	0	0	0	0	0	0	0	0	0	0	0	0	0	0	0	0	0	0	0	0	0	0
0	0	0	0	0	0	0	0	0	0	0	0	0	0	0	0	0	0	0	0	0	0	0	0	0	0	0	0	0	0	0
0	0	0	0	0	0	0	0	0	0	0	0	0	0	0	0	0	0	0	0	0	0	0	0	0	0	0	0	0	0	0
0	0	0	0	0	0	0	0	0	0	0	0	0	0	0	0	0	0	0	0	0	0	0	0	0	0	0	0	0	0	0
0	0	0	0	0	0	0	0	0	0	0	0	0	0	0	0	0	0	0	0	0	0	0	0	0	0	0	0	0	0	0
0	0	0	0	0	0	0	0	0	0	0	0	0	0	0	0	0	0	0	0	0	0	0	0	0	0	0	0	0	0	0
0	0	0	0	0	0	0	0	0	0	0	0	0	0	0	0	0	0	0	0	0	0	0	0	0	0	0	0	0	0	0
0	0	0	0	0	0	0	0	0	0	0	0	0	0	0	0	0	0	0	0	0	0	0	0	0	0	0	0	0	0	0
0	0	0	0	0	0	0	0	0	0	0	0	0	0	0	0	0	0	0	0	0	0	0	0	0	0	0	0	0	0	0
0	0	0	0	0	0	0	0	0	0	0	0	0	0	0	0	0	0	0	0	0	0	0	0	0	0	0	0	0	0	0
0	0	0	0	0	0	0	0	0	0	0	0	0	0	0	0	0	0	0	0	0	0	0	0	0	0	0	0	0	0	0
0	0	0	0	0	0	0	0	0	0	0	0	0	0	0	0	0	0	0	0	0	0	0	0	0	0	0	0	0	0	0
0	0	0	0	0	0	0	0	0	0	0	0	0	0	0	0	0	0	0	0	0	0	0	0	0	0	0	0	0	0	0
0	0	0	0	0	0	0	0	0	0	0	0	0	0	0	0	0	0	0	0	0	0	0	0	0	0	0	0	0	0	0
0	0	0	0	0	0	0	0	0	0	0	0	0	0	0	0	0	0	0	0	0	0	0	0	0	0	0	0	0	0	0
0	0	0	0	0	0	0	0	0	0	0	0	0	0	0	0	0	0	0	0	0	0	0	0	0	0	0	0	0	0	0
0	0	0	0	0	0	0	0	0	0	0	0	0	0	0	0	0	0	0	0	0	0	0	0	0	0	0	0	0	0	0
0	0	0	0	0	0	0	0	0	0	0	0	0	0	0	0	0	0	0	0	0	0	0	0	0	0	0	0	0	0	0
0	0	0	0	0	0	0	0	0	0	0	0	0	0	0	0	0	0	0	0	0	0	0	0	0	0	0	0	0	0	0
0	0	0	0	0	0	0	0	0	0	0	0	0	0	0	0	0	0	0	0	0	0	0	0	0	0	0	0	0	0	0
0	0	0	0	0	0	0	0	0	0	0	0	0	0	0	0	0	0	0	0	0	0	0	0	0	0	0	0	0	0	0
0	0	0	0	0	0	0	0	0	0	0	0	0	0	0	0	0	0	0	0	0	0	0	0	0	0	0	0	0	0	0
0	0	0	0	0	0	0	0	0	0	0	0	0	0	0	0	0	0	0	0	0	0	0	0	0	0	0	0	0	0	0
0	0	0	0	0	0	0	0	0	0	0	0	0	0	0	0	0	0	0	0	0	0	0	0	0	0	0	0	0	0	0
0	0	0	0	0	0	0	0	0	0	0	0	0	0	0	0	0	0	0	0	0	0	0	0	0	0	0	0	0	0	0
0	0	0	0	0	0	0	0	0	0	0	0	0	0	0	0	0	0	0	0	0	0	0	0	0	0	0	0	0	0	0
0	0	0	0	0	0	0	0	0	0	0	0	0	0	0	0	0	0	0	0	0	0	0	0	0	0	0	0	0	0	0
0	0	0	0	0	0	0	0	0	0	0	0	0	0	0	0	0	0	0	0	0	0	0	0	0	0	0	0	0	0	0
0	0	0	0	0	0	0	0	0	0	0	0	0	0	0	0	0	0	0	0	0	0	0	0	0	0	0	0	0	0	0
0	0	0	0	0	0	0	0	0	0	0	0	0	0	0	0	0	0	0	0	0	0	0	0	0	0	0	0	0	0	0
0	0	0	0	0	0	0	0	0	0	0	0	0	0	0	0	0	0	0	0	0	0	0	0	0	0	0	0	0	0	0
0	0	0	0	0	0	0	0	0	0	0	0	0	0	0	0	0	0	0	0	0	0	0	0	0	0	0	0	0	0	0
0	0	0	0	0	0	0	0	0	0	0	0	0	0	0	0	0	0	0	0	0	0	0	0	0	0	0	0	0	0	0
0	0	0	0	0	0	0	0	0	0	0	0	0	0	0	0	0	0	0	0	0	0	0	0	0	0	0	0	0	0	0
0	0	0	0	0	0	0	0	0	0	0	0	0	0	0	0	0	0	0	0	0	0	0	0	0	0	0	0	0	0	0
0	0	0	0	0	0	0	0	0	0	0	0	0	0	0	0	0	0	0	0	0	0	0	0	0	0	0	0	0	0	0
0	0	0	0	0	0	0	0	0	0	0	0	0	0	0	0	0	0	0	0	0	0	0	0	0	0	0	0	0	0	0
0	0	0	0	0	0	0	0	0	0	0	0	0	0	0	0	0	0	0	0	0	0	0	0	0	0	0	0	0	0	0
0	0	0	0	0	0	0	0	0	0	0	0	0	0	0	0	0	0	0	0	0	0	0	0	0	0	0	0	0	0	0
0	0	0	0	0	0	0	0	0	0	0	0	0	0	0	0	0	0	0	0	0	0	0	0	0	0	0	0	0	0	0
0	0	0	0	0	0	0	0	0	0	0	0	0	0	0	0	0	0	0	0	0	0	0	0	0	0	0	0	0	0	0
0	0	0	0	0	0	0	0	0	0	0	0	0	0	0	0	0	0	0	0	0	0	0	0	0	0	0	0	0	0	0
0	0	0	0	0	0	0	0	0	0	0	0	0	0	0	0	0	0	0	0	0	0	0	0	0	0	0	0	0	0	0
0	0	0	0	0	0	0	0	0	0	0	0	0	0	0	0	0	0	0	0	0	0	0	0	0	0	0	0	0	0	0
0	0	0	0	0	0	0	0	0	0	0	0	0	0	0	0	0	0	0	0	0	0	0	0	0	0	0	0	0	0	0
0	0	0	0	0	0	0	0	0	0	0	0	0	0	0	0	0	0	0	0	0	0	0	0	0	0	0	0	0	0	0
0	0	0	0	0	0	0	0	0	0	0	0	0	0	0	0	0	0	0	0	0	0	0	0	0	0	0	0	0	0	0
0	0	0	0	0	0	0	0	0	0	0	0	0	0	0	0	0	0	0	0	0	0	0	0	0	0	0	0	0	0	0
0	0	0	0	0	0	0	0	0	0	0	0	0	0	0	0	0	0	0	0	0	0	0	0	0	0	0	0	0	0	0
0	0	0	0	0	0	0	0	0	0	0	0	0	0	0	0	0	0	0	0	0	0	0	0	0	0	0	0	0	0	0
0	0	0	0	0	0	0	0	0	0	0	0	0	0	0	0	0	0	0	0	0	0	0	0	0	0	0	0	0	0	0
0	0	0	0	0	0	0	0	0	0	0	0	0	0	0	0	0	0	0	0	0	0	0	0	0	0	0	0	0	0	0
0	0	0	0	0	0	0	0	0	0	0	0	0	0	0	0	0	0	0	0	0	0	0	0	0	0	0	0	0	0	0
0	0	0	0	0	0	0	0	0	0	0	0	0	0	0	0	0	0	0	0	0	0	0	0	0	0	0	0	0	0	0
0	0	0	0	0	0	0	0	0	0	0	0	0	0	0	0	0	0	0	0	0	0	0	0	0	0	0	0	0	0	0
0	0	0	0	0	0	0	0	0	0	0	0	0	0	0	0	0	0	0	0	0	0	0	0	0	0	0	0	0	0	0
0	0	0	0	0	0	0	0	0	0	0	0	0	0	0	0	0	0	0	0	0	0	0	0	0	0	0	0	0	0	0
0	0	0	0	0	0	0	0	0	0	0	0	0	0	0	0	0	0	0	0	0	0	0	0	0	0	0	0	0	0	0
0	0	0	0	0	0	0	0	0	0	0	0	0	0	0	0	0	0	0	0	0	0	0	0	0	0	0	0	0	0	0
0	0	0	0	0	0	0	0	0	0	0	0	0	0	0	0	0	0	0	0	0	0	0	0	0	0	0	0	0	0	0
0	0	0	0	0	0	0	0	0	0	0	0	0	0	0	0	0	0	0	0	0	0	0	0	0	0	0	0	0	0	0
0	0	0	0	0	0	0	0	0	0	0	0	0	0	0	0	0	0	0	0	0	0	0	0	0	0	0	0	0	0	0
0	0	0	0	0	0	0	0	0	0	0	0	0	0	0	0	0	0	0	0	0	0	0	0	0	0	0	0	0	0	0
0	0	0	0	0	0	0	0	0	0	0	0	0	0	0	0	0	0	0	0	0	0	0	0	0	0	0	0	0	0	0
0	0	0	0	0	0	0	0	0	0	0	0	0	0	0	0	0	0	0	0	0	0	0	0	0	0	0	0	0	0	0
0	0	0	0	0	0	0	0	0	0	0	0	0	0	0	0	0	0	0	0	0	0	0	0	0	0	0	0	0	0	0
0	0	0	0	0	0	0	0	0	0	0	0	0	0	0	0	0	0	0	0	0	0	0	0	0	0	0	0	0	0	0
0	0	0	0	0	0	0	0	0	0	0	0	0	0	0	0	0	0	0	0	0	0	0	0	0	0	0	0	0	0	0
0	0	0	0	0	0	0	0	0	0	0	0	0	0	0	0	0	0	0	0	0	0	0	0	0	0	0	0	0	0	0
0	0	0	0	0	0	0	0	0	0	0	0	0	0	0	0	0	0	0	0	0	0	0	0	0	0	0	0	0	0	0
0	0	0	0	0	0	0	0	0	0	0	0	0	0	0	0	0	0	0	0	0	0	0	0	0	0	0	0	0	0	0
0	0	0	0	0	0	0	0	0	0	0	0	0	0	0	0	0	0	0	0	0	0	0	0	0	0	0	0	0	0	0
0	0	0	0	0	0	0	0	0	0	0	0	0	0	0	0	0	0	0	0	0	0	0	0	0	0	0	0	0	0	0
0	0	0	0	0	0	0	0	0	0	0	0	0	0	0	0	0	0	0	0	0	0	0	0	0	0	0	0	0	0	0
0	0	0	0	0	0	0	0	0	0	0	0	0	0	0	0	0	0	0	0	0	0	0	0	0	0	0	0	0	0	0
0	0	0	0	0	0	0	0	0	0	0	0	0	0	0	0	0	0	0	0	0	0	0	0	0	0	0	0	0	0	0
0	0	0	0	0	0	0	0	0	0	0	0	0	0	0	0	0	0	0	0	0	0	0	0	0	0	0	0	0	0	0
0	0	0	0	0	0	0	0	0	0	0	0	0	0	0	0	0	0	0	0	0	0	0	0	0	0	0	0	0	0	0
0	0	0	0	0	0	0	0	0	0	0	0	0	0	0	0	0	0	0	0	0	0	0	0	0	0	0	0	0	0	0
0	0	0	0	0	0	0	0	0	0	0	0	0	0	0	0	0	0	0	0	0	0	0	0	0	0	0	0	0	0	0
0	0	0	0	0	0	0	0	0	0	0	0	0	0	0	0	0	0	0	0	0	0	0	0	0	0	0	0	0	0	0
0	0	0	0	0	0	0	0	0	0	0	0	0	0	0	0	0	0	0	0	0	0	0	0	0	0	0	0	0	0	0
0	0	0	0	0	0	0	0	0	0	0	0	0	0	0	0	0	0	0	0	0	0	0	0	0	0	0	0	0	0	0
0	0	0	0	0	0	0	0	0	0	0	0	0	0	0	0	0	0	0	0	0	0	0	0	0	0	0	0	0	0	0
0	0	0	0	0	0	0	0	0	0	0	0	0	0	0	0	0	0	0	0	0	0	0	0	0	0	0	0	0	0	0
0	0	0	0	0	0	0	0	0	0	0	0	0	0	0	0	0	0	0	0	0	0	0	0	0	0	0	0	0	0	0
0	0	0	0	0	0	0	0	0	0	0	0	0	0	0	0	0	0	0	0	0	0	0	0	0	0	0	0	0	0	0
0	0	0	0	0	0	0	0	0	0	0	0	0	0	0	0	0	0	0	0	0	0	0	0	0	0	0	0	0	0	0
0	0	0	0	0	0	0	0	0	0	0	0	0	0	0	0	0	0	0	0	0	0	0	0	0	0	0	0	0	0	0
0	0	0	0	0	0	0	0	0	0	0	0	0	0	0	0	0	0	0	0	0	0	0	0	0	0	0	0	0	0	0
0	0	0	0	0	0	0	0	0	0	0	0	0	0	0	0	0	0	0	0	0	0	0	0	0	0	0	0	0	0	0
0	0	0	0	0	0	0	0	0	0	0	0	0	0	0	0	0	0	0	0	0	0	0	0	0	0	0	0	0	0	0
0	0	0	0	0	0	0	0	0	0	0	0	0	0	0	0	0	0	0	0	0	0	0	0	0	0	0	0	0	0	0
0	0	0	0	0	0	0	0	0	0	0	0	0	0	0	0	0	0	0	0	0	0	0	0	0	0	0	0	0	0	0
0	0	0	0	0	0	0	0	0	0	0	0	0	0	0	0	0	0	0	0	0	0	0	0	0	0	0	0	0	0	0
0	0	0	0	0	0	0	0	0	0	0	0	0	0	0	0	0	0	0	0	0	0	0	0	0	0	0	0	0	0	0
0	0	0	0	0	0	0	0	0	0	0	0	0	0	0	0	0	0	0	0	0	0	0	0	0	0	0	0	0	0	0
0	0	0	0	0	0	0	0	0	0	0	0	0	0	0	0	0	0	0	0	0	0	0	0	0	0	0	0	0	0	0
0	0	0	0	0	0	0	0	0	0	0	0	0	0	0	0	0	0	0	0	0	0	0	0	0	0	0	0	0	0	0
0	0	0	0	0	0	0	0	0	0	0	0	0	0	0	0	0	0	0	0	0	0	0	0	0	0	0	0	0	0	0
0	0	0	0	0	0	0	0	0	0	0	0	0	0	0	0	0	0	0	0	0	0	0	0	0	0	0	0	0	0	0
0	0	0	0	0	0	0	0	0	0	0	0	0	0	0	0	0	0	0	0	0	0	0	0	0	0	0	0	0	0	0
0	0	0	0	0	0	0	0	0	0	0	0	0	0	0	0	0	0	0	0	0	0	0	0	0	0	0	0	0	0	0
0	0	0	0	0	0	0	0	0	0	0	0	0	0	0	0	0	0	0	0	0	0	0	0	0	0	0	0	0	0	0
0	0	0	0	0	0	0	0	0	0	0	0	0	0	0	0	0	0	0	0	0	0	0	0	0	0	0	0	0	0	0
0	0	0	0	0	0	0	0	0	0	0	0	0	0	0	0	0	0	0	0	0	0	0	0	0	0	0	0	0	0	0
0	0	0	0	0	0	0	0	0	0	0	0	0	0	0	0	0	0	0	0	0	0	0	0	0	0	0	0	0	0	0
0	0	0	0	0	0	0	0	0	0	0	0	0	0	0	0	0	0	0	0	0	0	0	0	0	0	0	0	0	0	0
0	0	0	0	0	0	0	0	0	0	0	0	0	0	0	0	0	0	0	0	0	0	0	0	0	0	0	0	0	0	0
0	0	0	0	0	0	0	0	0	0	0	0	0	0	0	0	0	0	0	0	0	0	0	0	0	0	0	0	0	0	0
0	0	0	0	0	0	0	0	0	0	0	0	0	0	0	0	0	0	0	0	0	0	0	0	0	0	0	0	0	0	0
0	0	0	0	0	0	0	0	0	0	0	0	0	0	0	0	0	0	0	0	0	0	0	0	0	0	0	0	0	0	0
0	0	0	0	0	0	0	0	0	0	0	0	0	0	0	0	0	0	0	0	0	0	0	0	0	0	0	0	0	0	0
0	0	0	0	0	0	0	0	0	0	0	0	0	0	0	0	0	0	0	0	0	0	0	0	0	0	0	0	0	0	0
0	0	0	0	0	0	0	0	0	0	0	0	0	0	0	0	0	0	0	0	0	0	0	0	0	0	0	0	0	0	0
0	0	0	0	0	0	0	0	0	0	0	0	0	0	0	0	0	0	0	0	0	0	0	0	0	0	0	0	0	0	0
0	0	0	0	0	0	0	0	0	0	0	0	0	0	0	0	0	0	0	0	0	0	0	0	0	0	0	0	0	0	0
0	0	0	0	0	0	0	0	0	0	0	0	0	0	0	0	0	0	0	0	0	0	0	0	0	0	0	0	0	0	0
0	0	0	0	0	0	0	0	0	0	0	0	0	0	0	0	0	0	0	0	0	0	0	0	0	0	0	0	0	0	0
0	0	0	0	0	0	0	0	0	0	0	0	0	0	0	0	0	0	0	0	0	0	0	0	0	0	0	0	0	0	0
0	0	0	0	0	0	0	0	0	0	0	0	0	0	0	0	0	0	0	0	0	0	0	0	0	0	0	0	0	0	0
0	0	0	0	0	0	0	0	0	0	0	0	0	0	0	0	0	0	0	0	0	0	0	0	0	0	0	0	0	0	0
0	0	0	0	0	0	0	0	0	0	0	0	0	0	0	0	0	0	0	0	0	0	0	0	0	0	0	0	0	0	0
0	0	0	0	0	0	0	0	0	0	0	0	0	0	0	0	0	0	0	0	0	0	0	0	0	0	0	0	0	0	0
0	0	0	0	0	0	0	0	0	0	0	0	0	0	0	0	0	0	0	0	0	0	0	0	0	0	0	0	0	0	0
0	0	0	0	0	0	0	0	0	0	0	0	0	0	0	0	0	0	0	0	0	0	0	0	0	0	0	0	0	0	0
0	0	0	0	0	0	0	0	0	0	0	0	0	0	0	0	0	0	0	0	0	0	0	0	0	0	0	0	0	0	0
0	0	0	0	0	0	0	0	0	0	0	0	0	0	0	0	0	0	0	0	0	0	0	0	0	0	0	0	0	0	0
0	0	0	0	0	0	0	0	0	0	0	0	0	0	0	0	0	0	0	0	0	0	0	0	0	0	0	0	0	0	0
0	0	0	0	0	0	0	0	0	0	0	0	0	0	0	0	0	0	0	0	0	0	0	0	0	0	0	0	0	0	0
0	0	0	0	0	0	0	0	0	0	0	0	0	0	0	0	0	0	0	0	0	0	0	0	0	0	0	0	0	0	0
0	0	0	0	0	0	0	0	0	0	0	0	0	0	0	0	0	0	0	0	0	0	0	0	0	0	0	0	0	0	0
0	0	0	0	0	0	0	0	0	0	0	0	0	0	0	0	0	0	0	0	0	0	0	0	0	0	0	0	0	0	0
0	0	0	0	0	0	0	0	0	0	0	0	0	0	0	0	0	0	0	0	0	0	0	0	0	0	0	0	0	0	0
0	0	0	0	0	0	0	0	0	0	0	0	0	0	0	0	0	0	0	0	0	0	0	0	0	0	0	0	0	0	0
0	0	0	0	0	0	0	0	0	0	0	0	0	0	0	0	0	0	0	0	0	0	0	0	0	0	0	0	0	0	0
0	0	0	0	0	0	0	0	0	0	0	0	0	0	0	0	0	0	0	0	0	0	0	0	0	0	0	0	0	0	0
0	0	0	0	0	0	0	0	0	0	0	0	0	0	0	0	0	0	0	0	0	0	0	0	0	0	0	0	0	0	0
0	0	0	0	0	0	0	0	0	0	0	0	0	0	0	0	0	0	0	0	0	0	0	0	0	0	0	0	0	0	0
0	0	0	0	0	0	0	0	0	0	0	0	0	0	0	0	0	0	0	0	0	0	0	0	0	0	0	0	0	0	0
0	0	0	0	0	0	0	0	0	0	0	0	0	0	0	0	0	0	0	0	0	0	0	0	0	0	0	0	0	0	0
0	0	0	0	0	0	0	0	0	0	0	0	0	0	0	0	0	0	0	0	0	0	0	0	0	0	0	0	0	0	0
0	0	0	0	0	0	0	0	0	0	0	0	0	0	0	0	0	0	0	0	0	0	0	0	0	0	0	0	0	0	0
0	0	0	0	0	0	0	0	0	0	0	0	0	0	0	0	0	0	0	0	0	0	0	0	0	0	0	0	0	0	0
0	0	0	0	0	0	0	0	0	0	0	0	0	0	0	0	0	0	0	0	0	0	0	0	0	0	0	0	0	0	0
0	0	0	0	0	0	0	0	0	0	0	0	0	0	0	0	0	0	0	0	0	0	0	0	0	0	0	0	0	0	0
0	0	0	0	0	0	0	0	0	0	0	0	0	0	0	0	0	0	0	0	0	0	0	0	0	0	0	0	0	0	0
0	0	0	0	0	0	0	0	0	0	0	0	0	0	0	0	0	0	0	0	0	0	0	0	0	0	0	0	0	0	0
0	0	0	0	0	0	0	0	0	0	0	0	0	0	0	0	0	0	0	0	0	0	0	0	0	0	0	0	0	0	0
0	0	0	0	0	0	0	0	0	0	0	0	0	0	0	0	0	0	0	0	0	0	0	0	0	0	0	0	0	0	0
0	0	0	0	0	0	0	0	0	0	0	0	0	0	0	0	0	0	0	0	0	0	0	0	0	0	0	0	0	0	0
0	0	0	0	0	0	0	0	0	0	0	0	0	0	0	0	0	0	0	0	0	0	0	0	0	0	0	0	0	0	0
0	0	0	0	0	0	0	0	0	0	0	0	0	0	0	0	0	0	0	0	0	0	0	0	0	0	0	0	0	0	0
0	0	0	0	0	0	0	0	0	0	0	0	0	0	0	0	0	0	0	0	0	0	0	0	0	0	0	0	0	0	0
0	0	0	0	0	0	0	0	0	0	0	0	0	0	0	0	0	0	0	0	0	0	0	0	0	0	0	0	0	0	0
0	0	0	0	0	0	0	0	0	0	0	0	0	0	0	0	0	0	0	0	0	0	0	0	0	0	0	0	0	0	0
0	0	0	0	0	0	0	0	0	0	0	0	0	0	0	0	0	0	0	0	0	0	0	0	0	0	0	0	0	0	0
0	0	0	0	0	0	0	0	0	0	0	0	0	0	0	0	0	0	0	0	0	0	0	0	0	0	0	0	0	0	0
0	0	0	0	0	0	0	0	0	0	0	0	0	0	0	0	0	0	0	0	0	0	0	0	0	0	0	0	0	0	0
0	0	0	0	0	0	0	0	0	0	0	0	0	0	0	0	0	0	0	0	0	0	0	0	0	0	0	0	0	0	0
0	0	0	0	0	0	0	0	0	0	0	0	0	0	0	0	0	0	0	0	0	0	0	0	0	0	0	0	0	0	0
0	0	0	0	0	0	0	0	0	0	0	0	0	0	0	0	0	0	0	0	0	0	0	0	0	0	0	0	0	0	0
0	0	0	0	0	0	0	0	0	0	0	0	0	0	0	0	0	0	0	0	0	0	0	0	0	0	0	0	0	0	0
0	0	0	0	0	0	0	0	0	0	0	0	0	0	0	0	0	0	0	0	0	0	0	0	0	0	0	0	0	0	0
0	0	0	0	0	0	0	0	0	0	0	0	0	0	0	0	0	0	0	0	0	0	0	0	0	0	0	0	0	0	0
0	0	0	0	0	0	0	0	0	0	0	0	0	0	0	0	0	0	0	0	0	0	0	0	0	0	0	0	0	0	0
0	0	0	0	0	0	0	0	0	0	0	0	0	0	0	0	0	0	0	0	0	0	0	0	0	0	0	0	0	0	0
0	0	0	0	0	0	0	0	0	0	0	0	0	0	0	0	0	0	0	0	0	0	0	0	0	0	0	0	0	0	0
0	0	0	0	0	0	0	0	0	0	0	0	0	0	0	0	0	0	0	0	0	0	0	0	0	0	0	0	0	0	0
0	0	0	0	0	0	0	0	0	0	0	0	0	0	0	0	0	0	0	0	0	0	0	0	0	0	0	0	0	0	0
0	0	0	0	0	0	0	0	0	0	0	0	0	0	0	0	0	0	0	0	0	0	0	0	0	0	0	0	0	0	0
0	0	0	0	0	0	0	0	0	0	0	0	0	0	0	0	0	0	0	0	0	0	0	0	0	0	0	0	0	0	0
0	0	0	0	0	0	0	0	0	0	0	0	0	0	0	0	0	0	0	0	0	0	0	0	0	0	0	0	0	0	0
0	0	0	0	0	0	0	0	0	0	0	0	0	0	0	0	0	0	0	0	0	0	0	0	0	0	0	0	0	0	0
0	0	0	0	0	0	0	0	0	0	0	0	0	0	0	0	0	0	0	0	0	0	0	0	0	0	0	0	0	0	0
0	0	0	0	0	0	0	0	0	0	0	0	0	0	0	0	0	0	0	0	0	0	0	0	0	0	0	0	0	0	0
0	0	0	0	0	0	0	0	0	0	0	0	0	0	0	0	0	0	0	0	0	0	0	0	0	0	0	0	0	0	0
0	0	0	0	0	0	0	0	0	0	0	0	0	0	0	0	0	0	0	0	0	0	0	0	0	0	0	0	0	0	0
0	0	0	0	0	0	0	0	0	0	0	0	0	0	0	0	0	0	0	0	0	0	0	0	0	0	0	0	0	0	0
0	0	0	0	0	0	0	0	0	0	0	0	0	0	0	0	0	0	0	0	0	0	0	0	0	0	0	0	0	0	0
0	0	0	0	0	0	0	0	0	0	0	0	0	0	0	0	0	0	0	0	0	0	0	0	0	0	0	0	0	0	0
0	0	0	0	0	0	0	0	0	0	0	0	0	0	0	0	0	0	0	0	0	0	0	0	0	0	0	0	0	0	0
0	0	0	0	0	0	0	0	0	0	0	0	0	0	0	0	0	0	0	0	0	0	0	0	0	0	0	0	0	0	0
0	0	0	0	0	0	0	0	0	0	0	0	0	0	0	0	0	0	0	0	0	0	0	0	0	0	0	0	0	0	0
0	0	0	0	0	0	0	0	0	0	0	0	0	0	0	0	0	0	0	0	0	0	0	0	0	0	0	0	0	0	0
0	0	0	0	0	0	0	0	0	0	0	0	0	0	0	0	0	0	0	0	0	0	0	0	0	0	0	0	0	0	0
0	0	0	0	0	0	0	0	0	0	0	0	0	0	0	0	0	0	0	0	0	0	0	0	0	0	0	0	0	0	0
0	0	0	0	0	0	0	0	0	0	0	0	0	0	0	0	0	0	0	0	0	0	0	0	0	0	0	0	0	0	0
0	0	0	0	0	0	0	0	0	0	0	0	0	0	0	0	0	0	0	0	0	0	0	0	0	0	0	0	0	0	0
0	0	0	0	0	0	0	0	0	0	0	0	0	0	0	0	0	0	0	0	0	0	0	0	0	0	0	0	0	0	0
0	0	0	0	0	0	0	0	0	0	0	0	0	0	0	0	0	0	0	0	0	0	0	0	0	0	0	0	0	0	0
0	0	0	0	0	0	0	0	0	0	0	0	0	0	0	0	0	0	0	0	0	0	0	0	0	0	0	0	0	0	0
0	0	0	0	0	0	0	0	0	0	0	0	0	0	0	0	0	0	0	0	0	0	0	0	0	0	0	0	0	0	0
0	0	0	0	0	0	0	0	0	0	0	0	0	0	0	0	0	0	0	0	0	0	0	0	0	0	0	0	0	0	0
0	0	0	0	0	0	0	0	0	0	0	0	0	0	0	0	0	0	0	0	0	0	0	0	0	0	0	0	0	0	0
0	0	0	0	0	0	0	0	0	0	0	0	0	0	0	0	0	0	0	0	0	0	0	0	0	0	0	0	0	0	0
0	0	0	0	0	0	0	0	0	0	0	0	0	0	0	0	0	0	0	0	0	0	0	0	0	0	0	0	0	0	0
0	0	0	0	0	0	0	0	0	0	0	0	0	0	0	0	0	0	0	0	0	0	0	0	0	0	0	0	0	0	0
0	0	0	0	0	0	0	0	0	0	0	0	0	0	0	0	0	0	0	0	0	0	0	0	0	0	0	0	0	0	0
0	0	0	0	0	0	0	0	0	0	0	0	0	0	0	0	0	0	0	0	0	0	0	0	0	0	0	0	0	0	0
0	0	0	0	0	0	0	0	0	0	0	0	0	0	0	0	0	0	0	0	0	0	0	0	0	0	0	0	0	0	0
0	0	0	0	0	0	0	0	0	0	0	0	0	0	0	0	0	0	0	0	0	0	0	0	0	0	0	0	0	0	0
0	0	0	0	0	0	0	0	0	0	0	0	0	0	0	0	0	0	0	0	0	0	0	0	0	0	0	0	0	0	0
0	0	0	0	0	0	0	0	0	0	0	0	0	0	0	0	0	0	0	0	0	0	0	0	0	0	0	0	0	0	0
0	0	0	0	0	0	0	0	0	0	0	0	0	0	0	0	0	0	0	0	0	0	0	0	0	0	0	0	0	0	0
0	0	0	0	0	0	0	0	0	0	0	0	0	0	0	0	0	0	0	0	0	0	0	0	0	0	0	0	0	0	0
0	0	0	0	0	0	0	0	0	0	0	0	0	0	0	0	0	0	0	0	0	0	0	0	0	0	0	0	0	0	0
0	0	0	0	0	0	0	0	0	0	0	0	0	0	0	0	0	0	0	0	0	0	0	0	0	0	0	0	0	0	0
0	0	0	0	0	0	0	0	0	0	0	0	0	0	0	0	0	0	0	0	0	0	0	0	0	0	0	0	0	0	0
0	0	0	0	0	0	0	0	0	0	0	0	0	0	0	0	0	0	0	0	0	0	0	0	0	0	0	0	0	0	0
0	0	0	0	0	0	0	0	0	0	0	0	0	0	0	0	0	0	0	0	0	0	0	0	0	0	0	0	0	0	0
0	0	0	0	0	0	0	0	0	0	0	0	0	0	0	0	0	0	0	0	0	0	0	0	0	0	0	0	0	0	0
0	0	0	0	0	0	0	0	0	0	0	0	0	0	0	0	0	0	0	0	0	0	0	0	0	0	0	0	0	0	0
0	0	0	0	0	0	0	0	0	0	0	0	0	0	0	0	0	0	0	0	0	0	0	0	0	0	0	0	0	0	0
0	0	0	0	0	0	0	0	0	0	0	0	0	0	0	0	0	0	0	0	0	0	0	0	0	0	0	0	0	0	0
0	0	0	0	0	0	0	0	0	0	0	0	0	0	0	0	0	0	0	0	0	0	0	0	0	0	0	0	0	0	0
0	0	0	0	0	0	0	0	0	0	0	0	0	0	0	0	0	0	0	0	0	0	0	0	0	0	0	0	0	0	0
0	0	0	0	0	0	0	0	0	0	0	0	0	0	0	0	0	0	0	0	0	0	0	0	0	0	0	0	0	0	0
0	0	0	0	0	0	0	0	0	0	0	0	0	0	0	0	0	0	0	0	0	0	0	0	0	0	0	0	0	0	0
0	0	0	0	0	0	0	0	0	0	0	0	0	0	0	0	0	0	0	0	0	0	0	0	0	0	0	0	0	0	0
0	0	0	0	0	0	0	0	0	0	0	0	0	0	0	0	0	0	0	0	0	0	0	0	0	0	0	0	0	0	0
0	0	0	0	0	0	0	0	0	0	0	0	0	0	0	0	0	0	0	0	0	0	0	0	0	0	0	0	0	0	0
0	0	0	0	0	0	0	0	0	0	0	0	0	0	0	0	0	0	0	0	0	0	0	0	0	0	0	0	0	0	0
0	0	0	0	0	0	0	0	0	0	0	0	0	0	0	0	0	0	0	0	0	0	0	0	0	0	0	0	0	0	0
0	0	0	0	0	0	0	0	0	0	0	0	0	0	0	0	0	0	0	0	0	0	0	0	0	0	0	0	0	0	0
0	0	0	0	0	0	0	0	0	0	0	0	0	0	0	0	0	0	0	0	0	0	0	0	0	0	0	0	0	0	0
[truncated: 1,000 more rows]
