# Supplementary material for: A modified shuffled frog leaping algorithm with inertia weight
Source: Sci Rep. 2024 Feb 20;14:4146. doi: 10.1038/s41598-024-51306-1 (PMC11224354; doi:10.1038/s41598-024-51306-1)
Supplement: Supplementary file 1 — Supplementary Information. [file 41598_2024_51306_MOESM1_ESM.zip › data/F2/MSFLA_R_20.xls]

## Sheet: Sheet1
-0.0830659	-0.365101	-0.201189	-0.0666476	-0.0628749	0.186259	0.275956	-0.111036	0.116197	-0.0747688	0.312748	0.434758	0.0628866	0.105327	0.658505	-0.141891	0.127429	0.811676	-0.0541568	0.0170373	0.214564	-0.388829	-0.522315	0.0275826	-0.903202	-0.229497	0.20828	0.0114959	0.463776	-0.167274	7.40632
0.00904971	0.0411504	-0.0745205	0.02281	0.024483	0.0135937	0.0245819	-0.000819785	-0.112922	0.0440356	-0.0441469	0.0192045	-0.0058549	0.0235044	0.0652568	0.0170509	-0.026225	-0.0884527	-0.0186528	-0.0173633	0.00052597	-0.0334546	-0.0207176	0.00364061	-0.0471828	0.1135	-0.00961474	0.111152	-0.0304876	-0.00384756	1.0678
0.0142572	0.000507522	0.00405962	-0.00101565	-0.000643622	0.00343031	0.00626442	0.0118089	0.0011624	-0.00558922	-0.00133395	0.00422576	0.00101407	-0.000526279	-0.0085709	0.000765793	-0.00121154	-0.033225	0.000403323	0.000378747	0.000385267	-0.00137052	-0.00180363	0.000138595	0.000692055	-0.00138554	2.63151e-05	0.000163866	-0.000500251	0.00194578	0.108806
-0.00113976	-0.000254496	0.00138503	0.000153944	-0.000940094	-0.000108946	-0.000974491	-0.000579784	0.00018828	0.000772828	0.000331878	0.000411688	0.000373417	9.96305e-05	8.99418e-05	-0.000213072	-0.000325284	6.50718e-05	-0.000222979	9.68491e-06	-0.000383081	3.44204e-05	0.000471771	0.000906545	0.000806844	0.000437081	-8.43542e-05	0.000924757	-0.000243326	7.83591e-05	0.0130108
-4.27481e-06	-3.58636e-05	-0.000136709	2.86169e-05	-0.000166836	0.000207537	-8.21706e-05	-7.55021e-05	0.000121766	-2.4908e-05	-0.00016722	0.000410619	2.59314e-05	-6.52355e-05	1.75014e-05	-2.35724e-05	4.54718e-05	9.55838e-05	-0.000100083	3.89571e-05	7.05975e-05	4.42597e-06	8.27007e-05	7.02982e-05	-0.000284087	-4.79607e-06	-5.50484e-05	-7.06415e-06	0.000212828	7.97478e-05	0.00274595
3.77213e-06	-7.25481e-06	-1.10598e-05	-8.59647e-06	-7.54993e-06	1.12202e-05	9.18623e-06	6.21842e-06	-4.39751e-05	-1.24236e-05	2.14685e-05	1.53898e-05	-6.06699e-06	-4.46156e-06	-1.74462e-05	9.87749e-06	2.72316e-07	1.72939e-06	7.23071e-06	6.28815e-06	-2.33801e-05	-9.34281e-06	-1.36718e-05	-3.45162e-06	6.60547e-06	1.08374e-05	-1.38759e-06	-3.47502e-06	4.5289e-06	-9.0506e-06	0.000297219
-1.02352e-06	1.38977e-06	3.45667e-07	2.43248e-07	-7.29955e-07	-1.9043e-07	5.76944e-07	1.5656e-07	1.66343e-06	-9.78249e-08	1.37414e-07	-3.69314e-06	-7.21791e-07	-1.30638e-06	2.14756e-06	2.73876e-06	-4.91455e-08	1.47198e-06	4.03738e-07	3.58717e-06	-1.23859e-06	8.90895e-07	2.27307e-06	1.82645e-06	-1.03873e-06	-2.04906e-07	5.00092e-07	4.20272e-06	-1.59418e-06	-2.06319e-06	3.85073e-05
-2.17937e-07	5.12942e-08	-1.54585e-07	-7.99535e-08	-2.08218e-07	-3.87029e-08	4.63565e-07	1.8809e-07	2.52136e-09	-7.62345e-08	9.30364e-08	3.7036e-08	-4.48718e-08	-2.18869e-07	-7.32625e-08	6.61246e-08	-8.91828e-08	2.60617e-07	-9.71432e-08	-2.31354e-07	2.2966e-07	2.54109e-07	2.04904e-07	-5.54498e-08	1.3951e-07	-2.37547e-07	1.17027e-07	2.47115e-07	3.66294e-07	1.41481e-07	4.6857e-06
-1.13995e-08	2.80622e-08	6.48855e-10	4.21188e-09	-3.45938e-09	8.66111e-09	3.36933e-09	5.84395e-09	-3.02037e-08	1.05033e-08	6.62522e-09	-1.48394e-08	-4.80584e-08	-2.7408e-08	-3.02407e-08	3.55217e-08	-1.73903e-08	4.83458e-09	-2.23854e-08	9.05974e-09	3.98881e-08	9.61e-10	-1.31853e-08	-7.1096e-09	4.14409e-09	2.93565e-09	1.61477e-08	-6.39755e-09	1.61758e-08	-1.23816e-08	4.42053e-07
1.02906e-09	2.33191e-10	1.3829e-10	-3.10957e-09	1.70586e-09	4.42526e-09	-1.44873e-09	-1.21639e-09	-1.22071e-09	2.55921e-09	1.44888e-09	5.58832e-09	-1.12928e-09	5.49412e-10	-6.50214e-09	-1.97422e-09	-1.44512e-09	-4.64848e-09	-6.03912e-09	4.3987e-10	-9.90752e-10	4.45799e-09	-3.65972e-09	6.06063e-09	-4.47291e-09	-2.50367e-09	3.9669e-09	-6.60847e-10	4.38913e-09	-8.34511e-10	7.88482e-08
5.90439e-12	2.99758e-10	1.10208e-10	3.28123e-11	3.20297e-10	-1.26951e-10	-7.26092e-10	1.338e-10	1.32504e-10	2.0102e-11	-1.08102e-10	1.21844e-10	-1.09925e-10	-7.3379e-11	-2.91952e-10	4.94054e-11	1.17422e-10	-6.87879e-11	2.27044e-10	-6.03026e-11	-1.53574e-09	1.75294e-10	3.20651e-11	-2.32876e-10	3.06394e-11	-3.05807e-10	1.79958e-10	1.05489e-09	1.04118e-10	8.066e-10	7.59458e-09
-3.84248e-11	4.37594e-12	1.68139e-11	1.36191e-12	-1.37703e-11	-3.44176e-12	-1.81594e-11	-1.77996e-11	-5.30563e-12	-4.97905e-12	3.40856e-12	8.92203e-11	-4.83002e-11	1.03868e-11	3.35602e-11	2.22033e-11	-3.8968e-12	6.98544e-11	-2.61075e-11	-1.15536e-11	6.26441e-12	9.86583e-11	2.60307e-11	7.00555e-12	2.09425e-10	2.1029e-11	-8.15923e-13	5.39806e-11	-3.87495e-11	8.11022e-12	9.12994e-10
5.72052e-12	-3.79611e-12	-6.55999e-13	-3.50626e-12	6.36512e-13	2.45511e-12	-3.19135e-12	-3.40524e-12	2.05888e-12	-2.0058e-12	-2.18299e-12	4.29975e-12	7.27595e-13	7.49902e-13	-1.28561e-12	4.61529e-13	-2.527e-12	-1.15727e-12	-2.76665e-12	-3.78086e-12	-1.68553e-12	-1.43688e-12	8.10076e-12	6.96854e-12	3.76432e-12	-2.81278e-12	3.73537e-13	1.15899e-12	-7.31161e-12	-1.02324e-12	8.20071e-11
-5.88053e-13	-3.27444e-13	-3.85723e-13	-4.11001e-13	8.74971e-13	-7.46395e-13	-1.42935e-13	-4.0162e-13	-1.02186e-13	-5.95874e-13	-5.47315e-14	-1.75962e-12	-2.28202e-12	-4.12361e-13	2.23288e-13	3.75703e-13	-1.46972e-13	7.97557e-13	1.03451e-12	-1.55368e-14	-2.03826e-13	-2.22457e-13	-3.87967e-13	2.23612e-13	1.43192e-12	6.63361e-13	5.33018e-13	-4.59148e-13	-4.54612e-13	-2.06363e-13	1.64648e-11
4.88788e-14	-6.10588e-14	4.93194e-14	-3.52594e-14	8.74679e-14	-1.56116e-13	1.28989e-13	-8.91362e-14	6.46824e-14	-1.13414e-13	-7.7631e-16	-2.77113e-14	-1.4602e-13	-9.59359e-14	-1.86152e-14	4.00281e-15	-5.34134e-16	-7.99375e-14	-4.08702e-14	7.48521e-15	9.20379e-14	-7.59343e-14	-1.53504e-14	-1.07178e-14	-1.92715e-14	2.21623e-14	-3.55184e-14	1.2827e-13	-7.92718e-14	-8.91214e-15	1.74366e-12
-1.14884e-14	-6.10503e-15	1.09519e-14	-1.50395e-14	1.19152e-14	-9.95621e-15	7.79709e-16	5.7517e-16	1.48338e-15	9.9623e-15	-2.0019e-14	3.79208e-14	-1.08421e-15	-2.04332e-15	1.79577e-15	-1.19798e-14	5.11589e-15	-4.35696e-15	1.64701e-15	-7.53779e-16	-2.13409e-14	-2.22885e-15	6.18198e-15	-3.73118e-15	-5.62325e-15	9.48052e-16	1.3166e-14	5.03323e-15	-1.01822e-15	-5.76757e-15	2.30013e-13
-9.30291e-17	-2.08068e-16	-6.62737e-18	-4.06686e-16	-9.76095e-16	-7.7573e-16	5.15231e-16	6.36911e-15	-6.44299e-16	4.39436e-15	3.1935e-16	8.66518e-16	1.96256e-15	1.635e-15	1.07209e-15	-1.03082e-15	1.48043e-15	-1.92716e-16	1.11525e-15	-4.44547e-16	4.7713e-16	-2.16892e-15	1.3705e-16	-2.34734e-16	-3.69511e-16	-1.03395e-15	-9.29467e-16	-3.93536e-16	-3.29072e-16	-4.2091e-17	3.0624e-14
6.31101e-17	4.08496e-17	-1.43511e-17	6.11577e-17	-9.18079e-18	4.8326e-17	-1.89798e-16	-7.04467e-18	-2.71291e-17	-2.52595e-17	-6.72758e-18	-1.22435e-16	-4.03338e-18	2.05336e-16	-4.58783e-17	2.41645e-17	1.2397e-18	6.7692e-17	7.37088e-17	-1.79157e-18	-8.95347e-17	1.02905e-16	1.11593e-16	-5.56903e-17	-1.14785e-17	-1.24376e-16	-6.45083e-17	3.42526e-17	-8.73617e-17	7.86123e-17	1.79953e-15
-2.24351e-17	-2.71648e-17	2.06994e-18	1.41859e-17	2.641e-17	-1.60028e-18	4.29935e-17	-1.58779e-18	1.0796e-18	5.45443e-20	-2.65969e-18	1.20635e-17	-4.65483e-18	-5.65133e-18	-5.54319e-18	2.11218e-17	1.16048e-17	-7.37302e-17	3.20976e-17	-1.23475e-17	-1.76218e-17	-1.01489e-17	1.11275e-17	1.92366e-17	4.00605e-18	-1.82676e-17	2.43403e-18	-3.44865e-18	-2.38824e-17	1.03934e-17	4.41623e-16
1.55503e-18	1.20533e-18	-1.83015e-19	-2.83613e-18	-8.2922e-20	-1.53452e-18	-2.27762e-20	-6.60238e-19	2.37134e-18	8.43843e-19	-2.39295e-20	2.65431e-19	-7.73789e-19	-1.19209e-18	7.06911e-19	-2.7377e-19	3.12769e-18	-5.53927e-19	6.21176e-19	-3.52492e-19	4.56223e-19	-2.23168e-18	-3.11882e-18	2.5956e-18	-1.87774e-18	-4.22185e-19	-8.14958e-19	3.69786e-18	2.76832e-18	-3.77572e-19	3.75473e-17
1.43696e-19	4.7683e-19	-1.65513e-19	2.44243e-19	3.8228e-20	1.42695e-19	-4.03605e-20	1.48761e-20	1.32389e-20	-1.44622e-19	-3.02722e-20	-5.0799e-20	-1.65379e-20	2.92441e-19	-1.09711e-19	-1.28944e-20	-5.49247e-19	2.09531e-19	4.11097e-19	-3.02999e-20	3.61878e-20	1.29339e-20	-2.80027e-20	-2.49645e-20	-6.43625e-20	1.71179e-19	1.29085e-19	-1.36519e-19	1.98579e-19	2.35115e-19	4.17406e-18
3.62455e-20	-1.92973e-20	-1.20232e-20	-3.25758e-20	5.34921e-22	-1.92604e-20	-8.63073e-20	6.38981e-21	1.05429e-20	7.3146e-20	-8.30761e-21	-8.29658e-20	1.85133e-20	-3.04733e-20	1.15737e-21	-5.76639e-20	1.15182e-20	2.36366e-20	-1.55038e-20	-9.25386e-20	3.22194e-20	2.36208e-20	1.5779e-20	-2.4777e-20	4.7714e-20	1.85453e-22	-4.15703e-20	-2.02997e-20	1.18371e-20	-4.7914e-20	9.04518e-19
5.00667e-22	-7.73086e-23	-2.93097e-22	2.96339e-22	9.62976e-22	9.13293e-23	-4.15376e-21	2.87837e-21	-4.55618e-21	-1.23358e-22	1.40131e-21	-4.39801e-21	-3.58271e-21	-6.47829e-21	2.89471e-21	-1.25385e-21	5.03611e-21	6.71995e-22	-1.96965e-23	8.47078e-23	9.28137e-22	1.36876e-22	-4.24767e-21	-1.55024e-21	-2.07772e-21	-2.89576e-22	2.29281e-21	-1.5907e-21	1.6227e-21	6.56214e-23	5.45568e-20
-1.66796e-22	8.38055e-22	-7.46802e-23	-1.98673e-22	-4.26265e-22	1.70469e-22	1.61804e-23	-3.0354e-23	-1.97801e-22	-1.23424e-21	3.89829e-22	-7.34298e-22	-5.28631e-22	8.77544e-22	2.26335e-22	-3.17686e-22	5.41917e-22	3.44391e-22	-7.51089e-22	5.30117e-22	1.78276e-22	-8.42382e-22	5.00753e-22	-3.26044e-22	-5.76018e-22	5.5635e-22	8.29201e-22	5.11753e-22	-1.70093e-22	5.60899e-23	1.31423e-20
-9.18856e-24	3.31263e-23	-5.59553e-23	1.21649e-22	-8.67024e-24	-1.36241e-22	4.04706e-25	-4.24227e-23	-9.46977e-24	3.64419e-24	1.99632e-23	3.45324e-23	-1.40747e-22	3.05901e-23	4.38275e-23	-5.82376e-23	3.0498e-23	9.85128e-23	2.64129e-23	1.15279e-24	9.7735e-25	-2.36756e-22	1.99002e-23	-3.23568e-23	-4.46616e-24	-3.96905e-23	9.73606e-23	-1.62522e-23	7.11042e-23	4.40865e-23	1.4682e-21
-5.07268e-24	1.91846e-24	2.39355e-24	-7.14094e-25	4.99959e-24	2.10941e-24	-3.04997e-24	5.32593e-25	2.55735e-26	3.7042e-24	-2.83822e-24	-1.48247e-23	2.58336e-23	2.35845e-24	1.49023e-23	-7.48153e-24	4.17397e-24	1.01654e-23	-1.78168e-24	-5.39638e-24	-3.95923e-24	-1.58131e-24	-5.37252e-24	-1.22395e-23	4.29689e-24	-1.53371e-24	-3.3941e-24	7.43196e-24	7.38607e-24	-4.2031e-24	1.65675e-22
-1.10002e-24	6.55347e-26	1.70241e-26	-6.26104e-25	-1.40744e-24	-1.38721e-25	6.48855e-25	-2.19288e-25	8.58148e-25	-4.02909e-25	2.124e-25	5.29005e-25	1.05047e-24	1.44644e-25	1.53649e-24	-2.09469e-25	4.81228e-25	-7.44116e-25	1.27181e-25	3.48023e-25	4.80661e-25	5.90073e-25	-1.75435e-25	1.31199e-24	-8.26367e-25	-8.33596e-25	4.74142e-25	-1.41318e-24	-1.22073e-25	-6.76361e-25	1.77709e-23
2.75378e-26	5.85768e-26	-5.56544e-27	-9.64504e-26	9.9603e-28	1.01329e-25	-5.93936e-26	-2.9804e-25	1.6924e-26	2.69356e-26	1.13298e-25	-2.44615e-26	2.53351e-27	-4.9249e-26	-6.31581e-26	-2.47903e-25	-1.40733e-25	1.01585e-25	9.82763e-26	-2.09018e-25	-3.49896e-25	1.86099e-25	5.87385e-26	-2.88559e-26	-8.52862e-27	-2.02156e-25	1.95298e-25	-1.14093e-25	-8.25094e-26	3.14786e-25	3.28292e-24
-1.27823e-26	2.83617e-27	-7.74441e-27	-5.21728e-27	2.82135e-27	6.49962e-27	-1.23077e-27	-2.55144e-26	3.94999e-28	2.03001e-27	-1.60846e-26	5.00606e-27	-1.55044e-27	3.61339e-27	2.05185e-26	4.44322e-27	-1.92021e-26	-2.63749e-26	6.19178e-28	4.99528e-27	1.5207e-26	-1.11563e-26	-6.63993e-27	1.93354e-26	3.12558e-27	-3.27245e-26	4.15975e-27	9.21625e-28	-2.20408e-26	2.69737e-27	2.87487e-25
1.41159e-28	8.98023e-28	-6.62567e-28	-1.5963e-27	-3.45052e-28	1.16401e-27	3.07501e-28	1.77017e-28	1.07088e-28	-1.20889e-27	1.54016e-28	7.5746e-28	-8.88032e-28	-7.91467e-28	1.64044e-28	4.51794e-28	2.67733e-28	2.61753e-27	-2.1382e-28	-1.4264e-27	-3.5206e-28	4.25312e-28	1.13885e-27	6.7132e-29	4.33623e-27	1.27082e-27	-3.40424e-28	-4.25821e-27	-1.64215e-28	-9.582e-28	2.76514e-26
1.84115e-28	2.26777e-29	2.15298e-28	-6.86497e-29	6.43164e-29	2.1724e-29	1.15067e-28	1.25783e-29	8.15707e-29	9.55272e-28	-7.18166e-30	-5.48983e-29	-1.84571e-28	-3.81497e-28	1.36407e-28	9.49754e-29	2.83204e-28	-4.28052e-29	5.4868e-28	-1.78487e-28	-4.88292e-30	4.52544e-29	4.03231e-28	-2.79515e-28	3.93025e-28	-6.23138e-28	-2.84138e-28	1.34049e-28	-4.16026e-29	-6.45908e-29	5.9274e-27
-9.52926e-30	-5.10266e-30	-5.61994e-29	-6.34228e-31	-2.42168e-29	1.12828e-29	8.80058e-30	-2.48419e-29	9.06675e-29	-1.99472e-29	-2.11884e-29	-7.84491e-29	-4.07106e-30	-2.15186e-30	-1.85007e-29	2.30462e-29	3.33167e-29	6.35483e-30	-7.81158e-30	2.8002e-29	2.00169e-29	2.851e-30	-4.29537e-29	-3.03472e-29	-7.25044e-29	2.3702e-29	-6.75795e-30	2.85306e-29	7.11903e-30	2.40661e-30	7.11304e-28
3.31381e-31	-1.17648e-29	8.95354e-31	5.16209e-31	3.84998e-30	-5.47429e-31	-1.70368e-30	-4.50408e-30	-3.09314e-30	-2.98318e-30	-7.86862e-32	8.89935e-31	2.2471e-30	-5.81727e-30	3.64863e-30	2.40244e-30	-2.37053e-30	7.661e-30	4.22586e-30	-1.04488e-31	-5.95037e-31	-2.75696e-30	-5.68788e-32	2.94458e-31	3.29808e-30	7.79071e-30	2.00882e-30	1.52081e-30	-2.35903e-30	5.60516e-30	8.59211e-29
-9.52059e-32	9.86885e-31	-2.61845e-31	-7.5418e-31	-3.03042e-31	-1.40349e-31	-3.11709e-31	-1.8072e-30	-1.10822e-33	3.972e-31	-1.95517e-31	-3.00607e-31	-7.52295e-32	1.58388e-31	-4.59909e-31	3.08953e-31	-2.24204e-31	5.96808e-33	-4.53436e-32	2.83371e-31	2.45135e-31	-2.93824e-31	7.81958e-32	2.19475e-31	-3.73701e-31	-4.66913e-31	1.00353e-31	2.0373e-31	-9.93568e-32	1.28149e-31	9.32505e-30
4.37871e-32	-1.2761e-32	5.66482e-32	-1.34557e-32	-5.95547e-32	-2.87444e-33	2.32119e-31	1.22154e-32	1.04286e-32	-6.22139e-32	6.11505e-33	7.50834e-32	-2.74298e-32	9.37309e-32	-6.94531e-33	-4.39383e-32	1.17686e-32	-1.273e-31	-3.7513e-32	2.40926e-33	-9.06837e-32	-7.53995e-32	-1.41998e-31	-9.20323e-33	-1.2701e-31	-9.79064e-33	6.53175e-32	2.17705e-32	5.13001e-34	1.84286e-32	1.49841e-30
-1.56083e-33	-3.58499e-33	3.35952e-33	-1.10526e-32	2.87895e-33	5.41456e-34	-2.19346e-33	-1.28158e-32	1.79059e-33	-1.42115e-33	1.98559e-33	-1.1323e-33	5.61079e-33	-1.46314e-33	-2.87851e-33	1.98037e-33	-1.06701e-33	7.79469e-34	-5.67081e-33	9.89173e-33	-6.0185e-34	2.70396e-35	-1.09707e-32	1.10995e-33	3.23771e-33	-2.21195e-33	4.34113e-33	1.23213e-32	-4.28847e-33	-5.09911e-34	1.13279e-31
3.85756e-34	-8.48578e-34	-4.35201e-34	-3.21497e-33	-5.30794e-34	9.81915e-35	-5.645e-35	-3.62125e-33	5.58505e-34	-1.53401e-33	-2.8194e-34	-2.97811e-34	4.06545e-34	3.25108e-33	2.29943e-33	-3.72202e-34	-3.62615e-34	1.43555e-34	2.6331e-33	-1.20542e-33	6.57036e-35	6.29123e-35	9.46031e-34	-7.2327e-34	3.55936e-34	-6.0413e-35	3.76888e-34	3.40671e-34	1.09379e-34	1.19348e-33	2.67721e-32
2.74765e-34	3.99554e-35	-6.92988e-35	1.41955e-34	-1.97288e-35	2.85405e-34	6.39046e-35	2.16683e-34	6.12096e-36	5.63157e-35	-3.57668e-35	-6.29198e-35	5.78687e-35	5.00108e-36	-3.96728e-35	3.19327e-35	1.75179e-34	1.27012e-34	9.13174e-35	5.51546e-35	7.06369e-35	-1.56585e-35	-4.51812e-35	7.44354e-35	-1.1099e-36	6.7764e-35	8.31532e-35	-8.47457e-36	7.15488e-35	-2.14954e-34	2.50887e-33
-1.77008e-36	2.36702e-36	1.09177e-35	-5.77804e-36	-4.38519e-36	-4.23269e-36	4.67184e-36	-5.86652e-36	-2.44346e-35	1.22158e-35	5.55101e-36	2.44696e-36	-6.87651e-35	1.11043e-35	-2.48218e-35	1.30731e-36	3.86999e-36	-5.3518e-36	-2.41881e-36	7.89661e-35	5.2976e-36	7.02774e-36	1.11155e-36	-2.41221e-36	-8.44353e-36	3.85095e-36	1.11977e-35	3.51074e-36	9.90493e-36	-9.28597e-36	3.43285e-34
1.35878e-37	-2.10656e-36	-1.80412e-37	3.10312e-36	2.09523e-37	1.51175e-36	1.08036e-36	3.60401e-36	-7.08707e-37	-2.33109e-37	-2.87706e-37	6.29612e-37	7.3758e-37	-1.82967e-37	-1.16608e-37	-1.97267e-36	2.77764e-37	-1.24973e-36	1.41643e-38	2.44247e-37	2.89774e-37	4.26473e-37	-4.46035e-39	2.2895e-36	-7.95808e-38	-6.05579e-37	-1.91574e-36	2.03449e-36	2.52832e-37	-5.89592e-36	3.23808e-35
-7.10365e-39	-3.12951e-37	1.48467e-37	1.06629e-37	-2.51416e-37	-1.89666e-37	-1.21087e-37	3.57107e-37	-3.29353e-37	5.48203e-38	-4.83581e-38	-4.84679e-38	-2.00855e-37	3.36676e-37	4.69692e-39	-1.3382e-37	-3.15164e-37	-1.60588e-37	1.28924e-37	-8.32575e-38	7.24505e-37	8.91201e-38	5.67888e-38	1.57653e-38	1.61551e-38	-2.14674e-37	2.62477e-37	-1.13161e-37	-3.33809e-37	5.6461e-38	5.22232e-36
-2.2149e-38	-2.51477e-39	-2.92994e-38	-1.4952e-38	4.9901e-38	-1.65414e-38	5.12731e-39	1.1618e-39	-5.01614e-39	-1.95775e-38	-1.80132e-38	-1.52508e-38	-4.08142e-39	8.19978e-39	5.04304e-39	-3.61317e-38	1.59584e-38	1.584e-38	1.38929e-38	-4.53178e-39	-2.27913e-38	-1.29534e-38	-1.00385e-38	1.96691e-38	2.88851e-39	-1.64943e-38	1.15858e-38	-6.84113e-38	1.14363e-39	6.36911e-38	5.3285e-37
7.05195e-39	9.3521e-40	-1.06054e-39	-5.42887e-39	1.38689e-39	-1.62327e-39	3.05474e-39	3.24397e-39	-1.36386e-39	-1.86741e-40	2.18663e-39	-4.82264e-40	-2.69334e-39	1.37828e-39	-1.84883e-40	1.73283e-39	3.65959e-39	9.41524e-40	-6.62321e-40	3.03041e-41	-6.69811e-40	8.27992e-41	4.51045e-40	7.67273e-39	-7.8258e-40	8.18732e-40	-5.55899e-39	8.96635e-40	4.27474e-39	6.94715e-40	6.11908e-38
2.35211e-40	-1.50461e-41	2.56367e-40	5.41368e-41	2.24846e-40	4.08257e-41	-6.22242e-41	1.2816e-40	-2.16151e-40	-1.27794e-40	3.47539e-40	-1.40753e-40	-8.26272e-41	-1.90765e-40	-2.43484e-41	-2.61148e-40	1.3605e-40	1.13662e-40	5.08805e-41	-1.91057e-40	4.31837e-40	-1.65242e-40	2.11016e-40	7.23581e-41	-2.08757e-40	-5.88648e-40	2.30521e-40	-1.56776e-40	-5.47045e-40	3.70504e-41	5.54884e-39
1.17365e-41	-1.18329e-41	-1.54091e-41	-7.70666e-42	5.75976e-41	-2.55431e-41	-8.37116e-43	1.80623e-41	6.94456e-41	-3.51722e-41	3.55263e-41	-1.92179e-41	-2.6447e-41	3.51795e-41	7.44677e-42	1.33529e-40	-2.82333e-41	5.77736e-41	-2.85143e-41	2.40626e-41	8.45145e-42	6.51022e-43	7.18229e-41	4.06257e-43	-2.96002e-41	-9.16017e-41	3.72771e-41	-3.51163e-42	7.57428e-42	-2.50672e-42	9.02677e-40
-1.36652e-42	-5.80552e-44	4.07083e-43	1.8818e-43	3.63319e-42	-4.4301e-42	8.04453e-43	8.43655e-42	3.33127e-42	-7.00607e-42	5.14144e-43	-1.91951e-42	8.97766e-43	-1.65117e-42	-9.01548e-42	6.49845e-43	-2.29127e-42	8.89754e-43	-7.77297e-42	-1.04087e-41	-4.99688e-42	-8.39788e-42	3.95989e-42	-2.67756e-42	-2.09556e-41	1.79786e-43	2.00352e-42	4.19133e-42	-5.65143e-42	-5.76355e-44	1.18744e-40
6.38228e-43	-9.66971e-43	-9.40978e-43	-3.01966e-44	3.50845e-43	3.41035e-43	-3.4256e-43	-2.22454e-42	-7.10232e-43	-6.97249e-43	-1.49824e-42	-1.34116e-43	-2.60826e-42	9.68834e-43	8.50547e-43	-5.72367e-43	2.69229e-43	-5.70334e-43	1.99714e-43	1.07459e-44	9.5389e-43	-2.69931e-43	5.31728e-44	-9.43123e-44	1.1488e-42	2.80052e-43	-1.01873e-43	-1.3149e-42	9.45353e-43	-5.03449e-44	2.01379e-41
-9.7044e-47	1.20268e-44	-1.89492e-44	-7.88754e-44	-1.46014e-44	1.99966e-44	4.8722e-44	-4.29424e-44	-1.14963e-44	-1.44689e-43	9.99567e-44	1.28262e-44	-1.3015e-45	-2.29972e-44	2.60777e-45	5.79085e-44	-1.37603e-44	-2.1116e-45	2.15012e-44	1.03002e-44	3.60534e-44	3.63856e-44	-3.96797e-43	-5.44421e-44	-3.98937e-44	2.38318e-44	-1.65959e-45	3.49239e-44	-9.28365e-44	1.865e-43	1.54099e-42
-5.71251e-45	-3.9785e-46	1.44359e-46	2.40062e-44	-2.81887e-45	3.22077e-45	7.14356e-45	2.80653e-45	1.10964e-44	1.80105e-45	1.29122e-45	2.2941e-44	2.96048e-45	7.16913e-45	1.44341e-45	4.83222e-45	9.26127e-45	3.78211e-45	-4.12501e-45	1.41918e-44	9.33317e-45	-5.69616e-45	1.86071e-44	-3.88997e-45	1.56104e-44	1.10747e-46	3.25989e-45	6.63369e-46	5.45567e-46	-9.55581e-45	1.98418e-43
1.39463e-45	1.10616e-45	-5.59187e-46	-1.60538e-45	-1.46117e-45	6.95462e-48	-6.36496e-46	-1.72496e-46	-1.7114e-45	1.53097e-45	1.11562e-45	-5.95682e-46	5.48322e-46	1.37962e-46	2.47673e-46	6.91688e-46	2.15745e-45	-5.49633e-46	-4.4468e-46	-2.52043e-46	9.97293e-46	-3.3236e-46	5.725e-46	-1.19321e-45	9.53734e-46	5.42149e-47	3.02272e-45	-8.68187e-47	-1.36415e-45	-1.60107e-45	2.71037e-44
4.11163e-47	-8.60984e-47	-5.18491e-47	1.65035e-46	2.55755e-47	1.7809e-46	-6.0489e-47	-2.05365e-47	6.17671e-47	-3.82131e-47	2.7629e-47	-3.01346e-47	-5.07413e-46	2.49291e-46	1.13896e-46	-1.80414e-46	3.40197e-47	3.2091e-47	7.63861e-47	-3.15849e-46	-3.89674e-47	1.49188e-46	-7.13964e-46	-6.74924e-47	-2.15507e-46	-1.22022e-47	2.93232e-47	7.54526e-47	1.90945e-46	4.52609e-46	4.24154e-45
-3.34611e-48	5.42921e-48	3.33598e-47	1.08814e-47	6.79414e-48	-1.86357e-47	-4.26697e-48	-8.76026e-48	-4.50801e-48	-3.37384e-47	2.92897e-48	3.30932e-48	6.58424e-49	-2.71025e-48	-4.72749e-48	1.2526e-47	-6.6168e-48	5.90778e-48	-2.53132e-47	-7.99117e-48	-1.11707e-47	1.66464e-48	2.76133e-47	5.45433e-48	1.09186e-47	7.01835e-47	5.58923e-48	2.68713e-47	5.53218e-47	-1.60996e-47	4.33296e-46
-9.69709e-49	-9.7406e-49	1.18183e-48	2.37254e-48	2.8752e-49	1.32603e-49	-2.42691e-48	-6.0943e-49	7.08412e-49	6.02689e-50	-3.34128e-48	9.40922e-49	2.90547e-48	2.82259e-50	-2.23444e-48	3.12837e-48	1.24397e-48	8.31929e-49	2.53554e-49	-2.72387e-48	1.46862e-49	-4.76291e-49	4.38729e-48	-3.48553e-48	-4.29708e-49	-2.94692e-48	-1.16054e-48	9.75832e-49	-8.60264e-49	-9.65783e-49	4.31903e-47
-1.41816e-49	-2.34819e-49	-1.19716e-49	-1.01685e-49	6.38336e-50	3.2325e-49	1.51582e-49	-5.12036e-49	-2.62474e-50	-6.14989e-50	3.76799e-49	1.39233e-49	7.05989e-49	-2.04334e-49	-4.30181e-49	-1.9331e-49	3.60202e-49	-1.44805e-49	-1.14223e-49	3.30657e-51	9.39086e-50	-2.68437e-50	1.334e-49	2.75476e-49	2.99054e-49	-4.31686e-50	-6.03847e-50	-4.26799e-50	-4.52346e-50	1.88289e-49	5.6173e-48
4.95098e-50	-1.07e-50	5.64542e-51	4.42843e-50	-1.11407e-50	2.98264e-50	-9.71746e-51	8.13769e-51	8.24814e-51	-8.53944e-50	8.43016e-51	-1.60446e-50	1.05557e-50	-3.3706e-50	-5.06241e-50	-6.25948e-51	-9.8487e-51	3.1176e-50	2.79153e-50	1.98918e-51	-1.71877e-50	3.70991e-51	-1.61976e-50	-6.40779e-51	-2.39525e-51	-8.04734e-50	4.38277e-50	2.3104e-51	-7.847e-52	1.47091e-50	6.47157e-49
-1.67494e-51	1.69393e-52	-1.54503e-51	5.20468e-51	-3.16387e-51	-5.86241e-51	1.73527e-51	-1.44094e-50	-2.89389e-51	-2.49036e-51	-2.89498e-51	2.32627e-53	-2.66313e-51	-3.63307e-51	-2.88466e-51	-4.66781e-51	2.89296e-51	2.92726e-52	1.61094e-51	4.83272e-52	2.19124e-51	-2.36518e-51	-1.60603e-52	6.35323e-51	5.80736e-52	3.25729e-52	-3.19254e-51	-1.25853e-51	-2.78531e-51	2.64165e-51	8.30508e-50
-1.28206e-52	-2.72903e-52	-5.70836e-52	1.29831e-53	1.71289e-52	4.5412e-52	-8.12837e-53	-4.17229e-52	9.90062e-54	7.1077e-53	4.58495e-52	-3.0746e-53	-2.0776e-53	-1.17193e-53	-1.03425e-52	4.47384e-53	-2.68958e-52	5.92539e-53	2.93635e-52	-1.99691e-52	-4.8949e-52	-1.00636e-51	3.26656e-52	1.02941e-52	1.5984e-52	-1.84825e-52	1.03958e-52	5.33866e-53	-1.10211e-52	-3.58621e-52	6.57756e-51
-6.72763e-53	-8.01882e-53	-3.84059e-53	-1.35307e-52	-3.07949e-53	1.64922e-53	5.85018e-53	2.29689e-53	-6.32027e-55	3.40253e-53	-1.6043e-53	5.70357e-53	1.17192e-52	-4.68004e-53	-5.41928e-53	1.30482e-53	-4.42463e-53	7.37416e-53	2.23521e-53	4.17878e-53	-3.06076e-53	-7.73236e-53	-1.74018e-53	-8.52557e-54	2.79826e-53	-1.06513e-52	-5.02093e-53	-2.48332e-53	5.82239e-54	3.25374e-53	1.35279e-51
-6.24608e-55	-1.88979e-54	-1.27406e-53	-8.8308e-54	-1.78141e-53	-1.82369e-54	-3.54581e-55	-4.47407e-54	5.5276e-55	-3.05639e-54	-1.56497e-55	3.60032e-54	2.70081e-54	-1.12895e-53	1.04073e-54	1.06596e-53	-1.16397e-53	-5.01133e-54	8.74739e-55	1.85198e-54	1.56362e-53	-5.41101e-54	2.72437e-55	7.79177e-56	-4.1692e-54	-2.50156e-55	3.91154e-54	4.45411e-54	6.16656e-54	-1.61015e-54	1.42946e-52
1.06919e-55	-1.44697e-55	7.99678e-55	-1.00899e-55	1.20216e-54	6.72571e-55	2.99088e-55	8.06067e-56	1.71761e-55	-3.22261e-55	5.2603e-55	-1.07177e-55	-8.69848e-55	-1.12181e-55	3.12695e-55	3.70443e-55	-5.549e-55	-2.54576e-54	5.50109e-55	3.88757e-55	2.26094e-55	4.25701e-55	1.09804e-55	-1.5143e-54	-1.47741e-54	-1.3704e-55	-3.08798e-55	-2.49277e-54	4.07761e-55	1.02351e-54	1.83617e-53
-7.68948e-56	1.18834e-55	-9.24946e-56	7.06179e-56	-3.41356e-56	9.25196e-56	-1.04075e-55	-7.56307e-56	1.26811e-56	5.87874e-56	-8.06257e-56	-1.48912e-56	5.3409e-56	2.92462e-55	-1.07866e-58	2.46908e-55	1.97632e-56	-5.36708e-56	-5.44217e-56	-1.19001e-56	3.73134e-56	5.56109e-56	1.16242e-55	1.28535e-56	2.41711e-56	4.83524e-56	2.1285e-55	1.05722e-55	1.37311e-55	-4.35082e-56	2.35877e-54
1.99171e-58	4.88404e-57	-7.71643e-58	8.48682e-57	1.19296e-56	7.89018e-57	-4.40339e-57	-5.71259e-57	1.3979e-56	-4.30489e-58	-1.14463e-56	-1.52706e-57	-1.94079e-56	-4.88236e-57	1.14922e-56	-7.22469e-57	-5.25789e-57	-2.04065e-56	1.01366e-57	-2.26034e-56	1.02457e-56	8.82676e-57	1.01787e-56	1.64463e-57	5.13558e-57	-3.39975e-56	-1.86963e-56	-1.81459e-57	-1.59867e-57	-1.77953e-57	2.57867e-55
4.77467e-58	6.24586e-58	-7.67907e-58	6.07802e-57	-5.56416e-58	-1.72821e-57	-2.48319e-57	6.22927e-58	-2.38152e-57	-1.9954e-57	1.50377e-58	-6.65539e-58	-8.81761e-58	-1.07947e-59	-2.76878e-59	1.25502e-57	1.66508e-57	1.10822e-57	9.06361e-58	3.56376e-57	-1.44599e-57	-4.12461e-58	-1.50606e-57	2.62841e-57	1.41691e-57	3.11642e-59	1.42902e-57	3.52738e-57	1.74335e-57	-2.25883e-58	4.23169e-56
3.46776e-58	1.4212e-58	2.52471e-59	-8.32041e-60	1.27157e-58	6.07961e-59	-3.59919e-58	-6.34036e-59	-5.48912e-59	-4.38495e-59	2.51172e-58	-4.15904e-59	-1.4826e-59	2.42335e-59	7.70368e-59	8.75035e-59	1.88485e-58	-1.01186e-58	-2.00985e-59	5.44166e-58	-4.43266e-60	-1.05036e-59	2.96262e-59	1.45932e-58	-4.43481e-58	-7.26555e-60	3.33841e-59	6.76213e-58	-1.27297e-58	-7.49248e-59	4.13584e-57
-5.50013e-59	1.2297e-59	1.92791e-59	7.12259e-60	-2.54327e-59	7.75189e-60	2.32826e-60	-8.18789e-60	7.84109e-59	2.46852e-59	9.45237e-62	-1.19324e-59	-3.43969e-61	2.8214e-59	-3.81713e-60	1.0058e-59	-3.43548e-60	1.05859e-59	-1.38237e-59	2.62111e-59	7.57538e-60	-5.50619e-60	-4.71453e-60	8.04455e-60	-5.45291e-60	-7.22268e-61	-6.14771e-61	1.83095e-59	-1.7843e-59	-1.46308e-59	4.32427e-58
-2.89262e-60	-6.33496e-61	-1.60624e-60	1.56419e-59	-1.82727e-60	2.12348e-60	1.29129e-61	-1.88449e-60	4.28955e-61	-4.51968e-61	1.25079e-60	3.7965e-60	-2.19236e-60	-6.94309e-60	-6.80364e-60	2.16659e-60	-8.88364e-61	6.29056e-61	-2.97998e-60	1.06095e-61	1.20195e-60	-4.47274e-60	2.47891e-61	-5.56783e-61	1.12503e-60	-3.60975e-62	-2.21985e-60	-1.60208e-60	1.64342e-60	-6.76898e-61	6.91588e-59
-6.31938e-61	-1.92648e-61	2.0042e-61	2.04897e-62	-9.5619e-61	-4.1007e-61	6.23132e-61	2.71322e-61	-3.96316e-61	-2.32429e-61	-1.90832e-62	-2.01121e-61	-4.733e-62	-1.36077e-61	3.61116e-61	-2.26143e-62	2.15704e-61	-1.21494e-61	-2.5473e-61	3.64618e-61	-1.74065e-61	8.37993e-62	1.49675e-61	3.87301e-61	-3.16115e-61	-1.77439e-61	-1.44265e-61	3.63761e-61	4.40689e-63	-6.62137e-61	8.14181e-60
1.71807e-62	2.23456e-62	2.57667e-62	3.18607e-62	-6.12814e-63	5.53563e-62	-3.46808e-62	-1.22202e-62	-3.12118e-64	-1.76752e-62	-2.10244e-62	3.10803e-62	-1.24142e-61	4.94633e-63	2.88013e-62	2.30092e-62	-1.27112e-62	3.53144e-62	6.08479e-63	-8.6445e-62	-3.19217e-62	-6.50811e-62	1.68462e-62	-4.08369e-62	-3.44174e-62	-3.15797e-62	5.71607e-62	9.94395e-62	-4.66705e-63	2.53402e-62	1.00438e-60
-9.00388e-63	-1.9389e-63	-2.23793e-63	9.76192e-64	-1.50043e-63	-7.80431e-63	2.3064e-63	3.90213e-63	1.62678e-62	7.87236e-63	5.60189e-63	-5.5768e-63	4.21333e-63	-1.50046e-62	-7.41253e-63	-3.66355e-65	-1.39016e-63	-6.51964e-63	5.67511e-63	1.99155e-63	6.57601e-63	-1.01952e-62	1.76033e-63	2.30508e-63	-4.69246e-63	2.098e-63	-2.06139e-62	1.42009e-63	-3.85716e-63	1.64503e-63	1.62396e-61
-3.78874e-64	9.00675e-64	-2.95681e-64	-6.05194e-64	-2.21865e-65	-5.94588e-64	-6.35128e-65	4.20642e-64	1.2247e-64	-3.35247e-64	-2.41974e-65	-1.49402e-65	-5.7825e-64	8.09606e-64	-2.04692e-63	-2.09233e-64	6.40869e-64	-2.44996e-64	-6.2791e-66	3.17791e-63	3.67501e-64	4.786e-64	4.0317e-66	2.26387e-64	1.54056e-63	1.37915e-63	3.34611e-65	4.12955e-64	1.30598e-63	-8.49562e-65	1.73259e-62
6.64475e-65	-1.67691e-66	1.52769e-64	-3.96005e-65	7.54707e-65	5.51026e-65	-1.27545e-64	4.96689e-65	-3.15277e-65	-1.18095e-65	1.67322e-64	-2.12318e-65	-3.66891e-65	-7.57994e-65	-1.8826e-66	-8.00254e-65	1.45922e-64	-9.89542e-66	-5.97226e-65	1.76506e-64	-1.36995e-64	1.11788e-65	1.14014e-64	1.48693e-64	-3.54387e-65	-1.42872e-65	-6.94292e-65	3.15982e-65	8.03896e-65	7.35709e-65	2.10221e-63
1.06646e-65	3.47001e-66	-7.88924e-66	-1.85369e-68	-2.20352e-66	-3.38724e-66	5.75948e-66	-2.79685e-66	-4.15518e-66	3.01706e-66	-3.30339e-66	4.42315e-67	1.55144e-66	8.0632e-66	1.15537e-65	8.52145e-66	8.3919e-67	-1.60949e-66	3.09086e-66	-6.66807e-66	1.48375e-65	2.05215e-65	-3.75994e-65	1.48687e-65	-7.09599e-66	3.31695e-66	1.36664e-65	-1.82188e-65	2.61554e-66	8.2621e-66	2.30008e-64
-1.33312e-68	-3.11355e-67	-4.75848e-67	-2.12202e-67	-2.34244e-68	-2.37837e-67	-7.15485e-69	1.03112e-66	6.00972e-67	7.92736e-67	8.40671e-68	-1.74153e-66	7.03288e-67	9.0048e-67	7.91478e-67	-3.36443e-66	-1.06727e-66	7.15351e-69	2.58001e-66	3.03209e-66	7.5435e-67	1.66053e-67	-5.30974e-67	5.71087e-66	-3.30647e-67	-2.01393e-66	2.27951e-66	-5.59897e-67	-3.24892e-67	-7.44214e-68	3.07233e-65
7.16891e-69	-2.82856e-67	7.25804e-68	1.77292e-68	1.06108e-67	-6.77828e-68	-3.24188e-68	3.02866e-68	4.17498e-68	1.31173e-67	2.35797e-67	7.36037e-68	5.19315e-68	1.58871e-67	1.55625e-67	5.61195e-67	4.40244e-67	-1.46393e-67	7.81201e-68	-1.27121e-67	1.68742e-68	4.2229e-68	-2.40483e-68	-9.00986e-68	1.32492e-67	9.65843e-69	-3.23466e-68	-6.67639e-68	-1.4969e-67	-7.69298e-68	3.45989e-66
6.8438e-69	1.46639e-68	3.798e-68	-6.69941e-69	1.09447e-68	1.0328e-68	-6.87741e-69	3.62302e-69	2.90294e-68	2.00944e-68	3.76734e-69	-6.63165e-69	-2.8007e-68	-4.43342e-68	-6.06105e-69	-4.09343e-68	-1.69424e-69	-3.04674e-68	-6.21828e-69	-2.65187e-69	5.72803e-69	5.32941e-69	-2.3386e-69	1.90336e-69	-9.46909e-69	6.04079e-69	-1.59027e-68	1.68928e-68	-2.82478e-69	-1.36214e-68	3.97902e-67
-6.31092e-70	7.59696e-70	3.30312e-69	-1.99137e-70	1.55297e-69	-5.40823e-70	1.47759e-70	-1.46235e-70	-1.01087e-69	6.00393e-70	-2.36239e-71	6.24606e-70	-1.37196e-70	1.83523e-69	-1.14701e-69	-2.74048e-69	-2.84902e-69	5.97271e-69	5.191e-70	-3.31473e-69	-6.00617e-71	3.45134e-69	-1.78526e-70	-1.06292e-69	1.93619e-69	1.57931e-69	-2.11474e-69	-1.18477e-69	1.06052e-70	1.17645e-69	4.09062e-68
-1.01704e-70	-2.03157e-70	-7.72151e-71	-1.10418e-71	4.71798e-72	3.09439e-70	-9.34156e-70	-2.18135e-71	-6.34675e-71	-7.53124e-71	6.73748e-70	3.16115e-71	1.02791e-72	1.5815e-70	-1.38677e-70	-4.62158e-71	-3.89072e-71	-1.16902e-70	2.16045e-70	-3.78985e-70	-4.72897e-71	-3.8092e-71	2.8474e-71	5.00876e-71	3.76974e-71	-1.40465e-70	6.49225e-71	-5.90449e-71	6.93124e-71	-1.17904e-70	4.25558e-69
-2.01335e-71	-6.41012e-72	-1.16237e-71	-2.34925e-71	7.22083e-72	-2.16197e-71	6.01029e-71	-1.80484e-71	6.2522e-72	-2.145e-71	-3.51486e-71	2.7299e-71	-9.07033e-71	9.50353e-73	-5.53279e-71	-2.80966e-71	4.01676e-71	-7.02647e-72	-7.0897e-72	-7.27569e-72	-8.17654e-72	-3.15488e-71	-1.73591e-71	-3.154e-72	-1.04014e-70	-3.68778e-71	-3.15202e-71	8.2793e-72	9.04536e-72	-1.41055e-71	7.5952e-70
1.18018e-71	1.51276e-72	1.15071e-72	1.27806e-72	-1.21059e-72	1.00852e-71	4.9575e-73	-6.04772e-73	2.88733e-72	2.26363e-72	-1.58399e-72	-2.01466e-72	2.41944e-72	-6.85908e-72	-9.08023e-72	3.48104e-72	-2.05812e-72	-4.98721e-74	-1.04541e-72	1.6629e-72	1.21456e-72	-1.34268e-72	-8.48297e-73	-6.57322e-72	-4.51533e-72	-1.61283e-73	4.14322e-72	1.41976e-72	-4.80895e-73	2.39327e-72	8.66379e-71
4.15667e-73	6.05424e-73	3.44033e-73	-2.28609e-73	-7.70172e-74	-5.23023e-74	9.86283e-74	-3.27536e-73	6.43542e-74	-2.27059e-74	1.68419e-73	-1.88065e-74	-2.81846e-73	1.33899e-73	5.01509e-73	-3.9262e-73	-1.57253e-72	-1.27041e-72	-2.71877e-73	4.45259e-73	1.15644e-73	3.43509e-73	-6.05109e-73	9.08445e-74	1.08382e-73	3.8273e-74	-5.44472e-73	3.81407e-73	5.402e-74	-4.47987e-73	1.00231e-71
-5.72398e-74	4.13976e-74	-5.66542e-74	-7.62492e-74	6.67536e-75	-1.19716e-73	2.06108e-75	7.15045e-75	-2.52572e-74	-9.16514e-74	-2.146e-74	-1.07698e-73	2.8621e-77	-1.57225e-73	-1.40923e-74	-6.13094e-74	1.84673e-73	4.78558e-75	-8.40807e-74	2.37282e-74	-6.62024e-74	4.28397e-74	8.35518e-75	2.40752e-76	2.95743e-74	2.55486e-75	-2.0614e-74	-6.69028e-74	-3.41387e-75	-5.08606e-74	1.43469e-72
2.98912e-75	1.08436e-74	-1.42775e-75	2.89878e-75	-6.0295e-75	-7.17622e-75	-1.21733e-74	8.07312e-75	2.44813e-75	-2.84372e-75	-1.66728e-77	-1.27852e-74	-5.02678e-75	7.36286e-75	-2.12653e-75	-1.0035e-75	-7.03024e-75	-3.58496e-76	-2.54247e-75	-3.80577e-75	-3.60984e-75	4.30402e-75	6.3469e-75	2.43866e-75	3.07562e-76	-9.89867e-75	5.19856e-75	1.12198e-74	4.87116e-75	9.79745e-77	1.47255e-73
-1.27645e-76	-9.72596e-77	3.77423e-76	-4.33997e-76	-3.71576e-76	1.63631e-76	-7.88866e-76	6.76458e-76	-1.78401e-76	4.48603e-76	6.50895e-76	6.88364e-76	2.81819e-76	-7.66942e-76	8.93694e-76	-1.60115e-75	-1.59695e-76	-9.80285e-77	3.4476e-76	-4.88641e-76	-9.24059e-76	1.50691e-75	-4.31431e-76	-1.44277e-76	1.08588e-75	-1.56308e-75	1.55485e-75	-6.53907e-76	-1.56524e-75	-6.16162e-76	1.96836e-74
-3.59941e-77	-3.54944e-77	-1.16041e-76	1.22736e-76	-1.45755e-76	2.98319e-77	-3.64017e-77	-5.28887e-77	4.36991e-77	6.92034e-77	1.58897e-76	1.80464e-76	5.41933e-77	6.66664e-78	4.06849e-77	-1.02458e-77	8.20467e-77	-1.36577e-76	2.2219e-77	-1.73272e-77	-9.68245e-77	2.08122e-77	1.70655e-78	3.17596e-77	2.37779e-76	1.28304e-76	5.91464e-77	3.55299e-77	-1.4609e-77	4.89905e-77	2.07283e-75
5.24203e-78	-1.01676e-77	-1.00613e-77	3.49765e-78	3.11513e-77	-8.38666e-79	-7.31398e-78	3.41305e-78	-1.76706e-77	-4.93605e-77	1.14135e-77	9.7822e-79	-1.50907e-77	-4.24347e-77	6.60225e-78	1.15011e-77	1.15422e-77	5.45125e-79	-6.02913e-79	-2.95701e-78	-8.56146e-78	2.09725e-80	4.30042e-78	1.98458e-77	4.78101e-78	6.99743e-78	9.43476e-78	6.73543e-78	8.97731e-78	-1.48956e-77	3.26935e-76
1.53678e-78	-2.74054e-78	-1.92241e-78	2.21513e-78	1.04441e-79	1.96952e-79	6.10004e-79	3.57288e-80	-1.27866e-78	-1.32407e-78	1.66387e-78	1.85454e-79	1.20481e-78	-6.53552e-80	1.70108e-78	-2.03181e-79	-2.53568e-78	-1.82918e-79	-1.40241e-78	-5.06129e-79	1.34765e-78	4.26825e-79	-1.16542e-78	3.60648e-78	-2.05098e-79	-2.08784e-78	1.84855e-78	-1.71329e-78	-8.35114e-79	2.52686e-79	3.51046e-77
1.10807e-79	2.38157e-80	-2.48564e-80	3.06602e-79	-4.85166e-79	9.46989e-80	-1.13861e-80	8.98528e-80	7.30631e-80	1.85563e-81	3.56471e-80	-3.60383e-81	-1.0147e-79	7.7608e-81	-1.05678e-80	1.28931e-79	1.58541e-79	-1.23968e-79	5.47652e-80	-1.44924e-79	1.04255e-79	-8.31809e-80	-9.22069e-80	1.06713e-79	-6.00292e-80	1.4969e-79	-1.32822e-79	-1.08064e-79	-3.50772e-80	5.74172e-79	3.43849e-78
-1.20825e-80	1.13747e-79	9.65945e-81	-3.37739e-80	1.53294e-80	2.5932e-80	2.9959e-81	-2.16418e-80	-2.56225e-80	-7.72015e-81	3.60387e-80	1.7419e-80	5.986e-80	4.39556e-80	-1.45668e-81	-5.75989e-81	4.19752e-80	2.03e-80	8.39331e-81	-9.92277e-82	8.56924e-81	-7.64841e-80	9.76114e-81	-1.89528e-80	-2.13541e-80	4.43678e-80	5.03609e-80	2.1514e-81	5.36422e-81	1.27443e-80	7.54765e-79
1.52643e-81	-4.06375e-81	4.3484e-81	4.00892e-81	6.01384e-81	1.52506e-81	6.67126e-82	-1.4511e-81	-1.36965e-81	1.55244e-81	1.25092e-81	-8.14115e-83	-1.22915e-80	5.46315e-82	-2.88013e-81	9.35257e-82	-1.3603e-81	-2.60426e-81	-1.21974e-81	-1.39678e-82	-8.54981e-82	-1.4755e-81	-1.93853e-82	1.61822e-81	-1.61039e-82	-2.74915e-81	1.92272e-81	-7.25516e-82	-1.39945e-81	-1.17072e-81	6.21073e-80
-7.69285e-83	-1.06498e-82	2.97677e-84	-1.38186e-82	8.26642e-83	-8.55515e-83	2.01026e-82	1.3855e-81	1.96043e-82	5.28894e-83	-1.95308e-82	1.08055e-81	-7.94128e-83	5.17317e-82	2.38453e-82	-3.43057e-82	-2.13293e-82	-1.32396e-81	-3.90459e-82	3.71395e-83	-4.07048e-82	4.11471e-82	4.52856e-82	2.85657e-82	-5.1899e-83	-7.30373e-83	-2.32912e-82	-1.10541e-82	3.66262e-82	2.0508e-82	9.34398e-81
7.89731e-84	-2.77813e-83	-3.68221e-83	1.76846e-83	-4.00805e-83	-3.96949e-83	4.30466e-83	6.91496e-83	2.07059e-83	-5.41201e-84	-1.77318e-83	1.75102e-83	9.30277e-83	-5.72753e-83	-1.72911e-83	-1.76282e-83	7.67994e-84	6.4501e-84	-8.42654e-85	9.92028e-84	2.45136e-83	-1.9773e-83	9.60774e-84	-3.34694e-83	6.40956e-83	1.53611e-83	1.40156e-83	-3.26797e-83	-3.77011e-83	4.39895e-84	8.09248e-82
1.19018e-85	1.00232e-83	2.51675e-84	6.05784e-84	-8.13047e-84	-1.86413e-84	-3.83319e-84	-9.20384e-84	5.85935e-84	1.58074e-84	4.84691e-85	6.90009e-85	1.36311e-84	1.12968e-83	-2.79525e-84	-9.34541e-85	-1.04035e-84	2.322e-85	-1.6769e-84	1.75571e-85	-1.19096e-83	4.32666e-84	-3.85419e-84	7.8252e-84	1.04045e-83	-5.91293e-85	1.64897e-84	-2.42931e-84	5.75253e-84	-2.35692e-84	1.20977e-82
-2.55987e-86	9.11891e-85	4.52455e-85	5.566e-85	-1.3486e-85	-4.63373e-85	-2.28542e-85	-1.05806e-84	8.31131e-86	8.34767e-85	1.23425e-84	-2.86128e-85	6.59348e-85	-6.52469e-86	9.56255e-86	6.27271e-85	-1.81829e-86	-2.30043e-85	-1.36757e-84	5.31172e-85	-9.83859e-85	-5.29593e-85	2.54387e-85	-2.69099e-84	1.99376e-85	-1.13294e-85	6.7929e-86	3.8099e-85	2.87487e-85	4.37531e-85	1.58095e-83
8.68394e-86	7.69842e-87	-8.02475e-87	-4.17271e-86	1.27824e-86	-1.32379e-85	2.50002e-85	7.5409e-86	-1.56396e-85	7.71876e-86	3.63219e-86	-1.53002e-85	-5.93346e-87	1.92085e-86	5.74854e-86	-1.04253e-86	-6.16746e-86	3.78305e-86	4.95059e-86	8.15724e-87	-1.18091e-86	-5.74961e-88	9.03469e-87	2.64717e-87	-1.20951e-86	3.57065e-86	-1.03312e-85	3.91096e-87	9.69805e-86	-3.24234e-86	1.59648e-84
5.31463e-87	-1.80675e-86	2.85311e-87	-2.11436e-87	-3.91057e-87	8.74569e-87	-9.17507e-88	5.48962e-87	5.47572e-87	-1.02236e-86	-2.06039e-87	2.54563e-87	1.07834e-86	-4.9703e-87	8.15544e-87	-2.85322e-86	-8.51986e-88	2.98591e-87	-1.50972e-87	9.11011e-87	-9.70125e-87	-1.18589e-86	-1.53149e-86	1.88034e-86	-9.61169e-87	-1.6493e-87	9.06652e-87	-1.24822e-87	-3.31305e-87	9.83126e-87	2.25016e-85
-6.80997e-88	5.83359e-88	-8.50041e-88	1.28906e-87	-1.25148e-87	-9.04752e-89	-8.91659e-88	-1.21538e-88	3.4207e-87	9.2244e-88	5.48754e-88	-1.51042e-88	7.40979e-88	1.12908e-87	3.10681e-88	-1.81592e-87	1.88771e-88	2.03904e-88	-1.3782e-87	-1.06341e-87	5.20975e-88	-7.79335e-88	-1.00931e-87	-1.45343e-87	-3.58011e-87	9.88317e-88	1.32148e-87	-6.53939e-88	3.03304e-87	1.16881e-87	3.21412e-86
-6.55427e-90	-1.40709e-88	-2.1487e-88	1.10769e-89	5.51605e-89	-1.00766e-89	-7.34002e-88	-1.81209e-88	1.28777e-88	7.39988e-90	9.08415e-89	5.71346e-89	-3.48387e-89	5.04128e-89	-9.98525e-89	-2.08754e-88	-3.00773e-88	-3.00215e-90	-2.76806e-89	-2.91275e-89	-5.03312e-89	9.61879e-89	-8.97691e-90	4.6158e-89	3.12685e-90	1.95218e-88	-1.04177e-89	-9.64278e-89	-3.55093e-89	3.24331e-89	2.96704e-87
1.31616e-90	-7.95561e-90	1.03281e-89	-6.3421e-90	-3.68008e-89	1.43327e-89	8.02626e-91	8.31338e-90	-7.36776e-90	-3.60098e-89	8.43417e-90	-4.4536e-89	4.7317e-89	5.01786e-90	2.70397e-90	2.63678e-90	-6.07477e-90	6.84022e-90	-3.8246e-90	1.31221e-89	-8.37716e-90	7.7126e-90	-3.04521e-89	1.04187e-90	3.01868e-90	1.73828e-89	-2.68251e-89	-3.6853e-90	2.53584e-89	-2.30849e-90	3.96239e-88
2.08666e-90	8.24452e-91	2.53655e-90	-4.91489e-90	6.49551e-91	2.46177e-90	1.00495e-90	5.0577e-90	-9.81947e-91	-6.33451e-92	-1.91422e-91	5.46845e-91	-1.30047e-90	-2.26772e-90	2.10243e-90	-3.3585e-90	4.14061e-90	1.21117e-90	-1.217e-91	-1.77214e-90	2.29738e-90	3.32705e-90	-1.80297e-92	2.88854e-90	-9.63023e-91	-3.34247e-91	4.43419e-90	3.10191e-90	5.19368e-91	1.27376e-91	5.56059e-89
2.21945e-91	2.98417e-91	4.6232e-91	-7.60967e-92	1.8682e-91	2.25823e-91	8.93153e-92	-1.83404e-91	-2.25671e-91	1.0127e-91	-5.10569e-92	1.8063e-91	4.21752e-92	2.99689e-92	8.94227e-92	1.13447e-93	2.63239e-91	-6.99963e-92	1.39582e-91	1.33685e-91	-2.72598e-91	4.11401e-91	-3.11651e-91	1.68334e-91	-1.41556e-91	-3.28957e-93	3.21005e-92	-2.57268e-92	1.11867e-91	8.19952e-92	4.63249e-90
1.10773e-92	4.37798e-92	-1.45814e-92	-2.56547e-93	-1.05193e-93	1.07759e-92	4.48546e-93	3.07863e-93	4.55383e-92	2.42479e-92	-2.38352e-93	-6.66101e-93	1.45928e-92	1.4788e-92	-2.43263e-92	-7.53707e-93	-8.29022e-94	-2.21111e-93	1.10411e-92	7.98507e-93	-1.26921e-92	-2.35845e-92	-2.60036e-92	-5.08996e-92	-4.64679e-92	9.99237e-93	1.89143e-92	-1.04224e-92	-4.51963e-92	-9.67697e-93	5.07387e-91
-4.46734e-93	6.11504e-94	5.16232e-93	3.40267e-94	-9.23268e-93	1.93961e-93	-2.06248e-93	6.31643e-93	-3.15557e-93	2.89266e-94	3.053e-94	6.24911e-93	-1.38898e-92	-6.3717e-93	-6.05376e-93	1.18397e-92	-2.44326e-93	-1.20367e-94	-3.71729e-93	4.88664e-95	1.22524e-93	1.27519e-93	-5.10151e-93	-3.98465e-93	-2.46268e-93	4.40544e-94	5.35056e-93	-5.47031e-93	1.15251e-93	2.78436e-93	1.13864e-91
-4.67156e-94	-1.74234e-94	-1.45145e-94	-1.59671e-94	1.59231e-93	-5.00396e-94	-5.6385e-94	-1.65619e-95	-5.076e-95	3.2039e-96	1.72337e-94	-8.92017e-95	-2.14809e-96	3.70228e-94	-1.6478e-94	-1.53139e-94	1.75944e-93	-3.00341e-94	8.10191e-95	1.84694e-94	8.51577e-95	-4.19206e-94	-2.25163e-96	-1.28498e-94	3.66868e-94	3.10065e-94	-3.4548e-94	-3.90879e-95	-3.8166e-94	-1.62325e-94	9.19122e-93
3.07841e-95	3.98129e-95	6.71735e-95	-4.49451e-95	-7.80312e-96	-1.13989e-95	-2.5691e-94	4.42535e-95	-1.36352e-95	-1.95922e-94	-1.13281e-94	2.61578e-96	-1.20685e-94	5.02763e-95	-9.05021e-96	4.86787e-96	1.51211e-95	-4.34544e-95	2.73089e-95	-3.05919e-95	3.4604e-95	-5.29375e-95	3.65795e-95	-1.57872e-94	3.64156e-95	-5.9526e-95	-6.33562e-95	-3.5254e-95	8.76931e-95	-2.64552e-95	1.72058e-93
-7.87133e-96	7.62035e-96	3.54054e-96	3.82542e-97	-1.79972e-95	-1.11083e-96	7.32081e-97	6.19976e-96	5.5847e-96	7.16391e-98	-4.8753e-96	-5.13142e-96	7.29218e-96	3.1944e-95	5.94832e-96	-1.82781e-96	2.47815e-96	-2.89056e-96	2.72889e-96	1.20611e-95	2.84584e-96	-9.92451e-96	1.65759e-96	1.51672e-96	-1.46754e-95	-4.57566e-96	1.4096e-95	2.90776e-96	-9.4691e-97	2.33145e-97	1.81668e-94
3.54608e-97	-3.5168e-97	-2.05692e-98	-2.72224e-97	6.12029e-98	5.36247e-97	-4.75325e-97	4.04249e-98	-3.39495e-97	-1.32924e-96	-1.1861e-96	-3.07691e-97	-5.94465e-97	1.19783e-97	-2.32865e-97	-6.87601e-97	-4.85963e-97	2.13618e-96	1.57129e-96	2.95671e-97	1.33709e-96	-3.18148e-96	-1.22571e-96	1.20334e-97	-5.05684e-97	1.47453e-97	3.12218e-97	-6.01409e-98	5.66746e-97	-1.71115e-97	1.90266e-95
2.5689e-98	-4.04963e-98	-2.30356e-98	-3.34383e-98	1.50867e-98	-1.21806e-97	4.6455e-98	4.75176e-98	-1.32373e-98	5.56703e-98	1.57896e-98	-1.6021e-97	3.39169e-98	5.75651e-98	7.41527e-98	8.58374e-98	5.87765e-98	-2.60114e-98	2.18094e-97	1.76499e-97	-2.11649e-97	9.70379e-98	-1.21651e-97	-2.6554e-99	7.28873e-98	-3.16791e-97	3.37488e-98	-2.76525e-98	-4.69468e-98	-1.62968e-98	2.2766e-96
-1.22825e-98	9.63828e-99	-4.74079e-99	-1.18319e-98	-4.52927e-99	7.37639e-99	-2.33015e-98	1.23713e-98	-1.84312e-100	1.66102e-99	-9.73677e-99	9.98311e-99	-5.56387e-100	-1.23678e-99	-2.39028e-99	2.78026e-99	-1.34583e-98	-1.95116e-99	-1.29323e-98	-1.9716e-98	5.1651e-99	-1.04295e-98	1.57066e-98	-8.19613e-100	-2.3841e-98	-5.38679e-99	-2.38656e-98	4.04831e-98	3.86492e-99	8.33872e-99	3.0056e-97
3.28048e-100	-1.75503e-99	1.90715e-99	1.11486e-99	6.52924e-100	6.53488e-100	2.56173e-99	6.55689e-100	1.52989e-99	6.88961e-100	-1.01495e-99	-8.30705e-100	1.20733e-99	-1.23858e-99	-9.05465e-100	-6.25246e-100	-4.8413e-100	-5.40552e-100	1.97369e-100	-5.65827e-101	2.37361e-99	-6.84784e-100	8.99162e-100	2.0692e-99	-5.33166e-99	-4.64291e-100	-1.72293e-99	-7.42612e-100	-3.42495e-99	1.79277e-99	3.84547e-98
1.76454e-100	1.08561e-101	9.90101e-102	-1.6201e-100	-2.5071e-102	-3.99811e-101	-1.29151e-100	3.19364e-100	-6.99616e-101	-1.02078e-101	-5.02302e-102	-2.38217e-100	-7.99928e-101	-9.77819e-101	1.53163e-101	7.30825e-101	-1.64532e-101	8.34409e-101	-1.98566e-100	9.73296e-101	6.86413e-101	-2.75493e-100	-8.08498e-101	-1.18646e-100	-2.31264e-100	-2.97257e-101	1.34815e-100	1.84282e-100	-4.69055e-101	-1.04462e-101	3.01667e-99
-2.83973e-101	-4.21752e-101	5.3276e-102	-6.95828e-102	4.06907e-102	1.25223e-102	2.05995e-101	-1.11585e-100	5.28692e-102	1.77065e-101	8.05889e-102	-3.6391e-102	-5.86604e-101	-6.07838e-102	-4.48301e-102	1.20825e-101	3.37866e-102	-1.52653e-102	-5.30464e-102	6.41851e-102	2.63777e-101	-4.85458e-102	-5.80112e-102	7.30578e-102	1.61964e-101	1.78413e-101	9.18796e-102	3.4893e-101	-3.03512e-102	-2.38571e-102	4.80867e-100
5.70058e-102	4.21321e-102	9.23453e-103	-6.32498e-103	4.02516e-102	6.52806e-102	2.84864e-103	5.35579e-102	1.11948e-102	1.26795e-102	-3.03404e-102	-2.84221e-103	-1.05592e-101	-2.83416e-103	8.53426e-103	1.06456e-102	-1.26759e-102	-2.1026e-102	1.39963e-102	-5.62295e-104	8.7055e-102	2.50331e-102	7.10221e-103	-3.93722e-104	-2.55066e-102	-7.92903e-104	6.0982e-104	9.19671e-103	3.35836e-102	-1.62455e-102	7.15079e-101
9.46917e-104	2.52163e-103	-1.80702e-103	-2.5494e-104	7.53705e-103	-2.51286e-104	-5.51233e-105	2.77121e-103	-2.50412e-103	-3.70955e-104	-1.27815e-102	7.75213e-103	-6.4744e-103	-2.51027e-103	-1.44467e-103	-3.40569e-103	-1.99206e-103	3.54528e-104	-4.52213e-104	2.62799e-103	3.59647e-105	-1.13296e-105	1.90377e-103	-9.89139e-104	-1.13431e-103	-1.15963e-103	-5.25023e-103	-3.10991e-103	8.39457e-104	7.9328e-103	8.11823e-102
1.11339e-103	4.69437e-104	2.18863e-105	-1.2046e-104	-2.2251e-104	-1.16989e-104	3.65752e-104	-7.85564e-105	4.72336e-105	-4.94356e-104	-1.17335e-103	-1.64329e-104	6.54679e-104	3.14522e-104	-4.92856e-105	-5.00102e-104	-2.13411e-104	3.3556e-104	-4.49001e-105	-4.09169e-105	7.28601e-104	7.4671e-105	-1.63021e-104	-1.69065e-104	8.93451e-104	9.85041e-105	-3.72202e-105	-1.43522e-103	1.36906e-104	-2.48336e-104	1.05266e-102
2.82023e-105	9.64278e-106	4.00393e-105	-8.4911e-105	5.66232e-105	1.19976e-105	-5.49114e-106	-4.83917e-105	5.39836e-106	-2.03762e-105	1.57868e-105	1.87613e-105	8.27933e-105	-1.55085e-105	-2.3732e-105	-1.2839e-105	-1.25438e-105	7.65502e-105	1.59692e-106	7.12104e-105	-2.63741e-105	4.10324e-105	3.63004e-105	-1.2091e-105	-1.77488e-104	-5.70376e-106	6.05805e-105	-4.8106e-105	3.4476e-105	6.95746e-105	1.15412e-103
5.18364e-107	-1.42337e-105	2.42661e-107	1.00235e-105	-3.67543e-106	-3.62402e-106	-1.00812e-105	-3.7843e-106	1.06131e-105	4.31647e-107	-9.52515e-106	-9.38316e-107	2.19594e-106	-2.30251e-106	-7.14154e-106	-2.63124e-106	-3.64989e-106	-1.32654e-105	-3.02597e-106	-7.50712e-107	9.3417e-106	-1.00055e-105	1.71042e-106	-1.43522e-106	-1.38518e-106	1.76006e-106	-1.10041e-106	-4.76593e-106	6.64693e-107	-6.0377e-107	1.35428e-104
9.9814e-108	-1.93197e-107	-5.37658e-107	3.92885e-107	8.41673e-107	2.98219e-106	3.38855e-107	4.18573e-107	-1.01499e-106	8.83398e-108	2.33354e-107	3.09983e-107	8.47033e-108	-2.75501e-107	-2.33056e-107	5.21113e-107	-2.55778e-108	1.9708e-107	-6.53444e-108	1.14483e-106	4.89362e-107	-6.30613e-107	6.31754e-107	-1.03182e-107	-2.4909e-107	-5.76439e-107	-3.47995e-107	-6.63544e-107	-1.24469e-106	-1.22382e-106	1.61592e-105
7.1587e-108	2.6105e-108	-1.73337e-108	8.20712e-108	-2.9964e-108	-2.94236e-109	-1.59828e-108	2.70238e-108	3.24419e-108	5.96892e-108	3.24909e-108	6.15694e-108	3.44126e-108	2.8004e-108	-6.20463e-109	-4.84656e-108	-1.12167e-107	1.71093e-107	-2.5848e-108	-1.06055e-107	1.20858e-107	-1.73785e-108	4.92018e-108	-5.06741e-109	-3.4593e-108	-3.27939e-108	-4.05041e-108	-5.92119e-108	-9.64962e-109	3.95563e-108	1.40027e-106
8.66141e-109	-6.11815e-109	2.03423e-109	8.64095e-109	-1.044e-108	-3.57828e-109	3.10896e-109	1.26971e-109	-5.16484e-109	7.20559e-109	9.9117e-110	9.01363e-109	2.05855e-108	6.84336e-109	6.01711e-109	3.52686e-109	-1.6531e-108	-6.07983e-110	1.4155e-109	1.3751e-108	-1.65191e-108	-4.67249e-109	2.75384e-109	-2.49251e-109	-2.80546e-109	-2.13496e-110	-3.48707e-108	1.10478e-108	2.77153e-110	1.49486e-108	2.26106e-107
-2.35827e-109	-7.99238e-110	5.46022e-110	-1.11336e-109	2.21429e-109	6.26596e-110	1.53034e-110	-2.02218e-110	-4.12258e-110	-2.40811e-110	2.49579e-109	1.10978e-109	-3.58388e-109	-7.45319e-110	-7.21552e-109	4.77407e-110	-6.37579e-110	-7.54666e-110	3.02313e-109	3.00357e-109	-9.65291e-110	4.15425e-111	-3.11808e-109	-1.00897e-110	-4.88031e-109	1.13983e-110	-8.45752e-110	4.49894e-110	-3.76948e-111	3.69328e-109	4.59595e-108
4.3414e-111	9.46134e-111	1.31956e-110	1.25324e-111	1.28362e-111	1.72721e-110	-4.95485e-111	1.79758e-110	-1.2704e-111	-3.14642e-110	-1.54061e-110	1.93994e-112	4.09231e-110	-5.62934e-111	-1.95374e-110	-7.19532e-110	-2.40842e-111	2.38881e-110	6.73088e-111	5.24357e-111	-9.26106e-111	3.59435e-110	2.28766e-110	1.13521e-110	2.12206e-111	2.71544e-110	4.71976e-110	1.21118e-110	1.05776e-110	-1.19622e-110	4.84946e-109
-4.8043e-111	3.85907e-111	-2.66659e-111	-1.29067e-111	1.70653e-111	-7.62681e-112	7.7065e-112	-1.70755e-111	2.97931e-111	-1.28713e-111	-1.61841e-111	-3.39945e-112	-2.4688e-111	-4.35408e-112	-8.93328e-111	-1.53351e-111	-5.20017e-112	-1.96623e-111	4.05579e-112	3.93265e-112	-1.4571e-112	2.83039e-112	1.32176e-111	4.63954e-113	-7.33082e-112	7.1178e-112	-5.62579e-111	-2.15297e-111	4.307e-112	-5.05652e-111	5.69567e-110
6.0821e-112	-3.72092e-112	3.90157e-112	-2.60776e-112	2.74948e-112	8.04373e-113	-8.42561e-113	-9.42897e-113	3.96385e-112	-2.48097e-112	1.90739e-112	-1.32476e-113	-3.8957e-112	-1.73488e-112	1.99447e-112	-1.63401e-113	2.36797e-113	2.00596e-112	-2.82676e-113	-8.0692e-113	-3.11587e-112	9.57874e-113	4.48808e-113	-2.78134e-112	5.95424e-113	-1.81296e-112	8.92946e-112	4.58413e-112	5.73781e-113	-7.94636e-113	6.58514e-111
8.30632e-114	7.73322e-114	5.20782e-113	3.05548e-113	-1.09142e-113	3.54064e-113	-1.29755e-114	1.68109e-113	-2.63648e-113	8.92945e-114	-2.23443e-113	1.19844e-113	1.54277e-113	1.033e-112	-3.47811e-113	-4.28716e-113	1.94188e-113	-1.20145e-113	5.6163e-113	5.64493e-113	2.28753e-113	2.6925e-113	4.77517e-113	4.04706e-113	-2.52589e-114	1.37013e-113	2.35745e-113	-6.83973e-114	-9.34076e-113	-1.45673e-113	8.6579e-112
-7.8186e-114	-6.45726e-114	-4.39352e-115	3.79713e-114	-5.23208e-115	-2.41756e-115	-4.39714e-114	9.3108e-115	-4.00865e-114	-1.72013e-114	-6.87165e-114	6.23674e-115	-1.60305e-115	-1.68822e-113	-1.97548e-115	-1.13061e-115	3.43917e-114	6.38921e-114	2.29866e-114	3.03444e-114	-4.75234e-114	-1.07555e-114	4.94979e-114	-3.90344e-115	5.1801e-115	4.15927e-114	-2.96243e-114	5.08326e-115	7.2326e-115	7.38747e-114	9.7771e-113
-1.14666e-115	-9.18778e-116	3.58876e-116	-2.3647e-116	9.10931e-115	-8.7984e-116	1.04295e-114	6.43123e-115	-2.9361e-115	1.35756e-115	2.67648e-115	-1.20281e-115	-1.12878e-115	-1.36843e-115	2.13313e-115	-1.41237e-116	-1.4866e-115	-7.26913e-115	-3.94895e-115	2.97959e-115	-2.40565e-115	-8.60523e-115	1.1727e-114	-1.62365e-115	1.11778e-116	-2.66556e-115	3.04011e-115	7.36761e-116	3.91304e-115	-1.53156e-115	9.44998e-114
-4.1662e-116	3.86954e-116	-2.91218e-117	-6.72371e-116	5.46613e-117	2.46266e-115	5.4357e-117	-6.19646e-116	5.64448e-116	-3.18748e-116	5.05258e-116	-3.89176e-116	-1.33359e-115	-1.35458e-116	-2.19286e-116	3.41015e-116	2.23877e-116	1.00412e-115	-1.12246e-116	-1.64224e-116	1.32657e-116	2.07246e-116	-2.97698e-116	7.6161e-117	1.96018e-116	1.21131e-115	1.02356e-115	-5.46402e-116	-3.93192e-116	7.97181e-116	1.48893e-114
2.52951e-117	-7.7445e-117	8.90151e-117	6.41432e-117	-1.19308e-116	6.71124e-119	3.37089e-117	-3.75294e-117	-4.98436e-117	5.83047e-117	2.83495e-117	-2.17247e-116	-3.88102e-118	-4.77721e-117	-1.72239e-117	-4.64171e-117	1.70531e-117	-1.32575e-116	2.67681e-117	3.17919e-117	7.51007e-117	9.44948e-117	-5.5153e-117	-1.23297e-116	-1.03422e-117	2.03973e-117	9.22452e-117	4.84615e-117	2.20231e-117	-1.91133e-116	1.85699e-115
1.70028e-118	4.036e-117	1.31492e-117	7.52099e-118	-1.70032e-118	-1.35337e-117	-5.04931e-118	1.61346e-117	5.20874e-118	-1.34788e-117	1.05891e-118	-8.05445e-118	-1.92808e-118	1.51998e-118	5.26494e-118	1.1558e-118	-1.16512e-117	-7.63839e-120	1.60786e-118	-1.83802e-119	3.991e-118	9.53135e-118	1.83532e-117	1.49539e-117	-2.76127e-118	4.6657e-118	-2.14866e-117	7.8573e-118	4.30204e-118	-9.66789e-119	2.39206e-116
-9.20927e-119	-4.81803e-119	-1.39072e-118	2.11797e-118	-3.05099e-119	1.13243e-118	-5.23989e-119	8.58149e-119	-9.74407e-120	9.29826e-119	8.16214e-119	1.25102e-118	-3.00658e-119	3.82203e-119	-5.74898e-119	-4.43806e-118	-9.42283e-119	-7.14144e-120	7.59914e-119	6.81314e-119	-5.79941e-120	-1.81723e-119	-2.00468e-119	-1.91043e-120	-9.92798e-119	3.3944e-118	1.80339e-119	-6.21876e-119	2.62264e-119	2.8631e-118	2.77504e-117
4.21012e-120	2.7489e-120	-4.95504e-120	4.5043e-121	3.84858e-120	2.98643e-120	2.44206e-120	8.4327e-120	2.79151e-120	-4.69121e-120	-1.01043e-119	1.32275e-119	-4.95125e-121	-1.2621e-120	-1.71174e-119	2.93745e-120	-2.23119e-119	6.23018e-120	-1.0515e-120	-1.04067e-119	-1.00041e-120	1.58226e-119	3.67963e-121	-1.41651e-119	-8.86133e-120	7.42046e-119	-8.61376e-120	1.25341e-119	-2.27376e-119	1.3052e-119	2.94061e-118
-5.58494e-121	-6.036e-121	2.58852e-120	7.59696e-121	7.50795e-122	-5.78606e-122	-1.29797e-120	1.6567e-121	-4.92561e-120	1.3607e-121	7.47761e-121	-3.48796e-121	7.05043e-121	4.32812e-121	-2.02919e-120	1.58664e-121	1.77819e-120	-9.44762e-122	3.61481e-121	1.03584e-120	1.39987e-121	-5.86029e-120	-1.0456e-121	2.69242e-120	2.47133e-121	-1.87908e-122	3.70568e-121	1.53414e-121	1.61045e-120	6.24454e-121	3.06829e-119
-1.10148e-121	1.49478e-121	9.12142e-121	1.28542e-121	-1.05442e-121	1.53587e-122	5.05398e-122	5.42611e-121	-5.39849e-121	1.06492e-121	-2.74546e-121	3.20768e-121	1.27996e-121	-1.74924e-123	-1.98259e-121	1.74597e-121	2.89579e-121	-1.62648e-122	9.36162e-122	-1.34531e-121	3.84392e-123	-1.23494e-121	-3.82618e-122	1.68048e-121	-9.49828e-123	2.28999e-122	-3.12228e-122	5.6165e-122	1.20256e-121	1.96775e-122	4.88588e-120
-1.43736e-122	4.94035e-122	-1.13933e-122	1.09459e-122	9.67011e-123	-4.81235e-123	-9.78518e-123	2.14569e-123	-1.8853e-122	-7.3531e-122	-4.22105e-124	-1.53664e-122	-2.38495e-122	3.71419e-123	1.49203e-122	-5.36257e-124	6.76345e-122	-2.4412e-122	-5.75661e-123	-1.16218e-122	-1.5131e-122	-1.19784e-122	-2.93638e-122	1.75581e-123	3.78596e-122	-9.81382e-122	1.27211e-125	-1.17857e-122	-5.52724e-123	-1.13673e-122	5.96067e-121
-2.25139e-123	5.43441e-124	8.3181e-123	2.35846e-123	-3.62187e-123	4.82754e-123	9.32547e-124	1.39003e-123	3.76472e-123	5.33715e-124	2.08642e-123	-6.93064e-124	-5.14093e-123	-7.96457e-123	4.29355e-125	-1.66687e-123	2.25766e-123	3.51706e-125	9.49827e-124	1.47834e-123	3.22364e-123	-2.05575e-123	2.73873e-123	-1.00802e-123	-5.20466e-124	1.25777e-123	8.15645e-123	2.50149e-123	-3.3027e-123	-1.46946e-123	7.70921e-122
-2.28871e-125	-1.66875e-123	1.60881e-125	-2.77187e-124	-1.0112e-124	-8.29489e-126	2.23552e-124	-2.81904e-124	2.51346e-124	-5.07194e-124	5.96293e-125	1.93157e-124	4.06544e-125	3.49246e-125	1.96833e-126	-1.3169e-124	2.24602e-124	1.26877e-123	-3.22797e-124	7.18345e-125	-1.12371e-125	7.87423e-125	2.124e-124	5.70736e-125	1.88608e-124	-1.61526e-124	-2.92974e-124	2.49712e-124	-1.57585e-124	-2.90523e-124	7.40873e-123
1.03195e-125	9.11923e-126	-9.56333e-125	-6.06847e-127	4.23397e-125	1.49355e-125	-6.72467e-125	-7.0958e-125	-2.70162e-125	2.14565e-125	-2.09459e-125	1.43912e-124	4.48046e-125	6.62917e-125	-4.96826e-125	1.2141e-125	1.16898e-125	-2.32794e-125	-3.51276e-125	-7.1449e-126	5.87764e-125	1.53049e-125	-1.87422e-125	1.08775e-125	-4.08897e-125	-1.37255e-126	7.3144e-126	2.62566e-125	-6.69318e-126	-3.82946e-125	9.99173e-124
2.78328e-126	3.7872e-126	-1.50297e-128	-7.16086e-126	-1.63388e-126	-4.03876e-126	-7.38431e-128	-3.47007e-126	-4.46745e-126	9.99776e-126	-1.16326e-125	4.02127e-127	1.09873e-125	4.9413e-126	2.59591e-126	-2.11899e-128	-1.33313e-126	1.84833e-126	-1.96864e-126	-1.42073e-126	3.39442e-126	2.49649e-126	-3.48896e-126	7.83237e-126	-2.34324e-126	4.44243e-126	1.8733e-126	4.88512e-126	1.09691e-126	-4.81335e-126	1.11246e-124
-8.06032e-127	4.10309e-129	-2.30951e-127	1.3579e-127	3.84958e-128	-1.9635e-126	-1.03433e-127	-3.02477e-127	2.13833e-127	2.7973e-127	1.37078e-127	-3.41235e-127	-2.2843e-126	-6.00031e-127	5.78834e-127	-3.71086e-127	2.47988e-127	-1.17091e-127	-9.91091e-128	2.20181e-127	-1.96022e-127	-1.47737e-126	2.92329e-127	-9.14312e-127	4.14884e-127	-6.85702e-127	-5.36802e-127	-8.2698e-127	-5.16449e-127	4.13152e-127	1.53493e-125
7.25103e-129	-3.9028e-130	3.88663e-128	9.75617e-128	3.09401e-129	4.32619e-128	1.11166e-127	-2.49613e-130	-6.19922e-128	3.52523e-128	9.62079e-129	-6.64765e-128	4.87566e-128	1.1079e-127	-3.12378e-127	9.52768e-128	1.65762e-127	6.06846e-128	-1.76231e-127	-1.03907e-128	1.1887e-128	-5.09239e-128	2.29666e-128	-9.2673e-128	1.02598e-127	1.20139e-130	-2.94569e-129	1.19259e-127	-4.10442e-128	-1.17556e-127	2.01743e-126
5.68743e-129	-2.29957e-128	6.51393e-129	1.29229e-128	-2.36646e-129	-2.18039e-128	-1.91132e-129	-6.31315e-129	7.06019e-129	2.41321e-129	-4.88506e-130	-8.71563e-129	-7.34072e-129	2.47963e-128	1.54159e-129	1.69225e-128	-1.81419e-129	-8.59323e-129	-1.82245e-129	1.0036e-129	-1.49837e-129	4.14834e-129	2.02904e-129	1.11536e-129	-2.50656e-129	1.3965e-128	5.06729e-130	-4.80406e-129	3.22113e-129	-2.49656e-129	1.99318e-127
1.66617e-130	-9.8096e-130	1.05957e-129	-3.01016e-130	-5.97906e-130	-2.88107e-130	5.50751e-130	-7.85761e-130	-6.68463e-130	8.24446e-130	9.17323e-130	2.49449e-130	-2.00348e-129	6.39132e-130	-4.98252e-130	6.00913e-130	2.42001e-129	9.4509e-130	-1.69875e-130	-3.73935e-130	-6.16123e-130	-4.30151e-130	-2.51425e-129	-4.71321e-130	8.71636e-130	-4.03632e-130	2.39929e-130	3.25078e-130	-4.53586e-130	4.3658e-130	2.18033e-128
6.50352e-131	-4.56674e-132	8.289e-131	-1.10613e-130	-7.56349e-131	-1.9554e-131	2.58891e-130	-7.5441e-131	-1.29282e-130	-2.53762e-130	6.92817e-131	-2.99216e-131	1.69796e-130	-1.4432e-131	-1.84299e-130	2.41493e-131	8.56207e-131	-3.09635e-130	-2.39008e-130	5.38437e-131	-3.68619e-131	-2.60219e-131	2.90547e-130	2.1387e-130	-2.49675e-130	4.37219e-131	1.39477e-130	1.71277e-130	-3.09005e-130	8.24287e-131	3.81854e-129
6.48451e-132	-7.44268e-132	5.06735e-131	-2.10472e-131	-5.093e-132	2.24158e-132	3.83957e-132	-1.03197e-131	1.72304e-131	1.46679e-131	1.0451e-131	-2.94353e-131	-1.3666e-131	1.47949e-131	-2.60296e-131	5.70119e-132	-4.81204e-131	1.48128e-132	5.54136e-131	-3.62293e-132	6.76635e-133	-6.32023e-132	4.27853e-132	2.01955e-131	-8.19788e-132	-2.01382e-131	-3.61002e-132	5.62914e-132	1.32713e-131	-2.94051e-131	4.59479e-130
9.92515e-133	1.90161e-132	9.41311e-133	-4.52937e-132	1.51153e-132	-9.6076e-133	1.20104e-132	3.07107e-132	4.79493e-133	-2.68499e-132	1.02822e-132	9.02479e-133	-9.06019e-134	-1.34573e-132	-3.5785e-132	-8.35048e-133	-2.48155e-132	4.53503e-132	4.01364e-132	2.36481e-132	1.64132e-132	-1.37108e-132	2.56514e-133	3.5616e-132	-3.41988e-133	-2.57982e-133	-1.60502e-132	-7.61121e-133	4.02608e-133	2.91478e-133	4.994e-131
1.04461e-134	2.83559e-133	-1.17469e-133	-7.5291e-133	4.28818e-134	1.35418e-133	-1.84866e-133	8.68282e-134	-1.10294e-133	-4.81809e-133	-2.31479e-133	-1.75198e-133	2.16432e-133	-7.48605e-133	7.09439e-134	1.31427e-133	5.20304e-133	-3.66479e-133	-1.30579e-133	9.53113e-134	3.00525e-133	-8.40495e-134	-2.11668e-133	1.3042e-133	3.50662e-133	-1.19035e-132	1.02264e-133	-3.47283e-133	9.21444e-133	5.31972e-134	8.58511e-132
-2.58055e-134	-1.69418e-134	-8.61015e-134	3.58104e-134	-8.83252e-135	1.61135e-134	3.38593e-134	-9.3196e-135	1.27234e-134	3.06512e-135	1.84186e-134	-5.30673e-135	-3.12636e-135	-2.07952e-134	7.81584e-135	1.12379e-134	-8.83811e-135	-3.63817e-134	1.83459e-134	5.23779e-134	-1.10635e-134	-2.10684e-134	-5.61437e-134	-3.42257e-134	4.84588e-134	9.27228e-134	2.21636e-134	2.44536e-134	7.10821e-135	-7.82782e-135	7.56453e-133
-8.38157e-136	3.19884e-135	-8.64698e-135	-4.09005e-136	-3.1412e-135	2.71527e-135	3.76861e-135	-2.88585e-135	-9.23852e-135	5.37523e-135	2.54035e-135	-9.38886e-135	-5.14323e-135	-8.33918e-136	-1.12014e-134	9.65535e-135	2.3011e-135	2.47959e-135	2.91728e-135	-4.06518e-135	-1.15421e-135	-4.06061e-136	-2.34545e-135	-8.31809e-136	2.34794e-136	5.83679e-136	-1.72173e-135	-5.39896e-135	3.53012e-135	5.8794e-136	1.07539e-133
8.12937e-137	5.45726e-136	2.55227e-136	-1.45218e-137	-1.01093e-136	4.12057e-136	1.40011e-136	3.1955e-136	-6.37884e-137	1.959e-136	6.36225e-137	-2.55884e-137	-9.61411e-137	1.25052e-135	4.20052e-137	-7.35968e-136	-6.00363e-137	-1.11728e-136	8.39155e-137	1.20538e-136	1.2075e-136	3.77005e-136	-2.03569e-136	-1.66558e-136	9.20929e-138	-1.40727e-136	-1.90335e-136	-4.0889e-136	-2.93243e-136	-3.27085e-136	6.9566e-135
3.47908e-138	3.66734e-137	2.17212e-137	5.17095e-137	-9.80621e-139	5.30627e-137	-1.00753e-136	7.73551e-137	-1.58673e-137	1.35e-136	2.53777e-137	3.12399e-137	-1.39976e-137	1.21037e-136	-3.02074e-137	-2.41577e-136	-1.25974e-137	-4.10265e-137	3.11338e-138	-1.42808e-137	-2.89224e-137	1.61145e-136	7.17018e-138	-5.73169e-138	3.2719e-137	-5.99901e-137	5.94411e-138	3.06971e-137	-8.84959e-137	-1.55922e-136	1.60779e-135
-4.94246e-138	-3.28481e-138	1.2464e-137	-4.75597e-138	-3.75035e-138	4.4941e-138	-9.84934e-138	-1.20429e-138	5.09343e-138	1.09715e-137	-1.24889e-137	-6.33615e-139	3.81936e-138	-1.74193e-138	2.21144e-138	-4.13861e-138	1.3772e-138	-1.7749e-138	1.81051e-138	-7.83388e-138	-1.79625e-137	-6.40081e-138	-5.48743e-138	9.79572e-138	2.04811e-137	-2.3747e-138	1.05237e-137	2.7017e-138	-6.84219e-138	2.80572e-138	1.84016e-136
7.01898e-139	1.69268e-139	1.92442e-139	3.56615e-139	-1.86922e-138	-5.01045e-139	3.01167e-139	-4.14054e-138	-1.17262e-138	-5.018e-140	6.70907e-139	-4.57473e-139	-3.46202e-139	-5.27137e-139	3.30361e-139	2.16856e-138	4.37018e-140	8.50501e-139	-1.45591e-139	-1.43537e-138	-1.77425e-139	1.50662e-139	1.96382e-139	7.23942e-139	4.82859e-139	-2.32375e-140	-1.32395e-139	4.44262e-139	-7.20962e-140	-2.18686e-138	2.10209e-137
3.59185e-139	-2.77278e-139	5.1821e-140	1.43367e-139	-2.62101e-140	-6.60074e-140	-9.06382e-140	-3.66378e-140	2.0729e-139	-9.22481e-140	1.21007e-139	-6.13027e-140	-8.02561e-140	2.75523e-140	-1.22494e-140	3.29005e-140	-6.16531e-141	-2.25291e-140	-8.0121e-140	-1.58987e-139	-6.3651e-140	-8.02595e-140	4.78384e-140	6.70501e-140	-7.4495e-140	-2.00419e-139	2.02788e-140	-2.0192e-139	-9.42628e-140	-5.13535e-140	2.85528e-138
-9.47532e-141	-3.92538e-141	2.5486e-141	3.76982e-140	-2.23212e-141	-2.01974e-141	4.77896e-141	1.28407e-141	-3.44887e-140	-5.46758e-141	-8.68924e-141	-1.11962e-140	-2.64848e-140	-5.45563e-141	-1.15754e-140	1.28737e-140	9.03821e-141	4.04998e-142	2.64791e-141	6.71809e-143	2.73405e-140	-1.56979e-140	6.92542e-141	-2.97739e-141	-1.95316e-141	-6.88715e-141	2.21578e-141	-4.5689e-141	5.67049e-142	3.06379e-140	2.92123e-139
-4.83992e-142	1.74619e-141	2.27223e-141	-1.13697e-141	7.67266e-142	5.62415e-142	-1.43803e-141	6.7051e-142	-2.45455e-141	1.31004e-141	-1.0021e-141	1.85106e-142	1.24269e-141	2.43472e-142	7.13253e-142	1.67929e-141	2.62118e-141	1.53868e-141	9.18288e-142	1.58189e-141	-1.79309e-141	1.94609e-141	6.9153e-142	-2.1652e-141	-2.36985e-142	-9.61101e-142	1.96488e-141	-6.38228e-142	-1.40499e-142	2.41262e-141	3.75184e-140
-1.34945e-142	2.87316e-142	-4.45964e-143	-3.78651e-142	-2.77356e-142	-2.95749e-142	-2.47344e-142	-3.33383e-143	5.29006e-142	-5.90504e-143	-8.37495e-143	9.27279e-143	-1.92863e-143	-2.65941e-142	-1.97283e-144	-1.62779e-142	4.27621e-143	1.3728e-143	1.11246e-142	2.48358e-143	5.78517e-143	1.88714e-142	1.45604e-142	2.16105e-144	-9.75984e-143	9.8799e-143	1.45671e-142	1.56737e-144	5.05911e-143	8.5228e-143	3.98017e-141
-9.07562e-144	-7.09622e-145	-4.98316e-143	-8.96203e-145	8.62811e-144	-1.40657e-143	-3.50986e-143	4.9728e-144	2.07198e-143	-9.6052e-144	1.48012e-143	9.57113e-144	-3.01835e-143	9.52848e-145	-2.29661e-143	-6.61286e-143	-1.16299e-145	-8.68226e-144	8.81904e-144	-1.43159e-143	1.84994e-144	-8.76663e-145	-2.1566e-143	2.78628e-143	-1.52997e-143	-9.63857e-144	-6.10981e-144	1.94438e-143	2.22109e-143	-4.22728e-143	4.97271e-142
4.56707e-145	-5.60077e-145	-1.42168e-144	6.00751e-144	-7.68324e-145	-5.21911e-144	1.08461e-143	1.7774e-144	3.74195e-144	3.65559e-146	1.0806e-144	-1.78687e-145	-2.02547e-144	-2.52189e-144	-1.98924e-144	1.97731e-145	-1.24687e-144	-3.35824e-145	3.39642e-145	-9.78294e-146	-1.15294e-144	2.52945e-144	-8.93669e-145	4.28384e-145	-1.59433e-144	2.19253e-144	-1.33193e-144	-1.91095e-144	1.40279e-144	-9.44996e-145	5.52311e-143
-4.98626e-145	1.40091e-146	-1.31887e-145	1.30374e-145	1.17338e-145	-3.93102e-145	1.70824e-145	-5.23046e-145	5.59641e-145	1.54918e-145	1.03489e-145	-1.71788e-145	-5.14459e-145	-5.52717e-145	-1.12591e-144	1.39064e-145	-1.01322e-145	2.98492e-145	-4.6401e-145	-2.31008e-145	-1.84241e-145	4.20261e-145	-4.17386e-146	5.44637e-146	8.26658e-146	-1.83727e-145	6.28004e-145	-6.11108e-146	4.57908e-146	-6.26111e-145	8.72414e-144
-3.11827e-146	-1.13707e-146	-2.3988e-146	-2.04292e-146	-6.78217e-146	-3.2467e-146	-3.27501e-148	-9.50419e-147	-3.59048e-147	-1.22813e-145	-1.44433e-146	6.81935e-147	1.20358e-145	-7.06855e-146	1.73755e-146	-3.41004e-146	-1.0362e-146	-2.48753e-146	3.98738e-146	-3.44753e-146	-4.6633e-146	6.67099e-147	1.79148e-146	-2.69478e-146	-6.42705e-146	9.7223e-147	-6.90789e-146	-3.4596e-146	8.34924e-148	2.96017e-146	1.00313e-144
1.21756e-147	2.28834e-147	6.05883e-147	4.48232e-147	-6.47517e-148	2.45276e-147	1.79209e-147	-1.02495e-146	-4.00289e-147	-2.50328e-147	-1.44351e-146	-7.88744e-148	-1.00634e-146	2.9978e-147	4.8427e-148	2.93656e-147	-1.82825e-148	1.49978e-146	1.85623e-147	-2.61534e-147	-7.42346e-147	-4.76472e-147	-9.22043e-147	6.34118e-148	-4.02436e-149	-3.89067e-147	-7.1851e-147	-3.72331e-147	-6.9329e-147	-5.32843e-148	1.31401e-145
-1.1527e-148	9.3123e-149	-2.97268e-148	-4.71712e-150	-1.01156e-148	1.69082e-148	-1.41011e-148	7.26313e-148	5.46858e-149	4.26594e-148	1.3523e-148	-2.97127e-148	-4.88613e-148	-1.46461e-147	9.46537e-149	1.19723e-148	4.73078e-148	2.88545e-149	4.1522e-147	-6.23701e-148	5.60106e-148	-1.37317e-148	2.66364e-148	-7.86738e-148	-4.98649e-148	-4.95108e-148	-2.58216e-148	4.11254e-148	2.27594e-148	-1.56859e-147	1.52169e-146
4.69106e-149	-3.19967e-149	5.55973e-149	-4.04298e-149	-1.56257e-149	-5.25722e-149	1.52742e-148	3.46917e-150	-1.84212e-149	3.67291e-150	-1.97246e-149	3.55258e-149	6.91004e-149	1.8697e-148	-3.96297e-150	-1.95608e-149	1.68451e-148	1.06841e-148	1.05207e-149	-8.70114e-149	1.25565e-149	-5.08702e-149	-6.06671e-150	3.59492e-148	1.04223e-149	1.2316e-148	2.31304e-150	2.17298e-149	9.2671e-149	-1.08675e-148	1.91706e-147
8.90448e-150	1.76435e-149	7.29511e-150	-6.53138e-151	-4.52909e-151	-1.46792e-149	6.99963e-150	-2.80002e-150	1.01326e-149	-1.04469e-149	-3.8011e-151	4.48952e-150	-4.42104e-151	-2.39435e-150	5.27327e-150	8.14516e-150	-4.45051e-150	1.47462e-149	-2.90834e-150	-3.64416e-150	-5.44519e-150	-9.93944e-151	1.74556e-149	2.79445e-150	-3.68679e-150	-1.8303e-150	-5.97114e-150	-1.13824e-149	4.31267e-150	1.38394e-149	1.94593e-148
4.74868e-151	-1.22326e-150	-1.15542e-150	1.3192e-150	-1.48174e-150	6.7802e-151	-1.50358e-150	-2.71962e-151	2.63011e-150	-2.31357e-150	-1.03761e-151	5.15624e-151	-4.69007e-151	-1.13005e-150	5.99707e-151	-1.43671e-150	1.22173e-150	2.61112e-151	-1.06692e-151	1.5498e-151	1.49292e-151	-1.05141e-151	-2.65393e-151	4.50795e-151	4.40573e-151	2.12443e-151	-8.01905e-151	5.7722e-151	9.65871e-151	1.3225e-150	2.43422e-149
-4.94639e-153	-2.40038e-152	-1.10459e-151	-1.41582e-153	1.79625e-151	2.75996e-151	1.2097e-151	-2.81223e-151	-9.36226e-152	3.96897e-152	8.94484e-153	-4.61807e-152	-3.69805e-152	1.58965e-151	-1.07187e-152	2.07969e-151	6.93092e-152	-2.09278e-151	-3.64744e-153	-8.97214e-152	-4.67367e-151	6.99913e-152	-1.72855e-152	2.04459e-151	-2.00775e-151	9.59036e-153	-1.30708e-152	-5.56698e-152	-4.35657e-152	1.82236e-151	3.23768e-150
1.33451e-152	-4.13153e-152	3.6315e-154	-7.14229e-153	2.07173e-153	1.46128e-154	2.60765e-152	8.35977e-153	1.30534e-152	-4.80949e-153	-2.22755e-153	-1.04438e-153	1.01368e-152	-1.79254e-152	1.58051e-153	-9.13533e-154	2.82109e-152	-5.76764e-152	1.01763e-152	4.41011e-152	1.01015e-152	7.18949e-152	1.56255e-152	1.00289e-151	-1.26898e-152	5.4466e-154	1.69524e-152	-1.75868e-152	-2.39919e-152	5.73051e-152	6.17657e-151
1.32857e-153	-6.94827e-154	-7.76966e-154	-2.50306e-154	-2.11885e-153	4.02214e-153	3.32267e-154	2.40408e-153	-4.8244e-154	-2.59995e-153	1.49328e-153	-1.80099e-153	1.84616e-153	-1.49826e-154	3.23178e-153	-4.15946e-154	-4.33531e-154	1.27019e-155	-2.43645e-153	-1.35454e-153	-2.14789e-153	-2.19163e-153	5.35612e-154	-2.16363e-153	3.35698e-154	4.13989e-153	4.78012e-154	-1.16863e-153	-1.56218e-153	1.07104e-153	4.39798e-152
-3.28969e-154	2.44599e-154	-2.8781e-156	-2.98128e-154	4.52876e-155	-6.15618e-154	-1.27562e-153	1.01917e-154	-3.04457e-154	2.21766e-154	2.99917e-154	-2.62431e-154	-2.8831e-154	1.59999e-155	1.5456e-154	-2.72106e-155	-1.02147e-154	-7.98247e-154	6.12759e-155	8.77722e-155	3.75782e-154	-1.78589e-154	5.30561e-154	-4.128e-154	-3.5483e-154	1.22011e-154	-1.57324e-154	-7.01928e-155	-2.60619e-155	3.31609e-155	7.79843e-153
2.5111e-155	-8.72358e-156	6.99903e-156	-1.52848e-155	2.57474e-156	2.92168e-156	7.06006e-155	1.57353e-155	2.59495e-155	-5.09234e-155	-7.67208e-156	-8.54032e-156	5.51712e-155	1.85584e-156	6.19782e-156	4.84281e-155	2.15735e-156	-4.23603e-155	-4.44785e-155	1.89992e-155	4.39364e-155	3.47674e-155	-4.33407e-155	-1.27244e-155	-3.63857e-155	1.40507e-155	5.38564e-156	3.3512e-155	1.90931e-155	-1.05289e-155	7.14409e-154
-1.84e-157	1.82336e-156	1.73816e-156	-1.51556e-157	-2.55153e-156	1.89882e-156	-6.02798e-158	2.04536e-156	-3.14434e-156	-7.61444e-157	-1.39738e-156	-1.00962e-155	1.23647e-155	-8.26708e-157	2.07234e-156	9.84484e-157	2.75792e-156	1.29185e-156	-3.62206e-156	3.2373e-156	2.48337e-156	-6.05995e-157	-1.10792e-156	9.26887e-158	-1.60514e-156	1.11391e-155	-3.78099e-157	-3.79663e-156	4.77711e-156	-4.34609e-156	8.3342e-155
-1.9849e-157	-1.93576e-157	-9.52221e-157	-4.69595e-157	-5.56287e-157	-2.11015e-156	-2.40468e-157	-2.52894e-159	1.57311e-157	1.4387e-157	-1.63959e-157	-1.32555e-157	1.26972e-157	1.42142e-157	9.93364e-159	2.08204e-157	-6.83544e-157	-2.28423e-157	6.21469e-159	-2.1823e-157	4.71903e-157	-9.16808e-158	-7.85361e-158	-9.25023e-157	1.48884e-157	-7.67445e-157	-2.94088e-157	-1.59566e-157	1.10372e-157	-1.04772e-156	1.10399e-155
-8.74665e-158	-1.24162e-157	-1.41105e-157	3.07979e-158	-2.78933e-158	-1.05213e-157	2.48291e-158	5.99893e-158	5.53081e-159	-4.33731e-158	2.25846e-158	-5.71936e-158	-1.17663e-158	1.46871e-157	-1.19401e-158	-2.91721e-158	1.62585e-158	-1.85296e-157	-3.60432e-158	-2.62279e-158	-1.13955e-158	5.19392e-159	-5.69268e-159	1.54242e-158	-1.40285e-157	1.35804e-157	1.13108e-158	-2.52163e-158	-1.47954e-159	6.3224e-158	1.60874e-156
1.92382e-159	-7.74672e-159	1.60878e-159	-2.74308e-160	-2.87481e-161	-2.89244e-160	-3.3265e-159	-4.21575e-159	2.47432e-159	1.61953e-159	-4.32781e-159	5.98449e-159	-7.16429e-159	-8.86717e-159	2.11875e-159	-2.74763e-160	-3.47703e-160	1.37174e-159	3.52174e-159	2.80331e-158	-1.62662e-158	3.26706e-159	-1.92965e-159	9.87182e-159	-4.30517e-159	-4.60925e-159	-2.60921e-159	5.08194e-161	1.10511e-159	2.65109e-159	1.32185e-157
9.76423e-160	-2.01045e-160	2.52825e-160	3.84244e-160	-4.54097e-159	-2.26032e-160	1.33864e-159	1.9756e-161	4.76966e-160	2.19586e-160	6.5623e-162	6.43363e-161	-6.39358e-160	7.08029e-160	-5.55802e-160	-1.69077e-160	-2.41977e-160	-1.39411e-160	6.87573e-160	-7.74313e-160	8.60233e-160	1.53193e-159	-2.16644e-160	-1.29926e-159	-8.6752e-160	5.71808e-161	-8.53084e-160	1.26975e-159	-4.94119e-160	2.30254e-160	2.03029e-158
9.91144e-161	-9.15943e-162	-3.31563e-160	-1.88823e-161	-1.21131e-160	-5.38176e-161	-6.9037e-162	-7.56073e-161	2.18692e-161	-3.98531e-161	-3.47971e-161	-2.55569e-160	-1.17321e-160	-7.40573e-161	-1.01992e-162	-2.4605e-160	-1.91631e-160	3.38169e-161	-5.69383e-162	6.81014e-161	2.72534e-160	1.34117e-160	-9.77885e-162	8.05448e-162	3.25464e-161	-2.01027e-161	1.33013e-161	1.45652e-160	-5.16158e-161	-1.13173e-161	2.50498e-159
-1.21584e-162	-3.3968e-162	1.6524e-161	3.16249e-161	-5.73558e-162	1.43737e-162	1.52889e-162	-2.58715e-161	-2.57443e-162	9.2622e-162	-5.21455e-162	-2.58948e-162	-2.0011e-161	1.58193e-161	-2.79291e-161	2.1505e-162	1.95484e-162	-1.70523e-162	8.07031e-162	1.05392e-161	1.25523e-161	-9.97205e-163	4.25684e-162	3.00054e-163	-2.84356e-162	1.10405e-161	-6.46945e-162	-9.78575e-162	5.39193e-162	3.67123e-161	2.85505e-160
3.66921e-162	1.09852e-162	3.92302e-162	2.44742e-162	-1.82855e-162	4.50306e-163	2.37733e-162	-9.72961e-163	4.70832e-163	-6.11626e-162	8.33314e-163	-1.87406e-162	-1.13608e-162	4.04616e-162	5.02485e-163	1.39665e-162	-3.38597e-163	-1.31675e-162	1.1632e-163	-3.33866e-162	-2.34255e-162	6.13462e-163	9.78015e-163	6.01805e-163	-2.46608e-162	4.59864e-163	2.09082e-163	4.48629e-163	-4.14161e-163	3.15972e-163	4.71031e-161
-2.44828e-163	-5.84983e-163	-2.8762e-163	3.46004e-164	-8.21031e-164	-3.25319e-164	7.087e-164	1.10605e-163	7.80737e-163	-8.28077e-164	3.97967e-163	-5.89596e-164	-9.54397e-164	-3.46769e-163	1.86945e-163	1.55245e-163	1.64657e-163	1.60727e-163	2.3779e-163	-1.26635e-163	-2.44931e-163	5.85119e-164	1.7823e-163	-3.98768e-163	-7.23582e-164	9.51393e-163	1.59778e-164	-4.20374e-164	1.93529e-166	5.29187e-166	6.20575e-162
6.82297e-164	2.96196e-164	1.75909e-164	-3.98518e-165	1.95918e-164	-1.08196e-163	2.30018e-164	-1.23942e-164	1.15591e-165	1.85046e-164	-2.62042e-165	-4.525e-164	-8.0592e-165	6.70365e-164	-7.60228e-165	-8.45462e-164	-9.93672e-165	2.08688e-164	-1.54723e-164	1.62727e-164	-1.25973e-163	1.28514e-164	-1.67629e-164	2.17286e-164	-5.30841e-164	2.37159e-164	-1.82867e-164	5.73499e-166	-8.20452e-165	-1.25005e-164	8.73616e-163
-7.71732e-166	2.04937e-165	-7.09712e-166	-8.48792e-166	-1.08647e-165	-1.95342e-165	6.38943e-166	1.0434e-165	-2.36617e-165	-1.97639e-166	3.59583e-165	1.14243e-165	8.59619e-166	3.46023e-165	1.51364e-165	1.40478e-165	3.73092e-167	-6.92693e-166	-4.16058e-166	-1.07359e-164	7.71614e-165	-2.42741e-166	3.01929e-166	-4.88134e-166	-6.82179e-166	-3.14959e-166	-1.26392e-166	-2.57097e-166	-6.39118e-166	3.79924e-166	4.66727e-164
-2.80729e-166	2.00573e-166	-1.32851e-166	-8.48119e-166	9.16865e-167	-2.41282e-166	-4.44828e-166	-6.21387e-166	-4.59955e-167	-2.48593e-166	-1.72847e-166	1.59961e-166	3.88268e-167	-2.4995e-166	1.8215e-166	5.37455e-166	-8.85525e-168	5.20135e-167	4.27683e-166	-6.71346e-166	4.32219e-166	-6.18242e-166	-1.42254e-166	5.52299e-167	4.40253e-167	-2.36717e-167	8.14137e-167	2.40381e-166	1.70087e-167	-7.39023e-167	7.38548e-165
-2.84965e-167	4.17007e-167	-4.92161e-168	1.1274e-166	1.52136e-167	7.74278e-168	-6.38021e-167	-1.03343e-167	-1.60647e-167	-1.07926e-166	-3.6463e-168	6.65733e-167	7.6251e-167	1.03627e-166	1.97845e-167	1.69005e-167	2.97442e-167	9.73487e-167	6.6182e-167	4.44633e-168	2.57019e-167	7.32469e-167	1.93732e-167	-3.83618e-167	-4.93647e-167	1.86762e-168	-6.49997e-167	-1.06577e-167	5.58851e-167	-1.63649e-168	1.23454e-165
-4.05551e-169	2.66681e-168	-1.55567e-167	1.3315e-167	-1.95525e-168	-3.27766e-168	8.76656e-169	3.25907e-168	7.5841e-169	1.07672e-168	-1.4537e-168	8.68942e-168	6.14215e-170	-2.22697e-168	3.1905e-168	3.10621e-169	-2.77905e-168	-4.10407e-168	-1.85061e-168	5.57843e-169	1.13996e-167	3.32638e-168	-1.43519e-167	3.62748e-168	-1.92893e-168	-8.19164e-168	-2.38727e-168	7.90479e-168	-1.57919e-168	1.79919e-168	1.24868e-166
2.82398e-169	8.70762e-169	3.15113e-169	1.13048e-168	-5.36076e-170	-3.0008e-169	-1.07589e-168	-8.57252e-169	5.29616e-169	-5.07972e-169	-5.80743e-169	-6.2558e-169	-1.16036e-169	-1.92356e-168	-3.72098e-169	1.13353e-169	3.14229e-170	2.69962e-170	5.36792e-169	6.27672e-169	2.16316e-170	-2.37112e-170	-2.40137e-169	-9.86485e-169	1.90937e-171	4.39132e-169	-6.39445e-170	4.64089e-169	2.27382e-169	1.67462e-168	1.50205e-167
7.61843e-170	-3.95512e-170	2.65386e-169	3.99419e-171	-8.07438e-170	-8.22353e-171	7.94664e-171	9.21595e-170	-9.29624e-171	-9.9593e-170	-2.84888e-170	-5.1831e-170	-9.21789e-170	-2.34839e-170	-1.56784e-169	1.7974e-170	9.14362e-170	-2.7289e-170	1.2307e-171	-5.00337e-171	-8.53747e-170	-1.70305e-169	8.54088e-170	-8.80488e-170	-2.38578e-169	4.67483e-170	9.89376e-170	-6.16302e-170	1.2793e-169	-5.36203e-171	2.1871e-168
-1.41172e-170	1.53329e-170	-1.72967e-171	9.89176e-172	2.42792e-171	1.54051e-171	4.96709e-171	-2.71772e-170	-2.50046e-170	-5.19524e-172	8.61082e-171	8.35163e-171	-4.35393e-170	3.7051e-171	-2.68073e-171	-7.28973e-172	2.29432e-171	-1.10521e-170	-3.4592e-171	-6.77228e-171	-1.825e-170	-6.51127e-171	-1.46623e-171	1.62858e-170	-1.02508e-170	1.4481e-170	2.52493e-171	-1.36478e-170	6.72566e-171	4.83967e-171	2.79983e-169
-3.53281e-173	-4.4732e-172	-1.26036e-171	-1.70217e-171	-1.281e-172	-2.40278e-172	-1.17772e-172	3.20506e-172	-4.20216e-171	-1.48376e-171	6.08401e-172	-2.05496e-172	8.87588e-172	-1.15626e-171	7.00007e-172	-3.55236e-172	-4.727e-171	-2.05901e-171	1.4638e-171	6.66658e-173	1.30953e-172	7.74497e-172	2.93844e-172	2.25378e-171	3.35068e-172	-2.35961e-172	-4.53193e-172	-1.24248e-171	7.94814e-172	5.37807e-172	2.92196e-170
9.14129e-172	3.2189e-173	-8.16955e-173	-2.20483e-172	-1.07618e-172	-1.82425e-172	-1.45463e-172	2.27359e-172	5.84435e-173	-1.8899e-173	-4.44879e-172	2.52279e-173	-5.93911e-173	-7.40474e-173	1.08191e-172	2.31214e-173	1.18033e-172	1.23557e-172	-1.51268e-172	-1.1182e-173	-7.59101e-174	-9.19698e-174	-1.11128e-172	-9.2195e-173	-4.81041e-173	-1.60021e-172	-2.60028e-172	-5.04583e-173	-1.82428e-172	1.55359e-172	4.20411e-171
3.53056e-173	1.18113e-174	4.66099e-173	-1.32133e-173	7.16972e-174	-1.34136e-173	1.852e-173	7.42484e-174	-6.50273e-173	9.58862e-175	-1.16266e-174	-4.53085e-173	6.49427e-174	5.90563e-174	-9.50689e-174	-1.71582e-173	-7.76415e-174	2.40608e-174	-5.0104e-173	1.67016e-173	6.71714e-174	-1.68336e-173	6.96359e-174	1.35227e-173	9.97404e-174	-1.13487e-173	2.29241e-173	1.87484e-173	-5.07743e-173	-1.8673e-173	5.47816e-172
-2.51846e-174	1.6399e-175	-2.60165e-174	9.41681e-175	-1.14215e-174	8.87996e-175	1.71502e-174	3.28704e-174	-4.30759e-174	-2.00534e-174	3.74535e-175	2.4754e-175	4.54551e-174	3.52886e-174	7.50096e-175	2.5972e-174	-4.10795e-175	-1.37015e-174	-2.58436e-174	6.68491e-175	2.76775e-174	2.27996e-174	-2.26389e-174	1.63527e-174	-7.1721e-174	-4.64515e-174	9.04224e-175	2.6883e-174	4.91895e-174	-4.287e-175	6.63527e-173
-1.44231e-175	4.53367e-175	7.87796e-176	5.72163e-175	1.05115e-175	9.48341e-176	-1.02458e-174	1.3499e-175	-1.64301e-176	1.37122e-176	-6.40272e-175	-1.74157e-175	3.76867e-176	3.56695e-175	1.43956e-175	3.71517e-176	-1.38695e-174	1.39502e-175	8.48901e-176	-3.29234e-175	3.78024e-176	1.82783e-175	1.47876e-175	1.023e-175	9.24211e-175	3.16308e-176	3.14457e-175	-1.47415e-175	4.12352e-175	1.62123e-175	8.43164e-174
1.21828e-177	-1.69956e-176	6.15551e-176	-3.39573e-178	-1.38341e-176	-1.1291e-176	1.29321e-175	-1.28774e-177	7.62682e-177	2.71279e-176	-9.5028e-176	-1.94454e-176	-1.06116e-176	-1.3377e-178	-2.96178e-176	1.02134e-175	1.58972e-176	-3.20302e-176	-1.39232e-176	-1.26746e-176	1.4035e-175	-8.76407e-176	-3.94959e-177	-4.20931e-176	2.75459e-177	2.00043e-176	8.04146e-176	4.32522e-177	-1.04427e-176	2.05865e-176	1.01465e-174
-9.96621e-178	1.90943e-177	1.2089e-177	1.01866e-176	-1.40675e-177	7.7435e-178	1.90907e-177	-7.73161e-178	2.00023e-176	-3.17868e-177	-2.00698e-177	2.52002e-178	-8.05652e-178	-2.16074e-178	-4.07598e-177	-2.67694e-177	-1.82044e-177	8.14161e-178	-4.95749e-177	4.38282e-177	-1.99691e-177	2.64408e-177	-1.26813e-177	1.71197e-176	2.22491e-177	4.16779e-177	-4.1556e-177	1.18302e-176	8.84256e-178	-1.31341e-177	1.11959e-175
-2.68388e-178	-8.88206e-179	6.066e-178	5.44497e-178	-1.9395e-178	-4.62067e-178	6.59933e-179	-1.96936e-179	1.4843e-178	7.40594e-179	5.91803e-179	2.49863e-178	1.24017e-178	-3.30902e-178	4.20915e-178	-3.27523e-178	-4.30689e-178	6.88101e-178	2.57281e-178	-1.04925e-178	-4.84576e-179	-4.23809e-178	3.17097e-178	6.2973e-178	6.9622e-178	-2.06185e-178	3.09736e-178	-3.29901e-178	6.74141e-178	6.64216e-178	9.76539e-177
-1.51565e-179	1.32425e-179	-5.56031e-179	2.4793e-179	-4.5138e-179	-3.82298e-180	-3.0183e-179	1.6662e-179	-3.26736e-179	-6.08334e-179	5.89803e-179	1.17848e-178	4.03993e-179	-2.10017e-179	1.20619e-179	-1.15368e-178	4.09614e-179	3.14841e-179	2.62434e-179	-1.03317e-178	3.84731e-178	-3.75883e-179	2.71403e-179	-8.58126e-180	3.23628e-179	-2.84823e-178	-9.43619e-179	4.50043e-180	5.44519e-179	-1.5853e-179	1.81017e-177
6.00927e-181	-4.13254e-180	1.38162e-180	-5.59261e-180	-2.81562e-179	2.83942e-180	5.19021e-180	1.06879e-179	-4.91643e-181	8.62484e-180	4.80768e-180	2.59996e-180	-2.99261e-180	-1.55607e-180	-2.47324e-180	1.34336e-181	-1.07161e-179	5.3705e-179	7.23374e-180	-1.00852e-179	8.57716e-180	6.73004e-181	6.39415e-180	-2.27468e-180	2.17332e-180	1.21402e-180	4.90629e-180	-2.02361e-180	-3.18601e-180	-9.8217e-180	2.05246e-178
-2.25581e-180	5.5931e-181	7.70043e-182	6.22837e-181	8.89645e-181	6.16072e-181	5.707e-181	4.41881e-181	-3.67184e-181	5.42383e-181	-9.83063e-182	1.58317e-181	1.53898e-181	-2.18703e-181	3.12616e-181	8.26293e-181	-3.6296e-181	2.40837e-181	-2.68749e-180	-1.66941e-181	-1.98733e-180	-8.73607e-183	-1.01529e-181	-1.10182e-180	-2.84794e-181	8.11473e-181	1.42586e-180	4.89813e-181	-2.01049e-181	-6.34934e-181	1.92165e-179
4.09521e-182	2.29705e-182	-7.06311e-183	2.94576e-182	2.50769e-181	3.19378e-182	-6.16079e-183	-2.69603e-182	6.53914e-182	-6.06689e-183	9.59606e-182	5.41688e-182	-6.65866e-183	-4.80367e-182	-1.47116e-181	2.40405e-182	-5.71323e-182	1.84652e-182	7.04005e-182	-1.82748e-181	4.88381e-182	-3.45323e-182	-7.25357e-183	-1.67868e-181	-4.45012e-182	7.59373e-182	2.3822e-184	-2.40625e-181	3.96664e-182	-2.88071e-182	1.88073e-180
1.43743e-182	5.75288e-182	1.02042e-183	-1.24435e-182	-2.34004e-182	-1.61642e-182	-4.66869e-183	2.31113e-182	-9.79425e-183	2.37454e-182	6.97544e-183	1.86357e-183	-1.1478e-182	1.23059e-184	1.39901e-182	1.37944e-183	-4.5162e-184	-1.16376e-182	3.43469e-183	-7.91845e-184	-1.80174e-183	4.21297e-183	1.69537e-182	4.68051e-182	1.46559e-182	1.48647e-182	-2.46668e-182	-3.16628e-182	6.65783e-183	-7.07305e-183	4.07731e-181
6.49448e-183	1.7562e-183	-4.89561e-183	1.01401e-183	-4.84683e-185	2.758e-185	5.03392e-184	9.25385e-184	1.15801e-183	-2.91494e-183	-2.86675e-183	3.71561e-184	-1.79713e-184	-2.49831e-184	1.05725e-183	-6.58737e-183	1.7039e-183	4.39721e-185	3.52698e-183	9.07872e-184	1.17879e-183	1.07949e-183	5.31942e-184	9.09018e-185	2.81186e-183	-6.09266e-184	-3.48978e-183	4.86374e-184	2.59847e-186	1.95682e-183	4.94711e-182
-2.00082e-185	2.62455e-184	6.86094e-185	6.26678e-184	-4.56361e-186	-8.40303e-185	-8.53221e-185	3.35265e-185	-7.16465e-186	6.73557e-186	7.42202e-185	2.34248e-184	5.02151e-185	1.34771e-184	4.65031e-184	2.16389e-185	7.49275e-185	1.4909e-185	1.71584e-184	-8.53504e-184	-5.30209e-185	-3.48622e-184	-5.78316e-186	1.51763e-184	1.36727e-184	-6.43506e-185	-7.11624e-184	-1.50801e-184	9.67018e-184	-1.34371e-184	6.01822e-183
4.20139e-185	-6.40403e-186	4.93087e-185	-5.08868e-185	-9.63244e-186	2.27918e-185	4.45236e-185	-1.39426e-185	5.82722e-185	-2.29499e-185	8.98929e-186	4.0186e-185	1.05988e-185	3.46781e-187	-9.45235e-186	-4.28487e-187	-2.10893e-185	3.78725e-185	8.93052e-186	-2.97393e-185	1.32798e-186	5.86246e-186	8.87766e-186	-1.00555e-185	-2.76596e-185	8.90929e-185	-3.24845e-185	3.64495e-186	-1.32516e-185	-5.04946e-185	7.31111e-184
2.3175e-186	1.87543e-186	3.70362e-187	6.88835e-187	1.03134e-186	4.20901e-187	1.46485e-186	1.04755e-186	-1.81736e-186	2.74804e-186	7.56549e-187	1.89721e-186	3.91316e-187	2.26565e-186	5.78084e-187	3.98564e-186	-8.26413e-186	-3.318e-186	1.30714e-185	2.93805e-186	-1.58683e-186	-2.0699e-186	1.43828e-186	-7.62403e-186	1.47359e-186	2.03459e-186	-3.62308e-186	-3.25744e-186	2.63799e-186	-6.6776e-187	7.76617e-185
3.66786e-187	-3.09818e-187	-7.09825e-187	-2.37025e-187	-5.61998e-188	-8.5734e-188	-1.24445e-187	-1.27602e-187	1.13619e-186	-1.52448e-187	1.35995e-187	-4.32883e-187	-1.90317e-187	4.45882e-187	-4.60264e-187	-6.49634e-187	5.31014e-187	2.44828e-187	2.95411e-187	-1.46074e-186	-5.45562e-187	-1.77714e-187	-2.29513e-187	4.14665e-187	-1.64997e-186	9.07985e-188	4.39113e-187	-6.658e-187	1.24628e-186	-1.02145e-187	1.37146e-185
-3.31504e-188	-9.38867e-188	7.75123e-188	-4.97184e-189	7.51579e-189	-1.65737e-188	6.16964e-188	-4.16433e-188	-1.81736e-187	-3.36228e-188	-1.6073e-188	9.2611e-189	5.52246e-189	-2.24836e-188	2.99633e-190	9.59016e-188	-4.30495e-188	-1.24639e-188	-2.21174e-188	-3.05017e-188	-3.70718e-189	-1.10865e-188	1.2257e-189	-3.24239e-188	2.09586e-189	-6.72618e-190	-2.59408e-188	9.18493e-189	2.86022e-188	2.16273e-189	9.27085e-187
-6.39152e-189	-6.3505e-189	4.0241e-189	2.01265e-189	-3.20065e-189	-2.4281e-189	3.85225e-189	3.05809e-189	2.74911e-189	2.42929e-190	-1.44422e-188	-1.48204e-188	-5.82959e-189	2.00117e-189	5.18603e-189	-1.77553e-189	3.7774e-189	3.47075e-189	-4.72165e-189	-1.27214e-188	7.19601e-190	1.89001e-189	-1.50891e-188	1.24042e-188	-1.27726e-189	-3.86371e-189	-4.55202e-189	3.07419e-189	-5.98518e-189	2.36393e-189	1.54275e-187
-7.44363e-191	3.60542e-190	-4.1459e-190	-1.00653e-190	-1.85433e-189	-4.16619e-190	1.28605e-189	-2.13186e-190	8.06963e-190	9.2183e-190	2.70968e-189	1.20375e-189	-1.92038e-190	4.17693e-190	-3.2218e-190	-9.84089e-191	-3.36553e-190	9.07608e-190	-1.9241e-189	-9.33833e-191	-1.08591e-190	-3.96794e-190	-2.31975e-190	3.26964e-190	-4.43938e-191	1.29894e-190	-3.89598e-190	2.80721e-190	1.57686e-190	-2.64778e-190	1.6986e-188
-5.598e-192	-5.76409e-191	-1.30787e-190	2.84958e-191	2.49702e-191	6.08589e-191	9.43369e-191	1.16672e-190	1.28666e-190	-1.44665e-190	-8.65701e-191	1.50437e-190	-1.82607e-190	1.29091e-190	-1.29024e-190	1.83773e-190	-7.21876e-191	-1.24884e-191	3.86777e-191	4.78507e-191	-7.31962e-191	-1.00041e-191	9.93052e-191	2.74176e-190	3.43165e-191	9.45256e-191	-5.71903e-191	7.62546e-191	-2.8571e-193	1.0491e-191	2.55514e-189
-4.05728e-192	-4.58625e-192	-6.50751e-192	-8.11883e-192	-2.64366e-192	-1.70351e-192	-1.22588e-192	-5.64032e-192	-1.6581e-192	1.29855e-191	1.70535e-191	-2.61088e-192	-2.42482e-193	-1.73699e-191	4.70028e-192	6.30833e-192	-1.35103e-191	-7.87489e-192	-7.26241e-192	-2.94576e-192	-1.40598e-191	-1.04008e-191	4.19583e-191	-2.88036e-191	-4.19434e-192	-1.45931e-191	-9.32105e-192	-6.3056e-192	3.25315e-192	1.23503e-192	2.6313e-190
2.28682e-193	8.3931e-195	-3.25297e-193	-2.43353e-193	1.26001e-193	5.2707e-193	-2.14712e-192	-8.16663e-193	-8.59966e-193	-2.487e-193	7.49407e-193	2.14452e-192	-1.44538e-193	2.66254e-193	-1.32954e-192	-1.69223e-193	-5.2377e-193	1.57858e-192	-6.49354e-193	7.33912e-192	-5.21296e-193	-2.24345e-193	-1.24721e-194	1.15644e-194	1.9987e-193	-7.01348e-194	2.03353e-192	-1.33248e-192	9.74919e-193	-1.22675e-192	2.70329e-191
-1.84663e-193	1.38165e-193	1.95566e-193	1.27712e-193	3.82746e-193	3.20404e-194	3.11127e-194	-1.66805e-193	7.04536e-194	2.71339e-193	-2.19733e-194	-1.62317e-193	1.75172e-194	-8.50244e-193	4.1025e-194	7.46358e-194	-6.77755e-194	2.1719e-193	-2.54828e-194	2.8322e-193	9.61229e-194	-2.37307e-193	-6.43914e-194	8.63347e-194	-2.52306e-193	-3.70553e-194	2.87774e-193	1.7486e-193	1.07285e-193	1.6362e-194	4.72178e-192
-1.69256e-194	7.25375e-195	-3.2538e-194	2.42797e-195	-1.9387e-194	-5.12185e-195	-1.00073e-194	-4.55138e-195	-7.24422e-195	-5.74452e-195	5.56666e-195	1.26865e-194	-1.55365e-194	-1.78701e-195	5.57222e-194	2.41508e-194	-1.37244e-194	6.83477e-195	-7.99104e-196	3.27024e-194	-1.94041e-194	8.07529e-195	1.28487e-194	2.60085e-194	-3.68513e-195	2.94791e-195	3.31283e-194	-3.17177e-195	2.45402e-194	-1.71518e-194	4.31674e-193
8.40896e-196	8.39815e-196	1.05345e-195	2.73009e-195	-2.87428e-195	-1.20811e-195	-2.5249e-196	-4.96846e-196	1.20038e-195	2.76061e-196	-5.64156e-196	-2.42613e-195	1.49681e-195	1.92561e-195	-3.88395e-196	2.19709e-195	5.88881e-196	-1.27317e-194	8.82311e-195	3.96068e-195	-2.00698e-196	-2.36333e-196	-1.53102e-195	-1.65854e-195	6.94752e-196	-9.50174e-196	2.40539e-195	4.05362e-195	-3.19027e-195	8.2063e-196	6.26164e-194
4.19595e-196	1.42387e-196	-8.26501e-196	1.16789e-196	6.76834e-198	3.83314e-196	1.61615e-197	-3.05487e-196	1.28197e-196	-6.80399e-196	-1.687e-196	3.58594e-197	8.35945e-197	-1.31896e-196	-1.2473e-196	4.15857e-196	2.8552e-196	-4.22839e-197	1.44462e-196	-1.90926e-196	-1.46425e-196	-3.58065e-197	2.65882e-196	1.86313e-196	-3.76171e-196	7.89793e-196	-4.45699e-197	7.04353e-197	1.63666e-196	-1.3429e-196	6.86278e-195
3.35197e-198	2.25094e-197	-4.68236e-197	-7.49246e-198	1.52455e-196	-1.01688e-196	1.29886e-196	-8.34208e-198	8.58207e-197	-2.1449e-197	-3.82798e-197	-1.1351e-197	-8.23692e-198	-2.59781e-197	1.27706e-197	-8.37013e-199	-1.09619e-197	1.81978e-198	6.62776e-197	3.95671e-197	-9.01188e-198	-3.31261e-197	4.34661e-197	5.25229e-198	-3.14966e-197	3.89721e-197	5.63079e-197	6.92372e-197	6.64103e-198	-1.18809e-198	1.0906e-195
1.92309e-198	-1.31512e-197	-2.86983e-198	-1.8813e-198	5.11512e-198	-2.13067e-198	-3.59682e-198	1.19374e-198	2.87209e-199	-3.42764e-198	-4.88913e-199	-1.33313e-199	2.20484e-198	-1.64604e-198	7.7595e-199	-5.49933e-199	-9.4779e-198	-1.18754e-199	-5.70114e-199	-7.46925e-199	-6.69599e-198	5.20055e-198	-3.7152e-198	-4.26469e-199	5.29875e-199	6.15081e-198	1.08544e-197	-5.67426e-198	6.25179e-199	1.24824e-198	9.34103e-197
4.54335e-199	-1.21611e-199	1.83952e-198	-4.8072e-200	-5.2177e-199	-5.46753e-199	-2.90422e-200	2.22059e-199	-1.89354e-199	1.69113e-199	-4.81693e-199	-1.85448e-200	7.62506e-199	-1.55283e-200	-7.83893e-200	9.2349e-199	-8.59058e-199	3.75324e-200	-7.93683e-199	-2.46671e-199	1.52636e-198	-8.16713e-199	2.10227e-199	-2.52155e-199	-1.4652e-198	-1.12242e-198	1.65396e-198	-8.66725e-199	2.49301e-199	-3.76757e-198	2.02894e-197
-8.69038e-200	-1.74456e-200	6.83581e-202	1.15967e-199	-2.11226e-199	-6.60585e-200	-8.05723e-200	3.51129e-200	7.64703e-200	5.26428e-200	-1.64579e-199	1.2543e-199	-8.76621e-201	1.76999e-199	-3.68656e-200	-1.7293e-200	1.16884e-201	3.67613e-200	7.98435e-200	-1.85174e-199	-6.42107e-200	-2.02916e-200	-2.24189e-200	-2.08252e-200	-1.23128e-199	-7.25444e-200	1.81975e-200	8.22992e-200	6.06644e-201	1.72325e-199	2.17827e-198
-2.10852e-200	-8.46772e-201	4.80434e-201	-8.07785e-201	1.38143e-201	-3.72163e-200	1.44993e-200	-1.10648e-200	-2.32194e-200	-1.04035e-200	3.05856e-201	-1.24551e-201	9.93574e-201	-1.7989e-201	-7.41582e-201	2.83354e-200	1.10652e-200	2.02746e-201	2.56527e-200	2.41261e-200	-3.93386e-201	7.93922e-201	1.28128e-200	6.73985e-201	-1.71921e-200	1.53405e-200	8.39815e-201	1.20708e-200	-1.22855e-200	-2.17959e-200	3.7339e-199
-4.8559e-201	2.39633e-201	-9.75758e-202	8.25124e-202	-1.69061e-201	-1.59707e-203	-4.69802e-202	5.18168e-203	8.42725e-202	4.23647e-203	-2.43711e-201	5.58616e-201	-3.42797e-202	1.35061e-201	-1.85544e-201	2.20159e-202	6.68704e-202	2.52194e-201	-6.70426e-201	1.01115e-202	5.3725e-202	1.02467e-203	3.84402e-202	-1.28621e-201	-3.27539e-202	3.59565e-202	-6.07831e-202	-1.09779e-201	-6.63356e-202	5.55139e-202	3.9784e-200
5.1689e-203	-9.35409e-203	1.33438e-202	2.92625e-202	-2.52898e-202	-7.59054e-204	-7.42679e-203	-3.87114e-203	7.03719e-203	-2.40401e-203	-5.80006e-205	3.99888e-203	-4.68866e-202	-5.02587e-203	3.28039e-203	-2.60147e-202	-1.45248e-203	6.89448e-203	1.54103e-202	4.9882e-203	-1.23913e-204	-6.07205e-203	-3.21819e-203	-4.29457e-203	-9.31523e-203	-3.96658e-202	-3.39173e-202	-1.1536e-202	-5.955e-203	-1.26268e-202	3.44652e-201
4.0754e-204	3.59872e-204	4.83072e-203	3.36826e-203	3.57625e-204	1.37165e-203	1.1761e-203	3.52759e-203	1.56155e-204	-9.34569e-205	-4.75594e-204	8.713e-204	-5.59728e-204	4.67659e-203	6.68417e-204	2.03357e-203	2.54768e-203	-6.87199e-204	7.29641e-204	6.4632e-204	1.51821e-203	2.13342e-203	-1.11403e-203	-7.19511e-204	-4.34532e-204	1.10954e-203	6.48212e-204	3.12524e-204	2.64807e-203	-4.70246e-204	4.06533e-202
-1.23473e-204	2.04128e-204	-2.58956e-204	-2.57667e-204	3.96887e-204	-2.74874e-205	1.37298e-204	-1.75344e-204	-2.19201e-204	2.42983e-204	-1.76207e-204	-2.57e-205	2.71941e-205	3.62538e-206	2.68791e-204	1.05291e-204	-5.69763e-205	1.25962e-204	-3.31952e-204	-1.40342e-206	8.59371e-205	1.04302e-204	2.51811e-204	7.38023e-206	1.24899e-204	1.79643e-204	3.83969e-205	-1.3254e-205	9.41163e-205	-4.62448e-205	4.11251e-203
-1.33846e-205	1.64146e-205	7.0304e-206	-9.62214e-206	1.80279e-206	1.86178e-205	-1.79645e-205	-1.31657e-205	-1.44169e-205	1.35134e-206	-7.62504e-206	-1.08764e-205	-5.09533e-207	1.40974e-205	-1.73943e-205	-1.3162e-205	1.44165e-205	5.2518e-206	-1.7247e-205	9.97233e-206	-2.48763e-206	-4.86144e-206	-1.81373e-206	9.31224e-206	3.40592e-205	1.89413e-205	3.55721e-205	1.79305e-205	1.57817e-205	-3.25465e-205	3.97629e-204
-9.65071e-207	-9.59727e-206	4.10562e-207	5.95686e-206	-6.3802e-206	9.72815e-207	-5.28665e-206	3.5869e-206	-3.72286e-207	2.10205e-206	-8.35443e-207	1.3742e-207	-8.53586e-207	4.9653e-206	2.51629e-207	-2.72051e-206	2.1618e-206	5.1053e-207	5.13476e-206	-8.28151e-207	1.99013e-206	-1.3906e-206	6.90248e-207	-1.37705e-206	5.95142e-207	3.96462e-206	4.03382e-207	6.13209e-207	6.10829e-207	-5.87383e-206	7.15388e-205
-2.04461e-207	-5.50935e-208	6.856e-207	6.29126e-207	-2.44102e-207	2.57688e-207	1.14956e-206	6.15427e-208	1.19361e-207	-4.28002e-207	1.09835e-207	1.36428e-207	-4.20105e-207	-7.00097e-208	-1.35417e-207	1.24701e-207	-1.32103e-207	2.37701e-207	4.88708e-208	-4.03199e-207	2.15162e-207	5.91634e-207	3.50843e-208	4.29922e-207	2.33458e-207	-4.43681e-208	4.33565e-208	5.95411e-207	-1.06551e-206	8.10701e-207	9.71751e-206
-3.60119e-209	-1.54997e-208	5.50529e-209	1.12932e-207	-3.67444e-208	-3.14477e-208	-1.69722e-208	-8.0267e-208	-1.73993e-207	2.98002e-208	2.47883e-209	4.02599e-209	8.50384e-208	-4.31782e-208	-3.86389e-208	4.44072e-209	-2.90148e-208	-2.76287e-209	2.95353e-208	-2.5047e-209	1.35275e-208	-6.1248e-208	-4.36712e-208	-1.71205e-208	-2.31827e-207	-1.06167e-207	-2.08404e-208	-5.64129e-209	1.52039e-208	8.86542e-208	1.35228e-206
7.5734e-209	7.44695e-210	1.64437e-209	7.52778e-211	-3.15977e-209	2.25787e-209	6.96015e-210	-1.11514e-209	2.27667e-210	-6.81028e-210	9.96774e-209	-2.99914e-209	-1.22519e-208	-1.46037e-209	3.03556e-209	2.8972e-209	-6.58752e-210	7.48315e-211	1.28448e-209	-8.17463e-209	2.69251e-209	-1.45937e-208	-9.60749e-209	1.45941e-209	2.42359e-209	-5.24241e-209	1.71673e-209	-2.19938e-209	9.20027e-211	-1.14645e-208	1.12472e-207
1.00724e-209	1.22121e-209	9.03281e-211	-7.56216e-211	-1.06855e-209	-8.63051e-211	2.6189e-210	5.09047e-210	-7.63665e-210	1.13241e-209	3.25259e-209	-1.33292e-209	-2.29863e-210	-3.81244e-210	9.40996e-210	1.0247e-209	1.23329e-209	2.89058e-210	-2.49929e-210	4.04767e-210	-1.9324e-209	-6.17615e-210	-4.44819e-210	3.77239e-210	-3.0999e-211	-3.94789e-210	-1.77948e-210	-2.03736e-210	5.35276e-210	-1.06658e-209	2.1337e-208
-7.86248e-212	1.22313e-210	5.35381e-212	2.05764e-210	-8.62692e-211	-3.04814e-210	9.48592e-212	3.10054e-212	-3.59932e-211	1.85369e-210	-7.70017e-212	-9.22941e-211	6.46215e-211	-3.63913e-211	6.02389e-211	-1.79625e-210	1.28148e-210	2.43063e-212	6.62868e-211	2.27351e-211	1.56355e-211	5.42941e-212	3.86429e-212	-2.9324e-211	-1.60683e-211	1.90704e-210	2.66328e-210	-6.25921e-211	2.08013e-211	-2.25367e-210	2.46291e-209
6.70293e-212	-1.4782e-211	2.62361e-212	1.01199e-212	-5.30875e-213	-6.44314e-212	2.52869e-211	1.74471e-212	3.57262e-212	-1.08869e-211	-1.00792e-211	-1.17438e-211	-9.35554e-212	-3.4637e-212	1.35711e-211	2.56017e-212	3.53151e-212	-6.5646e-212	-1.51803e-211	-5.81852e-212	-2.12372e-211	8.76493e-212	1.14087e-211	-8.46372e-212	-4.39212e-212	-3.43905e-213	1.48073e-212	-8.78879e-212	1.99282e-211	8.07414e-212	2.48337e-210
-3.60245e-214	-9.54153e-213	-2.16274e-212	6.25452e-212	-9.47972e-213	-1.87056e-212	-9.22751e-213	-4.32601e-212	-1.88875e-213	-1.97141e-212	2.02915e-213	1.62761e-212	1.8688e-214	2.78313e-213	-7.65218e-213	-4.30802e-213	-2.06108e-212	3.20789e-213	-5.78477e-213	-1.7627e-212	-1.60929e-212	-1.26538e-213	-2.12117e-212	-4.54664e-213	3.26109e-213	-8.97512e-213	4.75818e-213	6.7243e-213	4.05566e-213	7.35396e-213	3.55061e-211
-4.74151e-214	1.50576e-215	7.26365e-214	2.17596e-213	-3.95192e-213	6.8759e-214	-6.29786e-214	-1.47053e-213	6.35516e-214	-4.17582e-214	5.71231e-214	3.83918e-216	-3.35462e-214	-3.85296e-214	2.98971e-213	2.18099e-213	-1.37086e-213	9.58295e-214	2.84777e-213	-1.64322e-213	-1.277e-213	-5.53692e-214	3.40996e-213	4.41336e-214	-4.3462e-214	-2.0951e-214	-1.72508e-213	2.69499e-214	6.96902e-214	4.74256e-213	3.82313e-212
3.79895e-214	-1.215e-214	5.05533e-215	1.41796e-214	1.98404e-214	-1.66392e-214	-5.1182e-214	1.33235e-214	-3.61773e-215	3.18487e-214	-1.0206e-214	-3.96261e-215	-5.26221e-215	-3.41053e-216	-4.36531e-214	1.81864e-214	-3.14365e-214	-5.69802e-217	2.34187e-214	-3.66401e-214	-9.98961e-215	-2.32652e-214	2.00041e-214	-3.76976e-214	7.27145e-215	1.30054e-215	-3.20996e-214	-4.42452e-216	2.7404e-214	-3.02557e-215	5.4149e-213
-1.21674e-215	-9.12148e-216	-2.28321e-215	4.845e-215	-7.08676e-216	1.62022e-215	2.01813e-216	-4.19357e-216	4.17313e-216	1.47619e-215	3.25617e-215	-1.18243e-215	2.64653e-215	-8.51787e-216	-2.80375e-215	7.05605e-216	1.19548e-215	-2.73991e-215	-1.7015e-215	-1.3028e-215	-4.92403e-215	-1.05399e-215	-4.26093e-215	-8.51564e-216	1.08907e-215	2.28508e-216	5.63281e-215	-2.07744e-215	2.48385e-215	2.46357e-216	5.53352e-214
-1.91436e-216	9.7526e-217	-2.50038e-216	-1.00414e-216	3.82593e-217	3.74848e-216	-4.81528e-217	-4.4674e-216	-1.93804e-216	-2.10296e-217	-2.28095e-216	-3.1395e-216	5.38486e-216	1.38302e-216	-8.02467e-217	-5.85478e-216	-4.03635e-216	-1.85848e-216	7.04688e-218	-3.16935e-216	1.46064e-216	6.29888e-217	3.98024e-216	-3.53699e-216	-3.29904e-217	7.2422e-217	8.59164e-217	-5.32029e-217	1.31197e-216	-4.6395e-216	6.36073e-215
-4.84907e-217	-1.59761e-216	2.47835e-217	7.36542e-219	1.0525e-216	-1.21001e-217	-5.29642e-218	-1.83065e-217	3.50634e-217	-2.83084e-217	1.041e-216	1.49627e-217	-6.44175e-217	-2.82241e-217	-5.62639e-218	-3.80616e-217	8.20565e-218	5.67187e-218	2.03194e-218	-2.2908e-217	-3.5586e-217	-5.66523e-217	-2.43785e-217	2.3675e-217	6.13836e-218	1.02306e-218	3.6856e-217	-3.59337e-218	-1.29015e-218	1.39875e-218	9.22898e-216
1.64616e-218	-8.79209e-218	-1.79666e-218	-1.99835e-218	-2.36946e-217	5.20674e-218	-4.46402e-218	3.85441e-218	-2.30464e-218	-7.39337e-218	2.27397e-218	-3.29348e-218	-3.56576e-219	-7.62381e-218	1.9281e-218	-1.18011e-218	2.97456e-221	-1.01376e-217	1.49678e-218	-6.47632e-219	-1.01061e-218	-4.14193e-218	-1.58813e-218	1.6572e-218	3.0475e-219	1.14546e-220	-6.98044e-219	-1.09227e-218	2.12461e-218	3.51028e-218	1.06231e-216
4.35603e-219	-1.25977e-219	-3.90346e-219	3.6822e-219	9.34628e-220	2.18034e-219	-1.16635e-219	-1.18511e-218	-5.63367e-219	1.15961e-219	-1.9462e-219	3.09983e-219	5.63547e-219	-3.38284e-219	-6.80233e-219	1.78538e-219	1.58662e-219	-8.72132e-219	-1.39094e-220	6.12417e-219	-2.70583e-219	2.64508e-219	-4.20631e-219	-2.28727e-220	-8.48199e-220	7.48109e-221	-1.9398e-219	8.447e-219	3.15056e-218	9.61068e-220	1.28913e-217
-1.04077e-221	1.7587e-219	3.48742e-220	-4.30108e-220	7.27973e-220	2.51631e-220	-1.3037e-220	-1.11023e-219	-2.9035e-220	-3.18646e-220	8.15164e-220	-2.37289e-220	-3.48042e-220	-3.72288e-220	-8.35929e-220	9.67247e-220	4.53824e-220	7.70329e-221	-1.38991e-219	2.4334e-220	1.07227e-219	-2.11772e-220	-1.90685e-219	2.33519e-220	4.79475e-220	1.61255e-220	1.41814e-219	1.83996e-220	-3.59732e-219	1.59513e-220	2.05413e-218
-4.23199e-222	-5.47395e-223	-2.41088e-222	-1.97915e-221	-4.9013e-221	-1.09417e-220	-3.17663e-221	3.61746e-222	-4.47659e-221	9.23073e-221	2.13537e-222	-8.04971e-221	-6.099e-221	-1.01103e-220	7.84301e-221	-6.10111e-221	1.85663e-220	-8.51343e-221	-2.09236e-221	3.62466e-221	-3.8873e-220	3.25837e-221	-1.2619e-220	-1.457e-221	2.73098e-221	-3.73235e-221	-8.79825e-221	3.53425e-221	-6.16599e-222	7.56851e-222	1.83377e-219
-2.64306e-222	5.87727e-222	2.74877e-222	2.8517e-223	3.28879e-222	-1.88042e-221	1.79129e-221	9.5345e-222	6.55095e-222	-3.43355e-222	1.29342e-222	1.30607e-221	-8.16367e-222	1.25034e-222	-2.46981e-221	-1.78318e-223	3.07435e-222	2.45659e-221	-2.10085e-222	2.11099e-221	-3.85445e-223	1.22427e-222	-6.93301e-223	2.60474e-222	3.24769e-221	4.8953e-222	1.2069e-221	7.10729e-222	-9.37606e-222	-2.14986e-221	2.62906e-220
7.57702e-223	-4.56496e-222	-9.82609e-223	-8.40681e-223	1.78333e-222	-4.79122e-223	3.08536e-222	1.0028e-222	5.70322e-223	-3.5107e-222	-5.80091e-224	4.23505e-223	-1.47918e-222	-1.39682e-222	-7.26151e-223	1.31904e-223	3.71115e-223	8.11806e-223	-9.65219e-223	2.07629e-223	-2.27624e-223	-4.00234e-222	1.5353e-223	7.43874e-223	-1.24886e-222	8.0119e-223	-3.26013e-223	-6.82318e-223	-1.65786e-222	-6.62063e-222	4.06132e-221
1.96176e-223	-1.5342e-223	-2.33878e-225	8.04931e-223	1.40581e-223	4.61296e-224	-1.22617e-224	-1.05135e-223	1.31531e-224	1.06881e-223	-5.26651e-224	1.80396e-223	-2.23705e-223	-2.088e-223	1.74946e-223	1.44028e-223	-3.21246e-224	-2.02388e-223	1.47592e-224	-1.80366e-223	-1.49941e-223	-1.36229e-224	-1.03365e-223	-7.59792e-224	1.7551e-223	4.78849e-224	1.93105e-224	-9.34813e-224	1.27362e-223	-2.44261e-223	4.0459e-222
6.13849e-225	-5.18776e-225	2.50261e-224	-1.50957e-224	-1.1012e-224	1.6828e-224	-4.57075e-225	1.93194e-225	-4.34685e-225	-3.62392e-224	2.83134e-225	-3.16565e-224	5.32935e-226	5.06673e-226	7.36254e-225	-3.07016e-224	1.40663e-224	-1.01091e-224	3.07552e-224	1.07461e-224	-8.92463e-225	-1.41625e-225	-1.10952e-224	-2.98966e-224	-1.24299e-225	-3.17105e-225	1.55972e-224	3.04875e-224	2.85206e-224	-2.6805e-224	4.22802e-223
-1.11655e-225	1.36742e-224	2.06557e-225	9.69629e-226	2.27781e-226	-9.19591e-227	5.97126e-225	-9.97601e-226	-7.57882e-225	1.4479e-225	-4.01722e-225	7.65227e-226	-6.18978e-225	2.16556e-225	-5.53107e-225	2.54279e-225	1.35613e-225	-1.39692e-225	-1.13769e-225	-2.53829e-225	2.84323e-225	1.11781e-225	7.57489e-226	8.7815e-226	2.70015e-225	1.30024e-225	1.75256e-226	3.35571e-225	1.83752e-225	-1.71376e-225	7.84613e-224
4.76378e-227	9.55852e-227	-1.71196e-226	9.68863e-227	4.18712e-226	-1.66637e-226	-5.27514e-226	-1.75791e-226	1.93714e-226	1.2266e-226	5.15891e-227	-1.48989e-226	3.69879e-226	3.77778e-227	1.44445e-226	-1.01061e-226	-1.26254e-225	7.40565e-227	3.51799e-226	-1.44351e-226	-2.4288e-226	-7.57594e-226	1.39003e-226	-5.59764e-227	1.36237e-226	-2.13063e-226	1.408e-226	-4.91315e-226	2.46626e-227	4.70803e-227	6.95143e-225
1.83718e-227	4.908e-227	2.6607e-227	3.66434e-228	2.2106e-227	-1.22204e-227	9.89408e-227	1.23703e-227	3.70457e-227	2.03942e-228	1.75277e-228	6.77005e-227	3.12044e-228	2.90973e-227	2.89541e-227	1.10791e-227	-3.96347e-227	-1.94769e-227	3.04961e-227	-1.67167e-227	-5.1842e-228	6.81608e-228	-3.36345e-227	2.24526e-228	-2.60758e-227	-1.86388e-227	5.9082e-227	1.26388e-227	-2.70544e-227	2.36909e-227	7.45535e-226
2.11478e-228	3.50047e-230	-1.58801e-229	6.17796e-231	5.7376e-228	-4.81385e-229	-1.78142e-228	6.6149e-228	-6.34948e-229	1.24397e-227	3.30342e-228	-1.07571e-228	-4.80078e-228	1.27213e-227	-2.29657e-228	-1.55257e-228	-3.03924e-228	6.27337e-228	-9.93805e-230	-6.11156e-228	-1.79023e-228	1.74222e-228	1.12779e-227	3.46506e-228	-1.32193e-228	-2.41743e-228	1.22524e-227	9.35907e-229	-7.56637e-228	-3.64613e-228	1.17694e-226
-1.5229e-229	-4.38486e-229	-4.07691e-230	1.63875e-229	7.51443e-230	1.60264e-228	-2.79391e-229	4.56465e-229	1.36694e-228	-5.4547e-230	-4.93668e-230	1.81033e-229	-7.35087e-229	-5.86048e-229	-8.83686e-229	4.88561e-229	-3.72128e-229	2.377e-229	3.66956e-229	-5.37458e-229	-9.83569e-231	-1.58008e-229	8.5343e-230	7.28213e-230	-7.15215e-230	3.81556e-230	-1.34222e-229	-4.14233e-229	1.26545e-228	-1.48456e-228	1.28027e-227
-1.97929e-230	3.8054e-230	-7.91074e-230	3.93161e-230	-1.38464e-229	6.80287e-230	-2.77783e-230	-3.70724e-230	-3.06911e-230	-3.82368e-229	8.68206e-231	5.96257e-230	1.61272e-230	6.65713e-230	-9.22897e-230	-6.11135e-230	1.61593e-230	-8.8649e-231	-2.46008e-230	-1.1732e-232	3.95204e-230	7.2653e-231	2.2242e-230	2.96625e-230	-2.67571e-230	-9.1216e-230	2.0401e-230	-3.63577e-230	4.62278e-230	4.73635e-230	1.58184e-228
-4.00574e-230	4.70725e-231	-6.78191e-232	1.24321e-231	-1.89405e-231	1.22333e-230	9.69053e-231	1.09866e-230	1.51835e-230	7.90903e-231	1.86263e-231	9.87284e-231	-1.95272e-231	-2.22119e-231	2.58683e-231	-3.87248e-231	-1.89989e-230	8.15021e-232	1.99865e-230	-4.28975e-231	-6.23496e-231	-6.15507e-231	-1.62105e-231	5.08079e-232	-2.6803e-231	-3.53959e-231	-9.48585e-231	1.55167e-230	-1.96625e-231	3.09873e-231	2.21849e-229
1.37881e-231	-3.67578e-232	-9.61641e-232	-1.73232e-231	-2.95018e-233	5.37586e-232	1.46584e-232	1.81852e-231	-7.3017e-233	-2.52816e-232	2.85893e-232	3.54017e-232	-1.0774e-231	7.27437e-232	1.1465e-232	3.71717e-232	-9.02182e-232	-7.71165e-233	-1.75868e-232	6.20401e-232	1.83518e-231	3.21214e-232	3.08336e-232	-3.35298e-231	-3.67834e-232	4.64362e-232	3.69234e-232	8.15527e-232	-1.63667e-232	4.00201e-232	2.04036e-230
2.19731e-232	1.05614e-232	-1.88285e-232	1.08444e-233	2.53199e-233	1.65165e-232	5.65845e-234	1.02097e-232	-5.36136e-233	-9.2361e-233	2.45538e-232	1.2108e-232	4.78843e-234	5.58142e-233	-1.12912e-232	-8.019e-233	1.10642e-232	2.3552e-233	-9.84302e-233	8.50783e-233	-1.46831e-232	-6.23907e-234	-2.9011e-233	-4.21378e-232	-9.65215e-234	6.91328e-234	-1.62233e-232	-3.80965e-233	8.71281e-233	2.3233e-232	3.04652e-231
3.60005e-234	2.99692e-233	1.01303e-233	1.46527e-234	1.40352e-233	-5.40167e-233	-1.66823e-233	1.48904e-233	1.046e-233	6.08597e-234	-2.61551e-234	4.34504e-233	-5.61615e-234	4.75813e-234	-1.49507e-234	-1.66069e-234	-1.36269e-233	-1.53706e-233	-2.95209e-234	3.4272e-235	4.33649e-233	-5.20764e-233	-2.8345e-233	2.11991e-234	-1.91678e-233	-3.84403e-234	-2.96808e-233	-1.28104e-233	2.14906e-234	2.96717e-234	4.49749e-232
-2.46309e-234	-2.02371e-234	-1.37101e-234	1.51758e-234	5.61267e-235	9.1744e-235	1.09097e-234	-1.99916e-234	-2.96057e-234	-9.3127e-236	7.59396e-235	-1.40215e-234	5.91401e-235	-5.71996e-236	-5.86269e-234	1.34567e-234	6.82585e-235	-1.94647e-234	-3.76216e-235	7.59574e-235	2.78509e-235	1.92083e-234	-3.29332e-235	-1.63031e-234	-3.78047e-234	-5.0711e-235	1.73061e-234	-1.05153e-235	-3.85701e-234	-2.23375e-234	4.51544e-233
6.42163e-236	-2.27371e-235	1.65921e-235	-1.22777e-235	-1.71036e-235	2.36027e-235	6.91867e-236	1.63925e-236	-5.86744e-236	9.31089e-237	3.27911e-236	9.50828e-236	1.23348e-236	-2.30771e-235	-1.73921e-235	1.92519e-235	1.14063e-235	3.8078e-236	-4.18076e-235	-9.16153e-236	-2.24148e-235	-2.21876e-235	-2.68763e-235	-7.779e-235	3.40656e-236	1.64819e-235	-1.64602e-235	-7.07072e-236	7.09089e-236	2.91737e-236	4.56713e-234
3.60904e-237	-2.71476e-236	-2.66294e-236	-4.25363e-236	-7.43785e-237	1.1507e-236	-1.42835e-236	-7.42567e-236	-7.20303e-237	1.00899e-235	8.35525e-237	-1.11756e-236	-3.55379e-236	-1.90871e-237	-1.1468e-237	-6.289e-236	1.80696e-236	3.71342e-238	-9.6789e-237	4.36974e-237	3.7192e-236	-2.1581e-236	-4.16639e-236	-3.67788e-238	-1.08096e-236	-6.06958e-237	8.50274e-237	1.27568e-236	-3.31533e-236	1.47484e-236	6.55858e-235
-3.89754e-237	-2.45324e-237	3.49017e-238	1.4036e-237	-1.71386e-237	-1.3396e-237	-9.0758e-238	-3.88994e-237	-1.58684e-237	9.23725e-238	-1.44953e-237	-9.85232e-238	-6.69113e-237	-3.78452e-237	-2.81246e-237	-5.88863e-237	1.855e-237	-1.09939e-236	-4.11169e-237	-2.14815e-239	-8.84503e-238	-3.42614e-237	1.5232e-237	7.89725e-237	-2.58573e-238	4.28344e-237	-3.93867e-237	-4.93828e-237	5.47053e-238	7.90266e-238	8.55459e-236
5.09015e-239	-6.83518e-238	-5.38698e-239	-2.41388e-238	1.8486e-237	9.91382e-239	5.37371e-239	7.95356e-239	5.05573e-239	-5.15539e-238	5.23413e-238	-3.22718e-238	-6.85679e-239	2.90493e-238	-2.60933e-240	-3.4976e-238	8.19923e-239	1.49407e-240	-5.06406e-238	1.37328e-238	7.00645e-238	2.22214e-238	-7.21349e-240	1.05922e-238	9.50187e-239	3.8881e-238	3.18999e-238	3.61166e-238	2.21116e-238	-2.96509e-238	8.67918e-237
-7.81331e-240	-5.64499e-239	1.06548e-239	-2.37921e-240	2.966e-239	-1.70632e-239	1.12164e-238	-2.53669e-238	1.94162e-239	3.1016e-239	-1.86691e-240	-2.56337e-239	5.91226e-239	7.86869e-239	-2.24688e-239	-2.4903e-239	-2.42723e-239	-7.63829e-239	1.86644e-240	7.68932e-242	2.9573e-240	-6.61457e-239	1.2306e-239	1.51468e-238	5.14208e-240	-3.81519e-239	-2.23529e-239	4.71552e-239	-5.08567e-239	-8.99654e-241	1.253e-237
-1.08528e-239	1.0798e-240	-1.08002e-239	-6.96193e-240	1.10715e-239	-7.76134e-241	-4.48997e-240	-1.35663e-239	3.71473e-240	-9.93298e-241	-5.84503e-240	3.17042e-240	-1.59239e-240	-3.78055e-240	-1.98348e-240	3.25689e-242	-1.02441e-239	4.32746e-240	3.02834e-241	-1.03059e-240	-3.94934e-240	-4.79404e-240	-9.27812e-240	2.85452e-240	-2.55622e-240	7.94001e-240	8.66727e-241	6.14481e-240	2.83615e-240	-2.40915e-240	1.40245e-238
2.06935e-241	4.92277e-241	1.33588e-240	-1.15857e-241	3.95818e-241	8.85506e-241	-3.95354e-241	2.7931e-243	5.11596e-241	-1.18962e-241	-3.09317e-241	-3.65653e-242	-2.83833e-241	-5.52825e-242	2.13261e-241	-1.08217e-241	-8.77997e-243	8.0738e-241	-3.92479e-240	1.06601e-240	-9.86275e-241	2.23237e-241	-3.30824e-241	-1.62019e-241	6.31357e-241	1.88385e-240	5.84361e-242	7.14528e-242	5.99246e-242	1.28524e-240	1.6967e-239
1.39966e-243	-6.78873e-243	-3.16755e-242	-4.32274e-242	-8.29675e-243	-3.78083e-242	-6.80374e-243	-1.56442e-241	5.60399e-243	2.15298e-243	-1.93581e-242	1.18347e-242	-1.2836e-241	-1.09069e-241	7.03569e-242	4.58947e-242	1.0926e-242	-5.9702e-242	9.2127e-243	-1.96145e-242	-4.34934e-242	4.24668e-242	1.09208e-241	1.465e-242	4.12653e-242	4.60595e-242	-2.76465e-242	-7.61423e-242	1.62297e-241	-1.70259e-241	1.51801e-240
4.60989e-243	-3.63134e-243	2.06476e-242	-3.13397e-243	1.53426e-243	7.65829e-244	4.11076e-242	-5.598e-244	1.96386e-242	3.90139e-244	-8.29751e-243	5.90028e-243	-4.56618e-244	-5.84476e-245	-1.20675e-242	-9.47758e-244	9.06347e-243	2.72245e-244	-9.97262e-243	6.36464e-243	-2.52193e-243	6.81616e-244	1.31703e-242	-7.77542e-243	-5.49011e-243	1.07895e-242	1.71804e-243	1.33757e-242	3.71635e-243	-2.37887e-242	2.32448e-241
-6.84253e-244	3.04238e-244	-1.77123e-243	-8.16074e-245	-2.69506e-244	2.34435e-243	6.62997e-244	6.00678e-244	1.21433e-243	-1.85609e-243	-4.48902e-244	-9.32442e-245	-2.22315e-243	-1.49572e-244	-9.48538e-244	8.82363e-244	8.93783e-244	2.77709e-244	5.0995e-244	-1.72118e-243	-4.92044e-244	-1.90681e-243	9.00263e-244	4.86096e-244	-8.14326e-245	3.14e-243	-6.94639e-244	-3.28688e-243	-6.73938e-244	5.29872e-244	3.01296e-242
-5.39588e-245	-3.42447e-245	1.27042e-245	-8.03333e-245	-7.12576e-245	6.30126e-246	1.176e-244	4.66198e-245	-9.51534e-245	4.32093e-244	-1.89506e-244	1.16597e-244	-7.00208e-245	-1.16932e-245	7.50508e-245	-9.10043e-245	8.35623e-246	8.09436e-245	3.61943e-244	3.51877e-244	2.89252e-244	-3.97804e-244	-1.10942e-244	3.07342e-244	-2.42136e-245	-9.86703e-245	-6.70036e-245	1.76108e-244	-1.34633e-245	1.90437e-244	3.98249e-243
4.71973e-245	6.04686e-246	-2.40492e-245	1.4069e-247	2.09588e-246	3.26341e-245	-7.04797e-246	9.85537e-246	1.58621e-245	-6.57403e-246	-3.9745e-245	-4.07349e-246	-4.81956e-246	1.95237e-245	-7.85468e-246	-3.4956e-246	-8.85755e-246	4.11854e-245	-7.61807e-246	1.02679e-245	3.10624e-245	2.15548e-245	-7.69135e-246	-1.77629e-245	4.22742e-246	-2.00714e-245	9.7797e-246	4.19179e-245	-1.04224e-245	1.65284e-245	4.79963e-244
1.04338e-246	6.02242e-247	-4.59218e-247	-9.37707e-247	-6.76381e-247	-2.15048e-247	-2.95018e-246	6.55058e-248	-1.95564e-246	-3.26109e-246	-5.37234e-246	-1.39439e-246	-1.67485e-246	1.00995e-246	1.26023e-245	-2.49398e-247	1.53256e-247	5.78752e-247	-1.25685e-246	-2.79699e-246	1.10061e-246	5.29144e-248	2.47996e-246	2.24412e-246	-8.96275e-247	-2.77963e-246	-1.58625e-246	-7.36402e-247	-6.21845e-247	6.0842e-247	5.23619e-245
2.3725e-247	7.34016e-247	6.83257e-247	-1.07827e-247	-6.08044e-247	-3.4734e-248	-9.60264e-248	3.13207e-247	-3.58602e-247	-9.88158e-248	8.084e-248	-1.4235e-247	9.95373e-248	-4.74457e-247	7.4461e-247	-9.52858e-249	1.7936e-247	-2.40343e-247	-3.75878e-248	-1.12023e-247	-3.29833e-247	3.0213e-248	3.62543e-247	1.2993e-246	3.21908e-247	8.01427e-247	-1.75243e-247	8.42619e-248	1.66645e-247	1.4642e-247	9.11021e-246
5.48053e-248	1.39479e-248	-2.20315e-248	-3.07142e-248	-3.11529e-248	2.05344e-249	-2.74306e-249	-3.28602e-250	3.81275e-248	1.89415e-248	-3.86477e-250	1.91957e-248	1.73783e-248	6.9351e-249	3.65181e-249	-3.00805e-248	2.47229e-249	4.55478e-248	1.78429e-248	-2.42315e-248	-2.67574e-248	1.03287e-247	2.11812e-248	3.87693e-248	-1.07309e-248	-2.12345e-248	-4.54394e-248	-9.58257e-248	-4.06492e-248	2.57429e-248	8.12186e-247
-6.87156e-250	6.12465e-249	1.03263e-250	4.2474e-249	-3.44769e-249	-1.52762e-249	-3.62501e-249	4.42725e-249	-3.60882e-250	2.64782e-249	-6.4141e-251	-9.86212e-249	6.03001e-250	1.78741e-249	-3.23872e-249	-4.11464e-249	1.32787e-249	-2.89116e-249	-8.4638e-249	-7.19172e-250	6.68698e-249	-2.66689e-249	1.51925e-249	6.98676e-249	3.99116e-250	7.29307e-250	-1.75587e-248	4.14244e-250	9.32247e-250	4.58556e-249	1.0275e-247
1.06593e-249	2.95964e-250	2.02092e-249	1.1488e-249	-3.59992e-250	3.19843e-250	-2.07407e-250	-7.32026e-251	-2.08752e-251	-1.21112e-250	-1.22648e-250	-2.4971e-251	-1.01414e-251	-1.04966e-251	-1.09885e-249	6.23143e-250	2.34544e-250	2.88964e-250	2.10343e-251	5.94261e-250	2.91972e-250	-3.50647e-250	3.0859e-250	-1.56952e-251	2.10744e-250	-1.57515e-251	3.45446e-250	3.42652e-250	-5.79631e-251	-2.6969e-249	1.32995e-248
-4.78415e-252	1.04771e-250	1.86454e-250	-5.12329e-251	-3.69982e-252	-2.62113e-251	3.94906e-251	2.4718e-251	1.96108e-251	6.22269e-251	-1.90298e-251	2.77944e-251	-1.95424e-251	8.55859e-251	-7.65308e-251	-2.22171e-251	-5.96373e-251	1.08255e-250	-1.32838e-252	6.54849e-252	-1.97092e-254	-1.22937e-250	-4.14094e-252	-2.06884e-251	5.55997e-251	-3.73861e-251	-2.22743e-252	1.14992e-251	2.45421e-251	8.92492e-251	1.31796e-249
5.16661e-252	1.4216e-253	4.2213e-252	-6.77003e-253	-3.17792e-252	7.96941e-253	-9.97821e-253	-3.0486e-252	5.24734e-252	4.35743e-252	2.96128e-252	-1.96763e-251	-8.87345e-252	8.90681e-253	5.6471e-252	-4.20565e-252	-2.52754e-252	8.10259e-252	8.671e-253	-2.86631e-251	1.34109e-251	7.82418e-252	9.55907e-252	1.40318e-251	8.85386e-253	-4.84484e-252	1.10403e-252	-2.75302e-253	5.35062e-252	-2.98971e-252	1.70524e-250
-1.91201e-252	-1.87998e-253	-1.20139e-252	-7.07309e-254	3.29446e-253	-3.01314e-253	3.66512e-253	-3.26163e-253	-1.03341e-252	1.53935e-252	-2.01081e-252	9.70698e-253	-1.76522e-252	1.70962e-252	-7.95726e-253	-2.64035e-253	-1.43504e-253	1.85587e-252	-3.04962e-253	-7.66518e-253	-1.10952e-252	4.92045e-253	1.28449e-252	-6.15459e-253	-5.71635e-253	-8.5735e-254	-1.44592e-253	-9.82366e-253	-2.03085e-253	-1.35172e-253	2.34794e-251
1.01623e-253	-2.01502e-254	-5.24465e-254	3.83586e-254	2.10423e-254	4.22156e-254	2.263e-253	2.29421e-254	-3.81898e-254	-4.65938e-254	-1.44065e-253	-1.28e-253	1.33163e-254	-5.41611e-254	-9.49174e-254	5.01963e-254	4.53957e-254	-2.19653e-254	-1.61966e-254	8.28052e-254	2.18523e-253	2.41979e-254	8.59996e-254	1.69257e-253	-1.92485e-253	5.0823e-255	1.29282e-253	3.42206e-253	8.21393e-254	-3.06251e-254	2.54068e-252
-8.27798e-255	2.28146e-255	-1.91765e-254	4.95251e-255	-7.73102e-255	6.58724e-255	-2.81798e-254	2.63361e-255	1.76226e-255	-6.56042e-255	1.55049e-254	4.17602e-255	-4.33397e-255	-2.54968e-254	-4.3209e-254	-3.89363e-254	5.35551e-255	-1.46725e-255	5.88662e-255	1.14123e-254	2.22748e-255	2.39557e-255	-2.17228e-256	-1.28351e-254	-1.68936e-254	5.72311e-255	-2.62702e-254	2.2717e-255	-4.192e-255	-4.18343e-255	3.21131e-253
-2.45188e-255	1.64723e-255	3.54991e-256	4.25797e-256	1.13609e-255	-1.97138e-257	7.74524e-256	5.20195e-255	7.03995e-256	-1.03199e-255	-1.56445e-256	3.16664e-255	3.45915e-255	-3.39766e-256	-2.40603e-255	-1.60445e-255	-8.67541e-256	-9.98861e-256	-1.32198e-255	-1.92195e-255	1.24454e-256	-5.84457e-256	-2.60951e-255	6.69674e-256	-1.58233e-256	-1.0602e-255	-6.10881e-256	1.41296e-255	1.9576e-256	4.89145e-256	3.79063e-254
-9.56277e-257	-6.01734e-256	-4.59384e-256	7.55579e-257	7.52047e-258	1.30738e-256	1.17583e-256	8.4176e-256	-3.4295e-256	2.29841e-257	-3.52276e-256	-1.36996e-257	6.37182e-256	-2.24902e-256	8.95857e-257	-3.78645e-257	-1.1719e-256	5.19616e-257	-3.11141e-256	3.09557e-256	1.46559e-257	-9.39269e-257	-3.53885e-256	4.81923e-257	1.58557e-256	3.05038e-257	8.58385e-257	-5.65352e-257	4.35668e-257	-2.44918e-256	5.97178e-255
1.70514e-257	-3.34473e-257	-7.81022e-257	1.09373e-257	-1.28778e-257	-1.21814e-257	3.78714e-257	3.25418e-258	9.24033e-258	2.47599e-257	4.90731e-258	-1.09542e-257	5.42846e-258	-1.1761e-257	-1.75777e-258	-1.85867e-257	3.03539e-257	7.66098e-258	-2.18291e-257	5.38754e-260	2.93024e-257	-1.09718e-256	-2.42409e-257	1.42624e-257	4.60367e-258	-5.20982e-257	-3.19878e-257	-1.8896e-257	3.09484e-258	2.77169e-257	6.68937e-256
7.39648e-258	-4.23417e-258	-3.89797e-259	-4.4959e-258	-5.22259e-259	8.24839e-259	2.30594e-258	6.83477e-260	3.48928e-258	-5.03849e-259	-2.25404e-258	4.87139e-258	-1.45725e-258	2.37939e-258	3.85493e-258	1.57929e-258	-6.08988e-259	2.36262e-258	-4.0729e-259	2.87872e-258	5.82212e-258	3.63322e-259	1.8958e-258	-1.85345e-258	-3.29253e-258	1.44388e-258	-2.50288e-260	-1.78652e-258	-9.94964e-259	2.57886e-258	6.69412e-257
2.10882e-259	-6.49046e-259	5.04804e-259	-8.45245e-260	1.9911e-259	-2.86941e-259	-1.02929e-259	2.63827e-259	-2.62978e-259	1.53973e-259	1.49573e-260	-4.75901e-259	9.39199e-260	7.34289e-260	1.19628e-258	1.43722e-259	-7.24114e-259	-1.02311e-259	1.41335e-259	5.46351e-259	-1.76925e-260	2.0354e-260	-1.4939e-259	7.65265e-260	-2.50966e-259	-4.99321e-259	1.33137e-259	-1.03956e-258	-2.23383e-259	-5.05659e-259	9.14733e-258
-1.0415e-259	-5.23447e-260	1.5422e-260	-4.76336e-260	-3.35288e-260	6.57427e-261	3.00994e-260	-9.60352e-263	-1.1779e-259	2.53841e-262	3.06014e-260	2.62027e-260	3.72131e-260	3.08723e-260	2.20854e-260	5.20771e-260	-9.81365e-260	8.65608e-260	-1.06318e-261	2.97529e-260	2.43288e-260	7.35403e-260	-5.13721e-260	1.06868e-260	-4.55962e-260	-2.00538e-259	2.21687e-261	6.85915e-261	1.93654e-260	-1.89737e-260	1.27593e-258
5.94446e-261	2.0998e-261	-1.0149e-261	-1.3054e-260	9.96993e-262	-2.06588e-261	-9.16396e-262	8.38557e-261	-1.37514e-261	-5.63171e-261	5.5888e-261	5.00467e-262	1.44607e-261	6.40154e-261	3.95657e-261	-7.18404e-261	4.12861e-262	-1.12066e-260	1.08844e-261	-9.42033e-262	1.9897e-261	-7.75263e-262	6.66338e-261	1.73711e-260	-8.0118e-261	-7.80461e-261	1.6688e-260	4.99372e-261	-1.0574e-261	4.4444e-261	1.50012e-259
-3.87872e-264	2.50154e-262	2.85167e-262	-8.33145e-262	-1.25719e-263	-1.53819e-261	-6.05459e-262	-1.10116e-261	-1.32908e-261	-2.40564e-262	-2.32291e-263	-2.4904e-262	4.97909e-263	-6.96831e-262	-1.57672e-261	4.81568e-262	1.24302e-261	-3.62041e-262	5.79751e-262	7.5096e-262	-1.44897e-262	1.85605e-261	1.25269e-262	-3.32524e-262	2.68919e-262	-7.21189e-262	1.20714e-261	-2.27875e-262	-6.42293e-262	3.2397e-263	1.77709e-260
-9.20662e-264	-6.94575e-264	-1.73201e-262	8.45722e-263	1.17033e-262	7.60351e-263	8.76738e-264	-8.50504e-264	-2.05858e-263	6.88676e-264	-2.28815e-263	-1.21936e-262	9.17657e-263	-1.08114e-263	-2.96652e-263	-2.36875e-263	1.25524e-262	5.2418e-263	-1.84039e-262	1.2416e-262	-3.73603e-262	-5.4245e-263	-7.76243e-265	-2.24369e-263	-4.07909e-264	2.29591e-262	3.33519e-263	-1.3869e-262	4.63849e-263	-2.20473e-262	2.42226e-261
2.04714e-264	-4.94703e-265	1.44407e-263	2.03093e-263	1.0848e-263	-2.21119e-263	-1.98508e-263	6.4242e-264	5.72617e-265	-9.08322e-264	5.28856e-264	2.13267e-264	7.28871e-265	2.53962e-265	4.2814e-263	-2.01304e-264	4.07364e-263	-9.83046e-264	1.27253e-263	3.44576e-264	6.91173e-264	6.69116e-264	-3.69095e-265	-1.63987e-263	1.29498e-264	-2.87339e-264	1.49437e-263	-5.78599e-264	8.37073e-266	4.65167e-264	2.86156e-262
1.28475e-264	-3.53798e-265	-5.014e-266	5.04891e-265	-3.82747e-265	-6.5222e-265	1.38214e-264	1.77666e-265	-1.07131e-264	-1.56715e-264	9.65546e-265	6.98207e-265	-3.40576e-265	-3.41412e-265	2.96495e-265	-5.7176e-265	3.24062e-264	-1.58524e-266	-1.33763e-264	4.34792e-264	1.31682e-264	-3.14839e-265	1.57413e-264	-2.08693e-265	-2.62346e-264	6.56023e-265	5.90771e-265	3.47048e-265	-3.06474e-265	1.07892e-264	2.86e-263
8.8827e-266	2.6188e-265	4.8341e-267	-2.80741e-265	-7.20201e-266	-1.14576e-265	4.36088e-265	-5.84395e-265	-7.77078e-266	2.42448e-266	1.69565e-265	2.22995e-266	1.55341e-265	-3.11849e-265	-1.736e-265	6.92738e-266	6.54744e-266	-1.93771e-265	-2.01661e-266	-5.07468e-266	-3.05006e-265	1.16808e-265	-8.88782e-267	-1.00177e-265	1.99882e-266	-1.53948e-265	-6.4094e-267	-2.07558e-265	5.48754e-266	2.41138e-266	4.17517e-264
-6.90558e-266	5.77186e-268	2.50507e-267	3.73536e-266	-6.47275e-267	1.59358e-266	8.04522e-267	-3.18906e-267	1.01974e-267	4.66476e-267	8.58244e-268	1.57104e-267	3.01104e-266	-3.12903e-266	-4.91472e-267	-4.22292e-266	-8.14905e-267	8.57457e-266	3.46601e-267	6.09873e-267	-2.56368e-266	9.49026e-268	2.98591e-267	-1.4328e-266	-5.19588e-267	-3.68645e-266	2.5898e-267	1.26427e-266	4.13971e-266	-1.09916e-266	5.16834e-265
-1.17375e-267	-5.25877e-267	5.93015e-267	3.3072e-267	2.0381e-267	-1.4307e-267	-2.22507e-268	2.05144e-267	4.27917e-268	-1.60127e-267	1.15309e-267	-5.83038e-268	-9.14321e-267	5.59234e-267	-3.42257e-269	-3.87812e-268	1.18835e-267	3.55786e-268	-9.99808e-267	2.50866e-267	5.94121e-267	-3.00153e-267	1.99794e-267	-8.18777e-268	3.07111e-267	4.22882e-268	8.73685e-268	3.45643e-268	5.18195e-267	1.97585e-267	7.8017e-266
-2.70595e-269	-1.14481e-268	9.53189e-269	1.29422e-268	2.76909e-269	7.20415e-270	-3.40287e-268	-3.76421e-269	-1.24944e-268	7.92656e-269	1.50236e-268	-9.13113e-268	-2.83572e-268	6.50259e-268	2.8396e-269	-8.01488e-269	-3.42564e-268	-1.9138e-268	-1.71003e-268	-1.39201e-268	-1.25459e-268	-1.875e-268	1.75947e-268	2.52488e-268	-5.20533e-269	-2.92916e-268	2.45116e-269	-2.4395e-268	5.03731e-268	-1.2254e-268	5.91429e-267
-1.41465e-269	4.32001e-270	-4.18929e-270	-5.25164e-269	1.46868e-269	-2.24136e-269	-1.11666e-269	-2.63298e-269	-1.19729e-270	2.41386e-270	1.64465e-269	1.79507e-269	-1.60708e-269	2.49549e-269	2.90881e-269	7.52007e-270	-1.2882e-269	-7.41915e-269	-8.01717e-269	4.98445e-269	-4.73792e-269	1.11141e-268	-4.12739e-270	1.02493e-268	2.65331e-269	6.41227e-269	2.71683e-269	4.05983e-269	7.73814e-269	4.11829e-270	9.87563e-268
-6.06407e-270	1.45811e-270	3.29532e-270	-4.85253e-270	-1.34676e-269	3.57568e-269	-2.95094e-270	4.04624e-270	1.11927e-269	2.33072e-270	-2.44678e-270	4.42678e-271	8.38094e-271	-1.26803e-270	-9.74802e-271	-1.49054e-270	-1.47093e-270	9.11101e-270	-1.03481e-270	9.07545e-270	8.12428e-270	-8.63742e-270	-2.50507e-270	5.28675e-270	-1.01625e-269	-6.25461e-270	6.02112e-270	2.77006e-270	-8.74432e-270	-1.12108e-270	1.73195e-268
1.00137e-270	6.45567e-271	-2.4057e-272	-3.74918e-273	-1.70234e-271	-6.08632e-271	-3.66306e-271	2.17585e-271	-3.40186e-271	-1.16867e-270	9.55109e-272	4.03714e-272	1.26062e-270	-1.44299e-271	-3.19301e-271	-7.22271e-271	8.64678e-271	4.41304e-271	-3.60133e-271	-3.44715e-271	-3.04885e-271	7.61919e-271	-8.64789e-271	1.26419e-271	2.09307e-272	1.59426e-270	-3.58583e-271	-8.69859e-272	-1.03902e-271	2.10094e-271	1.35723e-269
1.32018e-272	-1.21444e-271	7.18095e-272	-1.42652e-271	2.2111e-272	-6.9323e-272	5.97693e-273	5.47784e-272	-1.01017e-271	3.48856e-272	-2.76398e-272	-5.89956e-272	-1.99395e-271	5.85262e-272	4.93656e-272	-1.63576e-272	1.43775e-271	3.8261e-272	-4.90187e-272	-2.95827e-272	3.53933e-273	-1.45121e-271	-2.84003e-271	-1.79365e-272	5.4027e-272	1.23685e-271	-4.78816e-272	9.65967e-273	3.77908e-272	-3.65595e-272	2.06832e-270
1.13463e-272	8.7707e-273	-2.08883e-273	1.05467e-274	1.54687e-273	1.99382e-273	-2.82874e-273	-1.1155e-272	-2.14862e-273	-1.04781e-272	6.03625e-273	-8.28006e-273	6.49099e-273	-4.98218e-273	5.30522e-273	1.11289e-272	-7.79835e-273	-2.93358e-273	1.16155e-272	1.9343e-272	1.11413e-272	-5.73886e-273	1.40652e-272	4.10496e-273	4.45256e-272	-5.84294e-273	-5.3647e-273	1.28602e-272	-2.01174e-272	1.02344e-273	2.61161e-271
-6.99214e-274	5.6272e-274	1.36384e-273	2.46725e-274	5.80614e-274	3.61536e-274	-3.2419e-275	-1.16488e-273	9.18318e-274	7.49232e-274	3.15814e-273	4.23817e-273	-1.47392e-273	-5.899e-274	4.31842e-273	-2.57845e-273	2.95755e-274	4.11627e-274	3.18785e-274	1.27759e-273	-1.4716e-273	3.41402e-274	-7.8866e-274	8.81203e-274	3.25952e-274	1.21312e-274	-3.16759e-274	2.04301e-274	9.59619e-274	1.51079e-274	3.09021e-272
6.43714e-275	-2.23441e-275	-1.16953e-274	-2.52868e-275	4.50072e-275	1.14027e-274	-5.80417e-275	-2.39509e-274	-1.77054e-275	2.03543e-275	7.84616e-275	-2.29434e-275	-4.36953e-274	-6.54294e-275	3.97588e-275	2.67712e-274	2.24267e-274	2.64649e-274	5.79472e-275	3.42576e-275	3.36388e-275	-6.95406e-275	-1.14812e-274	5.19166e-275	5.11294e-276	-1.38311e-274	3.23245e-274	-1.00298e-274	-2.37377e-274	3.05175e-274	3.59541e-273
-5.74321e-276	-1.11177e-275	-2.28072e-276	9.18629e-276	1.18501e-275	7.75022e-276	-2.44314e-275	3.59037e-275	-5.6156e-275	2.26864e-275	7.84145e-276	-2.39232e-275	-3.95656e-275	6.13804e-275	-8.24526e-276	5.40006e-276	-1.04883e-276	9.6634e-276	7.96574e-276	-4.97862e-275	1.74436e-275	8.49032e-276	-3.64767e-276	1.40576e-275	-4.6441e-276	2.28525e-276	2.97118e-275	-2.21752e-275	2.09125e-275	-2.34363e-275	5.4873e-274
4.89014e-276	-8.91379e-277	1.26554e-276	8.41615e-277	1.34122e-276	-1.24915e-276	-1.72557e-276	-1.41754e-276	2.66039e-276	-9.89206e-277	-2.04362e-276	9.38216e-277	4.4435e-277	-1.58027e-276	5.25886e-276	-3.71599e-276	-5.84825e-278	6.5967e-277	4.37235e-277	-3.31506e-277	-1.93418e-276	-4.79052e-276	-4.0979e-277	-2.83493e-276	-5.40491e-277	-5.23526e-276	9.66809e-277	-5.31927e-277	-1.59721e-275	1.25602e-276	6.7212e-275
1.42278e-277	2.07641e-277	2.48858e-277	-7.93751e-278	-3.28721e-277	-2.0847e-278	-3.11745e-277	-4.82626e-278	-5.75903e-278	-1.0909e-277	-3.16093e-278	-2.11517e-277	-1.63551e-277	-4.10852e-277	1.37962e-277	-1.33443e-277	-2.59195e-277	1.55084e-277	4.06148e-277	2.15846e-278	6.46022e-278	1.07992e-277	-4.9406e-278	-3.79974e-278	7.1029e-278	3.40406e-277	2.61181e-277	1.02591e-277	3.59683e-277	7.86215e-277	5.66645e-276
4.0772e-278	2.66475e-278	5.45092e-279	1.19358e-278	3.82923e-278	1.87124e-278	3.98412e-279	-1.16329e-282	-1.57163e-278	-2.30248e-278	5.35199e-278	5.57511e-279	-1.45646e-278	-5.31589e-278	1.05897e-278	-1.14842e-278	-6.90205e-278	1.46495e-278	1.67894e-278	-5.41981e-279	2.99471e-278	2.5619e-278	2.4243e-278	-9.79263e-279	-3.34365e-278	-2.87566e-278	-2.35266e-278	-1.04686e-278	3.84779e-278	-5.75724e-280	6.64153e-277
-2.16997e-279	-1.69499e-278	-1.79689e-279	-3.41935e-279	8.95005e-280	-2.86864e-279	1.87219e-279	2.20005e-280	3.07149e-279	-2.04508e-279	6.00609e-279	-9.34663e-279	2.17334e-279	3.22558e-279	1.28736e-279	6.02728e-280	1.29104e-279	3.43206e-279	-4.3162e-280	-4.58467e-279	-4.79091e-280	4.04221e-279	3.20649e-279	2.43654e-279	-1.66424e-280	2.57523e-279	2.3232e-279	4.12789e-279	1.64266e-279	1.14459e-279	8.9834e-278
7.16268e-281	7.76514e-281	4.46058e-281	4.52775e-280	-4.26467e-280	-1.69419e-280	-1.29191e-280	-4.10953e-280	-7.06525e-280	-4.16649e-280	-1.03026e-279	-4.06857e-280	-5.92701e-281	3.39065e-280	3.48141e-280	4.45207e-281	4.45024e-281	3.34388e-280	3.95623e-280	-1.63023e-280	-1.40038e-280	-4.70428e-281	-1.95304e-280	3.14944e-280	2.05263e-280	4.46426e-280	7.57848e-280	-2.52419e-280	-7.78169e-280	-2.1458e-280	9.42355e-279
-1.04801e-280	-1.56334e-281	2.55881e-281	-1.75146e-281	3.69153e-281	-1.35779e-281	-8.20137e-281	1.70667e-281	2.88235e-280	5.43539e-281	-1.96783e-281	-5.53458e-281	1.09915e-281	-1.35732e-281	8.42755e-281	9.90983e-283	1.67029e-281	2.16825e-281	-9.57747e-282	-3.7038e-281	3.50971e-281	1.79515e-281	8.37608e-282	-7.12051e-281	-3.72251e-281	-7.88644e-281	-3.68649e-281	5.87696e-283	2.34295e-282	1.83632e-281	1.23243e-279
2.44897e-282	-2.09153e-282	-4.16206e-282	2.73634e-282	1.87051e-282	-3.18371e-282	7.15051e-283	2.51789e-282	-2.32215e-282	-4.91425e-283	-4.31284e-282	-4.79709e-281	-7.00457e-282	6.27487e-282	-6.84461e-282	-2.61142e-282	1.26808e-282	-2.44171e-282	-1.66815e-282	-2.49221e-282	1.09713e-282	-7.83251e-282	9.60236e-282	-1.67093e-282	-6.4226e-282	-2.07485e-281	4.58608e-283	1.57406e-281	-1.45753e-282	2.27013e-281	1.93161e-280
5.5675e-284	-2.37526e-282	-1.56732e-282	3.29935e-283	1.3075e-282	2.05907e-283	-1.13403e-282	2.06797e-283	-1.54524e-282	-4.0531e-283	-5.61305e-283	-6.61368e-283	4.09978e-283	-3.48043e-283	1.6114e-283	-1.18562e-282	-1.13213e-282	-9.72035e-283	3.44422e-283	3.43402e-283	6.76734e-283	5.42741e-284	8.59547e-283	4.14259e-283	1.96183e-284	-7.1319e-283	-1.03688e-282	-4.30892e-283	3.49609e-283	5.72209e-283	2.03796e-281
6.38181e-284	9.5414e-284	-2.78407e-283	-9.24204e-285	6.82858e-284	1.49261e-283	5.34843e-284	-5.32218e-284	-1.84613e-283	-6.60498e-286	-6.09911e-286	3.99793e-284	2.6068e-284	-5.26055e-285	-8.40537e-284	-8.09777e-284	8.10898e-284	1.25938e-283	1.1219e-283	9.53326e-284	-7.79162e-284	3.80899e-284	-8.03532e-284	-2.10672e-283	4.55794e-284	3.15632e-284	9.67007e-284	5.27651e-285	-4.249e-284	1.5975e-284	2.25252e-282
3.34535e-285	1.75101e-284	-6.90008e-285	-1.42683e-284	-3.61659e-285	1.1001e-284	9.92135e-285	-2.23922e-284	-4.18995e-285	-5.5775e-285	-4.69297e-284	3.13466e-285	1.12271e-285	4.36426e-285	1.6086e-284	3.66629e-285	3.39929e-284	2.69793e-285	-1.09671e-284	-1.52782e-285	3.5499e-285	-6.0022e-285	8.52159e-286	1.01413e-284	2.7621e-285	-9.25862e-285	1.27659e-284	-1.80563e-284	-5.35707e-285	1.15948e-284	3.03552e-283
-7.55331e-286	9.34438e-287	-1.02639e-285	4.82512e-285	1.92833e-286	2.45898e-286	-4.40365e-285	8.83541e-286	-4.77785e-286	1.98074e-285	-2.08845e-285	-3.69059e-285	-1.1172e-285	-5.17202e-286	1.01209e-285	-3.08614e-285	-2.77976e-285	1.18003e-286	8.25694e-286	3.27056e-285	1.13381e-286	1.5379e-285	-8.31994e-287	1.07762e-286	8.38152e-286	-6.53516e-286	-3.41749e-285	-3.54477e-286	1.91306e-285	9.66318e-286	4.33757e-284
-1.88205e-287	1.0522e-287	5.40768e-288	-6.1972e-287	5.8355e-286	-6.3551e-287	1.36115e-286	-1.10115e-286	-3.41994e-286	-1.02358e-286	3.60519e-286	-1.94501e-286	-6.73736e-287	5.72262e-288	-2.44458e-287	1.22402e-286	1.17495e-286	9.92626e-287	-1.0308e-286	-1.6016e-286	-1.76049e-288	4.33173e-287	6.52963e-288	6.19174e-287	2.42122e-287	-1.93267e-287	1.96102e-288	3.64677e-286	-1.11437e-286	-4.32313e-287	3.36774e-285
2.66392e-287	-9.88168e-288	-1.75801e-287	-2.36713e-288	1.34104e-287	-3.01908e-288	-2.25414e-287	4.22952e-287	-4.78928e-287	-4.51158e-288	2.38322e-287	-1.03558e-287	6.71476e-288	-7.64359e-289	4.07987e-287	-2.05165e-287	5.22579e-287	4.41742e-288	-1.21639e-288	3.02545e-287	2.98814e-288	-1.19107e-287	-1.762e-287	4.94534e-288	-6.43688e-288	-5.74642e-287	-1.11994e-287	-3.65424e-287	-2.22292e-287	-1.40415e-287	5.66645e-286
-6.14525e-289	5.97145e-288	5.75925e-288	9.01927e-289	5.8795e-289	-1.29536e-288	2.67152e-288	-2.84288e-288	-3.26987e-288	-1.0637e-287	-9.34146e-289	5.19479e-289	-2.55306e-288	-3.54133e-290	-1.05396e-288	1.11096e-288	-2.17039e-288	-2.51386e-288	-3.73709e-289	-8.29529e-289	8.21688e-289	-7.26063e-289	2.48327e-288	8.26293e-289	7.06741e-289	1.73974e-288	4.95281e-288	-4.42143e-288	3.32034e-289	-2.20539e-288	6.58617e-287
2.47706e-289	1.74455e-289	1.00768e-290	-5.11865e-290	-1.48197e-289	5.77196e-290	-1.83519e-289	-8.74956e-289	-5.02617e-290	-4.57807e-290	-3.84448e-289	-1.02963e-289	-4.45895e-289	-4.18692e-289	8.50654e-289	-2.2374e-289	1.14233e-289	1.45856e-289	-1.06956e-290	-3.23235e-289	1.0214e-289	6.7739e-290	7.59551e-289	-5.86022e-289	-1.49236e-289	-1.171e-289	-1.74991e-289	-7.0122e-290	-2.73786e-289	2.18423e-289	7.38338e-288
-2.17466e-290	1.38732e-290	6.20845e-290	1.11167e-289	3.56391e-290	3.01627e-290	-3.97659e-290	-9.91843e-291	2.7883e-290	-6.61131e-290	-1.61546e-289	4.79897e-291	-1.99514e-290	-1.24009e-290	7.3731e-290	-2.59919e-291	6.10215e-291	-4.4905e-290	6.62305e-292	3.90014e-290	-2.23267e-290	9.46611e-290	6.30591e-291	-8.52616e-290	-3.25114e-291	-1.80701e-290	1.03822e-290	-7.47156e-292	-2.93978e-292	-8.40298e-290	1.10938e-288
-1.60551e-291	1.27125e-291	2.1749e-291	-2.07384e-291	8.10004e-291	6.4517e-292	9.15928e-293	1.68551e-290	-3.89178e-291	-6.4404e-291	-1.61571e-291	3.57677e-291	-2.34232e-291	-1.76372e-291	-8.032e-291	7.00429e-291	-9.73435e-292	-2.77184e-291	-2.50994e-291	6.24299e-291	3.64004e-291	1.34392e-291	2.58408e-291	1.88968e-291	6.55754e-291	-2.20323e-290	3.91064e-291	4.84762e-291	2.47456e-291	8.57467e-292	1.3012e-289
1.26858e-291	-1.40627e-292	-3.95204e-292	-4.57865e-292	2.39495e-293	1.33949e-291	-4.49122e-294	9.30911e-293	3.48949e-292	-1.18424e-292	1.86124e-292	-1.07152e-291	-9.15761e-292	-1.3033e-292	1.11032e-292	-7.0782e-293	1.35961e-293	2.65116e-292	5.12333e-293	2.99915e-292	-9.51631e-293	-6.59922e-292	-3.99937e-292	-1.77261e-291	1.11802e-291	4.63218e-292	-1.87056e-292	-4.19935e-292	3.01338e-292	-3.22578e-292	1.30459e-290
-6.38078e-293	4.18809e-293	7.98573e-293	-3.5729e-293	1.57952e-293	2.78222e-293	6.44982e-293	1.71521e-293	8.32514e-294	-9.68275e-293	1.03378e-292	-4.65798e-295	-5.10759e-294	-1.22065e-293	1.01629e-292	1.17908e-292	1.38434e-292	-1.35411e-293	5.97224e-293	2.52113e-293	-7.49805e-295	2.61947e-293	1.95798e-293	1.80874e-294	6.4269e-293	-3.80815e-293	-8.52817e-293	2.22073e-292	-2.91324e-293	1.77266e-293	1.5342e-291
-1.24373e-293	5.68653e-294	-1.3476e-293	2.83721e-294	-1.86297e-293	2.80489e-293	8.67708e-294	5.02529e-294	-4.60633e-294	-1.64275e-294	3.87998e-294	1.55977e-293	-1.16501e-293	6.03533e-294	3.22798e-294	-2.36562e-293	-1.51925e-293	2.59085e-294	1.70642e-294	1.80757e-295	-1.42974e-293	7.80751e-294	-5.28958e-294	1.08537e-293	-8.81939e-295	-1.24097e-294	-2.97549e-294	-1.47036e-294	-9.99186e-295	8.55464e-294	2.39156e-292
-1.20109e-294	-8.49099e-296	-6.24192e-295	-7.30241e-295	6.69616e-296	-9.49133e-295	8.91397e-295	4.17546e-295	3.48318e-294	-2.07814e-294	2.09071e-294	2.49471e-295	-7.65206e-298	-1.02912e-294	1.2745e-294	-1.97677e-295	3.03916e-295	3.839e-295	-1.54156e-295	1.35084e-294	7.2434e-295	-6.58017e-295	-9.01919e-295	3.06923e-294	9.19061e-297	-3.18468e-295	-4.05733e-295	-9.4502e-295	-7.58272e-295	-4.40442e-295	2.57925e-293
3.79157e-295	-1.61782e-295	3.13995e-296	1.23805e-296	-9.93764e-296	-3.89364e-296	-6.47498e-296	1.79587e-295	-1.0585e-295	-2.41636e-295	-3.22265e-296	6.69631e-296	-1.71851e-295	8.54385e-296	-1.97958e-295	-1.44176e-295	7.6508e-296	-8.16077e-297	-1.58988e-295	2.66562e-296	4.85847e-296	-1.91361e-296	1.04452e-295	8.51164e-296	-4.39684e-295	-6.76035e-296	2.8532e-296	1.36929e-295	1.19627e-295	-3.03315e-296	3.36378e-294
1.89691e-297	-1.25141e-297	-3.76574e-296	-2.14585e-297	5.02019e-296	-3.28841e-297	-1.6526e-296	2.82456e-297	-1.54265e-297	1.91208e-297	-2.75797e-297	-7.20194e-297	7.20862e-297	9.82468e-297	-4.16213e-297	-3.33783e-297	-6.73126e-297	6.8469e-297	-3.14357e-296	1.25659e-296	-1.06307e-296	-4.88672e-298	7.21262e-297	-3.14741e-296	-5.57445e-297	-3.10076e-297	1.05059e-296	-7.48752e-297	-5.15452e-297	-6.24993e-297	2.99199e-295
9.98932e-298	-6.6872e-298	8.01709e-298	4.52002e-298	2.08056e-296	1.91049e-298	2.01027e-298	7.65736e-298	-1.82148e-298	-1.20051e-297	-2.64136e-298	-1.04325e-297	-8.21427e-298	2.26633e-297	5.07237e-298	-4.32136e-298	1.01798e-297	2.24153e-298	1.88649e-297	2.81168e-299	-1.46024e-297	-3.78714e-298	7.24751e-298	-4.40761e-297	1.93961e-297	-5.69542e-299	2.88166e-297	4.41782e-297	1.67093e-297	-2.11284e-297	5.48098e-296
-2.27698e-298	-2.45961e-298	1.62568e-299	-1.98611e-298	-8.37416e-300	-1.75469e-298	1.98194e-298	5.28289e-299	6.45967e-298	2.72342e-298	1.181e-298	7.36189e-298	1.6232e-298	2.23624e-298	1.81605e-298	-1.97143e-298	1.23427e-299	5.36833e-299	3.73253e-298	1.14385e-298	-4.94497e-298	1.63435e-300	2.52384e-298	-8.28177e-300	-2.2995e-298	2.03804e-299	-2.15595e-299	1.23216e-298	1.44434e-298	-2.71671e-298	5.78236e-297
1.09376e-299	7.71375e-301	3.33149e-299	-4.12091e-299	-7.56247e-300	1.04243e-299	8.37385e-300	2.94085e-300	9.76558e-300	-1.31032e-299	-5.64546e-299	-2.85928e-299	2.67943e-299	-7.00472e-300	-1.81783e-299	3.04241e-299	8.35084e-299	-7.772e-299	4.50792e-299	9.99876e-300	-6.07733e-300	-5.62672e-300	-1.38784e-298	2.35676e-299	-3.31873e-299	1.30983e-299	4.96927e-300	8.93576e-299	-5.69038e-299	-3.82886e-299	9.32019e-298
-3.0042e-300	-3.30781e-300	-5.69213e-300	4.60617e-300	-5.88405e-301	5.05437e-300	-1.38541e-299	2.74853e-300	3.67319e-300	1.63763e-300	-4.22668e-301	-7.14024e-301	4.19124e-300	2.95738e-301	7.54026e-301	-2.19758e-300	3.29617e-300	-1.83827e-301	1.37012e-299	6.77799e-301	-3.27575e-301	1.10294e-301	9.21064e-300	-3.05432e-300	-1.34192e-300	-4.62765e-301	4.27914e-300	-1.25037e-300	-4.40283e-300	2.9276e-300	9.79682e-299
-8.26093e-301	1.14113e-302	-3.54807e-301	2.24111e-301	-5.00807e-302	2.82902e-301	7.11687e-301	1.31364e-300	5.07368e-301	5.19082e-301	1.41818e-300	1.02845e-301	3.13323e-301	6.01229e-301	-1.97226e-301	3.22791e-301	-1.1023e-301	3.72285e-301	5.70873e-301	4.68063e-301	1.4129e-301	1.26718e-302	-3.86607e-301	1.20987e-300	-2.33192e-302	5.77513e-302	-7.48943e-301	5.11126e-301	-1.56607e-300	-1.09658e-300	1.50325e-299
-7.80237e-302	6.79085e-302	3.82932e-302	-3.68165e-302	7.82664e-302	9.55072e-302	8.50489e-302	4.70837e-302	9.39796e-303	6.44608e-302	-1.3224e-302	-2.70774e-303	1.31827e-301	-3.23938e-302	1.627e-301	3.22827e-302	1.05418e-301	3.34451e-302	4.81965e-302	-2.53461e-302	-7.52395e-302	3.4648e-303	1.45453e-303	8.95398e-302	4.80143e-302	1.33997e-301	-1.15776e-302	-9.81163e-302	-2.87053e-302	-1.56178e-302	1.69407e-300
4.90182e-303	2.5482e-303	2.09637e-303	2.02114e-303	1.67605e-303	-4.22842e-302	-4.37667e-303	3.78945e-303	-1.04885e-303	6.735e-303	2.05042e-303	-2.12981e-302	1.16069e-303	-5.62984e-303	-1.97515e-303	-3.80989e-303	-2.64865e-303	-3.26235e-304	-1.10204e-302	4.09369e-303	3.40828e-303	1.70502e-303	-7.53033e-303	2.8337e-303	1.3287e-303	6.99482e-303	5.11176e-303	-6.49453e-304	-6.66481e-303	7.58978e-303	1.69307e-301
3.41919e-304	1.15445e-304	-4.427e-303	1.28887e-304	5.84405e-304	9.49055e-304	6.09276e-304	2.0572e-303	-5.23882e-304	-7.9472e-304	8.94707e-304	-1.3738e-303	3.88862e-304	-2.81926e-306	5.62357e-304	3.35505e-304	9.94512e-304	-4.05409e-304	-1.50244e-303	3.50456e-304	2.24432e-304	-1.31979e-303	-1.68341e-303	9.22607e-304	-2.6024e-304	-1.52749e-304	-2.26114e-303	-1.52597e-305	1.30182e-304	-1.09039e-303	2.54029e-302
9.15052e-306	1.68578e-304	-1.95109e-304	3.90205e-305	2.34442e-305	-6.35111e-305	1.34247e-305	1.0206e-304	9.50752e-305	4.39901e-305	-3.07821e-305	-5.42341e-305	2.58552e-305	-4.25634e-305	-1.07638e-304	2.29867e-304	1.12742e-304	1.37027e-304	1.00254e-305	-2.61298e-304	2.87958e-305	7.21151e-306	-1.27476e-304	3.7183e-305	-1.65721e-305	-5.15676e-305	-1.95193e-305	2.27145e-305	1.74731e-304	-1.29634e-304	2.3808e-303
5.03245e-305	-1.78711e-305	1.93979e-306	-3.67708e-305	-3.73329e-306	-2.49149e-305	-5.62163e-306	6.62371e-306	1.88481e-306	-5.48366e-306	1.12535e-305	-2.28013e-306	1.00838e-305	-9.2338e-306	-4.12996e-306	1.13452e-305	-1.43186e-305	-1.95015e-305	6.19387e-306	1.67475e-305	2.09885e-306	8.28991e-306	-4.53086e-306	-6.5824e-306	-1.0867e-305	-8.30848e-306	2.90288e-306	5.49831e-307	5.39734e-306	3.68991e-306	3.13473e-304
1.48304e-306	-7.75473e-307	-1.62905e-306	-1.67017e-306	-9.72246e-307	-2.49305e-306	-1.50222e-306	1.19595e-306	8.77605e-307	9.84307e-307	-1.54095e-306	4.17992e-306	1.0396e-306	-1.73299e-307	-1.93548e-306	-7.90552e-307	5.43808e-307	4.74294e-307	-3.30866e-306	2.31346e-306	2.46935e-306	5.9207e-307	2.65672e-307	2.08831e-306	-1.53514e-306	-2.99459e-306	-1.08059e-306	3.34381e-307	-1.12086e-306	2.67192e-306	4.5036e-305
1.65813e-307	5.53912e-307	-2.67629e-307	0	3.78668e-307	-1.38505e-307	0	5.01455e-308	-1.18655e-307	0	4.42467e-308	1.07013e-307	0	6.38076e-307	0	3.44066e-307	0	2.02265e-307	1.41516e-307	3.91844e-307	3.29343e-307	1.36608e-307	0	2.98265e-308	5.99575e-308	1.72591e-307	-7.69174e-308	5.90601e-308	1.22837e-307	-1.46431e-307	4.77626e-306
-4.23254e-308	3.18699e-308	0	0	0	-2.59639e-308	0	0	7.18075e-308	0	-3.5983e-308	-3.62283e-308	3.18841e-308	0	0	0	-6.55052e-308	2.63091e-308	0	0	0	0	2.22824e-308	0	0	-3.2201e-308	0	0	0	6.71748e-308	6.37697e-307
0	0	0	0	0	0	0	0	0	0	0	0	0	0	0	0	0	0	0	0	0	0	0	0	0	0	0	0	0	0	5.98924e-308
0	0	0	0	0	0	0	0	0	0	0	0	0	0	0	0	0	0	0	0	0	0	0	0	0	0	0	0	0	0	0
0	0	0	0	0	0	0	0	0	0	0	0	0	0	0	0	0	0	0	0	0	0	0	0	0	0	0	0	0	0	0
0	0	0	0	0	0	0	0	0	0	0	0	0	0	0	0	0	0	0	0	0	0	0	0	0	0	0	0	0	0	0
0	0	0	0	0	0	0	0	0	0	0	0	0	0	0	0	0	0	0	0	0	0	0	0	0	0	0	0	0	0	0
0	0	0	0	0	0	0	0	0	0	0	0	0	0	0	0	0	0	0	0	0	0	0	0	0	0	0	0	0	0	0
0	0	0	0	0	0	0	0	0	0	0	0	0	0	0	0	0	0	0	0	0	0	0	0	0	0	0	0	0	0	0
0	0	0	0	0	0	0	0	0	0	0	0	0	0	0	0	0	0	0	0	0	0	0	0	0	0	0	0	0	0	0
0	0	0	0	0	0	0	0	0	0	0	0	0	0	0	0	0	0	0	0	0	0	0	0	0	0	0	0	0	0	0
0	0	0	0	0	0	0	0	0	0	0	0	0	0	0	0	0	0	0	0	0	0	0	0	0	0	0	0	0	0	0
0	0	0	0	0	0	0	0	0	0	0	0	0	0	0	0	0	0	0	0	0	0	0	0	0	0	0	0	0	0	0
0	0	0	0	0	0	0	0	0	0	0	0	0	0	0	0	0	0	0	0	0	0	0	0	0	0	0	0	0	0	0
0	0	0	0	0	0	0	0	0	0	0	0	0	0	0	0	0	0	0	0	0	0	0	0	0	0	0	0	0	0	0
0	0	0	0	0	0	0	0	0	0	0	0	0	0	0	0	0	0	0	0	0	0	0	0	0	0	0	0	0	0	0
0	0	0	0	0	0	0	0	0	0	0	0	0	0	0	0	0	0	0	0	0	0	0	0	0	0	0	0	0	0	0
0	0	0	0	0	0	0	0	0	0	0	0	0	0	0	0	0	0	0	0	0	0	0	0	0	0	0	0	0	0	0
0	0	0	0	0	0	0	0	0	0	0	0	0	0	0	0	0	0	0	0	0	0	0	0	0	0	0	0	0	0	0
0	0	0	0	0	0	0	0	0	0	0	0	0	0	0	0	0	0	0	0	0	0	0	0	0	0	0	0	0	0	0
0	0	0	0	0	0	0	0	0	0	0	0	0	0	0	0	0	0	0	0	0	0	0	0	0	0	0	0	0	0	0
0	0	0	0	0	0	0	0	0	0	0	0	0	0	0	0	0	0	0	0	0	0	0	0	0	0	0	0	0	0	0
0	0	0	0	0	0	0	0	0	0	0	0	0	0	0	0	0	0	0	0	0	0	0	0	0	0	0	0	0	0	0
0	0	0	0	0	0	0	0	0	0	0	0	0	0	0	0	0	0	0	0	0	0	0	0	0	0	0	0	0	0	0
0	0	0	0	0	0	0	0	0	0	0	0	0	0	0	0	0	0	0	0	0	0	0	0	0	0	0	0	0	0	0
0	0	0	0	0	0	0	0	0	0	0	0	0	0	0	0	0	0	0	0	0	0	0	0	0	0	0	0	0	0	0
0	0	0	0	0	0	0	0	0	0	0	0	0	0	0	0	0	0	0	0	0	0	0	0	0	0	0	0	0	0	0
0	0	0	0	0	0	0	0	0	0	0	0	0	0	0	0	0	0	0	0	0	0	0	0	0	0	0	0	0	0	0
0	0	0	0	0	0	0	0	0	0	0	0	0	0	0	0	0	0	0	0	0	0	0	0	0	0	0	0	0	0	0
0	0	0	0	0	0	0	0	0	0	0	0	0	0	0	0	0	0	0	0	0	0	0	0	0	0	0	0	0	0	0
0	0	0	0	0	0	0	0	0	0	0	0	0	0	0	0	0	0	0	0	0	0	0	0	0	0	0	0	0	0	0
0	0	0	0	0	0	0	0	0	0	0	0	0	0	0	0	0	0	0	0	0	0	0	0	0	0	0	0	0	0	0
0	0	0	0	0	0	0	0	0	0	0	0	0	0	0	0	0	0	0	0	0	0	0	0	0	0	0	0	0	0	0
0	0	0	0	0	0	0	0	0	0	0	0	0	0	0	0	0	0	0	0	0	0	0	0	0	0	0	0	0	0	0
0	0	0	0	0	0	0	0	0	0	0	0	0	0	0	0	0	0	0	0	0	0	0	0	0	0	0	0	0	0	0
0	0	0	0	0	0	0	0	0	0	0	0	0	0	0	0	0	0	0	0	0	0	0	0	0	0	0	0	0	0	0
0	0	0	0	0	0	0	0	0	0	0	0	0	0	0	0	0	0	0	0	0	0	0	0	0	0	0	0	0	0	0
0	0	0	0	0	0	0	0	0	0	0	0	0	0	0	0	0	0	0	0	0	0	0	0	0	0	0	0	0	0	0
0	0	0	0	0	0	0	0	0	0	0	0	0	0	0	0	0	0	0	0	0	0	0	0	0	0	0	0	0	0	0
0	0	0	0	0	0	0	0	0	0	0	0	0	0	0	0	0	0	0	0	0	0	0	0	0	0	0	0	0	0	0
0	0	0	0	0	0	0	0	0	0	0	0	0	0	0	0	0	0	0	0	0	0	0	0	0	0	0	0	0	0	0
0	0	0	0	0	0	0	0	0	0	0	0	0	0	0	0	0	0	0	0	0	0	0	0	0	0	0	0	0	0	0
0	0	0	0	0	0	0	0	0	0	0	0	0	0	0	0	0	0	0	0	0	0	0	0	0	0	0	0	0	0	0
0	0	0	0	0	0	0	0	0	0	0	0	0	0	0	0	0	0	0	0	0	0	0	0	0	0	0	0	0	0	0
0	0	0	0	0	0	0	0	0	0	0	0	0	0	0	0	0	0	0	0	0	0	0	0	0	0	0	0	0	0	0
0	0	0	0	0	0	0	0	0	0	0	0	0	0	0	0	0	0	0	0	0	0	0	0	0	0	0	0	0	0	0
0	0	0	0	0	0	0	0	0	0	0	0	0	0	0	0	0	0	0	0	0	0	0	0	0	0	0	0	0	0	0
0	0	0	0	0	0	0	0	0	0	0	0	0	0	0	0	0	0	0	0	0	0	0	0	0	0	0	0	0	0	0
0	0	0	0	0	0	0	0	0	0	0	0	0	0	0	0	0	0	0	0	0	0	0	0	0	0	0	0	0	0	0
0	0	0	0	0	0	0	0	0	0	0	0	0	0	0	0	0	0	0	0	0	0	0	0	0	0	0	0	0	0	0
0	0	0	0	0	0	0	0	0	0	0	0	0	0	0	0	0	0	0	0	0	0	0	0	0	0	0	0	0	0	0
0	0	0	0	0	0	0	0	0	0	0	0	0	0	0	0	0	0	0	0	0	0	0	0	0	0	0	0	0	0	0
0	0	0	0	0	0	0	0	0	0	0	0	0	0	0	0	0	0	0	0	0	0	0	0	0	0	0	0	0	0	0
0	0	0	0	0	0	0	0	0	0	0	0	0	0	0	0	0	0	0	0	0	0	0	0	0	0	0	0	0	0	0
0	0	0	0	0	0	0	0	0	0	0	0	0	0	0	0	0	0	0	0	0	0	0	0	0	0	0	0	0	0	0
0	0	0	0	0	0	0	0	0	0	0	0	0	0	0	0	0	0	0	0	0	0	0	0	0	0	0	0	0	0	0
0	0	0	0	0	0	0	0	0	0	0	0	0	0	0	0	0	0	0	0	0	0	0	0	0	0	0	0	0	0	0
0	0	0	0	0	0	0	0	0	0	0	0	0	0	0	0	0	0	0	0	0	0	0	0	0	0	0	0	0	0	0
0	0	0	0	0	0	0	0	0	0	0	0	0	0	0	0	0	0	0	0	0	0	0	0	0	0	0	0	0	0	0
0	0	0	0	0	0	0	0	0	0	0	0	0	0	0	0	0	0	0	0	0	0	0	0	0	0	0	0	0	0	0
0	0	0	0	0	0	0	0	0	0	0	0	0	0	0	0	0	0	0	0	0	0	0	0	0	0	0	0	0	0	0
0	0	0	0	0	0	0	0	0	0	0	0	0	0	0	0	0	0	0	0	0	0	0	0	0	0	0	0	0	0	0
0	0	0	0	0	0	0	0	0	0	0	0	0	0	0	0	0	0	0	0	0	0	0	0	0	0	0	0	0	0	0
0	0	0	0	0	0	0	0	0	0	0	0	0	0	0	0	0	0	0	0	0	0	0	0	0	0	0	0	0	0	0
0	0	0	0	0	0	0	0	0	0	0	0	0	0	0	0	0	0	0	0	0	0	0	0	0	0	0	0	0	0	0
0	0	0	0	0	0	0	0	0	0	0	0	0	0	0	0	0	0	0	0	0	0	0	0	0	0	0	0	0	0	0
0	0	0	0	0	0	0	0	0	0	0	0	0	0	0	0	0	0	0	0	0	0	0	0	0	0	0	0	0	0	0
0	0	0	0	0	0	0	0	0	0	0	0	0	0	0	0	0	0	0	0	0	0	0	0	0	0	0	0	0	0	0
0	0	0	0	0	0	0	0	0	0	0	0	0	0	0	0	0	0	0	0	0	0	0	0	0	0	0	0	0	0	0
0	0	0	0	0	0	0	0	0	0	0	0	0	0	0	0	0	0	0	0	0	0	0	0	0	0	0	0	0	0	0
0	0	0	0	0	0	0	0	0	0	0	0	0	0	0	0	0	0	0	0	0	0	0	0	0	0	0	0	0	0	0
0	0	0	0	0	0	0	0	0	0	0	0	0	0	0	0	0	0	0	0	0	0	0	0	0	0	0	0	0	0	0
0	0	0	0	0	0	0	0	0	0	0	0	0	0	0	0	0	0	0	0	0	0	0	0	0	0	0	0	0	0	0
0	0	0	0	0	0	0	0	0	0	0	0	0	0	0	0	0	0	0	0	0	0	0	0	0	0	0	0	0	0	0
0	0	0	0	0	0	0	0	0	0	0	0	0	0	0	0	0	0	0	0	0	0	0	0	0	0	0	0	0	0	0
0	0	0	0	0	0	0	0	0	0	0	0	0	0	0	0	0	0	0	0	0	0	0	0	0	0	0	0	0	0	0
0	0	0	0	0	0	0	0	0	0	0	0	0	0	0	0	0	0	0	0	0	0	0	0	0	0	0	0	0	0	0
0	0	0	0	0	0	0	0	0	0	0	0	0	0	0	0	0	0	0	0	0	0	0	0	0	0	0	0	0	0	0
0	0	0	0	0	0	0	0	0	0	0	0	0	0	0	0	0	0	0	0	0	0	0	0	0	0	0	0	0	0	0
0	0	0	0	0	0	0	0	0	0	0	0	0	0	0	0	0	0	0	0	0	0	0	0	0	0	0	0	0	0	0
0	0	0	0	0	0	0	0	0	0	0	0	0	0	0	0	0	0	0	0	0	0	0	0	0	0	0	0	0	0	0
0	0	0	0	0	0	0	0	0	0	0	0	0	0	0	0	0	0	0	0	0	0	0	0	0	0	0	0	0	0	0
0	0	0	0	0	0	0	0	0	0	0	0	0	0	0	0	0	0	0	0	0	0	0	0	0	0	0	0	0	0	0
0	0	0	0	0	0	0	0	0	0	0	0	0	0	0	0	0	0	0	0	0	0	0	0	0	0	0	0	0	0	0
0	0	0	0	0	0	0	0	0	0	0	0	0	0	0	0	0	0	0	0	0	0	0	0	0	0	0	0	0	0	0
0	0	0	0	0	0	0	0	0	0	0	0	0	0	0	0	0	0	0	0	0	0	0	0	0	0	0	0	0	0	0
0	0	0	0	0	0	0	0	0	0	0	0	0	0	0	0	0	0	0	0	0	0	0	0	0	0	0	0	0	0	0
0	0	0	0	0	0	0	0	0	0	0	0	0	0	0	0	0	0	0	0	0	0	0	0	0	0	0	0	0	0	0
0	0	0	0	0	0	0	0	0	0	0	0	0	0	0	0	0	0	0	0	0	0	0	0	0	0	0	0	0	0	0
0	0	0	0	0	0	0	0	0	0	0	0	0	0	0	0	0	0	0	0	0	0	0	0	0	0	0	0	0	0	0
0	0	0	0	0	0	0	0	0	0	0	0	0	0	0	0	0	0	0	0	0	0	0	0	0	0	0	0	0	0	0
0	0	0	0	0	0	0	0	0	0	0	0	0	0	0	0	0	0	0	0	0	0	0	0	0	0	0	0	0	0	0
0	0	0	0	0	0	0	0	0	0	0	0	0	0	0	0	0	0	0	0	0	0	0	0	0	0	0	0	0	0	0
0	0	0	0	0	0	0	0	0	0	0	0	0	0	0	0	0	0	0	0	0	0	0	0	0	0	0	0	0	0	0
0	0	0	0	0	0	0	0	0	0	0	0	0	0	0	0	0	0	0	0	0	0	0	0	0	0	0	0	0	0	0
0	0	0	0	0	0	0	0	0	0	0	0	0	0	0	0	0	0	0	0	0	0	0	0	0	0	0	0	0	0	0
0	0	0	0	0	0	0	0	0	0	0	0	0	0	0	0	0	0	0	0	0	0	0	0	0	0	0	0	0	0	0
0	0	0	0	0	0	0	0	0	0	0	0	0	0	0	0	0	0	0	0	0	0	0	0	0	0	0	0	0	0	0
0	0	0	0	0	0	0	0	0	0	0	0	0	0	0	0	0	0	0	0	0	0	0	0	0	0	0	0	0	0	0
0	0	0	0	0	0	0	0	0	0	0	0	0	0	0	0	0	0	0	0	0	0	0	0	0	0	0	0	0	0	0
0	0	0	0	0	0	0	0	0	0	0	0	0	0	0	0	0	0	0	0	0	0	0	0	0	0	0	0	0	0	0
0	0	0	0	0	0	0	0	0	0	0	0	0	0	0	0	0	0	0	0	0	0	0	0	0	0	0	0	0	0	0
0	0	0	0	0	0	0	0	0	0	0	0	0	0	0	0	0	0	0	0	0	0	0	0	0	0	0	0	0	0	0
0	0	0	0	0	0	0	0	0	0	0	0	0	0	0	0	0	0	0	0	0	0	0	0	0	0	0	0	0	0	0
0	0	0	0	0	0	0	0	0	0	0	0	0	0	0	0	0	0	0	0	0	0	0	0	0	0	0	0	0	0	0
0	0	0	0	0	0	0	0	0	0	0	0	0	0	0	0	0	0	0	0	0	0	0	0	0	0	0	0	0	0	0
0	0	0	0	0	0	0	0	0	0	0	0	0	0	0	0	0	0	0	0	0	0	0	0	0	0	0	0	0	0	0
0	0	0	0	0	0	0	0	0	0	0	0	0	0	0	0	0	0	0	0	0	0	0	0	0	0	0	0	0	0	0
0	0	0	0	0	0	0	0	0	0	0	0	0	0	0	0	0	0	0	0	0	0	0	0	0	0	0	0	0	0	0
0	0	0	0	0	0	0	0	0	0	0	0	0	0	0	0	0	0	0	0	0	0	0	0	0	0	0	0	0	0	0
0	0	0	0	0	0	0	0	0	0	0	0	0	0	0	0	0	0	0	0	0	0	0	0	0	0	0	0	0	0	0
0	0	0	0	0	0	0	0	0	0	0	0	0	0	0	0	0	0	0	0	0	0	0	0	0	0	0	0	0	0	0
0	0	0	0	0	0	0	0	0	0	0	0	0	0	0	0	0	0	0	0	0	0	0	0	0	0	0	0	0	0	0
0	0	0	0	0	0	0	0	0	0	0	0	0	0	0	0	0	0	0	0	0	0	0	0	0	0	0	0	0	0	0
0	0	0	0	0	0	0	0	0	0	0	0	0	0	0	0	0	0	0	0	0	0	0	0	0	0	0	0	0	0	0
0	0	0	0	0	0	0	0	0	0	0	0	0	0	0	0	0	0	0	0	0	0	0	0	0	0	0	0	0	0	0
0	0	0	0	0	0	0	0	0	0	0	0	0	0	0	0	0	0	0	0	0	0	0	0	0	0	0	0	0	0	0
0	0	0	0	0	0	0	0	0	0	0	0	0	0	0	0	0	0	0	0	0	0	0	0	0	0	0	0	0	0	0
0	0	0	0	0	0	0	0	0	0	0	0	0	0	0	0	0	0	0	0	0	0	0	0	0	0	0	0	0	0	0
0	0	0	0	0	0	0	0	0	0	0	0	0	0	0	0	0	0	0	0	0	0	0	0	0	0	0	0	0	0	0
0	0	0	0	0	0	0	0	0	0	0	0	0	0	0	0	0	0	0	0	0	0	0	0	0	0	0	0	0	0	0
0	0	0	0	0	0	0	0	0	0	0	0	0	0	0	0	0	0	0	0	0	0	0	0	0	0	0	0	0	0	0
0	0	0	0	0	0	0	0	0	0	0	0	0	0	0	0	0	0	0	0	0	0	0	0	0	0	0	0	0	0	0
0	0	0	0	0	0	0	0	0	0	0	0	0	0	0	0	0	0	0	0	0	0	0	0	0	0	0	0	0	0	0
0	0	0	0	0	0	0	0	0	0	0	0	0	0	0	0	0	0	0	0	0	0	0	0	0	0	0	0	0	0	0
0	0	0	0	0	0	0	0	0	0	0	0	0	0	0	0	0	0	0	0	0	0	0	0	0	0	0	0	0	0	0
0	0	0	0	0	0	0	0	0	0	0	0	0	0	0	0	0	0	0	0	0	0	0	0	0	0	0	0	0	0	0
0	0	0	0	0	0	0	0	0	0	0	0	0	0	0	0	0	0	0	0	0	0	0	0	0	0	0	0	0	0	0
0	0	0	0	0	0	0	0	0	0	0	0	0	0	0	0	0	0	0	0	0	0	0	0	0	0	0	0	0	0	0
0	0	0	0	0	0	0	0	0	0	0	0	0	0	0	0	0	0	0	0	0	0	0	0	0	0	0	0	0	0	0
0	0	0	0	0	0	0	0	0	0	0	0	0	0	0	0	0	0	0	0	0	0	0	0	0	0	0	0	0	0	0
0	0	0	0	0	0	0	0	0	0	0	0	0	0	0	0	0	0	0	0	0	0	0	0	0	0	0	0	0	0	0
0	0	0	0	0	0	0	0	0	0	0	0	0	0	0	0	0	0	0	0	0	0	0	0	0	0	0	0	0	0	0
0	0	0	0	0	0	0	0	0	0	0	0	0	0	0	0	0	0	0	0	0	0	0	0	0	0	0	0	0	0	0
0	0	0	0	0	0	0	0	0	0	0	0	0	0	0	0	0	0	0	0	0	0	0	0	0	0	0	0	0	0	0
0	0	0	0	0	0	0	0	0	0	0	0	0	0	0	0	0	0	0	0	0	0	0	0	0	0	0	0	0	0	0
0	0	0	0	0	0	0	0	0	0	0	0	0	0	0	0	0	0	0	0	0	0	0	0	0	0	0	0	0	0	0
0	0	0	0	0	0	0	0	0	0	0	0	0	0	0	0	0	0	0	0	0	0	0	0	0	0	0	0	0	0	0
0	0	0	0	0	0	0	0	0	0	0	0	0	0	0	0	0	0	0	0	0	0	0	0	0	0	0	0	0	0	0
0	0	0	0	0	0	0	0	0	0	0	0	0	0	0	0	0	0	0	0	0	0	0	0	0	0	0	0	0	0	0
0	0	0	0	0	0	0	0	0	0	0	0	0	0	0	0	0	0	0	0	0	0	0	0	0	0	0	0	0	0	0
0	0	0	0	0	0	0	0	0	0	0	0	0	0	0	0	0	0	0	0	0	0	0	0	0	0	0	0	0	0	0
0	0	0	0	0	0	0	0	0	0	0	0	0	0	0	0	0	0	0	0	0	0	0	0	0	0	0	0	0	0	0
0	0	0	0	0	0	0	0	0	0	0	0	0	0	0	0	0	0	0	0	0	0	0	0	0	0	0	0	0	0	0
0	0	0	0	0	0	0	0	0	0	0	0	0	0	0	0	0	0	0	0	0	0	0	0	0	0	0	0	0	0	0
0	0	0	0	0	0	0	0	0	0	0	0	0	0	0	0	0	0	0	0	0	0	0	0	0	0	0	0	0	0	0
0	0	0	0	0	0	0	0	0	0	0	0	0	0	0	0	0	0	0	0	0	0	0	0	0	0	0	0	0	0	0
0	0	0	0	0	0	0	0	0	0	0	0	0	0	0	0	0	0	0	0	0	0	0	0	0	0	0	0	0	0	0
0	0	0	0	0	0	0	0	0	0	0	0	0	0	0	0	0	0	0	0	0	0	0	0	0	0	0	0	0	0	0
0	0	0	0	0	0	0	0	0	0	0	0	0	0	0	0	0	0	0	0	0	0	0	0	0	0	0	0	0	0	0
0	0	0	0	0	0	0	0	0	0	0	0	0	0	0	0	0	0	0	0	0	0	0	0	0	0	0	0	0	0	0
0	0	0	0	0	0	0	0	0	0	0	0	0	0	0	0	0	0	0	0	0	0	0	0	0	0	0	0	0	0	0
0	0	0	0	0	0	0	0	0	0	0	0	0	0	0	0	0	0	0	0	0	0	0	0	0	0	0	0	0	0	0
0	0	0	0	0	0	0	0	0	0	0	0	0	0	0	0	0	0	0	0	0	0	0	0	0	0	0	0	0	0	0
0	0	0	0	0	0	0	0	0	0	0	0	0	0	0	0	0	0	0	0	0	0	0	0	0	0	0	0	0	0	0
0	0	0	0	0	0	0	0	0	0	0	0	0	0	0	0	0	0	0	0	0	0	0	0	0	0	0	0	0	0	0
0	0	0	0	0	0	0	0	0	0	0	0	0	0	0	0	0	0	0	0	0	0	0	0	0	0	0	0	0	0	0
0	0	0	0	0	0	0	0	0	0	0	0	0	0	0	0	0	0	0	0	0	0	0	0	0	0	0	0	0	0	0
0	0	0	0	0	0	0	0	0	0	0	0	0	0	0	0	0	0	0	0	0	0	0	0	0	0	0	0	0	0	0
0	0	0	0	0	0	0	0	0	0	0	0	0	0	0	0	0	0	0	0	0	0	0	0	0	0	0	0	0	0	0
0	0	0	0	0	0	0	0	0	0	0	0	0	0	0	0	0	0	0	0	0	0	0	0	0	0	0	0	0	0	0
0	0	0	0	0	0	0	0	0	0	0	0	0	0	0	0	0	0	0	0	0	0	0	0	0	0	0	0	0	0	0
0	0	0	0	0	0	0	0	0	0	0	0	0	0	0	0	0	0	0	0	0	0	0	0	0	0	0	0	0	0	0
0	0	0	0	0	0	0	0	0	0	0	0	0	0	0	0	0	0	0	0	0	0	0	0	0	0	0	0	0	0	0
0	0	0	0	0	0	0	0	0	0	0	0	0	0	0	0	0	0	0	0	0	0	0	0	0	0	0	0	0	0	0
0	0	0	0	0	0	0	0	0	0	0	0	0	0	0	0	0	0	0	0	0	0	0	0	0	0	0	0	0	0	0
0	0	0	0	0	0	0	0	0	0	0	0	0	0	0	0	0	0	0	0	0	0	0	0	0	0	0	0	0	0	0
0	0	0	0	0	0	0	0	0	0	0	0	0	0	0	0	0	0	0	0	0	0	0	0	0	0	0	0	0	0	0
0	0	0	0	0	0	0	0	0	0	0	0	0	0	0	0	0	0	0	0	0	0	0	0	0	0	0	0	0	0	0
0	0	0	0	0	0	0	0	0	0	0	0	0	0	0	0	0	0	0	0	0	0	0	0	0	0	0	0	0	0	0
0	0	0	0	0	0	0	0	0	0	0	0	0	0	0	0	0	0	0	0	0	0	0	0	0	0	0	0	0	0	0
0	0	0	0	0	0	0	0	0	0	0	0	0	0	0	0	0	0	0	0	0	0	0	0	0	0	0	0	0	0	0
0	0	0	0	0	0	0	0	0	0	0	0	0	0	0	0	0	0	0	0	0	0	0	0	0	0	0	0	0	0	0
0	0	0	0	0	0	0	0	0	0	0	0	0	0	0	0	0	0	0	0	0	0	0	0	0	0	0	0	0	0	0
0	0	0	0	0	0	0	0	0	0	0	0	0	0	0	0	0	0	0	0	0	0	0	0	0	0	0	0	0	0	0
0	0	0	0	0	0	0	0	0	0	0	0	0	0	0	0	0	0	0	0	0	0	0	0	0	0	0	0	0	0	0
0	0	0	0	0	0	0	0	0	0	0	0	0	0	0	0	0	0	0	0	0	0	0	0	0	0	0	0	0	0	0
0	0	0	0	0	0	0	0	0	0	0	0	0	0	0	0	0	0	0	0	0	0	0	0	0	0	0	0	0	0	0
0	0	0	0	0	0	0	0	0	0	0	0	0	0	0	0	0	0	0	0	0	0	0	0	0	0	0	0	0	0	0
0	0	0	0	0	0	0	0	0	0	0	0	0	0	0	0	0	0	0	0	0	0	0	0	0	0	0	0	0	0	0
0	0	0	0	0	0	0	0	0	0	0	0	0	0	0	0	0	0	0	0	0	0	0	0	0	0	0	0	0	0	0
0	0	0	0	0	0	0	0	0	0	0	0	0	0	0	0	0	0	0	0	0	0	0	0	0	0	0	0	0	0	0
0	0	0	0	0	0	0	0	0	0	0	0	0	0	0	0	0	0	0	0	0	0	0	0	0	0	0	0	0	0	0
0	0	0	0	0	0	0	0	0	0	0	0	0	0	0	0	0	0	0	0	0	0	0	0	0	0	0	0	0	0	0
0	0	0	0	0	0	0	0	0	0	0	0	0	0	0	0	0	0	0	0	0	0	0	0	0	0	0	0	0	0	0
0	0	0	0	0	0	0	0	0	0	0	0	0	0	0	0	0	0	0	0	0	0	0	0	0	0	0	0	0	0	0
0	0	0	0	0	0	0	0	0	0	0	0	0	0	0	0	0	0	0	0	0	0	0	0	0	0	0	0	0	0	0
0	0	0	0	0	0	0	0	0	0	0	0	0	0	0	0	0	0	0	0	0	0	0	0	0	0	0	0	0	0	0
0	0	0	0	0	0	0	0	0	0	0	0	0	0	0	0	0	0	0	0	0	0	0	0	0	0	0	0	0	0	0
0	0	0	0	0	0	0	0	0	0	0	0	0	0	0	0	0	0	0	0	0	0	0	0	0	0	0	0	0	0	0
0	0	0	0	0	0	0	0	0	0	0	0	0	0	0	0	0	0	0	0	0	0	0	0	0	0	0	0	0	0	0
0	0	0	0	0	0	0	0	0	0	0	0	0	0	0	0	0	0	0	0	0	0	0	0	0	0	0	0	0	0	0
0	0	0	0	0	0	0	0	0	0	0	0	0	0	0	0	0	0	0	0	0	0	0	0	0	0	0	0	0	0	0
0	0	0	0	0	0	0	0	0	0	0	0	0	0	0	0	0	0	0	0	0	0	0	0	0	0	0	0	0	0	0
0	0	0	0	0	0	0	0	0	0	0	0	0	0	0	0	0	0	0	0	0	0	0	0	0	0	0	0	0	0	0
0	0	0	0	0	0	0	0	0	0	0	0	0	0	0	0	0	0	0	0	0	0	0	0	0	0	0	0	0	0	0
0	0	0	0	0	0	0	0	0	0	0	0	0	0	0	0	0	0	0	0	0	0	0	0	0	0	0	0	0	0	0
0	0	0	0	0	0	0	0	0	0	0	0	0	0	0	0	0	0	0	0	0	0	0	0	0	0	0	0	0	0	0
0	0	0	0	0	0	0	0	0	0	0	0	0	0	0	0	0	0	0	0	0	0	0	0	0	0	0	0	0	0	0
0	0	0	0	0	0	0	0	0	0	0	0	0	0	0	0	0	0	0	0	0	0	0	0	0	0	0	0	0	0	0
0	0	0	0	0	0	0	0	0	0	0	0	0	0	0	0	0	0	0	0	0	0	0	0	0	0	0	0	0	0	0
0	0	0	0	0	0	0	0	0	0	0	0	0	0	0	0	0	0	0	0	0	0	0	0	0	0	0	0	0	0	0
0	0	0	0	0	0	0	0	0	0	0	0	0	0	0	0	0	0	0	0	0	0	0	0	0	0	0	0	0	0	0
0	0	0	0	0	0	0	0	0	0	0	0	0	0	0	0	0	0	0	0	0	0	0	0	0	0	0	0	0	0	0
0	0	0	0	0	0	0	0	0	0	0	0	0	0	0	0	0	0	0	0	0	0	0	0	0	0	0	0	0	0	0
0	0	0	0	0	0	0	0	0	0	0	0	0	0	0	0	0	0	0	0	0	0	0	0	0	0	0	0	0	0	0
0	0	0	0	0	0	0	0	0	0	0	0	0	0	0	0	0	0	0	0	0	0	0	0	0	0	0	0	0	0	0
0	0	0	0	0	0	0	0	0	0	0	0	0	0	0	0	0	0	0	0	0	0	0	0	0	0	0	0	0	0	0
0	0	0	0	0	0	0	0	0	0	0	0	0	0	0	0	0	0	0	0	0	0	0	0	0	0	0	0	0	0	0
0	0	0	0	0	0	0	0	0	0	0	0	0	0	0	0	0	0	0	0	0	0	0	0	0	0	0	0	0	0	0
0	0	0	0	0	0	0	0	0	0	0	0	0	0	0	0	0	0	0	0	0	0	0	0	0	0	0	0	0	0	0
0	0	0	0	0	0	0	0	0	0	0	0	0	0	0	0	0	0	0	0	0	0	0	0	0	0	0	0	0	0	0
0	0	0	0	0	0	0	0	0	0	0	0	0	0	0	0	0	0	0	0	0	0	0	0	0	0	0	0	0	0	0
0	0	0	0	0	0	0	0	0	0	0	0	0	0	0	0	0	0	0	0	0	0	0	0	0	0	0	0	0	0	0
0	0	0	0	0	0	0	0	0	0	0	0	0	0	0	0	0	0	0	0	0	0	0	0	0	0	0	0	0	0	0
0	0	0	0	0	0	0	0	0	0	0	0	0	0	0	0	0	0	0	0	0	0	0	0	0	0	0	0	0	0	0
0	0	0	0	0	0	0	0	0	0	0	0	0	0	0	0	0	0	0	0	0	0	0	0	0	0	0	0	0	0	0
0	0	0	0	0	0	0	0	0	0	0	0	0	0	0	0	0	0	0	0	0	0	0	0	0	0	0	0	0	0	0
0	0	0	0	0	0	0	0	0	0	0	0	0	0	0	0	0	0	0	0	0	0	0	0	0	0	0	0	0	0	0
0	0	0	0	0	0	0	0	0	0	0	0	0	0	0	0	0	0	0	0	0	0	0	0	0	0	0	0	0	0	0
0	0	0	0	0	0	0	0	0	0	0	0	0	0	0	0	0	0	0	0	0	0	0	0	0	0	0	0	0	0	0
0	0	0	0	0	0	0	0	0	0	0	0	0	0	0	0	0	0	0	0	0	0	0	0	0	0	0	0	0	0	0
0	0	0	0	0	0	0	0	0	0	0	0	0	0	0	0	0	0	0	0	0	0	0	0	0	0	0	0	0	0	0
0	0	0	0	0	0	0	0	0	0	0	0	0	0	0	0	0	0	0	0	0	0	0	0	0	0	0	0	0	0	0
0	0	0	0	0	0	0	0	0	0	0	0	0	0	0	0	0	0	0	0	0	0	0	0	0	0	0	0	0	0	0
0	0	0	0	0	0	0	0	0	0	0	0	0	0	0	0	0	0	0	0	0	0	0	0	0	0	0	0	0	0	0
0	0	0	0	0	0	0	0	0	0	0	0	0	0	0	0	0	0	0	0	0	0	0	0	0	0	0	0	0	0	0
0	0	0	0	0	0	0	0	0	0	0	0	0	0	0	0	0	0	0	0	0	0	0	0	0	0	0	0	0	0	0
0	0	0	0	0	0	0	0	0	0	0	0	0	0	0	0	0	0	0	0	0	0	0	0	0	0	0	0	0	0	0
0	0	0	0	0	0	0	0	0	0	0	0	0	0	0	0	0	0	0	0	0	0	0	0	0	0	0	0	0	0	0
0	0	0	0	0	0	0	0	0	0	0	0	0	0	0	0	0	0	0	0	0	0	0	0	0	0	0	0	0	0	0
0	0	0	0	0	0	0	0	0	0	0	0	0	0	0	0	0	0	0	0	0	0	0	0	0	0	0	0	0	0	0
0	0	0	0	0	0	0	0	0	0	0	0	0	0	0	0	0	0	0	0	0	0	0	0	0	0	0	0	0	0	0
0	0	0	0	0	0	0	0	0	0	0	0	0	0	0	0	0	0	0	0	0	0	0	0	0	0	0	0	0	0	0
0	0	0	0	0	0	0	0	0	0	0	0	0	0	0	0	0	0	0	0	0	0	0	0	0	0	0	0	0	0	0
0	0	0	0	0	0	0	0	0	0	0	0	0	0	0	0	0	0	0	0	0	0	0	0	0	0	0	0	0	0	0
0	0	0	0	0	0	0	0	0	0	0	0	0	0	0	0	0	0	0	0	0	0	0	0	0	0	0	0	0	0	0
0	0	0	0	0	0	0	0	0	0	0	0	0	0	0	0	0	0	0	0	0	0	0	0	0	0	0	0	0	0	0
0	0	0	0	0	0	0	0	0	0	0	0	0	0	0	0	0	0	0	0	0	0	0	0	0	0	0	0	0	0	0
0	0	0	0	0	0	0	0	0	0	0	0	0	0	0	0	0	0	0	0	0	0	0	0	0	0	0	0	0	0	0
0	0	0	0	0	0	0	0	0	0	0	0	0	0	0	0	0	0	0	0	0	0	0	0	0	0	0	0	0	0	0
0	0	0	0	0	0	0	0	0	0	0	0	0	0	0	0	0	0	0	0	0	0	0	0	0	0	0	0	0	0	0
0	0	0	0	0	0	0	0	0	0	0	0	0	0	0	0	0	0	0	0	0	0	0	0	0	0	0	0	0	0	0
0	0	0	0	0	0	0	0	0	0	0	0	0	0	0	0	0	0	0	0	0	0	0	0	0	0	0	0	0	0	0
0	0	0	0	0	0	0	0	0	0	0	0	0	0	0	0	0	0	0	0	0	0	0	0	0	0	0	0	0	0	0
0	0	0	0	0	0	0	0	0	0	0	0	0	0	0	0	0	0	0	0	0	0	0	0	0	0	0	0	0	0	0
0	0	0	0	0	0	0	0	0	0	0	0	0	0	0	0	0	0	0	0	0	0	0	0	0	0	0	0	0	0	0
0	0	0	0	0	0	0	0	0	0	0	0	0	0	0	0	0	0	0	0	0	0	0	0	0	0	0	0	0	0	0
0	0	0	0	0	0	0	0	0	0	0	0	0	0	0	0	0	0	0	0	0	0	0	0	0	0	0	0	0	0	0
0	0	0	0	0	0	0	0	0	0	0	0	0	0	0	0	0	0	0	0	0	0	0	0	0	0	0	0	0	0	0
0	0	0	0	0	0	0	0	0	0	0	0	0	0	0	0	0	0	0	0	0	0	0	0	0	0	0	0	0	0	0
0	0	0	0	0	0	0	0	0	0	0	0	0	0	0	0	0	0	0	0	0	0	0	0	0	0	0	0	0	0	0
0	0	0	0	0	0	0	0	0	0	0	0	0	0	0	0	0	0	0	0	0	0	0	0	0	0	0	0	0	0	0
0	0	0	0	0	0	0	0	0	0	0	0	0	0	0	0	0	0	0	0	0	0	0	0	0	0	0	0	0	0	0
0	0	0	0	0	0	0	0	0	0	0	0	0	0	0	0	0	0	0	0	0	0	0	0	0	0	0	0	0	0	0
0	0	0	0	0	0	0	0	0	0	0	0	0	0	0	0	0	0	0	0	0	0	0	0	0	0	0	0	0	0	0
0	0	0	0	0	0	0	0	0	0	0	0	0	0	0	0	0	0	0	0	0	0	0	0	0	0	0	0	0	0	0
0	0	0	0	0	0	0	0	0	0	0	0	0	0	0	0	0	0	0	0	0	0	0	0	0	0	0	0	0	0	0
0	0	0	0	0	0	0	0	0	0	0	0	0	0	0	0	0	0	0	0	0	0	0	0	0	0	0	0	0	0	0
0	0	0	0	0	0	0	0	0	0	0	0	0	0	0	0	0	0	0	0	0	0	0	0	0	0	0	0	0	0	0
0	0	0	0	0	0	0	0	0	0	0	0	0	0	0	0	0	0	0	0	0	0	0	0	0	0	0	0	0	0	0
0	0	0	0	0	0	0	0	0	0	0	0	0	0	0	0	0	0	0	0	0	0	0	0	0	0	0	0	0	0	0
0	0	0	0	0	0	0	0	0	0	0	0	0	0	0	0	0	0	0	0	0	0	0	0	0	0	0	0	0	0	0
0	0	0	0	0	0	0	0	0	0	0	0	0	0	0	0	0	0	0	0	0	0	0	0	0	0	0	0	0	0	0
0	0	0	0	0	0	0	0	0	0	0	0	0	0	0	0	0	0	0	0	0	0	0	0	0	0	0	0	0	0	0
0	0	0	0	0	0	0	0	0	0	0	0	0	0	0	0	0	0	0	0	0	0	0	0	0	0	0	0	0	0	0
0	0	0	0	0	0	0	0	0	0	0	0	0	0	0	0	0	0	0	0	0	0	0	0	0	0	0	0	0	0	0
0	0	0	0	0	0	0	0	0	0	0	0	0	0	0	0	0	0	0	0	0	0	0	0	0	0	0	0	0	0	0
0	0	0	0	0	0	0	0	0	0	0	0	0	0	0	0	0	0	0	0	0	0	0	0	0	0	0	0	0	0	0
0	0	0	0	0	0	0	0	0	0	0	0	0	0	0	0	0	0	0	0	0	0	0	0	0	0	0	0	0	0	0
0	0	0	0	0	0	0	0	0	0	0	0	0	0	0	0	0	0	0	0	0	0	0	0	0	0	0	0	0	0	0
0	0	0	0	0	0	0	0	0	0	0	0	0	0	0	0	0	0	0	0	0	0	0	0	0	0	0	0	0	0	0
0	0	0	0	0	0	0	0	0	0	0	0	0	0	0	0	0	0	0	0	0	0	0	0	0	0	0	0	0	0	0
0	0	0	0	0	0	0	0	0	0	0	0	0	0	0	0	0	0	0	0	0	0	0	0	0	0	0	0	0	0	0
0	0	0	0	0	0	0	0	0	0	0	0	0	0	0	0	0	0	0	0	0	0	0	0	0	0	0	0	0	0	0
0	0	0	0	0	0	0	0	0	0	0	0	0	0	0	0	0	0	0	0	0	0	0	0	0	0	0	0	0	0	0
0	0	0	0	0	0	0	0	0	0	0	0	0	0	0	0	0	0	0	0	0	0	0	0	0	0	0	0	0	0	0
0	0	0	0	0	0	0	0	0	0	0	0	0	0	0	0	0	0	0	0	0	0	0	0	0	0	0	0	0	0	0
0	0	0	0	0	0	0	0	0	0	0	0	0	0	0	0	0	0	0	0	0	0	0	0	0	0	0	0	0	0	0
0	0	0	0	0	0	0	0	0	0	0	0	0	0	0	0	0	0	0	0	0	0	0	0	0	0	0	0	0	0	0
0	0	0	0	0	0	0	0	0	0	0	0	0	0	0	0	0	0	0	0	0	0	0	0	0	0	0	0	0	0	0
0	0	0	0	0	0	0	0	0	0	0	0	0	0	0	0	0	0	0	0	0	0	0	0	0	0	0	0	0	0	0
0	0	0	0	0	0	0	0	0	0	0	0	0	0	0	0	0	0	0	0	0	0	0	0	0	0	0	0	0	0	0
0	0	0	0	0	0	0	0	0	0	0	0	0	0	0	0	0	0	0	0	0	0	0	0	0	0	0	0	0	0	0
0	0	0	0	0	0	0	0	0	0	0	0	0	0	0	0	0	0	0	0	0	0	0	0	0	0	0	0	0	0	0
0	0	0	0	0	0	0	0	0	0	0	0	0	0	0	0	0	0	0	0	0	0	0	0	0	0	0	0	0	0	0
0	0	0	0	0	0	0	0	0	0	0	0	0	0	0	0	0	0	0	0	0	0	0	0	0	0	0	0	0	0	0
0	0	0	0	0	0	0	0	0	0	0	0	0	0	0	0	0	0	0	0	0	0	0	0	0	0	0	0	0	0	0
0	0	0	0	0	0	0	0	0	0	0	0	0	0	0	0	0	0	0	0	0	0	0	0	0	0	0	0	0	0	0
0	0	0	0	0	0	0	0	0	0	0	0	0	0	0	0	0	0	0	0	0	0	0	0	0	0	0	0	0	0	0
0	0	0	0	0	0	0	0	0	0	0	0	0	0	0	0	0	0	0	0	0	0	0	0	0	0	0	0	0	0	0
0	0	0	0	0	0	0	0	0	0	0	0	0	0	0	0	0	0	0	0	0	0	0	0	0	0	0	0	0	0	0
0	0	0	0	0	0	0	0	0	0	0	0	0	0	0	0	0	0	0	0	0	0	0	0	0	0	0	0	0	0	0
0	0	0	0	0	0	0	0	0	0	0	0	0	0	0	0	0	0	0	0	0	0	0	0	0	0	0	0	0	0	0
0	0	0	0	0	0	0	0	0	0	0	0	0	0	0	0	0	0	0	0	0	0	0	0	0	0	0	0	0	0	0
0	0	0	0	0	0	0	0	0	0	0	0	0	0	0	0	0	0	0	0	0	0	0	0	0	0	0	0	0	0	0
0	0	0	0	0	0	0	0	0	0	0	0	0	0	0	0	0	0	0	0	0	0	0	0	0	0	0	0	0	0	0
0	0	0	0	0	0	0	0	0	0	0	0	0	0	0	0	0	0	0	0	0	0	0	0	0	0	0	0	0	0	0
0	0	0	0	0	0	0	0	0	0	0	0	0	0	0	0	0	0	0	0	0	0	0	0	0	0	0	0	0	0	0
0	0	0	0	0	0	0	0	0	0	0	0	0	0	0	0	0	0	0	0	0	0	0	0	0	0	0	0	0	0	0
0	0	0	0	0	0	0	0	0	0	0	0	0	0	0	0	0	0	0	0	0	0	0	0	0	0	0	0	0	0	0
0	0	0	0	0	0	0	0	0	0	0	0	0	0	0	0	0	0	0	0	0	0	0	0	0	0	0	0	0	0	0
0	0	0	0	0	0	0	0	0	0	0	0	0	0	0	0	0	0	0	0	0	0	0	0	0	0	0	0	0	0	0
0	0	0	0	0	0	0	0	0	0	0	0	0	0	0	0	0	0	0	0	0	0	0	0	0	0	0	0	0	0	0
0	0	0	0	0	0	0	0	0	0	0	0	0	0	0	0	0	0	0	0	0	0	0	0	0	0	0	0	0	0	0
0	0	0	0	0	0	0	0	0	0	0	0	0	0	0	0	0	0	0	0	0	0	0	0	0	0	0	0	0	0	0
0	0	0	0	0	0	0	0	0	0	0	0	0	0	0	0	0	0	0	0	0	0	0	0	0	0	0	0	0	0	0
0	0	0	0	0	0	0	0	0	0	0	0	0	0	0	0	0	0	0	0	0	0	0	0	0	0	0	0	0	0	0
0	0	0	0	0	0	0	0	0	0	0	0	0	0	0	0	0	0	0	0	0	0	0	0	0	0	0	0	0	0	0
0	0	0	0	0	0	0	0	0	0	0	0	0	0	0	0	0	0	0	0	0	0	0	0	0	0	0	0	0	0	0
0	0	0	0	0	0	0	0	0	0	0	0	0	0	0	0	0	0	0	0	0	0	0	0	0	0	0	0	0	0	0
0	0	0	0	0	0	0	0	0	0	0	0	0	0	0	0	0	0	0	0	0	0	0	0	0	0	0	0	0	0	0
0	0	0	0	0	0	0	0	0	0	0	0	0	0	0	0	0	0	0	0	0	0	0	0	0	0	0	0	0	0	0
0	0	0	0	0	0	0	0	0	0	0	0	0	0	0	0	0	0	0	0	0	0	0	0	0	0	0	0	0	0	0
0	0	0	0	0	0	0	0	0	0	0	0	0	0	0	0	0	0	0	0	0	0	0	0	0	0	0	0	0	0	0
0	0	0	0	0	0	0	0	0	0	0	0	0	0	0	0	0	0	0	0	0	0	0	0	0	0	0	0	0	0	0
0	0	0	0	0	0	0	0	0	0	0	0	0	0	0	0	0	0	0	0	0	0	0	0	0	0	0	0	0	0	0
0	0	0	0	0	0	0	0	0	0	0	0	0	0	0	0	0	0	0	0	0	0	0	0	0	0	0	0	0	0	0
0	0	0	0	0	0	0	0	0	0	0	0	0	0	0	0	0	0	0	0	0	0	0	0	0	0	0	0	0	0	0
0	0	0	0	0	0	0	0	0	0	0	0	0	0	0	0	0	0	0	0	0	0	0	0	0	0	0	0	0	0	0
0	0	0	0	0	0	0	0	0	0	0	0	0	0	0	0	0	0	0	0	0	0	0	0	0	0	0	0	0	0	0
0	0	0	0	0	0	0	0	0	0	0	0	0	0	0	0	0	0	0	0	0	0	0	0	0	0	0	0	0	0	0
0	0	0	0	0	0	0	0	0	0	0	0	0	0	0	0	0	0	0	0	0	0	0	0	0	0	0	0	0	0	0
0	0	0	0	0	0	0	0	0	0	0	0	0	0	0	0	0	0	0	0	0	0	0	0	0	0	0	0	0	0	0
0	0	0	0	0	0	0	0	0	0	0	0	0	0	0	0	0	0	0	0	0	0	0	0	0	0	0	0	0	0	0
0	0	0	0	0	0	0	0	0	0	0	0	0	0	0	0	0	0	0	0	0	0	0	0	0	0	0	0	0	0	0
0	0	0	0	0	0	0	0	0	0	0	0	0	0	0	0	0	0	0	0	0	0	0	0	0	0	0	0	0	0	0
0	0	0	0	0	0	0	0	0	0	0	0	0	0	0	0	0	0	0	0	0	0	0	0	0	0	0	0	0	0	0
0	0	0	0	0	0	0	0	0	0	0	0	0	0	0	0	0	0	0	0	0	0	0	0	0	0	0	0	0	0	0
0	0	0	0	0	0	0	0	0	0	0	0	0	0	0	0	0	0	0	0	0	0	0	0	0	0	0	0	0	0	0
0	0	0	0	0	0	0	0	0	0	0	0	0	0	0	0	0	0	0	0	0	0	0	0	0	0	0	0	0	0	0
0	0	0	0	0	0	0	0	0	0	0	0	0	0	0	0	0	0	0	0	0	0	0	0	0	0	0	0	0	0	0
0	0	0	0	0	0	0	0	0	0	0	0	0	0	0	0	0	0	0	0	0	0	0	0	0	0	0	0	0	0	0
0	0	0	0	0	0	0	0	0	0	0	0	0	0	0	0	0	0	0	0	0	0	0	0	0	0	0	0	0	0	0
0	0	0	0	0	0	0	0	0	0	0	0	0	0	0	0	0	0	0	0	0	0	0	0	0	0	0	0	0	0	0
0	0	0	0	0	0	0	0	0	0	0	0	0	0	0	0	0	0	0	0	0	0	0	0	0	0	0	0	0	0	0
0	0	0	0	0	0	0	0	0	0	0	0	0	0	0	0	0	0	0	0	0	0	0	0	0	0	0	0	0	0	0
0	0	0	0	0	0	0	0	0	0	0	0	0	0	0	0	0	0	0	0	0	0	0	0	0	0	0	0	0	0	0
0	0	0	0	0	0	0	0	0	0	0	0	0	0	0	0	0	0	0	0	0	0	0	0	0	0	0	0	0	0	0
0	0	0	0	0	0	0	0	0	0	0	0	0	0	0	0	0	0	0	0	0	0	0	0	0	0	0	0	0	0	0
0	0	0	0	0	0	0	0	0	0	0	0	0	0	0	0	0	0	0	0	0	0	0	0	0	0	0	0	0	0	0
0	0	0	0	0	0	0	0	0	0	0	0	0	0	0	0	0	0	0	0	0	0	0	0	0	0	0	0	0	0	0
0	0	0	0	0	0	0	0	0	0	0	0	0	0	0	0	0	0	0	0	0	0	0	0	0	0	0	0	0	0	0
0	0	0	0	0	0	0	0	0	0	0	0	0	0	0	0	0	0	0	0	0	0	0	0	0	0	0	0	0	0	0
0	0	0	0	0	0	0	0	0	0	0	0	0	0	0	0	0	0	0	0	0	0	0	0	0	0	0	0	0	0	0
0	0	0	0	0	0	0	0	0	0	0	0	0	0	0	0	0	0	0	0	0	0	0	0	0	0	0	0	0	0	0
0	0	0	0	0	0	0	0	0	0	0	0	0	0	0	0	0	0	0	0	0	0	0	0	0	0	0	0	0	0	0
0	0	0	0	0	0	0	0	0	0	0	0	0	0	0	0	0	0	0	0	0	0	0	0	0	0	0	0	0	0	0
0	0	0	0	0	0	0	0	0	0	0	0	0	0	0	0	0	0	0	0	0	0	0	0	0	0	0	0	0	0	0
0	0	0	0	0	0	0	0	0	0	0	0	0	0	0	0	0	0	0	0	0	0	0	0	0	0	0	0	0	0	0
0	0	0	0	0	0	0	0	0	0	0	0	0	0	0	0	0	0	0	0	0	0	0	0	0	0	0	0	0	0	0
0	0	0	0	0	0	0	0	0	0	0	0	0	0	0	0	0	0	0	0	0	0	0	0	0	0	0	0	0	0	0
0	0	0	0	0	0	0	0	0	0	0	0	0	0	0	0	0	0	0	0	0	0	0	0	0	0	0	0	0	0	0
0	0	0	0	0	0	0	0	0	0	0	0	0	0	0	0	0	0	0	0	0	0	0	0	0	0	0	0	0	0	0
0	0	0	0	0	0	0	0	0	0	0	0	0	0	0	0	0	0	0	0	0	0	0	0	0	0	0	0	0	0	0
0	0	0	0	0	0	0	0	0	0	0	0	0	0	0	0	0	0	0	0	0	0	0	0	0	0	0	0	0	0	0
0	0	0	0	0	0	0	0	0	0	0	0	0	0	0	0	0	0	0	0	0	0	0	0	0	0	0	0	0	0	0
0	0	0	0	0	0	0	0	0	0	0	0	0	0	0	0	0	0	0	0	0	0	0	0	0	0	0	0	0	0	0
0	0	0	0	0	0	0	0	0	0	0	0	0	0	0	0	0	0	0	0	0	0	0	0	0	0	0	0	0	0	0
0	0	0	0	0	0	0	0	0	0	0	0	0	0	0	0	0	0	0	0	0	0	0	0	0	0	0	0	0	0	0
0	0	0	0	0	0	0	0	0	0	0	0	0	0	0	0	0	0	0	0	0	0	0	0	0	0	0	0	0	0	0
0	0	0	0	0	0	0	0	0	0	0	0	0	0	0	0	0	0	0	0	0	0	0	0	0	0	0	0	0	0	0
0	0	0	0	0	0	0	0	0	0	0	0	0	0	0	0	0	0	0	0	0	0	0	0	0	0	0	0	0	0	0
0	0	0	0	0	0	0	0	0	0	0	0	0	0	0	0	0	0	0	0	0	0	0	0	0	0	0	0	0	0	0
0	0	0	0	0	0	0	0	0	0	0	0	0	0	0	0	0	0	0	0	0	0	0	0	0	0	0	0	0	0	0
0	0	0	0	0	0	0	0	0	0	0	0	0	0	0	0	0	0	0	0	0	0	0	0	0	0	0	0	0	0	0
0	0	0	0	0	0	0	0	0	0	0	0	0	0	0	0	0	0	0	0	0	0	0	0	0	0	0	0	0	0	0
0	0	0	0	0	0	0	0	0	0	0	0	0	0	0	0	0	0	0	0	0	0	0	0	0	0	0	0	0	0	0
0	0	0	0	0	0	0	0	0	0	0	0	0	0	0	0	0	0	0	0	0	0	0	0	0	0	0	0	0	0	0
0	0	0	0	0	0	0	0	0	0	0	0	0	0	0	0	0	0	0	0	0	0	0	0	0	0	0	0	0	0	0
0	0	0	0	0	0	0	0	0	0	0	0	0	0	0	0	0	0	0	0	0	0	0	0	0	0	0	0	0	0	0
0	0	0	0	0	0	0	0	0	0	0	0	0	0	0	0	0	0	0	0	0	0	0	0	0	0	0	0	0	0	0
0	0	0	0	0	0	0	0	0	0	0	0	0	0	0	0	0	0	0	0	0	0	0	0	0	0	0	0	0	0	0
0	0	0	0	0	0	0	0	0	0	0	0	0	0	0	0	0	0	0	0	0	0	0	0	0	0	0	0	0	0	0
0	0	0	0	0	0	0	0	0	0	0	0	0	0	0	0	0	0	0	0	0	0	0	0	0	0	0	0	0	0	0
0	0	0	0	0	0	0	0	0	0	0	0	0	0	0	0	0	0	0	0	0	0	0	0	0	0	0	0	0	0	0
0	0	0	0	0	0	0	0	0	0	0	0	0	0	0	0	0	0	0	0	0	0	0	0	0	0	0	0	0	0	0
0	0	0	0	0	0	0	0	0	0	0	0	0	0	0	0	0	0	0	0	0	0	0	0	0	0	0	0	0	0	0
0	0	0	0	0	0	0	0	0	0	0	0	0	0	0	0	0	0	0	0	0	0	0	0	0	0	0	0	0	0	0
0	0	0	0	0	0	0	0	0	0	0	0	0	0	0	0	0	0	0	0	0	0	0	0	0	0	0	0	0	0	0
0	0	0	0	0	0	0	0	0	0	0	0	0	0	0	0	0	0	0	0	0	0	0	0	0	0	0	0	0	0	0
0	0	0	0	0	0	0	0	0	0	0	0	0	0	0	0	0	0	0	0	0	0	0	0	0	0	0	0	0	0	0
0	0	0	0	0	0	0	0	0	0	0	0	0	0	0	0	0	0	0	0	0	0	0	0	0	0	0	0	0	0	0
0	0	0	0	0	0	0	0	0	0	0	0	0	0	0	0	0	0	0	0	0	0	0	0	0	0	0	0	0	0	0
0	0	0	0	0	0	0	0	0	0	0	0	0	0	0	0	0	0	0	0	0	0	0	0	0	0	0	0	0	0	0
0	0	0	0	0	0	0	0	0	0	0	0	0	0	0	0	0	0	0	0	0	0	0	0	0	0	0	0	0	0	0
0	0	0	0	0	0	0	0	0	0	0	0	0	0	0	0	0	0	0	0	0	0	0	0	0	0	0	0	0	0	0
0	0	0	0	0	0	0	0	0	0	0	0	0	0	0	0	0	0	0	0	0	0	0	0	0	0	0	0	0	0	0
0	0	0	0	0	0	0	0	0	0	0	0	0	0	0	0	0	0	0	0	0	0	0	0	0	0	0	0	0	0	0
0	0	0	0	0	0	0	0	0	0	0	0	0	0	0	0	0	0	0	0	0	0	0	0	0	0	0	0	0	0	0
0	0	0	0	0	0	0	0	0	0	0	0	0	0	0	0	0	0	0	0	0	0	0	0	0	0	0	0	0	0	0
0	0	0	0	0	0	0	0	0	0	0	0	0	0	0	0	0	0	0	0	0	0	0	0	0	0	0	0	0	0	0
0	0	0	0	0	0	0	0	0	0	0	0	0	0	0	0	0	0	0	0	0	0	0	0	0	0	0	0	0	0	0
0	0	0	0	0	0	0	0	0	0	0	0	0	0	0	0	0	0	0	0	0	0	0	0	0	0	0	0	0	0	0
0	0	0	0	0	0	0	0	0	0	0	0	0	0	0	0	0	0	0	0	0	0	0	0	0	0	0	0	0	0	0
0	0	0	0	0	0	0	0	0	0	0	0	0	0	0	0	0	0	0	0	0	0	0	0	0	0	0	0	0	0	0
0	0	0	0	0	0	0	0	0	0	0	0	0	0	0	0	0	0	0	0	0	0	0	0	0	0	0	0	0	0	0
0	0	0	0	0	0	0	0	0	0	0	0	0	0	0	0	0	0	0	0	0	0	0	0	0	0	0	0	0	0	0
0	0	0	0	0	0	0	0	0	0	0	0	0	0	0	0	0	0	0	0	0	0	0	0	0	0	0	0	0	0	0
0	0	0	0	0	0	0	0	0	0	0	0	0	0	0	0	0	0	0	0	0	0	0	0	0	0	0	0	0	0	0
0	0	0	0	0	0	0	0	0	0	0	0	0	0	0	0	0	0	0	0	0	0	0	0	0	0	0	0	0	0	0
0	0	0	0	0	0	0	0	0	0	0	0	0	0	0	0	0	0	0	0	0	0	0	0	0	0	0	0	0	0	0
0	0	0	0	0	0	0	0	0	0	0	0	0	0	0	0	0	0	0	0	0	0	0	0	0	0	0	0	0	0	0
0	0	0	0	0	0	0	0	0	0	0	0	0	0	0	0	0	0	0	0	0	0	0	0	0	0	0	0	0	0	0
0	0	0	0	0	0	0	0	0	0	0	0	0	0	0	0	0	0	0	0	0	0	0	0	0	0	0	0	0	0	0
0	0	0	0	0	0	0	0	0	0	0	0	0	0	0	0	0	0	0	0	0	0	0	0	0	0	0	0	0	0	0
0	0	0	0	0	0	0	0	0	0	0	0	0	0	0	0	0	0	0	0	0	0	0	0	0	0	0	0	0	0	0
0	0	0	0	0	0	0	0	0	0	0	0	0	0	0	0	0	0	0	0	0	0	0	0	0	0	0	0	0	0	0
0	0	0	0	0	0	0	0	0	0	0	0	0	0	0	0	0	0	0	0	0	0	0	0	0	0	0	0	0	0	0
0	0	0	0	0	0	0	0	0	0	0	0	0	0	0	0	0	0	0	0	0	0	0	0	0	0	0	0	0	0	0
0	0	0	0	0	0	0	0	0	0	0	0	0	0	0	0	0	0	0	0	0	0	0	0	0	0	0	0	0	0	0
0	0	0	0	0	0	0	0	0	0	0	0	0	0	0	0	0	0	0	0	0	0	0	0	0	0	0	0	0	0	0
0	0	0	0	0	0	0	0	0	0	0	0	0	0	0	0	0	0	0	0	0	0	0	0	0	0	0	0	0	0	0
0	0	0	0	0	0	0	0	0	0	0	0	0	0	0	0	0	0	0	0	0	0	0	0	0	0	0	0	0	0	0
0	0	0	0	0	0	0	0	0	0	0	0	0	0	0	0	0	0	0	0	0	0	0	0	0	0	0	0	0	0	0
0	0	0	0	0	0	0	0	0	0	0	0	0	0	0	0	0	0	0	0	0	0	0	0	0	0	0	0	0	0	0
0	0	0	0	0	0	0	0	0	0	0	0	0	0	0	0	0	0	0	0	0	0	0	0	0	0	0	0	0	0	0
0	0	0	0	0	0	0	0	0	0	0	0	0	0	0	0	0	0	0	0	0	0	0	0	0	0	0	0	0	0	0
0	0	0	0	0	0	0	0	0	0	0	0	0	0	0	0	0	0	0	0	0	0	0	0	0	0	0	0	0	0	0
0	0	0	0	0	0	0	0	0	0	0	0	0	0	0	0	0	0	0	0	0	0	0	0	0	0	0	0	0	0	0
0	0	0	0	0	0	0	0	0	0	0	0	0	0	0	0	0	0	0	0	0	0	0	0	0	0	0	0	0	0	0
0	0	0	0	0	0	0	0	0	0	0	0	0	0	0	0	0	0	0	0	0	0	0	0	0	0	0	0	0	0	0
0	0	0	0	0	0	0	0	0	0	0	0	0	0	0	0	0	0	0	0	0	0	0	0	0	0	0	0	0	0	0
0	0	0	0	0	0	0	0	0	0	0	0	0	0	0	0	0	0	0	0	0	0	0	0	0	0	0	0	0	0	0
0	0	0	0	0	0	0	0	0	0	0	0	0	0	0	0	0	0	0	0	0	0	0	0	0	0	0	0	0	0	0
0	0	0	0	0	0	0	0	0	0	0	0	0	0	0	0	0	0	0	0	0	0	0	0	0	0	0	0	0	0	0
0	0	0	0	0	0	0	0	0	0	0	0	0	0	0	0	0	0	0	0	0	0	0	0	0	0	0	0	0	0	0
0	0	0	0	0	0	0	0	0	0	0	0	0	0	0	0	0	0	0	0	0	0	0	0	0	0	0	0	0	0	0
0	0	0	0	0	0	0	0	0	0	0	0	0	0	0	0	0	0	0	0	0	0	0	0	0	0	0	0	0	0	0
0	0	0	0	0	0	0	0	0	0	0	0	0	0	0	0	0	0	0	0	0	0	0	0	0	0	0	0	0	0	0
0	0	0	0	0	0	0	0	0	0	0	0	0	0	0	0	0	0	0	0	0	0	0	0	0	0	0	0	0	0	0
0	0	0	0	0	0	0	0	0	0	0	0	0	0	0	0	0	0	0	0	0	0	0	0	0	0	0	0	0	0	0
0	0	0	0	0	0	0	0	0	0	0	0	0	0	0	0	0	0	0	0	0	0	0	0	0	0	0	0	0	0	0
0	0	0	0	0	0	0	0	0	0	0	0	0	0	0	0	0	0	0	0	0	0	0	0	0	0	0	0	0	0	0
0	0	0	0	0	0	0	0	0	0	0	0	0	0	0	0	0	0	0	0	0	0	0	0	0	0	0	0	0	0	0
0	0	0	0	0	0	0	0	0	0	0	0	0	0	0	0	0	0	0	0	0	0	0	0	0	0	0	0	0	0	0
0	0	0	0	0	0	0	0	0	0	0	0	0	0	0	0	0	0	0	0	0	0	0	0	0	0	0	0	0	0	0
0	0	0	0	0	0	0	0	0	0	0	0	0	0	0	0	0	0	0	0	0	0	0	0	0	0	0	0	0	0	0
0	0	0	0	0	0	0	0	0	0	0	0	0	0	0	0	0	0	0	0	0	0	0	0	0	0	0	0	0	0	0
0	0	0	0	0	0	0	0	0	0	0	0	0	0	0	0	0	0	0	0	0	0	0	0	0	0	0	0	0	0	0
0	0	0	0	0	0	0	0	0	0	0	0	0	0	0	0	0	0	0	0	0	0	0	0	0	0	0	0	0	0	0
0	0	0	0	0	0	0	0	0	0	0	0	0	0	0	0	0	0	0	0	0	0	0	0	0	0	0	0	0	0	0
0	0	0	0	0	0	0	0	0	0	0	0	0	0	0	0	0	0	0	0	0	0	0	0	0	0	0	0	0	0	0
0	0	0	0	0	0	0	0	0	0	0	0	0	0	0	0	0	0	0	0	0	0	0	0	0	0	0	0	0	0	0
0	0	0	0	0	0	0	0	0	0	0	0	0	0	0	0	0	0	0	0	0	0	0	0	0	0	0	0	0	0	0
0	0	0	0	0	0	0	0	0	0	0	0	0	0	0	0	0	0	0	0	0	0	0	0	0	0	0	0	0	0	0
0	0	0	0	0	0	0	0	0	0	0	0	0	0	0	0	0	0	0	0	0	0	0	0	0	0	0	0	0	0	0
0	0	0	0	0	0	0	0	0	0	0	0	0	0	0	0	0	0	0	0	0	0	0	0	0	0	0	0	0	0	0
0	0	0	0	0	0	0	0	0	0	0	0	0	0	0	0	0	0	0	0	0	0	0	0	0	0	0	0	0	0	0
0	0	0	0	0	0	0	0	0	0	0	0	0	0	0	0	0	0	0	0	0	0	0	0	0	0	0	0	0	0	0
0	0	0	0	0	0	0	0	0	0	0	0	0	0	0	0	0	0	0	0	0	0	0	0	0	0	0	0	0	0	0
0	0	0	0	0	0	0	0	0	0	0	0	0	0	0	0	0	0	0	0	0	0	0	0	0	0	0	0	0	0	0
0	0	0	0	0	0	0	0	0	0	0	0	0	0	0	0	0	0	0	0	0	0	0	0	0	0	0	0	0	0	0
0	0	0	0	0	0	0	0	0	0	0	0	0	0	0	0	0	0	0	0	0	0	0	0	0	0	0	0	0	0	0
0	0	0	0	0	0	0	0	0	0	0	0	0	0	0	0	0	0	0	0	0	0	0	0	0	0	0	0	0	0	0
0	0	0	0	0	0	0	0	0	0	0	0	0	0	0	0	0	0	0	0	0	0	0	0	0	0	0	0	0	0	0
0	0	0	0	0	0	0	0	0	0	0	0	0	0	0	0	0	0	0	0	0	0	0	0	0	0	0	0	0	0	0
0	0	0	0	0	0	0	0	0	0	0	0	0	0	0	0	0	0	0	0	0	0	0	0	0	0	0	0	0	0	0
0	0	0	0	0	0	0	0	0	0	0	0	0	0	0	0	0	0	0	0	0	0	0	0	0	0	0	0	0	0	0
0	0	0	0	0	0	0	0	0	0	0	0	0	0	0	0	0	0	0	0	0	0	0	0	0	0	0	0	0	0	0
0	0	0	0	0	0	0	0	0	0	0	0	0	0	0	0	0	0	0	0	0	0	0	0	0	0	0	0	0	0	0
0	0	0	0	0	0	0	0	0	0	0	0	0	0	0	0	0	0	0	0	0	0	0	0	0	0	0	0	0	0	0
0	0	0	0	0	0	0	0	0	0	0	0	0	0	0	0	0	0	0	0	0	0	0	0	0	0	0	0	0	0	0
0	0	0	0	0	0	0	0	0	0	0	0	0	0	0	0	0	0	0	0	0	0	0	0	0	0	0	0	0	0	0
0	0	0	0	0	0	0	0	0	0	0	0	0	0	0	0	0	0	0	0	0	0	0	0	0	0	0	0	0	0	0
0	0	0	0	0	0	0	0	0	0	0	0	0	0	0	0	0	0	0	0	0	0	0	0	0	0	0	0	0	0	0
0	0	0	0	0	0	0	0	0	0	0	0	0	0	0	0	0	0	0	0	0	0	0	0	0	0	0	0	0	0	0
0	0	0	0	0	0	0	0	0	0	0	0	0	0	0	0	0	0	0	0	0	0	0	0	0	0	0	0	0	0	0
0	0	0	0	0	0	0	0	0	0	0	0	0	0	0	0	0	0	0	0	0	0	0	0	0	0	0	0	0	0	0
0	0	0	0	0	0	0	0	0	0	0	0	0	0	0	0	0	0	0	0	0	0	0	0	0	0	0	0	0	0	0
0	0	0	0	0	0	0	0	0	0	0	0	0	0	0	0	0	0	0	0	0	0	0	0	0	0	0	0	0	0	0
0	0	0	0	0	0	0	0	0	0	0	0	0	0	0	0	0	0	0	0	0	0	0	0	0	0	0	0	0	0	0
0	0	0	0	0	0	0	0	0	0	0	0	0	0	0	0	0	0	0	0	0	0	0	0	0	0	0	0	0	0	0
0	0	0	0	0	0	0	0	0	0	0	0	0	0	0	0	0	0	0	0	0	0	0	0	0	0	0	0	0	0	0
0	0	0	0	0	0	0	0	0	0	0	0	0	0	0	0	0	0	0	0	0	0	0	0	0	0	0	0	0	0	0
0	0	0	0	0	0	0	0	0	0	0	0	0	0	0	0	0	0	0	0	0	0	0	0	0	0	0	0	0	0	0
0	0	0	0	0	0	0	0	0	0	0	0	0	0	0	0	0	0	0	0	0	0	0	0	0	0	0	0	0	0	0
0	0	0	0	0	0	0	0	0	0	0	0	0	0	0	0	0	0	0	0	0	0	0	0	0	0	0	0	0	0	0
0	0	0	0	0	0	0	0	0	0	0	0	0	0	0	0	0	0	0	0	0	0	0	0	0	0	0	0	0	0	0
0	0	0	0	0	0	0	0	0	0	0	0	0	0	0	0	0	0	0	0	0	0	0	0	0	0	0	0	0	0	0
0	0	0	0	0	0	0	0	0	0	0	0	0	0	0	0	0	0	0	0	0	0	0	0	0	0	0	0	0	0	0
0	0	0	0	0	0	0	0	0	0	0	0	0	0	0	0	0	0	0	0	0	0	0	0	0	0	0	0	0	0	0
0	0	0	0	0	0	0	0	0	0	0	0	0	0	0	0	0	0	0	0	0	0	0	0	0	0	0	0	0	0	0
0	0	0	0	0	0	0	0	0	0	0	0	0	0	0	0	0	0	0	0	0	0	0	0	0	0	0	0	0	0	0
0	0	0	0	0	0	0	0	0	0	0	0	0	0	0	0	0	0	0	0	0	0	0	0	0	0	0	0	0	0	0
0	0	0	0	0	0	0	0	0	0	0	0	0	0	0	0	0	0	0	0	0	0	0	0	0	0	0	0	0	0	0
0	0	0	0	0	0	0	0	0	0	0	0	0	0	0	0	0	0	0	0	0	0	0	0	0	0	0	0	0	0	0
0	0	0	0	0	0	0	0	0	0	0	0	0	0	0	0	0	0	0	0	0	0	0	0	0	0	0	0	0	0	0
0	0	0	0	0	0	0	0	0	0	0	0	0	0	0	0	0	0	0	0	0	0	0	0	0	0	0	0	0	0	0
0	0	0	0	0	0	0	0	0	0	0	0	0	0	0	0	0	0	0	0	0	0	0	0	0	0	0	0	0	0	0
0	0	0	0	0	0	0	0	0	0	0	0	0	0	0	0	0	0	0	0	0	0	0	0	0	0	0	0	0	0	0
0	0	0	0	0	0	0	0	0	0	0	0	0	0	0	0	0	0	0	0	0	0	0	0	0	0	0	0	0	0	0
0	0	0	0	0	0	0	0	0	0	0	0	0	0	0	0	0	0	0	0	0	0	0	0	0	0	0	0	0	0	0
0	0	0	0	0	0	0	0	0	0	0	0	0	0	0	0	0	0	0	0	0	0	0	0	0	0	0	0	0	0	0
0	0	0	0	0	0	0	0	0	0	0	0	0	0	0	0	0	0	0	0	0	0	0	0	0	0	0	0	0	0	0
0	0	0	0	0	0	0	0	0	0	0	0	0	0	0	0	0	0	0	0	0	0	0	0	0	0	0	0	0	0	0
0	0	0	0	0	0	0	0	0	0	0	0	0	0	0	0	0	0	0	0	0	0	0	0	0	0	0	0	0	0	0
0	0	0	0	0	0	0	0	0	0	0	0	0	0	0	0	0	0	0	0	0	0	0	0	0	0	0	0	0	0	0
0	0	0	0	0	0	0	0	0	0	0	0	0	0	0	0	0	0	0	0	0	0	0	0	0	0	0	0	0	0	0
0	0	0	0	0	0	0	0	0	0	0	0	0	0	0	0	0	0	0	0	0	0	0	0	0	0	0	0	0	0	0
0	0	0	0	0	0	0	0	0	0	0	0	0	0	0	0	0	0	0	0	0	0	0	0	0	0	0	0	0	0	0
0	0	0	0	0	0	0	0	0	0	0	0	0	0	0	0	0	0	0	0	0	0	0	0	0	0	0	0	0	0	0
0	0	0	0	0	0	0	0	0	0	0	0	0	0	0	0	0	0	0	0	0	0	0	0	0	0	0	0	0	0	0
0	0	0	0	0	0	0	0	0	0	0	0	0	0	0	0	0	0	0	0	0	0	0	0	0	0	0	0	0	0	0
0	0	0	0	0	0	0	0	0	0	0	0	0	0	0	0	0	0	0	0	0	0	0	0	0	0	0	0	0	0	0
0	0	0	0	0	0	0	0	0	0	0	0	0	0	0	0	0	0	0	0	0	0	0	0	0	0	0	0	0	0	0
0	0	0	0	0	0	0	0	0	0	0	0	0	0	0	0	0	0	0	0	0	0	0	0	0	0	0	0	0	0	0
0	0	0	0	0	0	0	0	0	0	0	0	0	0	0	0	0	0	0	0	0	0	0	0	0	0	0	0	0	0	0
0	0	0	0	0	0	0	0	0	0	0	0	0	0	0	0	0	0	0	0	0	0	0	0	0	0	0	0	0	0	0
0	0	0	0	0	0	0	0	0	0	0	0	0	0	0	0	0	0	0	0	0	0	0	0	0	0	0	0	0	0	0
0	0	0	0	0	0	0	0	0	0	0	0	0	0	0	0	0	0	0	0	0	0	0	0	0	0	0	0	0	0	0
0	0	0	0	0	0	0	0	0	0	0	0	0	0	0	0	0	0	0	0	0	0	0	0	0	0	0	0	0	0	0
0	0	0	0	0	0	0	0	0	0	0	0	0	0	0	0	0	0	0	0	0	0	0	0	0	0	0	0	0	0	0
0	0	0	0	0	0	0	0	0	0	0	0	0	0	0	0	0	0	0	0	0	0	0	0	0	0	0	0	0	0	0
0	0	0	0	0	0	0	0	0	0	0	0	0	0	0	0	0	0	0	0	0	0	0	0	0	0	0	0	0	0	0
0	0	0	0	0	0	0	0	0	0	0	0	0	0	0	0	0	0	0	0	0	0	0	0	0	0	0	0	0	0	0
0	0	0	0	0	0	0	0	0	0	0	0	0	0	0	0	0	0	0	0	0	0	0	0	0	0	0	0	0	0	0
0	0	0	0	0	0	0	0	0	0	0	0	0	0	0	0	0	0	0	0	0	0	0	0	0	0	0	0	0	0	0
0	0	0	0	0	0	0	0	0	0	0	0	0	0	0	0	0	0	0	0	0	0	0	0	0	0	0	0	0	0	0
0	0	0	0	0	0	0	0	0	0	0	0	0	0	0	0	0	0	0	0	0	0	0	0	0	0	0	0	0	0	0
0	0	0	0	0	0	0	0	0	0	0	0	0	0	0	0	0	0	0	0	0	0	0	0	0	0	0	0	0	0	0
0	0	0	0	0	0	0	0	0	0	0	0	0	0	0	0	0	0	0	0	0	0	0	0	0	0	0	0	0	0	0
0	0	0	0	0	0	0	0	0	0	0	0	0	0	0	0	0	0	0	0	0	0	0	0	0	0	0	0	0	0	0
0	0	0	0	0	0	0	0	0	0	0	0	0	0	0	0	0	0	0	0	0	0	0	0	0	0	0	0	0	0	0
0	0	0	0	0	0	0	0	0	0	0	0	0	0	0	0	0	0	0	0	0	0	0	0	0	0	0	0	0	0	0
0	0	0	0	0	0	0	0	0	0	0	0	0	0	0	0	0	0	0	0	0	0	0	0	0	0	0	0	0	0	0
0	0	0	0	0	0	0	0	0	0	0	0	0	0	0	0	0	0	0	0	0	0	0	0	0	0	0	0	0	0	0
0	0	0	0	0	0	0	0	0	0	0	0	0	0	0	0	0	0	0	0	0	0	0	0	0	0	0	0	0	0	0
0	0	0	0	0	0	0	0	0	0	0	0	0	0	0	0	0	0	0	0	0	0	0	0	0	0	0	0	0	0	0
0	0	0	0	0	0	0	0	0	0	0	0	0	0	0	0	0	0	0	0	0	0	0	0	0	0	0	0	0	0	0
0	0	0	0	0	0	0	0	0	0	0	0	0	0	0	0	0	0	0	0	0	0	0	0	0	0	0	0	0	0	0
0	0	0	0	0	0	0	0	0	0	0	0	0	0	0	0	0	0	0	0	0	0	0	0	0	0	0	0	0	0	0
0	0	0	0	0	0	0	0	0	0	0	0	0	0	0	0	0	0	0	0	0	0	0	0	0	0	0	0	0	0	0
0	0	0	0	0	0	0	0	0	0	0	0	0	0	0	0	0	0	0	0	0	0	0	0	0	0	0	0	0	0	0
0	0	0	0	0	0	0	0	0	0	0	0	0	0	0	0	0	0	0	0	0	0	0	0	0	0	0	0	0	0	0
0	0	0	0	0	0	0	0	0	0	0	0	0	0	0	0	0	0	0	0	0	0	0	0	0	0	0	0	0	0	0
0	0	0	0	0	0	0	0	0	0	0	0	0	0	0	0	0	0	0	0	0	0	0	0	0	0	0	0	0	0	0
0	0	0	0	0	0	0	0	0	0	0	0	0	0	0	0	0	0	0	0	0	0	0	0	0	0	0	0	0	0	0
0	0	0	0	0	0	0	0	0	0	0	0	0	0	0	0	0	0	0	0	0	0	0	0	0	0	0	0	0	0	0
0	0	0	0	0	0	0	0	0	0	0	0	0	0	0	0	0	0	0	0	0	0	0	0	0	0	0	0	0	0	0
0	0	0	0	0	0	0	0	0	0	0	0	0	0	0	0	0	0	0	0	0	0	0	0	0	0	0	0	0	0	0
0	0	0	0	0	0	0	0	0	0	0	0	0	0	0	0	0	0	0	0	0	0	0	0	0	0	0	0	0	0	0
0	0	0	0	0	0	0	0	0	0	0	0	0	0	0	0	0	0	0	0	0	0	0	0	0	0	0	0	0	0	0
0	0	0	0	0	0	0	0	0	0	0	0	0	0	0	0	0	0	0	0	0	0	0	0	0	0	0	0	0	0	0
0	0	0	0	0	0	0	0	0	0	0	0	0	0	0	0	0	0	0	0	0	0	0	0	0	0	0	0	0	0	0
0	0	0	0	0	0	0	0	0	0	0	0	0	0	0	0	0	0	0	0	0	0	0	0	0	0	0	0	0	0	0
0	0	0	0	0	0	0	0	0	0	0	0	0	0	0	0	0	0	0	0	0	0	0	0	0	0	0	0	0	0	0
0	0	0	0	0	0	0	0	0	0	0	0	0	0	0	0	0	0	0	0	0	0	0	0	0	0	0	0	0	0	0
0	0	0	0	0	0	0	0	0	0	0	0	0	0	0	0	0	0	0	0	0	0	0	0	0	0	0	0	0	0	0
0	0	0	0	0	0	0	0	0	0	0	0	0	0	0	0	0	0	0	0	0	0	0	0	0	0	0	0	0	0	0
0	0	0	0	0	0	0	0	0	0	0	0	0	0	0	0	0	0	0	0	0	0	0	0	0	0	0	0	0	0	0
0	0	0	0	0	0	0	0	0	0	0	0	0	0	0	0	0	0	0	0	0	0	0	0	0	0	0	0	0	0	0
0	0	0	0	0	0	0	0	0	0	0	0	0	0	0	0	0	0	0	0	0	0	0	0	0	0	0	0	0	0	0
0	0	0	0	0	0	0	0	0	0	0	0	0	0	0	0	0	0	0	0	0	0	0	0	0	0	0	0	0	0	0
0	0	0	0	0	0	0	0	0	0	0	0	0	0	0	0	0	0	0	0	0	0	0	0	0	0	0	0	0	0	0
0	0	0	0	0	0	0	0	0	0	0	0	0	0	0	0	0	0	0	0	0	0	0	0	0	0	0	0	0	0	0
0	0	0	0	0	0	0	0	0	0	0	0	0	0	0	0	0	0	0	0	0	0	0	0	0	0	0	0	0	0	0
0	0	0	0	0	0	0	0	0	0	0	0	0	0	0	0	0	0	0	0	0	0	0	0	0	0	0	0	0	0	0
0	0	0	0	0	0	0	0	0	0	0	0	0	0	0	0	0	0	0	0	0	0	0	0	0	0	0	0	0	0	0
0	0	0	0	0	0	0	0	0	0	0	0	0	0	0	0	0	0	0	0	0	0	0	0	0	0	0	0	0	0	0
0	0	0	0	0	0	0	0	0	0	0	0	0	0	0	0	0	0	0	0	0	0	0	0	0	0	0	0	0	0	0
0	0	0	0	0	0	0	0	0	0	0	0	0	0	0	0	0	0	0	0	0	0	0	0	0	0	0	0	0	0	0
0	0	0	0	0	0	0	0	0	0	0	0	0	0	0	0	0	0	0	0	0	0	0	0	0	0	0	0	0	0	0
0	0	0	0	0	0	0	0	0	0	0	0	0	0	0	0	0	0	0	0	0	0	0	0	0	0	0	0	0	0	0
0	0	0	0	0	0	0	0	0	0	0	0	0	0	0	0	0	0	0	0	0	0	0	0	0	0	0	0	0	0	0
0	0	0	0	0	0	0	0	0	0	0	0	0	0	0	0	0	0	0	0	0	0	0	0	0	0	0	0	0	0	0
0	0	0	0	0	0	0	0	0	0	0	0	0	0	0	0	0	0	0	0	0	0	0	0	0	0	0	0	0	0	0
0	0	0	0	0	0	0	0	0	0	0	0	0	0	0	0	0	0	0	0	0	0	0	0	0	0	0	0	0	0	0
0	0	0	0	0	0	0	0	0	0	0	0	0	0	0	0	0	0	0	0	0	0	0	0	0	0	0	0	0	0	0
0	0	0	0	0	0	0	0	0	0	0	0	0	0	0	0	0	0	0	0	0	0	0	0	0	0	0	0	0	0	0
0	0	0	0	0	0	0	0	0	0	0	0	0	0	0	0	0	0	0	0	0	0	0	0	0	0	0	0	0	0	0
0	0	0	0	0	0	0	0	0	0	0	0	0	0	0	0	0	0	0	0	0	0	0	0	0	0	0	0	0	0	0
0	0	0	0	0	0	0	0	0	0	0	0	0	0	0	0	0	0	0	0	0	0	0	0	0	0	0	0	0	0	0
0	0	0	0	0	0	0	0	0	0	0	0	0	0	0	0	0	0	0	0	0	0	0	0	0	0	0	0	0	0	0
0	0	0	0	0	0	0	0	0	0	0	0	0	0	0	0	0	0	0	0	0	0	0	0	0	0	0	0	0	0	0
0	0	0	0	0	0	0	0	0	0	0	0	0	0	0	0	0	0	0	0	0	0	0	0	0	0	0	0	0	0	0
0	0	0	0	0	0	0	0	0	0	0	0	0	0	0	0	0	0	0	0	0	0	0	0	0	0	0	0	0	0	0
0	0	0	0	0	0	0	0	0	0	0	0	0	0	0	0	0	0	0	0	0	0	0	0	0	0	0	0	0	0	0
0	0	0	0	0	0	0	0	0	0	0	0	0	0	0	0	0	0	0	0	0	0	0	0	0	0	0	0	0	0	0
0	0	0	0	0	0	0	0	0	0	0	0	0	0	0	0	0	0	0	0	0	0	0	0	0	0	0	0	0	0	0
0	0	0	0	0	0	0	0	0	0	0	0	0	0	0	0	0	0	0	0	0	0	0	0	0	0	0	0	0	0	0
0	0	0	0	0	0	0	0	0	0	0	0	0	0	0	0	0	0	0	0	0	0	0	0	0	0	0	0	0	0	0
0	0	0	0	0	0	0	0	0	0	0	0	0	0	0	0	0	0	0	0	0	0	0	0	0	0	0	0	0	0	0
0	0	0	0	0	0	0	0	0	0	0	0	0	0	0	0	0	0	0	0	0	0	0	0	0	0	0	0	0	0	0
0	0	0	0	0	0	0	0	0	0	0	0	0	0	0	0	0	0	0	0	0	0	0	0	0	0	0	0	0	0	0
0	0	0	0	0	0	0	0	0	0	0	0	0	0	0	0	0	0	0	0	0	0	0	0	0	0	0	0	0	0	0
0	0	0	0	0	0	0	0	0	0	0	0	0	0	0	0	0	0	0	0	0	0	0	0	0	0	0	0	0	0	0
0	0	0	0	0	0	0	0	0	0	0	0	0	0	0	0	0	0	0	0	0	0	0	0	0	0	0	0	0	0	0
0	0	0	0	0	0	0	0	0	0	0	0	0	0	0	0	0	0	0	0	0	0	0	0	0	0	0	0	0	0	0
0	0	0	0	0	0	0	0	0	0	0	0	0	0	0	0	0	0	0	0	0	0	0	0	0	0	0	0	0	0	0
0	0	0	0	0	0	0	0	0	0	0	0	0	0	0	0	0	0	0	0	0	0	0	0	0	0	0	0	0	0	0
0	0	0	0	0	0	0	0	0	0	0	0	0	0	0	0	0	0	0	0	0	0	0	0	0	0	0	0	0	0	0
0	0	0	0	0	0	0	0	0	0	0	0	0	0	0	0	0	0	0	0	0	0	0	0	0	0	0	0	0	0	0
0	0	0	0	0	0	0	0	0	0	0	0	0	0	0	0	0	0	0	0	0	0	0	0	0	0	0	0	0	0	0
0	0	0	0	0	0	0	0	0	0	0	0	0	0	0	0	0	0	0	0	0	0	0	0	0	0	0	0	0	0	0
0	0	0	0	0	0	0	0	0	0	0	0	0	0	0	0	0	0	0	0	0	0	0	0	0	0	0	0	0	0	0
0	0	0	0	0	0	0	0	0	0	0	0	0	0	0	0	0	0	0	0	0	0	0	0	0	0	0	0	0	0	0
0	0	0	0	0	0	0	0	0	0	0	0	0	0	0	0	0	0	0	0	0	0	0	0	0	0	0	0	0	0	0
0	0	0	0	0	0	0	0	0	0	0	0	0	0	0	0	0	0	0	0	0	0	0	0	0	0	0	0	0	0	0
0	0	0	0	0	0	0	0	0	0	0	0	0	0	0	0	0	0	0	0	0	0	0	0	0	0	0	0	0	0	0
0	0	0	0	0	0	0	0	0	0	0	0	0	0	0	0	0	0	0	0	0	0	0	0	0	0	0	0	0	0	0
0	0	0	0	0	0	0	0	0	0	0	0	0	0	0	0	0	0	0	0	0	0	0	0	0	0	0	0	0	0	0
0	0	0	0	0	0	0	0	0	0	0	0	0	0	0	0	0	0	0	0	0	0	0	0	0	0	0	0	0	0	0
0	0	0	0	0	0	0	0	0	0	0	0	0	0	0	0	0	0	0	0	0	0	0	0	0	0	0	0	0	0	0
0	0	0	0	0	0	0	0	0	0	0	0	0	0	0	0	0	0	0	0	0	0	0	0	0	0	0	0	0	0	0
0	0	0	0	0	0	0	0	0	0	0	0	0	0	0	0	0	0	0	0	0	0	0	0	0	0	0	0	0	0	0
0	0	0	0	0	0	0	0	0	0	0	0	0	0	0	0	0	0	0	0	0	0	0	0	0	0	0	0	0	0	0
0	0	0	0	0	0	0	0	0	0	0	0	0	0	0	0	0	0	0	0	0	0	0	0	0	0	0	0	0	0	0
0	0	0	0	0	0	0	0	0	0	0	0	0	0	0	0	0	0	0	0	0	0	0	0	0	0	0	0	0	0	0
0	0	0	0	0	0	0	0	0	0	0	0	0	0	0	0	0	0	0	0	0	0	0	0	0	0	0	0	0	0	0
0	0	0	0	0	0	0	0	0	0	0	0	0	0	0	0	0	0	0	0	0	0	0	0	0	0	0	0	0	0	0
0	0	0	0	0	0	0	0	0	0	0	0	0	0	0	0	0	0	0	0	0	0	0	0	0	0	0	0	0	0	0
0	0	0	0	0	0	0	0	0	0	0	0	0	0	0	0	0	0	0	0	0	0	0	0	0	0	0	0	0	0	0
0	0	0	0	0	0	0	0	0	0	0	0	0	0	0	0	0	0	0	0	0	0	0	0	0	0	0	0	0	0	0
0	0	0	0	0	0	0	0	0	0	0	0	0	0	0	0	0	0	0	0	0	0	0	0	0	0	0	0	0	0	0
0	0	0	0	0	0	0	0	0	0	0	0	0	0	0	0	0	0	0	0	0	0	0	0	0	0	0	0	0	0	0
0	0	0	0	0	0	0	0	0	0	0	0	0	0	0	0	0	0	0	0	0	0	0	0	0	0	0	0	0	0	0
0	0	0	0	0	0	0	0	0	0	0	0	0	0	0	0	0	0	0	0	0	0	0	0	0	0	0	0	0	0	0
0	0	0	0	0	0	0	0	0	0	0	0	0	0	0	0	0	0	0	0	0	0	0	0	0	0	0	0	0	0	0
0	0	0	0	0	0	0	0	0	0	0	0	0	0	0	0	0	0	0	0	0	0	0	0	0	0	0	0	0	0	0
0	0	0	0	0	0	0	0	0	0	0	0	0	0	0	0	0	0	0	0	0	0	0	0	0	0	0	0	0	0	0
0	0	0	0	0	0	0	0	0	0	0	0	0	0	0	0	0	0	0	0	0	0	0	0	0	0	0	0	0	0	0
0	0	0	0	0	0	0	0	0	0	0	0	0	0	0	0	0	0	0	0	0	0	0	0	0	0	0	0	0	0	0
0	0	0	0	0	0	0	0	0	0	0	0	0	0	0	0	0	0	0	0	0	0	0	0	0	0	0	0	0	0	0
0	0	0	0	0	0	0	0	0	0	0	0	0	0	0	0	0	0	0	0	0	0	0	0	0	0	0	0	0	0	0
0	0	0	0	0	0	0	0	0	0	0	0	0	0	0	0	0	0	0	0	0	0	0	0	0	0	0	0	0	0	0
0	0	0	0	0	0	0	0	0	0	0	0	0	0	0	0	0	0	0	0	0	0	0	0	0	0	0	0	0	0	0
0	0	0	0	0	0	0	0	0	0	0	0	0	0	0	0	0	0	0	0	0	0	0	0	0	0	0	0	0	0	0
0	0	0	0	0	0	0	0	0	0	0	0	0	0	0	0	0	0	0	0	0	0	0	0	0	0	0	0	0	0	0
0	0	0	0	0	0	0	0	0	0	0	0	0	0	0	0	0	0	0	0	0	0	0	0	0	0	0	0	0	0	0
0	0	0	0	0	0	0	0	0	0	0	0	0	0	0	0	0	0	0	0	0	0	0	0	0	0	0	0	0	0	0
0	0	0	0	0	0	0	0	0	0	0	0	0	0	0	0	0	0	0	0	0	0	0	0	0	0	0	0	0	0	0
0	0	0	0	0	0	0	0	0	0	0	0	0	0	0	0	0	0	0	0	0	0	0	0	0	0	0	0	0	0	0
0	0	0	0	0	0	0	0	0	0	0	0	0	0	0	0	0	0	0	0	0	0	0	0	0	0	0	0	0	0	0
0	0	0	0	0	0	0	0	0	0	0	0	0	0	0	0	0	0	0	0	0	0	0	0	0	0	0	0	0	0	0
0	0	0	0	0	0	0	0	0	0	0	0	0	0	0	0	0	0	0	0	0	0	0	0	0	0	0	0	0	0	0
0	0	0	0	0	0	0	0	0	0	0	0	0	0	0	0	0	0	0	0	0	0	0	0	0	0	0	0	0	0	0
0	0	0	0	0	0	0	0	0	0	0	0	0	0	0	0	0	0	0	0	0	0	0	0	0	0	0	0	0	0	0
0	0	0	0	0	0	0	0	0	0	0	0	0	0	0	0	0	0	0	0	0	0	0	0	0	0	0	0	0	0	0
0	0	0	0	0	0	0	0	0	0	0	0	0	0	0	0	0	0	0	0	0	0	0	0	0	0	0	0	0	0	0
0	0	0	0	0	0	0	0	0	0	0	0	0	0	0	0	0	0	0	0	0	0	0	0	0	0	0	0	0	0	0
0	0	0	0	0	0	0	0	0	0	0	0	0	0	0	0	0	0	0	0	0	0	0	0	0	0	0	0	0	0	0
0	0	0	0	0	0	0	0	0	0	0	0	0	0	0	0	0	0	0	0	0	0	0	0	0	0	0	0	0	0	0
0	0	0	0	0	0	0	0	0	0	0	0	0	0	0	0	0	0	0	0	0	0	0	0	0	0	0	0	0	0	0
0	0	0	0	0	0	0	0	0	0	0	0	0	0	0	0	0	0	0	0	0	0	0	0	0	0	0	0	0	0	0
0	0	0	0	0	0	0	0	0	0	0	0	0	0	0	0	0	0	0	0	0	0	0	0	0	0	0	0	0	0	0
0	0	0	0	0	0	0	0	0	0	0	0	0	0	0	0	0	0	0	0	0	0	0	0	0	0	0	0	0	0	0
0	0	0	0	0	0	0	0	0	0	0	0	0	0	0	0	0	0	0	0	0	0	0	0	0	0	0	0	0	0	0
0	0	0	0	0	0	0	0	0	0	0	0	0	0	0	0	0	0	0	0	0	0	0	0	0	0	0	0	0	0	0
0	0	0	0	0	0	0	0	0	0	0	0	0	0	0	0	0	0	0	0	0	0	0	0	0	0	0	0	0	0	0
0	0	0	0	0	0	0	0	0	0	0	0	0	0	0	0	0	0	0	0	0	0	0	0	0	0	0	0	0	0	0
0	0	0	0	0	0	0	0	0	0	0	0	0	0	0	0	0	0	0	0	0	0	0	0	0	0	0	0	0	0	0
0	0	0	0	0	0	0	0	0	0	0	0	0	0	0	0	0	0	0	0	0	0	0	0	0	0	0	0	0	0	0
0	0	0	0	0	0	0	0	0	0	0	0	0	0	0	0	0	0	0	0	0	0	0	0	0	0	0	0	0	0	0
0	0	0	0	0	0	0	0	0	0	0	0	0	0	0	0	0	0	0	0	0	0	0	0	0	0	0	0	0	0	0
0	0	0	0	0	0	0	0	0	0	0	0	0	0	0	0	0	0	0	0	0	0	0	0	0	0	0	0	0	0	0
0	0	0	0	0	0	0	0	0	0	0	0	0	0	0	0	0	0	0	0	0	0	0	0	0	0	0	0	0	0	0
0	0	0	0	0	0	0	0	0	0	0	0	0	0	0	0	0	0	0	0	0	0	0	0	0	0	0	0	0	0	0
0	0	0	0	0	0	0	0	0	0	0	0	0	0	0	0	0	0	0	0	0	0	0	0	0	0	0	0	0	0	0
0	0	0	0	0	0	0	0	0	0	0	0	0	0	0	0	0	0	0	0	0	0	0	0	0	0	0	0	0	0	0
0	0	0	0	0	0	0	0	0	0	0	0	0	0	0	0	0	0	0	0	0	0	0	0	0	0	0	0	0	0	0
0	0	0	0	0	0	0	0	0	0	0	0	0	0	0	0	0	0	0	0	0	0	0	0	0	0	0	0	0	0	0
0	0	0	0	0	0	0	0	0	0	0	0	0	0	0	0	0	0	0	0	0	0	0	0	0	0	0	0	0	0	0
0	0	0	0	0	0	0	0	0	0	0	0	0	0	0	0	0	0	0	0	0	0	0	0	0	0	0	0	0	0	0
0	0	0	0	0	0	0	0	0	0	0	0	0	0	0	0	0	0	0	0	0	0	0	0	0	0	0	0	0	0	0
0	0	0	0	0	0	0	0	0	0	0	0	0	0	0	0	0	0	0	0	0	0	0	0	0	0	0	0	0	0	0
0	0	0	0	0	0	0	0	0	0	0	0	0	0	0	0	0	0	0	0	0	0	0	0	0	0	0	0	0	0	0
0	0	0	0	0	0	0	0	0	0	0	0	0	0	0	0	0	0	0	0	0	0	0	0	0	0	0	0	0	0	0
0	0	0	0	0	0	0	0	0	0	0	0	0	0	0	0	0	0	0	0	0	0	0	0	0	0	0	0	0	0	0
0	0	0	0	0	0	0	0	0	0	0	0	0	0	0	0	0	0	0	0	0	0	0	0	0	0	0	0	0	0	0
0	0	0	0	0	0	0	0	0	0	0	0	0	0	0	0	0	0	0	0	0	0	0	0	0	0	0	0	0	0	0
0	0	0	0	0	0	0	0	0	0	0	0	0	0	0	0	0	0	0	0	0	0	0	0	0	0	0	0	0	0	0
0	0	0	0	0	0	0	0	0	0	0	0	0	0	0	0	0	0	0	0	0	0	0	0	0	0	0	0	0	0	0
0	0	0	0	0	0	0	0	0	0	0	0	0	0	0	0	0	0	0	0	0	0	0	0	0	0	0	0	0	0	0
0	0	0	0	0	0	0	0	0	0	0	0	0	0	0	0	0	0	0	0	0	0	0	0	0	0	0	0	0	0	0
0	0	0	0	0	0	0	0	0	0	0	0	0	0	0	0	0	0	0	0	0	0	0	0	0	0	0	0	0	0	0
0	0	0	0	0	0	0	0	0	0	0	0	0	0	0	0	0	0	0	0	0	0	0	0	0	0	0	0	0	0	0
0	0	0	0	0	0	0	0	0	0	0	0	0	0	0	0	0	0	0	0	0	0	0	0	0	0	0	0	0	0	0
0	0	0	0	0	0	0	0	0	0	0	0	0	0	0	0	0	0	0	0	0	0	0	0	0	0	0	0	0	0	0
0	0	0	0	0	0	0	0	0	0	0	0	0	0	0	0	0	0	0	0	0	0	0	0	0	0	0	0	0	0	0
0	0	0	0	0	0	0	0	0	0	0	0	0	0	0	0	0	0	0	0	0	0	0	0	0	0	0	0	0	0	0
0	0	0	0	0	0	0	0	0	0	0	0	0	0	0	0	0	0	0	0	0	0	0	0	0	0	0	0	0	0	0
0	0	0	0	0	0	0	0	0	0	0	0	0	0	0	0	0	0	0	0	0	0	0	0	0	0	0	0	0	0	0
0	0	0	0	0	0	0	0	0	0	0	0	0	0	0	0	0	0	0	0	0	0	0	0	0	0	0	0	0	0	0
0	0	0	0	0	0	0	0	0	0	0	0	0	0	0	0	0	0	0	0	0	0	0	0	0	0	0	0	0	0	0
0	0	0	0	0	0	0	0	0	0	0	0	0	0	0	0	0	0	0	0	0	0	0	0	0	0	0	0	0	0	0
0	0	0	0	0	0	0	0	0	0	0	0	0	0	0	0	0	0	0	0	0	0	0	0	0	0	0	0	0	0	0
0	0	0	0	0	0	0	0	0	0	0	0	0	0	0	0	0	0	0	0	0	0	0	0	0	0	0	0	0	0	0
0	0	0	0	0	0	0	0	0	0	0	0	0	0	0	0	0	0	0	0	0	0	0	0	0	0	0	0	0	0	0
0	0	0	0	0	0	0	0	0	0	0	0	0	0	0	0	0	0	0	0	0	0	0	0	0	0	0	0	0	0	0
0	0	0	0	0	0	0	0	0	0	0	0	0	0	0	0	0	0	0	0	0	0	0	0	0	0	0	0	0	0	0
0	0	0	0	0	0	0	0	0	0	0	0	0	0	0	0	0	0	0	0	0	0	0	0	0	0	0	0	0	0	0
0	0	0	0	0	0	0	0	0	0	0	0	0	0	0	0	0	0	0	0	0	0	0	0	0	0	0	0	0	0	0
0	0	0	0	0	0	0	0	0	0	0	0	0	0	0	0	0	0	0	0	0	0	0	0	0	0	0	0	0	0	0
0	0	0	0	0	0	0	0	0	0	0	0	0	0	0	0	0	0	0	0	0	0	0	0	0	0	0	0	0	0	0
0	0	0	0	0	0	0	0	0	0	0	0	0	0	0	0	0	0	0	0	0	0	0	0	0	0	0	0	0	0	0
0	0	0	0	0	0	0	0	0	0	0	0	0	0	0	0	0	0	0	0	0	0	0	0	0	0	0	0	0	0	0
0	0	0	0	0	0	0	0	0	0	0	0	0	0	0	0	0	0	0	0	0	0	0	0	0	0	0	0	0	0	0
0	0	0	0	0	0	0	0	0	0	0	0	0	0	0	0	0	0	0	0	0	0	0	0	0	0	0	0	0	0	0
0	0	0	0	0	0	0	0	0	0	0	0	0	0	0	0	0	0	0	0	0	0	0	0	0	0	0	0	0	0	0
0	0	0	0	0	0	0	0	0	0	0	0	0	0	0	0	0	0	0	0	0	0	0	0	0	0	0	0	0	0	0
0	0	0	0	0	0	0	0	0	0	0	0	0	0	0	0	0	0	0	0	0	0	0	0	0	0	0	0	0	0	0
0	0	0	0	0	0	0	0	0	0	0	0	0	0	0	0	0	0	0	0	0	0	0	0	0	0	0	0	0	0	0
0	0	0	0	0	0	0	0	0	0	0	0	0	0	0	0	0	0	0	0	0	0	0	0	0	0	0	0	0	0	0
0	0	0	0	0	0	0	0	0	0	0	0	0	0	0	0	0	0	0	0	0	0	0	0	0	0	0	0	0	0	0
0	0	0	0	0	0	0	0	0	0	0	0	0	0	0	0	0	0	0	0	0	0	0	0	0	0	0	0	0	0	0
0	0	0	0	0	0	0	0	0	0	0	0	0	0	0	0	0	0	0	0	0	0	0	0	0	0	0	0	0	0	0
0	0	0	0	0	0	0	0	0	0	0	0	0	0	0	0	0	0	0	0	0	0	0	0	0	0	0	0	0	0	0
0	0	0	0	0	0	0	0	0	0	0	0	0	0	0	0	0	0	0	0	0	0	0	0	0	0	0	0	0	0	0
0	0	0	0	0	0	0	0	0	0	0	0	0	0	0	0	0	0	0	0	0	0	0	0	0	0	0	0	0	0	0
0	0	0	0	0	0	0	0	0	0	0	0	0	0	0	0	0	0	0	0	0	0	0	0	0	0	0	0	0	0	0
0	0	0	0	0	0	0	0	0	0	0	0	0	0	0	0	0	0	0	0	0	0	0	0	0	0	0	0	0	0	0
0	0	0	0	0	0	0	0	0	0	0	0	0	0	0	0	0	0	0	0	0	0	0	0	0	0	0	0	0	0	0
0	0	0	0	0	0	0	0	0	0	0	0	0	0	0	0	0	0	0	0	0	0	0	0	0	0	0	0	0	0	0
0	0	0	0	0	0	0	0	0	0	0	0	0	0	0	0	0	0	0	0	0	0	0	0	0	0	0	0	0	0	0
0	0	0	0	0	0	0	0	0	0	0	0	0	0	0	0	0	0	0	0	0	0	0	0	0	0	0	0	0	0	0
0	0	0	0	0	0	0	0	0	0	0	0	0	0	0	0	0	0	0	0	0	0	0	0	0	0	0	0	0	0	0
0	0	0	0	0	0	0	0	0	0	0	0	0	0	0	0	0	0	0	0	0	0	0	0	0	0	0	0	0	0	0
0	0	0	0	0	0	0	0	0	0	0	0	0	0	0	0	0	0	0	0	0	0	0	0	0	0	0	0	0	0	0
0	0	0	0	0	0	0	0	0	0	0	0	0	0	0	0	0	0	0	0	0	0	0	0	0	0	0	0	0	0	0
0	0	0	0	0	0	0	0	0	0	0	0	0	0	0	0	0	0	0	0	0	0	0	0	0	0	0	0	0	0	0
0	0	0	0	0	0	0	0	0	0	0	0	0	0	0	0	0	0	0	0	0	0	0	0	0	0	0	0	0	0	0
0	0	0	0	0	0	0	0	0	0	0	0	0	0	0	0	0	0	0	0	0	0	0	0	0	0	0	0	0	0	0
0	0	0	0	0	0	0	0	0	0	0	0	0	0	0	0	0	0	0	0	0	0	0	0	0	0	0	0	0	0	0
0	0	0	0	0	0	0	0	0	0	0	0	0	0	0	0	0	0	0	0	0	0	0	0	0	0	0	0	0	0	0
0	0	0	0	0	0	0	0	0	0	0	0	0	0	0	0	0	0	0	0	0	0	0	0	0	0	0	0	0	0	0
0	0	0	0	0	0	0	0	0	0	0	0	0	0	0	0	0	0	0	0	0	0	0	0	0	0	0	0	0	0	0
0	0	0	0	0	0	0	0	0	0	0	0	0	0	0	0	0	0	0	0	0	0	0	0	0	0	0	0	0	0	0
0	0	0	0	0	0	0	0	0	0	0	0	0	0	0	0	0	0	0	0	0	0	0	0	0	0	0	0	0	0	0
0	0	0	0	0	0	0	0	0	0	0	0	0	0	0	0	0	0	0	0	0	0	0	0	0	0	0	0	0	0	0
0	0	0	0	0	0	0	0	0	0	0	0	0	0	0	0	0	0	0	0	0	0	0	0	0	0	0	0	0	0	0
0	0	0	0	0	0	0	0	0	0	0	0	0	0	0	0	0	0	0	0	0	0	0	0	0	0	0	0	0	0	0
0	0	0	0	0	0	0	0	0	0	0	0	0	0	0	0	0	0	0	0	0	0	0	0	0	0	0	0	0	0	0
0	0	0	0	0	0	0	0	0	0	0	0	0	0	0	0	0	0	0	0	0	0	0	0	0	0	0	0	0	0	0
0	0	0	0	0	0	0	0	0	0	0	0	0	0	0	0	0	0	0	0	0	0	0	0	0	0	0	0	0	0	0
0	0	0	0	0	0	0	0	0	0	0	0	0	0	0	0	0	0	0	0	0	0	0	0	0	0	0	0	0	0	0
0	0	0	0	0	0	0	0	0	0	0	0	0	0	0	0	0	0	0	0	0	0	0	0	0	0	0	0	0	0	0
0	0	0	0	0	0	0	0	0	0	0	0	0	0	0	0	0	0	0	0	0	0	0	0	0	0	0	0	0	0	0
0	0	0	0	0	0	0	0	0	0	0	0	0	0	0	0	0	0	0	0	0	0	0	0	0	0	0	0	0	0	0
0	0	0	0	0	0	0	0	0	0	0	0	0	0	0	0	0	0	0	0	0	0	0	0	0	0	0	0	0	0	0
0	0	0	0	0	0	0	0	0	0	0	0	0	0	0	0	0	0	0	0	0	0	0	0	0	0	0	0	0	0	0
0	0	0	0	0	0	0	0	0	0	0	0	0	0	0	0	0	0	0	0	0	0	0	0	0	0	0	0	0	0	0
0	0	0	0	0	0	0	0	0	0	0	0	0	0	0	0	0	0	0	0	0	0	0	0	0	0	0	0	0	0	0
0	0	0	0	0	0	0	0	0	0	0	0	0	0	0	0	0	0	0	0	0	0	0	0	0	0	0	0	0	0	0
0	0	0	0	0	0	0	0	0	0	0	0	0	0	0	0	0	0	0	0	0	0	0	0	0	0	0	0	0	0	0
0	0	0	0	0	0	0	0	0	0	0	0	0	0	0	0	0	0	0	0	0	0	0	0	0	0	0	0	0	0	0
0	0	0	0	0	0	0	0	0	0	0	0	0	0	0	0	0	0	0	0	0	0	0	0	0	0	0	0	0	0	0
0	0	0	0	0	0	0	0	0	0	0	0	0	0	0	0	0	0	0	0	0	0	0	0	0	0	0	0	0	0	0
0	0	0	0	0	0	0	0	0	0	0	0	0	0	0	0	0	0	0	0	0	0	0	0	0	0	0	0	0	0	0
0	0	0	0	0	0	0	0	0	0	0	0	0	0	0	0	0	0	0	0	0	0	0	0	0	0	0	0	0	0	0
0	0	0	0	0	0	0	0	0	0	0	0	0	0	0	0	0	0	0	0	0	0	0	0	0	0	0	0	0	0	0
0	0	0	0	0	0	0	0	0	0	0	0	0	0	0	0	0	0	0	0	0	0	0	0	0	0	0	0	0	0	0
0	0	0	0	0	0	0	0	0	0	0	0	0	0	0	0	0	0	0	0	0	0	0	0	0	0	0	0	0	0	0
0	0	0	0	0	0	0	0	0	0	0	0	0	0	0	0	0	0	0	0	0	0	0	0	0	0	0	0	0	0	0
0	0	0	0	0	0	0	0	0	0	0	0	0	0	0	0	0	0	0	0	0	0	0	0	0	0	0	0	0	0	0
0	0	0	0	0	0	0	0	0	0	0	0	0	0	0	0	0	0	0	0	0	0	0	0	0	0	0	0	0	0	0
0	0	0	0	0	0	0	0	0	0	0	0	0	0	0	0	0	0	0	0	0	0	0	0	0	0	0	0	0	0	0
0	0	0	0	0	0	0	0	0	0	0	0	0	0	0	0	0	0	0	0	0	0	0	0	0	0	0	0	0	0	0
0	0	0	0	0	0	0	0	0	0	0	0	0	0	0	0	0	0	0	0	0	0	0	0	0	0	0	0	0	0	0
0	0	0	0	0	0	0	0	0	0	0	0	0	0	0	0	0	0	0	0	0	0	0	0	0	0	0	0	0	0	0
0	0	0	0	0	0	0	0	0	0	0	0	0	0	0	0	0	0	0	0	0	0	0	0	0	0	0	0	0	0	0
0	0	0	0	0	0	0	0	0	0	0	0	0	0	0	0	0	0	0	0	0	0	0	0	0	0	0	0	0	0	0
0	0	0	0	0	0	0	0	0	0	0	0	0	0	0	0	0	0	0	0	0	0	0	0	0	0	0	0	0	0	0
0	0	0	0	0	0	0	0	0	0	0	0	0	0	0	0	0	0	0	0	0	0	0	0	0	0	0	0	0	0	0
0	0	0	0	0	0	0	0	0	0	0	0	0	0	0	0	0	0	0	0	0	0	0	0	0	0	0	0	0	0	0
0	0	0	0	0	0	0	0	0	0	0	0	0	0	0	0	0	0	0	0	0	0	0	0	0	0	0	0	0	0	0
0	0	0	0	0	0	0	0	0	0	0	0	0	0	0	0	0	0	0	0	0	0	0	0	0	0	0	0	0	0	0
0	0	0	0	0	0	0	0	0	0	0	0	0	0	0	0	0	0	0	0	0	0	0	0	0	0	0	0	0	0	0
0	0	0	0	0	0	0	0	0	0	0	0	0	0	0	0	0	0	0	0	0	0	0	0	0	0	0	0	0	0	0
0	0	0	0	0	0	0	0	0	0	0	0	0	0	0	0	0	0	0	0	0	0	0	0	0	0	0	0	0	0	0
0	0	0	0	0	0	0	0	0	0	0	0	0	0	0	0	0	0	0	0	0	0	0	0	0	0	0	0	0	0	0
0	0	0	0	0	0	0	0	0	0	0	0	0	0	0	0	0	0	0	0	0	0	0	0	0	0	0	0	0	0	0
0	0	0	0	0	0	0	0	0	0	0	0	0	0	0	0	0	0	0	0	0	0	0	0	0	0	0	0	0	0	0
0	0	0	0	0	0	0	0	0	0	0	0	0	0	0	0	0	0	0	0	0	0	0	0	0	0	0	0	0	0	0
0	0	0	0	0	0	0	0	0	0	0	0	0	0	0	0	0	0	0	0	0	0	0	0	0	0	0	0	0	0	0
0	0	0	0	0	0	0	0	0	0	0	0	0	0	0	0	0	0	0	0	0	0	0	0	0	0	0	0	0	0	0
0	0	0	0	0	0	0	0	0	0	0	0	0	0	0	0	0	0	0	0	0	0	0	0	0	0	0	0	0	0	0
0	0	0	0	0	0	0	0	0	0	0	0	0	0	0	0	0	0	0	0	0	0	0	0	0	0	0	0	0	0	0
0	0	0	0	0	0	0	0	0	0	0	0	0	0	0	0	0	0	0	0	0	0	0	0	0	0	0	0	0	0	0
0	0	0	0	0	0	0	0	0	0	0	0	0	0	0	0	0	0	0	0	0	0	0	0	0	0	0	0	0	0	0
0	0	0	0	0	0	0	0	0	0	0	0	0	0	0	0	0	0	0	0	0	0	0	0	0	0	0	0	0	0	0
0	0	0	0	0	0	0	0	0	0	0	0	0	0	0	0	0	0	0	0	0	0	0	0	0	0	0	0	0	0	0
0	0	0	0	0	0	0	0	0	0	0	0	0	0	0	0	0	0	0	0	0	0	0	0	0	0	0	0	0	0	0
0	0	0	0	0	0	0	0	0	0	0	0	0	0	0	0	0	0	0	0	0	0	0	0	0	0	0	0	0	0	0
0	0	0	0	0	0	0	0	0	0	0	0	0	0	0	0	0	0	0	0	0	0	0	0	0	0	0	0	0	0	0
0	0	0	0	0	0	0	0	0	0	0	0	0	0	0	0	0	0	0	0	0	0	0	0	0	0	0	0	0	0	0
0	0	0	0	0	0	0	0	0	0	0	0	0	0	0	0	0	0	0	0	0	0	0	0	0	0	0	0	0	0	0
0	0	0	0	0	0	0	0	0	0	0	0	0	0	0	0	0	0	0	0	0	0	0	0	0	0	0	0	0	0	0
0	0	0	0	0	0	0	0	0	0	0	0	0	0	0	0	0	0	0	0	0	0	0	0	0	0	0	0	0	0	0
0	0	0	0	0	0	0	0	0	0	0	0	0	0	0	0	0	0	0	0	0	0	0	0	0	0	0	0	0	0	0
0	0	0	0	0	0	0	0	0	0	0	0	0	0	0	0	0	0	0	0	0	0	0	0	0	0	0	0	0	0	0
0	0	0	0	0	0	0	0	0	0	0	0	0	0	0	0	0	0	0	0	0	0	0	0	0	0	0	0	0	0	0
0	0	0	0	0	0	0	0	0	0	0	0	0	0	0	0	0	0	0	0	0	0	0	0	0	0	0	0	0	0	0
0	0	0	0	0	0	0	0	0	0	0	0	0	0	0	0	0	0	0	0	0	0	0	0	0	0	0	0	0	0	0
0	0	0	0	0	0	0	0	0	0	0	0	0	0	0	0	0	0	0	0	0	0	0	0	0	0	0	0	0	0	0
0	0	0	0	0	0	0	0	0	0	0	0	0	0	0	0	0	0	0	0	0	0	0	0	0	0	0	0	0	0	0
0	0	0	0	0	0	0	0	0	0	0	0	0	0	0	0	0	0	0	0	0	0	0	0	0	0	0	0	0	0	0
0	0	0	0	0	0	0	0	0	0	0	0	0	0	0	0	0	0	0	0	0	0	0	0	0	0	0	0	0	0	0
0	0	0	0	0	0	0	0	0	0	0	0	0	0	0	0	0	0	0	0	0	0	0	0	0	0	0	0	0	0	0
0	0	0	0	0	0	0	0	0	0	0	0	0	0	0	0	0	0	0	0	0	0	0	0	0	0	0	0	0	0	0
0	0	0	0	0	0	0	0	0	0	0	0	0	0	0	0	0	0	0	0	0	0	0	0	0	0	0	0	0	0	0
0	0	0	0	0	0	0	0	0	0	0	0	0	0	0	0	0	0	0	0	0	0	0	0	0	0	0	0	0	0	0
0	0	0	0	0	0	0	0	0	0	0	0	0	0	0	0	0	0	0	0	0	0	0	0	0	0	0	0	0	0	0
0	0	0	0	0	0	0	0	0	0	0	0	0	0	0	0	0	0	0	0	0	0	0	0	0	0	0	0	0	0	0
0	0	0	0	0	0	0	0	0	0	0	0	0	0	0	0	0	0	0	0	0	0	0	0	0	0	0	0	0	0	0
0	0	0	0	0	0	0	0	0	0	0	0	0	0	0	0	0	0	0	0	0	0	0	0	0	0	0	0	0	0	0
0	0	0	0	0	0	0	0	0	0	0	0	0	0	0	0	0	0	0	0	0	0	0	0	0	0	0	0	0	0	0
0	0	0	0	0	0	0	0	0	0	0	0	0	0	0	0	0	0	0	0	0	0	0	0	0	0	0	0	0	0	0
0	0	0	0	0	0	0	0	0	0	0	0	0	0	0	0	0	0	0	0	0	0	0	0	0	0	0	0	0	0	0
0	0	0	0	0	0	0	0	0	0	0	0	0	0	0	0	0	0	0	0	0	0	0	0	0	0	0	0	0	0	0
0	0	0	0	0	0	0	0	0	0	0	0	0	0	0	0	0	0	0	0	0	0	0	0	0	0	0	0	0	0	0
0	0	0	0	0	0	0	0	0	0	0	0	0	0	0	0	0	0	0	0	0	0	0	0	0	0	0	0	0	0	0
0	0	0	0	0	0	0	0	0	0	0	0	0	0	0	0	0	0	0	0	0	0	0	0	0	0	0	0	0	0	0
0	0	0	0	0	0	0	0	0	0	0	0	0	0	0	0	0	0	0	0	0	0	0	0	0	0	0	0	0	0	0
0	0	0	0	0	0	0	0	0	0	0	0	0	0	0	0	0	0	0	0	0	0	0	0	0	0	0	0	0	0	0
0	0	0	0	0	0	0	0	0	0	0	0	0	0	0	0	0	0	0	0	0	0	0	0	0	0	0	0	0	0	0
0	0	0	0	0	0	0	0	0	0	0	0	0	0	0	0	0	0	0	0	0	0	0	0	0	0	0	0	0	0	0
0	0	0	0	0	0	0	0	0	0	0	0	0	0	0	0	0	0	0	0	0	0	0	0	0	0	0	0	0	0	0
0	0	0	0	0	0	0	0	0	0	0	0	0	0	0	0	0	0	0	0	0	0	0	0	0	0	0	0	0	0	0
0	0	0	0	0	0	0	0	0	0	0	0	0	0	0	0	0	0	0	0	0	0	0	0	0	0	0	0	0	0	0
0	0	0	0	0	0	0	0	0	0	0	0	0	0	0	0	0	0	0	0	0	0	0	0	0	0	0	0	0	0	0
0	0	0	0	0	0	0	0	0	0	0	0	0	0	0	0	0	0	0	0	0	0	0	0	0	0	0	0	0	0	0
0	0	0	0	0	0	0	0	0	0	0	0	0	0	0	0	0	0	0	0	0	0	0	0	0	0	0	0	0	0	0
0	0	0	0	0	0	0	0	0	0	0	0	0	0	0	0	0	0	0	0	0	0	0	0	0	0	0	0	0	0	0
0	0	0	0	0	0	0	0	0	0	0	0	0	0	0	0	0	0	0	0	0	0	0	0	0	0	0	0	0	0	0
0	0	0	0	0	0	0	0	0	0	0	0	0	0	0	0	0	0	0	0	0	0	0	0	0	0	0	0	0	0	0
0	0	0	0	0	0	0	0	0	0	0	0	0	0	0	0	0	0	0	0	0	0	0	0	0	0	0	0	0	0	0
0	0	0	0	0	0	0	0	0	0	0	0	0	0	0	0	0	0	0	0	0	0	0	0	0	0	0	0	0	0	0
0	0	0	0	0	0	0	0	0	0	0	0	0	0	0	0	0	0	0	0	0	0	0	0	0	0	0	0	0	0	0
0	0	0	0	0	0	0	0	0	0	0	0	0	0	0	0	0	0	0	0	0	0	0	0	0	0	0	0	0	0	0
0	0	0	0	0	0	0	0	0	0	0	0	0	0	0	0	0	0	0	0	0	0	0	0	0	0	0	0	0	0	0
0	0	0	0	0	0	0	0	0	0	0	0	0	0	0	0	0	0	0	0	0	0	0	0	0	0	0	0	0	0	0
0	0	0	0	0	0	0	0	0	0	0	0	0	0	0	0	0	0	0	0	0	0	0	0	0	0	0	0	0	0	0
0	0	0	0	0	0	0	0	0	0	0	0	0	0	0	0	0	0	0	0	0	0	0	0	0	0	0	0	0	0	0
0	0	0	0	0	0	0	0	0	0	0	0	0	0	0	0	0	0	0	0	0	0	0	0	0	0	0	0	0	0	0
0	0	0	0	0	0	0	0	0	0	0	0	0	0	0	0	0	0	0	0	0	0	0	0	0	0	0	0	0	0	0
0	0	0	0	0	0	0	0	0	0	0	0	0	0	0	0	0	0	0	0	0	0	0	0	0	0	0	0	0	0	0
0	0	0	0	0	0	0	0	0	0	0	0	0	0	0	0	0	0	0	0	0	0	0	0	0	0	0	0	0	0	0
0	0	0	0	0	0	0	0	0	0	0	0	0	0	0	0	0	0	0	0	0	0	0	0	0	0	0	0	0	0	0
0	0	0	0	0	0	0	0	0	0	0	0	0	0	0	0	0	0	0	0	0	0	0	0	0	0	0	0	0	0	0
0	0	0	0	0	0	0	0	0	0	0	0	0	0	0	0	0	0	0	0	0	0	0	0	0	0	0	0	0	0	0
0	0	0	0	0	0	0	0	0	0	0	0	0	0	0	0	0	0	0	0	0	0	0	0	0	0	0	0	0	0	0
0	0	0	0	0	0	0	0	0	0	0	0	0	0	0	0	0	0	0	0	0	0	0	0	0	0	0	0	0	0	0
0	0	0	0	0	0	0	0	0	0	0	0	0	0	0	0	0	0	0	0	0	0	0	0	0	0	0	0	0	0	0
0	0	0	0	0	0	0	0	0	0	0	0	0	0	0	0	0	0	0	0	0	0	0	0	0	0	0	0	0	0	0
0	0	0	0	0	0	0	0	0	0	0	0	0	0	0	0	0	0	0	0	0	0	0	0	0	0	0	0	0	0	0
0	0	0	0	0	0	0	0	0	0	0	0	0	0	0	0	0	0	0	0	0	0	0	0	0	0	0	0	0	0	0
0	0	0	0	0	0	0	0	0	0	0	0	0	0	0	0	0	0	0	0	0	0	0	0	0	0	0	0	0	0	0
0	0	0	0	0	0	0	0	0	0	0	0	0	0	0	0	0	0	0	0	0	0	0	0	0	0	0	0	0	0	0
0	0	0	0	0	0	0	0	0	0	0	0	0	0	0	0	0	0	0	0	0	0	0	0	0	0	0	0	0	0	0
0	0	0	0	0	0	0	0	0	0	0	0	0	0	0	0	0	0	0	0	0	0	0	0	0	0	0	0	0	0	0
0	0	0	0	0	0	0	0	0	0	0	0	0	0	0	0	0	0	0	0	0	0	0	0	0	0	0	0	0	0	0
0	0	0	0	0	0	0	0	0	0	0	0	0	0	0	0	0	0	0	0	0	0	0	0	0	0	0	0	0	0	0
0	0	0	0	0	0	0	0	0	0	0	0	0	0	0	0	0	0	0	0	0	0	0	0	0	0	0	0	0	0	0
0	0	0	0	0	0	0	0	0	0	0	0	0	0	0	0	0	0	0	0	0	0	0	0	0	0	0	0	0	0	0
0	0	0	0	0	0	0	0	0	0	0	0	0	0	0	0	0	0	0	0	0	0	0	0	0	0	0	0	0	0	0
0	0	0	0	0	0	0	0	0	0	0	0	0	0	0	0	0	0	0	0	0	0	0	0	0	0	0	0	0	0	0
0	0	0	0	0	0	0	0	0	0	0	0	0	0	0	0	0	0	0	0	0	0	0	0	0	0	0	0	0	0	0
0	0	0	0	0	0	0	0	0	0	0	0	0	0	0	0	0	0	0	0	0	0	0	0	0	0	0	0	0	0	0
0	0	0	0	0	0	0	0	0	0	0	0	0	0	0	0	0	0	0	0	0	0	0	0	0	0	0	0	0	0	0
0	0	0	0	0	0	0	0	0	0	0	0	0	0	0	0	0	0	0	0	0	0	0	0	0	0	0	0	0	0	0
0	0	0	0	0	0	0	0	0	0	0	0	0	0	0	0	0	0	0	0	0	0	0	0	0	0	0	0	0	0	0
0	0	0	0	0	0	0	0	0	0	0	0	0	0	0	0	0	0	0	0	0	0	0	0	0	0	0	0	0	0	0
0	0	0	0	0	0	0	0	0	0	0	0	0	0	0	0	0	0	0	0	0	0	0	0	0	0	0	0	0	0	0
0	0	0	0	0	0	0	0	0	0	0	0	0	0	0	0	0	0	0	0	0	0	0	0	0	0	0	0	0	0	0
0	0	0	0	0	0	0	0	0	0	0	0	0	0	0	0	0	0	0	0	0	0	0	0	0	0	0	0	0	0	0
0	0	0	0	0	0	0	0	0	0	0	0	0	0	0	0	0	0	0	0	0	0	0	0	0	0	0	0	0	0	0
0	0	0	0	0	0	0	0	0	0	0	0	0	0	0	0	0	0	0	0	0	0	0	0	0	0	0	0	0	0	0
0	0	0	0	0	0	0	0	0	0	0	0	0	0	0	0	0	0	0	0	0	0	0	0	0	0	0	0	0	0	0
0	0	0	0	0	0	0	0	0	0	0	0	0	0	0	0	0	0	0	0	0	0	0	0	0	0	0	0	0	0	0
0	0	0	0	0	0	0	0	0	0	0	0	0	0	0	0	0	0	0	0	0	0	0	0	0	0	0	0	0	0	0
0	0	0	0	0	0	0	0	0	0	0	0	0	0	0	0	0	0	0	0	0	0	0	0	0	0	0	0	0	0	0
0	0	0	0	0	0	0	0	0	0	0	0	0	0	0	0	0	0	0	0	0	0	0	0	0	0	0	0	0	0	0
0	0	0	0	0	0	0	0	0	0	0	0	0	0	0	0	0	0	0	0	0	0	0	0	0	0	0	0	0	0	0
0	0	0	0	0	0	0	0	0	0	0	0	0	0	0	0	0	0	0	0	0	0	0	0	0	0	0	0	0	0	0
0	0	0	0	0	0	0	0	0	0	0	0	0	0	0	0	0	0	0	0	0	0	0	0	0	0	0	0	0	0	0
0	0	0	0	0	0	0	0	0	0	0	0	0	0	0	0	0	0	0	0	0	0	0	0	0	0	0	0	0	0	0
0	0	0	0	0	0	0	0	0	0	0	0	0	0	0	0	0	0	0	0	0	0	0	0	0	0	0	0	0	0	0
0	0	0	0	0	0	0	0	0	0	0	0	0	0	0	0	0	0	0	0	0	0	0	0	0	0	0	0	0	0	0
0	0	0	0	0	0	0	0	0	0	0	0	0	0	0	0	0	0	0	0	0	0	0	0	0	0	0	0	0	0	0
0	0	0	0	0	0	0	0	0	0	0	0	0	0	0	0	0	0	0	0	0	0	0	0	0	0	0	0	0	0	0
0	0	0	0	0	0	0	0	0	0	0	0	0	0	0	0	0	0	0	0	0	0	0	0	0	0	0	0	0	0	0
0	0	0	0	0	0	0	0	0	0	0	0	0	0	0	0	0	0	0	0	0	0	0	0	0	0	0	0	0	0	0
0	0	0	0	0	0	0	0	0	0	0	0	0	0	0	0	0	0	0	0	0	0	0	0	0	0	0	0	0	0	0
0	0	0	0	0	0	0	0	0	0	0	0	0	0	0	0	0	0	0	0	0	0	0	0	0	0	0	0	0	0	0
0	0	0	0	0	0	0	0	0	0	0	0	0	0	0	0	0	0	0	0	0	0	0	0	0	0	0	0	0	0	0
0	0	0	0	0	0	0	0	0	0	0	0	0	0	0	0	0	0	0	0	0	0	0	0	0	0	0	0	0	0	0
0	0	0	0	0	0	0	0	0	0	0	0	0	0	0	0	0	0	0	0	0	0	0	0	0	0	0	0	0	0	0
0	0	0	0	0	0	0	0	0	0	0	0	0	0	0	0	0	0	0	0	0	0	0	0	0	0	0	0	0	0	0
0	0	0	0	0	0	0	0	0	0	0	0	0	0	0	0	0	0	0	0	0	0	0	0	0	0	0	0	0	0	0
0	0	0	0	0	0	0	0	0	0	0	0	0	0	0	0	0	0	0	0	0	0	0	0	0	0	0	0	0	0	0
0	0	0	0	0	0	0	0	0	0	0	0	0	0	0	0	0	0	0	0	0	0	0	0	0	0	0	0	0	0	0
0	0	0	0	0	0	0	0	0	0	0	0	0	0	0	0	0	0	0	0	0	0	0	0	0	0	0	0	0	0	0
0	0	0	0	0	0	0	0	0	0	0	0	0	0	0	0	0	0	0	0	0	0	0	0	0	0	0	0	0	0	0
0	0	0	0	0	0	0	0	0	0	0	0	0	0	0	0	0	0	0	0	0	0	0	0	0	0	0	0	0	0	0
0	0	0	0	0	0	0	0	0	0	0	0	0	0	0	0	0	0	0	0	0	0	0	0	0	0	0	0	0	0	0
0	0	0	0	0	0	0	0	0	0	0	0	0	0	0	0	0	0	0	0	0	0	0	0	0	0	0	0	0	0	0
0	0	0	0	0	0	0	0	0	0	0	0	0	0	0	0	0	0	0	0	0	0	0	0	0	0	0	0	0	0	0
0	0	0	0	0	0	0	0	0	0	0	0	0	0	0	0	0	0	0	0	0	0	0	0	0	0	0	0	0	0	0
0	0	0	0	0	0	0	0	0	0	0	0	0	0	0	0	0	0	0	0	0	0	0	0	0	0	0	0	0	0	0
0	0	0	0	0	0	0	0	0	0	0	0	0	0	0	0	0	0	0	0	0	0	0	0	0	0	0	0	0	0	0
0	0	0	0	0	0	0	0	0	0	0	0	0	0	0	0	0	0	0	0	0	0	0	0	0	0	0	0	0	0	0
0	0	0	0	0	0	0	0	0	0	0	0	0	0	0	0	0	0	0	0	0	0	0	0	0	0	0	0	0	0	0
0	0	0	0	0	0	0	0	0	0	0	0	0	0	0	0	0	0	0	0	0	0	0	0	0	0	0	0	0	0	0
0	0	0	0	0	0	0	0	0	0	0	0	0	0	0	0	0	0	0	0	0	0	0	0	0	0	0	0	0	0	0
0	0	0	0	0	0	0	0	0	0	0	0	0	0	0	0	0	0	0	0	0	0	0	0	0	0	0	0	0	0	0
0	0	0	0	0	0	0	0	0	0	0	0	0	0	0	0	0	0	0	0	0	0	0	0	0	0	0	0	0	0	0
0	0	0	0	0	0	0	0	0	0	0	0	0	0	0	0	0	0	0	0	0	0	0	0	0	0	0	0	0	0	0
0	0	0	0	0	0	0	0	0	0	0	0	0	0	0	0	0	0	0	0	0	0	0	0	0	0	0	0	0	0	0
0	0	0	0	0	0	0	0	0	0	0	0	0	0	0	0	0	0	0	0	0	0	0	0	0	0	0	0	0	0	0
0	0	0	0	0	0	0	0	0	0	0	0	0	0	0	0	0	0	0	0	0	0	0	0	0	0	0	0	0	0	0
0	0	0	0	0	0	0	0	0	0	0	0	0	0	0	0	0	0	0	0	0	0	0	0	0	0	0	0	0	0	0
0	0	0	0	0	0	0	0	0	0	0	0	0	0	0	0	0	0	0	0	0	0	0	0	0	0	0	0	0	0	0
0	0	0	0	0	0	0	0	0	0	0	0	0	0	0	0	0	0	0	0	0	0	0	0	0	0	0	0	0	0	0
0	0	0	0	0	0	0	0	0	0	0	0	0	0	0	0	0	0	0	0	0	0	0	0	0	0	0	0	0	0	0
0	0	0	0	0	0	0	0	0	0	0	0	0	0	0	0	0	0	0	0	0	0	0	0	0	0	0	0	0	0	0
0	0	0	0	0	0	0	0	0	0	0	0	0	0	0	0	0	0	0	0	0	0	0	0	0	0	0	0	0	0	0
0	0	0	0	0	0	0	0	0	0	0	0	0	0	0	0	0	0	0	0	0	0	0	0	0	0	0	0	0	0	0
0	0	0	0	0	0	0	0	0	0	0	0	0	0	0	0	0	0	0	0	0	0	0	0	0	0	0	0	0	0	0
0	0	0	0	0	0	0	0	0	0	0	0	0	0	0	0	0	0	0	0	0	0	0	0	0	0	0	0	0	0	0
0	0	0	0	0	0	0	0	0	0	0	0	0	0	0	0	0	0	0	0	0	0	0	0	0	0	0	0	0	0	0
0	0	0	0	0	0	0	0	0	0	0	0	0	0	0	0	0	0	0	0	0	0	0	0	0	0	0	0	0	0	0
0	0	0	0	0	0	0	0	0	0	0	0	0	0	0	0	0	0	0	0	0	0	0	0	0	0	0	0	0	0	0
0	0	0	0	0	0	0	0	0	0	0	0	0	0	0	0	0	0	0	0	0	0	0	0	0	0	0	0	0	0	0
0	0	0	0	0	0	0	0	0	0	0	0	0	0	0	0	0	0	0	0	0	0	0	0	0	0	0	0	0	0	0
0	0	0	0	0	0	0	0	0	0	0	0	0	0	0	0	0	0	0	0	0	0	0	0	0	0	0	0	0	0	0
0	0	0	0	0	0	0	0	0	0	0	0	0	0	0	0	0	0	0	0	0	0	0	0	0	0	0	0	0	0	0
0	0	0	0	0	0	0	0	0	0	0	0	0	0	0	0	0	0	0	0	0	0	0	0	0	0	0	0	0	0	0
0	0	0	0	0	0	0	0	0	0	0	0	0	0	0	0	0	0	0	0	0	0	0	0	0	0	0	0	0	0	0
0	0	0	0	0	0	0	0	0	0	0	0	0	0	0	0	0	0	0	0	0	0	0	0	0	0	0	0	0	0	0
0	0	0	0	0	0	0	0	0	0	0	0	0	0	0	0	0	0	0	0	0	0	0	0	0	0	0	0	0	0	0
0	0	0	0	0	0	0	0	0	0	0	0	0	0	0	0	0	0	0	0	0	0	0	0	0	0	0	0	0	0	0
0	0	0	0	0	0	0	0	0	0	0	0	0	0	0	0	0	0	0	0	0	0	0	0	0	0	0	0	0	0	0
0	0	0	0	0	0	0	0	0	0	0	0	0	0	0	0	0	0	0	0	0	0	0	0	0	0	0	0	0	0	0
0	0	0	0	0	0	0	0	0	0	0	0	0	0	0	0	0	0	0	0	0	0	0	0	0	0	0	0	0	0	0
0	0	0	0	0	0	0	0	0	0	0	0	0	0	0	0	0	0	0	0	0	0	0	0	0	0	0	0	0	0	0
0	0	0	0	0	0	0	0	0	0	0	0	0	0	0	0	0	0	0	0	0	0	0	0	0	0	0	0	0	0	0
0	0	0	0	0	0	0	0	0	0	0	0	0	0	0	0	0	0	0	0	0	0	0	0	0	0	0	0	0	0	0
0	0	0	0	0	0	0	0	0	0	0	0	0	0	0	0	0	0	0	0	0	0	0	0	0	0	0	0	0	0	0
0	0	0	0	0	0	0	0	0	0	0	0	0	0	0	0	0	0	0	0	0	0	0	0	0	0	0	0	0	0	0
0	0	0	0	0	0	0	0	0	0	0	0	0	0	0	0	0	0	0	0	0	0	0	0	0	0	0	0	0	0	0
0	0	0	0	0	0	0	0	0	0	0	0	0	0	0	0	0	0	0	0	0	0	0	0	0	0	0	0	0	0	0
0	0	0	0	0	0	0	0	0	0	0	0	0	0	0	0	0	0	0	0	0	0	0	0	0	0	0	0	0	0	0
0	0	0	0	0	0	0	0	0	0	0	0	0	0	0	0	0	0	0	0	0	0	0	0	0	0	0	0	0	0	0
0	0	0	0	0	0	0	0	0	0	0	0	0	0	0	0	0	0	0	0	0	0	0	0	0	0	0	0	0	0	0
0	0	0	0	0	0	0	0	0	0	0	0	0	0	0	0	0	0	0	0	0	0	0	0	0	0	0	0	0	0	0
0	0	0	0	0	0	0	0	0	0	0	0	0	0	0	0	0	0	0	0	0	0	0	0	0	0	0	0	0	0	0
0	0	0	0	0	0	0	0	0	0	0	0	0	0	0	0	0	0	0	0	0	0	0	0	0	0	0	0	0	0	0
0	0	0	0	0	0	0	0	0	0	0	0	0	0	0	0	0	0	0	0	0	0	0	0	0	0	0	0	0	0	0
0	0	0	0	0	0	0	0	0	0	0	0	0	0	0	0	0	0	0	0	0	0	0	0	0	0	0	0	0	0	0
0	0	0	0	0	0	0	0	0	0	0	0	0	0	0	0	0	0	0	0	0	0	0	0	0	0	0	0	0	0	0
0	0	0	0	0	0	0	0	0	0	0	0	0	0	0	0	0	0	0	0	0	0	0	0	0	0	0	0	0	0	0
0	0	0	0	0	0	0	0	0	0	0	0	0	0	0	0	0	0	0	0	0	0	0	0	0	0	0	0	0	0	0
0	0	0	0	0	0	0	0	0	0	0	0	0	0	0	0	0	0	0	0	0	0	0	0	0	0	0	0	0	0	0
0	0	0	0	0	0	0	0	0	0	0	0	0	0	0	0	0	0	0	0	0	0	0	0	0	0	0	0	0	0	0
0	0	0	0	0	0	0	0	0	0	0	0	0	0	0	0	0	0	0	0	0	0	0	0	0	0	0	0	0	0	0
0	0	0	0	0	0	0	0	0	0	0	0	0	0	0	0	0	0	0	0	0	0	0	0	0	0	0	0	0	0	0
0	0	0	0	0	0	0	0	0	0	0	0	0	0	0	0	0	0	0	0	0	0	0	0	0	0	0	0	0	0	0
0	0	0	0	0	0	0	0	0	0	0	0	0	0	0	0	0	0	0	0	0	0	0	0	0	0	0	0	0	0	0
0	0	0	0	0	0	0	0	0	0	0	0	0	0	0	0	0	0	0	0	0	0	0	0	0	0	0	0	0	0	0
0	0	0	0	0	0	0	0	0	0	0	0	0	0	0	0	0	0	0	0	0	0	0	0	0	0	0	0	0	0	0
0	0	0	0	0	0	0	0	0	0	0	0	0	0	0	0	0	0	0	0	0	0	0	0	0	0	0	0	0	0	0
0	0	0	0	0	0	0	0	0	0	0	0	0	0	0	0	0	0	0	0	0	0	0	0	0	0	0	0	0	0	0
0	0	0	0	0	0	0	0	0	0	0	0	0	0	0	0	0	0	0	0	0	0	0	0	0	0	0	0	0	0	0
0	0	0	0	0	0	0	0	0	0	0	0	0	0	0	0	0	0	0	0	0	0	0	0	0	0	0	0	0	0	0
0	0	0	0	0	0	0	0	0	0	0	0	0	0	0	0	0	0	0	0	0	0	0	0	0	0	0	0	0	0	0
0	0	0	0	0	0	0	0	0	0	0	0	0	0	0	0	0	0	0	0	0	0	0	0	0	0	0	0	0	0	0
0	0	0	0	0	0	0	0	0	0	0	0	0	0	0	0	0	0	0	0	0	0	0	0	0	0	0	0	0	0	0
0	0	0	0	0	0	0	0	0	0	0	0	0	0	0	0	0	0	0	0	0	0	0	0	0	0	0	0	0	0	0
0	0	0	0	0	0	0	0	0	0	0	0	0	0	0	0	0	0	0	0	0	0	0	0	0	0	0	0	0	0	0
0	0	0	0	0	0	0	0	0	0	0	0	0	0	0	0	0	0	0	0	0	0	0	0	0	0	0	0	0	0	0
0	0	0	0	0	0	0	0	0	0	0	0	0	0	0	0	0	0	0	0	0	0	0	0	0	0	0	0	0	0	0
0	0	0	0	0	0	0	0	0	0	0	0	0	0	0	0	0	0	0	0	0	0	0	0	0	0	0	0	0	0	0
0	0	0	0	0	0	0	0	0	0	0	0	0	0	0	0	0	0	0	0	0	0	0	0	0	0	0	0	0	0	0
0	0	0	0	0	0	0	0	0	0	0	0	0	0	0	0	0	0	0	0	0	0	0	0	0	0	0	0	0	0	0
0	0	0	0	0	0	0	0	0	0	0	0	0	0	0	0	0	0	0	0	0	0	0	0	0	0	0	0	0	0	0
0	0	0	0	0	0	0	0	0	0	0	0	0	0	0	0	0	0	0	0	0	0	0	0	0	0	0	0	0	0	0
0	0	0	0	0	0	0	0	0	0	0	0	0	0	0	0	0	0	0	0	0	0	0	0	0	0	0	0	0	0	0
0	0	0	0	0	0	0	0	0	0	0	0	0	0	0	0	0	0	0	0	0	0	0	0	0	0	0	0	0	0	0
0	0	0	0	0	0	0	0	0	0	0	0	0	0	0	0	0	0	0	0	0	0	0	0	0	0	0	0	0	0	0
0	0	0	0	0	0	0	0	0	0	0	0	0	0	0	0	0	0	0	0	0	0	0	0	0	0	0	0	0	0	0
0	0	0	0	0	0	0	0	0	0	0	0	0	0	0	0	0	0	0	0	0	0	0	0	0	0	0	0	0	0	0
0	0	0	0	0	0	0	0	0	0	0	0	0	0	0	0	0	0	0	0	0	0	0	0	0	0	0	0	0	0	0
0	0	0	0	0	0	0	0	0	0	0	0	0	0	0	0	0	0	0	0	0	0	0	0	0	0	0	0	0	0	0
0	0	0	0	0	0	0	0	0	0	0	0	0	0	0	0	0	0	0	0	0	0	0	0	0	0	0	0	0	0	0
0	0	0	0	0	0	0	0	0	0	0	0	0	0	0	0	0	0	0	0	0	0	0	0	0	0	0	0	0	0	0
0	0	0	0	0	0	0	0	0	0	0	0	0	0	0	0	0	0	0	0	0	0	0	0	0	0	0	0	0	0	0
0	0	0	0	0	0	0	0	0	0	0	0	0	0	0	0	0	0	0	0	0	0	0	0	0	0	0	0	0	0	0
0	0	0	0	0	0	0	0	0	0	0	0	0	0	0	0	0	0	0	0	0	0	0	0	0	0	0	0	0	0	0
0	0	0	0	0	0	0	0	0	0	0	0	0	0	0	0	0	0	0	0	0	0	0	0	0	0	0	0	0	0	0
0	0	0	0	0	0	0	0	0	0	0	0	0	0	0	0	0	0	0	0	0	0	0	0	0	0	0	0	0	0	0
0	0	0	0	0	0	0	0	0	0	0	0	0	0	0	0	0	0	0	0	0	0	0	0	0	0	0	0	0	0	0
0	0	0	0	0	0	0	0	0	0	0	0	0	0	0	0	0	0	0	0	0	0	0	0	0	0	0	0	0	0	0
0	0	0	0	0	0	0	0	0	0	0	0	0	0	0	0	0	0	0	0	0	0	0	0	0	0	0	0	0	0	0
0	0	0	0	0	0	0	0	0	0	0	0	0	0	0	0	0	0	0	0	0	0	0	0	0	0	0	0	0	0	0
0	0	0	0	0	0	0	0	0	0	0	0	0	0	0	0	0	0	0	0	0	0	0	0	0	0	0	0	0	0	0
0	0	0	0	0	0	0	0	0	0	0	0	0	0	0	0	0	0	0	0	0	0	0	0	0	0	0	0	0	0	0
0	0	0	0	0	0	0	0	0	0	0	0	0	0	0	0	0	0	0	0	0	0	0	0	0	0	0	0	0	0	0
0	0	0	0	0	0	0	0	0	0	0	0	0	0	0	0	0	0	0	0	0	0	0	0	0	0	0	0	0	0	0
0	0	0	0	0	0	0	0	0	0	0	0	0	0	0	0	0	0	0	0	0	0	0	0	0	0	0	0	0	0	0
0	0	0	0	0	0	0	0	0	0	0	0	0	0	0	0	0	0	0	0	0	0	0	0	0	0	0	0	0	0	0
0	0	0	0	0	0	0	0	0	0	0	0	0	0	0	0	0	0	0	0	0	0	0	0	0	0	0	0	0	0	0
0	0	0	0	0	0	0	0	0	0	0	0	0	0	0	0	0	0	0	0	0	0	0	0	0	0	0	0	0	0	0
0	0	0	0	0	0	0	0	0	0	0	0	0	0	0	0	0	0	0	0	0	0	0	0	0	0	0	0	0	0	0
0	0	0	0	0	0	0	0	0	0	0	0	0	0	0	0	0	0	0	0	0	0	0	0	0	0	0	0	0	0	0
0	0	0	0	0	0	0	0	0	0	0	0	0	0	0	0	0	0	0	0	0	0	0	0	0	0	0	0	0	0	0
0	0	0	0	0	0	0	0	0	0	0	0	0	0	0	0	0	0	0	0	0	0	0	0	0	0	0	0	0	0	0
0	0	0	0	0	0	0	0	0	0	0	0	0	0	0	0	0	0	0	0	0	0	0	0	0	0	0	0	0	0	0
0	0	0	0	0	0	0	0	0	0	0	0	0	0	0	0	0	0	0	0	0	0	0	0	0	0	0	0	0	0	0
0	0	0	0	0	0	0	0	0	0	0	0	0	0	0	0	0	0	0	0	0	0	0	0	0	0	0	0	0	0	0
0	0	0	0	0	0	0	0	0	0	0	0	0	0	0	0	0	0	0	0	0	0	0	0	0	0	0	0	0	0	0
0	0	0	0	0	0	0	0	0	0	0	0	0	0	0	0	0	0	0	0	0	0	0	0	0	0	0	0	0	0	0
0	0	0	0	0	0	0	0	0	0	0	0	0	0	0	0	0	0	0	0	0	0	0	0	0	0	0	0	0	0	0
0	0	0	0	0	0	0	0	0	0	0	0	0	0	0	0	0	0	0	0	0	0	0	0	0	0	0	0	0	0	0
0	0	0	0	0	0	0	0	0	0	0	0	0	0	0	0	0	0	0	0	0	0	0	0	0	0	0	0	0	0	0
0	0	0	0	0	0	0	0	0	0	0	0	0	0	0	0	0	0	0	0	0	0	0	0	0	0	0	0	0	0	0
0	0	0	0	0	0	0	0	0	0	0	0	0	0	0	0	0	0	0	0	0	0	0	0	0	0	0	0	0	0	0
0	0	0	0	0	0	0	0	0	0	0	0	0	0	0	0	0	0	0	0	0	0	0	0	0	0	0	0	0	0	0
0	0	0	0	0	0	0	0	0	0	0	0	0	0	0	0	0	0	0	0	0	0	0	0	0	0	0	0	0	0	0
0	0	0	0	0	0	0	0	0	0	0	0	0	0	0	0	0	0	0	0	0	0	0	0	0	0	0	0	0	0	0
0	0	0	0	0	0	0	0	0	0	0	0	0	0	0	0	0	0	0	0	0	0	0	0	0	0	0	0	0	0	0
0	0	0	0	0	0	0	0	0	0	0	0	0	0	0	0	0	0	0	0	0	0	0	0	0	0	0	0	0	0	0
0	0	0	0	0	0	0	0	0	0	0	0	0	0	0	0	0	0	0	0	0	0	0	0	0	0	0	0	0	0	0
0	0	0	0	0	0	0	0	0	0	0	0	0	0	0	0	0	0	0	0	0	0	0	0	0	0	0	0	0	0	0
0	0	0	0	0	0	0	0	0	0	0	0	0	0	0	0	0	0	0	0	0	0	0	0	0	0	0	0	0	0	0
0	0	0	0	0	0	0	0	0	0	0	0	0	0	0	0	0	0	0	0	0	0	0	0	0	0	0	0	0	0	0
0	0	0	0	0	0	0	0	0	0	0	0	0	0	0	0	0	0	0	0	0	0	0	0	0	0	0	0	0	0	0
0	0	0	0	0	0	0	0	0	0	0	0	0	0	0	0	0	0	0	0	0	0	0	0	0	0	0	0	0	0	0
0	0	0	0	0	0	0	0	0	0	0	0	0	0	0	0	0	0	0	0	0	0	0	0	0	0	0	0	0	0	0
0	0	0	0	0	0	0	0	0	0	0	0	0	0	0	0	0	0	0	0	0	0	0	0	0	0	0	0	0	0	0
0	0	0	0	0	0	0	0	0	0	0	0	0	0	0	0	0	0	0	0	0	0	0	0	0	0	0	0	0	0	0
0	0	0	0	0	0	0	0	0	0	0	0	0	0	0	0	0	0	0	0	0	0	0	0	0	0	0	0	0	0	0
0	0	0	0	0	0	0	0	0	0	0	0	0	0	0	0	0	0	0	0	0	0	0	0	0	0	0	0	0	0	0
0	0	0	0	0	0	0	0	0	0	0	0	0	0	0	0	0	0	0	0	0	0	0	0	0	0	0	0	0	0	0
0	0	0	0	0	0	0	0	0	0	0	0	0	0	0	0	0	0	0	0	0	0	0	0	0	0	0	0	0	0	0
0	0	0	0	0	0	0	0	0	0	0	0	0	0	0	0	0	0	0	0	0	0	0	0	0	0	0	0	0	0	0
0	0	0	0	0	0	0	0	0	0	0	0	0	0	0	0	0	0	0	0	0	0	0	0	0	0	0	0	0	0	0
0	0	0	0	0	0	0	0	0	0	0	0	0	0	0	0	0	0	0	0	0	0	0	0	0	0	0	0	0	0	0
0	0	0	0	0	0	0	0	0	0	0	0	0	0	0	0	0	0	0	0	0	0	0	0	0	0	0	0	0	0	0
0	0	0	0	0	0	0	0	0	0	0	0	0	0	0	0	0	0	0	0	0	0	0	0	0	0	0	0	0	0	0
0	0	0	0	0	0	0	0	0	0	0	0	0	0	0	0	0	0	0	0	0	0	0	0	0	0	0	0	0	0	0
0	0	0	0	0	0	0	0	0	0	0	0	0	0	0	0	0	0	0	0	0	0	0	0	0	0	0	0	0	0	0
0	0	0	0	0	0	0	0	0	0	0	0	0	0	0	0	0	0	0	0	0	0	0	0	0	0	0	0	0	0	0
0	0	0	0	0	0	0	0	0	0	0	0	0	0	0	0	0	0	0	0	0	0	0	0	0	0	0	0	0	0	0
0	0	0	0	0	0	0	0	0	0	0	0	0	0	0	0	0	0	0	0	0	0	0	0	0	0	0	0	0	0	0
0	0	0	0	0	0	0	0	0	0	0	0	0	0	0	0	0	0	0	0	0	0	0	0	0	0	0	0	0	0	0
0	0	0	0	0	0	0	0	0	0	0	0	0	0	0	0	0	0	0	0	0	0	0	0	0	0	0	0	0	0	0
0	0	0	0	0	0	0	0	0	0	0	0	0	0	0	0	0	0	0	0	0	0	0	0	0	0	0	0	0	0	0
0	0	0	0	0	0	0	0	0	0	0	0	0	0	0	0	0	0	0	0	0	0	0	0	0	0	0	0	0	0	0
0	0	0	0	0	0	0	0	0	0	0	0	0	0	0	0	0	0	0	0	0	0	0	0	0	0	0	0	0	0	0
0	0	0	0	0	0	0	0	0	0	0	0	0	0	0	0	0	0	0	0	0	0	0	0	0	0	0	0	0	0	0
0	0	0	0	0	0	0	0	0	0	0	0	0	0	0	0	0	0	0	0	0	0	0	0	0	0	0	0	0	0	0
0	0	0	0	0	0	0	0	0	0	0	0	0	0	0	0	0	0	0	0	0	0	0	0	0	0	0	0	0	0	0
0	0	0	0	0	0	0	0	0	0	0	0	0	0	0	0	0	0	0	0	0	0	0	0	0	0	0	0	0	0	0
0	0	0	0	0	0	0	0	0	0	0	0	0	0	0	0	0	0	0	0	0	0	0	0	0	0	0	0	0	0	0
0	0	0	0	0	0	0	0	0	0	0	0	0	0	0	0	0	0	0	0	0	0	0	0	0	0	0	0	0	0	0
0	0	0	0	0	0	0	0	0	0	0	0	0	0	0	0	0	0	0	0	0	0	0	0	0	0	0	0	0	0	0
0	0	0	0	0	0	0	0	0	0	0	0	0	0	0	0	0	0	0	0	0	0	0	0	0	0	0	0	0	0	0
0	0	0	0	0	0	0	0	0	0	0	0	0	0	0	0	0	0	0	0	0	0	0	0	0	0	0	0	0	0	0
0	0	0	0	0	0	0	0	0	0	0	0	0	0	0	0	0	0	0	0	0	0	0	0	0	0	0	0	0	0	0
0	0	0	0	0	0	0	0	0	0	0	0	0	0	0	0	0	0	0	0	0	0	0	0	0	0	0	0	0	0	0
0	0	0	0	0	0	0	0	0	0	0	0	0	0	0	0	0	0	0	0	0	0	0	0	0	0	0	0	0	0	0
0	0	0	0	0	0	0	0	0	0	0	0	0	0	0	0	0	0	0	0	0	0	0	0	0	0	0	0	0	0	0
0	0	0	0	0	0	0	0	0	0	0	0	0	0	0	0	0	0	0	0	0	0	0	0	0	0	0	0	0	0	0
0	0	0	0	0	0	0	0	0	0	0	0	0	0	0	0	0	0	0	0	0	0	0	0	0	0	0	0	0	0	0
0	0	0	0	0	0	0	0	0	0	0	0	0	0	0	0	0	0	0	0	0	0	0	0	0	0	0	0	0	0	0
0	0	0	0	0	0	0	0	0	0	0	0	0	0	0	0	0	0	0	0	0	0	0	0	0	0	0	0	0	0	0
0	0	0	0	0	0	0	0	0	0	0	0	0	0	0	0	0	0	0	0	0	0	0	0	0	0	0	0	0	0	0
0	0	0	0	0	0	0	0	0	0	0	0	0	0	0	0	0	0	0	0	0	0	0	0	0	0	0	0	0	0	0
0	0	0	0	0	0	0	0	0	0	0	0	0	0	0	0	0	0	0	0	0	0	0	0	0	0	0	0	0	0	0
0	0	0	0	0	0	0	0	0	0	0	0	0	0	0	0	0	0	0	0	0	0	0	0	0	0	0	0	0	0	0
0	0	0	0	0	0	0	0	0	0	0	0	0	0	0	0	0	0	0	0	0	0	0	0	0	0	0	0	0	0	0
0	0	0	0	0	0	0	0	0	0	0	0	0	0	0	0	0	0	0	0	0	0	0	0	0	0	0	0	0	0	0
0	0	0	0	0	0	0	0	0	0	0	0	0	0	0	0	0	0	0	0	0	0	0	0	0	0	0	0	0	0	0
0	0	0	0	0	0	0	0	0	0	0	0	0	0	0	0	0	0	0	0	0	0	0	0	0	0	0	0	0	0	0
0	0	0	0	0	0	0	0	0	0	0	0	0	0	0	0	0	0	0	0	0	0	0	0	0	0	0	0	0	0	0
0	0	0	0	0	0	0	0	0	0	0	0	0	0	0	0	0	0	0	0	0	0	0	0	0	0	0	0	0	0	0
0	0	0	0	0	0	0	0	0	0	0	0	0	0	0	0	0	0	0	0	0	0	0	0	0	0	0	0	0	0	0
0	0	0	0	0	0	0	0	0	0	0	0	0	0	0	0	0	0	0	0	0	0	0	0	0	0	0	0	0	0	0
0	0	0	0	0	0	0	0	0	0	0	0	0	0	0	0	0	0	0	0	0	0	0	0	0	0	0	0	0	0	0
0	0	0	0	0	0	0	0	0	0	0	0	0	0	0	0	0	0	0	0	0	0	0	0	0	0	0	0	0	0	0
0	0	0	0	0	0	0	0	0	0	0	0	0	0	0	0	0	0	0	0	0	0	0	0	0	0	0	0	0	0	0
0	0	0	0	0	0	0	0	0	0	0	0	0	0	0	0	0	0	0	0	0	0	0	0	0	0	0	0	0	0	0
0	0	0	0	0	0	0	0	0	0	0	0	0	0	0	0	0	0	0	0	0	0	0	0	0	0	0	0	0	0	0
0	0	0	0	0	0	0	0	0	0	0	0	0	0	0	0	0	0	0	0	0	0	0	0	0	0	0	0	0	0	0
0	0	0	0	0	0	0	0	0	0	0	0	0	0	0	0	0	0	0	0	0	0	0	0	0	0	0	0	0	0	0
0	0	0	0	0	0	0	0	0	0	0	0	0	0	0	0	0	0	0	0	0	0	0	0	0	0	0	0	0	0	0
0	0	0	0	0	0	0	0	0	0	0	0	0	0	0	0	0	0	0	0	0	0	0	0	0	0	0	0	0	0	0
0	0	0	0	0	0	0	0	0	0	0	0	0	0	0	0	0	0	0	0	0	0	0	0	0	0	0	0	0	0	0
0	0	0	0	0	0	0	0	0	0	0	0	0	0	0	0	0	0	0	0	0	0	0	0	0	0	0	0	0	0	0
0	0	0	0	0	0	0	0	0	0	0	0	0	0	0	0	0	0	0	0	0	0	0	0	0	0	0	0	0	0	0
0	0	0	0	0	0	0	0	0	0	0	0	0	0	0	0	0	0	0	0	0	0	0	0	0	0	0	0	0	0	0
0	0	0	0	0	0	0	0	0	0	0	0	0	0	0	0	0	0	0	0	0	0	0	0	0	0	0	0	0	0	0
0	0	0	0	0	0	0	0	0	0	0	0	0	0	0	0	0	0	0	0	0	0	0	0	0	0	0	0	0	0	0
0	0	0	0	0	0	0	0	0	0	0	0	0	0	0	0	0	0	0	0	0	0	0	0	0	0	0	0	0	0	0
0	0	0	0	0	0	0	0	0	0	0	0	0	0	0	0	0	0	0	0	0	0	0	0	0	0	0	0	0	0	0
0	0	0	0	0	0	0	0	0	0	0	0	0	0	0	0	0	0	0	0	0	0	0	0	0	0	0	0	0	0	0
0	0	0	0	0	0	0	0	0	0	0	0	0	0	0	0	0	0	0	0	0	0	0	0	0	0	0	0	0	0	0
0	0	0	0	0	0	0	0	0	0	0	0	0	0	0	0	0	0	0	0	0	0	0	0	0	0	0	0	0	0	0
0	0	0	0	0	0	0	0	0	0	0	0	0	0	0	0	0	0	0	0	0	0	0	0	0	0	0	0	0	0	0
0	0	0	0	0	0	0	0	0	0	0	0	0	0	0	0	0	0	0	0	0	0	0	0	0	0	0	0	0	0	0
0	0	0	0	0	0	0	0	0	0	0	0	0	0	0	0	0	0	0	0	0	0	0	0	0	0	0	0	0	0	0
0	0	0	0	0	0	0	0	0	0	0	0	0	0	0	0	0	0	0	0	0	0	0	0	0	0	0	0	0	0	0
0	0	0	0	0	0	0	0	0	0	0	0	0	0	0	0	0	0	0	0	0	0	0	0	0	0	0	0	0	0	0
0	0	0	0	0	0	0	0	0	0	0	0	0	0	0	0	0	0	0	0	0	0	0	0	0	0	0	0	0	0	0
0	0	0	0	0	0	0	0	0	0	0	0	0	0	0	0	0	0	0	0	0	0	0	0	0	0	0	0	0	0	0
0	0	0	0	0	0	0	0	0	0	0	0	0	0	0	0	0	0	0	0	0	0	0	0	0	0	0	0	0	0	0
0	0	0	0	0	0	0	0	0	0	0	0	0	0	0	0	0	0	0	0	0	0	0	0	0	0	0	0	0	0	0
0	0	0	0	0	0	0	0	0	0	0	0	0	0	0	0	0	0	0	0	0	0	0	0	0	0	0	0	0	0	0
0	0	0	0	0	0	0	0	0	0	0	0	0	0	0	0	0	0	0	0	0	0	0	0	0	0	0	0	0	0	0
0	0	0	0	0	0	0	0	0	0	0	0	0	0	0	0	0	0	0	0	0	0	0	0	0	0	0	0	0	0	0
0	0	0	0	0	0	0	0	0	0	0	0	0	0	0	0	0	0	0	0	0	0	0	0	0	0	0	0	0	0	0
0	0	0	0	0	0	0	0	0	0	0	0	0	0	0	0	0	0	0	0	0	0	0	0	0	0	0	0	0	0	0
0	0	0	0	0	0	0	0	0	0	0	0	0	0	0	0	0	0	0	0	0	0	0	0	0	0	0	0	0	0	0
0	0	0	0	0	0	0	0	0	0	0	0	0	0	0	0	0	0	0	0	0	0	0	0	0	0	0	0	0	0	0
0	0	0	0	0	0	0	0	0	0	0	0	0	0	0	0	0	0	0	0	0	0	0	0	0	0	0	0	0	0	0
0	0	0	0	0	0	0	0	0	0	0	0	0	0	0	0	0	0	0	0	0	0	0	0	0	0	0	0	0	0	0
0	0	0	0	0	0	0	0	0	0	0	0	0	0	0	0	0	0	0	0	0	0	0	0	0	0	0	0	0	0	0
0	0	0	0	0	0	0	0	0	0	0	0	0	0	0	0	0	0	0	0	0	0	0	0	0	0	0	0	0	0	0
0	0	0	0	0	0	0	0	0	0	0	0	0	0	0	0	0	0	0	0	0	0	0	0	0	0	0	0	0	0	0
0	0	0	0	0	0	0	0	0	0	0	0	0	0	0	0	0	0	0	0	0	0	0	0	0	0	0	0	0	0	0
0	0	0	0	0	0	0	0	0	0	0	0	0	0	0	0	0	0	0	0	0	0	0	0	0	0	0	0	0	0	0
0	0	0	0	0	0	0	0	0	0	0	0	0	0	0	0	0	0	0	0	0	0	0	0	0	0	0	0	0	0	0
0	0	0	0	0	0	0	0	0	0	0	0	0	0	0	0	0	0	0	0	0	0	0	0	0	0	0	0	0	0	0
0	0	0	0	0	0	0	0	0	0	0	0	0	0	0	0	0	0	0	0	0	0	0	0	0	0	0	0	0	0	0
0	0	0	0	0	0	0	0	0	0	0	0	0	0	0	0	0	0	0	0	0	0	0	0	0	0	0	0	0	0	0
0	0	0	0	0	0	0	0	0	0	0	0	0	0	0	0	0	0	0	0	0	0	0	0	0	0	0	0	0	0	0
0	0	0	0	0	0	0	0	0	0	0	0	0	0	0	0	0	0	0	0	0	0	0	0	0	0	0	0	0	0	0
0	0	0	0	0	0	0	0	0	0	0	0	0	0	0	0	0	0	0	0	0	0	0	0	0	0	0	0	0	0	0
0	0	0	0	0	0	0	0	0	0	0	0	0	0	0	0	0	0	0	0	0	0	0	0	0	0	0	0	0	0	0
0	0	0	0	0	0	0	0	0	0	0	0	0	0	0	0	0	0	0	0	0	0	0	0	0	0	0	0	0	0	0
0	0	0	0	0	0	0	0	0	0	0	0	0	0	0	0	0	0	0	0	0	0	0	0	0	0	0	0	0	0	0
0	0	0	0	0	0	0	0	0	0	0	0	0	0	0	0	0	0	0	0	0	0	0	0	0	0	0	0	0	0	0
0	0	0	0	0	0	0	0	0	0	0	0	0	0	0	0	0	0	0	0	0	0	0	0	0	0	0	0	0	0	0
0	0	0	0	0	0	0	0	0	0	0	0	0	0	0	0	0	0	0	0	0	0	0	0	0	0	0	0	0	0	0
0	0	0	0	0	0	0	0	0	0	0	0	0	0	0	0	0	0	0	0	0	0	0	0	0	0	0	0	0	0	0
0	0	0	0	0	0	0	0	0	0	0	0	0	0	0	0	0	0	0	0	0	0	0	0	0	0	0	0	0	0	0
0	0	0	0	0	0	0	0	0	0	0	0	0	0	0	0	0	0	0	0	0	0	0	0	0	0	0	0	0	0	0
0	0	0	0	0	0	0	0	0	0	0	0	0	0	0	0	0	0	0	0	0	0	0	0	0	0	0	0	0	0	0
0	0	0	0	0	0	0	0	0	0	0	0	0	0	0	0	0	0	0	0	0	0	0	0	0	0	0	0	0	0	0
0	0	0	0	0	0	0	0	0	0	0	0	0	0	0	0	0	0	0	0	0	0	0	0	0	0	0	0	0	0	0
0	0	0	0	0	0	0	0	0	0	0	0	0	0	0	0	0	0	0	0	0	0	0	0	0	0	0	0	0	0	0
0	0	0	0	0	0	0	0	0	0	0	0	0	0	0	0	0	0	0	0	0	0	0	0	0	0	0	0	0	0	0
0	0	0	0	0	0	0	0	0	0	0	0	0	0	0	0	0	0	0	0	0	0	0	0	0	0	0	0	0	0	0
0	0	0	0	0	0	0	0	0	0	0	0	0	0	0	0	0	0	0	0	0	0	0	0	0	0	0	0	0	0	0
0	0	0	0	0	0	0	0	0	0	0	0	0	0	0	0	0	0	0	0	0	0	0	0	0	0	0	0	0	0	0
0	0	0	0	0	0	0	0	0	0	0	0	0	0	0	0	0	0	0	0	0	0	0	0	0	0	0	0	0	0	0
0	0	0	0	0	0	0	0	0	0	0	0	0	0	0	0	0	0	0	0	0	0	0	0	0	0	0	0	0	0	0
0	0	0	0	0	0	0	0	0	0	0	0	0	0	0	0	0	0	0	0	0	0	0	0	0	0	0	0	0	0	0
0	0	0	0	0	0	0	0	0	0	0	0	0	0	0	0	0	0	0	0	0	0	0	0	0	0	0	0	0	0	0
0	0	0	0	0	0	0	0	0	0	0	0	0	0	0	0	0	0	0	0	0	0	0	0	0	0	0	0	0	0	0
0	0	0	0	0	0	0	0	0	0	0	0	0	0	0	0	0	0	0	0	0	0	0	0	0	0	0	0	0	0	0
0	0	0	0	0	0	0	0	0	0	0	0	0	0	0	0	0	0	0	0	0	0	0	0	0	0	0	0	0	0	0
0	0	0	0	0	0	0	0	0	0	0	0	0	0	0	0	0	0	0	0	0	0	0	0	0	0	0	0	0	0	0
0	0	0	0	0	0	0	0	0	0	0	0	0	0	0	0	0	0	0	0	0	0	0	0	0	0	0	0	0	0	0
0	0	0	0	0	0	0	0	0	0	0	0	0	0	0	0	0	0	0	0	0	0	0	0	0	0	0	0	0	0	0
0	0	0	0	0	0	0	0	0	0	0	0	0	0	0	0	0	0	0	0	0	0	0	0	0	0	0	0	0	0	0
0	0	0	0	0	0	0	0	0	0	0	0	0	0	0	0	0	0	0	0	0	0	0	0	0	0	0	0	0	0	0
0	0	0	0	0	0	0	0	0	0	0	0	0	0	0	0	0	0	0	0	0	0	0	0	0	0	0	0	0	0	0
0	0	0	0	0	0	0	0	0	0	0	0	0	0	0	0	0	0	0	0	0	0	0	0	0	0	0	0	0	0	0
0	0	0	0	0	0	0	0	0	0	0	0	0	0	0	0	0	0	0	0	0	0	0	0	0	0	0	0	0	0	0
0	0	0	0	0	0	0	0	0	0	0	0	0	0	0	0	0	0	0	0	0	0	0	0	0	0	0	0	0	0	0
0	0	0	0	0	0	0	0	0	0	0	0	0	0	0	0	0	0	0	0	0	0	0	0	0	0	0	0	0	0	0
0	0	0	0	0	0	0	0	0	0	0	0	0	0	0	0	0	0	0	0	0	0	0	0	0	0	0	0	0	0	0
0	0	0	0	0	0	0	0	0	0	0	0	0	0	0	0	0	0	0	0	0	0	0	0	0	0	0	0	0	0	0
0	0	0	0	0	0	0	0	0	0	0	0	0	0	0	0	0	0	0	0	0	0	0	0	0	0	0	0	0	0	0
0	0	0	0	0	0	0	0	0	0	0	0	0	0	0	0	0	0	0	0	0	0	0	0	0	0	0	0	0	0	0
0	0	0	0	0	0	0	0	0	0	0	0	0	0	0	0	0	0	0	0	0	0	0	0	0	0	0	0	0	0	0
0	0	0	0	0	0	0	0	0	0	0	0	0	0	0	0	0	0	0	0	0	0	0	0	0	0	0	0	0	0	0
0	0	0	0	0	0	0	0	0	0	0	0	0	0	0	0	0	0	0	0	0	0	0	0	0	0	0	0	0	0	0
0	0	0	0	0	0	0	0	0	0	0	0	0	0	0	0	0	0	0	0	0	0	0	0	0	0	0	0	0	0	0
0	0	0	0	0	0	0	0	0	0	0	0	0	0	0	0	0	0	0	0	0	0	0	0	0	0	0	0	0	0	0
0	0	0	0	0	0	0	0	0	0	0	0	0	0	0	0	0	0	0	0	0	0	0	0	0	0	0	0	0	0	0
0	0	0	0	0	0	0	0	0	0	0	0	0	0	0	0	0	0	0	0	0	0	0	0	0	0	0	0	0	0	0
0	0	0	0	0	0	0	0	0	0	0	0	0	0	0	0	0	0	0	0	0	0	0	0	0	0	0	0	0	0	0
0	0	0	0	0	0	0	0	0	0	0	0	0	0	0	0	0	0	0	0	0	0	0	0	0	0	0	0	0	0	0
0	0	0	0	0	0	0	0	0	0	0	0	0	0	0	0	0	0	0	0	0	0	0	0	0	0	0	0	0	0	0
0	0	0	0	0	0	0	0	0	0	0	0	0	0	0	0	0	0	0	0	0	0	0	0	0	0	0	0	0	0	0
0	0	0	0	0	0	0	0	0	0	0	0	0	0	0	0	0	0	0	0	0	0	0	0	0	0	0	0	0	0	0
0	0	0	0	0	0	0	0	0	0	0	0	0	0	0	0	0	0	0	0	0	0	0	0	0	0	0	0	0	0	0
0	0	0	0	0	0	0	0	0	0	0	0	0	0	0	0	0	0	0	0	0	0	0	0	0	0	0	0	0	0	0
0	0	0	0	0	0	0	0	0	0	0	0	0	0	0	0	0	0	0	0	0	0	0	0	0	0	0	0	0	0	0
0	0	0	0	0	0	0	0	0	0	0	0	0	0	0	0	0	0	0	0	0	0	0	0	0	0	0	0	0	0	0
0	0	0	0	0	0	0	0	0	0	0	0	0	0	0	0	0	0	0	0	0	0	0	0	0	0	0	0	0	0	0
0	0	0	0	0	0	0	0	0	0	0	0	0	0	0	0	0	0	0	0	0	0	0	0	0	0	0	0	0	0	0
0	0	0	0	0	0	0	0	0	0	0	0	0	0	0	0	0	0	0	0	0	0	0	0	0	0	0	0	0	0	0
0	0	0	0	0	0	0	0	0	0	0	0	0	0	0	0	0	0	0	0	0	0	0	0	0	0	0	0	0	0	0
0	0	0	0	0	0	0	0	0	0	0	0	0	0	0	0	0	0	0	0	0	0	0	0	0	0	0	0	0	0	0
0	0	0	0	0	0	0	0	0	0	0	0	0	0	0	0	0	0	0	0	0	0	0	0	0	0	0	0	0	0	0
0	0	0	0	0	0	0	0	0	0	0	0	0	0	0	0	0	0	0	0	0	0	0	0	0	0	0	0	0	0	0
0	0	0	0	0	0	0	0	0	0	0	0	0	0	0	0	0	0	0	0	0	0	0	0	0	0	0	0	0	0	0
0	0	0	0	0	0	0	0	0	0	0	0	0	0	0	0	0	0	0	0	0	0	0	0	0	0	0	0	0	0	0
0	0	0	0	0	0	0	0	0	0	0	0	0	0	0	0	0	0	0	0	0	0	0	0	0	0	0	0	0	0	0
0	0	0	0	0	0	0	0	0	0	0	0	0	0	0	0	0	0	0	0	0	0	0	0	0	0	0	0	0	0	0
0	0	0	0	0	0	0	0	0	0	0	0	0	0	0	0	0	0	0	0	0	0	0	0	0	0	0	0	0	0	0
0	0	0	0	0	0	0	0	0	0	0	0	0	0	0	0	0	0	0	0	0	0	0	0	0	0	0	0	0	0	0
0	0	0	0	0	0	0	0	0	0	0	0	0	0	0	0	0	0	0	0	0	0	0	0	0	0	0	0	0	0	0
0	0	0	0	0	0	0	0	0	0	0	0	0	0	0	0	0	0	0	0	0	0	0	0	0	0	0	0	0	0	0
0	0	0	0	0	0	0	0	0	0	0	0	0	0	0	0	0	0	0	0	0	0	0	0	0	0	0	0	0	0	0
0	0	0	0	0	0	0	0	0	0	0	0	0	0	0	0	0	0	0	0	0	0	0	0	0	0	0	0	0	0	0
0	0	0	0	0	0	0	0	0	0	0	0	0	0	0	0	0	0	0	0	0	0	0	0	0	0	0	0	0	0	0
0	0	0	0	0	0	0	0	0	0	0	0	0	0	0	0	0	0	0	0	0	0	0	0	0	0	0	0	0	0	0
0	0	0	0	0	0	0	0	0	0	0	0	0	0	0	0	0	0	0	0	0	0	0	0	0	0	0	0	0	0	0
0	0	0	0	0	0	0	0	0	0	0	0	0	0	0	0	0	0	0	0	0	0	0	0	0	0	0	0	0	0	0
0	0	0	0	0	0	0	0	0	0	0	0	0	0	0	0	0	0	0	0	0	0	0	0	0	0	0	0	0	0	0
0	0	0	0	0	0	0	0	0	0	0	0	0	0	0	0	0	0	0	0	0	0	0	0	0	0	0	0	0	0	0
0	0	0	0	0	0	0	0	0	0	0	0	0	0	0	0	0	0	0	0	0	0	0	0	0	0	0	0	0	0	0
0	0	0	0	0	0	0	0	0	0	0	0	0	0	0	0	0	0	0	0	0	0	0	0	0	0	0	0	0	0	0
0	0	0	0	0	0	0	0	0	0	0	0	0	0	0	0	0	0	0	0	0	0	0	0	0	0	0	0	0	0	0
0	0	0	0	0	0	0	0	0	0	0	0	0	0	0	0	0	0	0	0	0	0	0	0	0	0	0	0	0	0	0
0	0	0	0	0	0	0	0	0	0	0	0	0	0	0	0	0	0	0	0	0	0	0	0	0	0	0	0	0	0	0
0	0	0	0	0	0	0	0	0	0	0	0	0	0	0	0	0	0	0	0	0	0	0	0	0	0	0	0	0	0	0
0	0	0	0	0	0	0	0	0	0	0	0	0	0	0	0	0	0	0	0	0	0	0	0	0	0	0	0	0	0	0
0	0	0	0	0	0	0	0	0	0	0	0	0	0	0	0	0	0	0	0	0	0	0	0	0	0	0	0	0	0	0
0	0	0	0	0	0	0	0	0	0	0	0	0	0	0	0	0	0	0	0	0	0	0	0	0	0	0	0	0	0	0
0	0	0	0	0	0	0	0	0	0	0	0	0	0	0	0	0	0	0	0	0	0	0	0	0	0	0	0	0	0	0
0	0	0	0	0	0	0	0	0	0	0	0	0	0	0	0	0	0	0	0	0	0	0	0	0	0	0	0	0	0	0
0	0	0	0	0	0	0	0	0	0	0	0	0	0	0	0	0	0	0	0	0	0	0	0	0	0	0	0	0	0	0
0	0	0	0	0	0	0	0	0	0	0	0	0	0	0	0	0	0	0	0	0	0	0	0	0	0	0	0	0	0	0
0	0	0	0	0	0	0	0	0	0	0	0	0	0	0	0	0	0	0	0	0	0	0	0	0	0	0	0	0	0	0
0	0	0	0	0	0	0	0	0	0	0	0	0	0	0	0	0	0	0	0	0	0	0	0	0	0	0	0	0	0	0
0	0	0	0	0	0	0	0	0	0	0	0	0	0	0	0	0	0	0	0	0	0	0	0	0	0	0	0	0	0	0
0	0	0	0	0	0	0	0	0	0	0	0	0	0	0	0	0	0	0	0	0	0	0	0	0	0	0	0	0	0	0
0	0	0	0	0	0	0	0	0	0	0	0	0	0	0	0	0	0	0	0	0	0	0	0	0	0	0	0	0	0	0
0	0	0	0	0	0	0	0	0	0	0	0	0	0	0	0	0	0	0	0	0	0	0	0	0	0	0	0	0	0	0
0	0	0	0	0	0	0	0	0	0	0	0	0	0	0	0	0	0	0	0	0	0	0	0	0	0	0	0	0	0	0
0	0	0	0	0	0	0	0	0	0	0	0	0	0	0	0	0	0	0	0	0	0	0	0	0	0	0	0	0	0	0
0	0	0	0	0	0	0	0	0	0	0	0	0	0	0	0	0	0	0	0	0	0	0	0	0	0	0	0	0	0	0
0	0	0	0	0	0	0	0	0	0	0	0	0	0	0	0	0	0	0	0	0	0	0	0	0	0	0	0	0	0	0
0	0	0	0	0	0	0	0	0	0	0	0	0	0	0	0	0	0	0	0	0	0	0	0	0	0	0	0	0	0	0
0	0	0	0	0	0	0	0	0	0	0	0	0	0	0	0	0	0	0	0	0	0	0	0	0	0	0	0	0	0	0
0	0	0	0	0	0	0	0	0	0	0	0	0	0	0	0	0	0	0	0	0	0	0	0	0	0	0	0	0	0	0
0	0	0	0	0	0	0	0	0	0	0	0	0	0	0	0	0	0	0	0	0	0	0	0	0	0	0	0	0	0	0
0	0	0	0	0	0	0	0	0	0	0	0	0	0	0	0	0	0	0	0	0	0	0	0	0	0	0	0	0	0	0
0	0	0	0	0	0	0	0	0	0	0	0	0	0	0	0	0	0	0	0	0	0	0	0	0	0	0	0	0	0	0
0	0	0	0	0	0	0	0	0	0	0	0	0	0	0	0	0	0	0	0	0	0	0	0	0	0	0	0	0	0	0
0	0	0	0	0	0	0	0	0	0	0	0	0	0	0	0	0	0	0	0	0	0	0	0	0	0	0	0	0	0	0
0	0	0	0	0	0	0	0	0	0	0	0	0	0	0	0	0	0	0	0	0	0	0	0	0	0	0	0	0	0	0
0	0	0	0	0	0	0	0	0	0	0	0	0	0	0	0	0	0	0	0	0	0	0	0	0	0	0	0	0	0	0
0	0	0	0	0	0	0	0	0	0	0	0	0	0	0	0	0	0	0	0	0	0	0	0	0	0	0	0	0	0	0
0	0	0	0	0	0	0	0	0	0	0	0	0	0	0	0	0	0	0	0	0	0	0	0	0	0	0	0	0	0	0
0	0	0	0	0	0	0	0	0	0	0	0	0	0	0	0	0	0	0	0	0	0	0	0	0	0	0	0	0	0	0
0	0	0	0	0	0	0	0	0	0	0	0	0	0	0	0	0	0	0	0	0	0	0	0	0	0	0	0	0	0	0
0	0	0	0	0	0	0	0	0	0	0	0	0	0	0	0	0	0	0	0	0	0	0	0	0	0	0	0	0	0	0
0	0	0	0	0	0	0	0	0	0	0	0	0	0	0	0	0	0	0	0	0	0	0	0	0	0	0	0	0	0	0
0	0	0	0	0	0	0	0	0	0	0	0	0	0	0	0	0	0	0	0	0	0	0	0	0	0	0	0	0	0	0
0	0	0	0	0	0	0	0	0	0	0	0	0	0	0	0	0	0	0	0	0	0	0	0	0	0	0	0	0	0	0
0	0	0	0	0	0	0	0	0	0	0	0	0	0	0	0	0	0	0	0	0	0	0	0	0	0	0	0	0	0	0
0	0	0	0	0	0	0	0	0	0	0	0	0	0	0	0	0	0	0	0	0	0	0	0	0	0	0	0	0	0	0
0	0	0	0	0	0	0	0	0	0	0	0	0	0	0	0	0	0	0	0	0	0	0	0	0	0	0	0	0	0	0
0	0	0	0	0	0	0	0	0	0	0	0	0	0	0	0	0	0	0	0	0	0	0	0	0	0	0	0	0	0	0
0	0	0	0	0	0	0	0	0	0	0	0	0	0	0	0	0	0	0	0	0	0	0	0	0	0	0	0	0	0	0
0	0	0	0	0	0	0	0	0	0	0	0	0	0	0	0	0	0	0	0	0	0	0	0	0	0	0	0	0	0	0
0	0	0	0	0	0	0	0	0	0	0	0	0	0	0	0	0	0	0	0	0	0	0	0	0	0	0	0	0	0	0
0	0	0	0	0	0	0	0	0	0	0	0	0	0	0	0	0	0	0	0	0	0	0	0	0	0	0	0	0	0	0
0	0	0	0	0	0	0	0	0	0	0	0	0	0	0	0	0	0	0	0	0	0	0	0	0	0	0	0	0	0	0
0	0	0	0	0	0	0	0	0	0	0	0	0	0	0	0	0	0	0	0	0	0	0	0	0	0	0	0	0	0	0
0	0	0	0	0	0	0	0	0	0	0	0	0	0	0	0	0	0	0	0	0	0	0	0	0	0	0	0	0	0	0
0	0	0	0	0	0	0	0	0	0	0	0	0	0	0	0	0	0	0	0	0	0	0	0	0	0	0	0	0	0	0
0	0	0	0	0	0	0	0	0	0	0	0	0	0	0	0	0	0	0	0	0	0	0	0	0	0	0	0	0	0	0
0	0	0	0	0	0	0	0	0	0	0	0	0	0	0	0	0	0	0	0	0	0	0	0	0	0	0	0	0	0	0
0	0	0	0	0	0	0	0	0	0	0	0	0	0	0	0	0	0	0	0	0	0	0	0	0	0	0	0	0	0	0
0	0	0	0	0	0	0	0	0	0	0	0	0	0	0	0	0	0	0	0	0	0	0	0	0	0	0	0	0	0	0
0	0	0	0	0	0	0	0	0	0	0	0	0	0	0	0	0	0	0	0	0	0	0	0	0	0	0	0	0	0	0
0	0	0	0	0	0	0	0	0	0	0	0	0	0	0	0	0	0	0	0	0	0	0	0	0	0	0	0	0	0	0
0	0	0	0	0	0	0	0	0	0	0	0	0	0	0	0	0	0	0	0	0	0	0	0	0	0	0	0	0	0	0
0	0	0	0	0	0	0	0	0	0	0	0	0	0	0	0	0	0	0	0	0	0	0	0	0	0	0	0	0	0	0
0	0	0	0	0	0	0	0	0	0	0	0	0	0	0	0	0	0	0	0	0	0	0	0	0	0	0	0	0	0	0
0	0	0	0	0	0	0	0	0	0	0	0	0	0	0	0	0	0	0	0	0	0	0	0	0	0	0	0	0	0	0
0	0	0	0	0	0	0	0	0	0	0	0	0	0	0	0	0	0	0	0	0	0	0	0	0	0	0	0	0	0	0
0	0	0	0	0	0	0	0	0	0	0	0	0	0	0	0	0	0	0	0	0	0	0	0	0	0	0	0	0	0	0
0	0	0	0	0	0	0	0	0	0	0	0	0	0	0	0	0	0	0	0	0	0	0	0	0	0	0	0	0	0	0
0	0	0	0	0	0	0	0	0	0	0	0	0	0	0	0	0	0	0	0	0	0	0	0	0	0	0	0	0	0	0
0	0	0	0	0	0	0	0	0	0	0	0	0	0	0	0	0	0	0	0	0	0	0	0	0	0	0	0	0	0	0
0	0	0	0	0	0	0	0	0	0	0	0	0	0	0	0	0	0	0	0	0	0	0	0	0	0	0	0	0	0	0
0	0	0	0	0	0	0	0	0	0	0	0	0	0	0	0	0	0	0	0	0	0	0	0	0	0	0	0	0	0	0
0	0	0	0	0	0	0	0	0	0	0	0	0	0	0	0	0	0	0	0	0	0	0	0	0	0	0	0	0	0	0
0	0	0	0	0	0	0	0	0	0	0	0	0	0	0	0	0	0	0	0	0	0	0	0	0	0	0	0	0	0	0
0	0	0	0	0	0	0	0	0	0	0	0	0	0	0	0	0	0	0	0	0	0	0	0	0	0	0	0	0	0	0
0	0	0	0	0	0	0	0	0	0	0	0	0	0	0	0	0	0	0	0	0	0	0	0	0	0	0	0	0	0	0
0	0	0	0	0	0	0	0	0	0	0	0	0	0	0	0	0	0	0	0	0	0	0	0	0	0	0	0	0	0	0
0	0	0	0	0	0	0	0	0	0	0	0	0	0	0	0	0	0	0	0	0	0	0	0	0	0	0	0	0	0	0
0	0	0	0	0	0	0	0	0	0	0	0	0	0	0	0	0	0	0	0	0	0	0	0	0	0	0	0	0	0	0
0	0	0	0	0	0	0	0	0	0	0	0	0	0	0	0	0	0	0	0	0	0	0	0	0	0	0	0	0	0	0
0	0	0	0	0	0	0	0	0	0	0	0	0	0	0	0	0	0	0	0	0	0	0	0	0	0	0	0	0	0	0
0	0	0	0	0	0	0	0	0	0	0	0	0	0	0	0	0	0	0	0	0	0	0	0	0	0	0	0	0	0	0
0	0	0	0	0	0	0	0	0	0	0	0	0	0	0	0	0	0	0	0	0	0	0	0	0	0	0	0	0	0	0
0	0	0	0	0	0	0	0	0	0	0	0	0	0	0	0	0	0	0	0	0	0	0	0	0	0	0	0	0	0	0
0	0	0	0	0	0	0	0	0	0	0	0	0	0	0	0	0	0	0	0	0	0	0	0	0	0	0	0	0	0	0
0	0	0	0	0	0	0	0	0	0	0	0	0	0	0	0	0	0	0	0	0	0	0	0	0	0	0	0	0	0	0
0	0	0	0	0	0	0	0	0	0	0	0	0	0	0	0	0	0	0	0	0	0	0	0	0	0	0	0	0	0	0
0	0	0	0	0	0	0	0	0	0	0	0	0	0	0	0	0	0	0	0	0	0	0	0	0	0	0	0	0	0	0
0	0	0	0	0	0	0	0	0	0	0	0	0	0	0	0	0	0	0	0	0	0	0	0	0	0	0	0	0	0	0
0	0	0	0	0	0	0	0	0	0	0	0	0	0	0	0	0	0	0	0	0	0	0	0	0	0	0	0	0	0	0
0	0	0	0	0	0	0	0	0	0	0	0	0	0	0	0	0	0	0	0	0	0	0	0	0	0	0	0	0	0	0
0	0	0	0	0	0	0	0	0	0	0	0	0	0	0	0	0	0	0	0	0	0	0	0	0	0	0	0	0	0	0
0	0	0	0	0	0	0	0	0	0	0	0	0	0	0	0	0	0	0	0	0	0	0	0	0	0	0	0	0	0	0
0	0	0	0	0	0	0	0	0	0	0	0	0	0	0	0	0	0	0	0	0	0	0	0	0	0	0	0	0	0	0
0	0	0	0	0	0	0	0	0	0	0	0	0	0	0	0	0	0	0	0	0	0	0	0	0	0	0	0	0	0	0
0	0	0	0	0	0	0	0	0	0	0	0	0	0	0	0	0	0	0	0	0	0	0	0	0	0	0	0	0	0	0
0	0	0	0	0	0	0	0	0	0	0	0	0	0	0	0	0	0	0	0	0	0	0	0	0	0	0	0	0	0	0
0	0	0	0	0	0	0	0	0	0	0	0	0	0	0	0	0	0	0	0	0	0	0	0	0	0	0	0	0	0	0
0	0	0	0	0	0	0	0	0	0	0	0	0	0	0	0	0	0	0	0	0	0	0	0	0	0	0	0	0	0	0
0	0	0	0	0	0	0	0	0	0	0	0	0	0	0	0	0	0	0	0	0	0	0	0	0	0	0	0	0	0	0
0	0	0	0	0	0	0	0	0	0	0	0	0	0	0	0	0	0	0	0	0	0	0	0	0	0	0	0	0	0	0
0	0	0	0	0	0	0	0	0	0	0	0	0	0	0	0	0	0	0	0	0	0	0	0	0	0	0	0	0	0	0
0	0	0	0	0	0	0	0	0	0	0	0	0	0	0	0	0	0	0	0	0	0	0	0	0	0	0	0	0	0	0
0	0	0	0	0	0	0	0	0	0	0	0	0	0	0	0	0	0	0	0	0	0	0	0	0	0	0	0	0	0	0
0	0	0	0	0	0	0	0	0	0	0	0	0	0	0	0	0	0	0	0	0	0	0	0	0	0	0	0	0	0	0
0	0	0	0	0	0	0	0	0	0	0	0	0	0	0	0	0	0	0	0	0	0	0	0	0	0	0	0	0	0	0
0	0	0	0	0	0	0	0	0	0	0	0	0	0	0	0	0	0	0	0	0	0	0	0	0	0	0	0	0	0	0
0	0	0	0	0	0	0	0	0	0	0	0	0	0	0	0	0	0	0	0	0	0	0	0	0	0	0	0	0	0	0
0	0	0	0	0	0	0	0	0	0	0	0	0	0	0	0	0	0	0	0	0	0	0	0	0	0	0	0	0	0	0
0	0	0	0	0	0	0	0	0	0	0	0	0	0	0	0	0	0	0	0	0	0	0	0	0	0	0	0	0	0	0
0	0	0	0	0	0	0	0	0	0	0	0	0	0	0	0	0	0	0	0	0	0	0	0	0	0	0	0	0	0	0
0	0	0	0	0	0	0	0	0	0	0	0	0	0	0	0	0	0	0	0	0	0	0	0	0	0	0	0	0	0	0
0	0	0	0	0	0	0	0	0	0	0	0	0	0	0	0	0	0	0	0	0	0	0	0	0	0	0	0	0	0	0
0	0	0	0	0	0	0	0	0	0	0	0	0	0	0	0	0	0	0	0	0	0	0	0	0	0	0	0	0	0	0
0	0	0	0	0	0	0	0	0	0	0	0	0	0	0	0	0	0	0	0	0	0	0	0	0	0	0	0	0	0	0
0	0	0	0	0	0	0	0	0	0	0	0	0	0	0	0	0	0	0	0	0	0	0	0	0	0	0	0	0	0	0
0	0	0	0	0	0	0	0	0	0	0	0	0	0	0	0	0	0	0	0	0	0	0	0	0	0	0	0	0	0	0
0	0	0	0	0	0	0	0	0	0	0	0	0	0	0	0	0	0	0	0	0	0	0	0	0	0	0	0	0	0	0
0	0	0	0	0	0	0	0	0	0	0	0	0	0	0	0	0	0	0	0	0	0	0	0	0	0	0	0	0	0	0
0	0	0	0	0	0	0	0	0	0	0	0	0	0	0	0	0	0	0	0	0	0	0	0	0	0	0	0	0	0	0
0	0	0	0	0	0	0	0	0	0	0	0	0	0	0	0	0	0	0	0	0	0	0	0	0	0	0	0	0	0	0
0	0	0	0	0	0	0	0	0	0	0	0	0	0	0	0	0	0	0	0	0	0	0	0	0	0	0	0	0	0	0
0	0	0	0	0	0	0	0	0	0	0	0	0	0	0	0	0	0	0	0	0	0	0	0	0	0	0	0	0	0	0
0	0	0	0	0	0	0	0	0	0	0	0	0	0	0	0	0	0	0	0	0	0	0	0	0	0	0	0	0	0	0
0	0	0	0	0	0	0	0	0	0	0	0	0	0	0	0	0	0	0	0	0	0	0	0	0	0	0	0	0	0	0
0	0	0	0	0	0	0	0	0	0	0	0	0	0	0	0	0	0	0	0	0	0	0	0	0	0	0	0	0	0	0
0	0	0	0	0	0	0	0	0	0	0	0	0	0	0	0	0	0	0	0	0	0	0	0	0	0	0	0	0	0	0
0	0	0	0	0	0	0	0	0	0	0	0	0	0	0	0	0	0	0	0	0	0	0	0	0	0	0	0	0	0	0
0	0	0	0	0	0	0	0	0	0	0	0	0	0	0	0	0	0	0	0	0	0	0	0	0	0	0	0	0	0	0
0	0	0	0	0	0	0	0	0	0	0	0	0	0	0	0	0	0	0	0	0	0	0	0	0	0	0	0	0	0	0
0	0	0	0	0	0	0	0	0	0	0	0	0	0	0	0	0	0	0	0	0	0	0	0	0	0	0	0	0	0	0
0	0	0	0	0	0	0	0	0	0	0	0	0	0	0	0	0	0	0	0	0	0	0	0	0	0	0	0	0	0	0
0	0	0	0	0	0	0	0	0	0	0	0	0	0	0	0	0	0	0	0	0	0	0	0	0	0	0	0	0	0	0
0	0	0	0	0	0	0	0	0	0	0	0	0	0	0	0	0	0	0	0	0	0	0	0	0	0	0	0	0	0	0
0	0	0	0	0	0	0	0	0	0	0	0	0	0	0	0	0	0	0	0	0	0	0	0	0	0	0	0	0	0	0
0	0	0	0	0	0	0	0	0	0	0	0	0	0	0	0	0	0	0	0	0	0	0	0	0	0	0	0	0	0	0
0	0	0	0	0	0	0	0	0	0	0	0	0	0	0	0	0	0	0	0	0	0	0	0	0	0	0	0	0	0	0
0	0	0	0	0	0	0	0	0	0	0	0	0	0	0	0	0	0	0	0	0	0	0	0	0	0	0	0	0	0	0
0	0	0	0	0	0	0	0	0	0	0	0	0	0	0	0	0	0	0	0	0	0	0	0	0	0	0	0	0	0	0
0	0	0	0	0	0	0	0	0	0	0	0	0	0	0	0	0	0	0	0	0	0	0	0	0	0	0	0	0	0	0
0	0	0	0	0	0	0	0	0	0	0	0	0	0	0	0	0	0	0	0	0	0	0	0	0	0	0	0	0	0	0
0	0	0	0	0	0	0	0	0	0	0	0	0	0	0	0	0	0	0	0	0	0	0	0	0	0	0	0	0	0	0
0	0	0	0	0	0	0	0	0	0	0	0	0	0	0	0	0	0	0	0	0	0	0	0	0	0	0	0	0	0	0
0	0	0	0	0	0	0	0	0	0	0	0	0	0	0	0	0	0	0	0	0	0	0	0	0	0	0	0	0	0	0
0	0	0	0	0	0	0	0	0	0	0	0	0	0	0	0	0	0	0	0	0	0	0	0	0	0	0	0	0	0	0
0	0	0	0	0	0	0	0	0	0	0	0	0	0	0	0	0	0	0	0	0	0	0	0	0	0	0	0	0	0	0
0	0	0	0	0	0	0	0	0	0	0	0	0	0	0	0	0	0	0	0	0	0	0	0	0	0	0	0	0	0	0
0	0	0	0	0	0	0	0	0	0	0	0	0	0	0	0	0	0	0	0	0	0	0	0	0	0	0	0	0	0	0
0	0	0	0	0	0	0	0	0	0	0	0	0	0	0	0	0	0	0	0	0	0	0	0	0	0	0	0	0	0	0
0	0	0	0	0	0	0	0	0	0	0	0	0	0	0	0	0	0	0	0	0	0	0	0	0	0	0	0	0	0	0
0	0	0	0	0	0	0	0	0	0	0	0	0	0	0	0	0	0	0	0	0	0	0	0	0	0	0	0	0	0	0
0	0	0	0	0	0	0	0	0	0	0	0	0	0	0	0	0	0	0	0	0	0	0	0	0	0	0	0	0	0	0
0	0	0	0	0	0	0	0	0	0	0	0	0	0	0	0	0	0	0	0	0	0	0	0	0	0	0	0	0	0	0
0	0	0	0	0	0	0	0	0	0	0	0	0	0	0	0	0	0	0	0	0	0	0	0	0	0	0	0	0	0	0
0	0	0	0	0	0	0	0	0	0	0	0	0	0	0	0	0	0	0	0	0	0	0	0	0	0	0	0	0	0	0
0	0	0	0	0	0	0	0	0	0	0	0	0	0	0	0	0	0	0	0	0	0	0	0	0	0	0	0	0	0	0
0	0	0	0	0	0	0	0	0	0	0	0	0	0	0	0	0	0	0	0	0	0	0	0	0	0	0	0	0	0	0
0	0	0	0	0	0	0	0	0	0	0	0	0	0	0	0	0	0	0	0	0	0	0	0	0	0	0	0	0	0	0
0	0	0	0	0	0	0	0	0	0	0	0	0	0	0	0	0	0	0	0	0	0	0	0	0	0	0	0	0	0	0
0	0	0	0	0	0	0	0	0	0	0	0	0	0	0	0	0	0	0	0	0	0	0	0	0	0	0	0	0	0	0
0	0	0	0	0	0	0	0	0	0	0	0	0	0	0	0	0	0	0	0	0	0	0	0	0	0	0	0	0	0	0
0	0	0	0	0	0	0	0	0	0	0	0	0	0	0	0	0	0	0	0	0	0	0	0	0	0	0	0	0	0	0
0	0	0	0	0	0	0	0	0	0	0	0	0	0	0	0	0	0	0	0	0	0	0	0	0	0	0	0	0	0	0
0	0	0	0	0	0	0	0	0	0	0	0	0	0	0	0	0	0	0	0	0	0	0	0	0	0	0	0	0	0	0
0	0	0	0	0	0	0	0	0	0	0	0	0	0	0	0	0	0	0	0	0	0	0	0	0	0	0	0	0	0	0
0	0	0	0	0	0	0	0	0	0	0	0	0	0	0	0	0	0	0	0	0	0	0	0	0	0	0	0	0	0	0
0	0	0	0	0	0	0	0	0	0	0	0	0	0	0	0	0	0	0	0	0	0	0	0	0	0	0	0	0	0	0
0	0	0	0	0	0	0	0	0	0	0	0	0	0	0	0	0	0	0	0	0	0	0	0	0	0	0	0	0	0	0
0	0	0	0	0	0	0	0	0	0	0	0	0	0	0	0	0	0	0	0	0	0	0	0	0	0	0	0	0	0	0
0	0	0	0	0	0	0	0	0	0	0	0	0	0	0	0	0	0	0	0	0	0	0	0	0	0	0	0	0	0	0
0	0	0	0	0	0	0	0	0	0	0	0	0	0	0	0	0	0	0	0	0	0	0	0	0	0	0	0	0	0	0
0	0	0	0	0	0	0	0	0	0	0	0	0	0	0	0	0	0	0	0	0	0	0	0	0	0	0	0	0	0	0
0	0	0	0	0	0	0	0	0	0	0	0	0	0	0	0	0	0	0	0	0	0	0	0	0	0	0	0	0	0	0
0	0	0	0	0	0	0	0	0	0	0	0	0	0	0	0	0	0	0	0	0	0	0	0	0	0	0	0	0	0	0
0	0	0	0	0	0	0	0	0	0	0	0	0	0	0	0	0	0	0	0	0	0	0	0	0	0	0	0	0	0	0
0	0	0	0	0	0	0	0	0	0	0	0	0	0	0	0	0	0	0	0	0	0	0	0	0	0	0	0	0	0	0
0	0	0	0	0	0	0	0	0	0	0	0	0	0	0	0	0	0	0	0	0	0	0	0	0	0	0	0	0	0	0
0	0	0	0	0	0	0	0	0	0	0	0	0	0	0	0	0	0	0	0	0	0	0	0	0	0	0	0	0	0	0
0	0	0	0	0	0	0	0	0	0	0	0	0	0	0	0	0	0	0	0	0	0	0	0	0	0	0	0	0	0	0
0	0	0	0	0	0	0	0	0	0	0	0	0	0	0	0	0	0	0	0	0	0	0	0	0	0	0	0	0	0	0
0	0	0	0	0	0	0	0	0	0	0	0	0	0	0	0	0	0	0	0	0	0	0	0	0	0	0	0	0	0	0
0	0	0	0	0	0	0	0	0	0	0	0	0	0	0	0	0	0	0	0	0	0	0	0	0	0	0	0	0	0	0
0	0	0	0	0	0	0	0	0	0	0	0	0	0	0	0	0	0	0	0	0	0	0	0	0	0	0	0	0	0	0
0	0	0	0	0	0	0	0	0	0	0	0	0	0	0	0	0	0	0	0	0	0	0	0	0	0	0	0	0	0	0
0	0	0	0	0	0	0	0	0	0	0	0	0	0	0	0	0	0	0	0	0	0	0	0	0	0	0	0	0	0	0
0	0	0	0	0	0	0	0	0	0	0	0	0	0	0	0	0	0	0	0	0	0	0	0	0	0	0	0	0	0	0
0	0	0	0	0	0	0	0	0	0	0	0	0	0	0	0	0	0	0	0	0	0	0	0	0	0	0	0	0	0	0
0	0	0	0	0	0	0	0	0	0	0	0	0	0	0	0	0	0	0	0	0	0	0	0	0	0	0	0	0	0	0
0	0	0	0	0	0	0	0	0	0	0	0	0	0	0	0	0	0	0	0	0	0	0	0	0	0	0	0	0	0	0
0	0	0	0	0	0	0	0	0	0	0	0	0	0	0	0	0	0	0	0	0	0	0	0	0	0	0	0	0	0	0
0	0	0	0	0	0	0	0	0	0	0	0	0	0	0	0	0	0	0	0	0	0	0	0	0	0	0	0	0	0	0
0	0	0	0	0	0	0	0	0	0	0	0	0	0	0	0	0	0	0	0	0	0	0	0	0	0	0	0	0	0	0
0	0	0	0	0	0	0	0	0	0	0	0	0	0	0	0	0	0	0	0	0	0	0	0	0	0	0	0	0	0	0
0	0	0	0	0	0	0	0	0	0	0	0	0	0	0	0	0	0	0	0	0	0	0	0	0	0	0	0	0	0	0
0	0	0	0	0	0	0	0	0	0	0	0	0	0	0	0	0	0	0	0	0	0	0	0	0	0	0	0	0	0	0
0	0	0	0	0	0	0	0	0	0	0	0	0	0	0	0	0	0	0	0	0	0	0	0	0	0	0	0	0	0	0
0	0	0	0	0	0	0	0	0	0	0	0	0	0	0	0	0	0	0	0	0	0	0	0	0	0	0	0	0	0	0
0	0	0	0	0	0	0	0	0	0	0	0	0	0	0	0	0	0	0	0	0	0	0	0	0	0	0	0	0	0	0
0	0	0	0	0	0	0	0	0	0	0	0	0	0	0	0	0	0	0	0	0	0	0	0	0	0	0	0	0	0	0
0	0	0	0	0	0	0	0	0	0	0	0	0	0	0	0	0	0	0	0	0	0	0	0	0	0	0	0	0	0	0
0	0	0	0	0	0	0	0	0	0	0	0	0	0	0	0	0	0	0	0	0	0	0	0	0	0	0	0	0	0	0
0	0	0	0	0	0	0	0	0	0	0	0	0	0	0	0	0	0	0	0	0	0	0	0	0	0	0	0	0	0	0
0	0	0	0	0	0	0	0	0	0	0	0	0	0	0	0	0	0	0	0	0	0	0	0	0	0	0	0	0	0	0
0	0	0	0	0	0	0	0	0	0	0	0	0	0	0	0	0	0	0	0	0	0	0	0	0	0	0	0	0	0	0
0	0	0	0	0	0	0	0	0	0	0	0	0	0	0	0	0	0	0	0	0	0	0	0	0	0	0	0	0	0	0
0	0	0	0	0	0	0	0	0	0	0	0	0	0	0	0	0	0	0	0	0	0	0	0	0	0	0	0	0	0	0
0	0	0	0	0	0	0	0	0	0	0	0	0	0	0	0	0	0	0	0	0	0	0	0	0	0	0	0	0	0	0
0	0	0	0	0	0	0	0	0	0	0	0	0	0	0	0	0	0	0	0	0	0	0	0	0	0	0	0	0	0	0
0	0	0	0	0	0	0	0	0	0	0	0	0	0	0	0	0	0	0	0	0	0	0	0	0	0	0	0	0	0	0
0	0	0	0	0	0	0	0	0	0	0	0	0	0	0	0	0	0	0	0	0	0	0	0	0	0	0	0	0	0	0
0	0	0	0	0	0	0	0	0	0	0	0	0	0	0	0	0	0	0	0	0	0	0	0	0	0	0	0	0	0	0
0	0	0	0	0	0	0	0	0	0	0	0	0	0	0	0	0	0	0	0	0	0	0	0	0	0	0	0	0	0	0
0	0	0	0	0	0	0	0	0	0	0	0	0	0	0	0	0	0	0	0	0	0	0	0	0	0	0	0	0	0	0
0	0	0	0	0	0	0	0	0	0	0	0	0	0	0	0	0	0	0	0	0	0	0	0	0	0	0	0	0	0	0
0	0	0	0	0	0	0	0	0	0	0	0	0	0	0	0	0	0	0	0	0	0	0	0	0	0	0	0	0	0	0
0	0	0	0	0	0	0	0	0	0	0	0	0	0	0	0	0	0	0	0	0	0	0	0	0	0	0	0	0	0	0
0	0	0	0	0	0	0	0	0	0	0	0	0	0	0	0	0	0	0	0	0	0	0	0	0	0	0	0	0	0	0
0	0	0	0	0	0	0	0	0	0	0	0	0	0	0	0	0	0	0	0	0	0	0	0	0	0	0	0	0	0	0
0	0	0	0	0	0	0	0	0	0	0	0	0	0	0	0	0	0	0	0	0	0	0	0	0	0	0	0	0	0	0
0	0	0	0	0	0	0	0	0	0	0	0	0	0	0	0	0	0	0	0	0	0	0	0	0	0	0	0	0	0	0
0	0	0	0	0	0	0	0	0	0	0	0	0	0	0	0	0	0	0	0	0	0	0	0	0	0	0	0	0	0	0
0	0	0	0	0	0	0	0	0	0	0	0	0	0	0	0	0	0	0	0	0	0	0	0	0	0	0	0	0	0	0
0	0	0	0	0	0	0	0	0	0	0	0	0	0	0	0	0	0	0	0	0	0	0	0	0	0	0	0	0	0	0
0	0	0	0	0	0	0	0	0	0	0	0	0	0	0	0	0	0	0	0	0	0	0	0	0	0	0	0	0	0	0
0	0	0	0	0	0	0	0	0	0	0	0	0	0	0	0	0	0	0	0	0	0	0	0	0	0	0	0	0	0	0
0	0	0	0	0	0	0	0	0	0	0	0	0	0	0	0	0	0	0	0	0	0	0	0	0	0	0	0	0	0	0
0	0	0	0	0	0	0	0	0	0	0	0	0	0	0	0	0	0	0	0	0	0	0	0	0	0	0	0	0	0	0
0	0	0	0	0	0	0	0	0	0	0	0	0	0	0	0	0	0	0	0	0	0	0	0	0	0	0	0	0	0	0
0	0	0	0	0	0	0	0	0	0	0	0	0	0	0	0	0	0	0	0	0	0	0	0	0	0	0	0	0	0	0
0	0	0	0	0	0	0	0	0	0	0	0	0	0	0	0	0	0	0	0	0	0	0	0	0	0	0	0	0	0	0
0	0	0	0	0	0	0	0	0	0	0	0	0	0	0	0	0	0	0	0	0	0	0	0	0	0	0	0	0	0	0
0	0	0	0	0	0	0	0	0	0	0	0	0	0	0	0	0	0	0	0	0	0	0	0	0	0	0	0	0	0	0
0	0	0	0	0	0	0	0	0	0	0	0	0	0	0	0	0	0	0	0	0	0	0	0	0	0	0	0	0	0	0
0	0	0	0	0	0	0	0	0	0	0	0	0	0	0	0	0	0	0	0	0	0	0	0	0	0	0	0	0	0	0
0	0	0	0	0	0	0	0	0	0	0	0	0	0	0	0	0	0	0	0	0	0	0	0	0	0	0	0	0	0	0
0	0	0	0	0	0	0	0	0	0	0	0	0	0	0	0	0	0	0	0	0	0	0	0	0	0	0	0	0	0	0
0	0	0	0	0	0	0	0	0	0	0	0	0	0	0	0	0	0	0	0	0	0	0	0	0	0	0	0	0	0	0
0	0	0	0	0	0	0	0	0	0	0	0	0	0	0	0	0	0	0	0	0	0	0	0	0	0	0	0	0	0	0
0	0	0	0	0	0	0	0	0	0	0	0	0	0	0	0	0	0	0	0	0	0	0	0	0	0	0	0	0	0	0
0	0	0	0	0	0	0	0	0	0	0	0	0	0	0	0	0	0	0	0	0	0	0	0	0	0	0	0	0	0	0
0	0	0	0	0	0	0	0	0	0	0	0	0	0	0	0	0	0	0	0	0	0	0	0	0	0	0	0	0	0	0
0	0	0	0	0	0	0	0	0	0	0	0	0	0	0	0	0	0	0	0	0	0	0	0	0	0	0	0	0	0	0
0	0	0	0	0	0	0	0	0	0	0	0	0	0	0	0	0	0	0	0	0	0	0	0	0	0	0	0	0	0	0
0	0	0	0	0	0	0	0	0	0	0	0	0	0	0	0	0	0	0	0	0	0	0	0	0	0	0	0	0	0	0
0	0	0	0	0	0	0	0	0	0	0	0	0	0	0	0	0	0	0	0	0	0	0	0	0	0	0	0	0	0	0
0	0	0	0	0	0	0	0	0	0	0	0	0	0	0	0	0	0	0	0	0	0	0	0	0	0	0	0	0	0	0
0	0	0	0	0	0	0	0	0	0	0	0	0	0	0	0	0	0	0	0	0	0	0	0	0	0	0	0	0	0	0
0	0	0	0	0	0	0	0	0	0	0	0	0	0	0	0	0	0	0	0	0	0	0	0	0	0	0	0	0	0	0
0	0	0	0	0	0	0	0	0	0	0	0	0	0	0	0	0	0	0	0	0	0	0	0	0	0	0	0	0	0	0
0	0	0	0	0	0	0	0	0	0	0	0	0	0	0	0	0	0	0	0	0	0	0	0	0	0	0	0	0	0	0
0	0	0	0	0	0	0	0	0	0	0	0	0	0	0	0	0	0	0	0	0	0	0	0	0	0	0	0	0	0	0
0	0	0	0	0	0	0	0	0	0	0	0	0	0	0	0	0	0	0	0	0	0	0	0	0	0	0	0	0	0	0
0	0	0	0	0	0	0	0	0	0	0	0	0	0	0	0	0	0	0	0	0	0	0	0	0	0	0	0	0	0	0
0	0	0	0	0	0	0	0	0	0	0	0	0	0	0	0	0	0	0	0	0	0	0	0	0	0	0	0	0	0	0
0	0	0	0	0	0	0	0	0	0	0	0	0	0	0	0	0	0	0	0	0	0	0	0	0	0	0	0	0	0	0
0	0	0	0	0	0	0	0	0	0	0	0	0	0	0	0	0	0	0	0	0	0	0	0	0	0	0	0	0	0	0
0	0	0	0	0	0	0	0	0	0	0	0	0	0	0	0	0	0	0	0	0	0	0	0	0	0	0	0	0	0	0
0	0	0	0	0	0	0	0	0	0	0	0	0	0	0	0	0	0	0	0	0	0	0	0	0	0	0	0	0	0	0
0	0	0	0	0	0	0	0	0	0	0	0	0	0	0	0	0	0	0	0	0	0	0	0	0	0	0	0	0	0	0
0	0	0	0	0	0	0	0	0	0	0	0	0	0	0	0	0	0	0	0	0	0	0	0	0	0	0	0	0	0	0
0	0	0	0	0	0	0	0	0	0	0	0	0	0	0	0	0	0	0	0	0	0	0	0	0	0	0	0	0	0	0
0	0	0	0	0	0	0	0	0	0	0	0	0	0	0	0	0	0	0	0	0	0	0	0	0	0	0	0	0	0	0
0	0	0	0	0	0	0	0	0	0	0	0	0	0	0	0	0	0	0	0	0	0	0	0	0	0	0	0	0	0	0
0	0	0	0	0	0	0	0	0	0	0	0	0	0	0	0	0	0	0	0	0	0	0	0	0	0	0	0	0	0	0
0	0	0	0	0	0	0	0	0	0	0	0	0	0	0	0	0	0	0	0	0	0	0	0	0	0	0	0	0	0	0
0	0	0	0	0	0	0	0	0	0	0	0	0	0	0	0	0	0	0	0	0	0	0	0	0	0	0	0	0	0	0
0	0	0	0	0	0	0	0	0	0	0	0	0	0	0	0	0	0	0	0	0	0	0	0	0	0	0	0	0	0	0
0	0	0	0	0	0	0	0	0	0	0	0	0	0	0	0	0	0	0	0	0	0	0	0	0	0	0	0	0	0	0
0	0	0	0	0	0	0	0	0	0	0	0	0	0	0	0	0	0	0	0	0	0	0	0	0	0	0	0	0	0	0
0	0	0	0	0	0	0	0	0	0	0	0	0	0	0	0	0	0	0	0	0	0	0	0	0	0	0	0	0	0	0
0	0	0	0	0	0	0	0	0	0	0	0	0	0	0	0	0	0	0	0	0	0	0	0	0	0	0	0	0	0	0
0	0	0	0	0	0	0	0	0	0	0	0	0	0	0	0	0	0	0	0	0	0	0	0	0	0	0	0	0	0	0
0	0	0	0	0	0	0	0	0	0	0	0	0	0	0	0	0	0	0	0	0	0	0	0	0	0	0	0	0	0	0
0	0	0	0	0	0	0	0	0	0	0	0	0	0	0	0	0	0	0	0	0	0	0	0	0	0	0	0	0	0	0
0	0	0	0	0	0	0	0	0	0	0	0	0	0	0	0	0	0	0	0	0	0	0	0	0	0	0	0	0	0	0
0	0	0	0	0	0	0	0	0	0	0	0	0	0	0	0	0	0	0	0	0	0	0	0	0	0	0	0	0	0	0
0	0	0	0	0	0	0	0	0	0	0	0	0	0	0	0	0	0	0	0	0	0	0	0	0	0	0	0	0	0	0
0	0	0	0	0	0	0	0	0	0	0	0	0	0	0	0	0	0	0	0	0	0	0	0	0	0	0	0	0	0	0
0	0	0	0	0	0	0	0	0	0	0	0	0	0	0	0	0	0	0	0	0	0	0	0	0	0	0	0	0	0	0
0	0	0	0	0	0	0	0	0	0	0	0	0	0	0	0	0	0	0	0	0	0	0	0	0	0	0	0	0	0	0
0	0	0	0	0	0	0	0	0	0	0	0	0	0	0	0	0	0	0	0	0	0	0	0	0	0	0	0	0	0	0
0	0	0	0	0	0	0	0	0	0	0	0	0	0	0	0	0	0	0	0	0	0	0	0	0	0	0	0	0	0	0
0	0	0	0	0	0	0	0	0	0	0	0	0	0	0	0	0	0	0	0	0	0	0	0	0	0	0	0	0	0	0
0	0	0	0	0	0	0	0	0	0	0	0	0	0	0	0	0	0	0	0	0	0	0	0	0	0	0	0	0	0	0
0	0	0	0	0	0	0	0	0	0	0	0	0	0	0	0	0	0	0	0	0	0	0	0	0	0	0	0	0	0	0
0	0	0	0	0	0	0	0	0	0	0	0	0	0	0	0	0	0	0	0	0	0	0	0	0	0	0	0	0	0	0
0	0	0	0	0	0	0	0	0	0	0	0	0	0	0	0	0	0	0	0	0	0	0	0	0	0	0	0	0	0	0
0	0	0	0	0	0	0	0	0	0	0	0	0	0	0	0	0	0	0	0	0	0	0	0	0	0	0	0	0	0	0
0	0	0	0	0	0	0	0	0	0	0	0	0	0	0	0	0	0	0	0	0	0	0	0	0	0	0	0	0	0	0
0	0	0	0	0	0	0	0	0	0	0	0	0	0	0	0	0	0	0	0	0	0	0	0	0	0	0	0	0	0	0
0	0	0	0	0	0	0	0	0	0	0	0	0	0	0	0	0	0	0	0	0	0	0	0	0	0	0	0	0	0	0
0	0	0	0	0	0	0	0	0	0	0	0	0	0	0	0	0	0	0	0	0	0	0	0	0	0	0	0	0	0	0
0	0	0	0	0	0	0	0	0	0	0	0	0	0	0	0	0	0	0	0	0	0	0	0	0	0	0	0	0	0	0
0	0	0	0	0	0	0	0	0	0	0	0	0	0	0	0	0	0	0	0	0	0	0	0	0	0	0	0	0	0	0
0	0	0	0	0	0	0	0	0	0	0	0	0	0	0	0	0	0	0	0	0	0	0	0	0	0	0	0	0	0	0
0	0	0	0	0	0	0	0	0	0	0	0	0	0	0	0	0	0	0	0	0	0	0	0	0	0	0	0	0	0	0
0	0	0	0	0	0	0	0	0	0	0	0	0	0	0	0	0	0	0	0	0	0	0	0	0	0	0	0	0	0	0
0	0	0	0	0	0	0	0	0	0	0	0	0	0	0	0	0	0	0	0	0	0	0	0	0	0	0	0	0	0	0
0	0	0	0	0	0	0	0	0	0	0	0	0	0	0	0	0	0	0	0	0	0	0	0	0	0	0	0	0	0	0
0	0	0	0	0	0	0	0	0	0	0	0	0	0	0	0	0	0	0	0	0	0	0	0	0	0	0	0	0	0	0
0	0	0	0	0	0	0	0	0	0	0	0	0	0	0	0	0	0	0	0	0	0	0	0	0	0	0	0	0	0	0
0	0	0	0	0	0	0	0	0	0	0	0	0	0	0	0	0	0	0	0	0	0	0	0	0	0	0	0	0	0	0
0	0	0	0	0	0	0	0	0	0	0	0	0	0	0	0	0	0	0	0	0	0	0	0	0	0	0	0	0	0	0
0	0	0	0	0	0	0	0	0	0	0	0	0	0	0	0	0	0	0	0	0	0	0	0	0	0	0	0	0	0	0
0	0	0	0	0	0	0	0	0	0	0	0	0	0	0	0	0	0	0	0	0	0	0	0	0	0	0	0	0	0	0
0	0	0	0	0	0	0	0	0	0	0	0	0	0	0	0	0	0	0	0	0	0	0	0	0	0	0	0	0	0	0
0	0	0	0	0	0	0	0	0	0	0	0	0	0	0	0	0	0	0	0	0	0	0	0	0	0	0	0	0	0	0
0	0	0	0	0	0	0	0	0	0	0	0	0	0	0	0	0	0	0	0	0	0	0	0	0	0	0	0	0	0	0
0	0	0	0	0	0	0	0	0	0	0	0	0	0	0	0	0	0	0	0	0	0	0	0	0	0	0	0	0	0	0
0	0	0	0	0	0	0	0	0	0	0	0	0	0	0	0	0	0	0	0	0	0	0	0	0	0	0	0	0	0	0
0	0	0	0	0	0	0	0	0	0	0	0	0	0	0	0	0	0	0	0	0	0	0	0	0	0	0	0	0	0	0
0	0	0	0	0	0	0	0	0	0	0	0	0	0	0	0	0	0	0	0	0	0	0	0	0	0	0	0	0	0	0
0	0	0	0	0	0	0	0	0	0	0	0	0	0	0	0	0	0	0	0	0	0	0	0	0	0	0	0	0	0	0
0	0	0	0	0	0	0	0	0	0	0	0	0	0	0	0	0	0	0	0	0	0	0	0	0	0	0	0	0	0	0
0	0	0	0	0	0	0	0	0	0	0	0	0	0	0	0	0	0	0	0	0	0	0	0	0	0	0	0	0	0	0
0	0	0	0	0	0	0	0	0	0	0	0	0	0	0	0	0	0	0	0	0	0	0	0	0	0	0	0	0	0	0
0	0	0	0	0	0	0	0	0	0	0	0	0	0	0	0	0	0	0	0	0	0	0	0	0	0	0	0	0	0	0
0	0	0	0	0	0	0	0	0	0	0	0	0	0	0	0	0	0	0	0	0	0	0	0	0	0	0	0	0	0	0
0	0	0	0	0	0	0	0	0	0	0	0	0	0	0	0	0	0	0	0	0	0	0	0	0	0	0	0	0	0	0
0	0	0	0	0	0	0	0	0	0	0	0	0	0	0	0	0	0	0	0	0	0	0	0	0	0	0	0	0	0	0
0	0	0	0	0	0	0	0	0	0	0	0	0	0	0	0	0	0	0	0	0	0	0	0	0	0	0	0	0	0	0
0	0	0	0	0	0	0	0	0	0	0	0	0	0	0	0	0	0	0	0	0	0	0	0	0	0	0	0	0	0	0
0	0	0	0	0	0	0	0	0	0	0	0	0	0	0	0	0	0	0	0	0	0	0	0	0	0	0	0	0	0	0
0	0	0	0	0	0	0	0	0	0	0	0	0	0	0	0	0	0	0	0	0	0	0	0	0	0	0	0	0	0	0
0	0	0	0	0	0	0	0	0	0	0	0	0	0	0	0	0	0	0	0	0	0	0	0	0	0	0	0	0	0	0
0	0	0	0	0	0	0	0	0	0	0	0	0	0	0	0	0	0	0	0	0	0	0	0	0	0	0	0	0	0	0
0	0	0	0	0	0	0	0	0	0	0	0	0	0	0	0	0	0	0	0	0	0	0	0	0	0	0	0	0	0	0
0	0	0	0	0	0	0	0	0	0	0	0	0	0	0	0	0	0	0	0	0	0	0	0	0	0	0	0	0	0	0
0	0	0	0	0	0	0	0	0	0	0	0	0	0	0	0	0	0	0	0	0	0	0	0	0	0	0	0	0	0	0
0	0	0	0	0	0	0	0	0	0	0	0	0	0	0	0	0	0	0	0	0	0	0	0	0	0	0	0	0	0	0
0	0	0	0	0	0	0	0	0	0	0	0	0	0	0	0	0	0	0	0	0	0	0	0	0	0	0	0	0	0	0
0	0	0	0	0	0	0	0	0	0	0	0	0	0	0	0	0	0	0	0	0	0	0	0	0	0	0	0	0	0	0
0	0	0	0	0	0	0	0	0	0	0	0	0	0	0	0	0	0	0	0	0	0	0	0	0	0	0	0	0	0	0
0	0	0	0	0	0	0	0	0	0	0	0	0	0	0	0	0	0	0	0	0	0	0	0	0	0	0	0	0	0	0
0	0	0	0	0	0	0	0	0	0	0	0	0	0	0	0	0	0	0	0	0	0	0	0	0	0	0	0	0	0	0
0	0	0	0	0	0	0	0	0	0	0	0	0	0	0	0	0	0	0	0	0	0	0	0	0	0	0	0	0	0	0
0	0	0	0	0	0	0	0	0	0	0	0	0	0	0	0	0	0	0	0	0	0	0	0	0	0	0	0	0	0	0
0	0	0	0	0	0	0	0	0	0	0	0	0	0	0	0	0	0	0	0	0	0	0	0	0	0	0	0	0	0	0
0	0	0	0	0	0	0	0	0	0	0	0	0	0	0	0	0	0	0	0	0	0	0	0	0	0	0	0	0	0	0
0	0	0	0	0	0	0	0	0	0	0	0	0	0	0	0	0	0	0	0	0	0	0	0	0	0	0	0	0	0	0
0	0	0	0	0	0	0	0	0	0	0	0	0	0	0	0	0	0	0	0	0	0	0	0	0	0	0	0	0	0	0
0	0	0	0	0	0	0	0	0	0	0	0	0	0	0	0	0	0	0	0	0	0	0	0	0	0	0	0	0	0	0
0	0	0	0	0	0	0	0	0	0	0	0	0	0	0	0	0	0	0	0	0	0	0	0	0	0	0	0	0	0	0
0	0	0	0	0	0	0	0	0	0	0	0	0	0	0	0	0	0	0	0	0	0	0	0	0	0	0	0	0	0	0
0	0	0	0	0	0	0	0	0	0	0	0	0	0	0	0	0	0	0	0	0	0	0	0	0	0	0	0	0	0	0
0	0	0	0	0	0	0	0	0	0	0	0	0	0	0	0	0	0	0	0	0	0	0	0	0	0	0	0	0	0	0
0	0	0	0	0	0	0	0	0	0	0	0	0	0	0	0	0	0	0	0	0	0	0	0	0	0	0	0	0	0	0
0	0	0	0	0	0	0	0	0	0	0	0	0	0	0	0	0	0	0	0	0	0	0	0	0	0	0	0	0	0	0
0	0	0	0	0	0	0	0	0	0	0	0	0	0	0	0	0	0	0	0	0	0	0	0	0	0	0	0	0	0	0
0	0	0	0	0	0	0	0	0	0	0	0	0	0	0	0	0	0	0	0	0	0	0	0	0	0	0	0	0	0	0
0	0	0	0	0	0	0	0	0	0	0	0	0	0	0	0	0	0	0	0	0	0	0	0	0	0	0	0	0	0	0
0	0	0	0	0	0	0	0	0	0	0	0	0	0	0	0	0	0	0	0	0	0	0	0	0	0	0	0	0	0	0
0	0	0	0	0	0	0	0	0	0	0	0	0	0	0	0	0	0	0	0	0	0	0	0	0	0	0	0	0	0	0
0	0	0	0	0	0	0	0	0	0	0	0	0	0	0	0	0	0	0	0	0	0	0	0	0	0	0	0	0	0	0
0	0	0	0	0	0	0	0	0	0	0	0	0	0	0	0	0	0	0	0	0	0	0	0	0	0	0	0	0	0	0
0	0	0	0	0	0	0	0	0	0	0	0	0	0	0	0	0	0	0	0	0	0	0	0	0	0	0	0	0	0	0
0	0	0	0	0	0	0	0	0	0	0	0	0	0	0	0	0	0	0	0	0	0	0	0	0	0	0	0	0	0	0
0	0	0	0	0	0	0	0	0	0	0	0	0	0	0	0	0	0	0	0	0	0	0	0	0	0	0	0	0	0	0
0	0	0	0	0	0	0	0	0	0	0	0	0	0	0	0	0	0	0	0	0	0	0	0	0	0	0	0	0	0	0
0	0	0	0	0	0	0	0	0	0	0	0	0	0	0	0	0	0	0	0	0	0	0	0	0	0	0	0	0	0	0
0	0	0	0	0	0	0	0	0	0	0	0	0	0	0	0	0	0	0	0	0	0	0	0	0	0	0	0	0	0	0
0	0	0	0	0	0	0	0	0	0	0	0	0	0	0	0	0	0	0	0	0	0	0	0	0	0	0	0	0	0	0
0	0	0	0	0	0	0	0	0	0	0	0	0	0	0	0	0	0	0	0	0	0	0	0	0	0	0	0	0	0	0
0	0	0	0	0	0	0	0	0	0	0	0	0	0	0	0	0	0	0	0	0	0	0	0	0	0	0	0	0	0	0
0	0	0	0	0	0	0	0	0	0	0	0	0	0	0	0	0	0	0	0	0	0	0	0	0	0	0	0	0	0	0
0	0	0	0	0	0	0	0	0	0	0	0	0	0	0	0	0	0	0	0	0	0	0	0	0	0	0	0	0	0	0
0	0	0	0	0	0	0	0	0	0	0	0	0	0	0	0	0	0	0	0	0	0	0	0	0	0	0	0	0	0	0
0	0	0	0	0	0	0	0	0	0	0	0	0	0	0	0	0	0	0	0	0	0	0	0	0	0	0	0	0	0	0
0	0	0	0	0	0	0	0	0	0	0	0	0	0	0	0	0	0	0	0	0	0	0	0	0	0	0	0	0	0	0
0	0	0	0	0	0	0	0	0	0	0	0	0	0	0	0	0	0	0	0	0	0	0	0	0	0	0	0	0	0	0
0	0	0	0	0	0	0	0	0	0	0	0	0	0	0	0	0	0	0	0	0	0	0	0	0	0	0	0	0	0	0
0	0	0	0	0	0	0	0	0	0	0	0	0	0	0	0	0	0	0	0	0	0	0	0	0	0	0	0	0	0	0
0	0	0	0	0	0	0	0	0	0	0	0	0	0	0	0	0	0	0	0	0	0	0	0	0	0	0	0	0	0	0
0	0	0	0	0	0	0	0	0	0	0	0	0	0	0	0	0	0	0	0	0	0	0	0	0	0	0	0	0	0	0
0	0	0	0	0	0	0	0	0	0	0	0	0	0	0	0	0	0	0	0	0	0	0	0	0	0	0	0	0	0	0
0	0	0	0	0	0	0	0	0	0	0	0	0	0	0	0	0	0	0	0	0	0	0	0	0	0	0	0	0	0	0
0	0	0	0	0	0	0	0	0	0	0	0	0	0	0	0	0	0	0	0	0	0	0	0	0	0	0	0	0	0	0
0	0	0	0	0	0	0	0	0	0	0	0	0	0	0	0	0	0	0	0	0	0	0	0	0	0	0	0	0	0	0
0	0	0	0	0	0	0	0	0	0	0	0	0	0	0	0	0	0	0	0	0	0	0	0	0	0	0	0	0	0	0
0	0	0	0	0	0	0	0	0	0	0	0	0	0	0	0	0	0	0	0	0	0	0	0	0	0	0	0	0	0	0
0	0	0	0	0	0	0	0	0	0	0	0	0	0	0	0	0	0	0	0	0	0	0	0	0	0	0	0	0	0	0
0	0	0	0	0	0	0	0	0	0	0	0	0	0	0	0	0	0	0	0	0	0	0	0	0	0	0	0	0	0	0
0	0	0	0	0	0	0	0	0	0	0	0	0	0	0	0	0	0	0	0	0	0	0	0	0	0	0	0	0	0	0
0	0	0	0	0	0	0	0	0	0	0	0	0	0	0	0	0	0	0	0	0	0	0	0	0	0	0	0	0	0	0
0	0	0	0	0	0	0	0	0	0	0	0	0	0	0	0	0	0	0	0	0	0	0	0	0	0	0	0	0	0	0
0	0	0	0	0	0	0	0	0	0	0	0	0	0	0	0	0	0	0	0	0	0	0	0	0	0	0	0	0	0	0
0	0	0	0	0	0	0	0	0	0	0	0	0	0	0	0	0	0	0	0	0	0	0	0	0	0	0	0	0	0	0
0	0	0	0	0	0	0	0	0	0	0	0	0	0	0	0	0	0	0	0	0	0	0	0	0	0	0	0	0	0	0
0	0	0	0	0	0	0	0	0	0	0	0	0	0	0	0	0	0	0	0	0	0	0	0	0	0	0	0	0	0	0
0	0	0	0	0	0	0	0	0	0	0	0	0	0	0	0	0	0	0	0	0	0	0	0	0	0	0	0	0	0	0
0	0	0	0	0	0	0	0	0	0	0	0	0	0	0	0	0	0	0	0	0	0	0	0	0	0	0	0	0	0	0
0	0	0	0	0	0	0	0	0	0	0	0	0	0	0	0	0	0	0	0	0	0	0	0	0	0	0	0	0	0	0
0	0	0	0	0	0	0	0	0	0	0	0	0	0	0	0	0	0	0	0	0	0	0	0	0	0	0	0	0	0	0
0	0	0	0	0	0	0	0	0	0	0	0	0	0	0	0	0	0	0	0	0	0	0	0	0	0	0	0	0	0	0
0	0	0	0	0	0	0	0	0	0	0	0	0	0	0	0	0	0	0	0	0	0	0	0	0	0	0	0	0	0	0
0	0	0	0	0	0	0	0	0	0	0	0	0	0	0	0	0	0	0	0	0	0	0	0	0	0	0	0	0	0	0
0	0	0	0	0	0	0	0	0	0	0	0	0	0	0	0	0	0	0	0	0	0	0	0	0	0	0	0	0	0	0
0	0	0	0	0	0	0	0	0	0	0	0	0	0	0	0	0	0	0	0	0	0	0	0	0	0	0	0	0	0	0
0	0	0	0	0	0	0	0	0	0	0	0	0	0	0	0	0	0	0	0	0	0	0	0	0	0	0	0	0	0	0
0	0	0	0	0	0	0	0	0	0	0	0	0	0	0	0	0	0	0	0	0	0	0	0	0	0	0	0	0	0	0
0	0	0	0	0	0	0	0	0	0	0	0	0	0	0	0	0	0	0	0	0	0	0	0	0	0	0	0	0	0	0
0	0	0	0	0	0	0	0	0	0	0	0	0	0	0	0	0	0	0	0	0	0	0	0	0	0	0	0	0	0	0
0	0	0	0	0	0	0	0	0	0	0	0	0	0	0	0	0	0	0	0	0	0	0	0	0	0	0	0	0	0	0
0	0	0	0	0	0	0	0	0	0	0	0	0	0	0	0	0	0	0	0	0	0	0	0	0	0	0	0	0	0	0
0	0	0	0	0	0	0	0	0	0	0	0	0	0	0	0	0	0	0	0	0	0	0	0	0	0	0	0	0	0	0
0	0	0	0	0	0	0	0	0	0	0	0	0	0	0	0	0	0	0	0	0	0	0	0	0	0	0	0	0	0	0
0	0	0	0	0	0	0	0	0	0	0	0	0	0	0	0	0	0	0	0	0	0	0	0	0	0	0	0	0	0	0
0	0	0	0	0	0	0	0	0	0	0	0	0	0	0	0	0	0	0	0	0	0	0	0	0	0	0	0	0	0	0
0	0	0	0	0	0	0	0	0	0	0	0	0	0	0	0	0	0	0	0	0	0	0	0	0	0	0	0	0	0	0
0	0	0	0	0	0	0	0	0	0	0	0	0	0	0	0	0	0	0	0	0	0	0	0	0	0	0	0	0	0	0
0	0	0	0	0	0	0	0	0	0	0	0	0	0	0	0	0	0	0	0	0	0	0	0	0	0	0	0	0	0	0
0	0	0	0	0	0	0	0	0	0	0	0	0	0	0	0	0	0	0	0	0	0	0	0	0	0	0	0	0	0	0
0	0	0	0	0	0	0	0	0	0	0	0	0	0	0	0	0	0	0	0	0	0	0	0	0	0	0	0	0	0	0
0	0	0	0	0	0	0	0	0	0	0	0	0	0	0	0	0	0	0	0	0	0	0	0	0	0	0	0	0	0	0
0	0	0	0	0	0	0	0	0	0	0	0	0	0	0	0	0	0	0	0	0	0	0	0	0	0	0	0	0	0	0
0	0	0	0	0	0	0	0	0	0	0	0	0	0	0	0	0	0	0	0	0	0	0	0	0	0	0	0	0	0	0
0	0	0	0	0	0	0	0	0	0	0	0	0	0	0	0	0	0	0	0	0	0	0	0	0	0	0	0	0	0	0
0	0	0	0	0	0	0	0	0	0	0	0	0	0	0	0	0	0	0	0	0	0	0	0	0	0	0	0	0	0	0
0	0	0	0	0	0	0	0	0	0	0	0	0	0	0	0	0	0	0	0	0	0	0	0	0	0	0	0	0	0	0
0	0	0	0	0	0	0	0	0	0	0	0	0	0	0	0	0	0	0	0	0	0	0	0	0	0	0	0	0	0	0
0	0	0	0	0	0	0	0	0	0	0	0	0	0	0	0	0	0	0	0	0	0	0	0	0	0	0	0	0	0	0
0	0	0	0	0	0	0	0	0	0	0	0	0	0	0	0	0	0	0	0	0	0	0	0	0	0	0	0	0	0	0
0	0	0	0	0	0	0	0	0	0	0	0	0	0	0	0	0	0	0	0	0	0	0	0	0	0	0	0	0	0	0
0	0	0	0	0	0	0	0	0	0	0	0	0	0	0	0	0	0	0	0	0	0	0	0	0	0	0	0	0	0	0
0	0	0	0	0	0	0	0	0	0	0	0	0	0	0	0	0	0	0	0	0	0	0	0	0	0	0	0	0	0	0
0	0	0	0	0	0	0	0	0	0	0	0	0	0	0	0	0	0	0	0	0	0	0	0	0	0	0	0	0	0	0
0	0	0	0	0	0	0	0	0	0	0	0	0	0	0	0	0	0	0	0	0	0	0	0	0	0	0	0	0	0	0
0	0	0	0	0	0	0	0	0	0	0	0	0	0	0	0	0	0	0	0	0	0	0	0	0	0	0	0	0	0	0
0	0	0	0	0	0	0	0	0	0	0	0	0	0	0	0	0	0	0	0	0	0	0	0	0	0	0	0	0	0	0
0	0	0	0	0	0	0	0	0	0	0	0	0	0	0	0	0	0	0	0	0	0	0	0	0	0	0	0	0	0	0
0	0	0	0	0	0	0	0	0	0	0	0	0	0	0	0	0	0	0	0	0	0	0	0	0	0	0	0	0	0	0
0	0	0	0	0	0	0	0	0	0	0	0	0	0	0	0	0	0	0	0	0	0	0	0	0	0	0	0	0	0	0
0	0	0	0	0	0	0	0	0	0	0	0	0	0	0	0	0	0	0	0	0	0	0	0	0	0	0	0	0	0	0
0	0	0	0	0	0	0	0	0	0	0	0	0	0	0	0	0	0	0	0	0	0	0	0	0	0	0	0	0	0	0
0	0	0	0	0	0	0	0	0	0	0	0	0	0	0	0	0	0	0	0	0	0	0	0	0	0	0	0	0	0	0
0	0	0	0	0	0	0	0	0	0	0	0	0	0	0	0	0	0	0	0	0	0	0	0	0	0	0	0	0	0	0
0	0	0	0	0	0	0	0	0	0	0	0	0	0	0	0	0	0	0	0	0	0	0	0	0	0	0	0	0	0	0
0	0	0	0	0	0	0	0	0	0	0	0	0	0	0	0	0	0	0	0	0	0	0	0	0	0	0	0	0	0	0
0	0	0	0	0	0	0	0	0	0	0	0	0	0	0	0	0	0	0	0	0	0	0	0	0	0	0	0	0	0	0
0	0	0	0	0	0	0	0	0	0	0	0	0	0	0	0	0	0	0	0	0	0	0	0	0	0	0	0	0	0	0
0	0	0	0	0	0	0	0	0	0	0	0	0	0	0	0	0	0	0	0	0	0	0	0	0	0	0	0	0	0	0
0	0	0	0	0	0	0	0	0	0	0	0	0	0	0	0	0	0	0	0	0	0	0	0	0	0	0	0	0	0	0
0	0	0	0	0	0	0	0	0	0	0	0	0	0	0	0	0	0	0	0	0	0	0	0	0	0	0	0	0	0	0
0	0	0	0	0	0	0	0	0	0	0	0	0	0	0	0	0	0	0	0	0	0	0	0	0	0	0	0	0	0	0
0	0	0	0	0	0	0	0	0	0	0	0	0	0	0	0	0	0	0	0	0	0	0	0	0	0	0	0	0	0	0
0	0	0	0	0	0	0	0	0	0	0	0	0	0	0	0	0	0	0	0	0	0	0	0	0	0	0	0	0	0	0
0	0	0	0	0	0	0	0	0	0	0	0	0	0	0	0	0	0	0	0	0	0	0	0	0	0	0	0	0	0	0
0	0	0	0	0	0	0	0	0	0	0	0	0	0	0	0	0	0	0	0	0	0	0	0	0	0	0	0	0	0	0
0	0	0	0	0	0	0	0	0	0	0	0	0	0	0	0	0	0	0	0	0	0	0	0	0	0	0	0	0	0	0
0	0	0	0	0	0	0	0	0	0	0	0	0	0	0	0	0	0	0	0	0	0	0	0	0	0	0	0	0	0	0
0	0	0	0	0	0	0	0	0	0	0	0	0	0	0	0	0	0	0	0	0	0	0	0	0	0	0	0	0	0	0
0	0	0	0	0	0	0	0	0	0	0	0	0	0	0	0	0	0	0	0	0	0	0	0	0	0	0	0	0	0	0
0	0	0	0	0	0	0	0	0	0	0	0	0	0	0	0	0	0	0	0	0	0	0	0	0	0	0	0	0	0	0
0	0	0	0	0	0	0	0	0	0	0	0	0	0	0	0	0	0	0	0	0	0	0	0	0	0	0	0	0	0	0
0	0	0	0	0	0	0	0	0	0	0	0	0	0	0	0	0	0	0	0	0	0	0	0	0	0	0	0	0	0	0
0	0	0	0	0	0	0	0	0	0	0	0	0	0	0	0	0	0	0	0	0	0	0	0	0	0	0	0	0	0	0
0	0	0	0	0	0	0	0	0	0	0	0	0	0	0	0	0	0	0	0	0	0	0	0	0	0	0	0	0	0	0
0	0	0	0	0	0	0	0	0	0	0	0	0	0	0	0	0	0	0	0	0	0	0	0	0	0	0	0	0	0	0
0	0	0	0	0	0	0	0	0	0	0	0	0	0	0	0	0	0	0	0	0	0	0	0	0	0	0	0	0	0	0
0	0	0	0	0	0	0	0	0	0	0	0	0	0	0	0	0	0	0	0	0	0	0	0	0	0	0	0	0	0	0
[truncated: 1,000 more rows]
