# Supplementary material for: A modified shuffled frog leaping algorithm with inertia weight
Source: Sci Rep. 2024 Feb 20;14:4146. doi: 10.1038/s41598-024-51306-1 (PMC11224354; doi:10.1038/s41598-024-51306-1)
Supplement: Supplementary file 1 — Supplementary Information. [file 41598_2024_51306_MOESM1_ESM.zip › data/F2/MSFLA_R_21.xls]

## Sheet: Sheet1
0.262295	-0.457003	0.0211945	0.00280916	0.0434309	-0.307842	0.044531	-0.496622	0.178508	0.759514	-0.259539	0.707202	-0.853863	-0.725712	0.208947	-0.181597	0.0895607	0.0387219	0.443971	0.3555	0.161081	-0.0729684	-0.023923	-0.04838	0.299474	-0.258381	0.418549	-0.157909	0.792261	-0.271565	8.94285
-0.0331363	0.0065843	0.0272883	0.0250147	-0.0298746	-0.174625	0.134001	-0.00854164	0.0503342	-0.0234882	0.0249037	0.0343537	-0.0454466	0.0704913	0.00421448	-0.0219781	0.0235346	0.0285894	-0.0161494	-0.0210177	-0.0542162	0.0202207	0.0294694	-0.0983656	0.0202492	0.0196399	0.0384575	0.059481	0.0152003	-0.0202529	1.17912
-0.00113879	-0.00186948	0.00570467	2.74325e-05	-0.000111744	-0.00347313	-0.000765134	-0.000485298	0.0032131	-0.00138301	-0.000279962	-0.00533197	0.00128264	-0.0106494	0.000712902	-0.00816503	-0.0169933	0.0204163	-0.00818165	-0.00561515	0.0296817	6.15638e-05	0.00167193	-0.000700075	-0.0048076	-0.00122181	-0.00253485	-0.00928085	0.00529727	-0.00149485	0.152553
-0.00201148	-0.000263882	-0.000209205	0.000910932	0.000719739	-6.47025e-06	-0.00100203	0.0002942	-0.000269094	-0.000508061	-0.000665039	0.00109476	0.00123918	-0.000236828	0.00027593	-9.77538e-05	-0.000995254	0.00060104	9.48884e-05	-0.000184048	-0.000482792	-0.000548633	7.36674e-06	-0.00022663	-5.1029e-05	-0.00271746	-0.00168927	-0.000137888	-0.000337171	-0.000400831	0.0182789
-7.04911e-05	-4.92281e-05	-1.11442e-05	-8.85266e-05	3.20822e-05	-7.52185e-05	6.25738e-05	0.000123483	-2.03629e-05	-1.88306e-05	6.70228e-05	-0.000235622	-1.08201e-05	7.68866e-05	2.29153e-05	3.92354e-05	1.94076e-05	-3.77656e-05	-8.12489e-06	-0.000233523	9.77343e-05	0.000160609	-2.17216e-05	-1.30591e-05	-1.86438e-07	-9.07417e-05	7.87568e-06	-1.63775e-05	-7.87285e-05	-7.6484e-06	0.00179795
-4.73108e-06	-1.82518e-05	5.30864e-06	-1.98893e-07	1.16751e-05	-2.29077e-05	-1.7839e-06	3.58474e-06	4.51656e-06	1.15431e-06	1.02188e-05	-7.04182e-06	-1.7149e-05	9.04294e-07	3.18808e-05	-2.30414e-06	1.31663e-05	2.7453e-06	-2.47655e-06	-8.07525e-06	1.79461e-05	-7.69391e-06	-8.36828e-06	1.95727e-05	5.29848e-06	1.90197e-06	-2.94423e-05	4.10175e-06	1.12332e-06	-3.08858e-06	0.000268613
2.69175e-06	-4.31401e-07	-1.80175e-06	1.15125e-06	1.01287e-07	-5.11893e-07	1.92127e-06	-8.58836e-08	-1.08325e-06	-1.02514e-07	7.26771e-06	-2.55303e-06	5.30255e-07	3.61011e-07	-4.68205e-07	-2.29675e-06	-1.25008e-06	4.42738e-07	1.63146e-06	2.20462e-07	-1.28839e-06	2.01163e-07	1.97546e-06	3.7371e-08	-7.12012e-07	-1.19552e-06	2.17368e-07	6.35224e-07	1.67931e-06	4.15067e-07	3.52608e-05
2.39681e-08	-1.3407e-07	2.3594e-07	1.86692e-08	1.82191e-08	9.18832e-09	-1.20651e-07	-7.51225e-09	2.39533e-09	1.58824e-07	-4.75859e-08	6.76607e-08	1.47226e-07	2.86229e-08	1.29035e-07	-7.0254e-08	1.1306e-09	3.93767e-07	-1.97907e-07	-2.09127e-08	1.41288e-07	-1.374e-07	-7.84324e-08	-3.6959e-09	3.45163e-08	-4.52459e-07	2.44567e-07	8.37597e-08	-2.03796e-07	-1.47583e-07	3.36104e-06
-3.4006e-09	-1.49814e-08	-1.63174e-08	1.47017e-09	-8.83778e-09	-3.51576e-08	2.53951e-08	-1.54157e-08	5.943e-09	1.53333e-08	-8.02112e-09	1.90333e-09	4.69492e-09	-9.20785e-09	7.90784e-09	2.73541e-09	-3.83238e-08	3.62057e-10	-2.25014e-08	-1.10335e-08	1.01096e-08	4.02413e-08	2.4398e-09	-9.33559e-09	2.45357e-08	1.27011e-08	-4.18625e-08	-7.66056e-09	-6.9626e-09	-3.12322e-09	4.07915e-07
5.69152e-09	3.58692e-09	-6.71896e-09	-1.05236e-09	1.88562e-10	-1.46122e-08	3.76279e-10	-1.76373e-09	2.78266e-09	3.93238e-09	8.93268e-10	1.88192e-09	1.50966e-09	7.13107e-10	4.02654e-10	3.72345e-09	-6.02885e-10	2.94225e-09	-4.84777e-10	-4.85264e-09	6.66829e-10	3.77165e-11	1.88091e-09	1.12036e-09	-2.63638e-09	4.21659e-10	-2.56071e-09	9.14667e-10	-1.37832e-09	-9.37926e-09	7.9709e-08
4.27365e-10	-1.79246e-11	1.91564e-10	1.99762e-10	-1.14533e-11	-8.40454e-11	-1.96823e-10	-6.07351e-10	2.33908e-10	-6.14524e-10	8.06088e-10	-2.83282e-10	2.05264e-10	2.38121e-10	4.82692e-10	1.94796e-10	-1.46679e-10	-2.75018e-11	1.28913e-10	-3.02904e-10	-1.14876e-10	-1.25015e-10	-1.93496e-10	8.69177e-10	4.35769e-10	-3.74291e-10	8.81921e-11	-1.39038e-10	-3.93463e-10	2.48381e-10	8.38266e-09
-3.58919e-12	-1.68963e-11	3.40008e-11	-1.88623e-11	-3.22339e-11	-2.29754e-11	1.24068e-11	1.67192e-11	-1.06344e-11	-6.72451e-11	-5.94439e-12	-1.05386e-10	1.3281e-10	-3.94867e-11	-6.80637e-12	-6.14131e-12	2.73537e-12	2.90292e-11	-6.33191e-11	-1.16995e-12	-3.80206e-11	-8.47872e-12	-1.1065e-11	-2.62746e-13	-1.10419e-11	-5.28144e-11	2.01049e-11	3.64056e-11	-2.02058e-10	6.4861e-11	1.07351e-09
2.27047e-12	4.30209e-13	1.14174e-12	-5.12801e-12	7.9212e-13	9.22509e-13	-1.5436e-12	2.91788e-12	4.2234e-12	-3.06484e-12	-7.30954e-12	-9.63836e-14	-1.09914e-12	-4.74273e-13	-3.4138e-12	-6.32108e-12	2.0098e-12	5.99151e-12	2.52458e-12	5.44161e-13	-4.46512e-12	1.0683e-11	6.06552e-12	-7.02728e-12	-1.09349e-12	-9.46033e-13	6.21968e-13	-3.24592e-13	-2.79558e-13	8.21444e-12	9.194e-11
-9.75972e-13	-3.8254e-13	-3.44238e-13	1.49871e-12	6.35501e-13	-6.11637e-13	-2.70399e-13	-1.2377e-13	-1.42659e-13	-7.52565e-14	1.00466e-13	1.04772e-13	-7.11865e-13	1.91429e-13	-1.86515e-13	-1.23552e-12	-5.41352e-14	-4.61947e-13	-4.65906e-13	2.22388e-13	-6.80103e-13	-3.57733e-13	1.29421e-13	7.31985e-13	-1.29861e-12	3.28584e-13	2.58683e-13	3.50734e-13	-4.55595e-13	-3.69217e-14	1.3424e-11
1.14989e-13	-1.68037e-13	1.19895e-13	4.63913e-14	-3.51346e-14	1.90153e-14	1.09554e-14	-7.33301e-14	3.82847e-14	3.68665e-13	-7.37375e-14	9.0351e-16	-7.2752e-15	8.80154e-15	7.80127e-14	-1.34559e-15	1.48576e-14	3.44594e-14	-7.69405e-16	6.29536e-15	-1.69865e-15	-3.79648e-14	-1.65088e-13	6.54308e-16	3.02403e-14	1.0359e-13	-1.99977e-14	5.20176e-15	8.69883e-14	6.10241e-14	1.7336e-12
2.37137e-15	-1.82729e-14	-4.24625e-16	4.99779e-16	4.83506e-15	-9.93063e-16	1.13426e-14	-1.7134e-14	-5.98553e-15	8.18161e-15	2.24321e-15	-8.23167e-15	-2.18381e-15	-3.3521e-15	2.93706e-15	3.60112e-16	-3.84099e-15	-2.95009e-15	2.6445e-15	1.11898e-14	-3.56803e-14	-3.84821e-15	-5.1824e-15	-2.10638e-17	-7.9614e-16	6.52963e-15	-1.59584e-14	-1.63632e-15	-2.46665e-14	-8.31925e-16	2.05125e-13
5.76978e-17	-1.18916e-16	6.24822e-16	-3.56056e-15	-2.72416e-15	-4.18344e-16	4.59945e-16	-1.81184e-15	-2.81979e-15	-1.0968e-15	-1.20525e-16	5.39411e-18	8.59018e-16	1.5921e-16	2.57982e-16	-2.69069e-17	-9.59287e-17	-2.12045e-16	2.93846e-16	-9.8274e-17	-2.5305e-16	-2.99922e-15	7.34802e-17	9.3024e-18	2.88879e-16	7.76686e-16	-7.87158e-16	-1.74917e-15	-1.18873e-16	9.34084e-16	2.38119e-14
4.23952e-16	-8.76246e-17	7.29848e-17	2.53488e-17	7.23065e-17	-4.68469e-17	-3.16057e-16	-4.13584e-17	-9.88253e-17	2.46816e-16	8.95995e-17	1.24082e-16	-1.19657e-16	-1.08166e-16	-1.75346e-16	-6.35892e-17	1.16539e-16	-1.65249e-16	-3.68753e-17	-3.10886e-17	1.62623e-16	1.4208e-16	8.35634e-17	-3.34742e-17	7.40882e-17	1.9167e-17	-4.65356e-17	-1.41373e-16	-2.55982e-16	3.76875e-16	3.79807e-15
-3.08246e-17	-7.81873e-18	-1.97905e-17	-1.93836e-17	6.29349e-18	1.29885e-17	-3.95993e-18	-1.70936e-18	2.04874e-17	4.38113e-18	5.79776e-18	1.69599e-18	-2.38592e-18	5.56752e-18	-3.61532e-18	-8.04715e-18	3.31347e-17	-9.48566e-18	-5.30792e-18	2.13286e-18	-1.60491e-18	-1.87974e-18	6.85969e-18	1.06716e-17	4.16433e-18	-1.02161e-17	-1.60403e-17	-6.03134e-18	1.22363e-17	-4.06178e-18	2.78574e-16
-3.21608e-18	-1.10642e-18	2.5487e-18	4.64975e-18	-9.20389e-20	-7.02088e-19	-3.53225e-19	-7.6216e-19	1.66351e-19	1.07197e-18	7.32422e-19	-3.74848e-19	8.02131e-19	1.1609e-19	-1.11648e-19	6.18286e-19	-1.1159e-19	-4.33469e-18	-3.9814e-19	-5.2399e-19	1.02417e-18	-1.17427e-18	1.84985e-19	-2.05068e-18	-6.15522e-19	5.32262e-19	2.31978e-18	-8.09416e-18	-7.25057e-19	1.92837e-18	4.14419e-17
7.15511e-21	-6.22202e-20	-3.67128e-19	1.8488e-19	2.50354e-21	-1.65972e-18	-8.71378e-20	-7.77329e-20	-1.20297e-19	-5.43092e-20	-3.05198e-19	4.44069e-20	-1.48331e-19	3.43372e-19	1.41667e-20	-6.60849e-20	-1.45464e-19	-1.81454e-19	3.42858e-20	-1.00531e-19	2.61345e-19	1.58182e-19	-3.88986e-21	3.15341e-19	7.01536e-20	-1.06689e-18	-2.7938e-20	-3.80308e-20	4.70193e-19	-6.42624e-21	6.42477e-18
1.77544e-20	2.00544e-20	-1.20274e-20	-1.25694e-20	9.37753e-21	3.6887e-20	1.77353e-20	4.43336e-20	-4.10296e-21	-2.95911e-20	1.57538e-20	-3.53749e-20	-3.37903e-21	2.11984e-21	-7.99475e-20	-7.49452e-21	-3.14624e-20	2.44906e-20	1.77514e-20	-5.73604e-21	1.47892e-19	6.65855e-21	-1.71901e-20	-4.26744e-21	2.94618e-20	7.85092e-21	9.00795e-20	3.77322e-20	-2.13783e-20	4.85462e-21	7.95308e-19
-3.52532e-21	1.46064e-22	5.23501e-21	9.2889e-22	-2.63609e-21	-5.57403e-21	-6.87159e-22	-6.92639e-21	1.99247e-22	2.12954e-22	-5.39677e-21	6.6786e-22	-1.8616e-21	8.1742e-22	3.37246e-21	-1.77597e-22	-3.27217e-22	-9.86663e-21	-2.50328e-21	7.34834e-22	6.66847e-21	5.51933e-22	4.03888e-21	5.78354e-23	-4.56175e-22	9.67857e-21	1.35632e-20	1.66782e-20	4.41088e-21	-8.26274e-22	1.08727e-19
-6.00094e-23	-4.32547e-22	-2.42373e-22	-5.83497e-23	1.93863e-22	2.60859e-22	-3.0625e-22	-6.80308e-22	3.02684e-22	-7.02712e-23	6.19148e-23	-4.20585e-22	-1.59057e-22	1.62468e-22	3.753e-22	-1.59987e-22	-9.45704e-22	-5.54005e-22	-6.26875e-23	-1.20365e-22	3.84982e-22	-2.50632e-22	3.77148e-23	1.40128e-22	-7.42049e-23	-4.50688e-22	-1.26372e-22	-4.76961e-23	-1.22342e-22	1.13145e-23	7.27566e-21
-1.17144e-23	1.16262e-23	1.74149e-24	4.23452e-23	7.80622e-23	3.50462e-24	-3.30448e-23	2.10377e-23	1.2478e-22	-2.02548e-23	-2.74644e-24	-1.0432e-23	2.3549e-23	-3.83224e-23	2.95498e-23	1.75613e-23	-1.03771e-22	-1.74897e-22	-3.21657e-23	-2.67091e-23	6.42132e-23	8.13961e-24	-6.20563e-23	2.36421e-23	3.10628e-23	4.5046e-24	-9.36763e-24	-9.03199e-23	-6.85748e-23	-1.11779e-23	1.18087e-21
-3.29517e-24	-1.12068e-23	1.37532e-24	4.18771e-24	1.03999e-24	-2.0725e-24	-1.05439e-24	-1.42988e-23	-8.66629e-24	-2.16649e-24	1.17894e-25	-2.7278e-23	-2.32388e-25	1.13957e-23	-7.8917e-24	1.56451e-23	-2.86132e-25	3.32467e-24	8.9097e-25	2.47366e-24	2.99811e-24	4.0032e-25	-4.37106e-24	-2.03317e-25	4.82607e-24	-1.60411e-24	-7.96736e-24	-1.42552e-24	-7.37522e-24	-5.10709e-25	1.50581e-22
-5.7672e-25	-3.86306e-25	4.11152e-26	1.31206e-24	3.42349e-25	-9.50878e-26	4.83166e-25	-9.93752e-26	-1.65546e-25	1.69699e-25	-1.33563e-24	4.51786e-25	3.2171e-25	-1.40062e-25	1.0176e-25	1.72201e-25	-5.3481e-25	-1.62347e-24	-6.54371e-26	3.27333e-25	3.4291e-25	-1.45181e-24	8.45561e-25	5.27484e-26	-8.36225e-25	-3.02151e-25	-7.8714e-25	2.03581e-24	2.48195e-25	1.43527e-24	1.70834e-23
1.24853e-25	1.18979e-25	7.78732e-28	5.56023e-26	-1.12519e-25	1.2554e-26	-4.30683e-25	1.26412e-26	-4.9614e-26	2.37482e-26	6.44576e-26	4.92155e-26	-3.03559e-26	6.39803e-26	-6.99687e-26	2.78787e-26	3.65764e-28	-1.21776e-25	-1.50053e-25	-8.32297e-26	-1.108e-26	2.45429e-26	7.01857e-26	-2.38225e-25	2.49553e-26	-3.69633e-26	1.02721e-25	9.26998e-27	-1.03699e-25	-1.06388e-26	2.23553e-24
1.16388e-26	3.47326e-27	-1.19937e-27	-2.6046e-27	3.40679e-27	-3.18266e-27	1.01951e-26	-1.24239e-26	3.66836e-28	8.46995e-27	-3.14975e-27	2.81881e-26	-6.27085e-27	-1.2669e-26	4.68331e-27	3.1945e-27	5.90304e-27	7.44933e-27	1.54603e-28	1.02772e-26	-1.32543e-26	-6.38137e-27	-6.33785e-28	-1.92614e-26	1.26165e-26	-1.92041e-26	7.34279e-27	-4.75632e-27	2.21197e-26	-1.0865e-26	2.55336e-25
-1.96967e-29	-4.83405e-28	-2.25179e-28	1.75112e-27	-5.0332e-29	2.12335e-27	2.62326e-28	2.79301e-28	-8.51027e-30	-7.95937e-28	-5.02986e-27	6.02492e-28	-1.54972e-28	-6.84624e-28	1.09461e-27	3.03114e-28	5.42417e-27	-1.2369e-28	1.69764e-27	1.38202e-27	5.97969e-28	2.37918e-28	6.0678e-28	5.10147e-28	-2.40734e-28	-8.84562e-28	-8.28342e-29	3.28477e-27	-1.35075e-27	4.4799e-28	3.07408e-26
-9.56852e-29	-1.45574e-28	8.17828e-28	-5.03392e-29	-9.99946e-29	1.97933e-29	1.9932e-29	1.58224e-28	-9.53174e-30	-9.23323e-29	1.65955e-29	6.3961e-28	5.44e-29	1.48927e-28	-2.11035e-28	-4.48632e-28	7.39962e-29	1.55098e-28	-9.38373e-29	-9.70261e-29	2.44784e-28	6.00761e-28	1.29236e-29	3.04958e-28	6.88637e-29	-4.01636e-28	4.98716e-29	-1.95728e-29	3.16783e-28	-1.94145e-28	5.66269e-27
-6.08128e-30	5.11235e-31	-5.29901e-30	-3.4983e-29	-5.49866e-29	-6.02079e-30	1.01569e-29	-2.44069e-30	5.46387e-30	4.23898e-29	8.19703e-30	1.21833e-29	-2.65256e-29	1.59295e-29	-1.51434e-29	1.27086e-30	7.55989e-30	-7.02083e-29	-3.25531e-30	-3.82026e-29	1.46913e-29	3.33968e-30	3.09079e-29	-6.95734e-29	2.92869e-29	1.67245e-30	1.28872e-29	-1.78724e-30	1.83216e-29	-7.1704e-30	5.56447e-28
7.5659e-31	-1.33067e-30	3.43364e-30	-3.27127e-32	-1.66899e-30	3.32632e-30	-2.84355e-31	-2.86783e-30	3.3324e-31	-4.56214e-31	1.16816e-30	8.22293e-30	-5.31377e-31	-2.12314e-30	-1.08892e-30	-1.03742e-30	1.10009e-30	2.81693e-30	1.98456e-30	-6.58465e-30	-3.01878e-31	-3.21812e-31	-5.55113e-31	-5.27185e-31	8.08005e-30	4.11326e-33	-3.26277e-30	1.98812e-32	2.06343e-30	2.88592e-30	5.91709e-29
-2.32079e-31	3.28867e-31	-4.07018e-32	7.30161e-33	9.08393e-32	-1.02536e-32	8.63416e-33	-9.56084e-32	1.87963e-31	-1.55817e-31	-9.44807e-32	-7.27293e-32	1.91853e-31	1.26255e-31	-8.45765e-31	6.71481e-32	-4.05098e-31	-2.3279e-31	3.0046e-31	-1.40542e-31	-1.36612e-32	1.63308e-31	1.81308e-31	1.51541e-31	4.72128e-31	-3.42994e-31	-3.21334e-31	8.81953e-32	-5.63245e-31	5.75129e-32	5.99041e-30
-1.11715e-33	-1.02642e-31	1.46827e-32	2.16139e-32	-3.0457e-32	2.18812e-32	-1.55411e-33	-1.68176e-31	2.14e-32	7.00188e-32	1.2643e-32	2.74666e-32	-1.27577e-32	-2.05062e-32	4.38399e-32	1.51057e-32	9.28968e-32	-5.63583e-34	8.41582e-34	3.00501e-32	9.5289e-32	-6.01387e-32	-2.94754e-32	1.40259e-31	-4.36942e-32	1.30607e-31	-6.2235e-32	-3.5266e-32	-6.82116e-32	6.06364e-33	1.38145e-30
-6.06583e-34	-1.16546e-32	1.12775e-33	1.9924e-35	-4.68622e-33	-5.37941e-33	4.25578e-33	1.2422e-33	-7.72098e-34	2.35928e-33	-2.13515e-34	-3.18591e-33	-1.78922e-34	1.07404e-33	1.36662e-34	3.46051e-33	3.0777e-33	1.02784e-34	5.94188e-33	1.14355e-33	7.1746e-34	-9.73879e-33	-3.03695e-34	-3.56967e-33	5.75559e-33	-3.84336e-33	5.80445e-33	-9.57159e-33	-8.81069e-33	-1.0491e-32	1.09226e-31
5.28558e-34	3.23067e-34	-7.36782e-34	2.69532e-33	1.30136e-33	8.65831e-35	7.33796e-34	4.20006e-34	-4.28515e-34	4.54251e-34	-5.77817e-34	-1.87145e-34	3.09576e-34	-1.44077e-33	5.8048e-34	2.41803e-34	8.626e-34	1.02289e-34	-7.5147e-34	-2.60878e-34	-3.30734e-34	-2.09079e-33	-6.81614e-34	-1.42053e-34	1.20538e-34	6.01391e-34	-2.39556e-34	1.62804e-33	-5.70665e-34	4.68173e-35	1.94753e-32
-3.92317e-35	2.20618e-35	-1.73304e-36	6.73724e-35	-1.17638e-34	4.09969e-36	2.19956e-35	3.92336e-35	6.67016e-35	-6.73634e-35	1.29832e-35	3.96331e-35	4.7206e-35	7.85589e-36	4.13183e-34	-9.96563e-35	-1.33548e-34	5.44988e-35	-5.77391e-35	-9.87729e-35	4.91938e-35	5.16051e-35	-8.90356e-36	1.00344e-34	3.67881e-36	1.59468e-35	2.01666e-35	-1.12714e-35	3.75268e-35	1.52386e-35	1.72638e-33
1.20216e-36	-9.1067e-36	-2.77595e-35	-3.89759e-37	1.80199e-35	-2.04689e-36	2.26028e-36	5.97942e-36	3.31822e-36	-9.59451e-36	-5.2138e-36	-5.94667e-36	-6.21626e-36	1.76698e-35	-1.97236e-36	-4.05841e-36	-2.57334e-36	6.89971e-36	1.28663e-35	9.57573e-36	-3.74709e-36	-1.02951e-35	2.13525e-35	6.64375e-36	3.85091e-36	-1.66984e-36	-3.56162e-36	2.08636e-36	3.79297e-37	4.33475e-36	2.10591e-34
1.64127e-37	7.48698e-37	3.44194e-37	3.62138e-37	-3.93649e-37	-1.35201e-38	6.49489e-37	-7.98172e-37	-3.76854e-37	-1.04971e-36	-3.34535e-38	1.52863e-36	1.38969e-36	-1.15708e-36	1.40299e-37	-1.62854e-38	1.02823e-36	2.29831e-37	-1.09889e-37	1.81051e-36	-4.37665e-36	2.2315e-36	2.73182e-36	-3.02384e-37	6.17992e-37	-2.0022e-36	-1.9829e-36	5.09675e-37	1.26892e-36	-8.6432e-37	2.92328e-35
-7.33891e-37	6.93255e-38	1.06838e-38	2.16497e-37	6.35635e-38	-2.21989e-37	1.37249e-39	9.45133e-38	2.55514e-38	-6.77506e-38	-7.68843e-38	-3.20705e-38	-1.82975e-37	6.7073e-38	2.75238e-38	1.47285e-37	-1.83092e-37	-4.46966e-37	3.95873e-39	-9.05901e-38	7.66284e-38	-3.72472e-38	1.66591e-37	-7.97582e-38	1.72368e-37	8.10095e-38	9.71806e-38	-1.08652e-39	3.81175e-39	1.28534e-38	3.49209e-36
5.95239e-39	-6.06667e-39	1.27442e-38	-8.98181e-39	-2.8766e-39	-8.24708e-39	5.57182e-40	-1.29877e-38	1.00237e-38	-6.14762e-39	2.60475e-39	1.80055e-39	-3.24194e-39	1.51445e-39	6.37589e-38	1.98969e-39	3.23334e-39	5.21795e-39	1.97707e-39	2.83856e-39	-9.97176e-39	-2.71321e-39	-2.56358e-39	-2.33487e-38	3.12543e-39	2.164e-38	1.75311e-38	-2.45828e-38	-5.39241e-39	-2.76112e-38	3.01242e-37
5.62384e-40	1.45627e-39	-2.35578e-40	-1.0624e-39	1.52237e-39	-3.35052e-40	-2.72736e-39	3.26293e-40	6.36535e-40	1.52098e-40	2.36751e-39	7.57506e-40	4.23715e-39	-1.8151e-39	5.4676e-40	1.86423e-39	1.00214e-39	-5.39071e-40	3.90889e-40	1.96162e-39	4.11058e-40	-5.53272e-40	-1.40101e-38	1.26533e-39	5.29632e-40	-1.11917e-39	-4.58809e-40	7.84937e-40	-2.15018e-42	2.27318e-39	4.5906e-38
-1.79499e-40	-4.6213e-40	-3.68885e-41	-2.47315e-40	-3.57065e-41	-1.08207e-40	-1.24485e-40	-8.16364e-41	1.68813e-40	1.14449e-40	1.20155e-40	7.29009e-41	-3.30771e-40	9.09193e-41	2.56236e-41	-6.33762e-41	9.91036e-41	-2.88495e-40	1.40702e-40	-9.68314e-41	2.2532e-41	1.6585e-41	-1.32615e-40	-2.76208e-40	-7.55542e-40	-3.44733e-41	-8.42393e-41	9.15666e-42	-2.76452e-40	9.12097e-41	4.58702e-39
-3.88581e-41	-2.09606e-42	2.08031e-42	2.61283e-41	-2.14518e-41	6.87828e-42	-7.91284e-42	8.59748e-41	2.02012e-41	2.16587e-41	-1.51045e-41	-1.12674e-40	6.81844e-41	4.2595e-41	-1.90042e-42	1.86042e-41	-5.40043e-41	4.23004e-41	-8.26986e-41	-5.39267e-42	-2.42343e-41	2.52083e-41	1.60545e-41	5.41657e-42	3.44572e-41	3.05623e-42	-7.33215e-42	4.3153e-42	4.89505e-42	1.31282e-41	8.14796e-40
-6.69101e-42	2.7097e-42	-1.02562e-41	3.70283e-42	-1.42766e-42	-2.21749e-42	-2.02587e-42	-3.62807e-42	6.45224e-42	2.39536e-42	-4.15744e-42	1.50696e-42	-5.75791e-42	-9.46728e-43	-6.71619e-43	-5.22519e-42	5.26413e-42	-1.0633e-42	5.82863e-42	-2.49921e-43	5.73927e-44	-5.914e-44	-5.70258e-42	4.00816e-42	-1.62181e-42	2.27821e-43	7.84762e-43	-3.37018e-42	-2.69601e-42	-1.01844e-41	1.0089e-40
1.64169e-43	1.08743e-43	1.22579e-43	-4.28392e-43	-4.61626e-44	-1.93577e-44	-3.26759e-44	-2.29144e-43	-8.99661e-44	5.19497e-43	1.66505e-43	2.41735e-43	3.9227e-43	5.72077e-43	3.5079e-44	8.47206e-43	-4.34267e-44	-5.02917e-43	2.01703e-42	-7.65078e-44	1.6034e-43	-1.73322e-42	-3.89058e-43	-1.58879e-43	-3.11749e-43	-2.93525e-43	-2.23573e-43	3.34766e-43	3.51005e-43	-1.04213e-42	1.16537e-41
-2.18831e-44	-6.69612e-45	-1.63284e-44	7.00894e-44	4.77846e-44	3.53147e-44	-4.30864e-44	4.06284e-46	-6.12532e-44	4.49228e-44	-2.65869e-44	3.79048e-44	-2.98326e-44	2.86243e-44	-1.49323e-43	3.18704e-45	3.53195e-44	1.58398e-44	1.35224e-43	6.47056e-44	-7.63009e-44	-4.45282e-44	-3.42129e-45	3.23325e-44	1.39391e-44	1.06531e-44	2.12557e-44	-5.42604e-44	-5.21836e-44	9.27687e-44	1.27596e-42
1.2813e-44	9.11399e-45	6.31039e-46	-2.28081e-45	-8.06784e-45	2.46763e-46	5.58145e-46	-9.48635e-45	5.19762e-45	-1.88036e-45	7.12749e-46	3.64382e-48	2.78956e-45	2.24495e-45	-2.2599e-44	-2.49142e-45	-2.41565e-45	2.02825e-45	7.04668e-45	2.6982e-45	-1.03034e-44	-1.84435e-45	6.4081e-45	-3.63411e-46	-2.53548e-45	3.78327e-45	-2.79982e-45	-9.11519e-45	7.24773e-45	8.13114e-45	1.47838e-43
2.71716e-45	9.76795e-46	4.61549e-47	6.81901e-48	1.24254e-47	7.12341e-46	5.94609e-46	-4.64706e-46	-4.21398e-47	-3.40727e-46	1.5854e-46	5.07796e-47	4.02117e-48	-2.66463e-46	4.65805e-46	1.39461e-46	-1.90772e-46	-1.25164e-46	4.97813e-47	-9.97792e-46	-2.57361e-45	1.96998e-46	-3.51239e-46	-4.94045e-46	6.69081e-46	3.13923e-46	-1.17015e-45	-1.30263e-47	2.68196e-47	-4.4731e-46	1.46187e-44
-2.59172e-47	1.55284e-46	5.47178e-47	-2.46328e-46	1.25807e-46	-5.79616e-47	9.50502e-47	-9.53484e-48	1.19164e-47	3.49223e-47	-2.62653e-47	-4.57287e-48	-8.38872e-47	2.04429e-46	-1.35052e-46	7.44917e-47	1.27556e-46	-1.81678e-47	-6.52438e-47	5.86964e-47	-2.05744e-46	-1.16304e-46	4.98229e-47	-1.93663e-46	-3.00166e-46	-2.17401e-47	3.14655e-47	-2.34328e-46	1.1389e-47	-2.8094e-47	2.80852e-45
5.10451e-49	2.98356e-48	1.50921e-47	7.82449e-48	1.10642e-47	-2.46489e-48	-1.24669e-47	-2.30677e-47	9.59091e-49	2.16221e-47	-1.68353e-47	6.36293e-49	2.70309e-48	3.7262e-48	-1.81052e-47	-4.19752e-48	-1.26495e-47	-1.02647e-47	3.17941e-48	-9.96591e-48	1.20588e-47	5.22697e-48	2.47059e-48	4.74489e-48	1.16891e-48	9.89363e-48	-1.00142e-47	4.8844e-48	-2.14111e-48	2.27407e-47	2.55663e-46
-3.0029e-48	2.58596e-48	6.50536e-49	3.26863e-48	-1.39447e-49	1.23355e-48	1.32092e-49	2.92315e-51	6.75281e-50	-6.50055e-49	2.82884e-48	1.02077e-48	5.49374e-49	-2.3636e-49	5.89052e-48	2.60544e-49	9.60448e-50	-1.51713e-48	3.02001e-49	-1.83975e-48	1.35468e-49	-2.03049e-48	4.36778e-49	1.6018e-48	-9.86406e-49	1.07284e-48	8.54522e-49	-2.17571e-49	2.71874e-48	-6.85522e-49	3.70151e-47
8.9395e-50	-9.94755e-50	-5.26237e-50	6.23781e-50	-1.99222e-49	-2.15238e-49	-1.10735e-50	2.54211e-49	6.8375e-50	-1.08245e-50	-1.3954e-49	-1.42458e-49	-6.50608e-50	6.04919e-50	-2.78589e-49	6.78249e-50	1.86412e-49	1.77774e-49	-5.50724e-49	-3.54885e-49	1.30549e-49	-5.23025e-50	-1.79869e-49	4.23374e-49	1.06891e-48	6.39599e-50	-2.72654e-49	8.43469e-50	1.59344e-49	-1.23119e-50	5.53419e-48
-6.20795e-51	-8.55999e-51	-2.34491e-50	-2.85305e-51	5.01861e-50	5.5e-52	1.0408e-50	-3.3492e-50	1.11765e-50	-7.79789e-51	-2.66182e-50	1.22458e-50	2.99044e-51	4.17901e-52	3.52021e-52	2.60756e-50	-3.92634e-51	3.76933e-50	2.8629e-50	2.1543e-50	-3.23885e-50	1.29666e-50	5.88028e-51	-1.76865e-50	-1.66745e-50	8.51945e-51	-6.8147e-50	-4.02334e-51	2.34205e-50	1.16741e-50	5.16553e-49
-1.07547e-51	-1.17501e-51	-9.98691e-52	-9.04605e-52	7.78953e-52	1.59548e-51	8.58619e-52	5.82869e-51	4.85579e-52	-3.75254e-51	-8.52534e-52	-1.35099e-52	2.43374e-51	-1.18227e-51	4.24404e-51	2.18702e-51	3.75126e-51	-8.03895e-52	1.07371e-51	3.87566e-51	3.59146e-51	-2.01933e-51	3.53749e-52	1.08868e-51	-7.80584e-52	2.66913e-51	-3.70986e-52	3.73187e-51	-3.82104e-52	-2.96006e-51	5.59408e-50
1.43759e-52	2.57011e-52	2.25276e-52	7.21727e-52	1.07707e-52	-5.33733e-52	-6.04809e-53	1.9473e-52	-2.79303e-52	-8.47272e-52	-4.65927e-52	-4.09181e-52	5.29412e-52	-1.38805e-51	-1.01412e-52	2.9048e-52	3.3503e-52	-8.56945e-53	4.8202e-52	2.41225e-52	-5.18657e-52	-1.30333e-52	-1.94562e-52	3.89942e-52	-7.8665e-53	-4.0241e-52	-2.84136e-52	-4.17077e-52	2.8617e-52	-2.27358e-52	1.06287e-50
4.76865e-54	2.41636e-53	5.02992e-53	-1.37393e-53	7.82199e-54	2.97649e-53	-6.45606e-53	-7.72061e-53	-5.88314e-53	-3.30915e-53	1.26372e-52	1.53353e-53	6.16056e-54	-5.11265e-54	4.22485e-53	1.2517e-53	1.25015e-54	-1.69222e-53	1.24732e-53	-5.51803e-54	5.92645e-53	1.35565e-53	-1.28738e-53	6.47868e-54	-4.33799e-53	-1.74914e-53	1.54685e-52	-1.68887e-53	-3.31405e-53	-2.55042e-53	9.9142e-52
-4.29123e-54	5.36902e-54	-9.76155e-55	1.89133e-54	1.5285e-54	-3.89655e-55	-9.04189e-54	6.32757e-56	3.99507e-54	-3.20579e-53	9.47229e-55	5.33723e-54	-4.26086e-54	4.65454e-54	-1.1771e-53	-1.33099e-53	2.0031e-54	-6.385e-55	2.89691e-54	1.91094e-54	-3.43347e-54	-8.45632e-55	1.62667e-54	4.70549e-54	-9.22349e-55	4.8837e-54	-1.79053e-53	-5.66584e-54	-7.63593e-55	1.44386e-53	1.62525e-52
4.63249e-55	-1.49345e-54	1.60333e-55	-8.67772e-55	-3.4004e-57	2.2276e-55	-1.54024e-55	1.43326e-55	4.32555e-55	-1.49545e-55	5.3126e-55	-3.1715e-55	1.74966e-54	-3.19373e-55	3.7142e-56	1.91154e-55	-4.83538e-56	-1.63933e-55	4.70851e-55	-3.42092e-55	-5.04865e-55	-3.43532e-56	-8.7639e-55	2.72501e-55	-1.54551e-54	-7.44832e-55	3.23333e-55	6.46585e-55	-7.39565e-55	2.56364e-55	1.42057e-53
6.86301e-56	-5.78478e-56	5.58235e-56	1.40734e-56	-2.71403e-57	-3.00403e-56	-1.81272e-56	6.25123e-57	-2.0922e-57	-1.6619e-55	-2.84303e-55	2.38996e-57	-2.8594e-56	-8.44027e-57	-4.48329e-57	-2.49468e-56	-3.04463e-56	-3.31514e-56	4.94961e-56	-7.17476e-56	1.05356e-55	4.50487e-56	-4.98331e-56	8.39354e-56	-3.57196e-55	-2.51323e-56	-1.66252e-56	3.29091e-56	8.18539e-56	-3.59917e-56	1.79367e-54
6.89358e-57	-3.13029e-58	-5.01482e-57	2.31315e-56	-1.26857e-56	-1.60749e-57	-1.84097e-57	4.10917e-57	5.40226e-57	-4.21418e-57	2.1148e-58	8.39184e-57	1.02126e-57	7.87549e-58	-7.57917e-57	3.16733e-58	-1.95802e-56	3.08234e-57	-5.2617e-57	1.01326e-56	1.00549e-56	-1.20267e-56	-1.00508e-56	-6.745e-58	1.82668e-56	2.31255e-57	-7.91465e-57	8.92496e-57	-5.81628e-57	-1.74122e-56	2.15032e-55
-1.01431e-58	-6.51011e-58	-4.70863e-60	-1.13777e-58	-2.78369e-58	1.59863e-57	3.41036e-58	2.86921e-59	-2.62926e-58	7.16163e-59	2.82755e-58	-9.67659e-59	1.09943e-58	1.69939e-57	-1.40081e-57	-1.70723e-58	-1.15021e-58	1.53353e-57	-8.97897e-58	-6.44376e-58	-2.90441e-57	3.93763e-58	3.87141e-59	-1.63249e-57	-2.3277e-59	1.50205e-57	-3.08091e-57	2.5594e-58	-6.63371e-58	1.00952e-57	2.19079e-56
-4.63672e-58	-1.30907e-59	2.98372e-58	-1.30064e-58	4.74412e-60	1.46748e-58	-1.47841e-58	5.93315e-59	-1.63488e-58	3.93187e-58	-1.04047e-58	4.4813e-59	-1.43745e-58	5.74034e-59	1.13089e-59	2.6774e-60	2.0353e-58	-5.85738e-59	3.17737e-59	-1.50769e-59	-8.11047e-59	-7.0463e-60	6.87515e-59	9.63251e-59	-3.51464e-58	-4.91531e-59	3.99618e-59	-4.07182e-59	1.42574e-58	-2.59554e-59	3.39654e-57
3.71599e-60	-6.03161e-60	-7.99513e-60	-3.56752e-60	-6.30122e-60	-4.5492e-60	-1.30672e-59	-1.79189e-59	-9.04004e-60	2.85453e-60	7.92312e-59	-2.00971e-59	-2.47529e-60	-6.64398e-60	-1.43159e-59	1.62755e-60	1.71844e-59	3.6154e-60	5.0855e-59	6.17832e-61	-1.34325e-59	1.73858e-60	1.27104e-59	3.04821e-59	8.42935e-60	5.75095e-60	8.62247e-60	7.16277e-60	-1.07926e-58	8.44145e-61	4.68804e-58
1.46419e-60	1.25023e-60	-1.18144e-60	-2.74746e-60	-3.14379e-61	2.23723e-61	-2.14248e-61	5.51186e-61	-5.36085e-61	-3.56839e-60	1.05889e-60	3.59552e-60	-1.30301e-60	4.59418e-60	4.36304e-61	-1.31923e-60	7.85979e-61	-2.73695e-60	4.39249e-61	-2.37554e-61	-1.26726e-60	-1.72086e-60	-6.24861e-61	-4.24738e-62	-6.58754e-61	3.74777e-60	-1.21901e-59	-2.94825e-61	-1.97706e-60	-7.79915e-62	5.11602e-59
7.7438e-62	2.95128e-62	-3.2149e-61	6.82816e-61	-9.0903e-61	-7.3796e-62	-7.79095e-61	-3.787e-61	-2.43306e-62	3.84306e-61	-2.73377e-61	-6.11777e-62	-2.33042e-61	5.67128e-61	-1.23172e-61	2.37385e-61	-4.36674e-61	-2.25868e-63	-5.73848e-62	2.65039e-61	1.30966e-61	-1.2303e-61	1.87309e-61	-5.04778e-61	2.50035e-61	1.10282e-61	4.75918e-61	5.8359e-61	1.56968e-61	6.83691e-62	8.5084e-60
-8.41792e-62	-2.22645e-62	-1.60894e-62	1.0877e-62	-7.14106e-63	1.13309e-62	1.8271e-62	-5.06525e-62	-6.42788e-62	3.24186e-62	3.17756e-62	1.22195e-63	-1.50306e-62	2.56287e-62	4.41046e-62	1.7163e-62	1.83709e-62	-4.60904e-63	-2.33588e-63	-7.9016e-63	-2.07954e-63	9.11183e-63	-9.33241e-62	6.42412e-63	4.10127e-62	5.83243e-62	2.70511e-62	7.77319e-63	4.13018e-64	1.09766e-62	7.42135e-61
-3.76868e-64	1.01257e-63	-8.01458e-64	4.34039e-63	-4.58627e-63	2.12958e-63	4.62013e-63	-6.20128e-64	-1.14719e-63	-4.32727e-63	-1.66349e-64	1.80367e-63	1.05472e-63	-1.2179e-63	-1.35193e-63	1.38098e-63	-3.00085e-63	-9.5483e-64	-1.21345e-64	-2.82425e-63	7.91338e-63	8.56258e-64	6.75341e-64	-4.86341e-64	-2.78648e-63	1.3068e-62	-3.42661e-63	3.63816e-63	-2.76581e-63	-1.39944e-63	7.48545e-62
-4.18231e-64	-1.68372e-64	-3.37519e-64	-5.79414e-64	6.61793e-65	-4.60457e-64	2.1063e-64	4.46941e-65	6.68304e-64	-2.4968e-64	-2.95393e-64	1.12688e-63	3.4333e-64	-1.42064e-64	2.3395e-64	1.80958e-64	-5.57012e-64	5.08035e-65	5.52582e-65	-8.85249e-64	6.07445e-64	8.57871e-64	-3.47549e-64	9.28791e-64	-4.87576e-65	4.44976e-65	-6.09022e-64	-2.18587e-64	-4.57281e-64	-4.47213e-64	1.16414e-62
1.65575e-64	7.05591e-65	6.10508e-66	-1.51245e-64	-4.11257e-65	7.27521e-66	5.55418e-65	6.94083e-65	5.57807e-65	1.35326e-65	1.29235e-65	-3.52199e-65	1.89803e-65	-9.9122e-66	4.22219e-65	-5.07619e-65	1.14652e-65	-6.1237e-65	-4.68304e-65	5.50499e-65	3.08854e-64	-1.39243e-65	-5.50774e-65	-4.95461e-65	3.47468e-65	5.31187e-65	3.14333e-65	1.33834e-64	-1.11313e-65	7.68025e-65	1.74922e-63
-2.97564e-65	8.81103e-66	-5.70153e-66	2.62251e-66	-8.08272e-66	-1.11443e-65	-5.51908e-66	-2.01061e-65	5.47101e-66	3.3425e-66	-7.65052e-66	-8.6244e-66	-1.72394e-66	5.03464e-66	-8.19676e-66	1.14902e-66	-3.19736e-66	-1.13093e-65	1.56557e-66	3.4175e-67	8.7316e-66	-6.94128e-66	-1.14736e-65	-7.53388e-66	-2.53036e-66	-2.46532e-66	5.95173e-67	8.5379e-66	3.70485e-65	-3.37362e-66	2.38582e-64
2.34144e-67	-4.25507e-67	-1.08478e-66	1.24382e-66	-9.72768e-67	-1.49131e-66	5.04996e-67	-6.98145e-67	-9.0813e-67	-2.10363e-67	-5.8002e-67	-3.3794e-67	-4.11066e-67	-4.04726e-67	-4.30034e-68	7.72867e-67	2.09035e-67	-9.83864e-67	-6.90063e-67	-3.01472e-68	1.08678e-66	-2.71856e-66	-1.05295e-66	-9.483e-68	-6.06786e-67	4.28374e-67	1.75288e-67	2.26865e-67	-2.69822e-67	-1.89875e-67	1.90868e-65
5.24291e-68	-6.47834e-68	1.52912e-67	-1.12604e-67	9.23991e-68	7.78679e-68	7.41092e-68	1.32756e-67	-4.27273e-68	-2.6101e-68	2.2132e-68	-1.98752e-67	-1.95629e-67	2.43558e-68	7.00329e-68	3.49556e-68	7.5217e-68	-1.47023e-67	4.61291e-68	-8.15356e-68	4.59082e-67	-2.23367e-67	3.04381e-68	-2.42663e-67	1.1347e-67	2.16661e-67	-1.03384e-67	-2.27152e-67	-6.1227e-68	1.64574e-68	3.41835e-66
-1.75281e-69	-1.13653e-68	9.35549e-70	6.58322e-69	-2.5354e-68	9.23435e-69	-2.46663e-68	-3.53513e-69	9.81862e-69	3.6969e-69	-1.79804e-68	-5.88236e-69	4.505e-69	-6.64459e-69	8.11071e-69	-1.87121e-68	-7.16949e-70	-1.86294e-68	-9.3007e-69	6.78025e-69	1.26254e-68	-9.34159e-69	2.6198e-69	-1.74683e-68	7.22271e-69	-4.17278e-68	-1.05482e-68	2.05934e-69	-5.93109e-69	5.15045e-69	3.08899e-67
2.90917e-70	-1.09872e-69	-1.94184e-71	-5.70184e-70	-3.68253e-69	-7.3626e-71	-1.49733e-69	2.87343e-70	-3.79855e-69	2.66254e-69	-5.43456e-70	1.23336e-70	3.34641e-69	1.23446e-70	4.76253e-71	-7.87446e-70	-9.70413e-70	1.65816e-69	-9.36462e-70	3.43327e-70	6.24183e-71	-2.09613e-70	1.9476e-69	-2.01531e-69	-1.64148e-69	6.00275e-70	7.83873e-70	-2.41121e-70	3.23702e-69	1.89026e-69	3.54902e-68
1.05208e-70	6.91664e-71	5.58804e-71	6.59163e-71	9.97879e-71	-7.98121e-70	3.19849e-73	2.9124e-71	7.18883e-71	-7.64563e-70	1.04705e-70	-1.10823e-70	8.59462e-70	1.57566e-70	-4.15517e-70	9.94317e-71	-1.79578e-70	5.63099e-70	2.38603e-70	-1.06609e-72	7.12586e-71	-1.88444e-70	1.02222e-70	-1.43185e-70	-4.55016e-71	-1.47231e-70	-1.27376e-70	-2.65898e-70	1.27342e-70	-1.62698e-70	6.17099e-69
2.75405e-71	1.84364e-71	-2.02322e-71	-6.56729e-71	7.68707e-71	-2.66769e-71	1.56147e-71	-1.83859e-71	-4.80685e-72	3.77222e-72	-5.6781e-72	-7.12498e-72	1.43728e-71	3.01365e-71	-2.53347e-71	4.12035e-71	-5.2322e-72	-6.17951e-72	-1.34534e-72	-3.27198e-72	-1.68418e-71	-8.6698e-72	-1.73535e-70	-2.60659e-71	-3.0868e-71	1.86082e-71	-3.23334e-71	-1.36954e-71	-3.32538e-72	-1.94022e-71	7.61234e-70
-7.22666e-73	-3.44141e-72	6.42813e-73	-5.88071e-72	1.29783e-72	1.71535e-72	7.06653e-73	5.97704e-72	5.04403e-72	6.52774e-73	3.97943e-72	8.97596e-73	7.46633e-72	-1.94314e-72	-5.10845e-73	2.74306e-72	9.23306e-73	-1.28615e-72	1.67374e-73	-3.94866e-72	-1.86104e-73	6.45075e-72	6.60188e-72	2.6332e-71	6.56971e-73	3.96087e-72	-6.44586e-74	4.03063e-72	-3.15355e-72	1.46646e-72	1.02851e-70
4.6943e-73	-1.72494e-73	-1.62394e-74	-2.2061e-73	3.04193e-74	1.33884e-72	-4.46743e-73	-1.20223e-73	2.09282e-73	1.22588e-73	-1.33621e-73	-3.65264e-73	-1.21086e-73	-1.41019e-73	-2.41153e-73	-3.19097e-74	-4.07655e-72	2.42762e-73	-4.33858e-73	1.30585e-73	8.09308e-73	8.16927e-74	1.27357e-73	-1.46479e-73	-2.74079e-73	-1.32665e-72	1.43141e-73	2.03581e-73	1.15189e-73	2.20249e-74	1.23142e-71
3.06761e-73	3.20444e-74	1.3291e-73	-1.48448e-74	2.33048e-75	2.45152e-74	-2.86179e-75	6.38318e-74	1.05794e-73	-1.73001e-74	1.6789e-74	1.32236e-73	7.35979e-74	9.22682e-75	2.86252e-74	7.024e-74	-8.51352e-74	-1.05707e-73	1.10088e-73	-3.22626e-74	1.01957e-73	6.95798e-75	-6.17918e-74	3.43472e-74	-4.05144e-74	9.81726e-76	2.71519e-74	-4.07273e-74	1.61405e-74	-1.9743e-74	1.71742e-72
-7.50746e-75	6.78691e-75	-6.72269e-75	-4.13511e-76	3.16595e-75	-4.67146e-76	6.63698e-75	1.21269e-75	-3.61954e-75	1.72071e-75	-3.70281e-75	-5.91923e-75	1.01282e-74	4.86934e-75	2.60821e-76	2.44595e-75	2.4301e-75	-6.8648e-75	-8.87765e-75	2.97341e-75	-1.97392e-74	1.57465e-75	2.6232e-77	2.28052e-75	-6.58735e-75	1.07828e-74	1.31299e-74	-9.94306e-76	-2.60156e-75	-3.9968e-75	1.48439e-73
-2.49883e-75	-1.8362e-76	4.30374e-77	5.78648e-76	-2.1477e-78	1.4446e-76	-8.44103e-76	-1.29634e-75	-1.42566e-75	-1.38194e-76	-1.25387e-76	-1.53366e-75	3.01438e-76	-3.20934e-76	1.96881e-76	9.49889e-76	8.61384e-76	-1.56474e-75	-5.3773e-77	3.05179e-76	5.66044e-76	1.83244e-76	2.38739e-76	1.91966e-76	-1.8709e-76	2.14875e-75	-3.18946e-76	-7.16159e-76	-2.72602e-76	-1.5626e-75	1.97545e-74
-2.81369e-77	6.77559e-78	1.58495e-77	-9.18976e-77	-6.29332e-78	2.6006e-77	1.10991e-77	-6.78329e-77	4.39226e-77	-8.10089e-77	-1.22304e-76	-8.18622e-77	3.82585e-77	3.31723e-78	-5.64802e-77	5.11537e-77	-4.14784e-77	5.72126e-77	-2.8665e-77	7.20811e-77	1.31297e-76	4.29736e-77	3.2358e-77	-1.99184e-77	-7.04559e-78	-7.25871e-77	-6.12797e-76	-1.57015e-76	5.87577e-77	-1.24109e-76	2.19049e-75
5.68392e-77	5.6092e-78	8.5534e-78	-2.78852e-77	-3.18706e-78	-1.4511e-78	-4.65084e-80	-3.01387e-78	2.56741e-78	-2.14732e-77	1.54213e-77	-5.97388e-78	-6.76009e-78	3.22597e-78	-1.34313e-77	1.10949e-77	3.9986e-79	-2.47415e-79	-2.19726e-78	-1.10896e-78	-2.92469e-77	1.97264e-78	3.51534e-77	3.56018e-78	-1.34567e-77	9.64399e-78	6.78941e-77	4.31423e-77	5.97277e-79	3.36982e-78	3.98525e-76
-8.65404e-79	-6.72613e-80	1.95552e-78	-2.68155e-79	4.13305e-78	-1.18358e-78	1.40323e-78	8.64043e-79	6.07737e-79	1.60325e-79	2.38273e-78	1.00842e-78	3.05753e-78	6.94793e-80	1.5839e-78	3.11885e-79	-9.7994e-79	1.7755e-78	-6.01946e-79	5.41395e-79	2.07621e-78	-1.07018e-78	7.95589e-79	2.02023e-78	2.68304e-78	6.58379e-79	1.80688e-79	2.22621e-78	9.31087e-79	8.39203e-79	3.73018e-77
-4.5788e-80	-1.54619e-79	5.63212e-80	-2.97467e-80	-7.18117e-81	1.25449e-80	-1.05945e-79	2.72849e-79	-1.53046e-79	3.29841e-80	2.59928e-79	-9.21697e-79	2.49296e-80	-2.71981e-80	7.94717e-80	6.04974e-80	-1.89244e-79	2.38376e-79	-5.35846e-79	-9.00721e-80	1.51042e-79	-4.12734e-80	3.13025e-80	4.50472e-79	-2.1135e-79	-5.1595e-80	2.57761e-79	1.72504e-80	1.97518e-79	4.31136e-79	5.13899e-78
-9.28858e-81	-1.18326e-81	-1.46306e-80	5.61369e-80	-6.90822e-81	3.2458e-81	-5.41354e-81	1.76608e-80	9.92853e-81	-5.39739e-81	5.26873e-80	5.60691e-80	-6.45954e-81	2.29803e-80	-4.52616e-81	3.86635e-80	3.19976e-80	2.04106e-80	-1.60295e-80	4.16844e-80	6.82438e-81	-3.70335e-80	-1.13602e-80	4.09362e-80	2.10131e-80	-2.52932e-80	-1.94913e-80	-2.37141e-80	-4.37221e-81	4.10635e-81	6.15446e-79
1.2422e-81	-1.62396e-81	7.50798e-82	-3.6683e-81	-2.78451e-82	-3.14261e-82	-1.03884e-81	-2.77075e-81	6.13352e-81	-3.07282e-82	9.51154e-82	1.39521e-81	1.34183e-83	-2.30111e-81	1.53791e-81	1.16445e-81	-8.83555e-81	1.51612e-81	-2.62617e-81	1.00273e-81	2.00822e-81	7.20432e-81	-9.95712e-82	-1.83113e-83	-2.09915e-81	-4.21424e-81	1.31429e-82	1.20974e-81	-7.29984e-82	-6.41725e-82	5.8725e-80
5.10892e-82	-1.24131e-82	-2.23984e-82	3.31591e-82	-2.7129e-82	-7.64803e-82	-1.26309e-82	-2.80304e-82	2.72173e-82	-9.95233e-83	1.50401e-82	1.24057e-82	-9.07466e-83	6.22459e-83	2.9043e-82	-1.11589e-81	1.08137e-82	-4.20708e-82	-3.12703e-83	-5.29972e-83	-5.06382e-83	7.43868e-83	-2.92219e-82	-3.16072e-82	-7.13248e-83	1.1038e-83	-2.13819e-82	-3.21647e-82	-1.38655e-82	-2.74797e-82	7.21648e-81
-2.34226e-83	-1.74489e-83	5.43003e-83	2.5913e-83	4.72741e-83	-9.40957e-84	2.00184e-83	5.7165e-83	2.50334e-83	-4.64881e-83	2.51838e-83	1.476e-83	1.11767e-83	1.39814e-83	3.30974e-83	6.00001e-84	2.57782e-83	1.16758e-83	3.25625e-83	-8.17182e-85	1.01049e-84	2.34288e-83	-2.83607e-83	9.08088e-84	6.80286e-83	-1.55181e-84	2.41902e-83	-1.72996e-83	5.76164e-83	-1.07827e-83	7.42857e-82
-5.25419e-84	-2.05519e-84	3.62225e-84	-1.56704e-84	-3.71004e-84	-1.10543e-83	-2.22808e-85	-1.13745e-84	1.16226e-84	6.28395e-84	8.48014e-84	-8.67173e-84	4.01168e-85	8.12767e-84	-4.8996e-84	-1.89622e-83	9.55788e-85	3.46197e-84	-2.31734e-84	-2.8865e-84	7.51406e-84	7.66463e-85	-2.63832e-83	2.75808e-84	7.65147e-85	4.14139e-84	-3.2987e-84	1.13957e-83	-2.15866e-84	-8.70277e-84	1.63118e-82
-1.43122e-85	3.70511e-85	2.02267e-85	-3.05885e-85	-5.43961e-85	1.39074e-85	-1.32431e-85	-8.99438e-85	-3.35121e-85	2.3184e-84	-9.63947e-85	1.13664e-85	2.95712e-85	9.12617e-86	1.38424e-85	4.34221e-86	3.49649e-85	7.70289e-85	-5.45841e-85	4.68526e-85	-6.28546e-85	1.01363e-84	-3.60269e-85	-5.19217e-85	-6.84469e-85	1.21092e-85	-7.03127e-85	3.78382e-85	-3.84831e-86	-1.27753e-85	1.37459e-83
-6.5648e-87	2.29983e-86	-3.13433e-86	2.03712e-85	8.52639e-86	-1.63705e-86	6.84431e-86	3.3672e-86	-1.56345e-85	-1.6353e-86	-4.29013e-86	-2.56889e-86	-9.16052e-87	1.27073e-85	-1.02186e-85	1.06884e-87	5.59019e-87	2.75521e-86	7.3984e-86	-1.26629e-87	4.80727e-86	8.56606e-86	-5.44483e-86	-2.92477e-85	7.03236e-86	-4.72275e-86	4.12615e-86	-2.97648e-87	5.64906e-86	-2.61911e-86	1.78267e-84
-2.76685e-87	-1.8251e-87	-6.48671e-87	-1.86174e-86	-1.50265e-86	-1.63341e-87	9.67334e-87	1.0083e-86	-1.57475e-87	4.04155e-87	9.10636e-88	-2.90047e-89	1.13916e-86	1.81797e-87	-6.26557e-88	1.07888e-86	3.12845e-87	9.77634e-87	1.76605e-86	2.11861e-87	-4.69543e-87	3.73421e-87	9.39868e-87	-1.4104e-88	9.51776e-87	1.1485e-87	6.44156e-87	2.5528e-87	-4.52061e-87	1.03822e-89	1.72138e-85
-1.02492e-87	1.17168e-88	-7.17112e-90	7.93543e-88	-1.1247e-87	-4.21947e-88	1.49522e-87	-2.48423e-88	1.71057e-87	3.97442e-88	1.17043e-87	-2.22137e-87	1.24107e-87	-5.68297e-88	1.96521e-88	2.84653e-87	-5.41342e-88	7.32676e-88	-3.0418e-87	1.11175e-87	-9.20083e-88	3.16161e-88	2.33777e-87	-3.51378e-87	1.70334e-87	-1.4736e-87	-1.65144e-87	1.47976e-87	-2.63681e-88	7.24241e-88	3.53967e-86
-6.37486e-89	-2.01807e-88	3.00044e-89	1.17248e-88	7.34986e-89	2.55185e-89	-9.1799e-89	4.68362e-89	-2.1046e-88	-1.27562e-89	4.89435e-89	-2.7086e-89	1.26983e-88	-1.30836e-89	1.84524e-88	-1.12865e-89	-1.38652e-88	-3.28153e-88	9.06358e-89	-1.6611e-88	-6.31302e-89	9.08583e-89	5.88416e-89	3.56122e-88	6.86689e-89	-3.32482e-88	-6.77557e-89	5.45358e-89	1.34969e-89	-4.0607e-90	3.11909e-87
1.1295e-89	-1.34333e-90	2.46e-89	-6.15803e-90	-2.87311e-89	5.38538e-90	-2.3886e-89	-6.57269e-90	-2.00216e-89	-8.95359e-90	1.65672e-89	-2.04834e-90	-2.36316e-89	-1.41771e-89	-2.88047e-90	-7.46957e-89	-1.07842e-90	-2.36432e-89	-2.81536e-89	-3.14972e-89	2.21448e-90	-9.52136e-90	-5.68747e-90	1.86166e-89	-7.56192e-91	1.30076e-89	1.26885e-90	4.67094e-90	-1.63163e-89	-2.2112e-89	4.49491e-88
3.50604e-90	-3.65363e-91	9.6542e-91	1.90333e-91	-3.0761e-90	-5.24175e-91	1.9972e-90	-1.83915e-90	2.26194e-90	1.08478e-90	-1.54152e-90	8.39484e-91	-1.69169e-90	-1.44825e-90	-9.1197e-91	-1.34939e-90	6.544e-91	5.78895e-91	1.00982e-91	-9.9021e-91	-2.2093e-90	-2.23781e-90	4.5907e-91	6.26653e-91	1.94345e-91	-7.33111e-91	-6.065e-91	2.42302e-90	9.76077e-91	4.69419e-91	3.68526e-89
6.68185e-92	-5.19425e-91	-2.64714e-91	3.89957e-91	2.78013e-91	3.865e-91	-6.02688e-92	3.3841e-92	-5.19568e-91	7.85794e-92	4.0997e-91	-4.19926e-91	-2.57121e-91	-2.19343e-91	6.20463e-92	-2.54209e-91	-2.31627e-92	6.18409e-91	2.17004e-91	2.29654e-91	6.45566e-92	1.05318e-91	-1.39847e-91	-3.17461e-93	-4.53256e-92	-1.1873e-90	6.05069e-92	1.65085e-91	1.43003e-91	3.93048e-92	7.26195e-90
-1.39518e-92	-7.10561e-92	1.0194e-92	-4.28501e-92	9.86076e-93	2.37618e-92	-1.73459e-92	1.04677e-92	1.02254e-92	-2.84685e-92	-1.41584e-92	-1.85967e-91	-6.14715e-93	-2.64853e-92	-3.08658e-92	1.72603e-92	-2.17163e-92	1.18693e-92	-6.79536e-92	1.99831e-92	-2.13553e-92	8.00614e-93	4.74543e-92	4.67879e-93	1.06519e-92	1.38801e-92	-1.76863e-92	-2.71392e-92	8.69805e-93	-1.47644e-92	8.14903e-91
5.4324e-93	-7.01416e-94	6.3052e-93	2.2821e-94	4.37868e-95	-2.18394e-93	2.91078e-93	-2.54473e-93	3.06773e-93	-4.86767e-93	-1.29842e-93	-3.74383e-93	-1.56402e-93	7.62698e-93	5.22279e-94	8.52797e-94	2.73998e-93	-1.919e-94	7.16612e-94	-8.61426e-94	-1.12613e-94	2.03301e-93	2.31541e-95	2.26631e-94	-2.8969e-93	-3.14252e-92	-6.57691e-94	1.76343e-93	5.04085e-95	-2.87128e-94	8.78803e-92
-5.18694e-95	3.54781e-95	1.47327e-94	-5.10565e-94	-5.82344e-97	9.20062e-95	-1.26987e-94	-4.3712e-94	1.3429e-93	-1.86174e-95	-1.44995e-93	-2.87868e-94	1.7641e-94	-4.76838e-94	-9.12295e-96	1.13071e-94	-7.2692e-94	-2.20155e-94	-1.63402e-94	-1.96262e-95	3.57418e-95	7.18343e-94	-4.77007e-94	-1.039e-95	-3.11406e-94	9.14111e-95	5.56234e-94	-7.08046e-94	-2.93922e-95	-1.51189e-94	9.49598e-93
-2.53752e-95	-3.35987e-95	-6.35465e-95	1.37596e-95	1.86206e-96	-3.38133e-96	1.11969e-95	2.21308e-95	5.33526e-95	1.78092e-95	1.87362e-95	2.28158e-95	8.38625e-95	-2.41265e-96	-4.60818e-94	-8.27317e-95	2.32559e-95	2.84288e-95	7.34465e-96	-5.37295e-95	-5.83999e-95	6.83304e-95	-4.35232e-95	-1.19439e-94	-4.28373e-95	4.93329e-95	1.92656e-97	-5.7085e-97	7.02412e-96	-1.59513e-94	1.57931e-93
8.53724e-96	3.07272e-96	1.01656e-95	1.65405e-96	-1.31932e-96	3.13703e-97	1.07545e-96	1.03833e-95	2.03692e-95	-8.85608e-96	-5.23105e-96	5.60698e-97	3.16689e-96	3.0028e-96	-3.81442e-96	-2.44693e-96	7.57725e-97	-9.07274e-96	-2.04687e-96	-1.75014e-95	8.01182e-96	-2.62787e-95	1.74201e-96	-5.51552e-96	-1.01068e-95	2.3243e-95	-1.08775e-95	-2.7515e-97	1.95593e-95	-2.07996e-96	2.21038e-94
4.3667e-97	2.56843e-96	-3.70348e-96	5.23307e-97	-2.98242e-97	5.70381e-97	6.89809e-97	2.21717e-96	-6.35002e-97	-6.18154e-97	-1.76605e-96	-1.91242e-96	-1.00266e-96	-1.04995e-96	-5.79251e-97	2.15816e-96	-1.52176e-97	1.26304e-97	3.93006e-98	-3.3667e-97	-3.44615e-97	-8.13491e-98	1.40528e-96	-3.36232e-96	1.8003e-97	1.14257e-96	3.19536e-97	-2.60106e-97	-1.25378e-96	-4.0468e-97	3.01379e-95
2.23407e-98	1.15447e-97	-2.13329e-97	-5.43292e-99	1.51714e-99	-1.81436e-97	7.79637e-98	-8.3576e-98	4.13993e-98	2.48283e-98	5.88614e-98	-6.30098e-98	1.41956e-97	2.84627e-98	-9.13783e-99	-5.94964e-98	6.89521e-98	6.19476e-98	-3.38803e-98	1.9876e-98	-9.37287e-98	-1.33398e-97	-1.67224e-97	3.32255e-98	2.79681e-97	1.39699e-97	2.1377e-98	-3.23765e-98	-8.54888e-98	-4.53425e-98	2.34439e-96
2.08918e-99	1.86274e-99	-1.46018e-98	8.78256e-100	-3.64776e-99	3.57723e-99	-5.53204e-99	1.62825e-98	-3.19617e-99	9.56481e-100	1.21806e-99	1.50605e-98	1.39502e-98	-1.00643e-99	-2.56888e-98	-3.04366e-98	-1.99985e-99	1.32657e-99	-1.47203e-98	4.65933e-99	9.42032e-100	-6.49739e-99	2.37105e-99	2.19597e-98	-4.52588e-101	-1.14337e-98	4.19331e-99	-1.29353e-98	-2.6418e-98	-1.4417e-99	2.50928e-97
-2.99479e-99	-5.82607e-99	-3.46144e-100	-2.34665e-100	1.27194e-99	-1.99658e-101	-1.98317e-99	3.22224e-100	-1.06514e-99	-2.1383e-100	1.4652e-101	3.30793e-100	-4.45981e-99	-4.39049e-99	-1.00366e-99	-2.25259e-99	1.14777e-99	2.28137e-100	-2.97195e-99	-1.21257e-99	1.15392e-99	-9.61026e-100	9.19993e-100	-1.07505e-99	-9.36143e-100	4.44821e-100	-1.12795e-99	-3.33223e-99	-2.49822e-99	3.43127e-101	4.4774e-98
-1.02249e-100	-1.16788e-100	-1.97788e-100	2.40879e-100	-3.65271e-100	-3.72459e-100	-1.288e-100	2.27328e-100	-3.10409e-100	5.0349e-100	-2.12024e-100	1.06242e-100	-1.31947e-100	2.40775e-100	-2.54089e-101	-4.12445e-101	-3.38472e-101	5.33468e-101	1.07307e-101	-1.3422e-100	-1.6084e-100	-1.96974e-100	-4.64416e-100	1.32497e-100	-6.37609e-101	-1.41267e-100	3.37546e-102	-1.22868e-100	1.35808e-100	3.1517e-100	5.29222e-99
-4.7823e-101	-1.67357e-101	5.18742e-102	-7.19516e-102	-4.25724e-102	-2.19009e-101	1.0295e-102	9.5999e-101	-1.08634e-104	1.15043e-101	-6.00851e-101	-2.003e-101	1.04206e-102	4.00748e-101	-2.45134e-101	5.33668e-101	6.03729e-102	-9.29897e-102	-4.19664e-101	-1.21648e-101	-1.27393e-101	6.71845e-101	5.66835e-101	1.42313e-100	9.10055e-102	1.24336e-101	-2.56451e-101	1.46608e-101	3.67841e-101	1.6169e-101	8.73936e-100
-3.8795e-103	-8.62027e-103	-1.73761e-101	-3.78708e-102	7.32788e-102	1.38033e-102	8.1586e-105	-2.8992e-102	-1.96773e-102	-1.77973e-102	3.24793e-102	-3.05296e-102	5.94015e-104	-5.99427e-103	4.06004e-103	5.44778e-102	1.95014e-102	1.8029e-102	1.4672e-103	1.4728e-102	-1.91351e-102	-3.90188e-103	-1.20343e-102	-1.51729e-102	-6.13665e-102	-1.36829e-102	-4.91696e-103	-7.31728e-103	1.41952e-102	-1.52662e-102	7.26612e-101
1.87892e-103	-2.95536e-104	-4.86457e-103	-4.81553e-103	-4.86321e-104	-4.36283e-104	5.13165e-103	-1.73279e-103	1.21787e-104	-1.61554e-103	-4.81094e-104	1.37457e-103	4.45442e-103	-3.51788e-103	-1.9291e-103	-1.50203e-103	-4.57463e-103	-1.00577e-103	7.74238e-104	-2.05435e-103	1.86908e-103	3.75854e-103	1.51152e-103	7.30734e-103	-3.34894e-104	3.93929e-103	-2.121e-103	2.76255e-103	3.50101e-103	2.26258e-103	7.24148e-102
6.79624e-104	-1.10966e-104	-1.26405e-103	3.24846e-104	-1.01856e-106	-1.35927e-104	-2.08103e-103	1.27458e-104	-3.02347e-105	-4.7935e-104	2.92397e-104	7.75098e-104	1.91495e-104	-3.08654e-104	2.40561e-104	8.2647e-105	-5.12504e-105	8.85712e-105	-8.61145e-105	-1.91765e-104	-7.78937e-104	2.59767e-104	4.6675e-104	1.7651e-104	5.6565e-105	-4.0849e-104	1.72925e-104	2.31444e-104	7.38072e-104	7.69946e-104	1.16025e-102
1.98992e-106	4.33487e-106	-1.74212e-104	-8.13067e-106	6.63182e-105	-5.56774e-105	-1.55661e-106	-4.00238e-105	2.56539e-105	5.20907e-105	-1.55947e-105	2.38857e-105	5.12804e-105	4.55765e-105	-2.7366e-106	-2.91128e-105	-6.05578e-105	-5.15517e-105	-1.40342e-105	1.27835e-105	6.96503e-105	-5.2074e-106	-1.20677e-104	-3.23586e-105	-1.74223e-104	9.68265e-106	5.20421e-105	7.70785e-105	-2.57971e-106	3.11129e-105	1.31171e-103
-4.32043e-106	-4.16971e-106	1.23886e-105	-1.08504e-105	6.52387e-106	6.6779e-106	-8.19707e-107	-8.82671e-106	5.71275e-105	-1.12264e-105	4.73097e-107	-5.11298e-106	-3.19937e-106	-2.45706e-106	1.4159e-106	-2.03588e-106	-1.89733e-105	1.73996e-106	6.30202e-106	-3.46813e-106	-4.41747e-106	-5.14881e-106	5.6068e-108	-3.3685e-106	-1.49094e-105	5.22801e-105	5.86576e-106	-1.26057e-106	-2.22372e-105	-8.62598e-106	2.86279e-104
-2.45291e-107	2.07216e-108	8.48864e-107	3.37018e-107	-2.96624e-107	5.65304e-107	4.62909e-108	1.16157e-107	1.2161e-107	2.07533e-106	-4.9735e-107	-1.45082e-106	4.01349e-107	1.40716e-106	-1.07115e-106	-3.20224e-108	2.14085e-106	-2.00216e-107	-1.61997e-106	-9.73396e-107	-1.44266e-106	9.20234e-107	-2.01957e-107	5.14859e-107	-9.73779e-107	3.51304e-107	-9.56849e-107	-9.63592e-107	9.40376e-107	-7.96581e-107	2.25297e-105
1.05568e-107	-3.87233e-108	2.0383e-107	1.7916e-108	-1.75377e-108	1.47173e-107	-2.81524e-107	-1.34413e-108	1.08501e-107	2.25291e-107	-3.2153e-109	8.2782e-109	1.68842e-107	-1.44589e-107	-1.80519e-107	1.11595e-107	4.73353e-108	1.36664e-108	1.44434e-108	1.35903e-107	-5.67648e-108	-5.63325e-108	-1.18372e-107	-1.02023e-108	-3.06058e-108	4.43852e-107	-9.27501e-108	1.52457e-107	-1.87481e-107	4.39148e-107	3.57586e-106
8.5401e-109	1.45769e-108	8.41921e-109	3.26452e-109	6.72937e-109	-4.85015e-109	4.84813e-108	1.068e-108	-1.09437e-108	7.31719e-110	-6.83933e-109	-1.92966e-108	-9.21481e-109	-1.81261e-108	-4.21965e-108	1.32827e-109	1.43862e-108	1.71465e-108	-3.73247e-108	1.6158e-108	3.52292e-108	1.32092e-109	2.03914e-108	-9.89953e-111	5.76912e-109	-6.55575e-109	-7.4628e-109	-3.65052e-109	9.49099e-109	8.86621e-109	3.9807e-107
-1.67734e-110	5.68402e-110	-1.44958e-109	1.10617e-109	3.60792e-110	3.43431e-110	-5.1625e-109	-5.18801e-109	4.29259e-110	1.01964e-109	-1.85113e-109	-1.32356e-109	5.09084e-109	1.56109e-109	-2.62668e-109	1.33593e-109	-1.06331e-109	-1.81478e-110	9.9984e-111	-2.21861e-110	3.88839e-110	7.2544e-110	4.89846e-110	-3.54549e-110	-1.03484e-109	1.74252e-109	3.11101e-109	4.8009e-109	-1.34751e-109	-3.34852e-109	4.84954e-108
-6.01069e-111	-2.92659e-111	3.20355e-110	-1.21454e-110	3.03291e-110	-5.91052e-111	-2.98308e-110	3.97575e-111	3.32933e-110	-8.88974e-111	1.34286e-110	-1.34584e-110	-2.222e-110	-1.79317e-111	-1.0619e-110	-1.91023e-110	-1.33741e-111	4.2338e-111	3.54364e-110	3.894e-110	1.8528e-110	-3.93057e-111	-5.08135e-110	1.4058e-110	-3.50782e-111	-3.13517e-110	5.38654e-111	1.86645e-110	-6.65365e-113	-4.33448e-111	4.76558e-109
2.10873e-111	1.28619e-111	-2.53484e-111	-5.93377e-111	2.25115e-112	6.22163e-112	-1.02373e-111	7.62626e-111	9.36184e-112	-4.69038e-112	-1.69154e-111	-1.92084e-112	-5.61307e-112	1.17248e-112	4.26738e-111	1.01184e-111	-2.10321e-111	-1.45737e-110	2.07739e-111	-3.63934e-111	-7.60179e-112	2.51981e-111	1.95366e-111	-1.64981e-111	-1.86398e-111	3.19037e-111	-4.46793e-112	-2.813e-111	9.82058e-112	-1.43669e-111	7.06173e-110
-4.82703e-112	-4.23011e-113	-5.61762e-112	9.87639e-112	1.35661e-113	-5.80673e-112	-1.68545e-112	2.84535e-112	-5.62351e-113	-6.2942e-112	7.99113e-113	-4.87285e-112	3.00862e-112	1.0866e-112	-3.10598e-112	1.8166e-112	4.77669e-113	-6.31504e-112	3.53076e-113	-6.04712e-112	6.76379e-113	-2.75378e-112	-3.48459e-112	-1.35262e-112	1.38158e-112	1.86571e-112	-2.68056e-112	-9.73254e-113	-6.2739e-113	-5.41259e-112	8.71649e-111
-4.87622e-113	1.67639e-113	-1.04294e-113	-5.25457e-114	2.16438e-113	8.80609e-114	7.88205e-113	1.77723e-113	4.86274e-113	-9.74107e-114	-5.0447e-114	-8.13398e-114	-2.02629e-114	1.90711e-113	4.77863e-114	1.0448e-113	1.94843e-113	6.93041e-114	-6.02448e-113	-2.69978e-113	-3.06873e-114	1.07767e-113	-9.36613e-114	3.22639e-113	-9.88639e-113	3.88792e-113	-4.33596e-113	7.70539e-114	-5.29753e-113	5.48911e-113	7.81931e-112
5.17291e-114	1.19506e-115	2.12102e-115	3.01284e-114	5.21529e-114	-1.22504e-113	-5.52615e-114	-4.08951e-114	-7.98975e-114	-1.75441e-115	-1.99877e-114	-6.86964e-114	7.44947e-114	2.71128e-114	6.61384e-114	-3.52035e-114	4.76622e-114	-2.55016e-114	9.0408e-115	-1.37999e-115	8.38808e-115	-2.12728e-115	-3.18998e-113	-3.06601e-114	9.4593e-114	-3.17553e-114	-4.43275e-114	-2.11432e-114	1.77988e-114	1.30021e-114	1.39565e-112
7.50874e-116	-6.14804e-116	-1.64498e-114	3.03965e-115	1.00065e-115	4.76709e-115	-8.68073e-115	-4.76054e-115	7.17337e-115	-7.14291e-115	-4.08477e-115	8.07044e-115	-6.87426e-115	2.72045e-115	1.48104e-116	-5.69026e-115	3.08552e-115	4.87752e-115	3.06422e-115	1.19731e-115	5.31167e-115	-3.6797e-116	2.87213e-115	-9.14012e-115	5.40971e-115	-6.00634e-116	-9.95759e-116	-1.61019e-114	-5.15711e-116	6.51476e-115	1.42024e-113
-3.92938e-116	2.30096e-116	-3.09795e-117	-3.26233e-116	-8.66229e-117	-9.38292e-116	5.99417e-116	-9.42829e-116	5.82927e-116	-6.98574e-116	9.41607e-116	-3.69486e-116	2.94989e-115	-1.17468e-115	8.65938e-116	-3.24443e-116	1.26296e-116	1.79464e-115	-7.55582e-116	1.86021e-116	-2.06494e-116	1.16424e-115	-1.91009e-116	1.52261e-116	2.03034e-115	2.47192e-116	1.128e-116	1.08647e-115	-1.03382e-115	-1.94072e-116	2.07362e-114
-1.16012e-116	2.11409e-116	1.08346e-117	8.83046e-117	1.52903e-118	1.21666e-116	-4.36771e-117	-8.85533e-117	3.44792e-117	1.01606e-116	-9.91333e-117	-1.09365e-116	-2.8966e-117	-5.14546e-117	1.80639e-117	5.00646e-117	-6.9405e-117	6.2109e-118	-7.65903e-117	4.25887e-117	3.31293e-117	6.22953e-117	1.04788e-116	1.25501e-116	-1.1535e-116	1.79594e-118	-3.24253e-117	1.20784e-116	8.34654e-117	-4.32883e-117	2.09274e-115
1.18325e-117	1.87099e-117	-3.11436e-119	3.37557e-118	6.50333e-118	-6.53261e-118	-2.43956e-118	9.71367e-119	4.73763e-118	4.09133e-118	-3.49673e-118	7.7278e-119	4.33137e-118	-1.24173e-117	2.61806e-118	1.05279e-118	-1.64304e-118	-2.04656e-118	-3.41685e-118	-6.55104e-117	-3.57767e-118	7.55209e-119	-5.9086e-117	4.65234e-118	-1.63456e-118	8.17987e-118	-8.12504e-118	-1.1479e-117	-2.70293e-118	2.88101e-118	2.59885e-116
2.38586e-119	1.3035e-118	-7.06971e-119	-3.38999e-118	2.47789e-118	-1.22312e-119	-1.79178e-119	-4.48724e-119	6.47846e-119	2.00183e-119	6.62925e-119	-5.40518e-118	-4.13975e-118	3.42949e-119	8.19064e-119	-2.51935e-119	-2.75808e-119	-1.46591e-119	1.19369e-118	6.06819e-121	-1.10829e-118	-2.41216e-120	-4.93658e-119	-1.23559e-118	-5.88134e-119	-1.37792e-118	-2.36855e-119	5.3046e-120	5.74392e-119	1.37232e-118	3.00235e-117
-6.9337e-120	2.18425e-119	-7.6951e-120	1.77221e-120	-1.95171e-119	-8.40655e-120	-1.86023e-119	-1.38697e-122	9.1291e-120	2.24926e-120	1.43096e-119	-1.28527e-119	-7.50991e-120	5.59913e-119	-7.43221e-119	4.24868e-120	1.03048e-120	6.97243e-120	1.60733e-119	2.09831e-119	9.18558e-120	2.41918e-120	1.40117e-119	-5.73358e-119	-5.48196e-120	9.01095e-120	-6.85208e-120	-7.75816e-120	1.46441e-119	1.7496e-120	4.38904e-118
1.15208e-120	2.6143e-120	2.74932e-121	-2.33083e-120	2.48812e-120	-1.78161e-120	-3.57404e-120	-2.14725e-121	8.42568e-121	-5.5236e-121	-8.26283e-121	-2.47255e-120	1.83198e-120	1.65228e-120	7.42755e-122	2.62778e-121	-4.66722e-120	-3.95257e-120	-3.06436e-121	-5.29639e-120	-1.72552e-120	-3.01287e-121	-7.98118e-121	-1.34585e-120	-9.48965e-121	-3.71023e-121	4.07294e-120	6.60103e-121	-1.59239e-120	-4.96517e-121	4.9481e-119
-1.142e-121	3.12957e-121	-4.03843e-121	-1.11048e-121	-6.81186e-122	-8.44665e-122	-7.09913e-122	1.65285e-121	4.41008e-121	-5.2981e-122	-1.05012e-120	-1.85497e-122	1.31822e-122	3.08091e-122	-4.54136e-122	-1.3117e-121	-2.30746e-121	-1.90051e-122	-8.20974e-122	6.06683e-122	-2.29742e-121	8.39193e-121	6.03339e-121	7.66591e-122	-1.07303e-121	1.13759e-121	1.12404e-121	2.70411e-121	-2.38334e-121	-4.70092e-121	6.5679e-120
9.94631e-123	4.37499e-123	2.85601e-122	-2.69704e-122	9.5212e-122	8.20966e-122	-3.36953e-122	-6.36494e-122	3.8463e-122	2.32837e-122	1.57966e-122	6.14722e-122	-6.56916e-122	-3.44068e-122	-2.01369e-122	-3.0956e-122	-6.48954e-122	-2.40331e-122	1.55479e-125	-3.45689e-122	-7.47085e-122	6.96481e-122	3.07564e-122	3.95417e-122	2.68688e-122	-7.23782e-122	7.3137e-122	9.6945e-123	3.09043e-122	-1.11949e-122	1.19706e-120
-2.00562e-124	2.26554e-123	-3.31365e-123	-2.32224e-123	-1.92486e-123	2.12502e-123	-2.20887e-123	3.66069e-123	1.33052e-123	1.3275e-123	-6.18484e-124	-4.00558e-124	-2.00604e-123	3.26875e-123	-1.13983e-123	-6.59532e-124	2.65034e-123	-1.68379e-124	1.87037e-123	7.28286e-123	-5.49424e-123	6.98432e-124	5.32915e-125	-2.73858e-123	-1.61097e-123	6.07168e-123	8.58996e-124	5.9503e-123	-7.28076e-124	-8.69052e-123	7.36397e-122
1.9913e-124	-4.03797e-125	-4.24683e-124	-3.12562e-124	-8.77438e-124	-3.56212e-124	8.30539e-124	-1.27932e-124	9.77451e-125	-1.19918e-123	8.44625e-125	-2.36327e-124	-4.09224e-124	-1.85533e-124	-4.17624e-124	2.09483e-124	-5.49672e-124	-1.95308e-124	-7.56305e-124	3.62158e-124	-4.35749e-124	2.04492e-124	-3.79047e-125	-7.74254e-124	-3.51644e-124	3.06589e-124	-1.18377e-125	-6.76366e-125	-5.6635e-125	-6.38445e-124	1.07571e-122
2.73863e-127	-3.26434e-125	-3.60641e-125	2.50576e-125	4.13541e-125	2.2494e-125	-2.71716e-125	-3.07665e-125	-4.40597e-126	1.66717e-125	1.77117e-125	-5.81867e-125	1.0359e-124	1.82521e-125	-6.37565e-125	-4.10554e-125	-8.02039e-125	-6.29556e-125	5.20477e-125	2.26984e-125	-7.55593e-125	1.86312e-125	8.47661e-125	1.15498e-124	-5.83156e-125	-3.43719e-124	-1.54071e-125	6.04652e-125	-7.27863e-125	2.98335e-125	1.63234e-123
-3.8379e-126	-1.37792e-125	-6.17126e-126	1.62412e-125	5.12923e-126	1.33324e-125	2.89436e-126	1.78864e-125	-9.54399e-126	1.06067e-127	1.49022e-126	3.48008e-126	-2.20361e-126	-9.48562e-126	-3.67667e-126	-3.93894e-127	2.50077e-126	-1.97298e-126	2.68717e-126	-4.71621e-126	6.66882e-126	-3.74797e-126	-4.92981e-127	-2.81051e-125	-6.6413e-127	-1.61641e-126	-6.17299e-126	2.58385e-127	2.82848e-126	-1.68229e-125	1.88907e-124
7.01894e-127	1.35166e-126	3.51047e-128	8.26139e-127	-1.22264e-126	-1.71058e-126	2.62886e-126	-6.97914e-127	9.76884e-128	-5.79369e-127	2.95937e-127	-4.27231e-127	7.32642e-128	-1.28933e-126	-1.31786e-127	-4.10819e-127	-1.9376e-127	1.1425e-126	1.81328e-126	-9.32746e-127	5.99381e-128	-7.24848e-127	-1.55478e-127	-8.43477e-127	-4.24929e-127	-1.26419e-127	-2.55602e-127	1.024e-126	3.37174e-128	-9.31603e-128	2.03041e-125
-3.392e-127	2.6759e-127	-8.5915e-128	-1.57944e-127	4.68416e-128	7.20735e-128	1.99745e-128	-1.69772e-127	4.46771e-128	2.04797e-127	-2.78533e-128	1.55654e-128	-5.70695e-128	9.31994e-128	1.82924e-127	6.38738e-128	7.78947e-128	-6.517e-128	3.50165e-127	1.86278e-128	-5.41966e-128	1.20099e-127	-5.65638e-128	1.77238e-127	-2.6572e-127	2.13788e-128	1.30786e-128	-2.77571e-127	-1.16644e-127	-3.8583e-129	3.46748e-126
1.3438e-128	-2.74385e-129	-2.2099e-128	-2.67823e-130	9.44082e-130	-2.69458e-129	2.57214e-129	-2.72389e-129	1.75298e-128	9.91526e-129	-1.39358e-129	3.28816e-129	-2.61437e-129	-6.93728e-129	1.58943e-128	7.82173e-129	-1.10366e-128	5.73862e-129	-1.32007e-129	8.43269e-129	4.0373e-129	-7.92417e-129	-6.34312e-129	2.04336e-128	-3.88615e-128	-1.50161e-128	1.53637e-128	1.18461e-128	-1.74273e-128	2.47037e-128	3.01363e-127
-8.24867e-130	6.7234e-130	-3.61789e-130	-2.37036e-129	4.81384e-129	-9.34592e-130	-1.93559e-129	1.36798e-129	1.626e-130	-1.56449e-129	-1.3604e-129	1.1285e-129	3.19014e-129	5.40944e-130	2.67864e-129	3.21502e-129	6.57122e-130	-3.5748e-129	7.11746e-130	-2.37445e-129	9.10116e-130	2.66725e-130	-1.58456e-129	9.62401e-130	7.39004e-131	6.08602e-130	-5.10597e-129	-1.51554e-129	-4.15379e-130	2.08015e-129	4.79636e-128
-3.43871e-131	4.17122e-131	2.88458e-130	-2.61872e-131	2.88861e-131	1.23999e-130	2.04531e-130	7.47484e-130	1.25607e-130	-1.1683e-131	-1.01539e-132	7.05491e-131	1.78771e-131	-1.13427e-130	-1.54301e-130	4.70495e-131	8.97346e-131	-4.45881e-130	-1.46478e-130	3.40214e-130	-1.0599e-130	-3.46659e-130	-7.7649e-132	7.72158e-131	3.49834e-130	-8.19318e-131	-1.74171e-130	-3.05807e-130	-1.651e-129	-1.16441e-131	6.17147e-129
-2.99511e-131	-7.22349e-132	1.54586e-131	1.13836e-130	4.62673e-131	4.51361e-131	-1.71503e-131	1.0852e-131	-1.38061e-131	2.80339e-131	-1.80854e-132	1.42581e-131	2.32344e-131	-3.68178e-131	-1.57526e-131	-4.43386e-131	-7.29936e-132	9.76405e-133	-2.34138e-132	1.35353e-131	1.25898e-131	5.11286e-132	-1.06659e-131	1.91716e-131	-9.89178e-132	-1.31059e-131	1.99702e-132	-9.09456e-132	1.00755e-131	-5.08085e-131	6.30591e-130
6.12161e-132	1.38522e-131	4.10339e-132	-2.25449e-132	-4.25335e-132	-6.75199e-132	8.8754e-133	-6.57798e-133	-9.89356e-134	-1.93169e-132	2.81631e-132	-4.91341e-133	-2.07302e-132	-2.21842e-132	-1.08763e-132	-3.34982e-132	-2.8156e-132	2.3336e-132	-3.19855e-133	-1.387e-132	3.18704e-132	1.65354e-133	-8.60416e-133	5.58502e-133	9.65898e-133	-1.00967e-132	6.59381e-132	4.17592e-132	-8.136e-133	-4.74305e-132	8.28789e-131
9.67682e-134	-2.09179e-133	2.7628e-133	5.40426e-133	-6.39879e-133	2.03826e-133	-3.50769e-133	-1.33871e-132	1.14765e-134	-3.5704e-133	2.56714e-133	4.94494e-133	1.52594e-133	1.71769e-133	1.9324e-133	8.3588e-134	6.9101e-135	-3.28015e-134	-5.93152e-133	2.07752e-133	-1.19885e-133	-1.12669e-132	-4.36487e-134	-1.31763e-133	-2.36876e-134	-3.9835e-133	-3.69459e-133	-9.79419e-133	1.1522e-133	-1.91563e-134	9.54465e-132
4.66632e-134	-9.52177e-136	1.34091e-134	-8.22898e-135	-3.33035e-134	-9.43455e-135	-1.21605e-133	-4.09639e-134	-1.0356e-134	-4.73972e-135	2.52546e-135	1.17139e-133	-1.05109e-134	1.48474e-134	-6.48672e-134	-3.80498e-134	-5.77552e-135	-9.99906e-134	-7.62465e-134	1.91382e-134	-3.84134e-134	-1.25439e-134	6.44405e-134	-3.66296e-134	1.41545e-134	-1.73858e-134	5.87911e-134	9.06058e-135	2.5508e-134	-3.6801e-136	1.01604e-132
-5.56428e-136	5.82124e-136	-8.709e-135	1.33192e-135	-5.65119e-135	-2.54057e-135	6.46851e-136	3.69729e-135	6.27938e-135	2.09115e-134	-1.1256e-135	-2.36309e-137	1.73371e-134	-1.54077e-135	-9.78365e-135	8.89178e-135	-4.37044e-135	4.70323e-135	-1.35761e-134	7.61656e-135	-8.40995e-135	1.06459e-135	-9.63346e-136	1.6143e-135	2.09996e-135	-1.02673e-134	-4.18547e-135	2.00169e-135	-2.28744e-135	-1.7434e-135	1.54512e-133
1.22118e-135	-1.12353e-135	-4.71554e-136	-1.83982e-136	1.27325e-135	-5.27765e-136	-1.21467e-135	-3.03297e-135	-2.52917e-136	-8.89559e-136	3.1822e-136	5.85413e-136	-8.9897e-136	-6.2095e-136	-2.85652e-136	-5.93615e-136	-2.67997e-136	7.16728e-136	-2.38799e-136	-5.60441e-138	2.39622e-136	-1.4243e-135	2.72342e-136	3.06056e-136	7.54147e-137	-2.6446e-135	-2.67527e-136	-7.51291e-137	5.22697e-136	-1.11959e-135	2.16706e-134
6.80282e-137	1.30663e-137	-7.58059e-137	1.45055e-137	-3.10898e-137	5.29981e-137	2.8604e-137	-6.46665e-137	8.60663e-137	2.71388e-136	-1.27818e-138	-3.56079e-137	2.53712e-136	-5.91962e-138	6.96224e-137	3.74542e-137	-1.04375e-136	6.9365e-137	3.09949e-137	1.59606e-137	-1.63859e-136	-1.29056e-136	-6.90839e-139	4.00762e-137	2.64916e-138	-1.37459e-136	-7.14244e-137	-1.1414e-137	5.19481e-137	-1.72889e-137	1.95637e-135
-1.41604e-139	-2.01374e-137	-1.931e-138	1.52595e-137	4.30015e-138	8.49246e-139	-2.46938e-140	-1.0095e-137	-4.84685e-138	6.56339e-138	9.18781e-139	-7.19827e-138	1.02261e-139	4.39376e-138	1.10822e-137	2.58712e-138	-6.02606e-139	-1.45604e-138	-3.92328e-138	3.81024e-138	-1.79878e-138	7.55677e-138	-4.54471e-138	-4.23553e-138	-9.19416e-138	1.77437e-137	-3.91183e-138	-4.44892e-139	9.1208e-138	5.35755e-138	1.64132e-136
-7.77673e-139	6.88829e-139	4.91687e-139	-3.78558e-138	-3.85201e-139	6.73017e-139	6.90817e-140	-5.41559e-139	2.71485e-139	-6.00202e-139	2.29866e-138	5.19088e-139	2.91207e-139	-8.16144e-139	7.3605e-139	1.22471e-139	-2.0925e-138	-1.72882e-139	5.1157e-139	-8.75682e-139	-2.22061e-138	-2.49157e-139	2.83524e-138	-2.96116e-138	-1.93978e-139	5.60948e-140	-5.56028e-139	1.87452e-139	1.76293e-138	1.00078e-138	2.8744e-137
6.36335e-140	-1.31904e-139	1.52862e-139	-4.61241e-139	8.56887e-140	1.18161e-140	-8.56725e-140	-4.20965e-140	1.70224e-139	-5.1167e-140	1.8815e-139	-2.36512e-140	-1.69086e-140	-2.52035e-139	6.714e-140	4.10689e-139	1.30546e-139	-9.77423e-140	1.02985e-139	5.56181e-140	1.85894e-139	-4.52701e-140	4.65197e-140	-5.38147e-140	-3.26918e-140	-1.11551e-139	4.34202e-139	1.59934e-139	-1.73534e-139	-5.16574e-140	3.89684e-138
-3.5627e-141	6.96403e-141	2.41027e-141	1.58668e-140	-1.07617e-140	2.95702e-140	2.27416e-140	-3.63425e-140	1.85968e-140	3.61661e-141	-3.75639e-141	7.16766e-141	6.0045e-140	6.27955e-142	9.34732e-141	-1.26037e-140	1.0752e-140	-4.51719e-140	-3.11364e-140	6.15627e-141	-2.81949e-140	2.85551e-141	1.5065e-140	7.04143e-141	-1.1311e-140	-1.71617e-140	-9.62665e-141	2.88644e-141	-1.40363e-140	7.81932e-141	4.53196e-139
2.98424e-141	4.4932e-141	5.72697e-142	-1.83794e-142	3.33471e-142	7.02674e-142	7.50257e-142	1.56595e-141	-5.86868e-141	-3.98729e-142	-2.57504e-141	9.89574e-142	4.38371e-142	-3.44785e-141	2.09037e-141	-6.95646e-142	5.8449e-141	-5.92925e-142	-1.00944e-141	-2.55147e-141	1.81641e-141	-2.65964e-141	-8.89235e-141	1.13537e-141	3.99925e-141	3.04414e-141	3.84174e-142	-3.12191e-141	-6.62757e-142	4.10482e-142	6.42158e-140
-1.18725e-142	1.41025e-142	2.31743e-142	-3.39986e-142	-1.00695e-143	5.24492e-144	-2.42605e-142	7.76943e-143	-2.31626e-143	-5.41922e-143	-6.01054e-143	1.05811e-141	-1.19061e-142	3.84532e-142	-5.6619e-142	3.19318e-143	2.31579e-143	2.2764e-142	7.65876e-142	5.32527e-142	-4.86572e-143	4.60934e-142	-1.38075e-142	2.95361e-142	1.41805e-143	2.36311e-142	4.18648e-142	4.22397e-143	5.49767e-142	3.16615e-142	7.53437e-141
-5.10284e-144	-6.91702e-144	8.36261e-143	5.72082e-143	-1.48855e-143	-1.99105e-143	1.03189e-143	-1.7456e-143	-2.88192e-144	2.90299e-143	1.07929e-143	8.44957e-143	-3.19566e-143	-3.92052e-143	9.84189e-144	-2.53916e-143	-2.36122e-143	-1.23877e-144	-9.81462e-143	2.85542e-143	-2.37279e-142	9.36905e-144	-7.25291e-143	-4.01096e-144	-1.25546e-143	1.90097e-143	3.41873e-144	1.47579e-143	2.60227e-143	6.64385e-143	1.06596e-141
-9.72204e-144	-2.54651e-145	-5.29949e-145	-3.82696e-144	1.84797e-145	3.26466e-145	-2.96256e-144	1.3003e-144	-1.41682e-144	2.11089e-145	7.69985e-144	-2.22099e-144	-5.79068e-144	4.8775e-144	7.25286e-145	4.80335e-144	-3.64254e-144	5.36868e-144	-3.1936e-143	-5.4522e-144	-8.01034e-145	-3.20932e-144	-7.41288e-144	-2.08715e-144	-1.92012e-144	-5.25203e-145	6.50166e-145	3.62468e-144	-1.95999e-144	2.52282e-144	1.17966e-142
-2.74747e-145	-2.15576e-145	-1.3324e-145	3.57902e-144	-1.95631e-146	-1.50085e-145	-1.30609e-145	-7.64117e-145	-1.17473e-145	4.4634e-146	3.62041e-145	-2.86387e-145	-1.0008e-144	2.20336e-145	-1.77766e-144	3.15971e-145	9.01167e-146	2.04377e-146	-4.64253e-146	-2.01825e-146	-2.05424e-145	-8.18732e-145	8.03018e-146	2.98618e-145	2.26472e-145	-5.05444e-146	4.69518e-145	4.42193e-145	6.71706e-146	-3.50426e-145	1.25788e-143
-4.91052e-146	-2.07598e-146	7.33782e-147	-1.51471e-146	-1.72675e-147	-8.32612e-146	-6.9082e-147	-8.50283e-146	1.06522e-147	9.4123e-147	-1.99069e-147	9.18051e-146	-7.24864e-147	6.44514e-146	2.06324e-146	6.08763e-147	-3.10067e-145	-5.4424e-146	4.23321e-147	-3.09759e-146	6.06131e-146	-8.15429e-146	-7.02625e-147	-4.59985e-147	1.18484e-146	4.70773e-146	-4.35434e-146	-1.22007e-145	1.24484e-145	-5.15185e-146	1.42593e-144
-7.45338e-147	1.03362e-146	-1.54673e-146	3.31584e-147	-3.007e-147	-8.52959e-147	6.76442e-147	-1.17931e-146	-1.04592e-146	3.68399e-148	1.00552e-147	-9.54651e-147	6.62257e-147	8.28628e-148	-3.00698e-147	3.48649e-147	-2.16145e-146	-1.62225e-147	-5.80692e-148	1.15901e-146	-1.52315e-146	-9.09744e-147	3.92107e-149	-9.90577e-147	1.32311e-147	-2.07555e-147	-3.54351e-147	-3.52569e-147	-1.13354e-146	-9.10973e-147	2.02585e-145
-3.51085e-148	-3.25686e-147	-4.6944e-148	-1.59692e-147	-1.87254e-148	-4.09052e-148	-6.8056e-148	-1.13143e-147	6.16762e-148	-2.04052e-148	-8.19889e-148	-3.24198e-149	1.61089e-148	-8.09714e-148	-2.22536e-147	-6.21479e-148	-5.26704e-148	-1.91589e-148	3.88068e-148	-1.28061e-147	7.69923e-148	6.89884e-148	-2.9717e-148	-5.7229e-148	4.65705e-148	2.15536e-148	-2.31378e-147	1.15068e-147	-6.62993e-148	1.90741e-148	2.3289e-146
2.00224e-149	-6.57788e-149	2.18766e-149	1.30457e-148	-1.64788e-149	1.51223e-148	5.26337e-149	-1.23593e-149	3.15932e-149	-3.18146e-148	1.11517e-148	-4.72549e-150	3.80129e-149	-4.49595e-148	-1.69187e-148	1.12891e-148	2.03605e-149	2.15466e-148	2.45254e-149	1.22688e-149	-1.04876e-148	-1.52255e-148	2.55311e-149	-1.90323e-148	-5.26532e-149	1.03895e-148	5.61936e-149	7.69615e-149	1.07641e-148	-1.3256e-150	2.85077e-147
-5.55937e-150	1.17058e-149	-1.2625e-149	-5.09478e-150	-3.20035e-150	-4.53412e-150	1.46757e-149	3.02202e-149	1.93876e-150	-3.09438e-149	2.21927e-150	-6.25067e-150	-2.87847e-149	5.16779e-149	-1.69981e-149	1.73411e-149	2.99451e-149	1.36289e-150	-1.68359e-149	-4.16915e-150	-2.47883e-150	-4.80135e-150	8.83966e-151	1.07102e-149	-7.49848e-150	8.51932e-150	2.21488e-149	5.33788e-150	2.16678e-149	3.3503e-150	3.8348e-148
-5.47644e-151	1.13492e-150	5.0114e-151	3.23984e-151	1.30329e-150	2.71165e-150	-2.59172e-151	-3.386e-151	3.8287e-150	-1.84582e-151	1.26094e-150	-4.96446e-151	-1.60024e-150	3.06647e-150	-8.10693e-151	-5.38022e-150	5.68603e-151	-8.87514e-151	-3.43382e-151	4.2197e-150	4.85938e-151	-6.82715e-151	-1.2655e-150	2.2091e-150	-4.24097e-150	1.74185e-150	1.69697e-150	-3.54106e-150	1.44056e-151	-1.19262e-150	4.69686e-149
1.29516e-151	-7.44098e-152	-3.42783e-151	-4.46273e-151	9.41484e-152	1.48102e-151	-3.53281e-151	-5.04806e-151	9.80936e-152	-5.41967e-151	-8.19343e-153	4.02263e-151	9.03293e-152	-9.8184e-152	4.06983e-152	5.56226e-151	-1.39145e-151	2.01637e-153	8.92009e-152	-1.92686e-151	3.01638e-152	-1.83208e-151	-3.36552e-151	7.21181e-152	-1.88907e-152	2.01534e-151	1.27294e-152	5.44564e-152	-1.02673e-151	-1.40095e-151	5.50474e-150
3.66803e-152	-1.98015e-152	3.84655e-152	3.01184e-152	1.57654e-152	2.07538e-152	1.45917e-152	-2.70481e-152	5.53193e-153	1.5173e-152	-5.07105e-152	2.33761e-153	-2.08372e-153	-2.59231e-152	7.89052e-153	1.12075e-152	-6.61371e-153	-6.43844e-152	6.66728e-153	6.90815e-154	1.4905e-152	-1.66595e-152	-1.01185e-152	6.11035e-153	6.42714e-154	7.10011e-153	-5.5781e-153	-1.81481e-155	1.34959e-152	1.36834e-152	4.90751e-151
1.34072e-152	1.15205e-153	-1.75363e-153	-1.17935e-153	-1.26389e-153	2.83011e-153	1.20421e-153	-4.37284e-154	2.20928e-154	4.65058e-153	2.97063e-153	6.58926e-153	-6.37955e-154	1.92574e-153	1.99808e-153	-3.77288e-154	-5.63741e-154	-7.59816e-154	4.9348e-153	-7.32558e-156	-9.98445e-154	-1.26897e-153	-8.34725e-154	1.47879e-153	8.30558e-154	4.71267e-154	4.85382e-153	-2.88769e-153	-3.90426e-153	2.02372e-153	6.84161e-152
-7.03125e-155	-1.05171e-154	3.66397e-154	9.7951e-155	4.23741e-155	5.79442e-154	2.49346e-154	-9.73825e-154	-2.42346e-154	-1.00076e-153	-3.33925e-154	-2.22097e-154	-3.62549e-155	1.29443e-154	2.65283e-154	3.29874e-154	9.99442e-155	-8.57635e-155	-1.41974e-153	1.5757e-154	8.29862e-155	-3.66064e-154	-2.76039e-154	5.76391e-154	-4.8829e-154	5.01256e-155	6.18276e-154	-1.77389e-156	-6.44494e-155	-2.69081e-154	9.60129e-153
1.36987e-155	2.61384e-155	-8.50279e-157	-4.53789e-157	2.18024e-155	-3.08742e-155	-2.82052e-155	-2.1758e-154	-7.42419e-155	7.70517e-155	-1.07441e-154	2.67909e-155	-2.41814e-154	7.27759e-156	4.56241e-155	1.80566e-155	-3.09524e-155	9.49521e-155	3.79536e-155	2.75793e-155	1.27799e-154	-1.55421e-155	-8.66529e-155	-8.46708e-157	1.29643e-158	-1.62124e-155	4.55015e-155	6.3768e-156	-3.81555e-156	2.69504e-155	1.45905e-153
3.19336e-156	-3.61932e-157	4.22106e-158	5.34637e-157	6.84543e-156	3.76765e-156	3.09201e-157	-6.4523e-156	-2.0929e-156	3.79717e-157	2.22128e-157	2.48271e-156	-8.60362e-157	4.90905e-156	7.00834e-156	-2.63631e-156	4.87581e-157	-1.78029e-157	-5.25981e-156	6.96246e-156	-4.92957e-157	-3.71437e-156	8.62622e-156	8.9183e-157	4.36195e-156	8.72418e-156	2.58119e-156	-2.0267e-157	3.65135e-156	-3.36325e-156	9.15961e-155
-4.78293e-157	-7.55853e-158	4.74465e-157	4.9595e-158	-1.18431e-157	8.11414e-157	2.82375e-158	-2.80119e-157	-2.4655e-157	-4.39433e-158	-1.28644e-157	-9.84848e-157	-1.24304e-157	1.35618e-157	2.80967e-157	-1.67032e-156	1.8213e-157	-1.8916e-157	6.45195e-157	4.41604e-157	2.27179e-158	-6.69038e-157	4.68331e-156	-1.60515e-156	-3.60804e-157	-1.81049e-156	8.3061e-157	-2.69711e-157	-1.63777e-157	-2.44464e-156	2.02497e-155
1.4806e-157	-2.53114e-158	7.14581e-158	2.75129e-158	-1.06323e-157	-4.33724e-159	-7.55256e-158	1.26708e-158	1.14693e-158	4.55556e-158	2.67725e-158	-4.99243e-158	-1.7774e-158	1.99585e-157	1.99668e-158	9.75357e-158	-6.66089e-158	-1.04501e-157	1.3627e-157	1.63638e-157	-1.66992e-158	2.00383e-158	5.28222e-158	9.39909e-158	2.57177e-158	1.104e-157	-3.61078e-157	-2.46899e-158	1.0512e-158	-6.99085e-158	2.19666e-156
1.74498e-159	-7.64508e-160	2.82384e-158	1.98644e-159	3.21633e-158	-4.13333e-159	3.53329e-159	4.25569e-159	9.19888e-159	1.66203e-158	-1.14431e-159	-2.48577e-159	1.73595e-158	4.5218e-159	3.3519e-159	9.85159e-159	-1.22838e-158	-5.08467e-159	1.84144e-158	1.19642e-158	-7.67264e-159	-1.02629e-158	2.78503e-159	-1.42398e-159	6.47111e-159	9.32848e-159	6.66693e-159	6.99823e-159	-4.32713e-159	-3.13675e-158	2.76405e-157
-1.44863e-159	-2.9495e-160	-3.35014e-161	1.65355e-160	-5.72527e-160	-5.19286e-160	6.78107e-160	7.39852e-160	-1.42594e-159	3.23756e-160	-2.1554e-160	5.51321e-160	-1.27052e-160	6.33824e-160	-1.08058e-159	3.48243e-160	-2.74203e-159	1.17689e-160	-4.01388e-161	3.49419e-160	-1.87758e-160	-4.90968e-160	-1.32408e-159	-1.10118e-159	8.59255e-160	2.70572e-159	-4.35715e-160	1.09108e-160	-1.0617e-160	7.31078e-160	2.04588e-158
5.55567e-160	2.49418e-161	-1.80762e-160	-3.20551e-161	-4.5997e-161	-6.07039e-161	-4.28466e-161	2.64916e-160	1.31529e-160	-1.13865e-160	-6.84114e-161	1.14192e-160	-6.74961e-161	-5.86153e-161	-9.49314e-161	-6.14445e-161	7.94991e-161	-6.63968e-161	9.11326e-161	-5.78635e-161	3.46885e-160	-9.02047e-161	2.54478e-161	2.51029e-160	1.15477e-160	1.5519e-160	6.33911e-160	5.37735e-161	3.5517e-161	3.56317e-161	3.95623e-159
-2.14318e-162	-1.94927e-161	-1.35477e-161	-1.04859e-161	1.39295e-161	1.79667e-161	-1.17995e-161	-1.46444e-161	-1.43965e-162	2.38524e-161	-1.4068e-161	7.38372e-162	7.90435e-162	9.22416e-162	-1.59127e-161	2.16531e-162	-9.13434e-162	-1.27191e-163	5.34905e-162	-8.82581e-162	-9.4521e-162	1.50323e-161	-1.58947e-161	-8.3845e-162	-8.74972e-161	-1.84609e-161	-1.71069e-161	2.89247e-161	2.49411e-162	3.82131e-162	4.16465e-160
3.06152e-162	-1.01223e-162	-1.53279e-162	2.01508e-162	2.73696e-162	-1.56346e-162	-1.09565e-162	2.80053e-163	-6.06895e-163	1.17032e-162	-3.06105e-162	1.11581e-163	3.56148e-163	-7.75733e-163	1.33744e-162	1.92424e-162	-1.86201e-162	1.50301e-162	1.74747e-162	-1.47051e-162	5.81342e-162	1.51638e-162	-2.96868e-162	2.27865e-163	1.62675e-162	1.25604e-162	-1.82061e-162	-1.56689e-162	3.30231e-162	8.08553e-163	5.01316e-161
-2.40593e-163	-3.63912e-165	6.68218e-164	4.96892e-163	-1.87608e-164	-2.51724e-164	-1.8812e-163	-5.6496e-163	3.84146e-164	3.73385e-164	-4.15614e-164	-1.75257e-163	5.87257e-163	6.92222e-164	1.44788e-163	4.722e-163	-3.43695e-163	4.4561e-163	-1.36821e-163	-1.84466e-163	3.2454e-164	-1.4626e-163	-1.88622e-163	-6.92159e-163	-7.2651e-163	-4.93381e-163	3.92511e-164	9.22015e-164	7.58016e-164	-1.38841e-162	8.15664e-162
-6.51989e-166	-1.15447e-164	1.45679e-163	-7.95958e-165	6.3318e-164	3.47076e-164	2.45148e-164	1.03298e-163	3.90013e-164	-9.66103e-165	1.10588e-164	-6.78853e-165	7.36496e-166	-1.6691e-164	8.67569e-165	-2.5739e-164	-1.94295e-164	1.71306e-164	6.67379e-164	-1.49694e-164	-1.58877e-164	-5.64139e-164	-5.16567e-164	-2.91064e-164	-1.55402e-163	1.02658e-163	7.72742e-164	-1.48201e-165	6.91485e-165	-7.04857e-165	1.13214e-162
2.02774e-165	-1.48228e-166	1.95296e-165	1.7723e-165	7.93666e-165	-1.0158e-165	-8.81542e-166	-6.71579e-166	2.70903e-165	-2.12485e-165	-2.47883e-165	1.24634e-165	-4.7799e-165	1.74287e-165	-1.95155e-165	-4.74095e-165	3.18724e-165	1.94438e-165	-5.67066e-165	-2.44825e-165	-2.301e-165	4.03824e-165	5.22645e-165	-2.21216e-165	-1.42195e-166	-2.58354e-165	7.51618e-165	7.40546e-165	2.876e-166	4.90821e-165	8.80527e-164
-4.06286e-166	2.57899e-165	3.62052e-166	1.8044e-165	4.41338e-166	-2.72932e-166	-2.38851e-166	7.41741e-166	-4.50152e-167	-8.35862e-166	-1.062e-166	1.25321e-165	-8.66503e-167	9.75008e-166	-6.73276e-166	-1.64982e-166	4.97825e-166	3.49231e-166	-9.32523e-167	1.49187e-166	-5.40038e-166	-9.38676e-166	-3.91702e-166	-5.62344e-166	-1.90242e-165	-2.2844e-166	1.58212e-166	-4.12412e-166	1.7078e-166	-7.40503e-166	1.81218e-164
2.61994e-168	3.2977e-167	-1.05757e-166	-4.67557e-167	1.24095e-166	1.9178e-167	2.13371e-166	-4.43922e-167	-1.43208e-166	9.60661e-169	-1.62761e-167	-1.39779e-167	3.50446e-167	5.3395e-167	-4.57065e-167	-1.18488e-168	1.79567e-167	-6.62481e-167	-2.30665e-167	5.56842e-168	2.35701e-168	-1.13015e-166	-5.38825e-167	4.01322e-167	2.40695e-167	3.21021e-167	-4.34614e-167	2.15797e-167	1.07424e-166	-1.12425e-166	1.56219e-165
-2.86255e-168	6.15461e-170	4.33548e-168	2.23103e-168	2.21295e-168	3.8466e-168	2.91888e-167	-1.62896e-167	7.79545e-168	-1.27755e-167	-1.31127e-167	8.9974e-169	-1.19283e-167	-5.70151e-168	-1.28642e-167	2.07823e-167	7.0949e-168	-7.11715e-169	5.44553e-168	1.74382e-168	-3.35649e-168	1.88428e-168	-3.54455e-168	-1.49405e-168	-2.30419e-169	-1.93125e-167	-2.05654e-168	6.89168e-168	-7.57611e-168	-1.73046e-167	2.25535e-166
-7.58127e-170	9.64277e-169	1.76735e-168	1.71689e-168	-7.06519e-169	4.54655e-169	-8.4389e-170	2.21644e-168	8.32486e-169	-3.64318e-169	-1.5979e-169	-4.67958e-169	-1.01244e-168	9.39762e-170	3.15108e-169	-2.67696e-168	1.58844e-168	-1.11686e-168	4.64916e-168	-8.34151e-169	1.14389e-169	4.72134e-169	1.1311e-169	3.20119e-168	3.60793e-168	-4.52817e-169	2.12129e-168	1.03543e-168	-8.64529e-169	1.03563e-168	3.51164e-167
3.01836e-170	1.29422e-169	1.272e-169	1.96798e-170	6.04672e-170	-2.9553e-169	-4.38455e-170	-4.43148e-171	1.46574e-169	-5.4827e-169	1.26989e-169	3.94699e-170	1.03328e-169	-3.07555e-171	-1.01172e-169	-7.49657e-170	1.69167e-169	-4.13861e-170	-6.95217e-171	-3.73957e-170	-1.28326e-169	-1.22164e-169	7.81222e-170	-1.74897e-170	1.69227e-169	9.95685e-171	8.85997e-170	-3.97877e-170	-1.13819e-169	-1.41532e-169	3.01853e-168
9.35372e-171	-9.44232e-171	-1.43327e-170	2.73509e-170	4.1916e-171	-3.91745e-170	2.05214e-170	1.08918e-170	9.8831e-171	-4.39182e-171	6.08281e-171	5.708e-171	8.24994e-171	-5.40075e-171	5.64468e-171	1.73859e-170	4.08394e-171	2.02773e-170	-2.33004e-171	1.54003e-171	-4.74284e-171	7.75245e-170	-5.29643e-172	1.4663e-170	1.0739e-171	1.45174e-170	3.39518e-171	9.12133e-171	2.971e-170	4.27362e-171	3.85789e-169
-4.25692e-171	1.6055e-171	1.62747e-171	5.01429e-172	9.9365e-172	-7.71452e-172	-5.21481e-171	-8.28026e-172	-1.1019e-172	2.28322e-171	2.77449e-171	-2.35408e-171	1.45165e-171	8.89871e-171	-1.98019e-172	1.97697e-171	-8.46979e-172	-2.38824e-171	-1.8445e-171	-2.38295e-171	1.33384e-171	-3.23489e-171	1.98589e-172	-1.33693e-171	-2.07808e-172	3.05265e-171	-1.82881e-171	2.25932e-171	-2.0791e-171	1.07726e-172	5.89489e-170
-6.73127e-173	-1.42701e-172	-1.86383e-173	-1.32945e-172	4.64722e-172	-2.00774e-172	6.57772e-173	9.55458e-173	-7.24364e-172	-4.52068e-172	1.19562e-172	2.87136e-172	-3.50019e-174	2.89955e-172	-2.14034e-172	5.67403e-173	1.35965e-172	3.32054e-172	4.34113e-172	5.47679e-173	2.99187e-172	2.1688e-173	-2.31652e-173	3.11947e-173	3.87968e-172	-2.28956e-173	1.17563e-172	8.75039e-173	-1.24071e-172	2.66358e-173	5.43455e-171
-2.01639e-173	-4.45796e-173	-5.65028e-173	-4.2684e-174	1.45894e-173	1.66986e-174	-7.57209e-174	-1.98145e-173	4.45251e-173	6.32356e-174	-1.02059e-173	-3.34694e-174	-2.83567e-173	-1.64558e-173	1.81539e-173	-2.88494e-173	-2.37181e-173	6.62899e-173	-3.39356e-173	-3.82261e-174	-4.48059e-173	1.86302e-173	-3.41035e-173	-4.51796e-175	1.20639e-173	2.83204e-173	4.29784e-173	2.54956e-174	2.71277e-173	-7.02667e-174	6.71202e-172
4.08814e-174	5.29395e-175	2.20742e-174	8.8374e-174	-4.21173e-175	-4.61664e-175	-2.53646e-174	-1.80016e-174	1.04503e-174	-7.82939e-174	7.83384e-174	-3.299e-174	6.22985e-174	6.34373e-174	1.66934e-175	1.55298e-174	4.84502e-174	1.05672e-173	2.5665e-174	1.25703e-173	9.37452e-174	4.43842e-174	3.3557e-174	8.06058e-174	2.94605e-175	-3.97966e-174	2.22831e-175	-8.76786e-175	7.3415e-175	-3.64619e-174	1.20715e-172
2.57375e-175	-3.33995e-175	-2.30777e-175	1.13927e-176	5.79435e-176	1.62134e-176	-2.19351e-175	-2.6412e-175	2.99212e-175	-1.02096e-174	-2.13192e-175	-5.25914e-175	1.78688e-175	-8.29709e-176	1.93907e-175	-8.87662e-176	2.29544e-175	5.21151e-175	-9.28679e-175	6.42139e-175	-1.08809e-175	-5.80703e-176	1.04182e-174	5.16844e-175	8.58659e-175	-6.63255e-175	2.69791e-175	5.78836e-175	-7.63727e-175	-1.86244e-175	1.13623e-173
4.75458e-176	-4.14686e-178	-1.7024e-176	-2.63682e-176	-7.91727e-176	-1.09613e-175	-3.37021e-176	-6.9819e-176	4.18882e-176	-3.46531e-176	2.5127e-176	-6.62272e-177	-7.56549e-176	-1.25539e-176	9.33076e-176	-2.59816e-176	-5.69909e-177	3.5743e-176	-6.74155e-176	-2.0535e-177	2.17339e-177	7.33704e-176	1.17018e-176	5.44626e-176	2.54654e-176	3.61289e-177	-1.2813e-176	9.45719e-177	-1.32177e-176	1.79652e-179	1.01665e-174
1.11198e-177	3.66826e-177	1.01975e-177	-2.76559e-176	-6.90311e-177	6.86979e-177	-8.36389e-177	-7.32406e-177	-4.66605e-178	-3.34375e-177	-4.37086e-177	2.96617e-177	-8.63521e-177	-2.55628e-177	8.33007e-178	2.8891e-177	-3.20739e-177	1.3519e-176	-1.02954e-176	-6.58764e-177	-2.9118e-177	4.62719e-177	-2.67223e-179	-4.86478e-177	5.45938e-179	-1.83783e-177	4.97024e-177	-2.95178e-177	1.08569e-176	5.59714e-178	1.56249e-175
-3.16932e-178	1.49907e-178	5.45811e-179	-5.48906e-178	5.2889e-178	-7.12691e-178	2.64104e-177	1.31023e-177	-1.72026e-177	7.8002e-179	7.61971e-179	-2.8234e-178	2.33641e-177	2.8329e-178	1.4917e-178	4.11614e-179	-7.74187e-178	1.02036e-177	-4.28239e-178	-4.47237e-178	-2.69594e-178	-4.85218e-178	3.20806e-178	8.71651e-178	-3.84595e-178	-4.40828e-178	-6.41558e-179	7.77746e-179	-6.98957e-179	1.13148e-177	1.8016e-176
8.49656e-179	1.96685e-178	7.47426e-179	-3.03214e-179	-1.26447e-179	-3.70783e-181	2.04117e-178	2.43106e-179	-3.31276e-179	-7.43527e-179	-9.58454e-179	1.42732e-178	-7.29977e-179	8.3467e-179	6.9204e-179	-5.78313e-179	2.51436e-179	-1.24803e-178	-1.59043e-179	2.51539e-178	1.64783e-178	2.13272e-178	2.91466e-179	2.51039e-179	-6.83117e-179	1.40917e-178	-6.10151e-179	2.75631e-178	-6.36782e-179	-4.48814e-179	2.76184e-177
9.19719e-180	5.37776e-180	8.08869e-180	7.30688e-180	2.86014e-179	1.26882e-180	-1.81359e-180	1.77553e-179	-1.99274e-180	1.58673e-179	-7.28937e-180	-1.78019e-179	-1.25078e-179	2.1808e-181	-2.74255e-179	7.897e-180	-1.4458e-179	1.58967e-179	7.9856e-180	-3.67558e-180	-3.79096e-180	2.88307e-179	3.45611e-181	2.26432e-179	1.18624e-180	3.319e-180	-9.14259e-180	5.21082e-180	-1.12286e-179	1.06121e-179	3.08735e-178
5.2466e-181	2.45734e-181	3.7383e-181	-1.55059e-181	6.04256e-181	1.11063e-181	2.84183e-180	2.97856e-181	-1.60844e-180	-1.16702e-182	-1.07231e-181	-2.23874e-180	-1.6674e-180	-9.6301e-181	-5.9941e-182	-3.35351e-181	2.64203e-180	5.88399e-181	1.81855e-180	4.21958e-181	5.81816e-180	-6.73966e-182	-2.77472e-180	2.61251e-180	1.86791e-182	-3.17797e-180	-8.86232e-181	7.05214e-181	-7.20661e-181	2.02769e-182	3.44188e-179
5.26029e-181	1.92585e-181	1.14795e-181	-1.81818e-181	-1.43326e-181	-9.32088e-182	2.1817e-182	1.87006e-181	-7.2871e-182	1.05996e-181	1.56306e-182	-3.62638e-182	8.61777e-181	4.93513e-182	-7.0981e-182	-2.37025e-181	1.17955e-181	-2.79801e-182	-1.50787e-181	1.84387e-181	1.92654e-181	-8.25189e-182	1.23492e-181	-3.05941e-182	-3.60449e-181	4.66258e-182	-1.96323e-181	-5.57479e-182	-4.69352e-182	1.0817e-181	4.6351e-180
3.20523e-182	-8.74626e-183	3.60715e-183	1.02334e-182	6.53874e-183	-1.51978e-182	1.5349e-182	1.01729e-182	-2.24014e-183	1.65901e-182	2.54857e-182	5.12094e-183	1.20013e-182	-2.00672e-182	-2.85505e-183	-6.8555e-183	-3.58677e-182	-3.97271e-182	6.82707e-182	-1.07267e-182	1.66228e-183	-4.31656e-183	-6.13019e-182	-4.72609e-182	-3.29428e-183	-1.46793e-182	-2.73257e-182	3.89876e-183	2.23786e-182	-3.94885e-183	5.37773e-181
-1.20048e-183	4.31754e-184	-6.63139e-184	-3.48715e-184	1.54913e-183	2.73106e-183	-3.6782e-183	-5.86177e-183	2.0634e-183	2.46218e-183	-5.1183e-184	6.74729e-184	-9.65138e-183	8.81753e-185	2.55569e-184	6.62079e-184	-9.85828e-184	-2.8058e-184	-2.68213e-183	-1.19148e-183	-8.73724e-183	-1.27905e-184	-4.5911e-183	-1.40996e-183	6.45687e-183	3.55322e-183	2.69341e-183	5.95705e-184	1.43093e-183	-1.20292e-183	6.87729e-182
-1.18214e-184	-5.30351e-185	-9.41682e-185	8.06679e-185	1.609e-184	8.34228e-184	4.18906e-187	5.07186e-184	2.65872e-185	-3.506e-185	1.83883e-184	3.59222e-184	2.70841e-184	1.3808e-184	2.83173e-184	-1.19399e-183	-1.38193e-183	-3.18645e-184	7.08774e-185	-1.70544e-184	-5.2802e-184	1.16527e-184	-2.32448e-184	-9.97542e-185	-5.41155e-185	-1.28458e-184	1.01641e-184	1.369e-184	-6.56476e-185	-7.45467e-184	8.49063e-183
-1.84388e-185	8.5118e-185	-1.81872e-184	-6.47792e-185	7.90659e-185	-2.00259e-185	-9.72955e-186	-1.41991e-185	-3.35094e-185	1.72154e-185	-2.97692e-185	-2.78324e-185	-1.6911e-185	-4.25558e-187	2.71709e-186	2.31295e-185	-2.19861e-185	3.02301e-185	-9.22367e-185	4.30432e-185	-1.96431e-185	-5.9594e-186	-8.18849e-186	-9.09528e-185	1.86143e-185	7.64224e-185	2.29169e-185	-2.83974e-185	-2.26571e-185	-5.2356e-185	1.15834e-183
3.69596e-187	2.5762e-186	-1.5508e-186	3.73135e-186	6.41537e-186	-2.48109e-186	9.43635e-187	2.85268e-186	-2.07528e-186	6.775e-187	-1.05306e-186	-4.89072e-186	-1.08599e-185	-7.7126e-186	-4.75533e-187	-1.91995e-186	-8.33268e-186	8.64826e-186	-1.21725e-186	-1.88686e-186	-8.67062e-187	-3.66289e-186	-4.41674e-186	1.84273e-187	-3.82381e-186	-5.16085e-186	-8.69939e-186	-9.05553e-187	-7.15e-186	6.7598e-186	1.12301e-184
7.43751e-187	-3.50344e-187	-1.14702e-186	-1.12848e-186	-1.97543e-187	-9.48559e-188	-1.80421e-187	-1.70804e-186	9.48687e-187	-2.02291e-187	1.96383e-187	-3.79895e-187	1.41643e-187	-1.28778e-187	-2.58777e-187	-6.28929e-187	-3.47906e-187	4.61428e-187	-1.66013e-186	-2.55759e-187	9.3687e-187	1.31507e-186	-5.76221e-187	-3.11187e-187	-1.27674e-186	-2.15805e-186	-1.17273e-186	1.11868e-186	-1.15535e-187	-1.69595e-186	2.18381e-185
-2.36025e-188	3.26809e-187	4.43407e-188	6.71562e-188	2.65298e-188	-2.21069e-188	-1.0112e-188	-5.29545e-188	-2.51504e-188	-2.00505e-187	1.17544e-189	2.16111e-188	4.73902e-188	-8.5464e-189	-6.13048e-188	-7.27831e-188	-5.66934e-188	-5.2558e-189	-8.27734e-188	5.89794e-188	-5.8229e-188	-5.0762e-188	-5.73268e-189	1.44549e-187	1.59769e-188	-3.05011e-188	5.61422e-189	6.73317e-188	1.80804e-188	1.74433e-188	1.63e-186
3.95751e-189	6.25903e-189	-4.80375e-189	-4.30978e-189	9.57323e-190	1.45349e-189	4.60226e-189	-5.69533e-189	-4.53389e-189	5.36648e-189	3.5908e-189	-2.86522e-189	-1.99694e-189	-2.44187e-189	4.43029e-189	1.32556e-188	7.29886e-191	4.70206e-189	6.37997e-189	1.38566e-188	9.13147e-189	-2.79676e-188	-6.33516e-189	-2.81056e-189	1.54463e-188	-5.92712e-189	-1.93439e-189	-3.79956e-188	-2.71675e-190	7.30663e-189	2.10658e-187
1.31851e-189	-1.27644e-191	3.74905e-190	9.90513e-190	3.43034e-190	2.57289e-190	-2.96253e-189	2.51051e-189	2.12521e-189	-3.76747e-190	2.29941e-191	1.69971e-190	-8.67491e-190	-8.81957e-190	-2.12453e-189	-7.66514e-190	1.25869e-189	-3.23675e-190	1.91802e-190	-3.39432e-190	-1.70319e-189	-7.05337e-190	9.49384e-190	1.88961e-189	2.31909e-190	3.73271e-190	-2.80878e-190	1.35325e-189	-1.14142e-189	-4.35574e-191	2.68909e-188
2.89127e-190	4.02145e-191	1.64853e-190	1.61544e-190	1.21602e-190	-3.80626e-190	8.70136e-191	1.54193e-191	7.76345e-191	1.55846e-190	-1.81784e-190	1.51151e-190	-1.11759e-190	-3.42475e-190	1.13411e-191	-8.72309e-191	2.02248e-191	-1.16105e-190	7.69864e-191	-3.52678e-190	8.6429e-191	2.83738e-190	-4.57114e-191	-5.23198e-191	1.95794e-191	7.44108e-191	-1.25771e-190	2.36211e-190	3.87013e-191	9.67819e-191	4.00527e-189
7.54022e-192	-5.89873e-192	2.73353e-192	-1.81213e-191	2.04142e-191	-3.49037e-191	1.45161e-191	2.89571e-191	-2.13889e-192	2.07547e-191	-5.69116e-192	-5.20337e-192	-2.54796e-191	1.28874e-191	-8.36036e-193	-4.83321e-192	-1.38388e-191	2.88357e-191	5.98289e-192	4.93074e-191	2.02359e-191	1.49487e-191	4.66114e-192	1.28219e-191	9.06964e-194	-1.33179e-191	3.44738e-191	6.68309e-192	2.6123e-191	4.4797e-192	4.4671e-190
3.40177e-193	7.26767e-192	-1.03052e-192	7.52142e-194	-4.14454e-193	8.76705e-193	-1.43128e-192	-1.57722e-192	-1.72778e-193	-1.56541e-192	-2.49346e-192	-1.2068e-192	2.09145e-192	-6.70598e-193	-3.99646e-192	-7.50784e-193	1.96067e-193	7.30071e-193	1.13282e-192	2.66783e-193	1.7678e-192	-2.46977e-193	-2.39856e-192	-1.47488e-192	2.87137e-192	-8.63936e-193	-1.18323e-192	3.92979e-192	9.36756e-193	1.54084e-192	4.55009e-191
2.03679e-193	-1.09658e-193	-5.85581e-193	-1.66742e-193	-5.2812e-194	-1.75941e-193	2.7389e-193	2.74324e-193	-3.07961e-193	5.29224e-195	-9.26324e-194	6.19611e-194	-1.85289e-194	4.4549e-193	-1.39129e-193	-4.12642e-193	-4.22435e-194	2.97555e-193	-1.06897e-194	2.96937e-193	1.38854e-193	-1.36263e-193	7.26265e-193	3.0551e-193	1.95435e-195	-6.32997e-193	3.18003e-194	9.95098e-194	1.17317e-193	-4.90107e-194	6.21317e-192
-1.205e-194	6.56794e-194	-4.09185e-194	-1.02828e-195	1.95435e-194	4.06717e-194	-8.11265e-196	9.39895e-195	-2.44349e-194	3.87908e-194	-3.2823e-196	-5.82062e-195	-3.82655e-195	-1.41218e-194	1.55317e-194	-1.1196e-194	-2.83596e-195	-1.04164e-194	6.65448e-195	6.22558e-195	9.62298e-195	-2.9537e-194	-4.55315e-195	1.01513e-194	3.69396e-194	1.52165e-196	1.83709e-194	1.67445e-194	3.04815e-194	2.89001e-195	4.89728e-193
-4.74664e-195	7.59726e-195	5.84337e-195	-3.99848e-195	1.55173e-197	-3.42485e-195	-1.39209e-195	6.39971e-196	-4.83922e-195	3.82219e-195	3.39036e-195	9.72647e-196	8.55812e-195	-3.50609e-195	-1.00735e-195	1.13298e-195	2.02117e-197	6.41698e-195	-2.03037e-196	2.86922e-195	-5.92376e-196	4.44381e-196	-4.26132e-195	-9.0641e-195	-7.16039e-196	-3.6855e-195	-4.84461e-195	-4.82089e-195	1.75934e-195	9.20143e-195	1.03787e-193
2.63417e-196	4.80923e-197	-3.19354e-196	-1.61845e-196	-2.52127e-196	7.01502e-198	-6.19604e-197	3.22908e-196	6.59143e-197	-6.07243e-196	-1.99697e-196	-1.73979e-195	9.52931e-197	-6.68071e-196	6.27788e-198	-6.20038e-196	1.2094e-196	2.14212e-195	-1.22424e-196	-1.45702e-196	3.8626e-197	-1.41037e-197	1.27687e-196	9.87087e-196	-6.0248e-196	-3.58977e-196	7.59684e-196	-4.52427e-196	7.99836e-196	-2.73882e-196	1.2385e-194
-2.3167e-197	7.74039e-198	-1.68842e-196	1.01548e-197	9.66909e-198	4.21513e-198	-4.95106e-197	6.3084e-197	-1.22843e-196	-2.44025e-197	1.33721e-196	6.39333e-197	1.11236e-196	-1.16212e-197	-2.8278e-197	-3.52001e-197	-4.31262e-198	-1.4116e-197	-4.89173e-198	2.11415e-196	-1.3165e-196	-1.03638e-197	-4.70172e-197	1.39801e-196	-6.74599e-197	-4.94292e-197	2.57068e-197	3.74813e-197	-7.72189e-198	8.16366e-198	1.62715e-195
-7.25551e-198	-4.47825e-198	3.72148e-199	-2.06539e-199	9.60281e-199	-1.39132e-198	4.39264e-199	-1.65676e-198	3.34106e-198	-1.16616e-198	-1.59601e-197	-4.74645e-198	9.2236e-198	-4.36216e-198	3.4433e-198	6.25729e-198	7.84088e-198	-2.14411e-197	3.06335e-198	8.30749e-199	-7.86817e-199	2.42042e-198	-9.80745e-198	-1.67868e-197	-1.78404e-198	-3.42124e-200	-2.13318e-198	-8.18943e-199	-6.06546e-198	-3.53724e-198	1.42611e-196
-5.76742e-200	8.10614e-200	2.2138e-199	-4.20355e-199	5.73798e-199	-1.1471e-200	-1.50731e-198	-1.12552e-198	-7.29948e-199	8.36008e-199	-1.93607e-198	-1.76724e-199	-3.34942e-199	6.79186e-199	-7.42217e-200	1.98727e-199	-4.47546e-199	-5.81851e-199	2.54469e-199	-2.81553e-199	-2.28035e-199	9.58534e-199	-1.12601e-199	2.86211e-199	8.37562e-199	6.06187e-199	1.81698e-199	5.96883e-199	1.33874e-199	5.32986e-199	1.50044e-197
-4.95911e-200	4.84448e-199	9.79754e-201	-3.75776e-200	5.45698e-200	-3.51024e-200	-1.26641e-199	-1.39727e-199	1.61548e-199	1.48863e-200	-4.62301e-202	-9.52508e-200	-3.76193e-199	1.00463e-199	1.07022e-199	2.61695e-200	7.98438e-200	1.76671e-199	1.20172e-199	1.20966e-200	-5.32543e-201	4.80343e-200	-3.46278e-200	4.43585e-200	7.99634e-200	-9.956e-200	2.11139e-200	9.85853e-200	4.70536e-200	-1.03577e-199	2.79043e-198
-2.36162e-200	6.18811e-201	-1.14024e-200	-1.84852e-200	-1.82319e-200	1.40665e-201	1.31581e-201	2.57252e-202	7.02968e-201	-1.40964e-201	-3.28265e-201	4.6633e-200	-4.35416e-201	-5.26836e-201	1.23847e-200	-9.35741e-201	-1.2617e-200	-6.78074e-201	-8.16244e-201	-3.53593e-201	-1.04203e-200	1.72511e-200	-5.75882e-201	2.93131e-200	-6.91308e-201	4.75298e-201	-9.48473e-202	9.98734e-201	-9.01636e-201	-1.46663e-200	3.10747e-199
-7.75389e-202	-1.88491e-201	-1.0656e-202	2.03545e-201	-2.19417e-201	1.36614e-201	-1.27252e-201	1.24405e-202	1.90879e-201	-2.06823e-203	-2.81605e-201	6.52524e-202	-7.71525e-202	-5.78395e-202	-1.52937e-201	-3.43556e-202	-7.05918e-203	-6.31457e-202	5.69578e-202	-1.24408e-202	6.41914e-202	3.2376e-202	4.46257e-202	-7.12219e-202	-2.79025e-202	-3.71744e-202	2.8749e-201	-2.60176e-201	8.38529e-203	-5.00315e-202	2.86122e-200
4.56667e-203	-1.80217e-202	8.85364e-203	5.45585e-203	-3.56662e-202	-1.00422e-203	3.31822e-202	-1.02549e-203	-2.54932e-202	1.6227e-202	-2.8812e-202	3.43074e-203	-1.06086e-202	-5.71073e-203	1.67464e-202	-1.41786e-202	8.38934e-203	-8.31322e-203	1.59896e-202	1.39476e-203	1.51843e-202	6.47139e-202	-4.84435e-203	-2.62644e-202	3.13797e-203	5.44609e-203	3.55298e-202	-2.5684e-202	-4.12004e-203	2.76405e-203	4.50759e-201
5.65105e-203	-4.97893e-203	-4.34416e-204	-4.01612e-204	-5.90912e-204	-2.1734e-204	1.27533e-203	4.82757e-204	-6.23499e-203	9.75244e-205	1.70648e-203	-6.65637e-204	2.25642e-203	5.45837e-203	-5.53981e-203	-3.70239e-203	4.37095e-203	2.23914e-203	5.4303e-204	-7.21434e-204	7.95705e-204	2.25601e-203	-4.63149e-204	1.2487e-203	-5.81295e-203	-5.07663e-204	-2.14389e-203	3.7713e-204	1.94363e-204	4.51386e-203	6.5882e-202
1.64749e-204	-1.01769e-203	5.16735e-204	4.03234e-204	-1.95422e-205	-7.42808e-204	1.57661e-204	3.96638e-204	-7.05273e-204	-9.03334e-205	9.06772e-205	6.56619e-204	1.47335e-204	4.83038e-204	-3.68546e-204	-6.49987e-206	-6.95243e-205	-3.24571e-204	-3.38281e-204	-7.23471e-204	6.42705e-204	-4.97642e-205	-5.78578e-204	1.06591e-204	1.33997e-204	-1.48913e-204	-2.85117e-204	1.52682e-204	-5.73276e-204	6.9819e-204	1.0793e-202
-3.28742e-206	3.81524e-205	-7.46164e-206	-7.63875e-205	-6.2903e-206	-4.38037e-206	1.80427e-206	3.41501e-205	-5.48319e-205	6.49416e-206	1.84803e-205	1.84172e-205	-3.77287e-205	-3.10941e-205	2.69843e-205	2.25465e-205	-7.03734e-206	-3.43979e-205	-2.11299e-205	-6.16669e-205	1.28658e-205	-7.5135e-205	3.78461e-205	2.62981e-205	-1.10801e-205	-6.22736e-207	-3.36528e-206	1.91524e-205	-3.68894e-206	3.21548e-206	7.05993e-204
2.21132e-206	3.83632e-206	5.53504e-207	3.17357e-206	3.99589e-206	3.8666e-207	-1.61339e-206	2.21531e-206	7.65574e-207	5.31853e-206	1.5622e-206	4.1812e-206	6.1129e-207	-8.4322e-206	8.02978e-207	-1.98662e-206	2.3149e-206	3.40344e-206	-3.95881e-205	5.05986e-206	-3.17882e-206	-3.53659e-206	3.60097e-207	1.79023e-206	-1.12041e-206	-1.63783e-207	3.4387e-206	-1.75192e-207	-2.62739e-206	-9.39354e-207	1.09343e-204
2.92029e-207	1.80901e-207	-2.30732e-208	1.20949e-206	9.28097e-207	-9.24122e-207	3.16332e-207	4.24011e-207	3.15644e-207	3.79993e-208	4.54366e-208	-5.32589e-207	3.85077e-207	6.4707e-208	5.10748e-207	-5.5308e-207	5.61911e-207	-1.8138e-206	1.22663e-207	7.60679e-208	1.76483e-207	-6.84453e-207	-2.17964e-207	1.54731e-207	4.75247e-207	-3.73919e-207	-1.37906e-207	4.2429e-207	-1.71466e-207	2.61552e-206	1.47498e-205
-1.66856e-208	-5.17237e-207	-3.39765e-208	-4.75052e-208	4.57528e-208	4.08913e-208	-1.13884e-207	-1.66972e-208	-3.91393e-208	2.18585e-208	5.39961e-208	-4.8212e-208	-1.38832e-208	5.06141e-209	-8.11778e-209	-4.49211e-208	8.29712e-208	-1.44197e-207	1.08064e-207	2.17126e-208	-2.47602e-208	5.07626e-208	-5.81108e-208	-2.07055e-207	1.15423e-208	-3.47662e-208	8.27755e-208	1.7512e-207	1.59725e-209	3.15293e-208	2.10278e-206
2.25577e-209	-4.67939e-209	-1.61875e-209	2.33923e-209	-8.98852e-209	-4.78885e-209	-8.36204e-209	-5.11345e-209	-8.22623e-209	2.58398e-209	1.38298e-209	-1.87273e-208	-1.70736e-209	2.34764e-209	-2.32911e-209	-6.68619e-209	-4.02112e-209	6.08673e-209	-7.73069e-210	-1.33361e-208	-1.44987e-208	-9.29042e-210	6.38037e-209	-1.61077e-208	-1.39668e-209	-3.07109e-209	-1.78523e-209	-3.64079e-209	1.25395e-208	3.68568e-209	1.70389e-207
5.73225e-210	-7.64699e-210	-1.06388e-209	1.02055e-210	-1.08344e-210	-4.7033e-210	-8.96366e-210	-1.45766e-209	-8.45635e-210	-4.65048e-209	3.45396e-210	-1.70718e-210	-7.78516e-210	-1.00557e-209	2.04496e-210	-3.17328e-210	-1.12205e-209	-2.06638e-210	-1.55628e-210	-2.39677e-209	-4.32137e-210	-1.15402e-209	1.04604e-210	-2.00653e-209	1.09037e-209	5.2274e-210	-1.18194e-209	2.45414e-210	-3.45454e-211	-1.89202e-210	2.45973e-208
1.63932e-211	-4.44241e-211	-6.76502e-211	4.45261e-211	-3.41635e-211	2.91903e-211	-1.49695e-211	-1.256e-211	9.8566e-211	-2.96637e-211	9.5678e-211	4.28812e-211	9.84167e-211	2.28991e-211	4.03438e-211	1.86566e-210	-1.72478e-210	2.0047e-211	8.37124e-211	4.91905e-212	7.68526e-210	6.13358e-211	-1.35755e-211	-8.09526e-213	1.87243e-210	-3.32797e-210	2.94753e-211	-8.23086e-211	-5.1064e-211	9.22458e-211	2.77943e-209
-1.3406e-211	-3.33156e-213	2.22921e-212	1.12823e-211	-3.79785e-212	2.81254e-211	4.41155e-212	-8.04645e-212	-1.30862e-211	1.16731e-212	-1.33909e-212	-3.46489e-212	7.14409e-212	2.43333e-211	4.82344e-214	-2.44391e-211	-2.35645e-213	1.23623e-211	1.37903e-212	-1.88919e-211	9.52195e-212	-1.10119e-211	-2.86234e-212	-2.73115e-211	1.81352e-211	2.85801e-211	-3.51161e-211	-9.71211e-212	-1.35231e-211	-2.10155e-212	3.37399e-210
-1.84517e-212	-2.01591e-212	-4.1752e-212	7.60043e-213	-1.0403e-212	-5.64253e-213	1.34015e-213	-3.93233e-213	6.30137e-213	-2.12585e-214	-4.58839e-213	-9.31309e-214	-1.10199e-212	-3.004e-212	-6.99521e-213	4.22534e-213	-5.79247e-212	1.52353e-212	2.08624e-212	-2.17318e-212	-1.00743e-212	3.9157e-213	-3.39968e-212	-2.43267e-212	-1.38809e-212	-4.82128e-213	-4.05494e-213	-8.8165e-213	6.0277e-213	4.60631e-212	4.45328e-211
-1.14972e-213	-3.30184e-213	6.05098e-214	8.91325e-214	7.32404e-214	-2.00995e-214	-1.4587e-213	-1.30319e-213	-3.40882e-213	-2.80177e-214	2.2553e-214	1.08911e-213	-1.22631e-214	1.1121e-213	1.46286e-213	-6.5136e-214	3.43561e-213	6.74159e-214	4.36381e-214	-2.46892e-213	5.24496e-213	-1.03793e-213	-1.11984e-213	-7.32038e-214	1.35004e-215	5.28488e-214	4.41563e-214	6.21216e-214	9.69919e-214	-1.35501e-213	3.70754e-212
6.17588e-214	-2.3066e-215	2.40241e-215	1.30631e-214	-1.33139e-215	-1.9335e-214	1.36686e-214	6.54621e-215	-7.64e-215	1.0257e-214	1.97203e-214	-5.84383e-215	1.81384e-214	-7.97395e-216	-2.64736e-215	5.1394e-214	2.62381e-215	-1.63013e-213	-2.1084e-214	3.64176e-215	2.04605e-214	5.03627e-214	4.90486e-214	1.96556e-214	1.87146e-214	5.91084e-214	-1.07655e-214	1.735e-214	7.75268e-215	-2.26542e-214	7.03085e-213
-1.60179e-215	-1.93995e-216	-3.87825e-215	8.20928e-216	-1.01547e-215	1.57383e-215	-4.94156e-215	-2.19574e-216	-1.64378e-215	1.01929e-216	-2.54644e-215	-8.94391e-216	2.18709e-215	1.76849e-215	-1.29243e-215	1.65425e-215	3.27424e-215	1.95047e-215	-1.29341e-215	2.52456e-215	1.40679e-216	4.61612e-216	-2.13009e-214	3.93316e-215	6.70498e-216	1.11973e-214	9.93231e-215	2.5009e-215	1.3853e-215	9.1604e-216	8.78155e-214
-9.84763e-216	4.57548e-216	-5.45936e-217	1.48942e-216	4.06746e-217	2.41141e-216	2.31844e-216	-1.24882e-216	7.40923e-216	3.931e-216	-6.39187e-217	7.85781e-216	3.25321e-215	2.92291e-216	2.67611e-216	-2.88966e-216	4.99019e-216	-3.89369e-217	-2.26948e-216	-3.4807e-216	2.2963e-216	7.25912e-216	6.97082e-217	-1.57315e-216	-1.19717e-216	3.65101e-216	-3.86903e-216	2.10914e-217	3.30314e-216	-4.2042e-216	1.23093e-214
-6.12954e-218	-6.73152e-217	-3.62982e-217	-4.21217e-217	1.07337e-216	-5.14635e-217	2.76086e-218	-2.4393e-217	-3.80822e-217	-4.19218e-217	2.91958e-217	-3.52387e-217	7.40713e-217	1.75162e-218	-4.23231e-218	1.54995e-216	8.26647e-218	4.13816e-217	1.66409e-216	3.29015e-217	-2.24991e-217	-7.3458e-218	-1.61074e-216	6.11532e-217	-4.12839e-218	-6.14835e-218	8.20579e-219	-5.00201e-218	2.00777e-217	-3.14507e-217	1.28597e-215
-6.89516e-218	4.06155e-218	1.09907e-217	-5.10453e-218	-1.28208e-217	5.33511e-218	7.95207e-219	2.35161e-218	8.40291e-220	1.5838e-218	6.06966e-218	7.45846e-218	2.78093e-220	4.36828e-218	-5.55196e-218	-8.80327e-219	-3.09516e-219	3.82628e-218	-1.68139e-218	-4.30558e-218	-5.85542e-218	8.00421e-218	2.44252e-218	3.61929e-219	-8.72993e-218	-1.73403e-219	2.54619e-219	-2.93647e-218	1.48974e-217	5.73893e-218	1.33897e-216
7.57057e-219	-1.00156e-218	-1.96486e-219	1.24297e-219	-2.29281e-219	-1.85095e-218	-2.24571e-218	-8.04931e-219	1.19879e-218	-1.96335e-219	-5.91259e-219	8.97513e-221	7.32673e-219	-1.93001e-219	-6.01628e-219	1.27995e-218	-5.11945e-218	4.69109e-219	-1.30116e-218	-8.75122e-219	-1.99e-220	2.88658e-219	-7.95801e-220	1.10718e-219	-1.52453e-219	-8.21271e-219	2.6273e-218	-8.6965e-220	1.42049e-218	5.19398e-221	2.53903e-217
-1.77119e-219	1.46665e-220	2.20705e-219	-2.90065e-219	3.03803e-221	-1.02107e-219	2.78294e-219	-1.35771e-219	8.80058e-220	-1.00717e-219	4.34576e-220	4.63447e-220	4.06708e-220	-6.74038e-220	-7.83464e-220	8.0014e-220	8.77071e-220	-1.02499e-219	-8.13533e-223	1.85356e-219	-2.05033e-220	5.95369e-220	-5.3516e-220	3.37319e-220	-7.33316e-220	3.55088e-219	-9.5792e-220	-6.31352e-220	-8.46931e-220	-2.1226e-219	3.19396e-218
5.83324e-221	4.35079e-220	2.95236e-220	-6.34735e-221	1.40169e-221	-1.66398e-220	-1.17383e-220	-2.10137e-221	1.30136e-220	-3.3238e-220	3.80193e-221	-1.07169e-220	-4.50062e-221	-6.70083e-221	-3.31126e-221	1.0343e-221	-2.24965e-220	2.13269e-220	-8.27902e-221	-1.45814e-220	5.77025e-221	5.79814e-221	7.53542e-221	-3.70511e-220	7.52248e-221	-2.54476e-220	-3.3798e-220	-2.00796e-220	-3.80106e-222	-2.41662e-221	4.05894e-219
1.75105e-222	-2.64624e-222	8.17093e-222	-1.09747e-221	4.99749e-222	2.33312e-222	1.60805e-221	-5.85523e-222	-9.5977e-222	1.68569e-221	5.97528e-222	-1.56945e-221	5.41621e-222	-8.46447e-223	2.31677e-221	-1.40187e-222	-1.77831e-221	6.47841e-222	2.33584e-222	1.41236e-221	2.98637e-222	-5.28849e-221	-1.83995e-221	1.24776e-221	-4.70476e-221	-3.58864e-222	2.33073e-221	1.74712e-221	1.2651e-221	1.24086e-221	3.7571e-220
1.55679e-222	-6.11918e-222	-5.22302e-223	4.68895e-222	2.34597e-222	-1.17585e-222	1.7643e-222	-2.23503e-222	-3.85322e-223	-1.89311e-222	7.28109e-223	-2.20927e-222	6.09375e-223	1.16378e-222	3.39776e-222	1.10397e-222	7.55268e-223	-5.87312e-223	1.44223e-223	-3.40953e-223	-1.17187e-222	-1.36423e-222	1.55416e-222	4.35535e-225	-3.6543e-222	1.2352e-222	4.93746e-223	2.34054e-222	1.4096e-222	-6.19755e-223	4.75746e-221
5.82889e-224	-2.94916e-223	-2.91037e-223	5.28112e-223	-8.89865e-225	8.59011e-224	3.87098e-226	8.68093e-224	-1.27541e-224	-7.75972e-224	8.19529e-224	8.27008e-224	2.47684e-224	-1.83737e-223	-2.39084e-224	-1.06608e-223	5.48205e-223	7.71103e-223	-4.27263e-223	-4.29296e-223	3.34667e-223	-1.91189e-223	6.5278e-224	1.11208e-223	4.5145e-226	-7.61231e-225	2.29753e-223	-9.57102e-225	1.44556e-223	3.42766e-223	5.56129e-222
-2.72135e-224	-3.31655e-225	-8.36338e-225	-2.41268e-224	1.60753e-224	-2.3693e-224	9.32535e-225	2.25558e-224	4.51223e-224	-3.57723e-224	3.87706e-224	5.79325e-224	-6.03939e-225	-4.69489e-225	-2.96593e-224	1.55164e-224	-8.73914e-227	-2.00445e-224	1.2679e-224	1.55899e-225	9.63459e-225	1.93807e-225	-8.40817e-225	-1.87043e-225	-8.23659e-224	-2.27459e-224	-4.55835e-224	4.06102e-225	-1.35957e-223	9.43967e-225	7.24552e-223
2.3304e-225	6.57908e-226	-1.56043e-226	-2.38674e-225	-1.81228e-225	-1.4038e-225	-4.49021e-225	-5.46494e-226	-2.50574e-226	-8.01942e-225	-4.35211e-225	-2.19003e-226	9.34811e-226	-2.11318e-225	-6.34732e-225	-1.78771e-225	-4.07537e-226	2.98866e-225	-1.12303e-225	-6.80199e-226	2.97812e-225	6.68324e-226	-2.75505e-225	1.36896e-224	-6.27252e-225	5.61413e-226	-2.25927e-225	6.9185e-225	7.69799e-226	-1.60564e-225	8.14856e-224
-4.42707e-226	-4.0303e-226	-7.42517e-226	3.60012e-226	-5.38355e-226	-4.01928e-227	-7.10748e-226	-3.4318e-226	5.55814e-226	-4.38855e-226	6.31057e-227	-2.03048e-226	7.01756e-226	-8.25919e-227	6.27022e-227	-1.5841e-225	1.32883e-226	5.21633e-226	6.22008e-226	2.40748e-226	2.52962e-226	-2.11801e-226	-1.23863e-225	-2.20762e-226	-1.64557e-226	2.66673e-226	2.9771e-226	6.35813e-227	-2.33393e-226	7.60859e-227	1.18161e-224
1.74338e-227	2.29944e-227	-2.70714e-228	-1.13409e-226	1.61358e-227	2.21288e-227	-1.28327e-227	-4.55341e-227	2.72413e-227	1.0835e-226	-3.20219e-227	7.20069e-227	-5.70644e-228	-4.53558e-227	2.83436e-227	-2.93656e-226	-7.33622e-227	5.72153e-227	6.11678e-227	8.67867e-229	-4.34891e-227	-1.37572e-226	8.06381e-228	8.71754e-227	-1.51429e-227	2.3391e-227	8.7186e-228	1.20759e-227	4.11113e-228	-4.01863e-227	1.4384e-225
-6.51903e-228	6.97923e-229	2.26825e-227	2.26525e-228	-7.10567e-228	-3.66045e-228	-5.2693e-228	-2.51912e-228	8.84804e-228	-1.34358e-229	1.00608e-227	1.42046e-228	-1.01379e-228	9.48128e-229	1.382e-227	1.15738e-227	-8.39387e-229	1.12406e-228	1.59624e-227	-1.96424e-227	4.25205e-228	-6.52486e-229	6.56231e-228	-2.23476e-228	-9.19608e-228	5.29375e-228	2.45572e-228	-2.54246e-228	-9.87963e-229	2.65298e-227	1.96814e-226
5.29304e-230	-1.77013e-229	2.06994e-229	1.35429e-228	8.00061e-229	3.20485e-229	5.54117e-229	2.02377e-229	3.85369e-228	-1.17673e-228	1.02513e-228	-3.42297e-229	-3.17569e-231	-5.42207e-229	-3.94186e-229	3.67345e-228	2.5061e-229	-2.51466e-229	2.15987e-229	1.56026e-229	-3.12979e-229	-3.49275e-229	3.76748e-229	-1.66524e-228	-1.7696e-229	-3.90153e-229	-8.9636e-229	-6.66862e-229	-4.30597e-229	8.1508e-229	2.16335e-227
2.37176e-230	-2.34079e-230	-1.27647e-230	3.21981e-230	-9.92966e-230	-9.50703e-230	-5.60025e-230	2.38705e-232	-1.04712e-229	9.80828e-230	-1.46025e-229	-1.80346e-229	-6.8858e-231	-1.02836e-230	-6.12567e-230	8.15198e-230	2.1678e-229	-8.27797e-230	-2.55741e-230	-3.06255e-230	-1.07148e-229	1.10309e-229	-4.57317e-230	-2.80032e-230	1.57832e-230	7.22802e-230	-4.32408e-230	1.91787e-229	-2.36995e-230	3.62778e-229	2.38833e-228
-1.82374e-230	-3.93056e-230	6.18842e-232	-3.2162e-230	6.90702e-231	-1.18967e-230	2.36757e-232	9.90832e-232	-1.10525e-231	4.10927e-231	1.4426e-230	1.93523e-232	2.76662e-230	1.96307e-230	-4.32077e-231	-3.27593e-230	-4.20958e-231	-3.48114e-231	-5.89369e-232	6.52934e-231	5.42878e-232	2.00896e-231	-6.14731e-231	4.48296e-230	7.22881e-231	-1.63429e-230	5.44989e-231	-4.57471e-231	6.3504e-231	-4.64792e-231	3.27499e-229
-2.95036e-232	-1.3648e-231	1.54473e-231	2.6534e-232	-1.55385e-231	-3.01624e-231	-6.01457e-232	-7.44632e-232	1.15686e-231	-1.4986e-231	6.68442e-232	-1.80117e-231	3.23958e-231	-1.06596e-231	1.95129e-231	-2.08586e-232	-3.98091e-231	-8.03344e-232	-2.13402e-232	1.70667e-231	-5.34594e-232	-2.19513e-232	-6.62127e-231	-4.93005e-231	-4.64019e-231	-4.77138e-232	1.16178e-231	-3.04571e-232	-1.5468e-231	1.50724e-230	6.31892e-230
9.83262e-233	-2.09182e-233	-9.85471e-233	7.83977e-233	5.46279e-233	-5.00025e-233	3.56301e-232	-1.62118e-232	-1.78986e-232	-3.3679e-232	6.67609e-232	-5.48283e-233	-2.9259e-233	4.40927e-232	-2.9184e-233	4.80793e-232	2.59797e-233	6.84977e-233	9.2765e-233	-1.2053e-232	1.55959e-232	-7.89517e-232	7.36381e-234	2.1897e-232	-2.04592e-232	9.56261e-233	7.49497e-234	-5.14149e-233	-1.59292e-232	1.25376e-233	5.14816e-231
3.31689e-233	-1.80045e-233	-1.43832e-233	-3.67245e-233	2.08484e-233	6.01217e-234	-6.19246e-235	5.79396e-234	-1.62124e-235	-7.26799e-234	-6.47484e-234	-1.13211e-234	-1.24245e-233	1.97964e-233	-1.80312e-234	-2.50971e-233	-2.68449e-233	-1.59021e-233	3.33432e-234	-1.52153e-232	-1.76442e-233	1.43868e-233	6.5745e-234	-1.10315e-233	-4.05996e-233	-2.62517e-233	9.59213e-234	2.28292e-234	2.73524e-233	1.11523e-233	5.74816e-232
-4.21566e-235	-4.58827e-235	1.23337e-234	7.42411e-234	4.33584e-235	1.14763e-234	-1.02739e-234	-2.26127e-235	3.65315e-234	-2.92597e-234	3.56548e-234	3.00244e-234	-1.32343e-233	1.6049e-235	-9.73687e-235	1.2392e-234	-1.34549e-235	-9.82122e-235	2.17781e-234	-8.7103e-235	4.36179e-235	1.14329e-235	3.45196e-234	-1.13339e-234	-3.86815e-234	-1.06311e-233	1.23154e-234	8.0882e-234	1.50204e-234	-1.42713e-234	7.71769e-233
1.16022e-237	5.78723e-235	1.53101e-235	-7.30069e-235	1.91467e-235	1.30203e-235	-1.13247e-235	1.66021e-235	-1.18939e-235	-1.46107e-235	-1.15473e-235	-3.11409e-235	-1.81636e-236	1.54021e-235	-3.17507e-235	-1.69798e-235	4.48486e-236	1.34692e-235	1.93e-235	4.97067e-236	2.20735e-235	-5.54979e-235	-5.19286e-235	-7.00034e-235	-2.91462e-235	-2.43198e-235	2.37778e-236	2.61801e-235	-4.50376e-236	7.50455e-236	6.77301e-234
6.29415e-236	-3.85169e-236	-1.21106e-236	-2.9728e-236	-1.13784e-237	-1.96384e-236	-8.027e-237	5.271e-236	2.85976e-236	-3.31656e-236	-1.13349e-236	-2.97461e-236	7.3269e-236	4.82316e-236	-1.24038e-236	2.41388e-236	-5.74036e-237	-4.25778e-236	4.83495e-237	-8.88084e-237	2.12695e-236	-4.52509e-236	2.79509e-237	-5.12081e-236	1.0266e-236	8.95295e-236	-2.29039e-236	-1.04526e-236	1.51516e-236	1.06409e-235	9.22968e-235
-5.07906e-237	4.49862e-237	8.13412e-238	1.20148e-237	-2.52895e-237	9.38676e-237	1.16652e-237	-7.18256e-237	-9.10308e-237	-2.52187e-236	-1.82149e-237	-1.62301e-236	-5.82603e-237	6.89199e-237	-2.95403e-237	-1.28247e-236	5.627e-238	-2.34984e-236	-5.26932e-237	3.72007e-238	2.47381e-237	-1.12414e-236	-7.1602e-237	-1.32326e-237	1.66744e-237	2.95976e-237	-3.91619e-237	-6.75107e-237	2.06457e-237	-1.87248e-236	2.00712e-235
-1.36133e-238	-5.3073e-238	6.88924e-238	-7.62802e-238	7.14169e-238	-1.75135e-238	8.40846e-238	4.43447e-238	-3.49064e-238	-9.37658e-239	3.23111e-238	5.92212e-238	-1.10503e-237	7.32385e-238	1.81796e-237	-9.55003e-239	7.80811e-238	2.21503e-238	-1.8255e-238	5.69747e-239	-6.46687e-238	3.9095e-238	-1.13133e-237	1.54202e-238	-1.79144e-237	6.01654e-238	-8.2079e-239	4.38851e-239	-1.31646e-238	4.60943e-239	1.5663e-236
-5.06147e-240	-5.353e-239	-4.80811e-238	3.56653e-239	-3.54315e-239	-4.53409e-239	-1.59199e-238	-1.65093e-239	-3.81172e-240	1.59498e-238	-1.45569e-238	-1.59124e-238	1.09867e-238	6.07128e-240	7.79412e-239	-4.47531e-239	-9.09466e-240	-6.44667e-239	6.98332e-239	-7.22052e-239	1.78397e-238	4.36118e-239	-1.67426e-238	-3.94682e-239	2.01861e-238	4.8448e-239	-1.52638e-238	-1.89632e-239	-9.84873e-239	1.32094e-238	2.83518e-237
1.67295e-239	1.27454e-239	-1.17216e-239	1.44171e-239	1.12395e-239	4.03192e-240	2.27416e-240	-2.68273e-239	-2.26363e-240	7.13937e-241	-2.41213e-239	-6.01148e-240	1.01961e-240	-3.90396e-240	-9.55027e-241	2.00306e-240	-1.11106e-239	-2.22564e-240	-1.86809e-240	-7.52574e-241	3.49868e-240	4.13781e-240	2.28323e-241	-2.54381e-239	2.71988e-239	9.19643e-240	1.1343e-239	3.33452e-240	-1.17614e-239	-2.34673e-240	2.55419e-238
-3.98347e-241	6.4751e-241	7.25505e-242	3.9729e-241	-4.34217e-241	8.56106e-242	7.57351e-241	-9.38108e-243	6.84323e-241	1.30182e-240	1.31728e-240	-3.91787e-240	1.64671e-240	2.09698e-240	6.1405e-241	1.34669e-240	2.30111e-241	-4.16806e-240	-3.24356e-241	1.00825e-241	-1.78277e-240	-9.19166e-242	1.43631e-240	1.82973e-241	2.63023e-241	6.19029e-241	3.06991e-241	8.01579e-241	-2.07218e-240	9.23859e-241	2.9032e-239
1.5446e-242	1.58021e-241	-4.66905e-241	1.21376e-241	-3.98182e-243	-9.75758e-241	3.02138e-243	-7.03588e-242	-1.95762e-241	2.5509e-241	2.82568e-242	-1.83408e-242	6.22898e-242	-1.06343e-241	1.41065e-242	1.64298e-241	1.17397e-242	-6.13044e-241	1.04919e-241	2.8313e-242	-3.11282e-242	-3.10396e-242	3.79321e-241	-3.61036e-242	-3.56192e-242	-2.66278e-241	3.89505e-242	1.41943e-241	-6.71622e-242	2.84659e-241	4.72957e-240
-1.12675e-242	-3.49534e-242	-4.21113e-242	4.74039e-243	-1.85356e-242	1.5512e-242	1.60257e-243	2.14004e-243	2.0751e-243	4.28812e-243	-9.5872e-243	-1.17003e-242	1.60689e-242	-6.58589e-245	4.78744e-242	1.93199e-242	3.86414e-243	2.56842e-242	3.43329e-242	4.91553e-242	-1.98632e-242	3.69354e-244	-1.10326e-242	-4.56871e-242	-2.16216e-242	1.91572e-242	-5.73988e-243	-6.26974e-243	-3.19127e-242	-3.52165e-242	5.51749e-241
-2.12536e-243	-7.14893e-244	1.05207e-242	-9.83015e-244	-2.25858e-243	-9.82993e-244	-7.73263e-245	-2.28068e-243	-4.56498e-244	1.16377e-242	8.775e-245	-5.77608e-244	-2.28222e-243	2.21154e-243	-1.6469e-244	-1.06184e-242	-1.20505e-243	-2.80712e-243	2.2423e-243	2.16095e-243	5.5534e-244	8.14887e-244	8.17457e-244	2.95668e-244	-1.41082e-243	1.83192e-243	-1.97954e-244	2.38139e-243	-3.45877e-243	2.41935e-244	6.84015e-242
1.16915e-244	3.59415e-244	-3.49323e-245	-2.30218e-244	1.30081e-244	-4.86799e-245	-1.24889e-244	-1.73351e-244	-1.13363e-244	1.63184e-244	-3.70839e-245	1.00703e-244	1.63848e-244	-7.52479e-244	-2.90464e-244	-6.4989e-245	1.68574e-244	2.59719e-244	1.63631e-244	-4.55834e-244	-6.35328e-245	-3.38341e-244	1.39082e-244	-9.92108e-244	1.82915e-244	1.44455e-244	6.44689e-244	-9.54401e-245	-6.28792e-244	-1.24043e-244	7.30575e-243
2.41754e-245	-6.73458e-245	-2.83924e-245	4.55654e-245	7.68787e-245	-1.58986e-244	-2.11762e-245	-7.38546e-246	-1.0265e-245	5.02238e-247	-1.2449e-245	-1.70449e-245	4.23424e-248	1.88074e-245	-6.86934e-246	1.88822e-245	1.49063e-245	1.0329e-244	3.52594e-245	-6.87438e-245	7.02461e-245	-1.36801e-244	-1.43007e-245	7.32933e-245	-1.96147e-245	-5.2351e-246	6.83902e-245	-8.32024e-245	1.51303e-246	-5.66841e-246	1.21523e-243
-8.17053e-247	8.38572e-247	1.78634e-246	2.04401e-246	-1.50125e-246	9.26665e-247	-3.06097e-246	-4.46401e-246	5.86902e-246	1.33683e-245	-3.95059e-246	-5.9485e-246	-7.39737e-247	-2.79655e-246	-9.67218e-247	-1.96049e-247	-1.41731e-246	-1.63103e-246	6.43681e-246	1.51797e-246	1.70785e-246	6.47738e-247	-3.00856e-246	7.34612e-247	7.10511e-246	8.85358e-246	4.52414e-246	-7.75912e-246	-7.39323e-246	-1.74125e-247	1.02186e-244
6.61547e-247	-1.53243e-246	-3.06734e-248	7.3978e-247	2.26501e-246	-1.21315e-246	-2.73173e-248	4.58455e-247	1.39575e-248	-2.19558e-247	1.24677e-247	-6.17773e-248	2.28514e-246	1.89534e-247	-2.1833e-247	-3.69452e-247	1.88374e-246	1.7726e-247	-2.88792e-247	2.14887e-247	1.0013e-246	8.37566e-247	7.86179e-248	1.23398e-247	-6.76608e-247	-1.59642e-247	-4.54865e-247	-5.65369e-247	2.66679e-247	-1.84616e-247	1.73241e-245
1.75816e-248	-1.59434e-247	-3.51452e-248	1.50957e-248	6.32451e-248	-5.83302e-248	9.72605e-248	-9.57796e-248	-3.50889e-248	-2.06332e-248	6.40257e-248	-6.27934e-248	9.43195e-248	-7.39945e-249	9.72277e-248	-1.32836e-248	1.28458e-248	2.05002e-248	-1.32138e-248	-3.38063e-248	-4.11756e-248	-9.10962e-248	-3.91513e-249	5.36353e-249	-2.22839e-248	7.47772e-248	-4.96604e-248	-8.7067e-249	5.91337e-248	1.49153e-247	1.52228e-246
7.41254e-250	3.40155e-249	2.3855e-248	1.50238e-249	-1.49077e-251	1.57087e-248	4.60834e-249	2.5631e-250	8.8441e-249	-4.72365e-249	-2.68708e-249	1.74989e-248	-7.36935e-250	-6.6234e-249	8.56911e-250	-9.61544e-249	-2.82748e-249	2.80338e-250	1.08703e-248	-2.38505e-248	1.78376e-248	-1.6843e-249	-4.73264e-249	-3.02193e-249	-1.21053e-249	-1.20164e-249	4.85461e-249	-6.4559e-249	-3.39105e-249	1.59164e-249	1.85485e-247
-2.4986e-250	3.93495e-249	-4.09495e-250	8.16069e-250	-1.47605e-249	2.83356e-252	4.38022e-250	-1.73745e-249	-3.0327e-250	3.3408e-250	4.61765e-249	-1.17655e-249	2.98333e-250	1.88442e-250	2.31325e-251	-1.32211e-250	-5.28997e-250	-2.58849e-250	1.03642e-249	1.51452e-250	3.44045e-249	1.52125e-249	2.12441e-251	5.8174e-250	-8.04568e-250	-5.48095e-250	-5.33794e-250	2.32998e-250	-7.50065e-250	-6.64278e-250	2.72126e-248
1.40954e-250	-2.58372e-250	1.19668e-250	3.28347e-250	-6.63306e-251	3.93365e-251	-4.14297e-251	1.47165e-250	-3.74614e-251	2.5534e-252	-1.12457e-252	1.95957e-250	5.42798e-251	-1.94728e-250	-5.9964e-251	-5.16944e-251	-8.55462e-251	3.76057e-252	1.24023e-250	1.17974e-250	2.98916e-251	3.81476e-251	7.2398e-251	-3.39334e-250	5.98808e-251	-6.43802e-251	-2.64153e-252	2.24044e-252	-8.14441e-251	3.6017e-252	2.76463e-249
-1.71228e-251	1.98881e-251	1.09566e-251	1.63326e-251	4.62692e-252	4.10036e-252	3.11225e-251	-1.80832e-251	2.5341e-252	-1.37582e-251	5.44545e-251	-2.00413e-251	3.40994e-251	-1.39185e-252	6.21068e-252	5.97176e-251	9.95444e-252	1.5921e-251	6.20059e-252	-9.50213e-252	-1.98858e-251	-8.57093e-252	3.19385e-251	2.62882e-252	-9.04872e-252	-4.08496e-251	-4.45702e-251	-2.67688e-251	-1.22576e-251	-1.03405e-251	5.62878e-250
-2.20793e-253	1.72039e-253	-1.66361e-253	-2.84325e-252	-1.26124e-252	-1.15388e-252	1.85378e-253	3.11728e-253	5.53972e-252	2.08524e-252	1.76605e-252	-1.53995e-252	9.86689e-253	-1.51626e-252	-6.20481e-253	-7.03455e-253	5.50611e-252	2.53101e-253	-1.99912e-252	-1.70344e-252	6.79728e-253	1.13811e-252	-1.0457e-252	6.92984e-253	-1.31445e-252	2.69509e-252	-8.73481e-254	-2.21358e-252	6.67328e-253	1.48329e-253	4.12169e-251
-2.00391e-254	1.737e-255	-4.66644e-253	-1.81448e-253	-2.87738e-254	-2.48704e-253	8.85793e-254	6.61567e-253	4.37198e-254	1.73675e-253	-3.33609e-253	1.27546e-253	-1.94257e-253	-4.63586e-254	-3.73924e-253	-1.64646e-253	-2.5163e-253	4.66142e-254	-1.84784e-254	7.82888e-254	9.90089e-254	5.66955e-254	1.24134e-253	3.32891e-254	1.90256e-253	-4.31148e-253	-4.14422e-253	-2.49319e-253	-2.36453e-254	-8.02078e-253	5.97424e-252
1.45793e-254	-4.06193e-254	-2.52584e-254	1.10259e-255	-7.26939e-256	2.06243e-254	-5.81503e-255	1.11118e-254	5.53099e-254	-2.43796e-254	4.20214e-254	-2.88014e-254	-1.64215e-254	1.45925e-254	2.50469e-254	-1.01061e-254	1.72439e-254	-2.47772e-255	-4.76529e-254	-2.0986e-255	-9.17796e-254	-1.44918e-254	8.29398e-255	3.73413e-254	-6.49715e-256	-1.23084e-255	-2.07893e-254	-1.44864e-254	1.25239e-254	4.11932e-254	6.4877e-253
1.52017e-255	-3.11719e-255	-5.47778e-255	-6.31838e-256	1.10165e-254	1.13425e-255	-8.92307e-256	-3.02337e-255	-7.06074e-255	1.22063e-255	3.75099e-255	2.61584e-255	-7.3578e-256	2.46775e-255	2.31266e-255	1.786e-255	-1.12234e-255	-1.6724e-255	-4.87345e-255	1.38203e-255	-2.90833e-255	-6.34984e-255	5.67208e-256	-2.03367e-254	-1.22822e-255	-2.79715e-255	-1.41907e-254	3.26559e-255	2.39272e-255	8.43872e-256	1.12694e-253
-6.3271e-257	-5.22473e-256	-6.10431e-256	-2.20183e-256	-1.79518e-257	7.06764e-257	2.69411e-256	-7.66121e-257	-1.22571e-256	1.91793e-256	-3.38724e-256	-6.52512e-257	1.31712e-256	7.27824e-256	1.29096e-255	3.96893e-256	6.63517e-256	9.58306e-256	1.03954e-255	4.55863e-256	-7.29365e-258	5.49024e-257	-2.99764e-256	-1.20199e-256	-3.47729e-258	-1.97766e-257	2.87223e-257	2.01924e-256	3.75736e-257	1.77575e-256	9.18518e-255
6.60103e-258	1.41172e-256	4.32581e-257	3.27043e-257	2.04733e-256	-2.99728e-257	2.24685e-257	5.75411e-257	-2.52934e-257	8.29374e-258	5.79086e-258	1.62843e-257	1.01037e-257	1.2479e-257	-8.66802e-258	6.65636e-257	4.25219e-257	-3.113e-257	4.1023e-257	-1.1624e-258	-8.73089e-257	-9.70157e-257	6.22359e-257	-4.35058e-257	-7.90199e-258	5.00136e-257	-6.41641e-258	1.16118e-258	2.67967e-259	2.7374e-257	1.19097e-255
8.48343e-258	2.39629e-258	3.51845e-258	-1.60706e-258	2.85061e-258	5.98888e-258	-8.36494e-261	-1.16225e-257	-1.07442e-257	9.59208e-260	-6.14015e-258	-2.63058e-259	-1.26102e-258	4.06252e-258	3.46202e-258	-6.59388e-258	6.33006e-258	6.28815e-259	2.40581e-258	3.93424e-259	1.64292e-259	-2.55389e-258	8.46022e-258	-3.59469e-258	9.8193e-258	-6.07027e-258	6.08459e-258	1.12519e-258	2.47609e-258	-1.87445e-258	1.21079e-256
-1.62516e-259	4.22419e-259	-9.28122e-260	-7.24099e-259	1.20086e-259	4.06249e-260	-2.56943e-259	-1.53904e-258	8.75024e-259	-3.1936e-259	4.03073e-259	2.86422e-258	-1.8225e-259	-2.11451e-260	-2.91504e-259	-2.96944e-259	2.94695e-259	-1.20411e-258	2.64069e-259	-1.53825e-258	-1.33762e-258	3.99221e-259	2.98211e-258	4.15711e-259	2.60211e-259	-7.59197e-259	2.39225e-258	-2.21511e-259	5.10225e-259	3.90651e-259	2.15819e-257
1.838e-260	8.81764e-260	3.10406e-260	6.71518e-260	-3.69045e-259	3.20772e-260	9.70286e-261	-1.58615e-259	-4.91377e-260	-2.38232e-259	-3.55861e-260	2.30456e-260	-5.0074e-260	1.57313e-260	2.8352e-259	-1.07356e-259	1.90053e-259	5.69406e-260	1.16673e-259	1.39493e-259	-9.74605e-260	8.72591e-260	8.01767e-260	5.92383e-260	1.23818e-260	-3.85386e-260	-2.84792e-261	-4.57476e-260	-1.34879e-259	1.09483e-259	2.74804e-258
-5.45016e-261	-1.85347e-260	3.48827e-261	3.09856e-260	2.62644e-260	-1.86092e-260	3.8048e-261	-1.37793e-260	-1.65814e-260	-3.22699e-261	5.02964e-260	-1.38352e-260	-8.44537e-261	1.53818e-261	1.4992e-260	-3.81408e-261	-1.38274e-261	1.36241e-260	-4.96727e-262	-8.06006e-261	-2.62632e-261	-2.07159e-261	9.45643e-262	4.03844e-261	-1.26624e-261	4.75878e-261	1.80296e-260	-1.26988e-261	3.45483e-262	3.26102e-261	2.95822e-259
-8.27062e-262	-4.69797e-261	-6.53487e-262	-1.91436e-262	-4.36842e-262	2.88223e-261	1.12707e-261	7.32906e-261	4.98562e-262	-1.91417e-261	-5.69064e-262	-1.11622e-261	-4.65226e-262	3.78809e-262	1.00486e-261	-5.93729e-262	5.9973e-261	3.04961e-262	-1.42823e-261	-1.03362e-261	-2.50999e-262	9.45175e-262	-2.91764e-262	5.84385e-262	-2.12165e-261	2.96704e-261	-2.09157e-261	-1.98277e-261	-4.74717e-262	9.51162e-263	4.52551e-260
2.39e-263	-1.69671e-262	-1.0167e-262	-4.71744e-263	2.18924e-262	-1.62762e-262	1.02516e-262	8.92243e-263	-4.12373e-262	1.53954e-262	5.90632e-263	-4.21763e-262	-4.47877e-264	2.8495e-262	1.67006e-262	-2.1358e-263	-1.42797e-262	-9.36042e-265	-3.83086e-262	-2.95696e-262	-3.56749e-262	-1.25576e-262	1.0051e-262	-1.3272e-262	-8.70451e-263	1.65898e-262	3.67366e-262	2.66478e-262	2.5671e-262	-1.36759e-263	5.13603e-261
5.49769e-263	-1.29799e-263	1.20007e-263	1.07466e-264	1.16284e-262	1.48077e-264	-1.24948e-264	-6.97394e-264	2.83007e-263	-4.64047e-264	1.23958e-262	1.12444e-263	-2.11032e-263	-2.76262e-264	-5.8648e-264	2.44145e-264	5.42262e-263	1.73694e-263	-3.8962e-264	-3.95216e-263	-2.22886e-263	-6.381e-264	1.3523e-263	-3.34027e-264	1.3385e-263	1.51298e-263	1.58112e-263	-3.37057e-265	2.01452e-263	2.1407e-263	6.54097e-262
6.70451e-265	4.9158e-264	-2.21243e-264	-1.06699e-264	1.16683e-264	6.77088e-265	-1.57045e-264	1.0329e-264	5.15585e-265	1.4328e-266	7.01119e-267	-1.14738e-263	1.01804e-264	-8.57136e-265	-3.29385e-264	4.68993e-264	-3.52866e-264	1.53459e-264	-1.39289e-264	6.98731e-265	-1.08299e-264	2.33847e-264	1.64878e-264	-7.24186e-265	2.18255e-264	2.05972e-264	7.67947e-265	-3.00817e-264	6.18252e-264	7.34957e-265	6.30678e-263
1.06652e-265	2.41947e-265	1.09539e-265	-5.15197e-266	-2.19854e-265	-6.63224e-266	-3.46662e-267	-9.72455e-266	-3.04884e-265	-4.38283e-265	-3.54743e-265	9.15703e-266	1.41578e-265	-5.17465e-265	-4.41852e-265	1.13886e-265	3.17084e-265	-2.7379e-265	5.37963e-265	-3.54922e-265	-5.36839e-265	-2.63705e-265	1.21741e-264	7.02317e-265	-8.26545e-266	7.86545e-266	-4.83183e-266	1.9317e-266	1.84291e-265	-2.32756e-265	8.15082e-264
-2.76889e-266	2.44156e-266	-6.63793e-266	1.19016e-266	1.2648e-266	-2.857e-267	-8.44829e-267	1.68372e-266	2.63761e-266	5.06281e-267	-1.03991e-266	-1.92577e-266	1.8114e-268	3.36082e-266	-2.16035e-266	-7.09185e-266	3.43239e-266	5.28131e-267	-1.36767e-266	-3.15961e-265	4.51463e-267	3.81486e-266	-2.083e-266	1.16342e-265	3.97982e-266	-1.88464e-266	-4.63304e-266	-1.39338e-266	-1.01895e-266	-3.18978e-266	1.06866e-264
2.53476e-267	-3.63575e-267	6.46456e-269	2.37029e-267	1.12566e-267	6.7299e-268	-5.3003e-267	1.25124e-267	-1.24112e-267	-3.14983e-267	1.73095e-267	2.01033e-267	7.93956e-268	3.73771e-267	-1.90236e-267	6.45288e-269	4.3729e-267	2.62203e-268	-1.5288e-268	-7.02608e-267	6.29163e-267	-4.24302e-267	2.01134e-267	2.33008e-267	1.51474e-267	-7.43628e-268	-3.20777e-267	-1.88294e-267	-5.07229e-267	-1.552e-267	7.22499e-266
-9.97457e-268	-4.42322e-268	-1.03974e-267	-2.53682e-268	-4.81371e-268	2.26838e-267	-8.52598e-268	-3.77771e-269	-2.51642e-268	1.88047e-268	2.66859e-269	4.56688e-268	9.44809e-268	1.80615e-267	-3.06724e-269	-1.44112e-268	-4.01683e-268	5.3801e-268	-1.19766e-268	-2.69854e-268	-1.99745e-268	-1.09861e-267	-4.85047e-268	4.77188e-268	-5.3083e-270	-7.57362e-268	3.49749e-268	-7.93146e-268	1.14395e-267	2.58722e-268	1.71203e-266
-7.74073e-270	1.80151e-268	1.19145e-268	4.90751e-269	2.49462e-268	2.01566e-269	2.69651e-269	1.19934e-268	-1.05837e-268	4.84105e-269	5.97189e-270	-8.45729e-269	-3.82187e-270	1.43121e-268	-1.28596e-268	-5.17101e-269	1.11098e-268	1.30119e-268	2.03751e-269	-1.05369e-268	-2.89752e-270	4.30557e-269	-1.28984e-268	3.19333e-269	-1.12743e-269	-1.25274e-268	1.80949e-269	1.34195e-268	-3.85901e-269	-4.84598e-269	2.29439e-267
1.87236e-269	-1.28767e-269	-6.4696e-270	-3.85447e-270	-2.52515e-270	-4.68341e-270	-5.35288e-270	-1.98338e-270	1.95839e-270	4.51854e-270	5.58566e-272	1.35289e-269	-3.82e-271	-2.22315e-270	-1.58038e-270	-1.87782e-269	7.49025e-271	4.01368e-270	-5.55641e-270	-7.69365e-270	-1.15252e-270	-9.55287e-271	-1.66678e-270	-4.90866e-270	-6.43925e-270	9.77637e-270	6.93478e-270	3.20097e-270	1.80274e-270	7.4829e-270	1.61828e-268
2.07003e-270	-2.35267e-271	-1.35344e-270	1.48663e-271	-4.57077e-270	-1.61683e-270	4.48462e-271	1.1607e-270	-3.65287e-271	1.63485e-271	9.75734e-271	8.8188e-272	-2.12882e-271	-5.64965e-271	-3.00263e-271	3.61937e-271	3.15118e-271	-1.96623e-271	2.93719e-271	-1.47071e-270	-6.14956e-271	2.79413e-271	-5.3722e-271	-4.11336e-271	-9.72179e-271	-2.34275e-271	3.57403e-271	8.27658e-271	8.63068e-271	8.94021e-271	2.29046e-269
-9.70591e-272	-1.25402e-271	-1.31802e-271	4.25971e-272	5.16575e-272	-5.91664e-272	7.96105e-272	2.0489e-271	-1.12139e-272	-2.09168e-272	4.07058e-273	-7.03416e-272	-1.23029e-271	1.39145e-273	-7.5811e-272	5.96986e-272	1.89342e-272	2.95569e-271	-2.50606e-271	1.42194e-271	-7.52573e-272	-8.96747e-272	5.33087e-272	-1.4947e-271	-5.05238e-272	3.52406e-272	-1.39278e-273	-3.19256e-272	-1.34631e-271	-2.41284e-272	2.51151e-270
-6.16845e-273	3.7205e-273	2.71476e-273	-3.04693e-273	-1.11697e-272	1.82415e-272	6.88549e-273	3.15543e-272	-4.82772e-273	1.52406e-272	-2.91513e-273	4.62517e-272	-1.11562e-272	-5.39244e-273	6.32913e-272	2.60556e-272	1.23081e-273	-9.3577e-274	-1.26806e-272	-1.44972e-272	3.00851e-272	-1.45142e-272	-3.42103e-272	1.97743e-274	-2.17606e-272	-2.16432e-273	-1.29338e-272	1.46006e-272	-1.95927e-272	7.24849e-273	4.45285e-271
9.34909e-274	3.29211e-274	1.64147e-273	4.05307e-274	-3.00896e-273	1.51435e-274	1.13013e-273	4.83071e-274	1.25655e-273	-2.85556e-273	-6.8773e-274	2.4474e-273	4.90561e-274	-4.5157e-273	2.51617e-274	-2.62976e-273	1.62503e-273	-1.43465e-273	-1.44661e-273	-4.19453e-274	-2.13907e-273	2.13395e-273	5.60323e-274	-4.04197e-273	5.97718e-273	-2.49397e-273	-9.59044e-274	1.71762e-274	-5.1588e-274	2.31991e-274	4.73703e-272
-1.84845e-274	-1.83146e-274	-2.55288e-274	1.55298e-274	1.00561e-274	1.30612e-274	1.05445e-274	1.10256e-274	1.22577e-275	1.32281e-274	-3.47462e-275	1.16563e-274	1.61978e-274	-7.52789e-275	2.46325e-274	4.30868e-274	-8.20662e-274	-5.52735e-275	7.32539e-275	-2.50789e-274	9.85018e-275	-9.84114e-275	-1.64405e-274	7.38953e-275	-7.69067e-276	8.66361e-275	1.0749e-274	-2.74573e-275	-2.03573e-275	-4.64258e-274	4.78483e-273
-3.47659e-275	-6.71971e-276	3.41299e-276	3.0432e-276	4.36192e-275	3.16145e-275	-6.15979e-276	-2.31736e-276	3.17732e-276	4.06039e-275	-2.27534e-276	-8.04025e-275	1.87166e-276	6.89329e-275	8.3168e-275	1.45241e-275	-1.50591e-275	1.792e-277	5.78222e-276	-1.58106e-275	5.18473e-275	5.92049e-276	-6.89683e-276	-1.88066e-275	-1.06561e-274	5.80006e-275	6.66804e-276	-1.60512e-275	8.26713e-276	3.58854e-275	7.78345e-274
1.39853e-276	-2.63494e-276	8.58917e-276	-3.24554e-276	4.23207e-276	-3.69112e-277	2.92888e-276	7.11965e-276	1.65226e-276	3.46431e-277	-9.22826e-278	3.72934e-276	3.06414e-276	2.02823e-276	-4.04457e-276	9.18682e-277	-1.63815e-276	7.60051e-278	3.8751e-277	1.0635e-275	-1.80418e-276	1.64787e-277	3.60879e-278	5.78537e-276	2.03746e-276	-4.43196e-276	-7.65439e-277	-1.08576e-275	-1.96101e-276	1.57854e-277	8.71323e-275
3.61226e-277	2.18117e-277	1.22523e-277	-4.62709e-277	-2.24773e-277	1.3722e-276	-3.33276e-277	9.214e-278	3.09704e-277	5.3803e-278	-9.95068e-278	4.25914e-277	-8.41157e-278	2.2341e-277	-7.28535e-278	-2.24698e-277	-2.91453e-277	-1.47373e-278	1.25289e-276	3.71217e-277	-3.56707e-277	5.61915e-278	2.18377e-277	1.15285e-278	-1.6445e-277	-9.21534e-278	2.51693e-277	6.32302e-277	2.06079e-277	-1.69664e-276	1.02974e-275
-2.49907e-279	-6.83135e-279	-2.54572e-278	-4.18455e-279	6.47471e-279	3.11493e-278	-1.08391e-278	-2.69302e-278	-1.20878e-277	7.99032e-278	-3.78413e-278	-4.08706e-278	4.98693e-278	-1.10286e-277	-4.57229e-279	-1.25467e-278	-6.36424e-278	1.81198e-278	1.23967e-277	1.2194e-278	-7.41029e-278	-9.30545e-278	1.74621e-278	5.21673e-278	-7.61399e-278	2.97407e-278	-3.33831e-278	-6.65055e-278	1.915e-277	3.17113e-278	1.45482e-276
2.64513e-279	5.06766e-279	1.26565e-280	-3.13613e-279	3.8184e-279	2.11317e-279	-2.12778e-278	2.83025e-279	-9.5045e-279	1.87299e-278	-2.82611e-279	-4.20903e-279	-8.19612e-280	-8.60185e-279	-2.05437e-279	-3.05335e-279	-4.99365e-279	-7.35191e-280	8.36953e-281	7.52096e-279	-1.94208e-279	2.36351e-280	-3.2687e-279	-2.5087e-278	-2.34362e-279	-6.38842e-280	3.91073e-279	-5.68726e-279	1.3038e-279	-2.84182e-279	1.51408e-277
-3.9939e-280	-1.39966e-279	-1.32664e-280	-7.40147e-280	7.80488e-280	-8.91511e-280	-1.86033e-280	6.51866e-280	-4.30915e-281	-2.37403e-279	1.63524e-280	-4.45142e-280	-2.00412e-280	3.302e-280	1.38844e-279	4.23313e-280	1.34335e-280	-2.78703e-280	2.13657e-281	2.25075e-279	-3.5061e-280	-1.42792e-280	-1.69375e-280	-1.96707e-280	1.71755e-280	-1.00375e-279	-1.72466e-280	1.19931e-279	3.3654e-281	-6.06499e-280	1.7282e-278
-1.17756e-280	-5.21041e-282	-3.92245e-281	-2.25016e-281	-1.11961e-280	4.67258e-281	4.2232e-281	4.33835e-281	2.89456e-281	-1.40343e-280	-8.07087e-282	2.57822e-281	1.08878e-280	-5.73113e-281	-3.84746e-281	2.99598e-280	3.70233e-281	4.02708e-281	-6.10642e-282	-3.8695e-280	-3.00542e-281	4.68555e-281	4.62493e-282	-3.1043e-280	4.88846e-281	1.45337e-280	-2.37161e-281	-6.65295e-281	7.15391e-281	-1.8997e-281	2.37372e-279
8.72831e-282	-1.46855e-282	-2.4195e-281	-2.83317e-282	-6.63921e-282	4.62453e-282	1.38201e-282	3.69082e-282	6.62534e-283	3.61744e-282	-1.17594e-282	-8.32001e-282	-9.37767e-282	-2.82628e-281	5.44441e-283	1.01258e-281	-8.86086e-282	2.75436e-282	-4.65005e-282	-1.17814e-281	4.4025e-282	5.87672e-284	9.23919e-282	3.15121e-282	6.55333e-282	3.86742e-281	-9.7764e-282	1.29867e-281	2.48904e-282	-8.57045e-282	2.39597e-280
-1.43685e-283	-6.93158e-283	-2.59726e-282	1.20204e-282	-1.64994e-282	-7.52727e-283	1.26594e-283	-2.22638e-283	-5.67998e-283	-6.40142e-283	-6.09414e-283	8.9404e-285	-2.33371e-283	-9.0964e-283	9.9865e-283	-9.73104e-284	-1.53945e-282	-1.81181e-282	3.81393e-283	3.23488e-282	-3.38834e-282	-9.45702e-283	1.29198e-282	-2.11723e-283	4.69074e-283	-1.4796e-282	3.04501e-283	-7.79849e-283	5.44559e-283	7.18381e-283	2.85547e-281
2.68419e-283	-7.34121e-284	-1.74666e-285	-1.36753e-283	3.21824e-284	3.41761e-284	-1.56985e-283	-2.16152e-284	-3.90991e-284	1.02129e-283	-7.79646e-284	1.65443e-283	6.77664e-284	-8.6711e-283	-1.23872e-283	-2.48045e-283	1.07506e-283	-2.32622e-283	-1.92288e-283	-1.23504e-283	-4.38541e-283	1.76339e-284	-3.20427e-284	8.97025e-284	1.56469e-283	-4.76265e-283	-1.33021e-283	-5.26473e-284	9.44774e-286	-1.66173e-283	4.63608e-282
-2.65283e-284	-1.22745e-284	1.13962e-284	3.46209e-285	-1.82919e-284	-4.11866e-284	4.53799e-284	-4.42127e-286	6.96145e-284	8.23733e-286	1.74357e-284	-2.95087e-284	-4.12034e-284	2.3381e-284	2.57935e-286	1.95838e-284	3.1759e-284	-7.21084e-285	-3.692e-284	5.4276e-284	1.78965e-284	1.43632e-284	1.64785e-284	1.92272e-284	2.80368e-284	5.30286e-285	2.55267e-284	9.78043e-285	3.15886e-285	-1.39298e-284	6.44637e-283
-4.09689e-285	-1.58626e-285	3.77239e-285	5.36391e-286	-4.29127e-286	-1.97462e-286	-8.94306e-286	-1.02178e-284	-5.36398e-285	-3.8012e-285	-7.07713e-286	-6.14525e-285	5.85213e-285	1.30779e-285	-2.52239e-285	-2.39034e-285	-2.63709e-285	-5.53147e-285	-2.97953e-285	-4.72599e-285	2.12857e-285	3.80165e-285	-2.59238e-285	3.81929e-285	-7.62515e-286	6.52795e-285	3.26527e-286	4.78715e-285	4.24669e-285	-1.55387e-287	9.47037e-284
8.69386e-287	4.53331e-286	-1.30427e-286	1.71553e-287	3.48122e-286	9.89908e-287	-2.73882e-286	-1.29693e-286	1.5708e-286	4.00068e-287	8.65573e-287	-3.0295e-286	-3.45049e-287	5.36261e-287	2.83435e-286	9.30774e-287	-2.26429e-286	2.47136e-286	-1.5223e-286	1.55496e-286	-4.89406e-286	3.01945e-286	3.05201e-286	1.05794e-288	-1.7266e-286	2.27159e-286	-3.73071e-286	-2.66016e-286	-2.44931e-287	5.27464e-287	5.58483e-285
4.98009e-287	-2.28705e-288	3.32049e-287	2.67026e-287	-1.01956e-287	-4.27254e-287	-1.50491e-286	3.87503e-289	2.68996e-287	-9.29296e-288	-5.76423e-288	-5.79239e-289	6.37683e-287	2.59502e-287	9.1547e-287	3.33067e-288	1.52044e-287	5.27408e-287	-4.82101e-287	-3.55753e-287	-2.92021e-287	3.91875e-287	1.7252e-287	1.77053e-287	2.72972e-287	-2.53119e-287	-7.09818e-287	3.39679e-288	-1.21526e-289	-1.37348e-287	9.38848e-286
-1.43613e-287	2.81734e-288	-1.92829e-288	3.20671e-288	8.81138e-288	-7.75242e-288	2.94013e-288	-1.38301e-288	7.65458e-288	-2.34251e-288	-9.7412e-289	4.31672e-289	-5.65204e-289	-3.6022e-288	2.8919e-288	1.26333e-288	2.30449e-288	-6.29183e-289	-1.27975e-288	6.78231e-289	-2.32435e-288	7.53701e-288	-2.56903e-289	1.15479e-287	8.84844e-289	-1.17745e-288	1.62753e-288	-7.69152e-290	1.73506e-289	3.01539e-289	9.37257e-287
2.15314e-290	3.84553e-289	-3.67257e-289	-6.48984e-290	-2.84141e-289	-1.09023e-289	-4.51861e-289	-1.93582e-289	-3.02733e-292	-7.30505e-289	-1.92101e-289	-1.73206e-289	-3.2159e-289	-5.93323e-290	-1.31313e-289	7.55012e-289	3.35912e-289	-1.00736e-289	5.57876e-290	-1.30396e-289	1.47273e-289	-2.35841e-289	2.2234e-288	-1.90647e-289	8.76688e-289	-6.6936e-289	4.56787e-289	3.50353e-289	-2.51951e-289	-9.10812e-290	1.03564e-287
2.10019e-290	9.88971e-291	1.85878e-289	3.81991e-290	1.20185e-290	-8.27125e-290	1.23038e-289	1.46053e-289	2.49123e-290	-1.93991e-290	2.32689e-290	6.81696e-290	-2.84162e-290	1.71942e-290	3.22835e-290	1.02028e-289	-3.70142e-290	4.83547e-291	7.79702e-291	-2.98624e-290	3.1667e-290	-1.89467e-290	2.55052e-289	2.84365e-289	-3.58891e-290	-3.42757e-290	-2.72382e-290	1.68761e-290	3.11436e-290	2.13721e-290	1.7708e-288
-1.15306e-290	-1.25425e-291	-6.60703e-291	1.10768e-292	1.37351e-290	9.51041e-291	-6.63261e-291	6.09155e-291	-1.86958e-290	-7.87007e-291	1.909e-291	2.54923e-290	-1.5648e-291	1.33406e-290	-1.31876e-290	-1.08152e-290	3.44976e-291	2.4175e-290	5.95438e-291	-4.3803e-291	9.30977e-292	2.41904e-291	3.60296e-291	-1.21553e-290	3.60193e-291	-5.50152e-291	-1.37644e-290	2.52865e-291	-8.121e-291	-1.19169e-290	2.5085e-289
-6.35125e-292	-4.45299e-292	1.04838e-291	-2.62111e-292	3.98826e-292	-6.68235e-292	-1.89254e-291	1.22119e-292	-2.06607e-292	8.38537e-292	-1.34297e-292	-1.91412e-292	4.00688e-292	-1.64449e-291	5.78166e-292	-5.36327e-292	1.92949e-291	-2.10006e-292	5.19385e-292	-3.02166e-291	1.97899e-291	1.01671e-291	-3.25905e-292	-7.9342e-292	-5.43616e-292	-1.25497e-292	-4.10869e-292	-5.07841e-292	-7.62641e-292	4.27323e-293	2.21919e-290
-1.13268e-292	-5.6147e-293	4.17234e-294	-3.5196e-293	2.55677e-292	1.25115e-292	8.49307e-293	-5.30967e-293	-8.66497e-294	-2.85035e-294	5.04402e-293	4.83092e-294	2.17513e-293	-1.67712e-293	2.73287e-293	-7.07949e-293	6.49659e-295	-1.28895e-292	-1.88916e-294	-4.37907e-292	-5.93622e-293	-1.44794e-292	-9.69587e-293	-3.29734e-292	3.48443e-293	3.10914e-292	1.09588e-292	2.58576e-293	-2.83173e-292	-9.55692e-293	2.99117e-291
-1.82012e-293	-2.62139e-293	-1.26612e-293	-3.87709e-294	8.82634e-295	1.8165e-294	-2.16799e-294	1.84294e-294	-1.76345e-294	-1.45294e-293	7.51364e-294	3.11306e-294	1.30161e-293	-2.53716e-293	1.01053e-294	-1.15877e-293	-1.65026e-293	1.54577e-293	1.9735e-294	2.93841e-293	1.92384e-293	1.43439e-293	1.49963e-293	-1.01223e-293	2.16378e-294	6.43367e-294	-2.83756e-293	1.6658e-293	1.50239e-294	2.59151e-293	3.48636e-292
-4.54331e-295	-7.23084e-295	4.44081e-295	-2.10472e-294	3.3424e-294	5.79109e-295	-5.55316e-294	-1.10646e-294	-9.31212e-295	-1.81433e-294	1.00285e-294	-9.3801e-294	9.06128e-295	-1.30269e-294	-8.57624e-295	-7.66032e-295	-6.38139e-295	2.95566e-295	-4.49595e-294	6.24881e-294	1.12626e-294	-7.46241e-295	2.54445e-295	1.09608e-294	3.53946e-295	1.01436e-294	2.91953e-295	6.6842e-296	2.67231e-294	-2.90836e-295	5.08601e-293
-3.364e-295	1.06871e-295	-1.22913e-295	-1.11071e-295	1.26634e-296	1.16605e-294	-4.02079e-295	-1.49203e-295	-1.60625e-296	1.88235e-296	2.41147e-296	-1.35178e-295	2.34495e-295	1.48026e-295	-6.06847e-296	-4.72224e-295	8.91647e-296	7.77247e-297	-2.26179e-295	-8.15698e-296	-1.95242e-295	-8.85599e-296	-1.50167e-295	1.67458e-296	1.27713e-295	1.49702e-295	1.03599e-295	1.37032e-295	-5.37599e-297	-1.99496e-295	5.09517e-294
-1.87406e-296	-3.26962e-296	-8.31518e-297	-1.49242e-296	2.80253e-296	2.73775e-296	1.03432e-296	-1.08531e-296	9.2907e-296	1.3588e-296	3.87401e-296	9.50175e-298	-2.81111e-296	8.52349e-297	9.80733e-297	-2.43846e-296	-2.86445e-296	1.52739e-296	-3.22815e-296	-4.97217e-298	-1.2389e-295	1.17396e-297	2.17118e-296	1.69993e-296	-6.30964e-296	3.29105e-296	2.73122e-297	3.11785e-296	1.37884e-296	2.2227e-296	7.74692e-295
5.83279e-297	7.58683e-298	-3.79262e-297	-4.89558e-299	-1.01237e-297	3.41832e-297	5.01096e-297	3.1079e-297	5.29099e-297	-2.35488e-297	-3.70777e-298	-2.03748e-297	8.67072e-299	6.85687e-298	3.00625e-298	-5.55486e-297	4.80726e-298	-4.03403e-298	-3.74417e-297	2.905e-297	3.91073e-297	2.61465e-297	4.79792e-297	1.92201e-297	2.75196e-298	2.29889e-297	-2.90887e-297	-9.98733e-299	-1.14889e-297	2.08203e-297	6.9257e-296
4.42186e-298	-1.96033e-298	1.34964e-297	3.91384e-298	4.38371e-299	1.17005e-298	2.1533e-298	3.33975e-299	-6.44093e-298	1.80497e-298	-3.50128e-298	1.24879e-298	1.60493e-297	1.23344e-298	-4.91566e-298	-1.84648e-298	3.8635e-298	-6.98035e-298	-7.99529e-299	2.59956e-298	-3.8073e-298	-7.55193e-298	-3.54603e-298	7.34066e-298	3.84488e-298	9.50771e-299	-3.12992e-298	-6.37205e-298	-7.03697e-299	5.09983e-298	1.21519e-296
6.40652e-300	-8.30563e-300	1.72778e-299	1.57344e-298	3.54446e-299	1.35956e-299	8.40923e-300	-5.8356e-302	9.04269e-300	5.83895e-299	-7.96808e-299	-1.89436e-299	-1.99492e-299	-3.12488e-299	8.75876e-299	-1.15304e-299	1.27114e-298	3.22727e-299	-1.23747e-299	-4.94785e-299	5.70612e-299	2.09451e-299	1.06414e-299	-1.96372e-300	7.24105e-299	6.05897e-299	-2.37301e-299	8.04308e-299	-1.4981e-300	1.00666e-298	1.21439e-297
-2.68598e-300	-8.91773e-300	6.47972e-300	-7.99052e-300	7.48902e-300	2.47254e-300	-2.0159e-300	1.31582e-300	-7.99611e-300	-5.96964e-300	3.442e-300	-2.47346e-300	-3.21621e-300	1.13905e-299	1.53135e-299	1.4436e-300	2.64999e-300	5.47542e-300	3.672e-300	7.38457e-301	-2.74839e-300	-4.73298e-300	6.47442e-300	-1.7652e-299	-4.53428e-300	8.58051e-300	-6.82463e-301	9.82953e-301	3.06933e-299	2.729e-300	1.82958e-298
3.42056e-301	-4.47163e-300	3.85347e-301	1.57695e-300	2.20292e-300	-1.77683e-300	2.59982e-301	-4.49337e-301	7.95078e-301	2.89772e-301	1.53859e-301	3.0613e-300	-1.43415e-300	1.24815e-300	-1.8879e-300	9.12523e-301	5.19649e-301	-4.39616e-302	-7.93819e-301	1.83459e-300	8.51223e-301	-2.81454e-302	7.94493e-302	-2.87819e-301	7.18756e-301	-5.0374e-301	-1.5224e-300	-2.63556e-301	-1.02022e-301	-3.43519e-300	3.22321e-299
2.19785e-302	-2.61594e-302	5.38112e-303	4.826e-302	-8.82951e-302	5.95445e-302	1.01701e-301	8.76938e-302	1.29701e-301	9.64747e-302	-9.90956e-302	8.16451e-302	8.24006e-302	-1.42286e-301	-1.62745e-302	7.26419e-302	-1.02031e-301	-7.71953e-302	1.81068e-301	-2.982e-302	-2.33359e-301	1.0443e-301	-3.26713e-302	7.95987e-302	2.08623e-302	2.03201e-301	-2.7625e-302	-1.02458e-301	-1.40585e-301	-2.60261e-302	2.52046e-300
4.55716e-303	6.05741e-304	4.21198e-303	-3.16884e-303	-3.80742e-303	1.16301e-302	1.75756e-303	-5.06491e-303	-5.64775e-303	2.02406e-302	1.57412e-302	-6.50881e-303	-2.48743e-302	-2.1299e-302	-1.89579e-302	6.5273e-304	1.33128e-303	-2.42199e-302	2.95158e-302	-7.22294e-304	2.82315e-303	1.06643e-302	-6.37352e-305	2.22936e-302	-1.61434e-302	-5.75638e-303	-4.24e-303	3.40205e-303	1.2444e-302	1.52339e-302	2.9758e-301
1.88117e-303	7.83244e-303	1.70326e-303	-8.25108e-305	1.73091e-303	6.38799e-304	2.78142e-303	1.01823e-303	-1.00271e-303	-1.15326e-303	-4.80096e-304	4.34116e-304	8.62268e-304	6.98418e-305	1.35953e-304	1.10147e-304	-1.64303e-303	6.1628e-304	2.94353e-303	-1.08812e-303	-1.44894e-303	-3.53355e-304	-3.63746e-304	4.38686e-304	-1.50511e-303	1.1318e-303	1.75467e-303	-5.3461e-304	1.29652e-303	2.94032e-304	3.73295e-302
-1.49036e-305	-8.66116e-305	2.00481e-305	-6.29969e-305	-2.26557e-304	9.35327e-306	-8.68458e-305	-1.27484e-304	-1.16639e-304	-2.57883e-304	-3.10316e-304	-2.01206e-304	-1.1869e-306	9.81201e-305	-1.41017e-304	-3.48561e-304	4.85037e-305	2.09104e-304	4.35325e-306	-4.31131e-305	4.90287e-304	2.94004e-304	-7.97416e-305	1.30958e-304	-2.01924e-304	2.94157e-305	5.36572e-305	9.42645e-305	-3.05828e-305	-4.83425e-305	3.86798e-303
9.25298e-306	-4.42416e-306	7.84308e-307	-4.66207e-305	-2.27142e-305	-1.39854e-305	-5.08542e-305	-1.30465e-305	6.40285e-306	-9.22794e-305	-1.56363e-305	1.54336e-305	-1.45751e-305	-1.13346e-304	1.03998e-305	4.59967e-305	-1.06582e-305	-1.55221e-305	-2.18034e-305	-3.88367e-306	1.0129e-305	-6.54026e-306	-1.50014e-305	-5.58092e-305	5.6486e-306	-2.15466e-305	9.41796e-307	-1.63586e-305	1.408e-305	-1.24858e-305	6.8616e-304
-4.39015e-306	3.49436e-306	-2.70721e-307	-1.44845e-306	-7.70064e-307	-2.62932e-306	3.11737e-306	-7.5713e-307	-1.38339e-306	7.08883e-307	-1.68881e-305	1.84196e-306	8.53058e-307	2.84924e-306	-8.20412e-307	-1.28294e-305	1.94267e-307	-8.81024e-307	1.00531e-305	2.10222e-306	5.24121e-306	1.46482e-306	1.76362e-306	-1.04566e-306	-1.44526e-306	-1.5535e-306	1.96513e-306	-6.55846e-307	4.96805e-307	-6.22149e-306	9.01359e-305
-1.0607e-307	-1.36684e-307	2.35673e-308	-4.04575e-307	-4.77193e-307	2.85098e-307	1.70009e-307	-6.03543e-307	2.64091e-307	-2.93483e-307	-2.18341e-307	-4.66448e-307	-3.30166e-307	-2.90041e-307	-1.08364e-307	6.62635e-307	1.63782e-307	-8.59966e-307	0	3.59731e-307	-2.33968e-307	0	2.15884e-307	-4.63408e-308	-1.38055e-307	2.26159e-307	9.44473e-308	1.60115e-307	-5.35062e-307	2.3809e-307	8.13963e-306
2.69959e-308	0	0	-6.2987e-308	0	0	-2.2684e-308	-7.57379e-308	-5.16543e-308	0	5.30689e-308	-9.32502e-308	0	0	2.23519e-308	0	0	2.63371e-308	0	0	3.58627e-308	0	0	0	0	-1.2652e-307	0	7.22886e-308	0	6.91897e-308	8.91085e-307
0	0	0	0	0	0	0	0	0	0	0	0	0	0	0	0	0	0	0	0	0	0	0	0	0	0	0	0	0	0	1.34339e-307
0	0	0	0	0	0	0	0	0	0	0	0	0	0	0	0	0	0	0	0	0	0	0	0	0	0	0	0	0	0	0
0	0	0	0	0	0	0	0	0	0	0	0	0	0	0	0	0	0	0	0	0	0	0	0	0	0	0	0	0	0	0
0	0	0	0	0	0	0	0	0	0	0	0	0	0	0	0	0	0	0	0	0	0	0	0	0	0	0	0	0	0	0
0	0	0	0	0	0	0	0	0	0	0	0	0	0	0	0	0	0	0	0	0	0	0	0	0	0	0	0	0	0	0
0	0	0	0	0	0	0	0	0	0	0	0	0	0	0	0	0	0	0	0	0	0	0	0	0	0	0	0	0	0	0
0	0	0	0	0	0	0	0	0	0	0	0	0	0	0	0	0	0	0	0	0	0	0	0	0	0	0	0	0	0	0
0	0	0	0	0	0	0	0	0	0	0	0	0	0	0	0	0	0	0	0	0	0	0	0	0	0	0	0	0	0	0
0	0	0	0	0	0	0	0	0	0	0	0	0	0	0	0	0	0	0	0	0	0	0	0	0	0	0	0	0	0	0
0	0	0	0	0	0	0	0	0	0	0	0	0	0	0	0	0	0	0	0	0	0	0	0	0	0	0	0	0	0	0
0	0	0	0	0	0	0	0	0	0	0	0	0	0	0	0	0	0	0	0	0	0	0	0	0	0	0	0	0	0	0
0	0	0	0	0	0	0	0	0	0	0	0	0	0	0	0	0	0	0	0	0	0	0	0	0	0	0	0	0	0	0
0	0	0	0	0	0	0	0	0	0	0	0	0	0	0	0	0	0	0	0	0	0	0	0	0	0	0	0	0	0	0
0	0	0	0	0	0	0	0	0	0	0	0	0	0	0	0	0	0	0	0	0	0	0	0	0	0	0	0	0	0	0
0	0	0	0	0	0	0	0	0	0	0	0	0	0	0	0	0	0	0	0	0	0	0	0	0	0	0	0	0	0	0
0	0	0	0	0	0	0	0	0	0	0	0	0	0	0	0	0	0	0	0	0	0	0	0	0	0	0	0	0	0	0
0	0	0	0	0	0	0	0	0	0	0	0	0	0	0	0	0	0	0	0	0	0	0	0	0	0	0	0	0	0	0
0	0	0	0	0	0	0	0	0	0	0	0	0	0	0	0	0	0	0	0	0	0	0	0	0	0	0	0	0	0	0
0	0	0	0	0	0	0	0	0	0	0	0	0	0	0	0	0	0	0	0	0	0	0	0	0	0	0	0	0	0	0
0	0	0	0	0	0	0	0	0	0	0	0	0	0	0	0	0	0	0	0	0	0	0	0	0	0	0	0	0	0	0
0	0	0	0	0	0	0	0	0	0	0	0	0	0	0	0	0	0	0	0	0	0	0	0	0	0	0	0	0	0	0
0	0	0	0	0	0	0	0	0	0	0	0	0	0	0	0	0	0	0	0	0	0	0	0	0	0	0	0	0	0	0
0	0	0	0	0	0	0	0	0	0	0	0	0	0	0	0	0	0	0	0	0	0	0	0	0	0	0	0	0	0	0
0	0	0	0	0	0	0	0	0	0	0	0	0	0	0	0	0	0	0	0	0	0	0	0	0	0	0	0	0	0	0
0	0	0	0	0	0	0	0	0	0	0	0	0	0	0	0	0	0	0	0	0	0	0	0	0	0	0	0	0	0	0
0	0	0	0	0	0	0	0	0	0	0	0	0	0	0	0	0	0	0	0	0	0	0	0	0	0	0	0	0	0	0
0	0	0	0	0	0	0	0	0	0	0	0	0	0	0	0	0	0	0	0	0	0	0	0	0	0	0	0	0	0	0
0	0	0	0	0	0	0	0	0	0	0	0	0	0	0	0	0	0	0	0	0	0	0	0	0	0	0	0	0	0	0
0	0	0	0	0	0	0	0	0	0	0	0	0	0	0	0	0	0	0	0	0	0	0	0	0	0	0	0	0	0	0
0	0	0	0	0	0	0	0	0	0	0	0	0	0	0	0	0	0	0	0	0	0	0	0	0	0	0	0	0	0	0
0	0	0	0	0	0	0	0	0	0	0	0	0	0	0	0	0	0	0	0	0	0	0	0	0	0	0	0	0	0	0
0	0	0	0	0	0	0	0	0	0	0	0	0	0	0	0	0	0	0	0	0	0	0	0	0	0	0	0	0	0	0
0	0	0	0	0	0	0	0	0	0	0	0	0	0	0	0	0	0	0	0	0	0	0	0	0	0	0	0	0	0	0
0	0	0	0	0	0	0	0	0	0	0	0	0	0	0	0	0	0	0	0	0	0	0	0	0	0	0	0	0	0	0
0	0	0	0	0	0	0	0	0	0	0	0	0	0	0	0	0	0	0	0	0	0	0	0	0	0	0	0	0	0	0
0	0	0	0	0	0	0	0	0	0	0	0	0	0	0	0	0	0	0	0	0	0	0	0	0	0	0	0	0	0	0
0	0	0	0	0	0	0	0	0	0	0	0	0	0	0	0	0	0	0	0	0	0	0	0	0	0	0	0	0	0	0
0	0	0	0	0	0	0	0	0	0	0	0	0	0	0	0	0	0	0	0	0	0	0	0	0	0	0	0	0	0	0
0	0	0	0	0	0	0	0	0	0	0	0	0	0	0	0	0	0	0	0	0	0	0	0	0	0	0	0	0	0	0
0	0	0	0	0	0	0	0	0	0	0	0	0	0	0	0	0	0	0	0	0	0	0	0	0	0	0	0	0	0	0
0	0	0	0	0	0	0	0	0	0	0	0	0	0	0	0	0	0	0	0	0	0	0	0	0	0	0	0	0	0	0
0	0	0	0	0	0	0	0	0	0	0	0	0	0	0	0	0	0	0	0	0	0	0	0	0	0	0	0	0	0	0
0	0	0	0	0	0	0	0	0	0	0	0	0	0	0	0	0	0	0	0	0	0	0	0	0	0	0	0	0	0	0
0	0	0	0	0	0	0	0	0	0	0	0	0	0	0	0	0	0	0	0	0	0	0	0	0	0	0	0	0	0	0
0	0	0	0	0	0	0	0	0	0	0	0	0	0	0	0	0	0	0	0	0	0	0	0	0	0	0	0	0	0	0
0	0	0	0	0	0	0	0	0	0	0	0	0	0	0	0	0	0	0	0	0	0	0	0	0	0	0	0	0	0	0
0	0	0	0	0	0	0	0	0	0	0	0	0	0	0	0	0	0	0	0	0	0	0	0	0	0	0	0	0	0	0
0	0	0	0	0	0	0	0	0	0	0	0	0	0	0	0	0	0	0	0	0	0	0	0	0	0	0	0	0	0	0
0	0	0	0	0	0	0	0	0	0	0	0	0	0	0	0	0	0	0	0	0	0	0	0	0	0	0	0	0	0	0
0	0	0	0	0	0	0	0	0	0	0	0	0	0	0	0	0	0	0	0	0	0	0	0	0	0	0	0	0	0	0
0	0	0	0	0	0	0	0	0	0	0	0	0	0	0	0	0	0	0	0	0	0	0	0	0	0	0	0	0	0	0
0	0	0	0	0	0	0	0	0	0	0	0	0	0	0	0	0	0	0	0	0	0	0	0	0	0	0	0	0	0	0
0	0	0	0	0	0	0	0	0	0	0	0	0	0	0	0	0	0	0	0	0	0	0	0	0	0	0	0	0	0	0
0	0	0	0	0	0	0	0	0	0	0	0	0	0	0	0	0	0	0	0	0	0	0	0	0	0	0	0	0	0	0
0	0	0	0	0	0	0	0	0	0	0	0	0	0	0	0	0	0	0	0	0	0	0	0	0	0	0	0	0	0	0
0	0	0	0	0	0	0	0	0	0	0	0	0	0	0	0	0	0	0	0	0	0	0	0	0	0	0	0	0	0	0
0	0	0	0	0	0	0	0	0	0	0	0	0	0	0	0	0	0	0	0	0	0	0	0	0	0	0	0	0	0	0
0	0	0	0	0	0	0	0	0	0	0	0	0	0	0	0	0	0	0	0	0	0	0	0	0	0	0	0	0	0	0
0	0	0	0	0	0	0	0	0	0	0	0	0	0	0	0	0	0	0	0	0	0	0	0	0	0	0	0	0	0	0
0	0	0	0	0	0	0	0	0	0	0	0	0	0	0	0	0	0	0	0	0	0	0	0	0	0	0	0	0	0	0
0	0	0	0	0	0	0	0	0	0	0	0	0	0	0	0	0	0	0	0	0	0	0	0	0	0	0	0	0	0	0
0	0	0	0	0	0	0	0	0	0	0	0	0	0	0	0	0	0	0	0	0	0	0	0	0	0	0	0	0	0	0
0	0	0	0	0	0	0	0	0	0	0	0	0	0	0	0	0	0	0	0	0	0	0	0	0	0	0	0	0	0	0
0	0	0	0	0	0	0	0	0	0	0	0	0	0	0	0	0	0	0	0	0	0	0	0	0	0	0	0	0	0	0
0	0	0	0	0	0	0	0	0	0	0	0	0	0	0	0	0	0	0	0	0	0	0	0	0	0	0	0	0	0	0
0	0	0	0	0	0	0	0	0	0	0	0	0	0	0	0	0	0	0	0	0	0	0	0	0	0	0	0	0	0	0
0	0	0	0	0	0	0	0	0	0	0	0	0	0	0	0	0	0	0	0	0	0	0	0	0	0	0	0	0	0	0
0	0	0	0	0	0	0	0	0	0	0	0	0	0	0	0	0	0	0	0	0	0	0	0	0	0	0	0	0	0	0
0	0	0	0	0	0	0	0	0	0	0	0	0	0	0	0	0	0	0	0	0	0	0	0	0	0	0	0	0	0	0
0	0	0	0	0	0	0	0	0	0	0	0	0	0	0	0	0	0	0	0	0	0	0	0	0	0	0	0	0	0	0
0	0	0	0	0	0	0	0	0	0	0	0	0	0	0	0	0	0	0	0	0	0	0	0	0	0	0	0	0	0	0
0	0	0	0	0	0	0	0	0	0	0	0	0	0	0	0	0	0	0	0	0	0	0	0	0	0	0	0	0	0	0
0	0	0	0	0	0	0	0	0	0	0	0	0	0	0	0	0	0	0	0	0	0	0	0	0	0	0	0	0	0	0
0	0	0	0	0	0	0	0	0	0	0	0	0	0	0	0	0	0	0	0	0	0	0	0	0	0	0	0	0	0	0
0	0	0	0	0	0	0	0	0	0	0	0	0	0	0	0	0	0	0	0	0	0	0	0	0	0	0	0	0	0	0
0	0	0	0	0	0	0	0	0	0	0	0	0	0	0	0	0	0	0	0	0	0	0	0	0	0	0	0	0	0	0
0	0	0	0	0	0	0	0	0	0	0	0	0	0	0	0	0	0	0	0	0	0	0	0	0	0	0	0	0	0	0
0	0	0	0	0	0	0	0	0	0	0	0	0	0	0	0	0	0	0	0	0	0	0	0	0	0	0	0	0	0	0
0	0	0	0	0	0	0	0	0	0	0	0	0	0	0	0	0	0	0	0	0	0	0	0	0	0	0	0	0	0	0
0	0	0	0	0	0	0	0	0	0	0	0	0	0	0	0	0	0	0	0	0	0	0	0	0	0	0	0	0	0	0
0	0	0	0	0	0	0	0	0	0	0	0	0	0	0	0	0	0	0	0	0	0	0	0	0	0	0	0	0	0	0
0	0	0	0	0	0	0	0	0	0	0	0	0	0	0	0	0	0	0	0	0	0	0	0	0	0	0	0	0	0	0
0	0	0	0	0	0	0	0	0	0	0	0	0	0	0	0	0	0	0	0	0	0	0	0	0	0	0	0	0	0	0
0	0	0	0	0	0	0	0	0	0	0	0	0	0	0	0	0	0	0	0	0	0	0	0	0	0	0	0	0	0	0
0	0	0	0	0	0	0	0	0	0	0	0	0	0	0	0	0	0	0	0	0	0	0	0	0	0	0	0	0	0	0
0	0	0	0	0	0	0	0	0	0	0	0	0	0	0	0	0	0	0	0	0	0	0	0	0	0	0	0	0	0	0
0	0	0	0	0	0	0	0	0	0	0	0	0	0	0	0	0	0	0	0	0	0	0	0	0	0	0	0	0	0	0
0	0	0	0	0	0	0	0	0	0	0	0	0	0	0	0	0	0	0	0	0	0	0	0	0	0	0	0	0	0	0
0	0	0	0	0	0	0	0	0	0	0	0	0	0	0	0	0	0	0	0	0	0	0	0	0	0	0	0	0	0	0
0	0	0	0	0	0	0	0	0	0	0	0	0	0	0	0	0	0	0	0	0	0	0	0	0	0	0	0	0	0	0
0	0	0	0	0	0	0	0	0	0	0	0	0	0	0	0	0	0	0	0	0	0	0	0	0	0	0	0	0	0	0
0	0	0	0	0	0	0	0	0	0	0	0	0	0	0	0	0	0	0	0	0	0	0	0	0	0	0	0	0	0	0
0	0	0	0	0	0	0	0	0	0	0	0	0	0	0	0	0	0	0	0	0	0	0	0	0	0	0	0	0	0	0
0	0	0	0	0	0	0	0	0	0	0	0	0	0	0	0	0	0	0	0	0	0	0	0	0	0	0	0	0	0	0
0	0	0	0	0	0	0	0	0	0	0	0	0	0	0	0	0	0	0	0	0	0	0	0	0	0	0	0	0	0	0
0	0	0	0	0	0	0	0	0	0	0	0	0	0	0	0	0	0	0	0	0	0	0	0	0	0	0	0	0	0	0
0	0	0	0	0	0	0	0	0	0	0	0	0	0	0	0	0	0	0	0	0	0	0	0	0	0	0	0	0	0	0
0	0	0	0	0	0	0	0	0	0	0	0	0	0	0	0	0	0	0	0	0	0	0	0	0	0	0	0	0	0	0
0	0	0	0	0	0	0	0	0	0	0	0	0	0	0	0	0	0	0	0	0	0	0	0	0	0	0	0	0	0	0
0	0	0	0	0	0	0	0	0	0	0	0	0	0	0	0	0	0	0	0	0	0	0	0	0	0	0	0	0	0	0
0	0	0	0	0	0	0	0	0	0	0	0	0	0	0	0	0	0	0	0	0	0	0	0	0	0	0	0	0	0	0
0	0	0	0	0	0	0	0	0	0	0	0	0	0	0	0	0	0	0	0	0	0	0	0	0	0	0	0	0	0	0
0	0	0	0	0	0	0	0	0	0	0	0	0	0	0	0	0	0	0	0	0	0	0	0	0	0	0	0	0	0	0
0	0	0	0	0	0	0	0	0	0	0	0	0	0	0	0	0	0	0	0	0	0	0	0	0	0	0	0	0	0	0
0	0	0	0	0	0	0	0	0	0	0	0	0	0	0	0	0	0	0	0	0	0	0	0	0	0	0	0	0	0	0
0	0	0	0	0	0	0	0	0	0	0	0	0	0	0	0	0	0	0	0	0	0	0	0	0	0	0	0	0	0	0
0	0	0	0	0	0	0	0	0	0	0	0	0	0	0	0	0	0	0	0	0	0	0	0	0	0	0	0	0	0	0
0	0	0	0	0	0	0	0	0	0	0	0	0	0	0	0	0	0	0	0	0	0	0	0	0	0	0	0	0	0	0
0	0	0	0	0	0	0	0	0	0	0	0	0	0	0	0	0	0	0	0	0	0	0	0	0	0	0	0	0	0	0
0	0	0	0	0	0	0	0	0	0	0	0	0	0	0	0	0	0	0	0	0	0	0	0	0	0	0	0	0	0	0
0	0	0	0	0	0	0	0	0	0	0	0	0	0	0	0	0	0	0	0	0	0	0	0	0	0	0	0	0	0	0
0	0	0	0	0	0	0	0	0	0	0	0	0	0	0	0	0	0	0	0	0	0	0	0	0	0	0	0	0	0	0
0	0	0	0	0	0	0	0	0	0	0	0	0	0	0	0	0	0	0	0	0	0	0	0	0	0	0	0	0	0	0
0	0	0	0	0	0	0	0	0	0	0	0	0	0	0	0	0	0	0	0	0	0	0	0	0	0	0	0	0	0	0
0	0	0	0	0	0	0	0	0	0	0	0	0	0	0	0	0	0	0	0	0	0	0	0	0	0	0	0	0	0	0
0	0	0	0	0	0	0	0	0	0	0	0	0	0	0	0	0	0	0	0	0	0	0	0	0	0	0	0	0	0	0
0	0	0	0	0	0	0	0	0	0	0	0	0	0	0	0	0	0	0	0	0	0	0	0	0	0	0	0	0	0	0
0	0	0	0	0	0	0	0	0	0	0	0	0	0	0	0	0	0	0	0	0	0	0	0	0	0	0	0	0	0	0
0	0	0	0	0	0	0	0	0	0	0	0	0	0	0	0	0	0	0	0	0	0	0	0	0	0	0	0	0	0	0
0	0	0	0	0	0	0	0	0	0	0	0	0	0	0	0	0	0	0	0	0	0	0	0	0	0	0	0	0	0	0
0	0	0	0	0	0	0	0	0	0	0	0	0	0	0	0	0	0	0	0	0	0	0	0	0	0	0	0	0	0	0
0	0	0	0	0	0	0	0	0	0	0	0	0	0	0	0	0	0	0	0	0	0	0	0	0	0	0	0	0	0	0
0	0	0	0	0	0	0	0	0	0	0	0	0	0	0	0	0	0	0	0	0	0	0	0	0	0	0	0	0	0	0
0	0	0	0	0	0	0	0	0	0	0	0	0	0	0	0	0	0	0	0	0	0	0	0	0	0	0	0	0	0	0
0	0	0	0	0	0	0	0	0	0	0	0	0	0	0	0	0	0	0	0	0	0	0	0	0	0	0	0	0	0	0
0	0	0	0	0	0	0	0	0	0	0	0	0	0	0	0	0	0	0	0	0	0	0	0	0	0	0	0	0	0	0
0	0	0	0	0	0	0	0	0	0	0	0	0	0	0	0	0	0	0	0	0	0	0	0	0	0	0	0	0	0	0
0	0	0	0	0	0	0	0	0	0	0	0	0	0	0	0	0	0	0	0	0	0	0	0	0	0	0	0	0	0	0
0	0	0	0	0	0	0	0	0	0	0	0	0	0	0	0	0	0	0	0	0	0	0	0	0	0	0	0	0	0	0
0	0	0	0	0	0	0	0	0	0	0	0	0	0	0	0	0	0	0	0	0	0	0	0	0	0	0	0	0	0	0
0	0	0	0	0	0	0	0	0	0	0	0	0	0	0	0	0	0	0	0	0	0	0	0	0	0	0	0	0	0	0
0	0	0	0	0	0	0	0	0	0	0	0	0	0	0	0	0	0	0	0	0	0	0	0	0	0	0	0	0	0	0
0	0	0	0	0	0	0	0	0	0	0	0	0	0	0	0	0	0	0	0	0	0	0	0	0	0	0	0	0	0	0
0	0	0	0	0	0	0	0	0	0	0	0	0	0	0	0	0	0	0	0	0	0	0	0	0	0	0	0	0	0	0
0	0	0	0	0	0	0	0	0	0	0	0	0	0	0	0	0	0	0	0	0	0	0	0	0	0	0	0	0	0	0
0	0	0	0	0	0	0	0	0	0	0	0	0	0	0	0	0	0	0	0	0	0	0	0	0	0	0	0	0	0	0
0	0	0	0	0	0	0	0	0	0	0	0	0	0	0	0	0	0	0	0	0	0	0	0	0	0	0	0	0	0	0
0	0	0	0	0	0	0	0	0	0	0	0	0	0	0	0	0	0	0	0	0	0	0	0	0	0	0	0	0	0	0
0	0	0	0	0	0	0	0	0	0	0	0	0	0	0	0	0	0	0	0	0	0	0	0	0	0	0	0	0	0	0
0	0	0	0	0	0	0	0	0	0	0	0	0	0	0	0	0	0	0	0	0	0	0	0	0	0	0	0	0	0	0
0	0	0	0	0	0	0	0	0	0	0	0	0	0	0	0	0	0	0	0	0	0	0	0	0	0	0	0	0	0	0
0	0	0	0	0	0	0	0	0	0	0	0	0	0	0	0	0	0	0	0	0	0	0	0	0	0	0	0	0	0	0
0	0	0	0	0	0	0	0	0	0	0	0	0	0	0	0	0	0	0	0	0	0	0	0	0	0	0	0	0	0	0
0	0	0	0	0	0	0	0	0	0	0	0	0	0	0	0	0	0	0	0	0	0	0	0	0	0	0	0	0	0	0
0	0	0	0	0	0	0	0	0	0	0	0	0	0	0	0	0	0	0	0	0	0	0	0	0	0	0	0	0	0	0
0	0	0	0	0	0	0	0	0	0	0	0	0	0	0	0	0	0	0	0	0	0	0	0	0	0	0	0	0	0	0
0	0	0	0	0	0	0	0	0	0	0	0	0	0	0	0	0	0	0	0	0	0	0	0	0	0	0	0	0	0	0
0	0	0	0	0	0	0	0	0	0	0	0	0	0	0	0	0	0	0	0	0	0	0	0	0	0	0	0	0	0	0
0	0	0	0	0	0	0	0	0	0	0	0	0	0	0	0	0	0	0	0	0	0	0	0	0	0	0	0	0	0	0
0	0	0	0	0	0	0	0	0	0	0	0	0	0	0	0	0	0	0	0	0	0	0	0	0	0	0	0	0	0	0
0	0	0	0	0	0	0	0	0	0	0	0	0	0	0	0	0	0	0	0	0	0	0	0	0	0	0	0	0	0	0
0	0	0	0	0	0	0	0	0	0	0	0	0	0	0	0	0	0	0	0	0	0	0	0	0	0	0	0	0	0	0
0	0	0	0	0	0	0	0	0	0	0	0	0	0	0	0	0	0	0	0	0	0	0	0	0	0	0	0	0	0	0
0	0	0	0	0	0	0	0	0	0	0	0	0	0	0	0	0	0	0	0	0	0	0	0	0	0	0	0	0	0	0
0	0	0	0	0	0	0	0	0	0	0	0	0	0	0	0	0	0	0	0	0	0	0	0	0	0	0	0	0	0	0
0	0	0	0	0	0	0	0	0	0	0	0	0	0	0	0	0	0	0	0	0	0	0	0	0	0	0	0	0	0	0
0	0	0	0	0	0	0	0	0	0	0	0	0	0	0	0	0	0	0	0	0	0	0	0	0	0	0	0	0	0	0
0	0	0	0	0	0	0	0	0	0	0	0	0	0	0	0	0	0	0	0	0	0	0	0	0	0	0	0	0	0	0
0	0	0	0	0	0	0	0	0	0	0	0	0	0	0	0	0	0	0	0	0	0	0	0	0	0	0	0	0	0	0
0	0	0	0	0	0	0	0	0	0	0	0	0	0	0	0	0	0	0	0	0	0	0	0	0	0	0	0	0	0	0
0	0	0	0	0	0	0	0	0	0	0	0	0	0	0	0	0	0	0	0	0	0	0	0	0	0	0	0	0	0	0
0	0	0	0	0	0	0	0	0	0	0	0	0	0	0	0	0	0	0	0	0	0	0	0	0	0	0	0	0	0	0
0	0	0	0	0	0	0	0	0	0	0	0	0	0	0	0	0	0	0	0	0	0	0	0	0	0	0	0	0	0	0
0	0	0	0	0	0	0	0	0	0	0	0	0	0	0	0	0	0	0	0	0	0	0	0	0	0	0	0	0	0	0
0	0	0	0	0	0	0	0	0	0	0	0	0	0	0	0	0	0	0	0	0	0	0	0	0	0	0	0	0	0	0
0	0	0	0	0	0	0	0	0	0	0	0	0	0	0	0	0	0	0	0	0	0	0	0	0	0	0	0	0	0	0
0	0	0	0	0	0	0	0	0	0	0	0	0	0	0	0	0	0	0	0	0	0	0	0	0	0	0	0	0	0	0
0	0	0	0	0	0	0	0	0	0	0	0	0	0	0	0	0	0	0	0	0	0	0	0	0	0	0	0	0	0	0
0	0	0	0	0	0	0	0	0	0	0	0	0	0	0	0	0	0	0	0	0	0	0	0	0	0	0	0	0	0	0
0	0	0	0	0	0	0	0	0	0	0	0	0	0	0	0	0	0	0	0	0	0	0	0	0	0	0	0	0	0	0
0	0	0	0	0	0	0	0	0	0	0	0	0	0	0	0	0	0	0	0	0	0	0	0	0	0	0	0	0	0	0
0	0	0	0	0	0	0	0	0	0	0	0	0	0	0	0	0	0	0	0	0	0	0	0	0	0	0	0	0	0	0
0	0	0	0	0	0	0	0	0	0	0	0	0	0	0	0	0	0	0	0	0	0	0	0	0	0	0	0	0	0	0
0	0	0	0	0	0	0	0	0	0	0	0	0	0	0	0	0	0	0	0	0	0	0	0	0	0	0	0	0	0	0
0	0	0	0	0	0	0	0	0	0	0	0	0	0	0	0	0	0	0	0	0	0	0	0	0	0	0	0	0	0	0
0	0	0	0	0	0	0	0	0	0	0	0	0	0	0	0	0	0	0	0	0	0	0	0	0	0	0	0	0	0	0
0	0	0	0	0	0	0	0	0	0	0	0	0	0	0	0	0	0	0	0	0	0	0	0	0	0	0	0	0	0	0
0	0	0	0	0	0	0	0	0	0	0	0	0	0	0	0	0	0	0	0	0	0	0	0	0	0	0	0	0	0	0
0	0	0	0	0	0	0	0	0	0	0	0	0	0	0	0	0	0	0	0	0	0	0	0	0	0	0	0	0	0	0
0	0	0	0	0	0	0	0	0	0	0	0	0	0	0	0	0	0	0	0	0	0	0	0	0	0	0	0	0	0	0
0	0	0	0	0	0	0	0	0	0	0	0	0	0	0	0	0	0	0	0	0	0	0	0	0	0	0	0	0	0	0
0	0	0	0	0	0	0	0	0	0	0	0	0	0	0	0	0	0	0	0	0	0	0	0	0	0	0	0	0	0	0
0	0	0	0	0	0	0	0	0	0	0	0	0	0	0	0	0	0	0	0	0	0	0	0	0	0	0	0	0	0	0
0	0	0	0	0	0	0	0	0	0	0	0	0	0	0	0	0	0	0	0	0	0	0	0	0	0	0	0	0	0	0
0	0	0	0	0	0	0	0	0	0	0	0	0	0	0	0	0	0	0	0	0	0	0	0	0	0	0	0	0	0	0
0	0	0	0	0	0	0	0	0	0	0	0	0	0	0	0	0	0	0	0	0	0	0	0	0	0	0	0	0	0	0
0	0	0	0	0	0	0	0	0	0	0	0	0	0	0	0	0	0	0	0	0	0	0	0	0	0	0	0	0	0	0
0	0	0	0	0	0	0	0	0	0	0	0	0	0	0	0	0	0	0	0	0	0	0	0	0	0	0	0	0	0	0
0	0	0	0	0	0	0	0	0	0	0	0	0	0	0	0	0	0	0	0	0	0	0	0	0	0	0	0	0	0	0
0	0	0	0	0	0	0	0	0	0	0	0	0	0	0	0	0	0	0	0	0	0	0	0	0	0	0	0	0	0	0
0	0	0	0	0	0	0	0	0	0	0	0	0	0	0	0	0	0	0	0	0	0	0	0	0	0	0	0	0	0	0
0	0	0	0	0	0	0	0	0	0	0	0	0	0	0	0	0	0	0	0	0	0	0	0	0	0	0	0	0	0	0
0	0	0	0	0	0	0	0	0	0	0	0	0	0	0	0	0	0	0	0	0	0	0	0	0	0	0	0	0	0	0
0	0	0	0	0	0	0	0	0	0	0	0	0	0	0	0	0	0	0	0	0	0	0	0	0	0	0	0	0	0	0
0	0	0	0	0	0	0	0	0	0	0	0	0	0	0	0	0	0	0	0	0	0	0	0	0	0	0	0	0	0	0
0	0	0	0	0	0	0	0	0	0	0	0	0	0	0	0	0	0	0	0	0	0	0	0	0	0	0	0	0	0	0
0	0	0	0	0	0	0	0	0	0	0	0	0	0	0	0	0	0	0	0	0	0	0	0	0	0	0	0	0	0	0
0	0	0	0	0	0	0	0	0	0	0	0	0	0	0	0	0	0	0	0	0	0	0	0	0	0	0	0	0	0	0
0	0	0	0	0	0	0	0	0	0	0	0	0	0	0	0	0	0	0	0	0	0	0	0	0	0	0	0	0	0	0
0	0	0	0	0	0	0	0	0	0	0	0	0	0	0	0	0	0	0	0	0	0	0	0	0	0	0	0	0	0	0
0	0	0	0	0	0	0	0	0	0	0	0	0	0	0	0	0	0	0	0	0	0	0	0	0	0	0	0	0	0	0
0	0	0	0	0	0	0	0	0	0	0	0	0	0	0	0	0	0	0	0	0	0	0	0	0	0	0	0	0	0	0
0	0	0	0	0	0	0	0	0	0	0	0	0	0	0	0	0	0	0	0	0	0	0	0	0	0	0	0	0	0	0
0	0	0	0	0	0	0	0	0	0	0	0	0	0	0	0	0	0	0	0	0	0	0	0	0	0	0	0	0	0	0
0	0	0	0	0	0	0	0	0	0	0	0	0	0	0	0	0	0	0	0	0	0	0	0	0	0	0	0	0	0	0
0	0	0	0	0	0	0	0	0	0	0	0	0	0	0	0	0	0	0	0	0	0	0	0	0	0	0	0	0	0	0
0	0	0	0	0	0	0	0	0	0	0	0	0	0	0	0	0	0	0	0	0	0	0	0	0	0	0	0	0	0	0
0	0	0	0	0	0	0	0	0	0	0	0	0	0	0	0	0	0	0	0	0	0	0	0	0	0	0	0	0	0	0
0	0	0	0	0	0	0	0	0	0	0	0	0	0	0	0	0	0	0	0	0	0	0	0	0	0	0	0	0	0	0
0	0	0	0	0	0	0	0	0	0	0	0	0	0	0	0	0	0	0	0	0	0	0	0	0	0	0	0	0	0	0
0	0	0	0	0	0	0	0	0	0	0	0	0	0	0	0	0	0	0	0	0	0	0	0	0	0	0	0	0	0	0
0	0	0	0	0	0	0	0	0	0	0	0	0	0	0	0	0	0	0	0	0	0	0	0	0	0	0	0	0	0	0
0	0	0	0	0	0	0	0	0	0	0	0	0	0	0	0	0	0	0	0	0	0	0	0	0	0	0	0	0	0	0
0	0	0	0	0	0	0	0	0	0	0	0	0	0	0	0	0	0	0	0	0	0	0	0	0	0	0	0	0	0	0
0	0	0	0	0	0	0	0	0	0	0	0	0	0	0	0	0	0	0	0	0	0	0	0	0	0	0	0	0	0	0
0	0	0	0	0	0	0	0	0	0	0	0	0	0	0	0	0	0	0	0	0	0	0	0	0	0	0	0	0	0	0
0	0	0	0	0	0	0	0	0	0	0	0	0	0	0	0	0	0	0	0	0	0	0	0	0	0	0	0	0	0	0
0	0	0	0	0	0	0	0	0	0	0	0	0	0	0	0	0	0	0	0	0	0	0	0	0	0	0	0	0	0	0
0	0	0	0	0	0	0	0	0	0	0	0	0	0	0	0	0	0	0	0	0	0	0	0	0	0	0	0	0	0	0
0	0	0	0	0	0	0	0	0	0	0	0	0	0	0	0	0	0	0	0	0	0	0	0	0	0	0	0	0	0	0
0	0	0	0	0	0	0	0	0	0	0	0	0	0	0	0	0	0	0	0	0	0	0	0	0	0	0	0	0	0	0
0	0	0	0	0	0	0	0	0	0	0	0	0	0	0	0	0	0	0	0	0	0	0	0	0	0	0	0	0	0	0
0	0	0	0	0	0	0	0	0	0	0	0	0	0	0	0	0	0	0	0	0	0	0	0	0	0	0	0	0	0	0
0	0	0	0	0	0	0	0	0	0	0	0	0	0	0	0	0	0	0	0	0	0	0	0	0	0	0	0	0	0	0
0	0	0	0	0	0	0	0	0	0	0	0	0	0	0	0	0	0	0	0	0	0	0	0	0	0	0	0	0	0	0
0	0	0	0	0	0	0	0	0	0	0	0	0	0	0	0	0	0	0	0	0	0	0	0	0	0	0	0	0	0	0
0	0	0	0	0	0	0	0	0	0	0	0	0	0	0	0	0	0	0	0	0	0	0	0	0	0	0	0	0	0	0
0	0	0	0	0	0	0	0	0	0	0	0	0	0	0	0	0	0	0	0	0	0	0	0	0	0	0	0	0	0	0
0	0	0	0	0	0	0	0	0	0	0	0	0	0	0	0	0	0	0	0	0	0	0	0	0	0	0	0	0	0	0
0	0	0	0	0	0	0	0	0	0	0	0	0	0	0	0	0	0	0	0	0	0	0	0	0	0	0	0	0	0	0
0	0	0	0	0	0	0	0	0	0	0	0	0	0	0	0	0	0	0	0	0	0	0	0	0	0	0	0	0	0	0
0	0	0	0	0	0	0	0	0	0	0	0	0	0	0	0	0	0	0	0	0	0	0	0	0	0	0	0	0	0	0
0	0	0	0	0	0	0	0	0	0	0	0	0	0	0	0	0	0	0	0	0	0	0	0	0	0	0	0	0	0	0
0	0	0	0	0	0	0	0	0	0	0	0	0	0	0	0	0	0	0	0	0	0	0	0	0	0	0	0	0	0	0
0	0	0	0	0	0	0	0	0	0	0	0	0	0	0	0	0	0	0	0	0	0	0	0	0	0	0	0	0	0	0
0	0	0	0	0	0	0	0	0	0	0	0	0	0	0	0	0	0	0	0	0	0	0	0	0	0	0	0	0	0	0
0	0	0	0	0	0	0	0	0	0	0	0	0	0	0	0	0	0	0	0	0	0	0	0	0	0	0	0	0	0	0
0	0	0	0	0	0	0	0	0	0	0	0	0	0	0	0	0	0	0	0	0	0	0	0	0	0	0	0	0	0	0
0	0	0	0	0	0	0	0	0	0	0	0	0	0	0	0	0	0	0	0	0	0	0	0	0	0	0	0	0	0	0
0	0	0	0	0	0	0	0	0	0	0	0	0	0	0	0	0	0	0	0	0	0	0	0	0	0	0	0	0	0	0
0	0	0	0	0	0	0	0	0	0	0	0	0	0	0	0	0	0	0	0	0	0	0	0	0	0	0	0	0	0	0
0	0	0	0	0	0	0	0	0	0	0	0	0	0	0	0	0	0	0	0	0	0	0	0	0	0	0	0	0	0	0
0	0	0	0	0	0	0	0	0	0	0	0	0	0	0	0	0	0	0	0	0	0	0	0	0	0	0	0	0	0	0
0	0	0	0	0	0	0	0	0	0	0	0	0	0	0	0	0	0	0	0	0	0	0	0	0	0	0	0	0	0	0
0	0	0	0	0	0	0	0	0	0	0	0	0	0	0	0	0	0	0	0	0	0	0	0	0	0	0	0	0	0	0
0	0	0	0	0	0	0	0	0	0	0	0	0	0	0	0	0	0	0	0	0	0	0	0	0	0	0	0	0	0	0
0	0	0	0	0	0	0	0	0	0	0	0	0	0	0	0	0	0	0	0	0	0	0	0	0	0	0	0	0	0	0
0	0	0	0	0	0	0	0	0	0	0	0	0	0	0	0	0	0	0	0	0	0	0	0	0	0	0	0	0	0	0
0	0	0	0	0	0	0	0	0	0	0	0	0	0	0	0	0	0	0	0	0	0	0	0	0	0	0	0	0	0	0
0	0	0	0	0	0	0	0	0	0	0	0	0	0	0	0	0	0	0	0	0	0	0	0	0	0	0	0	0	0	0
0	0	0	0	0	0	0	0	0	0	0	0	0	0	0	0	0	0	0	0	0	0	0	0	0	0	0	0	0	0	0
0	0	0	0	0	0	0	0	0	0	0	0	0	0	0	0	0	0	0	0	0	0	0	0	0	0	0	0	0	0	0
0	0	0	0	0	0	0	0	0	0	0	0	0	0	0	0	0	0	0	0	0	0	0	0	0	0	0	0	0	0	0
0	0	0	0	0	0	0	0	0	0	0	0	0	0	0	0	0	0	0	0	0	0	0	0	0	0	0	0	0	0	0
0	0	0	0	0	0	0	0	0	0	0	0	0	0	0	0	0	0	0	0	0	0	0	0	0	0	0	0	0	0	0
0	0	0	0	0	0	0	0	0	0	0	0	0	0	0	0	0	0	0	0	0	0	0	0	0	0	0	0	0	0	0
0	0	0	0	0	0	0	0	0	0	0	0	0	0	0	0	0	0	0	0	0	0	0	0	0	0	0	0	0	0	0
0	0	0	0	0	0	0	0	0	0	0	0	0	0	0	0	0	0	0	0	0	0	0	0	0	0	0	0	0	0	0
0	0	0	0	0	0	0	0	0	0	0	0	0	0	0	0	0	0	0	0	0	0	0	0	0	0	0	0	0	0	0
0	0	0	0	0	0	0	0	0	0	0	0	0	0	0	0	0	0	0	0	0	0	0	0	0	0	0	0	0	0	0
0	0	0	0	0	0	0	0	0	0	0	0	0	0	0	0	0	0	0	0	0	0	0	0	0	0	0	0	0	0	0
0	0	0	0	0	0	0	0	0	0	0	0	0	0	0	0	0	0	0	0	0	0	0	0	0	0	0	0	0	0	0
0	0	0	0	0	0	0	0	0	0	0	0	0	0	0	0	0	0	0	0	0	0	0	0	0	0	0	0	0	0	0
0	0	0	0	0	0	0	0	0	0	0	0	0	0	0	0	0	0	0	0	0	0	0	0	0	0	0	0	0	0	0
0	0	0	0	0	0	0	0	0	0	0	0	0	0	0	0	0	0	0	0	0	0	0	0	0	0	0	0	0	0	0
0	0	0	0	0	0	0	0	0	0	0	0	0	0	0	0	0	0	0	0	0	0	0	0	0	0	0	0	0	0	0
0	0	0	0	0	0	0	0	0	0	0	0	0	0	0	0	0	0	0	0	0	0	0	0	0	0	0	0	0	0	0
0	0	0	0	0	0	0	0	0	0	0	0	0	0	0	0	0	0	0	0	0	0	0	0	0	0	0	0	0	0	0
0	0	0	0	0	0	0	0	0	0	0	0	0	0	0	0	0	0	0	0	0	0	0	0	0	0	0	0	0	0	0
0	0	0	0	0	0	0	0	0	0	0	0	0	0	0	0	0	0	0	0	0	0	0	0	0	0	0	0	0	0	0
0	0	0	0	0	0	0	0	0	0	0	0	0	0	0	0	0	0	0	0	0	0	0	0	0	0	0	0	0	0	0
0	0	0	0	0	0	0	0	0	0	0	0	0	0	0	0	0	0	0	0	0	0	0	0	0	0	0	0	0	0	0
0	0	0	0	0	0	0	0	0	0	0	0	0	0	0	0	0	0	0	0	0	0	0	0	0	0	0	0	0	0	0
0	0	0	0	0	0	0	0	0	0	0	0	0	0	0	0	0	0	0	0	0	0	0	0	0	0	0	0	0	0	0
0	0	0	0	0	0	0	0	0	0	0	0	0	0	0	0	0	0	0	0	0	0	0	0	0	0	0	0	0	0	0
0	0	0	0	0	0	0	0	0	0	0	0	0	0	0	0	0	0	0	0	0	0	0	0	0	0	0	0	0	0	0
0	0	0	0	0	0	0	0	0	0	0	0	0	0	0	0	0	0	0	0	0	0	0	0	0	0	0	0	0	0	0
0	0	0	0	0	0	0	0	0	0	0	0	0	0	0	0	0	0	0	0	0	0	0	0	0	0	0	0	0	0	0
0	0	0	0	0	0	0	0	0	0	0	0	0	0	0	0	0	0	0	0	0	0	0	0	0	0	0	0	0	0	0
0	0	0	0	0	0	0	0	0	0	0	0	0	0	0	0	0	0	0	0	0	0	0	0	0	0	0	0	0	0	0
0	0	0	0	0	0	0	0	0	0	0	0	0	0	0	0	0	0	0	0	0	0	0	0	0	0	0	0	0	0	0
0	0	0	0	0	0	0	0	0	0	0	0	0	0	0	0	0	0	0	0	0	0	0	0	0	0	0	0	0	0	0
0	0	0	0	0	0	0	0	0	0	0	0	0	0	0	0	0	0	0	0	0	0	0	0	0	0	0	0	0	0	0
0	0	0	0	0	0	0	0	0	0	0	0	0	0	0	0	0	0	0	0	0	0	0	0	0	0	0	0	0	0	0
0	0	0	0	0	0	0	0	0	0	0	0	0	0	0	0	0	0	0	0	0	0	0	0	0	0	0	0	0	0	0
0	0	0	0	0	0	0	0	0	0	0	0	0	0	0	0	0	0	0	0	0	0	0	0	0	0	0	0	0	0	0
0	0	0	0	0	0	0	0	0	0	0	0	0	0	0	0	0	0	0	0	0	0	0	0	0	0	0	0	0	0	0
0	0	0	0	0	0	0	0	0	0	0	0	0	0	0	0	0	0	0	0	0	0	0	0	0	0	0	0	0	0	0
0	0	0	0	0	0	0	0	0	0	0	0	0	0	0	0	0	0	0	0	0	0	0	0	0	0	0	0	0	0	0
0	0	0	0	0	0	0	0	0	0	0	0	0	0	0	0	0	0	0	0	0	0	0	0	0	0	0	0	0	0	0
0	0	0	0	0	0	0	0	0	0	0	0	0	0	0	0	0	0	0	0	0	0	0	0	0	0	0	0	0	0	0
0	0	0	0	0	0	0	0	0	0	0	0	0	0	0	0	0	0	0	0	0	0	0	0	0	0	0	0	0	0	0
0	0	0	0	0	0	0	0	0	0	0	0	0	0	0	0	0	0	0	0	0	0	0	0	0	0	0	0	0	0	0
0	0	0	0	0	0	0	0	0	0	0	0	0	0	0	0	0	0	0	0	0	0	0	0	0	0	0	0	0	0	0
0	0	0	0	0	0	0	0	0	0	0	0	0	0	0	0	0	0	0	0	0	0	0	0	0	0	0	0	0	0	0
0	0	0	0	0	0	0	0	0	0	0	0	0	0	0	0	0	0	0	0	0	0	0	0	0	0	0	0	0	0	0
0	0	0	0	0	0	0	0	0	0	0	0	0	0	0	0	0	0	0	0	0	0	0	0	0	0	0	0	0	0	0
0	0	0	0	0	0	0	0	0	0	0	0	0	0	0	0	0	0	0	0	0	0	0	0	0	0	0	0	0	0	0
0	0	0	0	0	0	0	0	0	0	0	0	0	0	0	0	0	0	0	0	0	0	0	0	0	0	0	0	0	0	0
0	0	0	0	0	0	0	0	0	0	0	0	0	0	0	0	0	0	0	0	0	0	0	0	0	0	0	0	0	0	0
0	0	0	0	0	0	0	0	0	0	0	0	0	0	0	0	0	0	0	0	0	0	0	0	0	0	0	0	0	0	0
0	0	0	0	0	0	0	0	0	0	0	0	0	0	0	0	0	0	0	0	0	0	0	0	0	0	0	0	0	0	0
0	0	0	0	0	0	0	0	0	0	0	0	0	0	0	0	0	0	0	0	0	0	0	0	0	0	0	0	0	0	0
0	0	0	0	0	0	0	0	0	0	0	0	0	0	0	0	0	0	0	0	0	0	0	0	0	0	0	0	0	0	0
0	0	0	0	0	0	0	0	0	0	0	0	0	0	0	0	0	0	0	0	0	0	0	0	0	0	0	0	0	0	0
0	0	0	0	0	0	0	0	0	0	0	0	0	0	0	0	0	0	0	0	0	0	0	0	0	0	0	0	0	0	0
0	0	0	0	0	0	0	0	0	0	0	0	0	0	0	0	0	0	0	0	0	0	0	0	0	0	0	0	0	0	0
0	0	0	0	0	0	0	0	0	0	0	0	0	0	0	0	0	0	0	0	0	0	0	0	0	0	0	0	0	0	0
0	0	0	0	0	0	0	0	0	0	0	0	0	0	0	0	0	0	0	0	0	0	0	0	0	0	0	0	0	0	0
0	0	0	0	0	0	0	0	0	0	0	0	0	0	0	0	0	0	0	0	0	0	0	0	0	0	0	0	0	0	0
0	0	0	0	0	0	0	0	0	0	0	0	0	0	0	0	0	0	0	0	0	0	0	0	0	0	0	0	0	0	0
0	0	0	0	0	0	0	0	0	0	0	0	0	0	0	0	0	0	0	0	0	0	0	0	0	0	0	0	0	0	0
0	0	0	0	0	0	0	0	0	0	0	0	0	0	0	0	0	0	0	0	0	0	0	0	0	0	0	0	0	0	0
0	0	0	0	0	0	0	0	0	0	0	0	0	0	0	0	0	0	0	0	0	0	0	0	0	0	0	0	0	0	0
0	0	0	0	0	0	0	0	0	0	0	0	0	0	0	0	0	0	0	0	0	0	0	0	0	0	0	0	0	0	0
0	0	0	0	0	0	0	0	0	0	0	0	0	0	0	0	0	0	0	0	0	0	0	0	0	0	0	0	0	0	0
0	0	0	0	0	0	0	0	0	0	0	0	0	0	0	0	0	0	0	0	0	0	0	0	0	0	0	0	0	0	0
0	0	0	0	0	0	0	0	0	0	0	0	0	0	0	0	0	0	0	0	0	0	0	0	0	0	0	0	0	0	0
0	0	0	0	0	0	0	0	0	0	0	0	0	0	0	0	0	0	0	0	0	0	0	0	0	0	0	0	0	0	0
0	0	0	0	0	0	0	0	0	0	0	0	0	0	0	0	0	0	0	0	0	0	0	0	0	0	0	0	0	0	0
0	0	0	0	0	0	0	0	0	0	0	0	0	0	0	0	0	0	0	0	0	0	0	0	0	0	0	0	0	0	0
0	0	0	0	0	0	0	0	0	0	0	0	0	0	0	0	0	0	0	0	0	0	0	0	0	0	0	0	0	0	0
0	0	0	0	0	0	0	0	0	0	0	0	0	0	0	0	0	0	0	0	0	0	0	0	0	0	0	0	0	0	0
0	0	0	0	0	0	0	0	0	0	0	0	0	0	0	0	0	0	0	0	0	0	0	0	0	0	0	0	0	0	0
0	0	0	0	0	0	0	0	0	0	0	0	0	0	0	0	0	0	0	0	0	0	0	0	0	0	0	0	0	0	0
0	0	0	0	0	0	0	0	0	0	0	0	0	0	0	0	0	0	0	0	0	0	0	0	0	0	0	0	0	0	0
0	0	0	0	0	0	0	0	0	0	0	0	0	0	0	0	0	0	0	0	0	0	0	0	0	0	0	0	0	0	0
0	0	0	0	0	0	0	0	0	0	0	0	0	0	0	0	0	0	0	0	0	0	0	0	0	0	0	0	0	0	0
0	0	0	0	0	0	0	0	0	0	0	0	0	0	0	0	0	0	0	0	0	0	0	0	0	0	0	0	0	0	0
0	0	0	0	0	0	0	0	0	0	0	0	0	0	0	0	0	0	0	0	0	0	0	0	0	0	0	0	0	0	0
0	0	0	0	0	0	0	0	0	0	0	0	0	0	0	0	0	0	0	0	0	0	0	0	0	0	0	0	0	0	0
0	0	0	0	0	0	0	0	0	0	0	0	0	0	0	0	0	0	0	0	0	0	0	0	0	0	0	0	0	0	0
0	0	0	0	0	0	0	0	0	0	0	0	0	0	0	0	0	0	0	0	0	0	0	0	0	0	0	0	0	0	0
0	0	0	0	0	0	0	0	0	0	0	0	0	0	0	0	0	0	0	0	0	0	0	0	0	0	0	0	0	0	0
0	0	0	0	0	0	0	0	0	0	0	0	0	0	0	0	0	0	0	0	0	0	0	0	0	0	0	0	0	0	0
0	0	0	0	0	0	0	0	0	0	0	0	0	0	0	0	0	0	0	0	0	0	0	0	0	0	0	0	0	0	0
0	0	0	0	0	0	0	0	0	0	0	0	0	0	0	0	0	0	0	0	0	0	0	0	0	0	0	0	0	0	0
0	0	0	0	0	0	0	0	0	0	0	0	0	0	0	0	0	0	0	0	0	0	0	0	0	0	0	0	0	0	0
0	0	0	0	0	0	0	0	0	0	0	0	0	0	0	0	0	0	0	0	0	0	0	0	0	0	0	0	0	0	0
0	0	0	0	0	0	0	0	0	0	0	0	0	0	0	0	0	0	0	0	0	0	0	0	0	0	0	0	0	0	0
0	0	0	0	0	0	0	0	0	0	0	0	0	0	0	0	0	0	0	0	0	0	0	0	0	0	0	0	0	0	0
0	0	0	0	0	0	0	0	0	0	0	0	0	0	0	0	0	0	0	0	0	0	0	0	0	0	0	0	0	0	0
0	0	0	0	0	0	0	0	0	0	0	0	0	0	0	0	0	0	0	0	0	0	0	0	0	0	0	0	0	0	0
0	0	0	0	0	0	0	0	0	0	0	0	0	0	0	0	0	0	0	0	0	0	0	0	0	0	0	0	0	0	0
0	0	0	0	0	0	0	0	0	0	0	0	0	0	0	0	0	0	0	0	0	0	0	0	0	0	0	0	0	0	0
0	0	0	0	0	0	0	0	0	0	0	0	0	0	0	0	0	0	0	0	0	0	0	0	0	0	0	0	0	0	0
0	0	0	0	0	0	0	0	0	0	0	0	0	0	0	0	0	0	0	0	0	0	0	0	0	0	0	0	0	0	0
0	0	0	0	0	0	0	0	0	0	0	0	0	0	0	0	0	0	0	0	0	0	0	0	0	0	0	0	0	0	0
0	0	0	0	0	0	0	0	0	0	0	0	0	0	0	0	0	0	0	0	0	0	0	0	0	0	0	0	0	0	0
0	0	0	0	0	0	0	0	0	0	0	0	0	0	0	0	0	0	0	0	0	0	0	0	0	0	0	0	0	0	0
0	0	0	0	0	0	0	0	0	0	0	0	0	0	0	0	0	0	0	0	0	0	0	0	0	0	0	0	0	0	0
0	0	0	0	0	0	0	0	0	0	0	0	0	0	0	0	0	0	0	0	0	0	0	0	0	0	0	0	0	0	0
0	0	0	0	0	0	0	0	0	0	0	0	0	0	0	0	0	0	0	0	0	0	0	0	0	0	0	0	0	0	0
0	0	0	0	0	0	0	0	0	0	0	0	0	0	0	0	0	0	0	0	0	0	0	0	0	0	0	0	0	0	0
0	0	0	0	0	0	0	0	0	0	0	0	0	0	0	0	0	0	0	0	0	0	0	0	0	0	0	0	0	0	0
0	0	0	0	0	0	0	0	0	0	0	0	0	0	0	0	0	0	0	0	0	0	0	0	0	0	0	0	0	0	0
0	0	0	0	0	0	0	0	0	0	0	0	0	0	0	0	0	0	0	0	0	0	0	0	0	0	0	0	0	0	0
0	0	0	0	0	0	0	0	0	0	0	0	0	0	0	0	0	0	0	0	0	0	0	0	0	0	0	0	0	0	0
0	0	0	0	0	0	0	0	0	0	0	0	0	0	0	0	0	0	0	0	0	0	0	0	0	0	0	0	0	0	0
0	0	0	0	0	0	0	0	0	0	0	0	0	0	0	0	0	0	0	0	0	0	0	0	0	0	0	0	0	0	0
0	0	0	0	0	0	0	0	0	0	0	0	0	0	0	0	0	0	0	0	0	0	0	0	0	0	0	0	0	0	0
0	0	0	0	0	0	0	0	0	0	0	0	0	0	0	0	0	0	0	0	0	0	0	0	0	0	0	0	0	0	0
0	0	0	0	0	0	0	0	0	0	0	0	0	0	0	0	0	0	0	0	0	0	0	0	0	0	0	0	0	0	0
0	0	0	0	0	0	0	0	0	0	0	0	0	0	0	0	0	0	0	0	0	0	0	0	0	0	0	0	0	0	0
0	0	0	0	0	0	0	0	0	0	0	0	0	0	0	0	0	0	0	0	0	0	0	0	0	0	0	0	0	0	0
0	0	0	0	0	0	0	0	0	0	0	0	0	0	0	0	0	0	0	0	0	0	0	0	0	0	0	0	0	0	0
0	0	0	0	0	0	0	0	0	0	0	0	0	0	0	0	0	0	0	0	0	0	0	0	0	0	0	0	0	0	0
0	0	0	0	0	0	0	0	0	0	0	0	0	0	0	0	0	0	0	0	0	0	0	0	0	0	0	0	0	0	0
0	0	0	0	0	0	0	0	0	0	0	0	0	0	0	0	0	0	0	0	0	0	0	0	0	0	0	0	0	0	0
0	0	0	0	0	0	0	0	0	0	0	0	0	0	0	0	0	0	0	0	0	0	0	0	0	0	0	0	0	0	0
0	0	0	0	0	0	0	0	0	0	0	0	0	0	0	0	0	0	0	0	0	0	0	0	0	0	0	0	0	0	0
0	0	0	0	0	0	0	0	0	0	0	0	0	0	0	0	0	0	0	0	0	0	0	0	0	0	0	0	0	0	0
0	0	0	0	0	0	0	0	0	0	0	0	0	0	0	0	0	0	0	0	0	0	0	0	0	0	0	0	0	0	0
0	0	0	0	0	0	0	0	0	0	0	0	0	0	0	0	0	0	0	0	0	0	0	0	0	0	0	0	0	0	0
0	0	0	0	0	0	0	0	0	0	0	0	0	0	0	0	0	0	0	0	0	0	0	0	0	0	0	0	0	0	0
0	0	0	0	0	0	0	0	0	0	0	0	0	0	0	0	0	0	0	0	0	0	0	0	0	0	0	0	0	0	0
0	0	0	0	0	0	0	0	0	0	0	0	0	0	0	0	0	0	0	0	0	0	0	0	0	0	0	0	0	0	0
0	0	0	0	0	0	0	0	0	0	0	0	0	0	0	0	0	0	0	0	0	0	0	0	0	0	0	0	0	0	0
0	0	0	0	0	0	0	0	0	0	0	0	0	0	0	0	0	0	0	0	0	0	0	0	0	0	0	0	0	0	0
0	0	0	0	0	0	0	0	0	0	0	0	0	0	0	0	0	0	0	0	0	0	0	0	0	0	0	0	0	0	0
0	0	0	0	0	0	0	0	0	0	0	0	0	0	0	0	0	0	0	0	0	0	0	0	0	0	0	0	0	0	0
0	0	0	0	0	0	0	0	0	0	0	0	0	0	0	0	0	0	0	0	0	0	0	0	0	0	0	0	0	0	0
0	0	0	0	0	0	0	0	0	0	0	0	0	0	0	0	0	0	0	0	0	0	0	0	0	0	0	0	0	0	0
0	0	0	0	0	0	0	0	0	0	0	0	0	0	0	0	0	0	0	0	0	0	0	0	0	0	0	0	0	0	0
0	0	0	0	0	0	0	0	0	0	0	0	0	0	0	0	0	0	0	0	0	0	0	0	0	0	0	0	0	0	0
0	0	0	0	0	0	0	0	0	0	0	0	0	0	0	0	0	0	0	0	0	0	0	0	0	0	0	0	0	0	0
0	0	0	0	0	0	0	0	0	0	0	0	0	0	0	0	0	0	0	0	0	0	0	0	0	0	0	0	0	0	0
0	0	0	0	0	0	0	0	0	0	0	0	0	0	0	0	0	0	0	0	0	0	0	0	0	0	0	0	0	0	0
0	0	0	0	0	0	0	0	0	0	0	0	0	0	0	0	0	0	0	0	0	0	0	0	0	0	0	0	0	0	0
0	0	0	0	0	0	0	0	0	0	0	0	0	0	0	0	0	0	0	0	0	0	0	0	0	0	0	0	0	0	0
0	0	0	0	0	0	0	0	0	0	0	0	0	0	0	0	0	0	0	0	0	0	0	0	0	0	0	0	0	0	0
0	0	0	0	0	0	0	0	0	0	0	0	0	0	0	0	0	0	0	0	0	0	0	0	0	0	0	0	0	0	0
0	0	0	0	0	0	0	0	0	0	0	0	0	0	0	0	0	0	0	0	0	0	0	0	0	0	0	0	0	0	0
0	0	0	0	0	0	0	0	0	0	0	0	0	0	0	0	0	0	0	0	0	0	0	0	0	0	0	0	0	0	0
0	0	0	0	0	0	0	0	0	0	0	0	0	0	0	0	0	0	0	0	0	0	0	0	0	0	0	0	0	0	0
0	0	0	0	0	0	0	0	0	0	0	0	0	0	0	0	0	0	0	0	0	0	0	0	0	0	0	0	0	0	0
0	0	0	0	0	0	0	0	0	0	0	0	0	0	0	0	0	0	0	0	0	0	0	0	0	0	0	0	0	0	0
0	0	0	0	0	0	0	0	0	0	0	0	0	0	0	0	0	0	0	0	0	0	0	0	0	0	0	0	0	0	0
0	0	0	0	0	0	0	0	0	0	0	0	0	0	0	0	0	0	0	0	0	0	0	0	0	0	0	0	0	0	0
0	0	0	0	0	0	0	0	0	0	0	0	0	0	0	0	0	0	0	0	0	0	0	0	0	0	0	0	0	0	0
0	0	0	0	0	0	0	0	0	0	0	0	0	0	0	0	0	0	0	0	0	0	0	0	0	0	0	0	0	0	0
0	0	0	0	0	0	0	0	0	0	0	0	0	0	0	0	0	0	0	0	0	0	0	0	0	0	0	0	0	0	0
0	0	0	0	0	0	0	0	0	0	0	0	0	0	0	0	0	0	0	0	0	0	0	0	0	0	0	0	0	0	0
0	0	0	0	0	0	0	0	0	0	0	0	0	0	0	0	0	0	0	0	0	0	0	0	0	0	0	0	0	0	0
0	0	0	0	0	0	0	0	0	0	0	0	0	0	0	0	0	0	0	0	0	0	0	0	0	0	0	0	0	0	0
0	0	0	0	0	0	0	0	0	0	0	0	0	0	0	0	0	0	0	0	0	0	0	0	0	0	0	0	0	0	0
0	0	0	0	0	0	0	0	0	0	0	0	0	0	0	0	0	0	0	0	0	0	0	0	0	0	0	0	0	0	0
0	0	0	0	0	0	0	0	0	0	0	0	0	0	0	0	0	0	0	0	0	0	0	0	0	0	0	0	0	0	0
0	0	0	0	0	0	0	0	0	0	0	0	0	0	0	0	0	0	0	0	0	0	0	0	0	0	0	0	0	0	0
0	0	0	0	0	0	0	0	0	0	0	0	0	0	0	0	0	0	0	0	0	0	0	0	0	0	0	0	0	0	0
0	0	0	0	0	0	0	0	0	0	0	0	0	0	0	0	0	0	0	0	0	0	0	0	0	0	0	0	0	0	0
0	0	0	0	0	0	0	0	0	0	0	0	0	0	0	0	0	0	0	0	0	0	0	0	0	0	0	0	0	0	0
0	0	0	0	0	0	0	0	0	0	0	0	0	0	0	0	0	0	0	0	0	0	0	0	0	0	0	0	0	0	0
0	0	0	0	0	0	0	0	0	0	0	0	0	0	0	0	0	0	0	0	0	0	0	0	0	0	0	0	0	0	0
0	0	0	0	0	0	0	0	0	0	0	0	0	0	0	0	0	0	0	0	0	0	0	0	0	0	0	0	0	0	0
0	0	0	0	0	0	0	0	0	0	0	0	0	0	0	0	0	0	0	0	0	0	0	0	0	0	0	0	0	0	0
0	0	0	0	0	0	0	0	0	0	0	0	0	0	0	0	0	0	0	0	0	0	0	0	0	0	0	0	0	0	0
0	0	0	0	0	0	0	0	0	0	0	0	0	0	0	0	0	0	0	0	0	0	0	0	0	0	0	0	0	0	0
0	0	0	0	0	0	0	0	0	0	0	0	0	0	0	0	0	0	0	0	0	0	0	0	0	0	0	0	0	0	0
0	0	0	0	0	0	0	0	0	0	0	0	0	0	0	0	0	0	0	0	0	0	0	0	0	0	0	0	0	0	0
0	0	0	0	0	0	0	0	0	0	0	0	0	0	0	0	0	0	0	0	0	0	0	0	0	0	0	0	0	0	0
0	0	0	0	0	0	0	0	0	0	0	0	0	0	0	0	0	0	0	0	0	0	0	0	0	0	0	0	0	0	0
0	0	0	0	0	0	0	0	0	0	0	0	0	0	0	0	0	0	0	0	0	0	0	0	0	0	0	0	0	0	0
0	0	0	0	0	0	0	0	0	0	0	0	0	0	0	0	0	0	0	0	0	0	0	0	0	0	0	0	0	0	0
0	0	0	0	0	0	0	0	0	0	0	0	0	0	0	0	0	0	0	0	0	0	0	0	0	0	0	0	0	0	0
0	0	0	0	0	0	0	0	0	0	0	0	0	0	0	0	0	0	0	0	0	0	0	0	0	0	0	0	0	0	0
0	0	0	0	0	0	0	0	0	0	0	0	0	0	0	0	0	0	0	0	0	0	0	0	0	0	0	0	0	0	0
0	0	0	0	0	0	0	0	0	0	0	0	0	0	0	0	0	0	0	0	0	0	0	0	0	0	0	0	0	0	0
0	0	0	0	0	0	0	0	0	0	0	0	0	0	0	0	0	0	0	0	0	0	0	0	0	0	0	0	0	0	0
0	0	0	0	0	0	0	0	0	0	0	0	0	0	0	0	0	0	0	0	0	0	0	0	0	0	0	0	0	0	0
0	0	0	0	0	0	0	0	0	0	0	0	0	0	0	0	0	0	0	0	0	0	0	0	0	0	0	0	0	0	0
0	0	0	0	0	0	0	0	0	0	0	0	0	0	0	0	0	0	0	0	0	0	0	0	0	0	0	0	0	0	0
0	0	0	0	0	0	0	0	0	0	0	0	0	0	0	0	0	0	0	0	0	0	0	0	0	0	0	0	0	0	0
0	0	0	0	0	0	0	0	0	0	0	0	0	0	0	0	0	0	0	0	0	0	0	0	0	0	0	0	0	0	0
0	0	0	0	0	0	0	0	0	0	0	0	0	0	0	0	0	0	0	0	0	0	0	0	0	0	0	0	0	0	0
0	0	0	0	0	0	0	0	0	0	0	0	0	0	0	0	0	0	0	0	0	0	0	0	0	0	0	0	0	0	0
0	0	0	0	0	0	0	0	0	0	0	0	0	0	0	0	0	0	0	0	0	0	0	0	0	0	0	0	0	0	0
0	0	0	0	0	0	0	0	0	0	0	0	0	0	0	0	0	0	0	0	0	0	0	0	0	0	0	0	0	0	0
0	0	0	0	0	0	0	0	0	0	0	0	0	0	0	0	0	0	0	0	0	0	0	0	0	0	0	0	0	0	0
0	0	0	0	0	0	0	0	0	0	0	0	0	0	0	0	0	0	0	0	0	0	0	0	0	0	0	0	0	0	0
0	0	0	0	0	0	0	0	0	0	0	0	0	0	0	0	0	0	0	0	0	0	0	0	0	0	0	0	0	0	0
0	0	0	0	0	0	0	0	0	0	0	0	0	0	0	0	0	0	0	0	0	0	0	0	0	0	0	0	0	0	0
0	0	0	0	0	0	0	0	0	0	0	0	0	0	0	0	0	0	0	0	0	0	0	0	0	0	0	0	0	0	0
0	0	0	0	0	0	0	0	0	0	0	0	0	0	0	0	0	0	0	0	0	0	0	0	0	0	0	0	0	0	0
0	0	0	0	0	0	0	0	0	0	0	0	0	0	0	0	0	0	0	0	0	0	0	0	0	0	0	0	0	0	0
0	0	0	0	0	0	0	0	0	0	0	0	0	0	0	0	0	0	0	0	0	0	0	0	0	0	0	0	0	0	0
0	0	0	0	0	0	0	0	0	0	0	0	0	0	0	0	0	0	0	0	0	0	0	0	0	0	0	0	0	0	0
0	0	0	0	0	0	0	0	0	0	0	0	0	0	0	0	0	0	0	0	0	0	0	0	0	0	0	0	0	0	0
0	0	0	0	0	0	0	0	0	0	0	0	0	0	0	0	0	0	0	0	0	0	0	0	0	0	0	0	0	0	0
0	0	0	0	0	0	0	0	0	0	0	0	0	0	0	0	0	0	0	0	0	0	0	0	0	0	0	0	0	0	0
0	0	0	0	0	0	0	0	0	0	0	0	0	0	0	0	0	0	0	0	0	0	0	0	0	0	0	0	0	0	0
0	0	0	0	0	0	0	0	0	0	0	0	0	0	0	0	0	0	0	0	0	0	0	0	0	0	0	0	0	0	0
0	0	0	0	0	0	0	0	0	0	0	0	0	0	0	0	0	0	0	0	0	0	0	0	0	0	0	0	0	0	0
0	0	0	0	0	0	0	0	0	0	0	0	0	0	0	0	0	0	0	0	0	0	0	0	0	0	0	0	0	0	0
0	0	0	0	0	0	0	0	0	0	0	0	0	0	0	0	0	0	0	0	0	0	0	0	0	0	0	0	0	0	0
0	0	0	0	0	0	0	0	0	0	0	0	0	0	0	0	0	0	0	0	0	0	0	0	0	0	0	0	0	0	0
0	0	0	0	0	0	0	0	0	0	0	0	0	0	0	0	0	0	0	0	0	0	0	0	0	0	0	0	0	0	0
0	0	0	0	0	0	0	0	0	0	0	0	0	0	0	0	0	0	0	0	0	0	0	0	0	0	0	0	0	0	0
0	0	0	0	0	0	0	0	0	0	0	0	0	0	0	0	0	0	0	0	0	0	0	0	0	0	0	0	0	0	0
0	0	0	0	0	0	0	0	0	0	0	0	0	0	0	0	0	0	0	0	0	0	0	0	0	0	0	0	0	0	0
0	0	0	0	0	0	0	0	0	0	0	0	0	0	0	0	0	0	0	0	0	0	0	0	0	0	0	0	0	0	0
0	0	0	0	0	0	0	0	0	0	0	0	0	0	0	0	0	0	0	0	0	0	0	0	0	0	0	0	0	0	0
0	0	0	0	0	0	0	0	0	0	0	0	0	0	0	0	0	0	0	0	0	0	0	0	0	0	0	0	0	0	0
0	0	0	0	0	0	0	0	0	0	0	0	0	0	0	0	0	0	0	0	0	0	0	0	0	0	0	0	0	0	0
0	0	0	0	0	0	0	0	0	0	0	0	0	0	0	0	0	0	0	0	0	0	0	0	0	0	0	0	0	0	0
0	0	0	0	0	0	0	0	0	0	0	0	0	0	0	0	0	0	0	0	0	0	0	0	0	0	0	0	0	0	0
0	0	0	0	0	0	0	0	0	0	0	0	0	0	0	0	0	0	0	0	0	0	0	0	0	0	0	0	0	0	0
0	0	0	0	0	0	0	0	0	0	0	0	0	0	0	0	0	0	0	0	0	0	0	0	0	0	0	0	0	0	0
0	0	0	0	0	0	0	0	0	0	0	0	0	0	0	0	0	0	0	0	0	0	0	0	0	0	0	0	0	0	0
0	0	0	0	0	0	0	0	0	0	0	0	0	0	0	0	0	0	0	0	0	0	0	0	0	0	0	0	0	0	0
0	0	0	0	0	0	0	0	0	0	0	0	0	0	0	0	0	0	0	0	0	0	0	0	0	0	0	0	0	0	0
0	0	0	0	0	0	0	0	0	0	0	0	0	0	0	0	0	0	0	0	0	0	0	0	0	0	0	0	0	0	0
0	0	0	0	0	0	0	0	0	0	0	0	0	0	0	0	0	0	0	0	0	0	0	0	0	0	0	0	0	0	0
0	0	0	0	0	0	0	0	0	0	0	0	0	0	0	0	0	0	0	0	0	0	0	0	0	0	0	0	0	0	0
0	0	0	0	0	0	0	0	0	0	0	0	0	0	0	0	0	0	0	0	0	0	0	0	0	0	0	0	0	0	0
0	0	0	0	0	0	0	0	0	0	0	0	0	0	0	0	0	0	0	0	0	0	0	0	0	0	0	0	0	0	0
0	0	0	0	0	0	0	0	0	0	0	0	0	0	0	0	0	0	0	0	0	0	0	0	0	0	0	0	0	0	0
0	0	0	0	0	0	0	0	0	0	0	0	0	0	0	0	0	0	0	0	0	0	0	0	0	0	0	0	0	0	0
0	0	0	0	0	0	0	0	0	0	0	0	0	0	0	0	0	0	0	0	0	0	0	0	0	0	0	0	0	0	0
0	0	0	0	0	0	0	0	0	0	0	0	0	0	0	0	0	0	0	0	0	0	0	0	0	0	0	0	0	0	0
0	0	0	0	0	0	0	0	0	0	0	0	0	0	0	0	0	0	0	0	0	0	0	0	0	0	0	0	0	0	0
0	0	0	0	0	0	0	0	0	0	0	0	0	0	0	0	0	0	0	0	0	0	0	0	0	0	0	0	0	0	0
0	0	0	0	0	0	0	0	0	0	0	0	0	0	0	0	0	0	0	0	0	0	0	0	0	0	0	0	0	0	0
0	0	0	0	0	0	0	0	0	0	0	0	0	0	0	0	0	0	0	0	0	0	0	0	0	0	0	0	0	0	0
0	0	0	0	0	0	0	0	0	0	0	0	0	0	0	0	0	0	0	0	0	0	0	0	0	0	0	0	0	0	0
0	0	0	0	0	0	0	0	0	0	0	0	0	0	0	0	0	0	0	0	0	0	0	0	0	0	0	0	0	0	0
0	0	0	0	0	0	0	0	0	0	0	0	0	0	0	0	0	0	0	0	0	0	0	0	0	0	0	0	0	0	0
0	0	0	0	0	0	0	0	0	0	0	0	0	0	0	0	0	0	0	0	0	0	0	0	0	0	0	0	0	0	0
0	0	0	0	0	0	0	0	0	0	0	0	0	0	0	0	0	0	0	0	0	0	0	0	0	0	0	0	0	0	0
0	0	0	0	0	0	0	0	0	0	0	0	0	0	0	0	0	0	0	0	0	0	0	0	0	0	0	0	0	0	0
0	0	0	0	0	0	0	0	0	0	0	0	0	0	0	0	0	0	0	0	0	0	0	0	0	0	0	0	0	0	0
0	0	0	0	0	0	0	0	0	0	0	0	0	0	0	0	0	0	0	0	0	0	0	0	0	0	0	0	0	0	0
0	0	0	0	0	0	0	0	0	0	0	0	0	0	0	0	0	0	0	0	0	0	0	0	0	0	0	0	0	0	0
0	0	0	0	0	0	0	0	0	0	0	0	0	0	0	0	0	0	0	0	0	0	0	0	0	0	0	0	0	0	0
0	0	0	0	0	0	0	0	0	0	0	0	0	0	0	0	0	0	0	0	0	0	0	0	0	0	0	0	0	0	0
0	0	0	0	0	0	0	0	0	0	0	0	0	0	0	0	0	0	0	0	0	0	0	0	0	0	0	0	0	0	0
0	0	0	0	0	0	0	0	0	0	0	0	0	0	0	0	0	0	0	0	0	0	0	0	0	0	0	0	0	0	0
0	0	0	0	0	0	0	0	0	0	0	0	0	0	0	0	0	0	0	0	0	0	0	0	0	0	0	0	0	0	0
0	0	0	0	0	0	0	0	0	0	0	0	0	0	0	0	0	0	0	0	0	0	0	0	0	0	0	0	0	0	0
0	0	0	0	0	0	0	0	0	0	0	0	0	0	0	0	0	0	0	0	0	0	0	0	0	0	0	0	0	0	0
0	0	0	0	0	0	0	0	0	0	0	0	0	0	0	0	0	0	0	0	0	0	0	0	0	0	0	0	0	0	0
0	0	0	0	0	0	0	0	0	0	0	0	0	0	0	0	0	0	0	0	0	0	0	0	0	0	0	0	0	0	0
0	0	0	0	0	0	0	0	0	0	0	0	0	0	0	0	0	0	0	0	0	0	0	0	0	0	0	0	0	0	0
0	0	0	0	0	0	0	0	0	0	0	0	0	0	0	0	0	0	0	0	0	0	0	0	0	0	0	0	0	0	0
0	0	0	0	0	0	0	0	0	0	0	0	0	0	0	0	0	0	0	0	0	0	0	0	0	0	0	0	0	0	0
0	0	0	0	0	0	0	0	0	0	0	0	0	0	0	0	0	0	0	0	0	0	0	0	0	0	0	0	0	0	0
0	0	0	0	0	0	0	0	0	0	0	0	0	0	0	0	0	0	0	0	0	0	0	0	0	0	0	0	0	0	0
0	0	0	0	0	0	0	0	0	0	0	0	0	0	0	0	0	0	0	0	0	0	0	0	0	0	0	0	0	0	0
0	0	0	0	0	0	0	0	0	0	0	0	0	0	0	0	0	0	0	0	0	0	0	0	0	0	0	0	0	0	0
0	0	0	0	0	0	0	0	0	0	0	0	0	0	0	0	0	0	0	0	0	0	0	0	0	0	0	0	0	0	0
0	0	0	0	0	0	0	0	0	0	0	0	0	0	0	0	0	0	0	0	0	0	0	0	0	0	0	0	0	0	0
0	0	0	0	0	0	0	0	0	0	0	0	0	0	0	0	0	0	0	0	0	0	0	0	0	0	0	0	0	0	0
0	0	0	0	0	0	0	0	0	0	0	0	0	0	0	0	0	0	0	0	0	0	0	0	0	0	0	0	0	0	0
0	0	0	0	0	0	0	0	0	0	0	0	0	0	0	0	0	0	0	0	0	0	0	0	0	0	0	0	0	0	0
0	0	0	0	0	0	0	0	0	0	0	0	0	0	0	0	0	0	0	0	0	0	0	0	0	0	0	0	0	0	0
0	0	0	0	0	0	0	0	0	0	0	0	0	0	0	0	0	0	0	0	0	0	0	0	0	0	0	0	0	0	0
0	0	0	0	0	0	0	0	0	0	0	0	0	0	0	0	0	0	0	0	0	0	0	0	0	0	0	0	0	0	0
0	0	0	0	0	0	0	0	0	0	0	0	0	0	0	0	0	0	0	0	0	0	0	0	0	0	0	0	0	0	0
0	0	0	0	0	0	0	0	0	0	0	0	0	0	0	0	0	0	0	0	0	0	0	0	0	0	0	0	0	0	0
0	0	0	0	0	0	0	0	0	0	0	0	0	0	0	0	0	0	0	0	0	0	0	0	0	0	0	0	0	0	0
0	0	0	0	0	0	0	0	0	0	0	0	0	0	0	0	0	0	0	0	0	0	0	0	0	0	0	0	0	0	0
0	0	0	0	0	0	0	0	0	0	0	0	0	0	0	0	0	0	0	0	0	0	0	0	0	0	0	0	0	0	0
0	0	0	0	0	0	0	0	0	0	0	0	0	0	0	0	0	0	0	0	0	0	0	0	0	0	0	0	0	0	0
0	0	0	0	0	0	0	0	0	0	0	0	0	0	0	0	0	0	0	0	0	0	0	0	0	0	0	0	0	0	0
0	0	0	0	0	0	0	0	0	0	0	0	0	0	0	0	0	0	0	0	0	0	0	0	0	0	0	0	0	0	0
0	0	0	0	0	0	0	0	0	0	0	0	0	0	0	0	0	0	0	0	0	0	0	0	0	0	0	0	0	0	0
0	0	0	0	0	0	0	0	0	0	0	0	0	0	0	0	0	0	0	0	0	0	0	0	0	0	0	0	0	0	0
0	0	0	0	0	0	0	0	0	0	0	0	0	0	0	0	0	0	0	0	0	0	0	0	0	0	0	0	0	0	0
0	0	0	0	0	0	0	0	0	0	0	0	0	0	0	0	0	0	0	0	0	0	0	0	0	0	0	0	0	0	0
0	0	0	0	0	0	0	0	0	0	0	0	0	0	0	0	0	0	0	0	0	0	0	0	0	0	0	0	0	0	0
0	0	0	0	0	0	0	0	0	0	0	0	0	0	0	0	0	0	0	0	0	0	0	0	0	0	0	0	0	0	0
0	0	0	0	0	0	0	0	0	0	0	0	0	0	0	0	0	0	0	0	0	0	0	0	0	0	0	0	0	0	0
0	0	0	0	0	0	0	0	0	0	0	0	0	0	0	0	0	0	0	0	0	0	0	0	0	0	0	0	0	0	0
0	0	0	0	0	0	0	0	0	0	0	0	0	0	0	0	0	0	0	0	0	0	0	0	0	0	0	0	0	0	0
0	0	0	0	0	0	0	0	0	0	0	0	0	0	0	0	0	0	0	0	0	0	0	0	0	0	0	0	0	0	0
0	0	0	0	0	0	0	0	0	0	0	0	0	0	0	0	0	0	0	0	0	0	0	0	0	0	0	0	0	0	0
0	0	0	0	0	0	0	0	0	0	0	0	0	0	0	0	0	0	0	0	0	0	0	0	0	0	0	0	0	0	0
0	0	0	0	0	0	0	0	0	0	0	0	0	0	0	0	0	0	0	0	0	0	0	0	0	0	0	0	0	0	0
0	0	0	0	0	0	0	0	0	0	0	0	0	0	0	0	0	0	0	0	0	0	0	0	0	0	0	0	0	0	0
0	0	0	0	0	0	0	0	0	0	0	0	0	0	0	0	0	0	0	0	0	0	0	0	0	0	0	0	0	0	0
0	0	0	0	0	0	0	0	0	0	0	0	0	0	0	0	0	0	0	0	0	0	0	0	0	0	0	0	0	0	0
0	0	0	0	0	0	0	0	0	0	0	0	0	0	0	0	0	0	0	0	0	0	0	0	0	0	0	0	0	0	0
0	0	0	0	0	0	0	0	0	0	0	0	0	0	0	0	0	0	0	0	0	0	0	0	0	0	0	0	0	0	0
0	0	0	0	0	0	0	0	0	0	0	0	0	0	0	0	0	0	0	0	0	0	0	0	0	0	0	0	0	0	0
0	0	0	0	0	0	0	0	0	0	0	0	0	0	0	0	0	0	0	0	0	0	0	0	0	0	0	0	0	0	0
0	0	0	0	0	0	0	0	0	0	0	0	0	0	0	0	0	0	0	0	0	0	0	0	0	0	0	0	0	0	0
0	0	0	0	0	0	0	0	0	0	0	0	0	0	0	0	0	0	0	0	0	0	0	0	0	0	0	0	0	0	0
0	0	0	0	0	0	0	0	0	0	0	0	0	0	0	0	0	0	0	0	0	0	0	0	0	0	0	0	0	0	0
0	0	0	0	0	0	0	0	0	0	0	0	0	0	0	0	0	0	0	0	0	0	0	0	0	0	0	0	0	0	0
0	0	0	0	0	0	0	0	0	0	0	0	0	0	0	0	0	0	0	0	0	0	0	0	0	0	0	0	0	0	0
0	0	0	0	0	0	0	0	0	0	0	0	0	0	0	0	0	0	0	0	0	0	0	0	0	0	0	0	0	0	0
0	0	0	0	0	0	0	0	0	0	0	0	0	0	0	0	0	0	0	0	0	0	0	0	0	0	0	0	0	0	0
0	0	0	0	0	0	0	0	0	0	0	0	0	0	0	0	0	0	0	0	0	0	0	0	0	0	0	0	0	0	0
0	0	0	0	0	0	0	0	0	0	0	0	0	0	0	0	0	0	0	0	0	0	0	0	0	0	0	0	0	0	0
0	0	0	0	0	0	0	0	0	0	0	0	0	0	0	0	0	0	0	0	0	0	0	0	0	0	0	0	0	0	0
0	0	0	0	0	0	0	0	0	0	0	0	0	0	0	0	0	0	0	0	0	0	0	0	0	0	0	0	0	0	0
0	0	0	0	0	0	0	0	0	0	0	0	0	0	0	0	0	0	0	0	0	0	0	0	0	0	0	0	0	0	0
0	0	0	0	0	0	0	0	0	0	0	0	0	0	0	0	0	0	0	0	0	0	0	0	0	0	0	0	0	0	0
0	0	0	0	0	0	0	0	0	0	0	0	0	0	0	0	0	0	0	0	0	0	0	0	0	0	0	0	0	0	0
0	0	0	0	0	0	0	0	0	0	0	0	0	0	0	0	0	0	0	0	0	0	0	0	0	0	0	0	0	0	0
0	0	0	0	0	0	0	0	0	0	0	0	0	0	0	0	0	0	0	0	0	0	0	0	0	0	0	0	0	0	0
0	0	0	0	0	0	0	0	0	0	0	0	0	0	0	0	0	0	0	0	0	0	0	0	0	0	0	0	0	0	0
0	0	0	0	0	0	0	0	0	0	0	0	0	0	0	0	0	0	0	0	0	0	0	0	0	0	0	0	0	0	0
0	0	0	0	0	0	0	0	0	0	0	0	0	0	0	0	0	0	0	0	0	0	0	0	0	0	0	0	0	0	0
0	0	0	0	0	0	0	0	0	0	0	0	0	0	0	0	0	0	0	0	0	0	0	0	0	0	0	0	0	0	0
0	0	0	0	0	0	0	0	0	0	0	0	0	0	0	0	0	0	0	0	0	0	0	0	0	0	0	0	0	0	0
0	0	0	0	0	0	0	0	0	0	0	0	0	0	0	0	0	0	0	0	0	0	0	0	0	0	0	0	0	0	0
0	0	0	0	0	0	0	0	0	0	0	0	0	0	0	0	0	0	0	0	0	0	0	0	0	0	0	0	0	0	0
0	0	0	0	0	0	0	0	0	0	0	0	0	0	0	0	0	0	0	0	0	0	0	0	0	0	0	0	0	0	0
0	0	0	0	0	0	0	0	0	0	0	0	0	0	0	0	0	0	0	0	0	0	0	0	0	0	0	0	0	0	0
0	0	0	0	0	0	0	0	0	0	0	0	0	0	0	0	0	0	0	0	0	0	0	0	0	0	0	0	0	0	0
0	0	0	0	0	0	0	0	0	0	0	0	0	0	0	0	0	0	0	0	0	0	0	0	0	0	0	0	0	0	0
0	0	0	0	0	0	0	0	0	0	0	0	0	0	0	0	0	0	0	0	0	0	0	0	0	0	0	0	0	0	0
0	0	0	0	0	0	0	0	0	0	0	0	0	0	0	0	0	0	0	0	0	0	0	0	0	0	0	0	0	0	0
0	0	0	0	0	0	0	0	0	0	0	0	0	0	0	0	0	0	0	0	0	0	0	0	0	0	0	0	0	0	0
0	0	0	0	0	0	0	0	0	0	0	0	0	0	0	0	0	0	0	0	0	0	0	0	0	0	0	0	0	0	0
0	0	0	0	0	0	0	0	0	0	0	0	0	0	0	0	0	0	0	0	0	0	0	0	0	0	0	0	0	0	0
0	0	0	0	0	0	0	0	0	0	0	0	0	0	0	0	0	0	0	0	0	0	0	0	0	0	0	0	0	0	0
0	0	0	0	0	0	0	0	0	0	0	0	0	0	0	0	0	0	0	0	0	0	0	0	0	0	0	0	0	0	0
0	0	0	0	0	0	0	0	0	0	0	0	0	0	0	0	0	0	0	0	0	0	0	0	0	0	0	0	0	0	0
0	0	0	0	0	0	0	0	0	0	0	0	0	0	0	0	0	0	0	0	0	0	0	0	0	0	0	0	0	0	0
0	0	0	0	0	0	0	0	0	0	0	0	0	0	0	0	0	0	0	0	0	0	0	0	0	0	0	0	0	0	0
0	0	0	0	0	0	0	0	0	0	0	0	0	0	0	0	0	0	0	0	0	0	0	0	0	0	0	0	0	0	0
0	0	0	0	0	0	0	0	0	0	0	0	0	0	0	0	0	0	0	0	0	0	0	0	0	0	0	0	0	0	0
0	0	0	0	0	0	0	0	0	0	0	0	0	0	0	0	0	0	0	0	0	0	0	0	0	0	0	0	0	0	0
0	0	0	0	0	0	0	0	0	0	0	0	0	0	0	0	0	0	0	0	0	0	0	0	0	0	0	0	0	0	0
0	0	0	0	0	0	0	0	0	0	0	0	0	0	0	0	0	0	0	0	0	0	0	0	0	0	0	0	0	0	0
0	0	0	0	0	0	0	0	0	0	0	0	0	0	0	0	0	0	0	0	0	0	0	0	0	0	0	0	0	0	0
0	0	0	0	0	0	0	0	0	0	0	0	0	0	0	0	0	0	0	0	0	0	0	0	0	0	0	0	0	0	0
0	0	0	0	0	0	0	0	0	0	0	0	0	0	0	0	0	0	0	0	0	0	0	0	0	0	0	0	0	0	0
0	0	0	0	0	0	0	0	0	0	0	0	0	0	0	0	0	0	0	0	0	0	0	0	0	0	0	0	0	0	0
0	0	0	0	0	0	0	0	0	0	0	0	0	0	0	0	0	0	0	0	0	0	0	0	0	0	0	0	0	0	0
0	0	0	0	0	0	0	0	0	0	0	0	0	0	0	0	0	0	0	0	0	0	0	0	0	0	0	0	0	0	0
0	0	0	0	0	0	0	0	0	0	0	0	0	0	0	0	0	0	0	0	0	0	0	0	0	0	0	0	0	0	0
0	0	0	0	0	0	0	0	0	0	0	0	0	0	0	0	0	0	0	0	0	0	0	0	0	0	0	0	0	0	0
0	0	0	0	0	0	0	0	0	0	0	0	0	0	0	0	0	0	0	0	0	0	0	0	0	0	0	0	0	0	0
0	0	0	0	0	0	0	0	0	0	0	0	0	0	0	0	0	0	0	0	0	0	0	0	0	0	0	0	0	0	0
0	0	0	0	0	0	0	0	0	0	0	0	0	0	0	0	0	0	0	0	0	0	0	0	0	0	0	0	0	0	0
0	0	0	0	0	0	0	0	0	0	0	0	0	0	0	0	0	0	0	0	0	0	0	0	0	0	0	0	0	0	0
0	0	0	0	0	0	0	0	0	0	0	0	0	0	0	0	0	0	0	0	0	0	0	0	0	0	0	0	0	0	0
0	0	0	0	0	0	0	0	0	0	0	0	0	0	0	0	0	0	0	0	0	0	0	0	0	0	0	0	0	0	0
0	0	0	0	0	0	0	0	0	0	0	0	0	0	0	0	0	0	0	0	0	0	0	0	0	0	0	0	0	0	0
0	0	0	0	0	0	0	0	0	0	0	0	0	0	0	0	0	0	0	0	0	0	0	0	0	0	0	0	0	0	0
0	0	0	0	0	0	0	0	0	0	0	0	0	0	0	0	0	0	0	0	0	0	0	0	0	0	0	0	0	0	0
0	0	0	0	0	0	0	0	0	0	0	0	0	0	0	0	0	0	0	0	0	0	0	0	0	0	0	0	0	0	0
0	0	0	0	0	0	0	0	0	0	0	0	0	0	0	0	0	0	0	0	0	0	0	0	0	0	0	0	0	0	0
0	0	0	0	0	0	0	0	0	0	0	0	0	0	0	0	0	0	0	0	0	0	0	0	0	0	0	0	0	0	0
0	0	0	0	0	0	0	0	0	0	0	0	0	0	0	0	0	0	0	0	0	0	0	0	0	0	0	0	0	0	0
0	0	0	0	0	0	0	0	0	0	0	0	0	0	0	0	0	0	0	0	0	0	0	0	0	0	0	0	0	0	0
0	0	0	0	0	0	0	0	0	0	0	0	0	0	0	0	0	0	0	0	0	0	0	0	0	0	0	0	0	0	0
0	0	0	0	0	0	0	0	0	0	0	0	0	0	0	0	0	0	0	0	0	0	0	0	0	0	0	0	0	0	0
0	0	0	0	0	0	0	0	0	0	0	0	0	0	0	0	0	0	0	0	0	0	0	0	0	0	0	0	0	0	0
0	0	0	0	0	0	0	0	0	0	0	0	0	0	0	0	0	0	0	0	0	0	0	0	0	0	0	0	0	0	0
0	0	0	0	0	0	0	0	0	0	0	0	0	0	0	0	0	0	0	0	0	0	0	0	0	0	0	0	0	0	0
0	0	0	0	0	0	0	0	0	0	0	0	0	0	0	0	0	0	0	0	0	0	0	0	0	0	0	0	0	0	0
0	0	0	0	0	0	0	0	0	0	0	0	0	0	0	0	0	0	0	0	0	0	0	0	0	0	0	0	0	0	0
0	0	0	0	0	0	0	0	0	0	0	0	0	0	0	0	0	0	0	0	0	0	0	0	0	0	0	0	0	0	0
0	0	0	0	0	0	0	0	0	0	0	0	0	0	0	0	0	0	0	0	0	0	0	0	0	0	0	0	0	0	0
0	0	0	0	0	0	0	0	0	0	0	0	0	0	0	0	0	0	0	0	0	0	0	0	0	0	0	0	0	0	0
0	0	0	0	0	0	0	0	0	0	0	0	0	0	0	0	0	0	0	0	0	0	0	0	0	0	0	0	0	0	0
0	0	0	0	0	0	0	0	0	0	0	0	0	0	0	0	0	0	0	0	0	0	0	0	0	0	0	0	0	0	0
0	0	0	0	0	0	0	0	0	0	0	0	0	0	0	0	0	0	0	0	0	0	0	0	0	0	0	0	0	0	0
0	0	0	0	0	0	0	0	0	0	0	0	0	0	0	0	0	0	0	0	0	0	0	0	0	0	0	0	0	0	0
0	0	0	0	0	0	0	0	0	0	0	0	0	0	0	0	0	0	0	0	0	0	0	0	0	0	0	0	0	0	0
0	0	0	0	0	0	0	0	0	0	0	0	0	0	0	0	0	0	0	0	0	0	0	0	0	0	0	0	0	0	0
0	0	0	0	0	0	0	0	0	0	0	0	0	0	0	0	0	0	0	0	0	0	0	0	0	0	0	0	0	0	0
0	0	0	0	0	0	0	0	0	0	0	0	0	0	0	0	0	0	0	0	0	0	0	0	0	0	0	0	0	0	0
0	0	0	0	0	0	0	0	0	0	0	0	0	0	0	0	0	0	0	0	0	0	0	0	0	0	0	0	0	0	0
0	0	0	0	0	0	0	0	0	0	0	0	0	0	0	0	0	0	0	0	0	0	0	0	0	0	0	0	0	0	0
0	0	0	0	0	0	0	0	0	0	0	0	0	0	0	0	0	0	0	0	0	0	0	0	0	0	0	0	0	0	0
0	0	0	0	0	0	0	0	0	0	0	0	0	0	0	0	0	0	0	0	0	0	0	0	0	0	0	0	0	0	0
0	0	0	0	0	0	0	0	0	0	0	0	0	0	0	0	0	0	0	0	0	0	0	0	0	0	0	0	0	0	0
0	0	0	0	0	0	0	0	0	0	0	0	0	0	0	0	0	0	0	0	0	0	0	0	0	0	0	0	0	0	0
0	0	0	0	0	0	0	0	0	0	0	0	0	0	0	0	0	0	0	0	0	0	0	0	0	0	0	0	0	0	0
0	0	0	0	0	0	0	0	0	0	0	0	0	0	0	0	0	0	0	0	0	0	0	0	0	0	0	0	0	0	0
0	0	0	0	0	0	0	0	0	0	0	0	0	0	0	0	0	0	0	0	0	0	0	0	0	0	0	0	0	0	0
0	0	0	0	0	0	0	0	0	0	0	0	0	0	0	0	0	0	0	0	0	0	0	0	0	0	0	0	0	0	0
0	0	0	0	0	0	0	0	0	0	0	0	0	0	0	0	0	0	0	0	0	0	0	0	0	0	0	0	0	0	0
0	0	0	0	0	0	0	0	0	0	0	0	0	0	0	0	0	0	0	0	0	0	0	0	0	0	0	0	0	0	0
0	0	0	0	0	0	0	0	0	0	0	0	0	0	0	0	0	0	0	0	0	0	0	0	0	0	0	0	0	0	0
0	0	0	0	0	0	0	0	0	0	0	0	0	0	0	0	0	0	0	0	0	0	0	0	0	0	0	0	0	0	0
0	0	0	0	0	0	0	0	0	0	0	0	0	0	0	0	0	0	0	0	0	0	0	0	0	0	0	0	0	0	0
0	0	0	0	0	0	0	0	0	0	0	0	0	0	0	0	0	0	0	0	0	0	0	0	0	0	0	0	0	0	0
0	0	0	0	0	0	0	0	0	0	0	0	0	0	0	0	0	0	0	0	0	0	0	0	0	0	0	0	0	0	0
0	0	0	0	0	0	0	0	0	0	0	0	0	0	0	0	0	0	0	0	0	0	0	0	0	0	0	0	0	0	0
0	0	0	0	0	0	0	0	0	0	0	0	0	0	0	0	0	0	0	0	0	0	0	0	0	0	0	0	0	0	0
0	0	0	0	0	0	0	0	0	0	0	0	0	0	0	0	0	0	0	0	0	0	0	0	0	0	0	0	0	0	0
0	0	0	0	0	0	0	0	0	0	0	0	0	0	0	0	0	0	0	0	0	0	0	0	0	0	0	0	0	0	0
0	0	0	0	0	0	0	0	0	0	0	0	0	0	0	0	0	0	0	0	0	0	0	0	0	0	0	0	0	0	0
0	0	0	0	0	0	0	0	0	0	0	0	0	0	0	0	0	0	0	0	0	0	0	0	0	0	0	0	0	0	0
0	0	0	0	0	0	0	0	0	0	0	0	0	0	0	0	0	0	0	0	0	0	0	0	0	0	0	0	0	0	0
0	0	0	0	0	0	0	0	0	0	0	0	0	0	0	0	0	0	0	0	0	0	0	0	0	0	0	0	0	0	0
0	0	0	0	0	0	0	0	0	0	0	0	0	0	0	0	0	0	0	0	0	0	0	0	0	0	0	0	0	0	0
0	0	0	0	0	0	0	0	0	0	0	0	0	0	0	0	0	0	0	0	0	0	0	0	0	0	0	0	0	0	0
0	0	0	0	0	0	0	0	0	0	0	0	0	0	0	0	0	0	0	0	0	0	0	0	0	0	0	0	0	0	0
0	0	0	0	0	0	0	0	0	0	0	0	0	0	0	0	0	0	0	0	0	0	0	0	0	0	0	0	0	0	0
0	0	0	0	0	0	0	0	0	0	0	0	0	0	0	0	0	0	0	0	0	0	0	0	0	0	0	0	0	0	0
0	0	0	0	0	0	0	0	0	0	0	0	0	0	0	0	0	0	0	0	0	0	0	0	0	0	0	0	0	0	0
0	0	0	0	0	0	0	0	0	0	0	0	0	0	0	0	0	0	0	0	0	0	0	0	0	0	0	0	0	0	0
0	0	0	0	0	0	0	0	0	0	0	0	0	0	0	0	0	0	0	0	0	0	0	0	0	0	0	0	0	0	0
0	0	0	0	0	0	0	0	0	0	0	0	0	0	0	0	0	0	0	0	0	0	0	0	0	0	0	0	0	0	0
0	0	0	0	0	0	0	0	0	0	0	0	0	0	0	0	0	0	0	0	0	0	0	0	0	0	0	0	0	0	0
0	0	0	0	0	0	0	0	0	0	0	0	0	0	0	0	0	0	0	0	0	0	0	0	0	0	0	0	0	0	0
0	0	0	0	0	0	0	0	0	0	0	0	0	0	0	0	0	0	0	0	0	0	0	0	0	0	0	0	0	0	0
0	0	0	0	0	0	0	0	0	0	0	0	0	0	0	0	0	0	0	0	0	0	0	0	0	0	0	0	0	0	0
0	0	0	0	0	0	0	0	0	0	0	0	0	0	0	0	0	0	0	0	0	0	0	0	0	0	0	0	0	0	0
0	0	0	0	0	0	0	0	0	0	0	0	0	0	0	0	0	0	0	0	0	0	0	0	0	0	0	0	0	0	0
0	0	0	0	0	0	0	0	0	0	0	0	0	0	0	0	0	0	0	0	0	0	0	0	0	0	0	0	0	0	0
0	0	0	0	0	0	0	0	0	0	0	0	0	0	0	0	0	0	0	0	0	0	0	0	0	0	0	0	0	0	0
0	0	0	0	0	0	0	0	0	0	0	0	0	0	0	0	0	0	0	0	0	0	0	0	0	0	0	0	0	0	0
0	0	0	0	0	0	0	0	0	0	0	0	0	0	0	0	0	0	0	0	0	0	0	0	0	0	0	0	0	0	0
0	0	0	0	0	0	0	0	0	0	0	0	0	0	0	0	0	0	0	0	0	0	0	0	0	0	0	0	0	0	0
0	0	0	0	0	0	0	0	0	0	0	0	0	0	0	0	0	0	0	0	0	0	0	0	0	0	0	0	0	0	0
0	0	0	0	0	0	0	0	0	0	0	0	0	0	0	0	0	0	0	0	0	0	0	0	0	0	0	0	0	0	0
0	0	0	0	0	0	0	0	0	0	0	0	0	0	0	0	0	0	0	0	0	0	0	0	0	0	0	0	0	0	0
0	0	0	0	0	0	0	0	0	0	0	0	0	0	0	0	0	0	0	0	0	0	0	0	0	0	0	0	0	0	0
0	0	0	0	0	0	0	0	0	0	0	0	0	0	0	0	0	0	0	0	0	0	0	0	0	0	0	0	0	0	0
0	0	0	0	0	0	0	0	0	0	0	0	0	0	0	0	0	0	0	0	0	0	0	0	0	0	0	0	0	0	0
0	0	0	0	0	0	0	0	0	0	0	0	0	0	0	0	0	0	0	0	0	0	0	0	0	0	0	0	0	0	0
0	0	0	0	0	0	0	0	0	0	0	0	0	0	0	0	0	0	0	0	0	0	0	0	0	0	0	0	0	0	0
0	0	0	0	0	0	0	0	0	0	0	0	0	0	0	0	0	0	0	0	0	0	0	0	0	0	0	0	0	0	0
0	0	0	0	0	0	0	0	0	0	0	0	0	0	0	0	0	0	0	0	0	0	0	0	0	0	0	0	0	0	0
0	0	0	0	0	0	0	0	0	0	0	0	0	0	0	0	0	0	0	0	0	0	0	0	0	0	0	0	0	0	0
0	0	0	0	0	0	0	0	0	0	0	0	0	0	0	0	0	0	0	0	0	0	0	0	0	0	0	0	0	0	0
0	0	0	0	0	0	0	0	0	0	0	0	0	0	0	0	0	0	0	0	0	0	0	0	0	0	0	0	0	0	0
0	0	0	0	0	0	0	0	0	0	0	0	0	0	0	0	0	0	0	0	0	0	0	0	0	0	0	0	0	0	0
0	0	0	0	0	0	0	0	0	0	0	0	0	0	0	0	0	0	0	0	0	0	0	0	0	0	0	0	0	0	0
0	0	0	0	0	0	0	0	0	0	0	0	0	0	0	0	0	0	0	0	0	0	0	0	0	0	0	0	0	0	0
0	0	0	0	0	0	0	0	0	0	0	0	0	0	0	0	0	0	0	0	0	0	0	0	0	0	0	0	0	0	0
0	0	0	0	0	0	0	0	0	0	0	0	0	0	0	0	0	0	0	0	0	0	0	0	0	0	0	0	0	0	0
0	0	0	0	0	0	0	0	0	0	0	0	0	0	0	0	0	0	0	0	0	0	0	0	0	0	0	0	0	0	0
0	0	0	0	0	0	0	0	0	0	0	0	0	0	0	0	0	0	0	0	0	0	0	0	0	0	0	0	0	0	0
0	0	0	0	0	0	0	0	0	0	0	0	0	0	0	0	0	0	0	0	0	0	0	0	0	0	0	0	0	0	0
0	0	0	0	0	0	0	0	0	0	0	0	0	0	0	0	0	0	0	0	0	0	0	0	0	0	0	0	0	0	0
0	0	0	0	0	0	0	0	0	0	0	0	0	0	0	0	0	0	0	0	0	0	0	0	0	0	0	0	0	0	0
0	0	0	0	0	0	0	0	0	0	0	0	0	0	0	0	0	0	0	0	0	0	0	0	0	0	0	0	0	0	0
0	0	0	0	0	0	0	0	0	0	0	0	0	0	0	0	0	0	0	0	0	0	0	0	0	0	0	0	0	0	0
0	0	0	0	0	0	0	0	0	0	0	0	0	0	0	0	0	0	0	0	0	0	0	0	0	0	0	0	0	0	0
0	0	0	0	0	0	0	0	0	0	0	0	0	0	0	0	0	0	0	0	0	0	0	0	0	0	0	0	0	0	0
0	0	0	0	0	0	0	0	0	0	0	0	0	0	0	0	0	0	0	0	0	0	0	0	0	0	0	0	0	0	0
0	0	0	0	0	0	0	0	0	0	0	0	0	0	0	0	0	0	0	0	0	0	0	0	0	0	0	0	0	0	0
0	0	0	0	0	0	0	0	0	0	0	0	0	0	0	0	0	0	0	0	0	0	0	0	0	0	0	0	0	0	0
0	0	0	0	0	0	0	0	0	0	0	0	0	0	0	0	0	0	0	0	0	0	0	0	0	0	0	0	0	0	0
0	0	0	0	0	0	0	0	0	0	0	0	0	0	0	0	0	0	0	0	0	0	0	0	0	0	0	0	0	0	0
0	0	0	0	0	0	0	0	0	0	0	0	0	0	0	0	0	0	0	0	0	0	0	0	0	0	0	0	0	0	0
0	0	0	0	0	0	0	0	0	0	0	0	0	0	0	0	0	0	0	0	0	0	0	0	0	0	0	0	0	0	0
0	0	0	0	0	0	0	0	0	0	0	0	0	0	0	0	0	0	0	0	0	0	0	0	0	0	0	0	0	0	0
0	0	0	0	0	0	0	0	0	0	0	0	0	0	0	0	0	0	0	0	0	0	0	0	0	0	0	0	0	0	0
0	0	0	0	0	0	0	0	0	0	0	0	0	0	0	0	0	0	0	0	0	0	0	0	0	0	0	0	0	0	0
0	0	0	0	0	0	0	0	0	0	0	0	0	0	0	0	0	0	0	0	0	0	0	0	0	0	0	0	0	0	0
0	0	0	0	0	0	0	0	0	0	0	0	0	0	0	0	0	0	0	0	0	0	0	0	0	0	0	0	0	0	0
0	0	0	0	0	0	0	0	0	0	0	0	0	0	0	0	0	0	0	0	0	0	0	0	0	0	0	0	0	0	0
0	0	0	0	0	0	0	0	0	0	0	0	0	0	0	0	0	0	0	0	0	0	0	0	0	0	0	0	0	0	0
0	0	0	0	0	0	0	0	0	0	0	0	0	0	0	0	0	0	0	0	0	0	0	0	0	0	0	0	0	0	0
0	0	0	0	0	0	0	0	0	0	0	0	0	0	0	0	0	0	0	0	0	0	0	0	0	0	0	0	0	0	0
0	0	0	0	0	0	0	0	0	0	0	0	0	0	0	0	0	0	0	0	0	0	0	0	0	0	0	0	0	0	0
0	0	0	0	0	0	0	0	0	0	0	0	0	0	0	0	0	0	0	0	0	0	0	0	0	0	0	0	0	0	0
0	0	0	0	0	0	0	0	0	0	0	0	0	0	0	0	0	0	0	0	0	0	0	0	0	0	0	0	0	0	0
0	0	0	0	0	0	0	0	0	0	0	0	0	0	0	0	0	0	0	0	0	0	0	0	0	0	0	0	0	0	0
0	0	0	0	0	0	0	0	0	0	0	0	0	0	0	0	0	0	0	0	0	0	0	0	0	0	0	0	0	0	0
0	0	0	0	0	0	0	0	0	0	0	0	0	0	0	0	0	0	0	0	0	0	0	0	0	0	0	0	0	0	0
0	0	0	0	0	0	0	0	0	0	0	0	0	0	0	0	0	0	0	0	0	0	0	0	0	0	0	0	0	0	0
0	0	0	0	0	0	0	0	0	0	0	0	0	0	0	0	0	0	0	0	0	0	0	0	0	0	0	0	0	0	0
0	0	0	0	0	0	0	0	0	0	0	0	0	0	0	0	0	0	0	0	0	0	0	0	0	0	0	0	0	0	0
0	0	0	0	0	0	0	0	0	0	0	0	0	0	0	0	0	0	0	0	0	0	0	0	0	0	0	0	0	0	0
0	0	0	0	0	0	0	0	0	0	0	0	0	0	0	0	0	0	0	0	0	0	0	0	0	0	0	0	0	0	0
0	0	0	0	0	0	0	0	0	0	0	0	0	0	0	0	0	0	0	0	0	0	0	0	0	0	0	0	0	0	0
0	0	0	0	0	0	0	0	0	0	0	0	0	0	0	0	0	0	0	0	0	0	0	0	0	0	0	0	0	0	0
0	0	0	0	0	0	0	0	0	0	0	0	0	0	0	0	0	0	0	0	0	0	0	0	0	0	0	0	0	0	0
0	0	0	0	0	0	0	0	0	0	0	0	0	0	0	0	0	0	0	0	0	0	0	0	0	0	0	0	0	0	0
0	0	0	0	0	0	0	0	0	0	0	0	0	0	0	0	0	0	0	0	0	0	0	0	0	0	0	0	0	0	0
0	0	0	0	0	0	0	0	0	0	0	0	0	0	0	0	0	0	0	0	0	0	0	0	0	0	0	0	0	0	0
0	0	0	0	0	0	0	0	0	0	0	0	0	0	0	0	0	0	0	0	0	0	0	0	0	0	0	0	0	0	0
0	0	0	0	0	0	0	0	0	0	0	0	0	0	0	0	0	0	0	0	0	0	0	0	0	0	0	0	0	0	0
0	0	0	0	0	0	0	0	0	0	0	0	0	0	0	0	0	0	0	0	0	0	0	0	0	0	0	0	0	0	0
0	0	0	0	0	0	0	0	0	0	0	0	0	0	0	0	0	0	0	0	0	0	0	0	0	0	0	0	0	0	0
0	0	0	0	0	0	0	0	0	0	0	0	0	0	0	0	0	0	0	0	0	0	0	0	0	0	0	0	0	0	0
0	0	0	0	0	0	0	0	0	0	0	0	0	0	0	0	0	0	0	0	0	0	0	0	0	0	0	0	0	0	0
0	0	0	0	0	0	0	0	0	0	0	0	0	0	0	0	0	0	0	0	0	0	0	0	0	0	0	0	0	0	0
0	0	0	0	0	0	0	0	0	0	0	0	0	0	0	0	0	0	0	0	0	0	0	0	0	0	0	0	0	0	0
0	0	0	0	0	0	0	0	0	0	0	0	0	0	0	0	0	0	0	0	0	0	0	0	0	0	0	0	0	0	0
0	0	0	0	0	0	0	0	0	0	0	0	0	0	0	0	0	0	0	0	0	0	0	0	0	0	0	0	0	0	0
0	0	0	0	0	0	0	0	0	0	0	0	0	0	0	0	0	0	0	0	0	0	0	0	0	0	0	0	0	0	0
0	0	0	0	0	0	0	0	0	0	0	0	0	0	0	0	0	0	0	0	0	0	0	0	0	0	0	0	0	0	0
0	0	0	0	0	0	0	0	0	0	0	0	0	0	0	0	0	0	0	0	0	0	0	0	0	0	0	0	0	0	0
0	0	0	0	0	0	0	0	0	0	0	0	0	0	0	0	0	0	0	0	0	0	0	0	0	0	0	0	0	0	0
0	0	0	0	0	0	0	0	0	0	0	0	0	0	0	0	0	0	0	0	0	0	0	0	0	0	0	0	0	0	0
0	0	0	0	0	0	0	0	0	0	0	0	0	0	0	0	0	0	0	0	0	0	0	0	0	0	0	0	0	0	0
0	0	0	0	0	0	0	0	0	0	0	0	0	0	0	0	0	0	0	0	0	0	0	0	0	0	0	0	0	0	0
0	0	0	0	0	0	0	0	0	0	0	0	0	0	0	0	0	0	0	0	0	0	0	0	0	0	0	0	0	0	0
0	0	0	0	0	0	0	0	0	0	0	0	0	0	0	0	0	0	0	0	0	0	0	0	0	0	0	0	0	0	0
0	0	0	0	0	0	0	0	0	0	0	0	0	0	0	0	0	0	0	0	0	0	0	0	0	0	0	0	0	0	0
0	0	0	0	0	0	0	0	0	0	0	0	0	0	0	0	0	0	0	0	0	0	0	0	0	0	0	0	0	0	0
0	0	0	0	0	0	0	0	0	0	0	0	0	0	0	0	0	0	0	0	0	0	0	0	0	0	0	0	0	0	0
0	0	0	0	0	0	0	0	0	0	0	0	0	0	0	0	0	0	0	0	0	0	0	0	0	0	0	0	0	0	0
0	0	0	0	0	0	0	0	0	0	0	0	0	0	0	0	0	0	0	0	0	0	0	0	0	0	0	0	0	0	0
0	0	0	0	0	0	0	0	0	0	0	0	0	0	0	0	0	0	0	0	0	0	0	0	0	0	0	0	0	0	0
0	0	0	0	0	0	0	0	0	0	0	0	0	0	0	0	0	0	0	0	0	0	0	0	0	0	0	0	0	0	0
0	0	0	0	0	0	0	0	0	0	0	0	0	0	0	0	0	0	0	0	0	0	0	0	0	0	0	0	0	0	0
0	0	0	0	0	0	0	0	0	0	0	0	0	0	0	0	0	0	0	0	0	0	0	0	0	0	0	0	0	0	0
0	0	0	0	0	0	0	0	0	0	0	0	0	0	0	0	0	0	0	0	0	0	0	0	0	0	0	0	0	0	0
0	0	0	0	0	0	0	0	0	0	0	0	0	0	0	0	0	0	0	0	0	0	0	0	0	0	0	0	0	0	0
0	0	0	0	0	0	0	0	0	0	0	0	0	0	0	0	0	0	0	0	0	0	0	0	0	0	0	0	0	0	0
0	0	0	0	0	0	0	0	0	0	0	0	0	0	0	0	0	0	0	0	0	0	0	0	0	0	0	0	0	0	0
0	0	0	0	0	0	0	0	0	0	0	0	0	0	0	0	0	0	0	0	0	0	0	0	0	0	0	0	0	0	0
0	0	0	0	0	0	0	0	0	0	0	0	0	0	0	0	0	0	0	0	0	0	0	0	0	0	0	0	0	0	0
0	0	0	0	0	0	0	0	0	0	0	0	0	0	0	0	0	0	0	0	0	0	0	0	0	0	0	0	0	0	0
0	0	0	0	0	0	0	0	0	0	0	0	0	0	0	0	0	0	0	0	0	0	0	0	0	0	0	0	0	0	0
0	0	0	0	0	0	0	0	0	0	0	0	0	0	0	0	0	0	0	0	0	0	0	0	0	0	0	0	0	0	0
0	0	0	0	0	0	0	0	0	0	0	0	0	0	0	0	0	0	0	0	0	0	0	0	0	0	0	0	0	0	0
0	0	0	0	0	0	0	0	0	0	0	0	0	0	0	0	0	0	0	0	0	0	0	0	0	0	0	0	0	0	0
0	0	0	0	0	0	0	0	0	0	0	0	0	0	0	0	0	0	0	0	0	0	0	0	0	0	0	0	0	0	0
0	0	0	0	0	0	0	0	0	0	0	0	0	0	0	0	0	0	0	0	0	0	0	0	0	0	0	0	0	0	0
0	0	0	0	0	0	0	0	0	0	0	0	0	0	0	0	0	0	0	0	0	0	0	0	0	0	0	0	0	0	0
0	0	0	0	0	0	0	0	0	0	0	0	0	0	0	0	0	0	0	0	0	0	0	0	0	0	0	0	0	0	0
0	0	0	0	0	0	0	0	0	0	0	0	0	0	0	0	0	0	0	0	0	0	0	0	0	0	0	0	0	0	0
0	0	0	0	0	0	0	0	0	0	0	0	0	0	0	0	0	0	0	0	0	0	0	0	0	0	0	0	0	0	0
0	0	0	0	0	0	0	0	0	0	0	0	0	0	0	0	0	0	0	0	0	0	0	0	0	0	0	0	0	0	0
0	0	0	0	0	0	0	0	0	0	0	0	0	0	0	0	0	0	0	0	0	0	0	0	0	0	0	0	0	0	0
0	0	0	0	0	0	0	0	0	0	0	0	0	0	0	0	0	0	0	0	0	0	0	0	0	0	0	0	0	0	0
0	0	0	0	0	0	0	0	0	0	0	0	0	0	0	0	0	0	0	0	0	0	0	0	0	0	0	0	0	0	0
0	0	0	0	0	0	0	0	0	0	0	0	0	0	0	0	0	0	0	0	0	0	0	0	0	0	0	0	0	0	0
0	0	0	0	0	0	0	0	0	0	0	0	0	0	0	0	0	0	0	0	0	0	0	0	0	0	0	0	0	0	0
0	0	0	0	0	0	0	0	0	0	0	0	0	0	0	0	0	0	0	0	0	0	0	0	0	0	0	0	0	0	0
0	0	0	0	0	0	0	0	0	0	0	0	0	0	0	0	0	0	0	0	0	0	0	0	0	0	0	0	0	0	0
0	0	0	0	0	0	0	0	0	0	0	0	0	0	0	0	0	0	0	0	0	0	0	0	0	0	0	0	0	0	0
0	0	0	0	0	0	0	0	0	0	0	0	0	0	0	0	0	0	0	0	0	0	0	0	0	0	0	0	0	0	0
0	0	0	0	0	0	0	0	0	0	0	0	0	0	0	0	0	0	0	0	0	0	0	0	0	0	0	0	0	0	0
0	0	0	0	0	0	0	0	0	0	0	0	0	0	0	0	0	0	0	0	0	0	0	0	0	0	0	0	0	0	0
0	0	0	0	0	0	0	0	0	0	0	0	0	0	0	0	0	0	0	0	0	0	0	0	0	0	0	0	0	0	0
0	0	0	0	0	0	0	0	0	0	0	0	0	0	0	0	0	0	0	0	0	0	0	0	0	0	0	0	0	0	0
0	0	0	0	0	0	0	0	0	0	0	0	0	0	0	0	0	0	0	0	0	0	0	0	0	0	0	0	0	0	0
0	0	0	0	0	0	0	0	0	0	0	0	0	0	0	0	0	0	0	0	0	0	0	0	0	0	0	0	0	0	0
0	0	0	0	0	0	0	0	0	0	0	0	0	0	0	0	0	0	0	0	0	0	0	0	0	0	0	0	0	0	0
0	0	0	0	0	0	0	0	0	0	0	0	0	0	0	0	0	0	0	0	0	0	0	0	0	0	0	0	0	0	0
0	0	0	0	0	0	0	0	0	0	0	0	0	0	0	0	0	0	0	0	0	0	0	0	0	0	0	0	0	0	0
0	0	0	0	0	0	0	0	0	0	0	0	0	0	0	0	0	0	0	0	0	0	0	0	0	0	0	0	0	0	0
0	0	0	0	0	0	0	0	0	0	0	0	0	0	0	0	0	0	0	0	0	0	0	0	0	0	0	0	0	0	0
0	0	0	0	0	0	0	0	0	0	0	0	0	0	0	0	0	0	0	0	0	0	0	0	0	0	0	0	0	0	0
0	0	0	0	0	0	0	0	0	0	0	0	0	0	0	0	0	0	0	0	0	0	0	0	0	0	0	0	0	0	0
0	0	0	0	0	0	0	0	0	0	0	0	0	0	0	0	0	0	0	0	0	0	0	0	0	0	0	0	0	0	0
0	0	0	0	0	0	0	0	0	0	0	0	0	0	0	0	0	0	0	0	0	0	0	0	0	0	0	0	0	0	0
0	0	0	0	0	0	0	0	0	0	0	0	0	0	0	0	0	0	0	0	0	0	0	0	0	0	0	0	0	0	0
0	0	0	0	0	0	0	0	0	0	0	0	0	0	0	0	0	0	0	0	0	0	0	0	0	0	0	0	0	0	0
0	0	0	0	0	0	0	0	0	0	0	0	0	0	0	0	0	0	0	0	0	0	0	0	0	0	0	0	0	0	0
0	0	0	0	0	0	0	0	0	0	0	0	0	0	0	0	0	0	0	0	0	0	0	0	0	0	0	0	0	0	0
0	0	0	0	0	0	0	0	0	0	0	0	0	0	0	0	0	0	0	0	0	0	0	0	0	0	0	0	0	0	0
0	0	0	0	0	0	0	0	0	0	0	0	0	0	0	0	0	0	0	0	0	0	0	0	0	0	0	0	0	0	0
0	0	0	0	0	0	0	0	0	0	0	0	0	0	0	0	0	0	0	0	0	0	0	0	0	0	0	0	0	0	0
0	0	0	0	0	0	0	0	0	0	0	0	0	0	0	0	0	0	0	0	0	0	0	0	0	0	0	0	0	0	0
0	0	0	0	0	0	0	0	0	0	0	0	0	0	0	0	0	0	0	0	0	0	0	0	0	0	0	0	0	0	0
0	0	0	0	0	0	0	0	0	0	0	0	0	0	0	0	0	0	0	0	0	0	0	0	0	0	0	0	0	0	0
0	0	0	0	0	0	0	0	0	0	0	0	0	0	0	0	0	0	0	0	0	0	0	0	0	0	0	0	0	0	0
0	0	0	0	0	0	0	0	0	0	0	0	0	0	0	0	0	0	0	0	0	0	0	0	0	0	0	0	0	0	0
0	0	0	0	0	0	0	0	0	0	0	0	0	0	0	0	0	0	0	0	0	0	0	0	0	0	0	0	0	0	0
0	0	0	0	0	0	0	0	0	0	0	0	0	0	0	0	0	0	0	0	0	0	0	0	0	0	0	0	0	0	0
0	0	0	0	0	0	0	0	0	0	0	0	0	0	0	0	0	0	0	0	0	0	0	0	0	0	0	0	0	0	0
0	0	0	0	0	0	0	0	0	0	0	0	0	0	0	0	0	0	0	0	0	0	0	0	0	0	0	0	0	0	0
0	0	0	0	0	0	0	0	0	0	0	0	0	0	0	0	0	0	0	0	0	0	0	0	0	0	0	0	0	0	0
0	0	0	0	0	0	0	0	0	0	0	0	0	0	0	0	0	0	0	0	0	0	0	0	0	0	0	0	0	0	0
0	0	0	0	0	0	0	0	0	0	0	0	0	0	0	0	0	0	0	0	0	0	0	0	0	0	0	0	0	0	0
0	0	0	0	0	0	0	0	0	0	0	0	0	0	0	0	0	0	0	0	0	0	0	0	0	0	0	0	0	0	0
0	0	0	0	0	0	0	0	0	0	0	0	0	0	0	0	0	0	0	0	0	0	0	0	0	0	0	0	0	0	0
0	0	0	0	0	0	0	0	0	0	0	0	0	0	0	0	0	0	0	0	0	0	0	0	0	0	0	0	0	0	0
0	0	0	0	0	0	0	0	0	0	0	0	0	0	0	0	0	0	0	0	0	0	0	0	0	0	0	0	0	0	0
0	0	0	0	0	0	0	0	0	0	0	0	0	0	0	0	0	0	0	0	0	0	0	0	0	0	0	0	0	0	0
0	0	0	0	0	0	0	0	0	0	0	0	0	0	0	0	0	0	0	0	0	0	0	0	0	0	0	0	0	0	0
0	0	0	0	0	0	0	0	0	0	0	0	0	0	0	0	0	0	0	0	0	0	0	0	0	0	0	0	0	0	0
0	0	0	0	0	0	0	0	0	0	0	0	0	0	0	0	0	0	0	0	0	0	0	0	0	0	0	0	0	0	0
0	0	0	0	0	0	0	0	0	0	0	0	0	0	0	0	0	0	0	0	0	0	0	0	0	0	0	0	0	0	0
0	0	0	0	0	0	0	0	0	0	0	0	0	0	0	0	0	0	0	0	0	0	0	0	0	0	0	0	0	0	0
0	0	0	0	0	0	0	0	0	0	0	0	0	0	0	0	0	0	0	0	0	0	0	0	0	0	0	0	0	0	0
0	0	0	0	0	0	0	0	0	0	0	0	0	0	0	0	0	0	0	0	0	0	0	0	0	0	0	0	0	0	0
0	0	0	0	0	0	0	0	0	0	0	0	0	0	0	0	0	0	0	0	0	0	0	0	0	0	0	0	0	0	0
0	0	0	0	0	0	0	0	0	0	0	0	0	0	0	0	0	0	0	0	0	0	0	0	0	0	0	0	0	0	0
0	0	0	0	0	0	0	0	0	0	0	0	0	0	0	0	0	0	0	0	0	0	0	0	0	0	0	0	0	0	0
0	0	0	0	0	0	0	0	0	0	0	0	0	0	0	0	0	0	0	0	0	0	0	0	0	0	0	0	0	0	0
0	0	0	0	0	0	0	0	0	0	0	0	0	0	0	0	0	0	0	0	0	0	0	0	0	0	0	0	0	0	0
0	0	0	0	0	0	0	0	0	0	0	0	0	0	0	0	0	0	0	0	0	0	0	0	0	0	0	0	0	0	0
0	0	0	0	0	0	0	0	0	0	0	0	0	0	0	0	0	0	0	0	0	0	0	0	0	0	0	0	0	0	0
0	0	0	0	0	0	0	0	0	0	0	0	0	0	0	0	0	0	0	0	0	0	0	0	0	0	0	0	0	0	0
0	0	0	0	0	0	0	0	0	0	0	0	0	0	0	0	0	0	0	0	0	0	0	0	0	0	0	0	0	0	0
0	0	0	0	0	0	0	0	0	0	0	0	0	0	0	0	0	0	0	0	0	0	0	0	0	0	0	0	0	0	0
0	0	0	0	0	0	0	0	0	0	0	0	0	0	0	0	0	0	0	0	0	0	0	0	0	0	0	0	0	0	0
0	0	0	0	0	0	0	0	0	0	0	0	0	0	0	0	0	0	0	0	0	0	0	0	0	0	0	0	0	0	0
0	0	0	0	0	0	0	0	0	0	0	0	0	0	0	0	0	0	0	0	0	0	0	0	0	0	0	0	0	0	0
0	0	0	0	0	0	0	0	0	0	0	0	0	0	0	0	0	0	0	0	0	0	0	0	0	0	0	0	0	0	0
0	0	0	0	0	0	0	0	0	0	0	0	0	0	0	0	0	0	0	0	0	0	0	0	0	0	0	0	0	0	0
0	0	0	0	0	0	0	0	0	0	0	0	0	0	0	0	0	0	0	0	0	0	0	0	0	0	0	0	0	0	0
0	0	0	0	0	0	0	0	0	0	0	0	0	0	0	0	0	0	0	0	0	0	0	0	0	0	0	0	0	0	0
0	0	0	0	0	0	0	0	0	0	0	0	0	0	0	0	0	0	0	0	0	0	0	0	0	0	0	0	0	0	0
0	0	0	0	0	0	0	0	0	0	0	0	0	0	0	0	0	0	0	0	0	0	0	0	0	0	0	0	0	0	0
0	0	0	0	0	0	0	0	0	0	0	0	0	0	0	0	0	0	0	0	0	0	0	0	0	0	0	0	0	0	0
0	0	0	0	0	0	0	0	0	0	0	0	0	0	0	0	0	0	0	0	0	0	0	0	0	0	0	0	0	0	0
0	0	0	0	0	0	0	0	0	0	0	0	0	0	0	0	0	0	0	0	0	0	0	0	0	0	0	0	0	0	0
0	0	0	0	0	0	0	0	0	0	0	0	0	0	0	0	0	0	0	0	0	0	0	0	0	0	0	0	0	0	0
0	0	0	0	0	0	0	0	0	0	0	0	0	0	0	0	0	0	0	0	0	0	0	0	0	0	0	0	0	0	0
0	0	0	0	0	0	0	0	0	0	0	0	0	0	0	0	0	0	0	0	0	0	0	0	0	0	0	0	0	0	0
0	0	0	0	0	0	0	0	0	0	0	0	0	0	0	0	0	0	0	0	0	0	0	0	0	0	0	0	0	0	0
0	0	0	0	0	0	0	0	0	0	0	0	0	0	0	0	0	0	0	0	0	0	0	0	0	0	0	0	0	0	0
0	0	0	0	0	0	0	0	0	0	0	0	0	0	0	0	0	0	0	0	0	0	0	0	0	0	0	0	0	0	0
0	0	0	0	0	0	0	0	0	0	0	0	0	0	0	0	0	0	0	0	0	0	0	0	0	0	0	0	0	0	0
0	0	0	0	0	0	0	0	0	0	0	0	0	0	0	0	0	0	0	0	0	0	0	0	0	0	0	0	0	0	0
0	0	0	0	0	0	0	0	0	0	0	0	0	0	0	0	0	0	0	0	0	0	0	0	0	0	0	0	0	0	0
0	0	0	0	0	0	0	0	0	0	0	0	0	0	0	0	0	0	0	0	0	0	0	0	0	0	0	0	0	0	0
0	0	0	0	0	0	0	0	0	0	0	0	0	0	0	0	0	0	0	0	0	0	0	0	0	0	0	0	0	0	0
0	0	0	0	0	0	0	0	0	0	0	0	0	0	0	0	0	0	0	0	0	0	0	0	0	0	0	0	0	0	0
0	0	0	0	0	0	0	0	0	0	0	0	0	0	0	0	0	0	0	0	0	0	0	0	0	0	0	0	0	0	0
0	0	0	0	0	0	0	0	0	0	0	0	0	0	0	0	0	0	0	0	0	0	0	0	0	0	0	0	0	0	0
0	0	0	0	0	0	0	0	0	0	0	0	0	0	0	0	0	0	0	0	0	0	0	0	0	0	0	0	0	0	0
0	0	0	0	0	0	0	0	0	0	0	0	0	0	0	0	0	0	0	0	0	0	0	0	0	0	0	0	0	0	0
0	0	0	0	0	0	0	0	0	0	0	0	0	0	0	0	0	0	0	0	0	0	0	0	0	0	0	0	0	0	0
0	0	0	0	0	0	0	0	0	0	0	0	0	0	0	0	0	0	0	0	0	0	0	0	0	0	0	0	0	0	0
0	0	0	0	0	0	0	0	0	0	0	0	0	0	0	0	0	0	0	0	0	0	0	0	0	0	0	0	0	0	0
0	0	0	0	0	0	0	0	0	0	0	0	0	0	0	0	0	0	0	0	0	0	0	0	0	0	0	0	0	0	0
0	0	0	0	0	0	0	0	0	0	0	0	0	0	0	0	0	0	0	0	0	0	0	0	0	0	0	0	0	0	0
0	0	0	0	0	0	0	0	0	0	0	0	0	0	0	0	0	0	0	0	0	0	0	0	0	0	0	0	0	0	0
0	0	0	0	0	0	0	0	0	0	0	0	0	0	0	0	0	0	0	0	0	0	0	0	0	0	0	0	0	0	0
0	0	0	0	0	0	0	0	0	0	0	0	0	0	0	0	0	0	0	0	0	0	0	0	0	0	0	0	0	0	0
0	0	0	0	0	0	0	0	0	0	0	0	0	0	0	0	0	0	0	0	0	0	0	0	0	0	0	0	0	0	0
0	0	0	0	0	0	0	0	0	0	0	0	0	0	0	0	0	0	0	0	0	0	0	0	0	0	0	0	0	0	0
0	0	0	0	0	0	0	0	0	0	0	0	0	0	0	0	0	0	0	0	0	0	0	0	0	0	0	0	0	0	0
0	0	0	0	0	0	0	0	0	0	0	0	0	0	0	0	0	0	0	0	0	0	0	0	0	0	0	0	0	0	0
0	0	0	0	0	0	0	0	0	0	0	0	0	0	0	0	0	0	0	0	0	0	0	0	0	0	0	0	0	0	0
0	0	0	0	0	0	0	0	0	0	0	0	0	0	0	0	0	0	0	0	0	0	0	0	0	0	0	0	0	0	0
0	0	0	0	0	0	0	0	0	0	0	0	0	0	0	0	0	0	0	0	0	0	0	0	0	0	0	0	0	0	0
0	0	0	0	0	0	0	0	0	0	0	0	0	0	0	0	0	0	0	0	0	0	0	0	0	0	0	0	0	0	0
0	0	0	0	0	0	0	0	0	0	0	0	0	0	0	0	0	0	0	0	0	0	0	0	0	0	0	0	0	0	0
0	0	0	0	0	0	0	0	0	0	0	0	0	0	0	0	0	0	0	0	0	0	0	0	0	0	0	0	0	0	0
0	0	0	0	0	0	0	0	0	0	0	0	0	0	0	0	0	0	0	0	0	0	0	0	0	0	0	0	0	0	0
0	0	0	0	0	0	0	0	0	0	0	0	0	0	0	0	0	0	0	0	0	0	0	0	0	0	0	0	0	0	0
0	0	0	0	0	0	0	0	0	0	0	0	0	0	0	0	0	0	0	0	0	0	0	0	0	0	0	0	0	0	0
0	0	0	0	0	0	0	0	0	0	0	0	0	0	0	0	0	0	0	0	0	0	0	0	0	0	0	0	0	0	0
0	0	0	0	0	0	0	0	0	0	0	0	0	0	0	0	0	0	0	0	0	0	0	0	0	0	0	0	0	0	0
0	0	0	0	0	0	0	0	0	0	0	0	0	0	0	0	0	0	0	0	0	0	0	0	0	0	0	0	0	0	0
0	0	0	0	0	0	0	0	0	0	0	0	0	0	0	0	0	0	0	0	0	0	0	0	0	0	0	0	0	0	0
0	0	0	0	0	0	0	0	0	0	0	0	0	0	0	0	0	0	0	0	0	0	0	0	0	0	0	0	0	0	0
0	0	0	0	0	0	0	0	0	0	0	0	0	0	0	0	0	0	0	0	0	0	0	0	0	0	0	0	0	0	0
0	0	0	0	0	0	0	0	0	0	0	0	0	0	0	0	0	0	0	0	0	0	0	0	0	0	0	0	0	0	0
0	0	0	0	0	0	0	0	0	0	0	0	0	0	0	0	0	0	0	0	0	0	0	0	0	0	0	0	0	0	0
0	0	0	0	0	0	0	0	0	0	0	0	0	0	0	0	0	0	0	0	0	0	0	0	0	0	0	0	0	0	0
0	0	0	0	0	0	0	0	0	0	0	0	0	0	0	0	0	0	0	0	0	0	0	0	0	0	0	0	0	0	0
0	0	0	0	0	0	0	0	0	0	0	0	0	0	0	0	0	0	0	0	0	0	0	0	0	0	0	0	0	0	0
0	0	0	0	0	0	0	0	0	0	0	0	0	0	0	0	0	0	0	0	0	0	0	0	0	0	0	0	0	0	0
0	0	0	0	0	0	0	0	0	0	0	0	0	0	0	0	0	0	0	0	0	0	0	0	0	0	0	0	0	0	0
0	0	0	0	0	0	0	0	0	0	0	0	0	0	0	0	0	0	0	0	0	0	0	0	0	0	0	0	0	0	0
0	0	0	0	0	0	0	0	0	0	0	0	0	0	0	0	0	0	0	0	0	0	0	0	0	0	0	0	0	0	0
0	0	0	0	0	0	0	0	0	0	0	0	0	0	0	0	0	0	0	0	0	0	0	0	0	0	0	0	0	0	0
0	0	0	0	0	0	0	0	0	0	0	0	0	0	0	0	0	0	0	0	0	0	0	0	0	0	0	0	0	0	0
0	0	0	0	0	0	0	0	0	0	0	0	0	0	0	0	0	0	0	0	0	0	0	0	0	0	0	0	0	0	0
0	0	0	0	0	0	0	0	0	0	0	0	0	0	0	0	0	0	0	0	0	0	0	0	0	0	0	0	0	0	0
0	0	0	0	0	0	0	0	0	0	0	0	0	0	0	0	0	0	0	0	0	0	0	0	0	0	0	0	0	0	0
0	0	0	0	0	0	0	0	0	0	0	0	0	0	0	0	0	0	0	0	0	0	0	0	0	0	0	0	0	0	0
0	0	0	0	0	0	0	0	0	0	0	0	0	0	0	0	0	0	0	0	0	0	0	0	0	0	0	0	0	0	0
0	0	0	0	0	0	0	0	0	0	0	0	0	0	0	0	0	0	0	0	0	0	0	0	0	0	0	0	0	0	0
0	0	0	0	0	0	0	0	0	0	0	0	0	0	0	0	0	0	0	0	0	0	0	0	0	0	0	0	0	0	0
0	0	0	0	0	0	0	0	0	0	0	0	0	0	0	0	0	0	0	0	0	0	0	0	0	0	0	0	0	0	0
0	0	0	0	0	0	0	0	0	0	0	0	0	0	0	0	0	0	0	0	0	0	0	0	0	0	0	0	0	0	0
0	0	0	0	0	0	0	0	0	0	0	0	0	0	0	0	0	0	0	0	0	0	0	0	0	0	0	0	0	0	0
0	0	0	0	0	0	0	0	0	0	0	0	0	0	0	0	0	0	0	0	0	0	0	0	0	0	0	0	0	0	0
0	0	0	0	0	0	0	0	0	0	0	0	0	0	0	0	0	0	0	0	0	0	0	0	0	0	0	0	0	0	0
0	0	0	0	0	0	0	0	0	0	0	0	0	0	0	0	0	0	0	0	0	0	0	0	0	0	0	0	0	0	0
0	0	0	0	0	0	0	0	0	0	0	0	0	0	0	0	0	0	0	0	0	0	0	0	0	0	0	0	0	0	0
0	0	0	0	0	0	0	0	0	0	0	0	0	0	0	0	0	0	0	0	0	0	0	0	0	0	0	0	0	0	0
0	0	0	0	0	0	0	0	0	0	0	0	0	0	0	0	0	0	0	0	0	0	0	0	0	0	0	0	0	0	0
0	0	0	0	0	0	0	0	0	0	0	0	0	0	0	0	0	0	0	0	0	0	0	0	0	0	0	0	0	0	0
0	0	0	0	0	0	0	0	0	0	0	0	0	0	0	0	0	0	0	0	0	0	0	0	0	0	0	0	0	0	0
0	0	0	0	0	0	0	0	0	0	0	0	0	0	0	0	0	0	0	0	0	0	0	0	0	0	0	0	0	0	0
0	0	0	0	0	0	0	0	0	0	0	0	0	0	0	0	0	0	0	0	0	0	0	0	0	0	0	0	0	0	0
0	0	0	0	0	0	0	0	0	0	0	0	0	0	0	0	0	0	0	0	0	0	0	0	0	0	0	0	0	0	0
0	0	0	0	0	0	0	0	0	0	0	0	0	0	0	0	0	0	0	0	0	0	0	0	0	0	0	0	0	0	0
0	0	0	0	0	0	0	0	0	0	0	0	0	0	0	0	0	0	0	0	0	0	0	0	0	0	0	0	0	0	0
0	0	0	0	0	0	0	0	0	0	0	0	0	0	0	0	0	0	0	0	0	0	0	0	0	0	0	0	0	0	0
0	0	0	0	0	0	0	0	0	0	0	0	0	0	0	0	0	0	0	0	0	0	0	0	0	0	0	0	0	0	0
0	0	0	0	0	0	0	0	0	0	0	0	0	0	0	0	0	0	0	0	0	0	0	0	0	0	0	0	0	0	0
0	0	0	0	0	0	0	0	0	0	0	0	0	0	0	0	0	0	0	0	0	0	0	0	0	0	0	0	0	0	0
0	0	0	0	0	0	0	0	0	0	0	0	0	0	0	0	0	0	0	0	0	0	0	0	0	0	0	0	0	0	0
0	0	0	0	0	0	0	0	0	0	0	0	0	0	0	0	0	0	0	0	0	0	0	0	0	0	0	0	0	0	0
0	0	0	0	0	0	0	0	0	0	0	0	0	0	0	0	0	0	0	0	0	0	0	0	0	0	0	0	0	0	0
0	0	0	0	0	0	0	0	0	0	0	0	0	0	0	0	0	0	0	0	0	0	0	0	0	0	0	0	0	0	0
0	0	0	0	0	0	0	0	0	0	0	0	0	0	0	0	0	0	0	0	0	0	0	0	0	0	0	0	0	0	0
0	0	0	0	0	0	0	0	0	0	0	0	0	0	0	0	0	0	0	0	0	0	0	0	0	0	0	0	0	0	0
0	0	0	0	0	0	0	0	0	0	0	0	0	0	0	0	0	0	0	0	0	0	0	0	0	0	0	0	0	0	0
0	0	0	0	0	0	0	0	0	0	0	0	0	0	0	0	0	0	0	0	0	0	0	0	0	0	0	0	0	0	0
0	0	0	0	0	0	0	0	0	0	0	0	0	0	0	0	0	0	0	0	0	0	0	0	0	0	0	0	0	0	0
0	0	0	0	0	0	0	0	0	0	0	0	0	0	0	0	0	0	0	0	0	0	0	0	0	0	0	0	0	0	0
0	0	0	0	0	0	0	0	0	0	0	0	0	0	0	0	0	0	0	0	0	0	0	0	0	0	0	0	0	0	0
0	0	0	0	0	0	0	0	0	0	0	0	0	0	0	0	0	0	0	0	0	0	0	0	0	0	0	0	0	0	0
0	0	0	0	0	0	0	0	0	0	0	0	0	0	0	0	0	0	0	0	0	0	0	0	0	0	0	0	0	0	0
0	0	0	0	0	0	0	0	0	0	0	0	0	0	0	0	0	0	0	0	0	0	0	0	0	0	0	0	0	0	0
0	0	0	0	0	0	0	0	0	0	0	0	0	0	0	0	0	0	0	0	0	0	0	0	0	0	0	0	0	0	0
0	0	0	0	0	0	0	0	0	0	0	0	0	0	0	0	0	0	0	0	0	0	0	0	0	0	0	0	0	0	0
0	0	0	0	0	0	0	0	0	0	0	0	0	0	0	0	0	0	0	0	0	0	0	0	0	0	0	0	0	0	0
0	0	0	0	0	0	0	0	0	0	0	0	0	0	0	0	0	0	0	0	0	0	0	0	0	0	0	0	0	0	0
0	0	0	0	0	0	0	0	0	0	0	0	0	0	0	0	0	0	0	0	0	0	0	0	0	0	0	0	0	0	0
0	0	0	0	0	0	0	0	0	0	0	0	0	0	0	0	0	0	0	0	0	0	0	0	0	0	0	0	0	0	0
0	0	0	0	0	0	0	0	0	0	0	0	0	0	0	0	0	0	0	0	0	0	0	0	0	0	0	0	0	0	0
0	0	0	0	0	0	0	0	0	0	0	0	0	0	0	0	0	0	0	0	0	0	0	0	0	0	0	0	0	0	0
0	0	0	0	0	0	0	0	0	0	0	0	0	0	0	0	0	0	0	0	0	0	0	0	0	0	0	0	0	0	0
0	0	0	0	0	0	0	0	0	0	0	0	0	0	0	0	0	0	0	0	0	0	0	0	0	0	0	0	0	0	0
0	0	0	0	0	0	0	0	0	0	0	0	0	0	0	0	0	0	0	0	0	0	0	0	0	0	0	0	0	0	0
0	0	0	0	0	0	0	0	0	0	0	0	0	0	0	0	0	0	0	0	0	0	0	0	0	0	0	0	0	0	0
0	0	0	0	0	0	0	0	0	0	0	0	0	0	0	0	0	0	0	0	0	0	0	0	0	0	0	0	0	0	0
0	0	0	0	0	0	0	0	0	0	0	0	0	0	0	0	0	0	0	0	0	0	0	0	0	0	0	0	0	0	0
0	0	0	0	0	0	0	0	0	0	0	0	0	0	0	0	0	0	0	0	0	0	0	0	0	0	0	0	0	0	0
0	0	0	0	0	0	0	0	0	0	0	0	0	0	0	0	0	0	0	0	0	0	0	0	0	0	0	0	0	0	0
0	0	0	0	0	0	0	0	0	0	0	0	0	0	0	0	0	0	0	0	0	0	0	0	0	0	0	0	0	0	0
0	0	0	0	0	0	0	0	0	0	0	0	0	0	0	0	0	0	0	0	0	0	0	0	0	0	0	0	0	0	0
0	0	0	0	0	0	0	0	0	0	0	0	0	0	0	0	0	0	0	0	0	0	0	0	0	0	0	0	0	0	0
0	0	0	0	0	0	0	0	0	0	0	0	0	0	0	0	0	0	0	0	0	0	0	0	0	0	0	0	0	0	0
0	0	0	0	0	0	0	0	0	0	0	0	0	0	0	0	0	0	0	0	0	0	0	0	0	0	0	0	0	0	0
0	0	0	0	0	0	0	0	0	0	0	0	0	0	0	0	0	0	0	0	0	0	0	0	0	0	0	0	0	0	0
0	0	0	0	0	0	0	0	0	0	0	0	0	0	0	0	0	0	0	0	0	0	0	0	0	0	0	0	0	0	0
0	0	0	0	0	0	0	0	0	0	0	0	0	0	0	0	0	0	0	0	0	0	0	0	0	0	0	0	0	0	0
0	0	0	0	0	0	0	0	0	0	0	0	0	0	0	0	0	0	0	0	0	0	0	0	0	0	0	0	0	0	0
0	0	0	0	0	0	0	0	0	0	0	0	0	0	0	0	0	0	0	0	0	0	0	0	0	0	0	0	0	0	0
0	0	0	0	0	0	0	0	0	0	0	0	0	0	0	0	0	0	0	0	0	0	0	0	0	0	0	0	0	0	0
0	0	0	0	0	0	0	0	0	0	0	0	0	0	0	0	0	0	0	0	0	0	0	0	0	0	0	0	0	0	0
0	0	0	0	0	0	0	0	0	0	0	0	0	0	0	0	0	0	0	0	0	0	0	0	0	0	0	0	0	0	0
0	0	0	0	0	0	0	0	0	0	0	0	0	0	0	0	0	0	0	0	0	0	0	0	0	0	0	0	0	0	0
0	0	0	0	0	0	0	0	0	0	0	0	0	0	0	0	0	0	0	0	0	0	0	0	0	0	0	0	0	0	0
0	0	0	0	0	0	0	0	0	0	0	0	0	0	0	0	0	0	0	0	0	0	0	0	0	0	0	0	0	0	0
0	0	0	0	0	0	0	0	0	0	0	0	0	0	0	0	0	0	0	0	0	0	0	0	0	0	0	0	0	0	0
0	0	0	0	0	0	0	0	0	0	0	0	0	0	0	0	0	0	0	0	0	0	0	0	0	0	0	0	0	0	0
0	0	0	0	0	0	0	0	0	0	0	0	0	0	0	0	0	0	0	0	0	0	0	0	0	0	0	0	0	0	0
0	0	0	0	0	0	0	0	0	0	0	0	0	0	0	0	0	0	0	0	0	0	0	0	0	0	0	0	0	0	0
0	0	0	0	0	0	0	0	0	0	0	0	0	0	0	0	0	0	0	0	0	0	0	0	0	0	0	0	0	0	0
0	0	0	0	0	0	0	0	0	0	0	0	0	0	0	0	0	0	0	0	0	0	0	0	0	0	0	0	0	0	0
0	0	0	0	0	0	0	0	0	0	0	0	0	0	0	0	0	0	0	0	0	0	0	0	0	0	0	0	0	0	0
0	0	0	0	0	0	0	0	0	0	0	0	0	0	0	0	0	0	0	0	0	0	0	0	0	0	0	0	0	0	0
0	0	0	0	0	0	0	0	0	0	0	0	0	0	0	0	0	0	0	0	0	0	0	0	0	0	0	0	0	0	0
0	0	0	0	0	0	0	0	0	0	0	0	0	0	0	0	0	0	0	0	0	0	0	0	0	0	0	0	0	0	0
0	0	0	0	0	0	0	0	0	0	0	0	0	0	0	0	0	0	0	0	0	0	0	0	0	0	0	0	0	0	0
0	0	0	0	0	0	0	0	0	0	0	0	0	0	0	0	0	0	0	0	0	0	0	0	0	0	0	0	0	0	0
0	0	0	0	0	0	0	0	0	0	0	0	0	0	0	0	0	0	0	0	0	0	0	0	0	0	0	0	0	0	0
0	0	0	0	0	0	0	0	0	0	0	0	0	0	0	0	0	0	0	0	0	0	0	0	0	0	0	0	0	0	0
0	0	0	0	0	0	0	0	0	0	0	0	0	0	0	0	0	0	0	0	0	0	0	0	0	0	0	0	0	0	0
0	0	0	0	0	0	0	0	0	0	0	0	0	0	0	0	0	0	0	0	0	0	0	0	0	0	0	0	0	0	0
0	0	0	0	0	0	0	0	0	0	0	0	0	0	0	0	0	0	0	0	0	0	0	0	0	0	0	0	0	0	0
0	0	0	0	0	0	0	0	0	0	0	0	0	0	0	0	0	0	0	0	0	0	0	0	0	0	0	0	0	0	0
0	0	0	0	0	0	0	0	0	0	0	0	0	0	0	0	0	0	0	0	0	0	0	0	0	0	0	0	0	0	0
0	0	0	0	0	0	0	0	0	0	0	0	0	0	0	0	0	0	0	0	0	0	0	0	0	0	0	0	0	0	0
0	0	0	0	0	0	0	0	0	0	0	0	0	0	0	0	0	0	0	0	0	0	0	0	0	0	0	0	0	0	0
0	0	0	0	0	0	0	0	0	0	0	0	0	0	0	0	0	0	0	0	0	0	0	0	0	0	0	0	0	0	0
0	0	0	0	0	0	0	0	0	0	0	0	0	0	0	0	0	0	0	0	0	0	0	0	0	0	0	0	0	0	0
0	0	0	0	0	0	0	0	0	0	0	0	0	0	0	0	0	0	0	0	0	0	0	0	0	0	0	0	0	0	0
0	0	0	0	0	0	0	0	0	0	0	0	0	0	0	0	0	0	0	0	0	0	0	0	0	0	0	0	0	0	0
0	0	0	0	0	0	0	0	0	0	0	0	0	0	0	0	0	0	0	0	0	0	0	0	0	0	0	0	0	0	0
0	0	0	0	0	0	0	0	0	0	0	0	0	0	0	0	0	0	0	0	0	0	0	0	0	0	0	0	0	0	0
0	0	0	0	0	0	0	0	0	0	0	0	0	0	0	0	0	0	0	0	0	0	0	0	0	0	0	0	0	0	0
0	0	0	0	0	0	0	0	0	0	0	0	0	0	0	0	0	0	0	0	0	0	0	0	0	0	0	0	0	0	0
0	0	0	0	0	0	0	0	0	0	0	0	0	0	0	0	0	0	0	0	0	0	0	0	0	0	0	0	0	0	0
0	0	0	0	0	0	0	0	0	0	0	0	0	0	0	0	0	0	0	0	0	0	0	0	0	0	0	0	0	0	0
0	0	0	0	0	0	0	0	0	0	0	0	0	0	0	0	0	0	0	0	0	0	0	0	0	0	0	0	0	0	0
0	0	0	0	0	0	0	0	0	0	0	0	0	0	0	0	0	0	0	0	0	0	0	0	0	0	0	0	0	0	0
0	0	0	0	0	0	0	0	0	0	0	0	0	0	0	0	0	0	0	0	0	0	0	0	0	0	0	0	0	0	0
0	0	0	0	0	0	0	0	0	0	0	0	0	0	0	0	0	0	0	0	0	0	0	0	0	0	0	0	0	0	0
0	0	0	0	0	0	0	0	0	0	0	0	0	0	0	0	0	0	0	0	0	0	0	0	0	0	0	0	0	0	0
0	0	0	0	0	0	0	0	0	0	0	0	0	0	0	0	0	0	0	0	0	0	0	0	0	0	0	0	0	0	0
0	0	0	0	0	0	0	0	0	0	0	0	0	0	0	0	0	0	0	0	0	0	0	0	0	0	0	0	0	0	0
0	0	0	0	0	0	0	0	0	0	0	0	0	0	0	0	0	0	0	0	0	0	0	0	0	0	0	0	0	0	0
0	0	0	0	0	0	0	0	0	0	0	0	0	0	0	0	0	0	0	0	0	0	0	0	0	0	0	0	0	0	0
0	0	0	0	0	0	0	0	0	0	0	0	0	0	0	0	0	0	0	0	0	0	0	0	0	0	0	0	0	0	0
0	0	0	0	0	0	0	0	0	0	0	0	0	0	0	0	0	0	0	0	0	0	0	0	0	0	0	0	0	0	0
0	0	0	0	0	0	0	0	0	0	0	0	0	0	0	0	0	0	0	0	0	0	0	0	0	0	0	0	0	0	0
0	0	0	0	0	0	0	0	0	0	0	0	0	0	0	0	0	0	0	0	0	0	0	0	0	0	0	0	0	0	0
0	0	0	0	0	0	0	0	0	0	0	0	0	0	0	0	0	0	0	0	0	0	0	0	0	0	0	0	0	0	0
0	0	0	0	0	0	0	0	0	0	0	0	0	0	0	0	0	0	0	0	0	0	0	0	0	0	0	0	0	0	0
0	0	0	0	0	0	0	0	0	0	0	0	0	0	0	0	0	0	0	0	0	0	0	0	0	0	0	0	0	0	0
0	0	0	0	0	0	0	0	0	0	0	0	0	0	0	0	0	0	0	0	0	0	0	0	0	0	0	0	0	0	0
0	0	0	0	0	0	0	0	0	0	0	0	0	0	0	0	0	0	0	0	0	0	0	0	0	0	0	0	0	0	0
0	0	0	0	0	0	0	0	0	0	0	0	0	0	0	0	0	0	0	0	0	0	0	0	0	0	0	0	0	0	0
0	0	0	0	0	0	0	0	0	0	0	0	0	0	0	0	0	0	0	0	0	0	0	0	0	0	0	0	0	0	0
0	0	0	0	0	0	0	0	0	0	0	0	0	0	0	0	0	0	0	0	0	0	0	0	0	0	0	0	0	0	0
0	0	0	0	0	0	0	0	0	0	0	0	0	0	0	0	0	0	0	0	0	0	0	0	0	0	0	0	0	0	0
0	0	0	0	0	0	0	0	0	0	0	0	0	0	0	0	0	0	0	0	0	0	0	0	0	0	0	0	0	0	0
0	0	0	0	0	0	0	0	0	0	0	0	0	0	0	0	0	0	0	0	0	0	0	0	0	0	0	0	0	0	0
0	0	0	0	0	0	0	0	0	0	0	0	0	0	0	0	0	0	0	0	0	0	0	0	0	0	0	0	0	0	0
0	0	0	0	0	0	0	0	0	0	0	0	0	0	0	0	0	0	0	0	0	0	0	0	0	0	0	0	0	0	0
0	0	0	0	0	0	0	0	0	0	0	0	0	0	0	0	0	0	0	0	0	0	0	0	0	0	0	0	0	0	0
0	0	0	0	0	0	0	0	0	0	0	0	0	0	0	0	0	0	0	0	0	0	0	0	0	0	0	0	0	0	0
0	0	0	0	0	0	0	0	0	0	0	0	0	0	0	0	0	0	0	0	0	0	0	0	0	0	0	0	0	0	0
0	0	0	0	0	0	0	0	0	0	0	0	0	0	0	0	0	0	0	0	0	0	0	0	0	0	0	0	0	0	0
0	0	0	0	0	0	0	0	0	0	0	0	0	0	0	0	0	0	0	0	0	0	0	0	0	0	0	0	0	0	0
0	0	0	0	0	0	0	0	0	0	0	0	0	0	0	0	0	0	0	0	0	0	0	0	0	0	0	0	0	0	0
0	0	0	0	0	0	0	0	0	0	0	0	0	0	0	0	0	0	0	0	0	0	0	0	0	0	0	0	0	0	0
0	0	0	0	0	0	0	0	0	0	0	0	0	0	0	0	0	0	0	0	0	0	0	0	0	0	0	0	0	0	0
0	0	0	0	0	0	0	0	0	0	0	0	0	0	0	0	0	0	0	0	0	0	0	0	0	0	0	0	0	0	0
0	0	0	0	0	0	0	0	0	0	0	0	0	0	0	0	0	0	0	0	0	0	0	0	0	0	0	0	0	0	0
0	0	0	0	0	0	0	0	0	0	0	0	0	0	0	0	0	0	0	0	0	0	0	0	0	0	0	0	0	0	0
0	0	0	0	0	0	0	0	0	0	0	0	0	0	0	0	0	0	0	0	0	0	0	0	0	0	0	0	0	0	0
0	0	0	0	0	0	0	0	0	0	0	0	0	0	0	0	0	0	0	0	0	0	0	0	0	0	0	0	0	0	0
0	0	0	0	0	0	0	0	0	0	0	0	0	0	0	0	0	0	0	0	0	0	0	0	0	0	0	0	0	0	0
0	0	0	0	0	0	0	0	0	0	0	0	0	0	0	0	0	0	0	0	0	0	0	0	0	0	0	0	0	0	0
0	0	0	0	0	0	0	0	0	0	0	0	0	0	0	0	0	0	0	0	0	0	0	0	0	0	0	0	0	0	0
0	0	0	0	0	0	0	0	0	0	0	0	0	0	0	0	0	0	0	0	0	0	0	0	0	0	0	0	0	0	0
0	0	0	0	0	0	0	0	0	0	0	0	0	0	0	0	0	0	0	0	0	0	0	0	0	0	0	0	0	0	0
0	0	0	0	0	0	0	0	0	0	0	0	0	0	0	0	0	0	0	0	0	0	0	0	0	0	0	0	0	0	0
0	0	0	0	0	0	0	0	0	0	0	0	0	0	0	0	0	0	0	0	0	0	0	0	0	0	0	0	0	0	0
0	0	0	0	0	0	0	0	0	0	0	0	0	0	0	0	0	0	0	0	0	0	0	0	0	0	0	0	0	0	0
0	0	0	0	0	0	0	0	0	0	0	0	0	0	0	0	0	0	0	0	0	0	0	0	0	0	0	0	0	0	0
0	0	0	0	0	0	0	0	0	0	0	0	0	0	0	0	0	0	0	0	0	0	0	0	0	0	0	0	0	0	0
0	0	0	0	0	0	0	0	0	0	0	0	0	0	0	0	0	0	0	0	0	0	0	0	0	0	0	0	0	0	0
0	0	0	0	0	0	0	0	0	0	0	0	0	0	0	0	0	0	0	0	0	0	0	0	0	0	0	0	0	0	0
0	0	0	0	0	0	0	0	0	0	0	0	0	0	0	0	0	0	0	0	0	0	0	0	0	0	0	0	0	0	0
0	0	0	0	0	0	0	0	0	0	0	0	0	0	0	0	0	0	0	0	0	0	0	0	0	0	0	0	0	0	0
0	0	0	0	0	0	0	0	0	0	0	0	0	0	0	0	0	0	0	0	0	0	0	0	0	0	0	0	0	0	0
0	0	0	0	0	0	0	0	0	0	0	0	0	0	0	0	0	0	0	0	0	0	0	0	0	0	0	0	0	0	0
0	0	0	0	0	0	0	0	0	0	0	0	0	0	0	0	0	0	0	0	0	0	0	0	0	0	0	0	0	0	0
0	0	0	0	0	0	0	0	0	0	0	0	0	0	0	0	0	0	0	0	0	0	0	0	0	0	0	0	0	0	0
0	0	0	0	0	0	0	0	0	0	0	0	0	0	0	0	0	0	0	0	0	0	0	0	0	0	0	0	0	0	0
0	0	0	0	0	0	0	0	0	0	0	0	0	0	0	0	0	0	0	0	0	0	0	0	0	0	0	0	0	0	0
0	0	0	0	0	0	0	0	0	0	0	0	0	0	0	0	0	0	0	0	0	0	0	0	0	0	0	0	0	0	0
0	0	0	0	0	0	0	0	0	0	0	0	0	0	0	0	0	0	0	0	0	0	0	0	0	0	0	0	0	0	0
0	0	0	0	0	0	0	0	0	0	0	0	0	0	0	0	0	0	0	0	0	0	0	0	0	0	0	0	0	0	0
0	0	0	0	0	0	0	0	0	0	0	0	0	0	0	0	0	0	0	0	0	0	0	0	0	0	0	0	0	0	0
0	0	0	0	0	0	0	0	0	0	0	0	0	0	0	0	0	0	0	0	0	0	0	0	0	0	0	0	0	0	0
0	0	0	0	0	0	0	0	0	0	0	0	0	0	0	0	0	0	0	0	0	0	0	0	0	0	0	0	0	0	0
0	0	0	0	0	0	0	0	0	0	0	0	0	0	0	0	0	0	0	0	0	0	0	0	0	0	0	0	0	0	0
0	0	0	0	0	0	0	0	0	0	0	0	0	0	0	0	0	0	0	0	0	0	0	0	0	0	0	0	0	0	0
0	0	0	0	0	0	0	0	0	0	0	0	0	0	0	0	0	0	0	0	0	0	0	0	0	0	0	0	0	0	0
0	0	0	0	0	0	0	0	0	0	0	0	0	0	0	0	0	0	0	0	0	0	0	0	0	0	0	0	0	0	0
0	0	0	0	0	0	0	0	0	0	0	0	0	0	0	0	0	0	0	0	0	0	0	0	0	0	0	0	0	0	0
0	0	0	0	0	0	0	0	0	0	0	0	0	0	0	0	0	0	0	0	0	0	0	0	0	0	0	0	0	0	0
0	0	0	0	0	0	0	0	0	0	0	0	0	0	0	0	0	0	0	0	0	0	0	0	0	0	0	0	0	0	0
0	0	0	0	0	0	0	0	0	0	0	0	0	0	0	0	0	0	0	0	0	0	0	0	0	0	0	0	0	0	0
0	0	0	0	0	0	0	0	0	0	0	0	0	0	0	0	0	0	0	0	0	0	0	0	0	0	0	0	0	0	0
0	0	0	0	0	0	0	0	0	0	0	0	0	0	0	0	0	0	0	0	0	0	0	0	0	0	0	0	0	0	0
0	0	0	0	0	0	0	0	0	0	0	0	0	0	0	0	0	0	0	0	0	0	0	0	0	0	0	0	0	0	0
0	0	0	0	0	0	0	0	0	0	0	0	0	0	0	0	0	0	0	0	0	0	0	0	0	0	0	0	0	0	0
0	0	0	0	0	0	0	0	0	0	0	0	0	0	0	0	0	0	0	0	0	0	0	0	0	0	0	0	0	0	0
0	0	0	0	0	0	0	0	0	0	0	0	0	0	0	0	0	0	0	0	0	0	0	0	0	0	0	0	0	0	0
0	0	0	0	0	0	0	0	0	0	0	0	0	0	0	0	0	0	0	0	0	0	0	0	0	0	0	0	0	0	0
0	0	0	0	0	0	0	0	0	0	0	0	0	0	0	0	0	0	0	0	0	0	0	0	0	0	0	0	0	0	0
0	0	0	0	0	0	0	0	0	0	0	0	0	0	0	0	0	0	0	0	0	0	0	0	0	0	0	0	0	0	0
0	0	0	0	0	0	0	0	0	0	0	0	0	0	0	0	0	0	0	0	0	0	0	0	0	0	0	0	0	0	0
0	0	0	0	0	0	0	0	0	0	0	0	0	0	0	0	0	0	0	0	0	0	0	0	0	0	0	0	0	0	0
0	0	0	0	0	0	0	0	0	0	0	0	0	0	0	0	0	0	0	0	0	0	0	0	0	0	0	0	0	0	0
0	0	0	0	0	0	0	0	0	0	0	0	0	0	0	0	0	0	0	0	0	0	0	0	0	0	0	0	0	0	0
0	0	0	0	0	0	0	0	0	0	0	0	0	0	0	0	0	0	0	0	0	0	0	0	0	0	0	0	0	0	0
0	0	0	0	0	0	0	0	0	0	0	0	0	0	0	0	0	0	0	0	0	0	0	0	0	0	0	0	0	0	0
0	0	0	0	0	0	0	0	0	0	0	0	0	0	0	0	0	0	0	0	0	0	0	0	0	0	0	0	0	0	0
0	0	0	0	0	0	0	0	0	0	0	0	0	0	0	0	0	0	0	0	0	0	0	0	0	0	0	0	0	0	0
0	0	0	0	0	0	0	0	0	0	0	0	0	0	0	0	0	0	0	0	0	0	0	0	0	0	0	0	0	0	0
0	0	0	0	0	0	0	0	0	0	0	0	0	0	0	0	0	0	0	0	0	0	0	0	0	0	0	0	0	0	0
0	0	0	0	0	0	0	0	0	0	0	0	0	0	0	0	0	0	0	0	0	0	0	0	0	0	0	0	0	0	0
0	0	0	0	0	0	0	0	0	0	0	0	0	0	0	0	0	0	0	0	0	0	0	0	0	0	0	0	0	0	0
0	0	0	0	0	0	0	0	0	0	0	0	0	0	0	0	0	0	0	0	0	0	0	0	0	0	0	0	0	0	0
0	0	0	0	0	0	0	0	0	0	0	0	0	0	0	0	0	0	0	0	0	0	0	0	0	0	0	0	0	0	0
0	0	0	0	0	0	0	0	0	0	0	0	0	0	0	0	0	0	0	0	0	0	0	0	0	0	0	0	0	0	0
0	0	0	0	0	0	0	0	0	0	0	0	0	0	0	0	0	0	0	0	0	0	0	0	0	0	0	0	0	0	0
0	0	0	0	0	0	0	0	0	0	0	0	0	0	0	0	0	0	0	0	0	0	0	0	0	0	0	0	0	0	0
0	0	0	0	0	0	0	0	0	0	0	0	0	0	0	0	0	0	0	0	0	0	0	0	0	0	0	0	0	0	0
0	0	0	0	0	0	0	0	0	0	0	0	0	0	0	0	0	0	0	0	0	0	0	0	0	0	0	0	0	0	0
0	0	0	0	0	0	0	0	0	0	0	0	0	0	0	0	0	0	0	0	0	0	0	0	0	0	0	0	0	0	0
0	0	0	0	0	0	0	0	0	0	0	0	0	0	0	0	0	0	0	0	0	0	0	0	0	0	0	0	0	0	0
0	0	0	0	0	0	0	0	0	0	0	0	0	0	0	0	0	0	0	0	0	0	0	0	0	0	0	0	0	0	0
0	0	0	0	0	0	0	0	0	0	0	0	0	0	0	0	0	0	0	0	0	0	0	0	0	0	0	0	0	0	0
0	0	0	0	0	0	0	0	0	0	0	0	0	0	0	0	0	0	0	0	0	0	0	0	0	0	0	0	0	0	0
0	0	0	0	0	0	0	0	0	0	0	0	0	0	0	0	0	0	0	0	0	0	0	0	0	0	0	0	0	0	0
0	0	0	0	0	0	0	0	0	0	0	0	0	0	0	0	0	0	0	0	0	0	0	0	0	0	0	0	0	0	0
0	0	0	0	0	0	0	0	0	0	0	0	0	0	0	0	0	0	0	0	0	0	0	0	0	0	0	0	0	0	0
0	0	0	0	0	0	0	0	0	0	0	0	0	0	0	0	0	0	0	0	0	0	0	0	0	0	0	0	0	0	0
0	0	0	0	0	0	0	0	0	0	0	0	0	0	0	0	0	0	0	0	0	0	0	0	0	0	0	0	0	0	0
0	0	0	0	0	0	0	0	0	0	0	0	0	0	0	0	0	0	0	0	0	0	0	0	0	0	0	0	0	0	0
0	0	0	0	0	0	0	0	0	0	0	0	0	0	0	0	0	0	0	0	0	0	0	0	0	0	0	0	0	0	0
0	0	0	0	0	0	0	0	0	0	0	0	0	0	0	0	0	0	0	0	0	0	0	0	0	0	0	0	0	0	0
0	0	0	0	0	0	0	0	0	0	0	0	0	0	0	0	0	0	0	0	0	0	0	0	0	0	0	0	0	0	0
0	0	0	0	0	0	0	0	0	0	0	0	0	0	0	0	0	0	0	0	0	0	0	0	0	0	0	0	0	0	0
0	0	0	0	0	0	0	0	0	0	0	0	0	0	0	0	0	0	0	0	0	0	0	0	0	0	0	0	0	0	0
0	0	0	0	0	0	0	0	0	0	0	0	0	0	0	0	0	0	0	0	0	0	0	0	0	0	0	0	0	0	0
0	0	0	0	0	0	0	0	0	0	0	0	0	0	0	0	0	0	0	0	0	0	0	0	0	0	0	0	0	0	0
0	0	0	0	0	0	0	0	0	0	0	0	0	0	0	0	0	0	0	0	0	0	0	0	0	0	0	0	0	0	0
0	0	0	0	0	0	0	0	0	0	0	0	0	0	0	0	0	0	0	0	0	0	0	0	0	0	0	0	0	0	0
0	0	0	0	0	0	0	0	0	0	0	0	0	0	0	0	0	0	0	0	0	0	0	0	0	0	0	0	0	0	0
0	0	0	0	0	0	0	0	0	0	0	0	0	0	0	0	0	0	0	0	0	0	0	0	0	0	0	0	0	0	0
0	0	0	0	0	0	0	0	0	0	0	0	0	0	0	0	0	0	0	0	0	0	0	0	0	0	0	0	0	0	0
0	0	0	0	0	0	0	0	0	0	0	0	0	0	0	0	0	0	0	0	0	0	0	0	0	0	0	0	0	0	0
0	0	0	0	0	0	0	0	0	0	0	0	0	0	0	0	0	0	0	0	0	0	0	0	0	0	0	0	0	0	0
0	0	0	0	0	0	0	0	0	0	0	0	0	0	0	0	0	0	0	0	0	0	0	0	0	0	0	0	0	0	0
0	0	0	0	0	0	0	0	0	0	0	0	0	0	0	0	0	0	0	0	0	0	0	0	0	0	0	0	0	0	0
0	0	0	0	0	0	0	0	0	0	0	0	0	0	0	0	0	0	0	0	0	0	0	0	0	0	0	0	0	0	0
0	0	0	0	0	0	0	0	0	0	0	0	0	0	0	0	0	0	0	0	0	0	0	0	0	0	0	0	0	0	0
0	0	0	0	0	0	0	0	0	0	0	0	0	0	0	0	0	0	0	0	0	0	0	0	0	0	0	0	0	0	0
0	0	0	0	0	0	0	0	0	0	0	0	0	0	0	0	0	0	0	0	0	0	0	0	0	0	0	0	0	0	0
0	0	0	0	0	0	0	0	0	0	0	0	0	0	0	0	0	0	0	0	0	0	0	0	0	0	0	0	0	0	0
0	0	0	0	0	0	0	0	0	0	0	0	0	0	0	0	0	0	0	0	0	0	0	0	0	0	0	0	0	0	0
0	0	0	0	0	0	0	0	0	0	0	0	0	0	0	0	0	0	0	0	0	0	0	0	0	0	0	0	0	0	0
0	0	0	0	0	0	0	0	0	0	0	0	0	0	0	0	0	0	0	0	0	0	0	0	0	0	0	0	0	0	0
0	0	0	0	0	0	0	0	0	0	0	0	0	0	0	0	0	0	0	0	0	0	0	0	0	0	0	0	0	0	0
0	0	0	0	0	0	0	0	0	0	0	0	0	0	0	0	0	0	0	0	0	0	0	0	0	0	0	0	0	0	0
0	0	0	0	0	0	0	0	0	0	0	0	0	0	0	0	0	0	0	0	0	0	0	0	0	0	0	0	0	0	0
0	0	0	0	0	0	0	0	0	0	0	0	0	0	0	0	0	0	0	0	0	0	0	0	0	0	0	0	0	0	0
0	0	0	0	0	0	0	0	0	0	0	0	0	0	0	0	0	0	0	0	0	0	0	0	0	0	0	0	0	0	0
0	0	0	0	0	0	0	0	0	0	0	0	0	0	0	0	0	0	0	0	0	0	0	0	0	0	0	0	0	0	0
0	0	0	0	0	0	0	0	0	0	0	0	0	0	0	0	0	0	0	0	0	0	0	0	0	0	0	0	0	0	0
0	0	0	0	0	0	0	0	0	0	0	0	0	0	0	0	0	0	0	0	0	0	0	0	0	0	0	0	0	0	0
0	0	0	0	0	0	0	0	0	0	0	0	0	0	0	0	0	0	0	0	0	0	0	0	0	0	0	0	0	0	0
0	0	0	0	0	0	0	0	0	0	0	0	0	0	0	0	0	0	0	0	0	0	0	0	0	0	0	0	0	0	0
0	0	0	0	0	0	0	0	0	0	0	0	0	0	0	0	0	0	0	0	0	0	0	0	0	0	0	0	0	0	0
0	0	0	0	0	0	0	0	0	0	0	0	0	0	0	0	0	0	0	0	0	0	0	0	0	0	0	0	0	0	0
0	0	0	0	0	0	0	0	0	0	0	0	0	0	0	0	0	0	0	0	0	0	0	0	0	0	0	0	0	0	0
0	0	0	0	0	0	0	0	0	0	0	0	0	0	0	0	0	0	0	0	0	0	0	0	0	0	0	0	0	0	0
0	0	0	0	0	0	0	0	0	0	0	0	0	0	0	0	0	0	0	0	0	0	0	0	0	0	0	0	0	0	0
0	0	0	0	0	0	0	0	0	0	0	0	0	0	0	0	0	0	0	0	0	0	0	0	0	0	0	0	0	0	0
0	0	0	0	0	0	0	0	0	0	0	0	0	0	0	0	0	0	0	0	0	0	0	0	0	0	0	0	0	0	0
0	0	0	0	0	0	0	0	0	0	0	0	0	0	0	0	0	0	0	0	0	0	0	0	0	0	0	0	0	0	0
0	0	0	0	0	0	0	0	0	0	0	0	0	0	0	0	0	0	0	0	0	0	0	0	0	0	0	0	0	0	0
0	0	0	0	0	0	0	0	0	0	0	0	0	0	0	0	0	0	0	0	0	0	0	0	0	0	0	0	0	0	0
0	0	0	0	0	0	0	0	0	0	0	0	0	0	0	0	0	0	0	0	0	0	0	0	0	0	0	0	0	0	0
0	0	0	0	0	0	0	0	0	0	0	0	0	0	0	0	0	0	0	0	0	0	0	0	0	0	0	0	0	0	0
0	0	0	0	0	0	0	0	0	0	0	0	0	0	0	0	0	0	0	0	0	0	0	0	0	0	0	0	0	0	0
0	0	0	0	0	0	0	0	0	0	0	0	0	0	0	0	0	0	0	0	0	0	0	0	0	0	0	0	0	0	0
0	0	0	0	0	0	0	0	0	0	0	0	0	0	0	0	0	0	0	0	0	0	0	0	0	0	0	0	0	0	0
0	0	0	0	0	0	0	0	0	0	0	0	0	0	0	0	0	0	0	0	0	0	0	0	0	0	0	0	0	0	0
0	0	0	0	0	0	0	0	0	0	0	0	0	0	0	0	0	0	0	0	0	0	0	0	0	0	0	0	0	0	0
0	0	0	0	0	0	0	0	0	0	0	0	0	0	0	0	0	0	0	0	0	0	0	0	0	0	0	0	0	0	0
0	0	0	0	0	0	0	0	0	0	0	0	0	0	0	0	0	0	0	0	0	0	0	0	0	0	0	0	0	0	0
0	0	0	0	0	0	0	0	0	0	0	0	0	0	0	0	0	0	0	0	0	0	0	0	0	0	0	0	0	0	0
0	0	0	0	0	0	0	0	0	0	0	0	0	0	0	0	0	0	0	0	0	0	0	0	0	0	0	0	0	0	0
0	0	0	0	0	0	0	0	0	0	0	0	0	0	0	0	0	0	0	0	0	0	0	0	0	0	0	0	0	0	0
0	0	0	0	0	0	0	0	0	0	0	0	0	0	0	0	0	0	0	0	0	0	0	0	0	0	0	0	0	0	0
0	0	0	0	0	0	0	0	0	0	0	0	0	0	0	0	0	0	0	0	0	0	0	0	0	0	0	0	0	0	0
0	0	0	0	0	0	0	0	0	0	0	0	0	0	0	0	0	0	0	0	0	0	0	0	0	0	0	0	0	0	0
0	0	0	0	0	0	0	0	0	0	0	0	0	0	0	0	0	0	0	0	0	0	0	0	0	0	0	0	0	0	0
0	0	0	0	0	0	0	0	0	0	0	0	0	0	0	0	0	0	0	0	0	0	0	0	0	0	0	0	0	0	0
0	0	0	0	0	0	0	0	0	0	0	0	0	0	0	0	0	0	0	0	0	0	0	0	0	0	0	0	0	0	0
0	0	0	0	0	0	0	0	0	0	0	0	0	0	0	0	0	0	0	0	0	0	0	0	0	0	0	0	0	0	0
0	0	0	0	0	0	0	0	0	0	0	0	0	0	0	0	0	0	0	0	0	0	0	0	0	0	0	0	0	0	0
0	0	0	0	0	0	0	0	0	0	0	0	0	0	0	0	0	0	0	0	0	0	0	0	0	0	0	0	0	0	0
0	0	0	0	0	0	0	0	0	0	0	0	0	0	0	0	0	0	0	0	0	0	0	0	0	0	0	0	0	0	0
0	0	0	0	0	0	0	0	0	0	0	0	0	0	0	0	0	0	0	0	0	0	0	0	0	0	0	0	0	0	0
0	0	0	0	0	0	0	0	0	0	0	0	0	0	0	0	0	0	0	0	0	0	0	0	0	0	0	0	0	0	0
0	0	0	0	0	0	0	0	0	0	0	0	0	0	0	0	0	0	0	0	0	0	0	0	0	0	0	0	0	0	0
0	0	0	0	0	0	0	0	0	0	0	0	0	0	0	0	0	0	0	0	0	0	0	0	0	0	0	0	0	0	0
0	0	0	0	0	0	0	0	0	0	0	0	0	0	0	0	0	0	0	0	0	0	0	0	0	0	0	0	0	0	0
0	0	0	0	0	0	0	0	0	0	0	0	0	0	0	0	0	0	0	0	0	0	0	0	0	0	0	0	0	0	0
0	0	0	0	0	0	0	0	0	0	0	0	0	0	0	0	0	0	0	0	0	0	0	0	0	0	0	0	0	0	0
0	0	0	0	0	0	0	0	0	0	0	0	0	0	0	0	0	0	0	0	0	0	0	0	0	0	0	0	0	0	0
0	0	0	0	0	0	0	0	0	0	0	0	0	0	0	0	0	0	0	0	0	0	0	0	0	0	0	0	0	0	0
0	0	0	0	0	0	0	0	0	0	0	0	0	0	0	0	0	0	0	0	0	0	0	0	0	0	0	0	0	0	0
0	0	0	0	0	0	0	0	0	0	0	0	0	0	0	0	0	0	0	0	0	0	0	0	0	0	0	0	0	0	0
0	0	0	0	0	0	0	0	0	0	0	0	0	0	0	0	0	0	0	0	0	0	0	0	0	0	0	0	0	0	0
0	0	0	0	0	0	0	0	0	0	0	0	0	0	0	0	0	0	0	0	0	0	0	0	0	0	0	0	0	0	0
0	0	0	0	0	0	0	0	0	0	0	0	0	0	0	0	0	0	0	0	0	0	0	0	0	0	0	0	0	0	0
0	0	0	0	0	0	0	0	0	0	0	0	0	0	0	0	0	0	0	0	0	0	0	0	0	0	0	0	0	0	0
0	0	0	0	0	0	0	0	0	0	0	0	0	0	0	0	0	0	0	0	0	0	0	0	0	0	0	0	0	0	0
0	0	0	0	0	0	0	0	0	0	0	0	0	0	0	0	0	0	0	0	0	0	0	0	0	0	0	0	0	0	0
0	0	0	0	0	0	0	0	0	0	0	0	0	0	0	0	0	0	0	0	0	0	0	0	0	0	0	0	0	0	0
0	0	0	0	0	0	0	0	0	0	0	0	0	0	0	0	0	0	0	0	0	0	0	0	0	0	0	0	0	0	0
0	0	0	0	0	0	0	0	0	0	0	0	0	0	0	0	0	0	0	0	0	0	0	0	0	0	0	0	0	0	0
0	0	0	0	0	0	0	0	0	0	0	0	0	0	0	0	0	0	0	0	0	0	0	0	0	0	0	0	0	0	0
0	0	0	0	0	0	0	0	0	0	0	0	0	0	0	0	0	0	0	0	0	0	0	0	0	0	0	0	0	0	0
0	0	0	0	0	0	0	0	0	0	0	0	0	0	0	0	0	0	0	0	0	0	0	0	0	0	0	0	0	0	0
0	0	0	0	0	0	0	0	0	0	0	0	0	0	0	0	0	0	0	0	0	0	0	0	0	0	0	0	0	0	0
0	0	0	0	0	0	0	0	0	0	0	0	0	0	0	0	0	0	0	0	0	0	0	0	0	0	0	0	0	0	0
0	0	0	0	0	0	0	0	0	0	0	0	0	0	0	0	0	0	0	0	0	0	0	0	0	0	0	0	0	0	0
0	0	0	0	0	0	0	0	0	0	0	0	0	0	0	0	0	0	0	0	0	0	0	0	0	0	0	0	0	0	0
0	0	0	0	0	0	0	0	0	0	0	0	0	0	0	0	0	0	0	0	0	0	0	0	0	0	0	0	0	0	0
0	0	0	0	0	0	0	0	0	0	0	0	0	0	0	0	0	0	0	0	0	0	0	0	0	0	0	0	0	0	0
0	0	0	0	0	0	0	0	0	0	0	0	0	0	0	0	0	0	0	0	0	0	0	0	0	0	0	0	0	0	0
0	0	0	0	0	0	0	0	0	0	0	0	0	0	0	0	0	0	0	0	0	0	0	0	0	0	0	0	0	0	0
0	0	0	0	0	0	0	0	0	0	0	0	0	0	0	0	0	0	0	0	0	0	0	0	0	0	0	0	0	0	0
0	0	0	0	0	0	0	0	0	0	0	0	0	0	0	0	0	0	0	0	0	0	0	0	0	0	0	0	0	0	0
0	0	0	0	0	0	0	0	0	0	0	0	0	0	0	0	0	0	0	0	0	0	0	0	0	0	0	0	0	0	0
0	0	0	0	0	0	0	0	0	0	0	0	0	0	0	0	0	0	0	0	0	0	0	0	0	0	0	0	0	0	0
0	0	0	0	0	0	0	0	0	0	0	0	0	0	0	0	0	0	0	0	0	0	0	0	0	0	0	0	0	0	0
0	0	0	0	0	0	0	0	0	0	0	0	0	0	0	0	0	0	0	0	0	0	0	0	0	0	0	0	0	0	0
0	0	0	0	0	0	0	0	0	0	0	0	0	0	0	0	0	0	0	0	0	0	0	0	0	0	0	0	0	0	0
0	0	0	0	0	0	0	0	0	0	0	0	0	0	0	0	0	0	0	0	0	0	0	0	0	0	0	0	0	0	0
0	0	0	0	0	0	0	0	0	0	0	0	0	0	0	0	0	0	0	0	0	0	0	0	0	0	0	0	0	0	0
0	0	0	0	0	0	0	0	0	0	0	0	0	0	0	0	0	0	0	0	0	0	0	0	0	0	0	0	0	0	0
0	0	0	0	0	0	0	0	0	0	0	0	0	0	0	0	0	0	0	0	0	0	0	0	0	0	0	0	0	0	0
0	0	0	0	0	0	0	0	0	0	0	0	0	0	0	0	0	0	0	0	0	0	0	0	0	0	0	0	0	0	0
0	0	0	0	0	0	0	0	0	0	0	0	0	0	0	0	0	0	0	0	0	0	0	0	0	0	0	0	0	0	0
0	0	0	0	0	0	0	0	0	0	0	0	0	0	0	0	0	0	0	0	0	0	0	0	0	0	0	0	0	0	0
0	0	0	0	0	0	0	0	0	0	0	0	0	0	0	0	0	0	0	0	0	0	0	0	0	0	0	0	0	0	0
0	0	0	0	0	0	0	0	0	0	0	0	0	0	0	0	0	0	0	0	0	0	0	0	0	0	0	0	0	0	0
0	0	0	0	0	0	0	0	0	0	0	0	0	0	0	0	0	0	0	0	0	0	0	0	0	0	0	0	0	0	0
0	0	0	0	0	0	0	0	0	0	0	0	0	0	0	0	0	0	0	0	0	0	0	0	0	0	0	0	0	0	0
0	0	0	0	0	0	0	0	0	0	0	0	0	0	0	0	0	0	0	0	0	0	0	0	0	0	0	0	0	0	0
0	0	0	0	0	0	0	0	0	0	0	0	0	0	0	0	0	0	0	0	0	0	0	0	0	0	0	0	0	0	0
0	0	0	0	0	0	0	0	0	0	0	0	0	0	0	0	0	0	0	0	0	0	0	0	0	0	0	0	0	0	0
0	0	0	0	0	0	0	0	0	0	0	0	0	0	0	0	0	0	0	0	0	0	0	0	0	0	0	0	0	0	0
0	0	0	0	0	0	0	0	0	0	0	0	0	0	0	0	0	0	0	0	0	0	0	0	0	0	0	0	0	0	0
0	0	0	0	0	0	0	0	0	0	0	0	0	0	0	0	0	0	0	0	0	0	0	0	0	0	0	0	0	0	0
0	0	0	0	0	0	0	0	0	0	0	0	0	0	0	0	0	0	0	0	0	0	0	0	0	0	0	0	0	0	0
0	0	0	0	0	0	0	0	0	0	0	0	0	0	0	0	0	0	0	0	0	0	0	0	0	0	0	0	0	0	0
0	0	0	0	0	0	0	0	0	0	0	0	0	0	0	0	0	0	0	0	0	0	0	0	0	0	0	0	0	0	0
0	0	0	0	0	0	0	0	0	0	0	0	0	0	0	0	0	0	0	0	0	0	0	0	0	0	0	0	0	0	0
0	0	0	0	0	0	0	0	0	0	0	0	0	0	0	0	0	0	0	0	0	0	0	0	0	0	0	0	0	0	0
0	0	0	0	0	0	0	0	0	0	0	0	0	0	0	0	0	0	0	0	0	0	0	0	0	0	0	0	0	0	0
0	0	0	0	0	0	0	0	0	0	0	0	0	0	0	0	0	0	0	0	0	0	0	0	0	0	0	0	0	0	0
0	0	0	0	0	0	0	0	0	0	0	0	0	0	0	0	0	0	0	0	0	0	0	0	0	0	0	0	0	0	0
0	0	0	0	0	0	0	0	0	0	0	0	0	0	0	0	0	0	0	0	0	0	0	0	0	0	0	0	0	0	0
0	0	0	0	0	0	0	0	0	0	0	0	0	0	0	0	0	0	0	0	0	0	0	0	0	0	0	0	0	0	0
0	0	0	0	0	0	0	0	0	0	0	0	0	0	0	0	0	0	0	0	0	0	0	0	0	0	0	0	0	0	0
0	0	0	0	0	0	0	0	0	0	0	0	0	0	0	0	0	0	0	0	0	0	0	0	0	0	0	0	0	0	0
0	0	0	0	0	0	0	0	0	0	0	0	0	0	0	0	0	0	0	0	0	0	0	0	0	0	0	0	0	0	0
0	0	0	0	0	0	0	0	0	0	0	0	0	0	0	0	0	0	0	0	0	0	0	0	0	0	0	0	0	0	0
0	0	0	0	0	0	0	0	0	0	0	0	0	0	0	0	0	0	0	0	0	0	0	0	0	0	0	0	0	0	0
0	0	0	0	0	0	0	0	0	0	0	0	0	0	0	0	0	0	0	0	0	0	0	0	0	0	0	0	0	0	0
0	0	0	0	0	0	0	0	0	0	0	0	0	0	0	0	0	0	0	0	0	0	0	0	0	0	0	0	0	0	0
0	0	0	0	0	0	0	0	0	0	0	0	0	0	0	0	0	0	0	0	0	0	0	0	0	0	0	0	0	0	0
0	0	0	0	0	0	0	0	0	0	0	0	0	0	0	0	0	0	0	0	0	0	0	0	0	0	0	0	0	0	0
0	0	0	0	0	0	0	0	0	0	0	0	0	0	0	0	0	0	0	0	0	0	0	0	0	0	0	0	0	0	0
0	0	0	0	0	0	0	0	0	0	0	0	0	0	0	0	0	0	0	0	0	0	0	0	0	0	0	0	0	0	0
0	0	0	0	0	0	0	0	0	0	0	0	0	0	0	0	0	0	0	0	0	0	0	0	0	0	0	0	0	0	0
0	0	0	0	0	0	0	0	0	0	0	0	0	0	0	0	0	0	0	0	0	0	0	0	0	0	0	0	0	0	0
0	0	0	0	0	0	0	0	0	0	0	0	0	0	0	0	0	0	0	0	0	0	0	0	0	0	0	0	0	0	0
0	0	0	0	0	0	0	0	0	0	0	0	0	0	0	0	0	0	0	0	0	0	0	0	0	0	0	0	0	0	0
0	0	0	0	0	0	0	0	0	0	0	0	0	0	0	0	0	0	0	0	0	0	0	0	0	0	0	0	0	0	0
0	0	0	0	0	0	0	0	0	0	0	0	0	0	0	0	0	0	0	0	0	0	0	0	0	0	0	0	0	0	0
0	0	0	0	0	0	0	0	0	0	0	0	0	0	0	0	0	0	0	0	0	0	0	0	0	0	0	0	0	0	0
0	0	0	0	0	0	0	0	0	0	0	0	0	0	0	0	0	0	0	0	0	0	0	0	0	0	0	0	0	0	0
0	0	0	0	0	0	0	0	0	0	0	0	0	0	0	0	0	0	0	0	0	0	0	0	0	0	0	0	0	0	0
0	0	0	0	0	0	0	0	0	0	0	0	0	0	0	0	0	0	0	0	0	0	0	0	0	0	0	0	0	0	0
0	0	0	0	0	0	0	0	0	0	0	0	0	0	0	0	0	0	0	0	0	0	0	0	0	0	0	0	0	0	0
0	0	0	0	0	0	0	0	0	0	0	0	0	0	0	0	0	0	0	0	0	0	0	0	0	0	0	0	0	0	0
0	0	0	0	0	0	0	0	0	0	0	0	0	0	0	0	0	0	0	0	0	0	0	0	0	0	0	0	0	0	0
0	0	0	0	0	0	0	0	0	0	0	0	0	0	0	0	0	0	0	0	0	0	0	0	0	0	0	0	0	0	0
0	0	0	0	0	0	0	0	0	0	0	0	0	0	0	0	0	0	0	0	0	0	0	0	0	0	0	0	0	0	0
0	0	0	0	0	0	0	0	0	0	0	0	0	0	0	0	0	0	0	0	0	0	0	0	0	0	0	0	0	0	0
0	0	0	0	0	0	0	0	0	0	0	0	0	0	0	0	0	0	0	0	0	0	0	0	0	0	0	0	0	0	0
0	0	0	0	0	0	0	0	0	0	0	0	0	0	0	0	0	0	0	0	0	0	0	0	0	0	0	0	0	0	0
0	0	0	0	0	0	0	0	0	0	0	0	0	0	0	0	0	0	0	0	0	0	0	0	0	0	0	0	0	0	0
0	0	0	0	0	0	0	0	0	0	0	0	0	0	0	0	0	0	0	0	0	0	0	0	0	0	0	0	0	0	0
0	0	0	0	0	0	0	0	0	0	0	0	0	0	0	0	0	0	0	0	0	0	0	0	0	0	0	0	0	0	0
0	0	0	0	0	0	0	0	0	0	0	0	0	0	0	0	0	0	0	0	0	0	0	0	0	0	0	0	0	0	0
0	0	0	0	0	0	0	0	0	0	0	0	0	0	0	0	0	0	0	0	0	0	0	0	0	0	0	0	0	0	0
0	0	0	0	0	0	0	0	0	0	0	0	0	0	0	0	0	0	0	0	0	0	0	0	0	0	0	0	0	0	0
0	0	0	0	0	0	0	0	0	0	0	0	0	0	0	0	0	0	0	0	0	0	0	0	0	0	0	0	0	0	0
0	0	0	0	0	0	0	0	0	0	0	0	0	0	0	0	0	0	0	0	0	0	0	0	0	0	0	0	0	0	0
0	0	0	0	0	0	0	0	0	0	0	0	0	0	0	0	0	0	0	0	0	0	0	0	0	0	0	0	0	0	0
0	0	0	0	0	0	0	0	0	0	0	0	0	0	0	0	0	0	0	0	0	0	0	0	0	0	0	0	0	0	0
0	0	0	0	0	0	0	0	0	0	0	0	0	0	0	0	0	0	0	0	0	0	0	0	0	0	0	0	0	0	0
0	0	0	0	0	0	0	0	0	0	0	0	0	0	0	0	0	0	0	0	0	0	0	0	0	0	0	0	0	0	0
0	0	0	0	0	0	0	0	0	0	0	0	0	0	0	0	0	0	0	0	0	0	0	0	0	0	0	0	0	0	0
0	0	0	0	0	0	0	0	0	0	0	0	0	0	0	0	0	0	0	0	0	0	0	0	0	0	0	0	0	0	0
0	0	0	0	0	0	0	0	0	0	0	0	0	0	0	0	0	0	0	0	0	0	0	0	0	0	0	0	0	0	0
0	0	0	0	0	0	0	0	0	0	0	0	0	0	0	0	0	0	0	0	0	0	0	0	0	0	0	0	0	0	0
0	0	0	0	0	0	0	0	0	0	0	0	0	0	0	0	0	0	0	0	0	0	0	0	0	0	0	0	0	0	0
0	0	0	0	0	0	0	0	0	0	0	0	0	0	0	0	0	0	0	0	0	0	0	0	0	0	0	0	0	0	0
0	0	0	0	0	0	0	0	0	0	0	0	0	0	0	0	0	0	0	0	0	0	0	0	0	0	0	0	0	0	0
0	0	0	0	0	0	0	0	0	0	0	0	0	0	0	0	0	0	0	0	0	0	0	0	0	0	0	0	0	0	0
0	0	0	0	0	0	0	0	0	0	0	0	0	0	0	0	0	0	0	0	0	0	0	0	0	0	0	0	0	0	0
0	0	0	0	0	0	0	0	0	0	0	0	0	0	0	0	0	0	0	0	0	0	0	0	0	0	0	0	0	0	0
0	0	0	0	0	0	0	0	0	0	0	0	0	0	0	0	0	0	0	0	0	0	0	0	0	0	0	0	0	0	0
0	0	0	0	0	0	0	0	0	0	0	0	0	0	0	0	0	0	0	0	0	0	0	0	0	0	0	0	0	0	0
0	0	0	0	0	0	0	0	0	0	0	0	0	0	0	0	0	0	0	0	0	0	0	0	0	0	0	0	0	0	0
0	0	0	0	0	0	0	0	0	0	0	0	0	0	0	0	0	0	0	0	0	0	0	0	0	0	0	0	0	0	0
0	0	0	0	0	0	0	0	0	0	0	0	0	0	0	0	0	0	0	0	0	0	0	0	0	0	0	0	0	0	0
0	0	0	0	0	0	0	0	0	0	0	0	0	0	0	0	0	0	0	0	0	0	0	0	0	0	0	0	0	0	0
0	0	0	0	0	0	0	0	0	0	0	0	0	0	0	0	0	0	0	0	0	0	0	0	0	0	0	0	0	0	0
0	0	0	0	0	0	0	0	0	0	0	0	0	0	0	0	0	0	0	0	0	0	0	0	0	0	0	0	0	0	0
0	0	0	0	0	0	0	0	0	0	0	0	0	0	0	0	0	0	0	0	0	0	0	0	0	0	0	0	0	0	0
0	0	0	0	0	0	0	0	0	0	0	0	0	0	0	0	0	0	0	0	0	0	0	0	0	0	0	0	0	0	0
0	0	0	0	0	0	0	0	0	0	0	0	0	0	0	0	0	0	0	0	0	0	0	0	0	0	0	0	0	0	0
0	0	0	0	0	0	0	0	0	0	0	0	0	0	0	0	0	0	0	0	0	0	0	0	0	0	0	0	0	0	0
0	0	0	0	0	0	0	0	0	0	0	0	0	0	0	0	0	0	0	0	0	0	0	0	0	0	0	0	0	0	0
0	0	0	0	0	0	0	0	0	0	0	0	0	0	0	0	0	0	0	0	0	0	0	0	0	0	0	0	0	0	0
0	0	0	0	0	0	0	0	0	0	0	0	0	0	0	0	0	0	0	0	0	0	0	0	0	0	0	0	0	0	0
0	0	0	0	0	0	0	0	0	0	0	0	0	0	0	0	0	0	0	0	0	0	0	0	0	0	0	0	0	0	0
0	0	0	0	0	0	0	0	0	0	0	0	0	0	0	0	0	0	0	0	0	0	0	0	0	0	0	0	0	0	0
0	0	0	0	0	0	0	0	0	0	0	0	0	0	0	0	0	0	0	0	0	0	0	0	0	0	0	0	0	0	0
0	0	0	0	0	0	0	0	0	0	0	0	0	0	0	0	0	0	0	0	0	0	0	0	0	0	0	0	0	0	0
0	0	0	0	0	0	0	0	0	0	0	0	0	0	0	0	0	0	0	0	0	0	0	0	0	0	0	0	0	0	0
0	0	0	0	0	0	0	0	0	0	0	0	0	0	0	0	0	0	0	0	0	0	0	0	0	0	0	0	0	0	0
0	0	0	0	0	0	0	0	0	0	0	0	0	0	0	0	0	0	0	0	0	0	0	0	0	0	0	0	0	0	0
0	0	0	0	0	0	0	0	0	0	0	0	0	0	0	0	0	0	0	0	0	0	0	0	0	0	0	0	0	0	0
0	0	0	0	0	0	0	0	0	0	0	0	0	0	0	0	0	0	0	0	0	0	0	0	0	0	0	0	0	0	0
0	0	0	0	0	0	0	0	0	0	0	0	0	0	0	0	0	0	0	0	0	0	0	0	0	0	0	0	0	0	0
0	0	0	0	0	0	0	0	0	0	0	0	0	0	0	0	0	0	0	0	0	0	0	0	0	0	0	0	0	0	0
0	0	0	0	0	0	0	0	0	0	0	0	0	0	0	0	0	0	0	0	0	0	0	0	0	0	0	0	0	0	0
0	0	0	0	0	0	0	0	0	0	0	0	0	0	0	0	0	0	0	0	0	0	0	0	0	0	0	0	0	0	0
0	0	0	0	0	0	0	0	0	0	0	0	0	0	0	0	0	0	0	0	0	0	0	0	0	0	0	0	0	0	0
0	0	0	0	0	0	0	0	0	0	0	0	0	0	0	0	0	0	0	0	0	0	0	0	0	0	0	0	0	0	0
0	0	0	0	0	0	0	0	0	0	0	0	0	0	0	0	0	0	0	0	0	0	0	0	0	0	0	0	0	0	0
0	0	0	0	0	0	0	0	0	0	0	0	0	0	0	0	0	0	0	0	0	0	0	0	0	0	0	0	0	0	0
0	0	0	0	0	0	0	0	0	0	0	0	0	0	0	0	0	0	0	0	0	0	0	0	0	0	0	0	0	0	0
0	0	0	0	0	0	0	0	0	0	0	0	0	0	0	0	0	0	0	0	0	0	0	0	0	0	0	0	0	0	0
0	0	0	0	0	0	0	0	0	0	0	0	0	0	0	0	0	0	0	0	0	0	0	0	0	0	0	0	0	0	0
0	0	0	0	0	0	0	0	0	0	0	0	0	0	0	0	0	0	0	0	0	0	0	0	0	0	0	0	0	0	0
0	0	0	0	0	0	0	0	0	0	0	0	0	0	0	0	0	0	0	0	0	0	0	0	0	0	0	0	0	0	0
0	0	0	0	0	0	0	0	0	0	0	0	0	0	0	0	0	0	0	0	0	0	0	0	0	0	0	0	0	0	0
0	0	0	0	0	0	0	0	0	0	0	0	0	0	0	0	0	0	0	0	0	0	0	0	0	0	0	0	0	0	0
0	0	0	0	0	0	0	0	0	0	0	0	0	0	0	0	0	0	0	0	0	0	0	0	0	0	0	0	0	0	0
0	0	0	0	0	0	0	0	0	0	0	0	0	0	0	0	0	0	0	0	0	0	0	0	0	0	0	0	0	0	0
0	0	0	0	0	0	0	0	0	0	0	0	0	0	0	0	0	0	0	0	0	0	0	0	0	0	0	0	0	0	0
0	0	0	0	0	0	0	0	0	0	0	0	0	0	0	0	0	0	0	0	0	0	0	0	0	0	0	0	0	0	0
0	0	0	0	0	0	0	0	0	0	0	0	0	0	0	0	0	0	0	0	0	0	0	0	0	0	0	0	0	0	0
0	0	0	0	0	0	0	0	0	0	0	0	0	0	0	0	0	0	0	0	0	0	0	0	0	0	0	0	0	0	0
0	0	0	0	0	0	0	0	0	0	0	0	0	0	0	0	0	0	0	0	0	0	0	0	0	0	0	0	0	0	0
0	0	0	0	0	0	0	0	0	0	0	0	0	0	0	0	0	0	0	0	0	0	0	0	0	0	0	0	0	0	0
0	0	0	0	0	0	0	0	0	0	0	0	0	0	0	0	0	0	0	0	0	0	0	0	0	0	0	0	0	0	0
0	0	0	0	0	0	0	0	0	0	0	0	0	0	0	0	0	0	0	0	0	0	0	0	0	0	0	0	0	0	0
0	0	0	0	0	0	0	0	0	0	0	0	0	0	0	0	0	0	0	0	0	0	0	0	0	0	0	0	0	0	0
0	0	0	0	0	0	0	0	0	0	0	0	0	0	0	0	0	0	0	0	0	0	0	0	0	0	0	0	0	0	0
0	0	0	0	0	0	0	0	0	0	0	0	0	0	0	0	0	0	0	0	0	0	0	0	0	0	0	0	0	0	0
0	0	0	0	0	0	0	0	0	0	0	0	0	0	0	0	0	0	0	0	0	0	0	0	0	0	0	0	0	0	0
0	0	0	0	0	0	0	0	0	0	0	0	0	0	0	0	0	0	0	0	0	0	0	0	0	0	0	0	0	0	0
0	0	0	0	0	0	0	0	0	0	0	0	0	0	0	0	0	0	0	0	0	0	0	0	0	0	0	0	0	0	0
0	0	0	0	0	0	0	0	0	0	0	0	0	0	0	0	0	0	0	0	0	0	0	0	0	0	0	0	0	0	0
0	0	0	0	0	0	0	0	0	0	0	0	0	0	0	0	0	0	0	0	0	0	0	0	0	0	0	0	0	0	0
0	0	0	0	0	0	0	0	0	0	0	0	0	0	0	0	0	0	0	0	0	0	0	0	0	0	0	0	0	0	0
0	0	0	0	0	0	0	0	0	0	0	0	0	0	0	0	0	0	0	0	0	0	0	0	0	0	0	0	0	0	0
0	0	0	0	0	0	0	0	0	0	0	0	0	0	0	0	0	0	0	0	0	0	0	0	0	0	0	0	0	0	0
0	0	0	0	0	0	0	0	0	0	0	0	0	0	0	0	0	0	0	0	0	0	0	0	0	0	0	0	0	0	0
0	0	0	0	0	0	0	0	0	0	0	0	0	0	0	0	0	0	0	0	0	0	0	0	0	0	0	0	0	0	0
0	0	0	0	0	0	0	0	0	0	0	0	0	0	0	0	0	0	0	0	0	0	0	0	0	0	0	0	0	0	0
0	0	0	0	0	0	0	0	0	0	0	0	0	0	0	0	0	0	0	0	0	0	0	0	0	0	0	0	0	0	0
0	0	0	0	0	0	0	0	0	0	0	0	0	0	0	0	0	0	0	0	0	0	0	0	0	0	0	0	0	0	0
0	0	0	0	0	0	0	0	0	0	0	0	0	0	0	0	0	0	0	0	0	0	0	0	0	0	0	0	0	0	0
0	0	0	0	0	0	0	0	0	0	0	0	0	0	0	0	0	0	0	0	0	0	0	0	0	0	0	0	0	0	0
0	0	0	0	0	0	0	0	0	0	0	0	0	0	0	0	0	0	0	0	0	0	0	0	0	0	0	0	0	0	0
0	0	0	0	0	0	0	0	0	0	0	0	0	0	0	0	0	0	0	0	0	0	0	0	0	0	0	0	0	0	0
0	0	0	0	0	0	0	0	0	0	0	0	0	0	0	0	0	0	0	0	0	0	0	0	0	0	0	0	0	0	0
0	0	0	0	0	0	0	0	0	0	0	0	0	0	0	0	0	0	0	0	0	0	0	0	0	0	0	0	0	0	0
0	0	0	0	0	0	0	0	0	0	0	0	0	0	0	0	0	0	0	0	0	0	0	0	0	0	0	0	0	0	0
0	0	0	0	0	0	0	0	0	0	0	0	0	0	0	0	0	0	0	0	0	0	0	0	0	0	0	0	0	0	0
0	0	0	0	0	0	0	0	0	0	0	0	0	0	0	0	0	0	0	0	0	0	0	0	0	0	0	0	0	0	0
0	0	0	0	0	0	0	0	0	0	0	0	0	0	0	0	0	0	0	0	0	0	0	0	0	0	0	0	0	0	0
0	0	0	0	0	0	0	0	0	0	0	0	0	0	0	0	0	0	0	0	0	0	0	0	0	0	0	0	0	0	0
0	0	0	0	0	0	0	0	0	0	0	0	0	0	0	0	0	0	0	0	0	0	0	0	0	0	0	0	0	0	0
0	0	0	0	0	0	0	0	0	0	0	0	0	0	0	0	0	0	0	0	0	0	0	0	0	0	0	0	0	0	0
0	0	0	0	0	0	0	0	0	0	0	0	0	0	0	0	0	0	0	0	0	0	0	0	0	0	0	0	0	0	0
0	0	0	0	0	0	0	0	0	0	0	0	0	0	0	0	0	0	0	0	0	0	0	0	0	0	0	0	0	0	0
0	0	0	0	0	0	0	0	0	0	0	0	0	0	0	0	0	0	0	0	0	0	0	0	0	0	0	0	0	0	0
0	0	0	0	0	0	0	0	0	0	0	0	0	0	0	0	0	0	0	0	0	0	0	0	0	0	0	0	0	0	0
0	0	0	0	0	0	0	0	0	0	0	0	0	0	0	0	0	0	0	0	0	0	0	0	0	0	0	0	0	0	0
0	0	0	0	0	0	0	0	0	0	0	0	0	0	0	0	0	0	0	0	0	0	0	0	0	0	0	0	0	0	0
0	0	0	0	0	0	0	0	0	0	0	0	0	0	0	0	0	0	0	0	0	0	0	0	0	0	0	0	0	0	0
0	0	0	0	0	0	0	0	0	0	0	0	0	0	0	0	0	0	0	0	0	0	0	0	0	0	0	0	0	0	0
0	0	0	0	0	0	0	0	0	0	0	0	0	0	0	0	0	0	0	0	0	0	0	0	0	0	0	0	0	0	0
0	0	0	0	0	0	0	0	0	0	0	0	0	0	0	0	0	0	0	0	0	0	0	0	0	0	0	0	0	0	0
0	0	0	0	0	0	0	0	0	0	0	0	0	0	0	0	0	0	0	0	0	0	0	0	0	0	0	0	0	0	0
0	0	0	0	0	0	0	0	0	0	0	0	0	0	0	0	0	0	0	0	0	0	0	0	0	0	0	0	0	0	0
0	0	0	0	0	0	0	0	0	0	0	0	0	0	0	0	0	0	0	0	0	0	0	0	0	0	0	0	0	0	0
0	0	0	0	0	0	0	0	0	0	0	0	0	0	0	0	0	0	0	0	0	0	0	0	0	0	0	0	0	0	0
0	0	0	0	0	0	0	0	0	0	0	0	0	0	0	0	0	0	0	0	0	0	0	0	0	0	0	0	0	0	0
0	0	0	0	0	0	0	0	0	0	0	0	0	0	0	0	0	0	0	0	0	0	0	0	0	0	0	0	0	0	0
0	0	0	0	0	0	0	0	0	0	0	0	0	0	0	0	0	0	0	0	0	0	0	0	0	0	0	0	0	0	0
0	0	0	0	0	0	0	0	0	0	0	0	0	0	0	0	0	0	0	0	0	0	0	0	0	0	0	0	0	0	0
0	0	0	0	0	0	0	0	0	0	0	0	0	0	0	0	0	0	0	0	0	0	0	0	0	0	0	0	0	0	0
0	0	0	0	0	0	0	0	0	0	0	0	0	0	0	0	0	0	0	0	0	0	0	0	0	0	0	0	0	0	0
0	0	0	0	0	0	0	0	0	0	0	0	0	0	0	0	0	0	0	0	0	0	0	0	0	0	0	0	0	0	0
0	0	0	0	0	0	0	0	0	0	0	0	0	0	0	0	0	0	0	0	0	0	0	0	0	0	0	0	0	0	0
0	0	0	0	0	0	0	0	0	0	0	0	0	0	0	0	0	0	0	0	0	0	0	0	0	0	0	0	0	0	0
0	0	0	0	0	0	0	0	0	0	0	0	0	0	0	0	0	0	0	0	0	0	0	0	0	0	0	0	0	0	0
0	0	0	0	0	0	0	0	0	0	0	0	0	0	0	0	0	0	0	0	0	0	0	0	0	0	0	0	0	0	0
0	0	0	0	0	0	0	0	0	0	0	0	0	0	0	0	0	0	0	0	0	0	0	0	0	0	0	0	0	0	0
0	0	0	0	0	0	0	0	0	0	0	0	0	0	0	0	0	0	0	0	0	0	0	0	0	0	0	0	0	0	0
0	0	0	0	0	0	0	0	0	0	0	0	0	0	0	0	0	0	0	0	0	0	0	0	0	0	0	0	0	0	0
0	0	0	0	0	0	0	0	0	0	0	0	0	0	0	0	0	0	0	0	0	0	0	0	0	0	0	0	0	0	0
0	0	0	0	0	0	0	0	0	0	0	0	0	0	0	0	0	0	0	0	0	0	0	0	0	0	0	0	0	0	0
0	0	0	0	0	0	0	0	0	0	0	0	0	0	0	0	0	0	0	0	0	0	0	0	0	0	0	0	0	0	0
0	0	0	0	0	0	0	0	0	0	0	0	0	0	0	0	0	0	0	0	0	0	0	0	0	0	0	0	0	0	0
0	0	0	0	0	0	0	0	0	0	0	0	0	0	0	0	0	0	0	0	0	0	0	0	0	0	0	0	0	0	0
0	0	0	0	0	0	0	0	0	0	0	0	0	0	0	0	0	0	0	0	0	0	0	0	0	0	0	0	0	0	0
0	0	0	0	0	0	0	0	0	0	0	0	0	0	0	0	0	0	0	0	0	0	0	0	0	0	0	0	0	0	0
0	0	0	0	0	0	0	0	0	0	0	0	0	0	0	0	0	0	0	0	0	0	0	0	0	0	0	0	0	0	0
0	0	0	0	0	0	0	0	0	0	0	0	0	0	0	0	0	0	0	0	0	0	0	0	0	0	0	0	0	0	0
0	0	0	0	0	0	0	0	0	0	0	0	0	0	0	0	0	0	0	0	0	0	0	0	0	0	0	0	0	0	0
0	0	0	0	0	0	0	0	0	0	0	0	0	0	0	0	0	0	0	0	0	0	0	0	0	0	0	0	0	0	0
0	0	0	0	0	0	0	0	0	0	0	0	0	0	0	0	0	0	0	0	0	0	0	0	0	0	0	0	0	0	0
0	0	0	0	0	0	0	0	0	0	0	0	0	0	0	0	0	0	0	0	0	0	0	0	0	0	0	0	0	0	0
0	0	0	0	0	0	0	0	0	0	0	0	0	0	0	0	0	0	0	0	0	0	0	0	0	0	0	0	0	0	0
0	0	0	0	0	0	0	0	0	0	0	0	0	0	0	0	0	0	0	0	0	0	0	0	0	0	0	0	0	0	0
0	0	0	0	0	0	0	0	0	0	0	0	0	0	0	0	0	0	0	0	0	0	0	0	0	0	0	0	0	0	0
0	0	0	0	0	0	0	0	0	0	0	0	0	0	0	0	0	0	0	0	0	0	0	0	0	0	0	0	0	0	0
0	0	0	0	0	0	0	0	0	0	0	0	0	0	0	0	0	0	0	0	0	0	0	0	0	0	0	0	0	0	0
0	0	0	0	0	0	0	0	0	0	0	0	0	0	0	0	0	0	0	0	0	0	0	0	0	0	0	0	0	0	0
0	0	0	0	0	0	0	0	0	0	0	0	0	0	0	0	0	0	0	0	0	0	0	0	0	0	0	0	0	0	0
0	0	0	0	0	0	0	0	0	0	0	0	0	0	0	0	0	0	0	0	0	0	0	0	0	0	0	0	0	0	0
0	0	0	0	0	0	0	0	0	0	0	0	0	0	0	0	0	0	0	0	0	0	0	0	0	0	0	0	0	0	0
0	0	0	0	0	0	0	0	0	0	0	0	0	0	0	0	0	0	0	0	0	0	0	0	0	0	0	0	0	0	0
0	0	0	0	0	0	0	0	0	0	0	0	0	0	0	0	0	0	0	0	0	0	0	0	0	0	0	0	0	0	0
0	0	0	0	0	0	0	0	0	0	0	0	0	0	0	0	0	0	0	0	0	0	0	0	0	0	0	0	0	0	0
0	0	0	0	0	0	0	0	0	0	0	0	0	0	0	0	0	0	0	0	0	0	0	0	0	0	0	0	0	0	0
0	0	0	0	0	0	0	0	0	0	0	0	0	0	0	0	0	0	0	0	0	0	0	0	0	0	0	0	0	0	0
0	0	0	0	0	0	0	0	0	0	0	0	0	0	0	0	0	0	0	0	0	0	0	0	0	0	0	0	0	0	0
0	0	0	0	0	0	0	0	0	0	0	0	0	0	0	0	0	0	0	0	0	0	0	0	0	0	0	0	0	0	0
0	0	0	0	0	0	0	0	0	0	0	0	0	0	0	0	0	0	0	0	0	0	0	0	0	0	0	0	0	0	0
0	0	0	0	0	0	0	0	0	0	0	0	0	0	0	0	0	0	0	0	0	0	0	0	0	0	0	0	0	0	0
0	0	0	0	0	0	0	0	0	0	0	0	0	0	0	0	0	0	0	0	0	0	0	0	0	0	0	0	0	0	0
0	0	0	0	0	0	0	0	0	0	0	0	0	0	0	0	0	0	0	0	0	0	0	0	0	0	0	0	0	0	0
0	0	0	0	0	0	0	0	0	0	0	0	0	0	0	0	0	0	0	0	0	0	0	0	0	0	0	0	0	0	0
0	0	0	0	0	0	0	0	0	0	0	0	0	0	0	0	0	0	0	0	0	0	0	0	0	0	0	0	0	0	0
0	0	0	0	0	0	0	0	0	0	0	0	0	0	0	0	0	0	0	0	0	0	0	0	0	0	0	0	0	0	0
0	0	0	0	0	0	0	0	0	0	0	0	0	0	0	0	0	0	0	0	0	0	0	0	0	0	0	0	0	0	0
0	0	0	0	0	0	0	0	0	0	0	0	0	0	0	0	0	0	0	0	0	0	0	0	0	0	0	0	0	0	0
0	0	0	0	0	0	0	0	0	0	0	0	0	0	0	0	0	0	0	0	0	0	0	0	0	0	0	0	0	0	0
0	0	0	0	0	0	0	0	0	0	0	0	0	0	0	0	0	0	0	0	0	0	0	0	0	0	0	0	0	0	0
0	0	0	0	0	0	0	0	0	0	0	0	0	0	0	0	0	0	0	0	0	0	0	0	0	0	0	0	0	0	0
0	0	0	0	0	0	0	0	0	0	0	0	0	0	0	0	0	0	0	0	0	0	0	0	0	0	0	0	0	0	0
0	0	0	0	0	0	0	0	0	0	0	0	0	0	0	0	0	0	0	0	0	0	0	0	0	0	0	0	0	0	0
0	0	0	0	0	0	0	0	0	0	0	0	0	0	0	0	0	0	0	0	0	0	0	0	0	0	0	0	0	0	0
0	0	0	0	0	0	0	0	0	0	0	0	0	0	0	0	0	0	0	0	0	0	0	0	0	0	0	0	0	0	0
0	0	0	0	0	0	0	0	0	0	0	0	0	0	0	0	0	0	0	0	0	0	0	0	0	0	0	0	0	0	0
0	0	0	0	0	0	0	0	0	0	0	0	0	0	0	0	0	0	0	0	0	0	0	0	0	0	0	0	0	0	0
0	0	0	0	0	0	0	0	0	0	0	0	0	0	0	0	0	0	0	0	0	0	0	0	0	0	0	0	0	0	0
0	0	0	0	0	0	0	0	0	0	0	0	0	0	0	0	0	0	0	0	0	0	0	0	0	0	0	0	0	0	0
0	0	0	0	0	0	0	0	0	0	0	0	0	0	0	0	0	0	0	0	0	0	0	0	0	0	0	0	0	0	0
0	0	0	0	0	0	0	0	0	0	0	0	0	0	0	0	0	0	0	0	0	0	0	0	0	0	0	0	0	0	0
0	0	0	0	0	0	0	0	0	0	0	0	0	0	0	0	0	0	0	0	0	0	0	0	0	0	0	0	0	0	0
0	0	0	0	0	0	0	0	0	0	0	0	0	0	0	0	0	0	0	0	0	0	0	0	0	0	0	0	0	0	0
0	0	0	0	0	0	0	0	0	0	0	0	0	0	0	0	0	0	0	0	0	0	0	0	0	0	0	0	0	0	0
0	0	0	0	0	0	0	0	0	0	0	0	0	0	0	0	0	0	0	0	0	0	0	0	0	0	0	0	0	0	0
0	0	0	0	0	0	0	0	0	0	0	0	0	0	0	0	0	0	0	0	0	0	0	0	0	0	0	0	0	0	0
0	0	0	0	0	0	0	0	0	0	0	0	0	0	0	0	0	0	0	0	0	0	0	0	0	0	0	0	0	0	0
0	0	0	0	0	0	0	0	0	0	0	0	0	0	0	0	0	0	0	0	0	0	0	0	0	0	0	0	0	0	0
0	0	0	0	0	0	0	0	0	0	0	0	0	0	0	0	0	0	0	0	0	0	0	0	0	0	0	0	0	0	0
0	0	0	0	0	0	0	0	0	0	0	0	0	0	0	0	0	0	0	0	0	0	0	0	0	0	0	0	0	0	0
0	0	0	0	0	0	0	0	0	0	0	0	0	0	0	0	0	0	0	0	0	0	0	0	0	0	0	0	0	0	0
0	0	0	0	0	0	0	0	0	0	0	0	0	0	0	0	0	0	0	0	0	0	0	0	0	0	0	0	0	0	0
0	0	0	0	0	0	0	0	0	0	0	0	0	0	0	0	0	0	0	0	0	0	0	0	0	0	0	0	0	0	0
0	0	0	0	0	0	0	0	0	0	0	0	0	0	0	0	0	0	0	0	0	0	0	0	0	0	0	0	0	0	0
0	0	0	0	0	0	0	0	0	0	0	0	0	0	0	0	0	0	0	0	0	0	0	0	0	0	0	0	0	0	0
0	0	0	0	0	0	0	0	0	0	0	0	0	0	0	0	0	0	0	0	0	0	0	0	0	0	0	0	0	0	0
0	0	0	0	0	0	0	0	0	0	0	0	0	0	0	0	0	0	0	0	0	0	0	0	0	0	0	0	0	0	0
0	0	0	0	0	0	0	0	0	0	0	0	0	0	0	0	0	0	0	0	0	0	0	0	0	0	0	0	0	0	0
0	0	0	0	0	0	0	0	0	0	0	0	0	0	0	0	0	0	0	0	0	0	0	0	0	0	0	0	0	0	0
0	0	0	0	0	0	0	0	0	0	0	0	0	0	0	0	0	0	0	0	0	0	0	0	0	0	0	0	0	0	0
0	0	0	0	0	0	0	0	0	0	0	0	0	0	0	0	0	0	0	0	0	0	0	0	0	0	0	0	0	0	0
0	0	0	0	0	0	0	0	0	0	0	0	0	0	0	0	0	0	0	0	0	0	0	0	0	0	0	0	0	0	0
0	0	0	0	0	0	0	0	0	0	0	0	0	0	0	0	0	0	0	0	0	0	0	0	0	0	0	0	0	0	0
0	0	0	0	0	0	0	0	0	0	0	0	0	0	0	0	0	0	0	0	0	0	0	0	0	0	0	0	0	0	0
0	0	0	0	0	0	0	0	0	0	0	0	0	0	0	0	0	0	0	0	0	0	0	0	0	0	0	0	0	0	0
0	0	0	0	0	0	0	0	0	0	0	0	0	0	0	0	0	0	0	0	0	0	0	0	0	0	0	0	0	0	0
0	0	0	0	0	0	0	0	0	0	0	0	0	0	0	0	0	0	0	0	0	0	0	0	0	0	0	0	0	0	0
0	0	0	0	0	0	0	0	0	0	0	0	0	0	0	0	0	0	0	0	0	0	0	0	0	0	0	0	0	0	0
0	0	0	0	0	0	0	0	0	0	0	0	0	0	0	0	0	0	0	0	0	0	0	0	0	0	0	0	0	0	0
0	0	0	0	0	0	0	0	0	0	0	0	0	0	0	0	0	0	0	0	0	0	0	0	0	0	0	0	0	0	0
0	0	0	0	0	0	0	0	0	0	0	0	0	0	0	0	0	0	0	0	0	0	0	0	0	0	0	0	0	0	0
0	0	0	0	0	0	0	0	0	0	0	0	0	0	0	0	0	0	0	0	0	0	0	0	0	0	0	0	0	0	0
0	0	0	0	0	0	0	0	0	0	0	0	0	0	0	0	0	0	0	0	0	0	0	0	0	0	0	0	0	0	0
0	0	0	0	0	0	0	0	0	0	0	0	0	0	0	0	0	0	0	0	0	0	0	0	0	0	0	0	0	0	0
0	0	0	0	0	0	0	0	0	0	0	0	0	0	0	0	0	0	0	0	0	0	0	0	0	0	0	0	0	0	0
0	0	0	0	0	0	0	0	0	0	0	0	0	0	0	0	0	0	0	0	0	0	0	0	0	0	0	0	0	0	0
0	0	0	0	0	0	0	0	0	0	0	0	0	0	0	0	0	0	0	0	0	0	0	0	0	0	0	0	0	0	0
0	0	0	0	0	0	0	0	0	0	0	0	0	0	0	0	0	0	0	0	0	0	0	0	0	0	0	0	0	0	0
0	0	0	0	0	0	0	0	0	0	0	0	0	0	0	0	0	0	0	0	0	0	0	0	0	0	0	0	0	0	0
0	0	0	0	0	0	0	0	0	0	0	0	0	0	0	0	0	0	0	0	0	0	0	0	0	0	0	0	0	0	0
0	0	0	0	0	0	0	0	0	0	0	0	0	0	0	0	0	0	0	0	0	0	0	0	0	0	0	0	0	0	0
0	0	0	0	0	0	0	0	0	0	0	0	0	0	0	0	0	0	0	0	0	0	0	0	0	0	0	0	0	0	0
0	0	0	0	0	0	0	0	0	0	0	0	0	0	0	0	0	0	0	0	0	0	0	0	0	0	0	0	0	0	0
0	0	0	0	0	0	0	0	0	0	0	0	0	0	0	0	0	0	0	0	0	0	0	0	0	0	0	0	0	0	0
0	0	0	0	0	0	0	0	0	0	0	0	0	0	0	0	0	0	0	0	0	0	0	0	0	0	0	0	0	0	0
0	0	0	0	0	0	0	0	0	0	0	0	0	0	0	0	0	0	0	0	0	0	0	0	0	0	0	0	0	0	0
0	0	0	0	0	0	0	0	0	0	0	0	0	0	0	0	0	0	0	0	0	0	0	0	0	0	0	0	0	0	0
0	0	0	0	0	0	0	0	0	0	0	0	0	0	0	0	0	0	0	0	0	0	0	0	0	0	0	0	0	0	0
0	0	0	0	0	0	0	0	0	0	0	0	0	0	0	0	0	0	0	0	0	0	0	0	0	0	0	0	0	0	0
0	0	0	0	0	0	0	0	0	0	0	0	0	0	0	0	0	0	0	0	0	0	0	0	0	0	0	0	0	0	0
0	0	0	0	0	0	0	0	0	0	0	0	0	0	0	0	0	0	0	0	0	0	0	0	0	0	0	0	0	0	0
0	0	0	0	0	0	0	0	0	0	0	0	0	0	0	0	0	0	0	0	0	0	0	0	0	0	0	0	0	0	0
0	0	0	0	0	0	0	0	0	0	0	0	0	0	0	0	0	0	0	0	0	0	0	0	0	0	0	0	0	0	0
0	0	0	0	0	0	0	0	0	0	0	0	0	0	0	0	0	0	0	0	0	0	0	0	0	0	0	0	0	0	0
0	0	0	0	0	0	0	0	0	0	0	0	0	0	0	0	0	0	0	0	0	0	0	0	0	0	0	0	0	0	0
0	0	0	0	0	0	0	0	0	0	0	0	0	0	0	0	0	0	0	0	0	0	0	0	0	0	0	0	0	0	0
0	0	0	0	0	0	0	0	0	0	0	0	0	0	0	0	0	0	0	0	0	0	0	0	0	0	0	0	0	0	0
0	0	0	0	0	0	0	0	0	0	0	0	0	0	0	0	0	0	0	0	0	0	0	0	0	0	0	0	0	0	0
0	0	0	0	0	0	0	0	0	0	0	0	0	0	0	0	0	0	0	0	0	0	0	0	0	0	0	0	0	0	0
0	0	0	0	0	0	0	0	0	0	0	0	0	0	0	0	0	0	0	0	0	0	0	0	0	0	0	0	0	0	0
0	0	0	0	0	0	0	0	0	0	0	0	0	0	0	0	0	0	0	0	0	0	0	0	0	0	0	0	0	0	0
0	0	0	0	0	0	0	0	0	0	0	0	0	0	0	0	0	0	0	0	0	0	0	0	0	0	0	0	0	0	0
0	0	0	0	0	0	0	0	0	0	0	0	0	0	0	0	0	0	0	0	0	0	0	0	0	0	0	0	0	0	0
0	0	0	0	0	0	0	0	0	0	0	0	0	0	0	0	0	0	0	0	0	0	0	0	0	0	0	0	0	0	0
0	0	0	0	0	0	0	0	0	0	0	0	0	0	0	0	0	0	0	0	0	0	0	0	0	0	0	0	0	0	0
0	0	0	0	0	0	0	0	0	0	0	0	0	0	0	0	0	0	0	0	0	0	0	0	0	0	0	0	0	0	0
0	0	0	0	0	0	0	0	0	0	0	0	0	0	0	0	0	0	0	0	0	0	0	0	0	0	0	0	0	0	0
0	0	0	0	0	0	0	0	0	0	0	0	0	0	0	0	0	0	0	0	0	0	0	0	0	0	0	0	0	0	0
0	0	0	0	0	0	0	0	0	0	0	0	0	0	0	0	0	0	0	0	0	0	0	0	0	0	0	0	0	0	0
0	0	0	0	0	0	0	0	0	0	0	0	0	0	0	0	0	0	0	0	0	0	0	0	0	0	0	0	0	0	0
0	0	0	0	0	0	0	0	0	0	0	0	0	0	0	0	0	0	0	0	0	0	0	0	0	0	0	0	0	0	0
0	0	0	0	0	0	0	0	0	0	0	0	0	0	0	0	0	0	0	0	0	0	0	0	0	0	0	0	0	0	0
0	0	0	0	0	0	0	0	0	0	0	0	0	0	0	0	0	0	0	0	0	0	0	0	0	0	0	0	0	0	0
0	0	0	0	0	0	0	0	0	0	0	0	0	0	0	0	0	0	0	0	0	0	0	0	0	0	0	0	0	0	0
0	0	0	0	0	0	0	0	0	0	0	0	0	0	0	0	0	0	0	0	0	0	0	0	0	0	0	0	0	0	0
0	0	0	0	0	0	0	0	0	0	0	0	0	0	0	0	0	0	0	0	0	0	0	0	0	0	0	0	0	0	0
0	0	0	0	0	0	0	0	0	0	0	0	0	0	0	0	0	0	0	0	0	0	0	0	0	0	0	0	0	0	0
0	0	0	0	0	0	0	0	0	0	0	0	0	0	0	0	0	0	0	0	0	0	0	0	0	0	0	0	0	0	0
0	0	0	0	0	0	0	0	0	0	0	0	0	0	0	0	0	0	0	0	0	0	0	0	0	0	0	0	0	0	0
0	0	0	0	0	0	0	0	0	0	0	0	0	0	0	0	0	0	0	0	0	0	0	0	0	0	0	0	0	0	0
0	0	0	0	0	0	0	0	0	0	0	0	0	0	0	0	0	0	0	0	0	0	0	0	0	0	0	0	0	0	0
0	0	0	0	0	0	0	0	0	0	0	0	0	0	0	0	0	0	0	0	0	0	0	0	0	0	0	0	0	0	0
0	0	0	0	0	0	0	0	0	0	0	0	0	0	0	0	0	0	0	0	0	0	0	0	0	0	0	0	0	0	0
0	0	0	0	0	0	0	0	0	0	0	0	0	0	0	0	0	0	0	0	0	0	0	0	0	0	0	0	0	0	0
0	0	0	0	0	0	0	0	0	0	0	0	0	0	0	0	0	0	0	0	0	0	0	0	0	0	0	0	0	0	0
0	0	0	0	0	0	0	0	0	0	0	0	0	0	0	0	0	0	0	0	0	0	0	0	0	0	0	0	0	0	0
0	0	0	0	0	0	0	0	0	0	0	0	0	0	0	0	0	0	0	0	0	0	0	0	0	0	0	0	0	0	0
0	0	0	0	0	0	0	0	0	0	0	0	0	0	0	0	0	0	0	0	0	0	0	0	0	0	0	0	0	0	0
0	0	0	0	0	0	0	0	0	0	0	0	0	0	0	0	0	0	0	0	0	0	0	0	0	0	0	0	0	0	0
0	0	0	0	0	0	0	0	0	0	0	0	0	0	0	0	0	0	0	0	0	0	0	0	0	0	0	0	0	0	0
0	0	0	0	0	0	0	0	0	0	0	0	0	0	0	0	0	0	0	0	0	0	0	0	0	0	0	0	0	0	0
0	0	0	0	0	0	0	0	0	0	0	0	0	0	0	0	0	0	0	0	0	0	0	0	0	0	0	0	0	0	0
0	0	0	0	0	0	0	0	0	0	0	0	0	0	0	0	0	0	0	0	0	0	0	0	0	0	0	0	0	0	0
0	0	0	0	0	0	0	0	0	0	0	0	0	0	0	0	0	0	0	0	0	0	0	0	0	0	0	0	0	0	0
0	0	0	0	0	0	0	0	0	0	0	0	0	0	0	0	0	0	0	0	0	0	0	0	0	0	0	0	0	0	0
0	0	0	0	0	0	0	0	0	0	0	0	0	0	0	0	0	0	0	0	0	0	0	0	0	0	0	0	0	0	0
0	0	0	0	0	0	0	0	0	0	0	0	0	0	0	0	0	0	0	0	0	0	0	0	0	0	0	0	0	0	0
0	0	0	0	0	0	0	0	0	0	0	0	0	0	0	0	0	0	0	0	0	0	0	0	0	0	0	0	0	0	0
0	0	0	0	0	0	0	0	0	0	0	0	0	0	0	0	0	0	0	0	0	0	0	0	0	0	0	0	0	0	0
0	0	0	0	0	0	0	0	0	0	0	0	0	0	0	0	0	0	0	0	0	0	0	0	0	0	0	0	0	0	0
0	0	0	0	0	0	0	0	0	0	0	0	0	0	0	0	0	0	0	0	0	0	0	0	0	0	0	0	0	0	0
0	0	0	0	0	0	0	0	0	0	0	0	0	0	0	0	0	0	0	0	0	0	0	0	0	0	0	0	0	0	0
0	0	0	0	0	0	0	0	0	0	0	0	0	0	0	0	0	0	0	0	0	0	0	0	0	0	0	0	0	0	0
0	0	0	0	0	0	0	0	0	0	0	0	0	0	0	0	0	0	0	0	0	0	0	0	0	0	0	0	0	0	0
0	0	0	0	0	0	0	0	0	0	0	0	0	0	0	0	0	0	0	0	0	0	0	0	0	0	0	0	0	0	0
0	0	0	0	0	0	0	0	0	0	0	0	0	0	0	0	0	0	0	0	0	0	0	0	0	0	0	0	0	0	0
0	0	0	0	0	0	0	0	0	0	0	0	0	0	0	0	0	0	0	0	0	0	0	0	0	0	0	0	0	0	0
0	0	0	0	0	0	0	0	0	0	0	0	0	0	0	0	0	0	0	0	0	0	0	0	0	0	0	0	0	0	0
0	0	0	0	0	0	0	0	0	0	0	0	0	0	0	0	0	0	0	0	0	0	0	0	0	0	0	0	0	0	0
0	0	0	0	0	0	0	0	0	0	0	0	0	0	0	0	0	0	0	0	0	0	0	0	0	0	0	0	0	0	0
0	0	0	0	0	0	0	0	0	0	0	0	0	0	0	0	0	0	0	0	0	0	0	0	0	0	0	0	0	0	0
0	0	0	0	0	0	0	0	0	0	0	0	0	0	0	0	0	0	0	0	0	0	0	0	0	0	0	0	0	0	0
0	0	0	0	0	0	0	0	0	0	0	0	0	0	0	0	0	0	0	0	0	0	0	0	0	0	0	0	0	0	0
0	0	0	0	0	0	0	0	0	0	0	0	0	0	0	0	0	0	0	0	0	0	0	0	0	0	0	0	0	0	0
0	0	0	0	0	0	0	0	0	0	0	0	0	0	0	0	0	0	0	0	0	0	0	0	0	0	0	0	0	0	0
0	0	0	0	0	0	0	0	0	0	0	0	0	0	0	0	0	0	0	0	0	0	0	0	0	0	0	0	0	0	0
0	0	0	0	0	0	0	0	0	0	0	0	0	0	0	0	0	0	0	0	0	0	0	0	0	0	0	0	0	0	0
0	0	0	0	0	0	0	0	0	0	0	0	0	0	0	0	0	0	0	0	0	0	0	0	0	0	0	0	0	0	0
0	0	0	0	0	0	0	0	0	0	0	0	0	0	0	0	0	0	0	0	0	0	0	0	0	0	0	0	0	0	0
0	0	0	0	0	0	0	0	0	0	0	0	0	0	0	0	0	0	0	0	0	0	0	0	0	0	0	0	0	0	0
0	0	0	0	0	0	0	0	0	0	0	0	0	0	0	0	0	0	0	0	0	0	0	0	0	0	0	0	0	0	0
0	0	0	0	0	0	0	0	0	0	0	0	0	0	0	0	0	0	0	0	0	0	0	0	0	0	0	0	0	0	0
0	0	0	0	0	0	0	0	0	0	0	0	0	0	0	0	0	0	0	0	0	0	0	0	0	0	0	0	0	0	0
0	0	0	0	0	0	0	0	0	0	0	0	0	0	0	0	0	0	0	0	0	0	0	0	0	0	0	0	0	0	0
0	0	0	0	0	0	0	0	0	0	0	0	0	0	0	0	0	0	0	0	0	0	0	0	0	0	0	0	0	0	0
0	0	0	0	0	0	0	0	0	0	0	0	0	0	0	0	0	0	0	0	0	0	0	0	0	0	0	0	0	0	0
0	0	0	0	0	0	0	0	0	0	0	0	0	0	0	0	0	0	0	0	0	0	0	0	0	0	0	0	0	0	0
0	0	0	0	0	0	0	0	0	0	0	0	0	0	0	0	0	0	0	0	0	0	0	0	0	0	0	0	0	0	0
0	0	0	0	0	0	0	0	0	0	0	0	0	0	0	0	0	0	0	0	0	0	0	0	0	0	0	0	0	0	0
0	0	0	0	0	0	0	0	0	0	0	0	0	0	0	0	0	0	0	0	0	0	0	0	0	0	0	0	0	0	0
0	0	0	0	0	0	0	0	0	0	0	0	0	0	0	0	0	0	0	0	0	0	0	0	0	0	0	0	0	0	0
0	0	0	0	0	0	0	0	0	0	0	0	0	0	0	0	0	0	0	0	0	0	0	0	0	0	0	0	0	0	0
0	0	0	0	0	0	0	0	0	0	0	0	0	0	0	0	0	0	0	0	0	0	0	0	0	0	0	0	0	0	0
0	0	0	0	0	0	0	0	0	0	0	0	0	0	0	0	0	0	0	0	0	0	0	0	0	0	0	0	0	0	0
0	0	0	0	0	0	0	0	0	0	0	0	0	0	0	0	0	0	0	0	0	0	0	0	0	0	0	0	0	0	0
0	0	0	0	0	0	0	0	0	0	0	0	0	0	0	0	0	0	0	0	0	0	0	0	0	0	0	0	0	0	0
0	0	0	0	0	0	0	0	0	0	0	0	0	0	0	0	0	0	0	0	0	0	0	0	0	0	0	0	0	0	0
0	0	0	0	0	0	0	0	0	0	0	0	0	0	0	0	0	0	0	0	0	0	0	0	0	0	0	0	0	0	0
0	0	0	0	0	0	0	0	0	0	0	0	0	0	0	0	0	0	0	0	0	0	0	0	0	0	0	0	0	0	0
0	0	0	0	0	0	0	0	0	0	0	0	0	0	0	0	0	0	0	0	0	0	0	0	0	0	0	0	0	0	0
0	0	0	0	0	0	0	0	0	0	0	0	0	0	0	0	0	0	0	0	0	0	0	0	0	0	0	0	0	0	0
0	0	0	0	0	0	0	0	0	0	0	0	0	0	0	0	0	0	0	0	0	0	0	0	0	0	0	0	0	0	0
0	0	0	0	0	0	0	0	0	0	0	0	0	0	0	0	0	0	0	0	0	0	0	0	0	0	0	0	0	0	0
0	0	0	0	0	0	0	0	0	0	0	0	0	0	0	0	0	0	0	0	0	0	0	0	0	0	0	0	0	0	0
0	0	0	0	0	0	0	0	0	0	0	0	0	0	0	0	0	0	0	0	0	0	0	0	0	0	0	0	0	0	0
0	0	0	0	0	0	0	0	0	0	0	0	0	0	0	0	0	0	0	0	0	0	0	0	0	0	0	0	0	0	0
0	0	0	0	0	0	0	0	0	0	0	0	0	0	0	0	0	0	0	0	0	0	0	0	0	0	0	0	0	0	0
0	0	0	0	0	0	0	0	0	0	0	0	0	0	0	0	0	0	0	0	0	0	0	0	0	0	0	0	0	0	0
0	0	0	0	0	0	0	0	0	0	0	0	0	0	0	0	0	0	0	0	0	0	0	0	0	0	0	0	0	0	0
0	0	0	0	0	0	0	0	0	0	0	0	0	0	0	0	0	0	0	0	0	0	0	0	0	0	0	0	0	0	0
0	0	0	0	0	0	0	0	0	0	0	0	0	0	0	0	0	0	0	0	0	0	0	0	0	0	0	0	0	0	0
0	0	0	0	0	0	0	0	0	0	0	0	0	0	0	0	0	0	0	0	0	0	0	0	0	0	0	0	0	0	0
0	0	0	0	0	0	0	0	0	0	0	0	0	0	0	0	0	0	0	0	0	0	0	0	0	0	0	0	0	0	0
0	0	0	0	0	0	0	0	0	0	0	0	0	0	0	0	0	0	0	0	0	0	0	0	0	0	0	0	0	0	0
0	0	0	0	0	0	0	0	0	0	0	0	0	0	0	0	0	0	0	0	0	0	0	0	0	0	0	0	0	0	0
0	0	0	0	0	0	0	0	0	0	0	0	0	0	0	0	0	0	0	0	0	0	0	0	0	0	0	0	0	0	0
0	0	0	0	0	0	0	0	0	0	0	0	0	0	0	0	0	0	0	0	0	0	0	0	0	0	0	0	0	0	0
0	0	0	0	0	0	0	0	0	0	0	0	0	0	0	0	0	0	0	0	0	0	0	0	0	0	0	0	0	0	0
0	0	0	0	0	0	0	0	0	0	0	0	0	0	0	0	0	0	0	0	0	0	0	0	0	0	0	0	0	0	0
0	0	0	0	0	0	0	0	0	0	0	0	0	0	0	0	0	0	0	0	0	0	0	0	0	0	0	0	0	0	0
0	0	0	0	0	0	0	0	0	0	0	0	0	0	0	0	0	0	0	0	0	0	0	0	0	0	0	0	0	0	0
0	0	0	0	0	0	0	0	0	0	0	0	0	0	0	0	0	0	0	0	0	0	0	0	0	0	0	0	0	0	0
0	0	0	0	0	0	0	0	0	0	0	0	0	0	0	0	0	0	0	0	0	0	0	0	0	0	0	0	0	0	0
0	0	0	0	0	0	0	0	0	0	0	0	0	0	0	0	0	0	0	0	0	0	0	0	0	0	0	0	0	0	0
0	0	0	0	0	0	0	0	0	0	0	0	0	0	0	0	0	0	0	0	0	0	0	0	0	0	0	0	0	0	0
0	0	0	0	0	0	0	0	0	0	0	0	0	0	0	0	0	0	0	0	0	0	0	0	0	0	0	0	0	0	0
0	0	0	0	0	0	0	0	0	0	0	0	0	0	0	0	0	0	0	0	0	0	0	0	0	0	0	0	0	0	0
0	0	0	0	0	0	0	0	0	0	0	0	0	0	0	0	0	0	0	0	0	0	0	0	0	0	0	0	0	0	0
0	0	0	0	0	0	0	0	0	0	0	0	0	0	0	0	0	0	0	0	0	0	0	0	0	0	0	0	0	0	0
0	0	0	0	0	0	0	0	0	0	0	0	0	0	0	0	0	0	0	0	0	0	0	0	0	0	0	0	0	0	0
0	0	0	0	0	0	0	0	0	0	0	0	0	0	0	0	0	0	0	0	0	0	0	0	0	0	0	0	0	0	0
0	0	0	0	0	0	0	0	0	0	0	0	0	0	0	0	0	0	0	0	0	0	0	0	0	0	0	0	0	0	0
0	0	0	0	0	0	0	0	0	0	0	0	0	0	0	0	0	0	0	0	0	0	0	0	0	0	0	0	0	0	0
0	0	0	0	0	0	0	0	0	0	0	0	0	0	0	0	0	0	0	0	0	0	0	0	0	0	0	0	0	0	0
0	0	0	0	0	0	0	0	0	0	0	0	0	0	0	0	0	0	0	0	0	0	0	0	0	0	0	0	0	0	0
0	0	0	0	0	0	0	0	0	0	0	0	0	0	0	0	0	0	0	0	0	0	0	0	0	0	0	0	0	0	0
0	0	0	0	0	0	0	0	0	0	0	0	0	0	0	0	0	0	0	0	0	0	0	0	0	0	0	0	0	0	0
0	0	0	0	0	0	0	0	0	0	0	0	0	0	0	0	0	0	0	0	0	0	0	0	0	0	0	0	0	0	0
0	0	0	0	0	0	0	0	0	0	0	0	0	0	0	0	0	0	0	0	0	0	0	0	0	0	0	0	0	0	0
0	0	0	0	0	0	0	0	0	0	0	0	0	0	0	0	0	0	0	0	0	0	0	0	0	0	0	0	0	0	0
0	0	0	0	0	0	0	0	0	0	0	0	0	0	0	0	0	0	0	0	0	0	0	0	0	0	0	0	0	0	0
0	0	0	0	0	0	0	0	0	0	0	0	0	0	0	0	0	0	0	0	0	0	0	0	0	0	0	0	0	0	0
0	0	0	0	0	0	0	0	0	0	0	0	0	0	0	0	0	0	0	0	0	0	0	0	0	0	0	0	0	0	0
0	0	0	0	0	0	0	0	0	0	0	0	0	0	0	0	0	0	0	0	0	0	0	0	0	0	0	0	0	0	0
0	0	0	0	0	0	0	0	0	0	0	0	0	0	0	0	0	0	0	0	0	0	0	0	0	0	0	0	0	0	0
0	0	0	0	0	0	0	0	0	0	0	0	0	0	0	0	0	0	0	0	0	0	0	0	0	0	0	0	0	0	0
0	0	0	0	0	0	0	0	0	0	0	0	0	0	0	0	0	0	0	0	0	0	0	0	0	0	0	0	0	0	0
0	0	0	0	0	0	0	0	0	0	0	0	0	0	0	0	0	0	0	0	0	0	0	0	0	0	0	0	0	0	0
0	0	0	0	0	0	0	0	0	0	0	0	0	0	0	0	0	0	0	0	0	0	0	0	0	0	0	0	0	0	0
0	0	0	0	0	0	0	0	0	0	0	0	0	0	0	0	0	0	0	0	0	0	0	0	0	0	0	0	0	0	0
0	0	0	0	0	0	0	0	0	0	0	0	0	0	0	0	0	0	0	0	0	0	0	0	0	0	0	0	0	0	0
0	0	0	0	0	0	0	0	0	0	0	0	0	0	0	0	0	0	0	0	0	0	0	0	0	0	0	0	0	0	0
0	0	0	0	0	0	0	0	0	0	0	0	0	0	0	0	0	0	0	0	0	0	0	0	0	0	0	0	0	0	0
0	0	0	0	0	0	0	0	0	0	0	0	0	0	0	0	0	0	0	0	0	0	0	0	0	0	0	0	0	0	0
0	0	0	0	0	0	0	0	0	0	0	0	0	0	0	0	0	0	0	0	0	0	0	0	0	0	0	0	0	0	0
0	0	0	0	0	0	0	0	0	0	0	0	0	0	0	0	0	0	0	0	0	0	0	0	0	0	0	0	0	0	0
0	0	0	0	0	0	0	0	0	0	0	0	0	0	0	0	0	0	0	0	0	0	0	0	0	0	0	0	0	0	0
0	0	0	0	0	0	0	0	0	0	0	0	0	0	0	0	0	0	0	0	0	0	0	0	0	0	0	0	0	0	0
0	0	0	0	0	0	0	0	0	0	0	0	0	0	0	0	0	0	0	0	0	0	0	0	0	0	0	0	0	0	0
[truncated: 1,000 more rows]
